# Supplementary material for: DAWN: a resource for yielding insights into the diversity among wheat genomes
Source: BMC Genomics. 2018 Dec 17;19:941. doi: 10.1186/s12864-018-5228-2 (PMC6296097; doi:10.1186/s12864-018-5228-2)
Supplement: Supplementary file 1 — IWGSC RefSeq v1.0 annotation preprocessing shell script. Shell script to download, validate and modify IWGSC RefSeq v1.0 annotation files, including splitting GFF3 files based on boundaries defined by the IWGSC. (SH 9 kb) [file 12864_2018_5228_MOESM1_ESM.sh]

#!/bin/bash
#####
# Script to download and preprocess the IWGSC RefSeq v1.0 and IWGSC RefSeq Annotation v1.0
#####
# Requires the following environmental variables to be set:
#   URGI_DOWNLOAD_USER - Required for downloading annotation files from URGI
# Non-standard software dependencies required on PATH:
#   dos2unix
#   unzip
#   GenomeTools - http://genometools.org
#   SAMtools
#   HTSlib - http://www.htslib.org
#   git - to clone https://github.com/billzt/gff3sort

#####
# Download the FASTA reference
#####
wget \
  --user "${URGI_DOWNLOAD_USER}" --ask-password \
  --no-clobber --continue --directory-prefix ./original \
  https://urgi.versailles.inra.fr/download/iwgsc/IWGSC_RefSeq_Assemblies/v1.0/iwgsc_refseqv1.0_all_chromosomes.zip \
  https://urgi.versailles.inra.fr/download/iwgsc/IWGSC_RefSeq_Assemblies/v1.0/iwgsc_refseqv1.0_all_chromosomes.zip.md5.txt

#####
# Download the annotation files and related content
#####
wget \
  --user "${URGI_DOWNLOAD_USER}" --ask-password \
  --recursive --level 1 --no-parent \
  --accept .zip,.zip.md5.txt,pdf \
  --no-directories --no-clobber --continue --directory-prefix ./original \
  https://urgi.versailles.inra.fr/download/iwgsc/IWGSC_RefSeq_Annotations/v1.0/

#####
# Get the latest SequenceOntology, used for validating the type column in GFF3 files
#####
wget https://github.com/The-Sequence-Ontology/SO-Ontologies/raw/master/so.obo

#####
# Get the code for gff3sort
#####
git clone https://github.com/billzt/gff3sort

#####
# Start sanitising the files
#####
# convert Windows EOL chars to Unix EOL
find ./original -type f -name "*.md5.txt" -exec dos2unix {} +
# Ensure all "md5 checksum" files have an EOL character on the last line
for f in ./original/*.md5.txt; do tail -n1 "${f}" | read -r _ || echo >> "${f}"; done
# Combine md5 checksums into a single file
cat original/*.md5.txt > original/checksums.md5
# Perform md5 checks
find ./original -type f -name "checksums.md5" -execdir md5sum --check --quiet {} +

#####
# Now unzip files to see what we have
#####
find ./original -type f -name "*.zip" -exec unzip -d ./tmp {} \;

# checksum the uncompressed files, so we can see which are changed with a dos2unix
find tmp/ -type f -exec md5sum {} + > checksums.md5

# convert EOL chars from dos to unix
find tmp/ -type f -exec dos2unix {} +

# Rerun the checksum to see which files were changed by dos2unix
md5sum --check --quiet checksums.md5

#####
# Sanitise/tidy gff files
#####
# Fix issues by:
#  Removing trailing whitespace
#  Converting multiple tabs, separating columns in some lines, to single tabs
#  Removing empty lines
sed -i -r 's/\s+$//; s/\t{2,}/\t/g; /^$/d' \
  tmp/iwgsc_refseqv1.0_lncRNA_2017May26.gff3 \
  tmp/iwgsc_refseqv1.0_miRNA_2017May26.gff3

# The following file only contains 6 columns instead of 9! It is missing:
#  col 2: source
#  col 3: type
#  col 8: phase
#  Type should be "match", source and phase should be "."
# Also strip double-quotes from the attributes column
awk 'BEGIN{FS="\t";OFS="\t"}{gsub(/"/,"",$6);print $1,".","match",$2, $3,$4,$5,".",$6}' \
  tmp/iwgsc_refseqv1.0_miRNA_2017May26.gff3 > tmp/iwgsc_refseqv1.0_miRNA_2017May26.new.gff3 \
  && mv tmp/iwgsc_refseqv1.0_miRNA_2017May26.new.gff3 tmp/iwgsc_refseqv1.0_miRNA_2017May26.gff3

# Now add some GFF3 directives/pragmas including:
#   ##gff-version 3
#   ##sequence-region
# Create GFF3 header file from reference fasta.fai samtools index file, using the actual lengths of the pseudomolecules
samtools faidx ./original/161010_Chinese_Spring_v1.0_pseudomolecules.fasta
awk '{print "##sequence-region "$1" 1 "$2}' \
  < ./original/161010_Chinese_Spring_v1.0_pseudomolecules.fasta.fai \
  | sed '1i ##gff-version 3' > ./tmp/gff3.header
# Remove any existing gff-version pragmas
sed -i '/^##gff-version/d' tmp/*.gff3

# Add in our GFF3 header to all GFF3 files and run it through genometools, sorting lines ready for tabix indexing
find tmp/ -type f \( -name "*.gff3" -not -name "*.new.gff3" \) -print0 \
  | xargs -0 -I{} bash -c 'cat ./tmp/gff3.header "${1}" | gt gff3 -tidy -sortlines -retainids -checkids -addids -typecheck so.obo > "${1%.gff3}.new.gff3"' -- {}

#####
# Correctly coordinate sort some GFF3 files which "gt gff3" fails to do properly
#####
# For some reason, "gt gff3" fails to correctly coordinate sort the features of some GFF3 files. We will instead, use Linux sort to do this.
# The disadvantage of this is that ### lines are stripped out which hinders memory efficient reading for large files. However, these files are small.
n_header_lines=$(wc -l < ./tmp/gff3.header)

grep -v "^###" tmp/iwgsc_refseqv1.0_lncRNA_2017May26.new.gff3 \
  | awk -v "n_header_lines=${n_header_lines}" 'NR<=n_header_lines{print;next}{print | "sort -k1,1 -k4,4n"}' \
  > tmp/iwgsc_refseqv1.0_lncRNA_2017May26.new.gff3.new \
  && mv tmp/iwgsc_refseqv1.0_lncRNA_2017May26.new.gff3.new tmp/iwgsc_refseqv1.0_lncRNA_2017May26.new.gff3
grep -v "^###" tmp/iwgsc_refseqv1.0_miRNA_2017May26.new.gff3 \
  | awk -v "n_header_lines=${n_header_lines}" 'NR<=n_header_lines{print;next}{print | "sort -k1,1 -k4,4n"}' \
  > tmp/iwgsc_refseqv1.0_miRNA_2017May26.new.gff3.new \
  && mv tmp/iwgsc_refseqv1.0_miRNA_2017May26.new.gff3.new tmp/iwgsc_refseqv1.0_miRNA_2017May26.new.gff3

#####
# Deal with the *.gff files for marker mappings
#####
# The Type "similarity" is not a valid SequenceOntology term, change this to the generic "match" type. 
sed -i '/^\([^\t]*\t[^\t]*\)\tsimilarity\t\(.*\)$/ s//\1\tmatch\t\2/' tmp/iwgsc_refseqv1.0_Marker_mapping_summary_2017Mar13/*.gff

#####
# Features with identical IDs are part of a discontiguous feature, this can't be the case if they are on different chromosomes. Relabel these from ID to Name
#####
sed -i 's/ID=/Name=/' tmp/iwgsc_refseqv1.0_Marker_mapping_summary_2017Mar13/Chinese_spring_pseudomolecules_v1.0.repeatmasked.mas.gff

# Add in our GFF3 header to all GFF files and run it through genometools, sorting lines ready for tabix indexing
# NOTE: Motif, Marker and Size are not valid attribute names - All attributes with an upercase first letter are reserved for the GFF3 spec. We'll convert them on the fly to avoid too much "gt gff3" output.
find tmp/iwgsc_refseqv1.0_Marker_mapping_summary_2017Mar13 -type f \( -name "*.gff" -not -name "*.new.gff3" \) -print0 \
  | xargs -0 -I{} bash -c 'cat ./tmp/gff3.header "${1}" | sed "s/Marker/marker/; s/Size/size/; s/Motif/motif/" | gt gff3 -tidy -sortlines -retainids -checkids -addids -typecheck so.obo > "${1%.gff}.new.gff3"' -- {}

#####
# Resort features according to parent-child relationships so Jbrowse doesn't complain
#####
find ./tmp -type f -name "*.new.gff3" -print0 | xargs -0 -I{} sh -c 'perl gff3sort/gff3sort.pl --precise "${1}" > "${1}.resorted"' -- {}
find ./tmp -type f -name "*.new.gff3.resorted" -exec rename -f 's/\.resorted//' {} +
# Move the sanitised GFF3 files
mkdir -p sanitised/iwgsc_refseqv1.0_Marker_mapping_summary_2017Mar13
find ./tmp -type f -name "*.new.gff3" -exec rename -f 's@^\./tmp/(.+?).new.gff3$@./sanitised/$1.gff3@' {} +

#####
# Split the larndmarks in the GFF3 file according to the defined "parts" provided by the IWGSC RefSeq v1.0
#####
find sanitised/ -type f \( -name "*.gff3" -not -name "*.parts.gff3" \) -print0 \
  | xargs -0 -I{} sh -c './gff3_split.pl ./original/161010_Chinese_Spring_v1.0_pseudomolecules_parts_to_chr.bed < "${1}" > "${1%.gff3}.parts.gff3"' -- {}

#####
# bgzip and tabix index the GFF3 files
#####
find sanitised/ -type f -name "*.gff3" -print0 | xargs -0 -I{} sh -c 'bgzip --threads "${SLURM_CPUS_PER_TASK:-1}" "${1}" -c > "${1}.gz"' -- {}
# tabix index the GFF3 files, using CSI on the full-length pseudomolecules
find sanitised/ -type f \( -name "*.gff3.gz" -not -name "*.parts.gff3.gz" \) -print0 | xargs -0 -I{} sh -c 'tabix --csi "${1}"' -- {}
find sanitised/ -type f -name "*.parts.gff3.gz" -print0 | xargs -0 -I{} sh -c 'tabix "${1}"' -- {}


#####
# Rename FASTA files and TAB files so they are consistent
#####
rename 's@^\./tmp/(.+?)\.[^\.]+$@./sanitised/$1.fasta@' ./tmp/*.{fa,fsa}
rename 's@^\./tmp/(.+?)\.[^\.]+$@./sanitised/$1.tab@' ./tmp/*.{tab,TAB}
mv ./tmp/*.xlsx ./sanitised
cp --preserve original/*.pdf sanitised/

#####
# Cleanup
#####
rm tmp/gff3.header
find ./tmp -type f -name "*.gff*" -delete
find ./tmp -type d -empty -delete
