# Supplementary material for: DAWN: a resource for yielding insights into the diversity among wheat genomes
Source: BMC Genomics. 2018 Dec 17;19:941. doi: 10.1186/s12864-018-5228-2 (PMC6296097; doi:10.1186/s12864-018-5228-2)
Supplement: Supplementary file 2 — Perl helper script for splitting GFF3 files. Perl script for splitting a GFF3 file at chromosomal coordinates defined in a BED file. This converts GFF3 coordinates from full length pseudomolecules to their “parts” and is called by the preprocessing shell script (Additional file 1). (PL 3 kb) [file 12864_2018_5228_MOESM2_ESM.pl]

#!/usr/bin/env perl
# Latest version of this script available from: https://gist.github.com/nathanhaigh/f43eb593c873a6164962c4b7f7ec0509
use strict;
use warnings;

my $bed_file = shift @ARGV;
my $suffix_fmt = '_part%01d';

open(my $bed_fh, '<', $bed_file) || die "Couldn't open BED file: $!\n";

my %cut_positions;
my %current_position;

# Process the BED file so we have coordinates at which to cut the pseudomolecule
while(<$bed_fh>) {
  chomp;
  my @cols = split /\t/;
  
  $current_position{$cols[3]} += $cols[2];

  push @{$cut_positions{$cols[3]}}, $current_position{$cols[3]};
}
close $bed_fh;


my %current_part_idx;
my %current_offset;
while (<>) {
  chomp;
  if (/^##sequence-region\s+(\S+)\s+(\d+)\s+(\d+)/) {
    # We have sequence-region pragmas, we'll use them and modify them according to the required cuts
    my $id = $1;
    my $start = $2;
    my $end = $3;
    $current_part_idx{$id} = 0;
    $current_offset{$id} = 0;
    #print "$id\t$start\t$end\n";

    if (exists $cut_positions{$id}) {
      # we have cut positions for this sequence
      if ($cut_positions{$id}[-1] == $end) {
        # we have a cut defined at the end of the landmark, remove it
        pop @{$cut_positions{$id}}
      }

      if (scalar(@{$cut_positions{$id}}) == 0) {
        # No cuts defined within the landmark, no processing required for this sequence-region
        print "##sequence-region $id $start $end\n";
        next;
      }

      for (my $i=0; $i < scalar(@{$cut_positions{$id}}); $i++) {
        my $part_end = $i > 0 ? $cut_positions{$id}[$i] - $cut_positions{$id}[$i-1] : $cut_positions{$id}[$i];
        printf "##sequence-region %s$suffix_fmt %d %d\n",
          $id,
          $i+1,
          1,
          $part_end;
        if ($i == scalar(@{$cut_positions{$id}})-1) {
          # last part needs flushing
          printf "##sequence-region %s$suffix_fmt %d %d\n",
            $id,
            $i+2,
            1,
            $end-$part_end;
        }
      }
    }
    next;
    
  } elsif (/^#/) {
    # print lines starting with '#' without modification
    print "$_\n";
    next;
  }

  my @cols = split /\t/;
  
  # Only redefine the seqid, start and end, if we are actually cutting up the landmark
  if (scalar(@{$cut_positions{$cols[0]}}) > 0) {
    if (defined $cut_positions{$cols[0]}[$current_part_idx{$cols[0]}] && $cols[3] >= $cut_positions{$cols[0]}[$current_part_idx{$cols[0]}] ) {
      # Once beyond the current part, adjust the part idx and bp offset from the start of the landmark for future calculations
      $current_offset{$cols[0]}+=$cut_positions{$cols[0]}[$current_part_idx{$cols[0]}];
      $current_part_idx{$cols[0]}++;
    }
    # Modify the seqid, start and end coordinates appropriately
    $cols[3] -= $current_offset{$cols[0]};
    $cols[4] -= $current_offset{$cols[0]};
    $cols[0] = sprintf "%s$suffix_fmt", $cols[0], $current_part_idx{$cols[0]}+1;
  }

  # print out the feature
  print join("\t", @cols), "\n";
}
