# Supplementary material for: DAWN: a resource for yielding insights into the diversity among wheat genomes
Source: BMC Genomics. 2018 Dec 17;19:941. doi: 10.1186/s12864-018-5228-2 (PMC6296097; doi:10.1186/s12864-018-5228-2)
Supplement: Supplementary file 4 — Awk helper script for creating correctly formatted GFF3 attribute information. Awk script for generating a file of correctly formatted GFF3 attributes of functional annotation information. It is called by the shell script for merging functional annotations (Additional file 3). (AWK 1 kb) [file 12864_2018_5228_MOESM4_ESM.awk]

#!/usr/bin/awk
BEGIN{
  FS="\t";
  OFS="\t";
}
{
  # URL escape the description column: ,=;
  gsub(/,/, "%2C", $2);
  gsub(/=/, "%3D", $2);
  gsub(/;/, "%3B", $2);
  $2="description="$2;

  # Add DB prefixes to ID's in col 3 and 4
  gsub(/PF/, "PFAM:PF", $3);
  gsub(/IPR/, "InterPro:IPR", $4);

  # Make lists of ID's in col 3-4 a comma
  gsub(/; /, ",", $3);
  gsub(/; /, ",", $4);
  gsub(/; /, ",", $5);

  # Add Dbxref= to $3 concatenated with $4
  DB=""
  if($3!=""){
    DB=DB$3
  }
  if($4!=""){
    if(DB==""){
      DB=$4
    } else {
      DB=DB","$4
    }
  }
  if(DB!=""){
    DB="Dbxref="DB
  }

  # Add Ontology_term= to $5
  GO=""
  if($5!=""){
    GO="Ontology_term="$5
  }

  print $1,$2";"DB";"GO;
}
