# Supplementary material for: DAWN: a resource for yielding insights into the diversity among wheat genomes
Source: BMC Genomics. 2018 Dec 17;19:941. doi: 10.1186/s12864-018-5228-2 (PMC6296097; doi:10.1186/s12864-018-5228-2)
Supplement: Supplementary file 5 — MAPQ distribution table. Table showing MAPQ distribution for each WGS accession. Number of aligned reads with a given MAPQ are show together with the cumulative sum of reads ≥ to a given MAPQ (expressed both as a percentage of the aligned read as well as the raw reads). (TAB 28 kb) [file 12864_2018_5228_MOESM5_ESM.tab]

Accession	MAPQ	Number_Reads	CumSum_Percentage_of_Aligned_Reads
ACBarrie	60	379613815	45.6	26.6
ACBarrie	59	12837777	47.1	27.5
ACBarrie	58	10031590	48.3	28.2
ACBarrie	57	8864345	49.4	28.8
ACBarrie	56	9617971	50.5	29.5
ACBarrie	55	7864628	51.5	30.0
ACBarrie	54	7161949	52.3	30.5
ACBarrie	53	7770903	53.3	31.1
ACBarrie	52	6640346	54.0	31.5
ACBarrie	51	6380570	54.8	32.0
ACBarrie	50	6589703	55.6	32.4
ACBarrie	49	6040136	56.3	32.9
ACBarrie	48	17984652	58.5	34.1
ACBarrie	47	6164433	59.2	34.5
ACBarrie	46	6673645	60.0	35.0
ACBarrie	45	6235696	60.8	35.5
ACBarrie	44	6389074	61.5	35.9
ACBarrie	43	6639069	62.3	36.4
ACBarrie	42	6955104	63.2	36.9
ACBarrie	41	6642592	64.0	37.3
ACBarrie	40	6793219	64.8	37.8
ACBarrie	39	6916295	65.6	38.3
ACBarrie	38	7604154	66.5	38.8
ACBarrie	37	6985667	67.4	39.3
ACBarrie	36	7088750	68.2	39.8
ACBarrie	35	7171369	69.1	40.3
ACBarrie	34	8087631	70.0	40.9
ACBarrie	33	7351829	70.9	41.4
ACBarrie	32	7398015	71.8	41.9
ACBarrie	31	7622947	72.7	42.4
ACBarrie	30	8374613	73.7	43.0
ACBarrie	29	7718084	74.7	43.6
ACBarrie	28	7778185	75.6	44.1
ACBarrie	27	7940143	76.6	44.7
ACBarrie	26	9092926	77.6	45.3
ACBarrie	25	8335471	78.6	45.9
ACBarrie	24	8387446	79.6	46.5
ACBarrie	23	8332759	80.6	47.0
ACBarrie	22	11531734	82.0	47.9
ACBarrie	21	8282435	83.0	48.4
ACBarrie	20	9053530	84.1	49.1
ACBarrie	19	8727560	85.2	49.7
ACBarrie	18	9855829	86.3	50.4
ACBarrie	17	8362349	87.3	51.0
ACBarrie	16	8023265	88.3	51.5
ACBarrie	15	8223708	89.3	52.1
ACBarrie	14	9703625	90.5	52.8
ACBarrie	13	7604355	91.4	53.3
ACBarrie	12	7892089	92.3	53.9
ACBarrie	11	8174293	93.3	54.4
ACBarrie	10	9744531	94.5	55.1
ACBarrie	9	8229575	95.5	55.7
ACBarrie	8	8419871	96.5	56.3
ACBarrie	7	9574936	97.6	56.9
ACBarrie	6	10852497	98.9	57.7
ACBarrie	5	9006882	100.0	58.3
Alsen	60	440230503	51.4	34.3
Alsen	59	13329138	53.0	35.4
Alsen	58	10006365	54.1	36.2
Alsen	57	8977559	55.2	36.9
Alsen	56	9633973	56.3	37.6
Alsen	55	7631416	57.2	38.2
Alsen	54	7089479	58.0	38.8
Alsen	53	7514920	58.9	39.4
Alsen	52	6408050	59.7	39.9
Alsen	51	6215814	60.4	40.3
Alsen	50	6229767	61.1	40.8
Alsen	49	5756732	61.8	41.3
Alsen	48	18622480	64.0	42.7
Alsen	47	5935336	64.6	43.2
Alsen	46	6468882	65.4	43.7
Alsen	45	5969454	66.1	44.2
Alsen	44	6108177	66.8	44.6
Alsen	43	6309214	67.6	45.1
Alsen	42	6629348	68.3	45.6
Alsen	41	6269773	69.1	46.1
Alsen	40	6382961	69.8	46.6
Alsen	39	6474603	70.6	47.1
Alsen	38	7129348	71.4	47.7
Alsen	37	6484342	72.1	48.2
Alsen	36	6545540	72.9	48.7
Alsen	35	6591812	73.7	49.2
Alsen	34	7470415	74.6	49.8
Alsen	33	6720752	75.3	50.3
Alsen	32	6708767	76.1	50.9
Alsen	31	6898356	76.9	51.4
Alsen	30	7634520	77.8	52.0
Alsen	29	6958988	78.6	52.5
Alsen	28	6980953	79.4	53.1
Alsen	27	7138853	80.3	53.6
Alsen	26	8209823	81.2	54.3
Alsen	25	7477888	82.1	54.9
Alsen	24	7470470	83.0	55.4
Alsen	23	7412997	83.9	56.0
Alsen	22	10323180	85.1	56.8
Alsen	21	7358160	85.9	57.4
Alsen	20	7970846	86.8	58.0
Alsen	19	7599139	87.7	58.6
Alsen	18	8606498	88.7	59.3
Alsen	17	7281424	89.6	59.9
Alsen	16	6982160	90.4	60.4
Alsen	15	7047159	91.2	60.9
Alsen	14	8371160	92.2	61.6
Alsen	13	6507830	93.0	62.1
Alsen	12	6746466	93.8	62.6
Alsen	11	6898129	94.6	63.2
Alsen	10	8311775	95.5	63.8
Alsen	9	6914741	96.3	64.4
Alsen	8	7043955	97.2	64.9
Alsen	7	7933326	98.1	65.5
Alsen	6	8988969	99.1	66.2
Alsen	5	7372409	100.0	66.8
Baxter	60	777635470	49.9	24.9
Baxter	59	24384889	51.5	25.7
Baxter	58	18240375	52.7	26.3
Baxter	57	16476468	53.7	26.8
Baxter	56	17814220	54.9	27.4
Baxter	55	14068919	55.8	27.9
Baxter	54	13148511	56.6	28.3
Baxter	53	14033521	57.5	28.7
Baxter	52	11902751	58.3	29.1
Baxter	51	11634542	59.0	29.5
Baxter	50	11793381	59.8	29.9
Baxter	49	10825193	60.5	30.2
Baxter	48	33512420	62.6	31.3
Baxter	47	11013963	63.3	31.6
Baxter	46	11924552	64.1	32.0
Baxter	45	11063968	64.8	32.4
Baxter	44	11324987	65.5	32.7
Baxter	43	11696817	66.3	33.1
Baxter	42	12259313	67.1	33.5
Baxter	41	11647258	67.8	33.9
Baxter	40	11858901	68.6	34.3
Baxter	39	12053906	69.3	34.6
Baxter	38	13196915	70.2	35.1
Baxter	37	12054356	71.0	35.5
Baxter	36	12192276	71.8	35.8
Baxter	35	12312492	72.5	36.2
Baxter	34	13869761	73.4	36.7
Baxter	33	12538888	74.2	37.1
Baxter	32	12545242	75.0	37.5
Baxter	31	12927139	75.9	37.9
Baxter	30	14248737	76.8	38.4
Baxter	29	13052249	77.6	38.8
Baxter	28	13082256	78.5	39.2
Baxter	27	13404540	79.3	39.6
Baxter	26	15368258	80.3	40.1
Baxter	25	14037149	81.2	40.6
Baxter	24	14034339	82.1	41.0
Baxter	23	13996436	83.0	41.5
Baxter	22	19263753	84.2	42.1
Baxter	21	13892361	85.1	42.5
Baxter	20	15025481	86.1	43.0
Baxter	19	14426494	87.0	43.5
Baxter	18	16236996	88.1	44.0
Baxter	17	13870649	89.0	44.4
Baxter	16	13310297	89.8	44.9
Baxter	15	13536792	90.7	45.3
Baxter	14	15914356	91.7	45.8
Baxter	13	12493843	92.5	46.2
Baxter	12	12979138	93.3	46.6
Baxter	11	13385935	94.2	47.1
Baxter	10	15967871	95.2	47.6
Baxter	9	13362452	96.1	48.0
Baxter	8	13633934	97.0	48.4
Baxter	7	15486992	98.0	48.9
Baxter	6	17459815	99.1	49.5
Baxter	5	14418685	100.0	50.0
Chara	60	699902805	48.5	30.9
Chara	59	23124252	50.1	31.9
Chara	58	17398967	51.3	32.7
Chara	57	15749897	52.3	33.4
Chara	56	16723314	53.5	34.2
Chara	55	13407387	54.4	34.7
Chara	54	12533146	55.3	35.3
Chara	53	13097962	56.2	35.9
Chara	52	11315089	57.0	36.4
Chara	51	10987966	57.8	36.9
Chara	50	10979409	58.5	37.3
Chara	49	10335081	59.2	37.8
Chara	48	30339878	61.3	39.1
Chara	47	10648146	62.1	39.6
Chara	46	11558079	62.9	40.1
Chara	45	10738873	63.6	40.6
Chara	44	10989503	64.4	41.1
Chara	43	11295019	65.2	41.6
Chara	42	11874084	66.0	42.1
Chara	41	11305087	66.8	42.6
Chara	40	11480355	67.5	43.1
Chara	39	11627686	68.4	43.6
Chara	38	12752900	69.2	44.2
Chara	37	11637114	70.0	44.7
Chara	36	11769691	70.9	45.2
Chara	35	11885393	71.7	45.8
Chara	34	13366681	72.6	46.3
Chara	33	12070772	73.4	46.9
Chara	32	12086956	74.3	47.4
Chara	31	12423540	75.1	48.0
Chara	30	13692261	76.1	48.6
Chara	29	12498848	77.0	49.1
Chara	28	12514453	77.8	49.7
Chara	27	12798030	78.7	50.2
Chara	26	14678606	79.7	50.9
Chara	25	13418773	80.6	51.5
Chara	24	13439023	81.6	52.1
Chara	23	13343463	82.5	52.7
Chara	22	18578361	83.8	53.5
Chara	21	13273993	84.7	54.1
Chara	20	14483218	85.7	54.7
Chara	19	13868584	86.7	55.3
Chara	18	15747313	87.8	56.0
Chara	17	13251678	88.7	56.6
Chara	16	12723713	89.6	57.2
Chara	15	12866673	90.4	57.7
Chara	14	15392845	91.5	58.4
Chara	13	11916225	92.3	58.9
Chara	12	12289470	93.2	59.5
Chara	11	12778976	94.1	60.1
Chara	10	15291144	95.1	60.7
Chara	9	12721880	96.0	61.3
Chara	8	12939776	96.9	61.9
Chara	7	14718811	97.9	62.5
Chara	6	16544202	99.1	63.2
Chara	5	13372226	100.0	63.8
Drysdale	60	587832733	51.0	35.2
Drysdale	59	18245725	52.5	36.3
Drysdale	58	13266104	53.7	37.1
Drysdale	57	12142168	54.7	37.9
Drysdale	56	12982451	55.9	38.6
Drysdale	55	10096061	56.7	39.2
Drysdale	54	9604126	57.6	39.8
Drysdale	53	9983995	58.4	40.4
Drysdale	52	8512936	59.2	40.9
Drysdale	51	8461116	59.9	41.4
Drysdale	50	8284800	60.6	41.9
Drysdale	49	7857396	61.3	42.4
Drysdale	48	23884897	63.4	43.8
Drysdale	47	8198223	64.1	44.3
Drysdale	46	8909368	64.9	44.9
Drysdale	45	8238687	65.6	45.3
Drysdale	44	8447000	66.3	45.9
Drysdale	43	8678712	67.1	46.4
Drysdale	42	9109559	67.8	46.9
Drysdale	41	8661885	68.6	47.4
Drysdale	40	8833897	69.4	48.0
Drysdale	39	8928034	70.1	48.5
Drysdale	38	9754755	71.0	49.1
Drysdale	37	8911117	71.8	49.6
Drysdale	36	9019885	72.5	50.2
Drysdale	35	9081452	73.3	50.7
Drysdale	34	10215217	74.2	51.3
Drysdale	33	9247127	75.0	51.9
Drysdale	32	9220405	75.8	52.4
Drysdale	31	9509021	76.6	53.0
Drysdale	30	10512864	77.5	53.6
Drysdale	29	9583893	78.4	54.2
Drysdale	28	9599638	79.2	54.8
Drysdale	27	9805701	80.1	55.4
Drysdale	26	11264264	81.0	56.0
Drysdale	25	10319382	81.9	56.7
Drysdale	24	10290025	82.8	57.3
Drysdale	23	10209145	83.7	57.9
Drysdale	22	13992733	84.9	58.7
Drysdale	21	10151402	85.8	59.3
Drysdale	20	10920409	86.7	60.0
Drysdale	19	10429811	87.7	60.6
Drysdale	18	11789993	88.7	61.3
Drysdale	17	9969524	89.5	61.9
Drysdale	16	9579574	90.4	62.5
Drysdale	15	9613074	91.2	63.1
Drysdale	14	11352096	92.2	63.8
Drysdale	13	8857926	93.0	64.3
Drysdale	12	9132785	93.7	64.8
Drysdale	11	9402575	94.6	65.4
Drysdale	10	11232743	95.5	66.1
Drysdale	9	9368858	96.3	66.6
Drysdale	8	9512630	97.2	67.2
Drysdale	7	10691538	98.1	67.8
Drysdale	6	12043232	99.1	68.6
Drysdale	5	9883560	100.0	69.2
Excalibur	60	779391720	52.8	35.2
Excalibur	59	23473197	54.4	36.3
Excalibur	58	18450241	55.6	37.1
Excalibur	57	16133700	56.7	37.9
Excalibur	56	16927580	57.9	38.6
Excalibur	55	13823552	58.8	39.3
Excalibur	54	12521461	59.7	39.8
Excalibur	53	13245438	60.6	40.4
Excalibur	52	11323877	61.3	40.9
Excalibur	51	10773756	62.1	41.4
Excalibur	50	10929776	62.8	41.9
Excalibur	49	9990133	63.5	42.4
Excalibur	48	32787249	65.7	43.8
Excalibur	47	10156377	66.4	44.3
Excalibur	46	11037418	67.1	44.8
Excalibur	45	10179697	67.8	45.3
Excalibur	44	10343038	68.5	45.7
Excalibur	43	10658267	69.2	46.2
Excalibur	42	11249268	70.0	46.7
Excalibur	41	10530420	70.7	47.2
Excalibur	40	10686470	71.4	47.7
Excalibur	39	10805997	72.2	48.2
Excalibur	38	11932916	73.0	48.7
Excalibur	37	10792566	73.7	49.2
Excalibur	36	10871071	74.4	49.7
Excalibur	35	10921596	75.2	50.2
Excalibur	34	12393905	76.0	50.7
Excalibur	33	11061723	76.8	51.2
Excalibur	32	11043899	77.5	51.7
Excalibur	31	11321487	78.3	52.3
Excalibur	30	12511479	79.1	52.8
Excalibur	29	11362100	79.9	53.3
Excalibur	28	11344354	80.7	53.9
Excalibur	27	11603318	81.5	54.4
Excalibur	26	13340602	82.4	55.0
Excalibur	25	12032169	83.2	55.5
Excalibur	24	12003067	84.0	56.1
Excalibur	23	11992140	84.8	56.6
Excalibur	22	16805684	85.9	57.4
Excalibur	21	11878300	86.8	57.9
Excalibur	20	12865845	87.6	58.5
Excalibur	19	12349840	88.5	59.0
Excalibur	18	14021263	89.4	59.7
Excalibur	17	11867601	90.2	60.2
Excalibur	16	11355832	91.0	60.7
Excalibur	15	11523855	91.8	61.2
Excalibur	14	13736554	92.7	61.9
Excalibur	13	10574066	93.4	62.3
Excalibur	12	10919761	94.1	62.8
Excalibur	11	11204170	94.9	63.3
Excalibur	10	13505274	95.8	64.0
Excalibur	9	11146588	96.6	64.5
Excalibur	8	11317620	97.3	65.0
Excalibur	7	12794778	98.2	65.6
Excalibur	6	14571033	99.2	66.2
Excalibur	5	11839462	100.0	66.7
Gladius	60	734617210	51.8	37.0
Gladius	59	22306208	53.4	38.1
Gladius	58	16412154	54.5	39.0
Gladius	57	14882380	55.6	39.7
Gladius	56	15883287	56.7	40.5
Gladius	55	12394615	57.6	41.1
Gladius	54	11694604	58.4	41.7
Gladius	53	12207469	59.3	42.4
Gladius	52	10377042	60.0	42.9
Gladius	51	10272926	60.7	43.4
Gladius	50	10064102	61.4	43.9
Gladius	49	9503637	62.1	44.4
Gladius	48	29935283	64.2	45.9
Gladius	47	9934602	64.9	46.4
Gladius	46	10819337	65.7	46.9
Gladius	45	9979361	66.4	47.4
Gladius	44	10222070	67.1	48.0
Gladius	43	10509761	67.8	48.5
Gladius	42	11052546	68.6	49.0
Gladius	41	10477620	69.4	49.6
Gladius	40	10665582	70.1	50.1
Gladius	39	10788302	70.9	50.6
Gladius	38	11809339	71.7	51.2
Gladius	37	10759612	72.5	51.8
Gladius	36	10885378	73.2	52.3
Gladius	35	10942371	74.0	52.9
Gladius	34	12357470	74.9	53.5
Gladius	33	11153869	75.7	54.1
Gladius	32	11108413	76.4	54.6
Gladius	31	11432553	77.3	55.2
Gladius	30	12661431	78.1	55.8
Gladius	29	11530279	79.0	56.4
Gladius	28	11533694	79.8	57.0
Gladius	27	11783560	80.6	57.6
Gladius	26	13548764	81.6	58.3
Gladius	25	12372894	82.4	58.9
Gladius	24	12333763	83.3	59.5
Gladius	23	12220049	84.2	60.1
Gladius	22	16873848	85.3	61.0
Gladius	21	12147038	86.2	61.6
Gladius	20	13084451	87.1	62.3
Gladius	19	12453338	88.0	62.9
Gladius	18	14094436	89.0	63.6
Gladius	17	11922235	89.8	64.2
Gladius	16	11454394	90.6	64.8
Gladius	15	11484579	91.5	65.4
Gladius	14	13632416	92.4	66.1
Gladius	13	10574620	93.2	66.6
Gladius	12	10885562	93.9	67.1
Gladius	11	11155845	94.7	67.7
Gladius	10	13419647	95.7	68.4
Gladius	9	11164030	96.5	68.9
Gladius	8	11334008	97.3	69.5
Gladius	7	12711220	98.2	70.1
Gladius	6	14414547	99.2	70.9
Gladius	5	11817127	100.0	71.5
H45	60	550124902	50.4	34.4
H45	59	17149576	52.0	35.5
H45	58	12692960	53.1	36.3
H45	57	11468239	54.2	37.0
H45	56	12533805	55.3	37.8
H45	55	9736516	56.2	38.4
H45	54	9077424	57.1	38.9
H45	53	9769439	58.0	39.6
H45	52	8091882	58.7	40.1
H45	51	8030440	59.4	40.6
H45	50	7905095	60.2	41.1
H45	49	7360191	60.8	41.5
H45	48	22950686	62.9	42.9
H45	47	7681751	63.6	43.4
H45	46	8342333	64.4	44.0
H45	45	7727046	65.1	44.4
H45	44	7918188	65.8	44.9
H45	43	8180172	66.6	45.4
H45	42	8598785	67.4	46.0
H45	41	8169350	68.1	46.5
H45	40	8341258	68.9	47.0
H45	39	8460738	69.7	47.5
H45	38	9272609	70.5	48.1
H45	37	8495220	71.3	48.7
H45	36	8587100	72.1	49.2
H45	35	8647913	72.9	49.7
H45	34	9779983	73.8	50.3
H45	33	8844850	74.6	50.9
H45	32	8817653	75.4	51.4
H45	31	9077328	76.2	52.0
H45	30	10034662	77.1	52.6
H45	29	9170228	78.0	53.2
H45	28	9225651	78.8	53.8
H45	27	9415423	79.7	54.4
H45	26	10809647	80.7	55.1
H45	25	9865594	81.6	55.7
H45	24	9849350	82.5	56.3
H45	23	9775750	83.4	56.9
H45	22	13505315	84.6	57.7
H45	21	9711278	85.5	58.4
H45	20	10490942	86.5	59.0
H45	19	10009626	87.4	59.6
H45	18	11283018	88.4	60.3
H45	17	9519963	89.3	60.9
H45	16	9131589	90.1	61.5
H45	15	9211179	91.0	62.1
H45	14	10915515	92.0	62.8
H45	13	8538662	92.8	63.3
H45	12	8824845	93.6	63.8
H45	11	9033217	94.4	64.4
H45	10	10909553	95.4	65.1
H45	9	9105981	96.2	65.7
H45	8	9320926	97.1	66.2
H45	7	10400930	98.0	66.9
H45	6	11839379	99.1	67.6
H45	5	9669066	100.0	68.2
Kukri	60	583097029	48.2	30.3
Kukri	59	19568173	49.8	31.3
Kukri	58	15935881	51.2	32.1
Kukri	57	14039991	52.3	32.8
Kukri	56	14817911	53.6	33.6
Kukri	55	12428188	54.6	34.2
Kukri	54	11162411	55.5	34.8
Kukri	53	12091140	56.5	35.5
Kukri	52	10350993	57.4	36.0
Kukri	51	9709237	58.2	36.5
Kukri	50	10289004	59.0	37.0
Kukri	49	9087874	59.8	37.5
Kukri	48	27049654	62.0	38.9
Kukri	47	8748408	62.7	39.4
Kukri	46	9356608	63.5	39.8
Kukri	45	8776385	64.2	40.3
Kukri	44	8930084	65.0	40.8
Kukri	43	9256511	65.7	41.2
Kukri	42	9637783	66.5	41.7
Kukri	41	9142257	67.3	42.2
Kukri	40	9270313	68.1	42.7
Kukri	39	9476890	68.8	43.2
Kukri	38	10309137	69.7	43.7
Kukri	37	9482134	70.5	44.2
Kukri	36	9550543	71.3	44.7
Kukri	35	9688763	72.1	45.2
Kukri	34	10811928	73.0	45.8
Kukri	33	9823431	73.8	46.3
Kukri	32	9836630	74.6	46.8
Kukri	31	10137901	75.4	47.3
Kukri	30	10969628	76.3	47.9
Kukri	29	10174125	77.2	48.4
Kukri	28	10204560	78.0	49.0
Kukri	27	10523707	78.9	49.5
Kukri	26	11785803	79.9	50.1
Kukri	25	10809934	80.8	50.7
Kukri	24	10798416	81.6	51.2
Kukri	23	10938247	82.6	51.8
Kukri	22	15014538	83.8	52.6
Kukri	21	10782592	84.7	53.1
Kukri	20	11734443	85.7	53.7
Kukri	19	11450907	86.6	54.3
Kukri	18	12708975	87.7	55.0
Kukri	17	11024502	88.6	55.6
Kukri	16	10620628	89.4	56.1
Kukri	15	11017217	90.4	56.7
Kukri	14	12802451	91.4	57.4
Kukri	13	10142443	92.3	57.9
Kukri	12	10452381	93.1	58.4
Kukri	11	10973826	94.0	59.0
Kukri	10	12705065	95.1	59.7
Kukri	9	10732380	96.0	60.2
Kukri	8	10924090	96.9	60.8
Kukri	7	12522391	97.9	61.4
Kukri	6	13821221	99.0	62.1
Kukri	5	11508782	100.0	62.7
Pastor	60	510723840	47.4	28.2
Pastor	59	16742298	49.0	29.1
Pastor	58	12635189	50.2	29.8
Pastor	57	11346433	51.2	30.4
Pastor	56	12342793	52.4	31.1
Pastor	55	9856496	53.3	31.6
Pastor	54	9159016	54.1	32.1
Pastor	53	9837448	55.1	32.7
Pastor	52	8390369	55.8	33.1
Pastor	51	8137474	56.6	33.6
Pastor	50	8292841	57.4	34.0
Pastor	49	7631466	58.1	34.5
Pastor	48	22919171	60.2	35.7
Pastor	47	7843731	60.9	36.2
Pastor	46	8492779	61.7	36.6
Pastor	45	7908206	62.5	37.1
Pastor	44	8119954	63.2	37.5
Pastor	43	8386388	64.0	38.0
Pastor	42	8802717	64.8	38.5
Pastor	41	8387208	65.6	38.9
Pastor	40	8575298	66.4	39.4
Pastor	39	8727694	67.2	39.9
Pastor	38	9539125	68.1	40.4
Pastor	37	8784048	68.9	40.9
Pastor	36	8888274	69.7	41.4
Pastor	35	8978262	70.5	41.9
Pastor	34	10105428	71.5	42.4
Pastor	33	9206817	72.3	42.9
Pastor	32	9213446	73.2	43.4
Pastor	31	9506770	74.1	44.0
Pastor	30	10455802	75.1	44.5
Pastor	29	9652282	76.0	45.1
Pastor	28	9688429	76.9	45.6
Pastor	27	9928968	77.8	46.2
Pastor	26	11302863	78.8	46.8
Pastor	25	10396660	79.8	47.3
Pastor	24	10401136	80.8	47.9
Pastor	23	10404295	81.7	48.5
Pastor	22	13973510	83.0	49.3
Pastor	21	10345103	84.0	49.8
Pastor	20	11078604	85.0	50.4
Pastor	19	10670634	86.0	51.0
Pastor	18	11959811	87.1	51.7
Pastor	17	10237637	88.1	52.3
Pastor	16	9859388	89.0	52.8
Pastor	15	10025979	89.9	53.4
Pastor	14	11732841	91.0	54.0
Pastor	13	9300868	91.9	54.5
Pastor	12	9612844	92.8	55.0
Pastor	11	9965487	93.7	55.6
Pastor	10	11821784	94.8	56.2
Pastor	9	10036064	95.7	56.8
Pastor	8	10305437	96.7	57.4
Pastor	7	11665756	97.8	58.0
Pastor	6	13172910	99.0	58.7
Pastor	5	10996259	100.0	59.3
RAC875	60	1180852663	54.0	36.1
RAC875	59	32973295	55.5	37.2
RAC875	58	26348708	56.7	38.0
RAC875	57	25378557	57.9	38.7
RAC875	56	24347307	59.0	39.5
RAC875	55	19913155	59.9	40.1
RAC875	54	19959740	60.8	40.7
RAC875	53	19470959	61.7	41.3
RAC875	52	16826497	62.5	41.8
RAC875	51	16850697	63.3	42.3
RAC875	50	16149848	64.0	42.8
RAC875	49	14936719	64.7	43.3
RAC875	48	44044273	66.7	44.6
RAC875	47	15005993	67.4	45.1
RAC875	46	16082918	68.1	45.6
RAC875	45	14939627	68.8	46.0
RAC875	44	15183156	69.5	46.5
RAC875	43	15509822	70.2	47.0
RAC875	42	16454869	71.0	47.5
RAC875	41	15416293	71.7	48.0
RAC875	40	15546872	72.4	48.4
RAC875	39	15671823	73.1	48.9
RAC875	38	17188585	73.9	49.4
RAC875	37	15738354	74.6	49.9
RAC875	36	15780375	75.3	50.4
RAC875	35	15884010	76.1	50.9
RAC875	34	17760010	76.9	51.4
RAC875	33	16091591	77.6	51.9
RAC875	32	16107157	78.3	52.4
RAC875	31	16435764	79.1	52.9
RAC875	30	17975210	79.9	53.5
RAC875	29	16520699	80.7	54.0
RAC875	28	16625029	81.4	54.5
RAC875	27	17009410	82.2	55.0
RAC875	26	19194614	83.1	55.6
RAC875	25	17557178	83.9	56.1
RAC875	24	17487124	84.7	56.7
RAC875	23	17427794	85.5	57.2
RAC875	22	23526319	86.6	57.9
RAC875	21	17337460	87.4	58.4
RAC875	20	18437022	88.2	59.0
RAC875	19	17769388	89.0	59.6
RAC875	18	19923784	89.9	60.2
RAC875	17	17166614	90.7	60.7
RAC875	16	16413794	91.5	61.2
RAC875	15	16533072	92.2	61.7
RAC875	14	19275251	93.1	62.3
RAC875	13	15238438	93.8	62.8
RAC875	12	15644816	94.5	63.2
RAC875	11	15965289	95.2	63.7
RAC875	10	19037169	96.1	64.3
RAC875	9	15619248	96.8	64.8
RAC875	8	15716501	97.5	65.3
RAC875	7	17662201	98.4	65.8
RAC875	6	19769718	99.3	66.4
RAC875	5	16169848	100.0	66.9
Volcanii	60	407074186	45.5	26.7
Volcanii	59	13842827	47.1	27.6
Volcanii	58	10986915	48.3	28.3
Volcanii	57	9767665	49.4	29.0
Volcanii	56	10515964	50.6	29.7
Volcanii	55	8691872	51.5	30.3
Volcanii	54	7929827	52.4	30.8
Volcanii	53	8629353	53.4	31.3
Volcanii	52	7410623	54.2	31.8
Volcanii	51	7027650	55.0	32.3
Volcanii	50	7440071	55.8	32.8
Volcanii	49	6641952	56.6	33.2
Volcanii	48	19068194	58.7	34.5
Volcanii	47	6450605	59.4	34.9
Volcanii	46	6888104	60.2	35.3
Volcanii	45	6507939	60.9	35.8
Volcanii	44	6649317	61.7	36.2
Volcanii	43	6911563	62.5	36.7
Volcanii	42	7168216	63.3	37.1
Volcanii	41	6871428	64.0	37.6
Volcanii	40	7004867	64.8	38.0
Volcanii	39	7190981	65.6	38.5
Volcanii	38	7773937	66.5	39.0
Volcanii	37	7228719	67.3	39.5
Volcanii	36	7323809	68.1	40.0
Volcanii	35	7447568	68.9	40.5
Volcanii	34	8270990	69.9	41.0
Volcanii	33	7617940	70.7	41.5
Volcanii	32	7673229	71.6	42.0
Volcanii	31	7952038	72.5	42.5
Volcanii	30	8581402	73.4	43.1
Volcanii	29	8055809	74.3	43.6
Volcanii	28	8111582	75.2	44.2
Volcanii	27	8409688	76.2	44.7
Volcanii	26	9356616	77.2	45.3
Volcanii	25	8707998	78.2	45.9
Volcanii	24	8743123	79.2	46.5
Volcanii	23	8896785	80.2	47.1
Volcanii	22	11784419	81.5	47.8
Volcanii	21	8830539	82.5	48.4
Volcanii	20	9497743	83.5	49.0
Volcanii	19	9365362	84.6	49.6
Volcanii	18	10256192	85.7	50.3
Volcanii	17	9112475	86.7	50.9
Volcanii	16	8810329	87.7	51.5
Volcanii	15	9222951	88.8	52.1
Volcanii	14	10465635	89.9	52.8
Volcanii	13	8582593	90.9	53.3
Volcanii	12	8916214	91.9	53.9
Volcanii	11	9496973	93.0	54.6
Volcanii	10	10729823	94.2	55.3
Volcanii	9	9283024	95.2	55.9
Volcanii	8	9539256	96.3	56.5
Volcanii	7	11093117	97.5	57.2
Volcanii	6	12026274	98.8	58.0
Volcanii	5	10334906	100.0	58.7
Westonia	60	600988786	45.1	27.0
Westonia	59	20987877	46.6	27.9
Westonia	58	16322630	47.9	28.7
Westonia	57	14794522	49.0	29.3
Westonia	56	16524337	50.2	30.1
Westonia	55	13430382	51.2	30.7
Westonia	54	12242518	52.1	31.2
Westonia	53	13875018	53.2	31.8
Westonia	52	11577632	54.1	32.4
Westonia	51	10966825	54.9	32.9
Westonia	50	12016202	55.8	33.4
Westonia	49	10263391	56.5	33.9
Westonia	48	29542092	58.8	35.2
Westonia	47	9603457	59.5	35.6
Westonia	46	10214478	60.2	36.1
Westonia	45	9656249	61.0	36.5
Westonia	44	9874616	61.7	37.0
Westonia	43	10323890	62.5	37.4
Westonia	42	10650841	63.3	37.9
Westonia	41	10249180	64.1	38.4
Westonia	40	10464535	64.8	38.8
Westonia	39	10791269	65.6	39.3
Westonia	38	11552983	66.5	39.8
Westonia	37	10812352	67.3	40.3
Westonia	36	10956041	68.1	40.8
Westonia	35	11202621	69.0	41.3
Westonia	34	12331590	69.9	41.9
Westonia	33	11404008	70.8	42.4
Westonia	32	11479146	71.6	42.9
Westonia	31	11972763	72.5	43.4
Westonia	30	12814931	73.5	44.0
Westonia	29	12050133	74.4	44.5
Westonia	28	12157589	75.3	45.1
Westonia	27	12649441	76.2	45.7
Westonia	26	13929782	77.3	46.3
Westonia	25	13027864	78.3	46.9
Westonia	24	13102939	79.3	47.5
Westonia	23	13344710	80.3	48.1
Westonia	22	17456230	81.6	48.8
Westonia	21	13151377	82.5	49.4
Westonia	20	14187371	83.6	50.1
Westonia	19	14056873	84.7	50.7
Westonia	18	15259472	85.8	51.4
Westonia	17	13520687	86.8	52.0
Westonia	16	13145257	87.8	52.6
Westonia	15	13826993	88.8	53.2
Westonia	14	15496004	90.0	53.9
Westonia	13	12809532	91.0	54.5
Westonia	12	13274764	92.0	55.1
Westonia	11	14212881	93.0	55.7
Westonia	10	15804026	94.2	56.4
Westonia	9	13787528	95.3	57.0
Westonia	8	14119127	96.3	57.7
Westonia	7	16328722	97.5	58.4
Westonia	6	17524570	98.9	59.2
Westonia	5	15332900	100.0	59.9
Wyalkatchem	60	1066858842	49.7	33.5
Wyalkatchem	59	33602021	51.3	34.5
Wyalkatchem	58	24398099	52.4	35.3
Wyalkatchem	57	21947913	53.4	36.0
Wyalkatchem	56	24446141	54.6	36.8
Wyalkatchem	55	18687872	55.4	37.3
Wyalkatchem	54	17629794	56.3	37.9
Wyalkatchem	53	18988410	57.1	38.5
Wyalkatchem	52	15825821	57.9	39.0
Wyalkatchem	51	15789407	58.6	39.5
Wyalkatchem	50	15582403	59.3	40.0
Wyalkatchem	49	14647781	60.0	40.4
Wyalkatchem	48	44748682	62.1	41.8
Wyalkatchem	47	15333023	62.8	42.3
Wyalkatchem	46	16676993	63.6	42.8
Wyalkatchem	45	15437041	64.3	43.3
Wyalkatchem	44	15858180	65.1	43.8
Wyalkatchem	43	16355894	65.8	44.3
Wyalkatchem	42	17188909	66.6	44.9
Wyalkatchem	41	16369424	67.4	45.4
Wyalkatchem	40	16734581	68.2	45.9
Wyalkatchem	39	16969768	69.0	46.5
Wyalkatchem	38	18577967	69.8	47.0
Wyalkatchem	37	17025258	70.6	47.6
Wyalkatchem	36	17217289	71.4	48.1
Wyalkatchem	35	17377460	72.2	48.7
Wyalkatchem	34	19583721	73.1	49.3
Wyalkatchem	33	17738437	74.0	49.8
Wyalkatchem	32	17737363	74.8	50.4
Wyalkatchem	31	18261548	75.6	51.0
Wyalkatchem	30	20235352	76.6	51.6
Wyalkatchem	29	18498147	77.4	52.2
Wyalkatchem	28	18617957	78.3	52.8
Wyalkatchem	27	18938643	79.2	53.3
Wyalkatchem	26	21857698	80.2	54.0
Wyalkatchem	25	20009908	81.1	54.7
Wyalkatchem	24	20041772	82.1	55.3
Wyalkatchem	23	19778099	83.0	55.9
Wyalkatchem	22	27247034	84.3	56.8
Wyalkatchem	21	19668441	85.2	57.4
Wyalkatchem	20	21284143	86.2	58.1
Wyalkatchem	19	20244845	87.1	58.7
Wyalkatchem	18	22875735	88.2	59.4
Wyalkatchem	17	19256294	89.1	60.0
Wyalkatchem	16	18455494	89.9	60.6
Wyalkatchem	15	18552702	90.8	61.2
Wyalkatchem	14	21963203	91.8	61.9
Wyalkatchem	13	17125350	92.6	62.4
Wyalkatchem	12	17726284	93.5	63.0
Wyalkatchem	11	18149644	94.3	63.5
Wyalkatchem	10	21887465	95.3	64.2
Wyalkatchem	9	18222784	96.2	64.8
Wyalkatchem	8	18532248	97.0	65.4
Wyalkatchem	7	20744480	98.0	66.0
Wyalkatchem	6	23536079	99.1	66.8
Wyalkatchem	5	19303935	100.0	67.4
Xiaoyan	60	488513372	40.8	22.6
Xiaoyan	59	19792238	42.4	23.5
Xiaoyan	58	15532319	43.7	24.2
Xiaoyan	57	13865421	44.9	24.9
Xiaoyan	56	15929196	46.2	25.6
Xiaoyan	55	12742087	47.3	26.2
Xiaoyan	54	11610371	48.2	26.8
Xiaoyan	53	13196524	49.3	27.4
Xiaoyan	52	10873874	50.3	27.9
Xiaoyan	51	10435146	51.1	28.4
Xiaoyan	50	10773023	52.0	28.9
Xiaoyan	49	9596946	52.8	29.3
Xiaoyan	48	24150710	54.8	30.4
Xiaoyan	47	8907735	55.6	30.8
Xiaoyan	46	9260510	56.4	31.3
Xiaoyan	45	9009105	57.1	31.7
Xiaoyan	44	9195721	57.9	32.1
Xiaoyan	43	9623327	58.7	32.5
Xiaoyan	42	9751358	59.5	33.0
Xiaoyan	41	9565362	60.3	33.4
Xiaoyan	40	9794829	61.1	33.9
Xiaoyan	39	10197254	62.0	34.4
Xiaoyan	38	10609882	62.8	34.9
Xiaoyan	37	10231017	63.7	35.3
Xiaoyan	36	10408204	64.6	35.8
Xiaoyan	35	10678279	65.5	36.3
Xiaoyan	34	11467848	66.4	36.8
Xiaoyan	33	10936328	67.3	37.3
Xiaoyan	32	11070855	68.3	37.9
Xiaoyan	31	11602668	69.2	38.4
Xiaoyan	30	12118467	70.2	39.0
Xiaoyan	29	11744117	71.2	39.5
Xiaoyan	28	11871227	72.2	40.0
Xiaoyan	27	12475462	73.2	40.6
Xiaoyan	26	13296080	74.4	41.2
Xiaoyan	25	12783845	75.4	41.8
Xiaoyan	24	12935449	76.5	42.4
Xiaoyan	23	13304662	77.6	43.0
Xiaoyan	22	16735670	79.0	43.8
Xiaoyan	21	13102542	80.1	44.4
Xiaoyan	20	14113070	81.3	45.1
Xiaoyan	19	14188007	82.5	45.7
Xiaoyan	18	15000938	83.7	46.4
Xiaoyan	17	13835357	84.9	47.1
Xiaoyan	16	13479781	86.0	47.7
Xiaoyan	15	14490785	87.2	48.4
Xiaoyan	14	15741162	88.5	49.1
Xiaoyan	13	13440049	89.6	49.7
Xiaoyan	12	13943108	90.8	50.4
Xiaoyan	11	15182826	92.1	51.1
Xiaoyan	10	16119350	93.4	51.8
Xiaoyan	9	14266018	94.6	52.5
Xiaoyan	8	14507876	95.8	53.1
Xiaoyan	7	16905716	97.2	53.9
Xiaoyan	6	17548189	98.7	54.7
Xiaoyan	5	15586845	100.0	55.5
Yitpi	60	652609953	45.7	28.8
Yitpi	59	23149879	47.3	29.8
Yitpi	58	18647379	48.6	30.6
Yitpi	57	16278438	49.7	31.3
Yitpi	56	17190339	50.9	32.1
Yitpi	55	14467199	52.0	32.7
Yitpi	54	12942122	52.9	33.3
Yitpi	53	13646917	53.8	33.9
Yitpi	52	11930710	54.6	34.4
Yitpi	51	11153583	55.4	34.9
Yitpi	50	11362277	56.2	35.4
Yitpi	49	10540457	57.0	35.9
Yitpi	48	27017671	58.9	37.1
Yitpi	47	10399240	59.6	37.5
Yitpi	46	10955393	60.3	38.0
Yitpi	45	10505260	61.1	38.5
Yitpi	44	10713913	61.8	39.0
Yitpi	43	11104890	62.6	39.5
Yitpi	42	11402528	63.4	40.0
Yitpi	41	11045970	64.2	40.4
Yitpi	40	11251321	65.0	40.9
Yitpi	39	11535713	65.8	41.4
Yitpi	38	12260135	66.6	42.0
Yitpi	37	11605254	67.4	42.5
Yitpi	36	11757481	68.3	43.0
Yitpi	35	11951318	69.1	43.5
Yitpi	34	13077489	70.0	44.1
Yitpi	33	12244468	70.9	44.7
Yitpi	32	12349882	71.7	45.2
Yitpi	31	12766282	72.6	45.8
Yitpi	30	13585833	73.6	46.4
Yitpi	29	12941367	74.5	46.9
Yitpi	28	13053008	75.4	47.5
Yitpi	27	13491985	76.3	48.1
Yitpi	26	14791496	77.4	48.8
Yitpi	25	13940242	78.4	49.4
Yitpi	24	14005800	79.3	50.0
Yitpi	23	14219479	80.3	50.6
Yitpi	22	18713017	81.6	51.4
Yitpi	21	14113312	82.6	52.1
Yitpi	20	15195593	83.7	52.7
Yitpi	19	15022256	84.7	53.4
Yitpi	18	16229586	85.9	54.1
Yitpi	17	14644904	86.9	54.8
Yitpi	16	14174849	87.9	55.4
Yitpi	15	14909136	88.9	56.0
Yitpi	14	16757959	90.1	56.8
Yitpi	13	13834077	91.1	57.4
Yitpi	12	14285586	92.1	58.0
Yitpi	11	15270493	93.2	58.7
Yitpi	10	16892683	94.3	59.4
Yitpi	9	14632343	95.4	60.1
Yitpi	8	14893631	96.4	60.7
Yitpi	7	17173590	97.6	61.5
Yitpi	6	18403089	98.9	62.3
Yitpi	5	15850821	100.0	63.0
CS	60	2147483647	52.9	34.2
CS	59	66468877	54.5	35.2
CS	58	68948649	56.2	36.3
CS	57	56483978	57.6	37.2
CS	56	51188790	58.9	38.0
CS	55	50649212	60.1	38.9
CS	54	51235617	61.4	39.7
CS	53	47832155	62.6	40.4
CS	52	45428208	63.7	41.2
CS	51	46527401	64.8	41.9
CS	50	45041734	66.0	42.6
CS	49	43796349	67.0	43.3
CS	48	68770464	68.7	44.4
CS	47	41192142	69.7	45.1
CS	46	40558643	70.7	45.7
CS	45	38404677	71.7	46.3
CS	44	36342452	72.6	46.9
CS	43	33976040	73.4	47.4
CS	42	33565294	74.3	48.0
CS	41	31511706	75.0	48.5
CS	40	30373252	75.8	49.0
CS	39	30792365	76.5	49.4
CS	38	31902671	77.3	49.9
CS	37	29648433	78.1	50.4
CS	36	29991554	78.8	50.9
CS	35	29551341	79.5	51.4
CS	34	31380667	80.3	51.9
CS	33	29280626	81.0	52.3
CS	32	29489316	81.7	52.8
CS	31	29188310	82.5	53.3
CS	30	31453209	83.2	53.8
CS	29	28891138	83.9	54.2
CS	28	29000394	84.7	54.7
CS	27	29005781	85.4	55.2
CS	26	30818723	86.1	55.6
CS	25	28775390	86.8	56.1
CS	24	28471918	87.5	56.6
CS	23	29071656	88.3	57.0
CS	22	32728493	89.1	57.5
CS	21	28447416	89.8	58.0
CS	20	29169220	90.5	58.5
CS	19	29258737	91.2	58.9
CS	18	32072148	92.0	59.4
CS	17	28350605	92.7	59.9
CS	16	27831230	93.4	60.3
CS	15	27985916	94.1	60.8
CS	14	30622297	94.8	61.3
CS	13	25837745	95.5	61.7
CS	12	24954499	96.1	62.1
CS	11	25027497	96.7	62.5
CS	10	26720662	97.3	62.9
CS	9	21476976	97.9	63.2
CS	8	20635681	98.4	63.6
CS	7	22371387	98.9	63.9
CS	6	23698671	99.5	64.3
CS	5	19407586	100.0	64.6
