# Supplementary material for: DAWN: a resource for yielding insights into the diversity among wheat genomes
Source: BMC Genomics. 2018 Dec 17;19:941. doi: 10.1186/s12864-018-5228-2 (PMC6296097; doi:10.1186/s12864-018-5228-2)
Supplement: Supplementary file 6 — ZIP file containing BED5 format files of high and low read coverage regions. BED5 format file for each WGS accession. The score column (5th column) indicates if the feature (row) represents a region which has >2*SD above (High) or below (Low) the mean read coverage. (ZIP 1455 kb) [file 12864_2018_5228_MOESM6_ESM.zip]

Archive with 18 entries (17 files):
- read_coverage_high_low/
- read_coverage_high_low/ACBarrie.realigned.bam.bw.high_low.bed
- read_coverage_high_low/Alsen.realigned.bam.bw.high_low.bed
- read_coverage_high_low/Baxter.realigned.bam.bw.high_low.bed
- read_coverage_high_low/Chara.realigned.bam.bw.high_low.bed
- read_coverage_high_low/Drysdale.realigned.bam.bw.high_low.bed
- read_coverage_high_low/Excalibur.realigned.bam.bw.high_low.bed
- read_coverage_high_low/Gladius.realigned.bam.bw.high_low.bed
- read_coverage_high_low/H45.realigned.bam.bw.high_low.bed
- read_coverage_high_low/Kukri.realigned.bam.bw.high_low.bed
- read_coverage_high_low/Pastor.realigned.bam.bw.high_low.bed
- read_coverage_high_low/RAC875.realigned.bam.bw.high_low.bed
- read_coverage_high_low/Volcanii.realigned.bam.bw.high_low.bed
- read_coverage_high_low/Westonia.realigned.bam.bw.high_low.bed
- read_coverage_high_low/Wyalkatchem.realigned.bam.bw.high_low.bed
- read_coverage_high_low/Xiaoyan.realigned.bam.bw.high_low.bed
- read_coverage_high_low/Yitpi.realigned.bam.bw.high_low.bed
- read_coverage_high_low/CS.realigned.bam.bw.high_low.bed
