# Supplementary material for: DAWN: a resource for yielding insights into the diversity among wheat genomes
Source: BMC Genomics. 2018 Dec 17;19:941. doi: 10.1186/s12864-018-5228-2 (PMC6296097; doi:10.1186/s12864-018-5228-2)
Supplement: Supplementary file 6 — ZIP file containing BED5 format files of high and low read coverage regions. BED5 format file for each WGS accession. The score column (5th column) indicates if the feature (row) represents a region which has >2*SD above (High) or below (Low) the mean read coverage. (ZIP 1455 kb) [file 12864_2018_5228_MOESM6_ESM.zip › read_coverage_high_low/ACBarrie.realigned.bam.bw.high_low.bed]

chr1A_part1	227063	299907	id-1	Low
chr1A_part1	1389271	1495384	id-2	Low
chr1A_part1	1552976	1606585	id-3	Low
chr1A_part1	3492903	3579176	id-4	Low
chr1A_part1	3678400	3757583	id-5	Low
chr1A_part1	3980425	4043567	id-6	Low
chr1A_part1	4234765	4497830	id-7	Low
chr1A_part1	4569854	4635222	id-8	Low
chr1A_part1	4664564	4778535	id-9	Low
chr1A_part1	4818585	4825520	id-10	High
chr1A_part1	4887665	4962172	id-11	Low
chr1A_part1	5182469	5189701	id-12	High
chr1A_part1	5251747	5324581	id-13	Low
chr1A_part1	5325281	5469875	id-14	Low
chr1A_part1	5507135	5996875	id-15	Low
chr1A_part1	6032767	6343544	id-16	Low
chr1A_part1	6792681	6853682	id-17	Low
chr1A_part1	9153405	9224800	id-18	Low
chr1A_part1	9252725	9332557	id-19	Low
chr1A_part1	9376135	9546128	id-20	Low
chr1A_part1	9648626	9769958	id-21	Low
chr1A_part1	9980725	10053063	id-22	Low
chr1A_part1	10132281	10143094	id-23	High
chr1A_part1	10242414	10400204	id-24	Low
chr1A_part1	10473804	10642783	id-25	Low
chr1A_part1	10747823	10799444	id-26	Low
chr1A_part1	10802365	10937199	id-27	Low
chr1A_part1	10972144	11065501	id-28	Low
chr1A_part1	11287703	11359728	id-29	Low
chr1A_part1	11392603	11529254	id-30	Low
chr1A_part1	11579546	11633483	id-31	Low
chr1A_part1	11741935	11805861	id-32	Low
chr1A_part1	11823610	11889156	id-33	Low
chr1A_part1	12507895	12568117	id-34	Low
chr1A_part1	12917948	13011294	id-35	Low
chr1A_part1	13013387	13083879	id-36	Low
chr1A_part1	13085489	13192097	id-37	Low
chr1A_part1	13216175	13273182	id-38	Low
chr1A_part1	13276367	13426275	id-39	Low
chr1A_part1	13494220	13549347	id-40	Low
chr1A_part1	15239009	15244151	id-41	High
chr1A_part1	15314279	15319789	id-42	High
chr1A_part1	15346149	15355900	id-43	High
chr1A_part1	15589978	15686668	id-44	Low
chr1A_part1	15982743	15989435	id-45	High
chr1A_part1	16175274	16306233	id-46	Low
chr1A_part1	16436075	16500076	id-47	Low
chr1A_part1	16500610	16819542	id-48	Low
chr1A_part1	17000883	17006086	id-49	High
chr1A_part1	17010915	17018893	id-50	High
chr1A_part1	17989032	18044643	id-51	Low
chr1A_part1	18101920	18153901	id-52	Low
chr1A_part1	18287510	18293211	id-53	High
chr1A_part1	18865245	19044431	id-54	Low
chr1A_part1	19143607	19262554	id-55	Low
chr1A_part1	19275171	19492027	id-56	Low
chr1A_part1	19553112	19640751	id-57	Low
chr1A_part1	19779864	19848770	id-58	Low
chr1A_part1	21075994	21081849	id-59	High
chr1A_part1	21084714	21090217	id-60	High
chr1A_part1	21090880	21102015	id-61	High
chr1A_part1	21104092	21110178	id-62	High
chr1A_part1	21244720	21251120	id-63	High
chr1A_part1	21774731	21830662	id-64	Low
chr1A_part1	22099401	22189729	id-65	Low
chr1A_part1	22336550	22341911	id-66	High
chr1A_part1	24165108	24219188	id-67	Low
chr1A_part1	24571167	24808928	id-68	Low
chr1A_part1	24957244	25036339	id-69	Low
chr1A_part1	25344674	25396491	id-70	Low
chr1A_part1	25725312	25785865	id-71	Low
chr1A_part1	26394646	26479330	id-72	Low
chr1A_part1	26625810	26696901	id-73	Low
chr1A_part1	26697424	26817131	id-74	Low
chr1A_part1	26830364	26923943	id-75	Low
chr1A_part1	27056988	27112458	id-76	Low
chr1A_part1	27445575	27503635	id-77	Low
chr1A_part1	27569033	27728042	id-78	Low
chr1A_part1	27842921	27893224	id-79	Low
chr1A_part1	27944150	28003718	id-80	Low
chr1A_part1	28038608	28192999	id-81	Low
chr1A_part1	28237233	28359654	id-82	Low
chr1A_part1	28457578	28510047	id-83	Low
chr1A_part1	28523289	28580439	id-84	Low
chr1A_part1	28816919	28888510	id-85	Low
chr1A_part1	29189747	29241651	id-86	Low
chr1A_part1	29301515	29369620	id-87	Low
chr1A_part1	29626265	29685102	id-88	Low
chr1A_part1	29686060	29760034	id-89	Low
chr1A_part1	29822250	29883797	id-90	Low
chr1A_part1	30014488	30113380	id-91	Low
chr1A_part1	30649021	30753350	id-92	Low
chr1A_part1	30885804	30936789	id-93	Low
chr1A_part1	31432959	31518210	id-94	Low
chr1A_part1	31599335	31671946	id-95	Low
chr1A_part1	32617250	32672263	id-96	Low
chr1A_part1	33303836	33356917	id-97	Low
chr1A_part1	34447304	34515600	id-98	Low
chr1A_part1	38842510	38850164	id-99	High
chr1A_part1	38855391	38865911	id-100	High
chr1A_part1	39249691	39303933	id-101	Low
chr1A_part1	39306998	39358650	id-102	Low
chr1A_part1	39512941	39568939	id-103	Low
chr1A_part1	39679943	39782257	id-104	Low
chr1A_part1	40381890	40443139	id-105	Low
chr1A_part1	40784250	40854759	id-106	Low
chr1A_part1	41631226	41702406	id-107	Low
chr1A_part1	41923817	42015595	id-108	Low
chr1A_part1	42017199	42083287	id-109	Low
chr1A_part1	42292721	42380756	id-110	Low
chr1A_part1	43006266	43078135	id-111	Low
chr1A_part1	43404843	43459825	id-112	Low
chr1A_part1	43665436	43734148	id-113	Low
chr1A_part1	43877834	43930044	id-114	Low
chr1A_part1	43959153	44036708	id-115	Low
chr1A_part1	44063530	44117018	id-116	Low
chr1A_part1	44117618	44347605	id-117	Low
chr1A_part1	44526367	44591345	id-118	Low
chr1A_part1	44591846	44680829	id-119	Low
chr1A_part1	45152956	45226679	id-120	Low
chr1A_part1	45307517	45395964	id-121	Low
chr1A_part1	45413092	45466446	id-122	Low
chr1A_part1	45634951	45690967	id-123	Low
chr1A_part1	46529499	46814105	id-124	Low
chr1A_part1	47007692	47070687	id-125	Low
chr1A_part1	49380175	49466538	id-126	Low
chr1A_part1	49562872	49615539	id-127	Low
chr1A_part1	49802316	49864070	id-128	Low
chr1A_part1	52068674	52142534	id-129	Low
chr1A_part1	53695243	53757869	id-130	Low
chr1A_part1	53780426	53851822	id-131	Low
chr1A_part1	87584465	87654392	id-132	Low
chr1A_part1	91870015	91942983	id-133	Low
chr1A_part1	94117552	94122713	id-134	High
chr1A_part1	155262197	155330341	id-135	Low
chr1A_part1	169413193	169472471	id-136	Low
chr1A_part1	176139309	176193276	id-137	Low
chr1A_part1	177454344	177466227	id-138	High
chr1A_part1	177478751	177489079	id-139	High
chr1A_part1	177526887	177532462	id-140	High
chr1A_part1	212576352	212644959	id-141	Low
chr1A_part1	212966171	213035864	id-142	Low
chr1A_part1	213150253	213209989	id-143	Low
chr1A_part1	213461842	213512789	id-144	Low
chr1A_part1	213517183	213569752	id-145	Low
chr1A_part1	213680050	213740591	id-146	Low
chr1A_part1	213971413	214030255	id-147	Low
chr1A_part1	214161136	214222660	id-148	Low
chr1A_part1	214228913	214284109	id-149	Low
chr1A_part1	214316408	214384094	id-150	Low
chr1A_part1	214439303	214600785	id-151	Low
chr1A_part1	214779471	214888136	id-152	Low
chr1A_part1	214931139	214991670	id-153	Low
chr1A_part1	215066636	215145035	id-154	Low
chr1A_part1	215159180	215211827	id-155	Low
chr1A_part1	215216183	215269348	id-156	Low
chr1A_part1	215572477	215628774	id-157	Low
chr1A_part1	217841467	217894902	id-158	Low
chr1A_part1	239607798	239690174	id-159	Low
chr1A_part1	248681388	248735003	id-160	Low
chr1A_part1	259985624	260052783	id-161	Low
chr1A_part1	260595525	260650697	id-162	Low
chr1A_part1	297772602	297822865	id-163	Low
chr1A_part1	304489641	304685465	id-164	Low
chr1A_part1	304713646	304768975	id-165	Low
chr1A_part1	314543497	314595111	id-166	Low
chr1A_part1	319801870	319852691	id-167	Low
chr1A_part1	320153843	320224170	id-168	Low
chr1A_part1	320227578	320295425	id-169	Low
chr1A_part1	320919013	320975512	id-170	Low
chr1A_part1	321125891	321177152	id-171	Low
chr1A_part1	323996815	324060886	id-172	Low
chr1A_part1	326471199	326521836	id-173	Low
chr1A_part1	326630657	326715461	id-174	Low
chr1A_part1	327323656	327385335	id-175	Low
chr1A_part1	331326467	331390170	id-176	Low
chr1A_part1	332252064	332311721	id-177	Low
chr1A_part1	337203635	337265377	id-178	Low
chr1A_part1	337540501	337595372	id-179	Low
chr1A_part1	341209402	341274472	id-180	Low
chr1A_part1	341383807	341454099	id-181	Low
chr1A_part1	352382756	352445175	id-182	Low
chr1A_part1	353119214	353175997	id-183	Low
chr1A_part1	353463263	353588507	id-184	Low
chr1A_part1	354000704	354055384	id-185	Low
chr1A_part1	354429291	354480136	id-186	Low
chr1A_part1	354845930	354907719	id-187	Low
chr1A_part1	355050472	355106358	id-188	Low
chr1A_part1	356044971	356106748	id-189	Low
chr1A_part1	360750897	360805630	id-190	Low
chr1A_part1	361696717	361748611	id-191	Low
chr1A_part1	364342525	364404974	id-192	Low
chr1A_part1	366835498	366885929	id-193	Low
chr1A_part1	367690599	367752678	id-194	Low
chr1A_part1	368274194	368336584	id-195	Low
chr1A_part1	369396988	369452751	id-196	Low
chr1A_part1	369746680	369806773	id-197	Low
chr1A_part1	372824283	372876630	id-198	Low
chr1A_part1	372986781	373251360	id-199	Low
chr1A_part1	373935517	373998543	id-200	Low
chr1A_part1	374300095	374355620	id-201	Low
chr1A_part1	374385668	374473951	id-202	Low
chr1A_part1	374585578	374638097	id-203	Low
chr1A_part1	375174301	375232011	id-204	Low
chr1A_part1	376533261	376584040	id-205	Low
chr1A_part1	376676440	376735695	id-206	Low
chr1A_part1	381329755	381405871	id-207	Low
chr1A_part1	382103867	382189098	id-208	Low
chr1A_part1	382327784	382442913	id-209	Low
chr1A_part1	382606580	382730161	id-210	Low
chr1A_part1	383071064	384188802	id-211	Low
chr1A_part1	384203767	384274427	id-212	Low
chr1A_part1	384350008	384400820	id-213	Low
chr1A_part1	384482950	384546626	id-214	Low
chr1A_part1	384566556	384639395	id-215	Low
chr1A_part1	384645374	384771826	id-216	Low
chr1A_part1	384965444	385030884	id-217	Low
chr1A_part1	385033732	385134325	id-218	Low
chr1A_part1	385166805	385226757	id-219	Low
chr1A_part1	385279957	385349156	id-220	Low
chr1A_part1	386015917	386066647	id-221	Low
chr1A_part1	386067298	386154672	id-222	Low
chr1A_part1	386635247	386685438	id-223	Low
chr1A_part1	386914587	386969086	id-224	Low
chr1A_part1	388241429	388303897	id-225	Low
chr1A_part1	388327571	388451107	id-226	Low
chr1A_part1	389161484	389217448	id-227	Low
chr1A_part1	390304302	390377679	id-228	Low
chr1A_part1	391675271	391846196	id-229	Low
chr1A_part1	396010799	396068868	id-230	Low
chr1A_part1	396593406	396652138	id-231	Low
chr1A_part1	396731646	396804715	id-232	Low
chr1A_part1	397137181	397193622	id-233	Low
chr1A_part1	397352353	397411003	id-234	Low
chr1A_part1	397782232	397860995	id-235	Low
chr1A_part1	397868566	397940316	id-236	Low
chr1A_part1	399114271	399171413	id-237	Low
chr1A_part1	404325256	404377667	id-238	Low
chr1A_part1	404724349	404780623	id-239	Low
chr1A_part1	408415779	408478990	id-240	Low
chr1A_part1	408838126	408888129	id-241	Low
chr1A_part1	411151471	411234477	id-242	Low
chr1A_part1	412593728	412653069	id-243	Low
chr1A_part1	412870174	412928018	id-244	Low
chr1A_part1	413448947	413507246	id-245	Low
chr1A_part1	413626541	413683345	id-246	Low
chr1A_part1	414900266	414993964	id-247	Low
chr1A_part1	417935211	417997081	id-248	Low
chr1A_part1	418284805	418342974	id-249	Low
chr1A_part1	420802059	420861731	id-250	Low
chr1A_part1	420915993	421001405	id-251	Low
chr1A_part1	421162138	422057266	id-252	Low
chr1A_part1	422926380	422985155	id-253	Low
chr1A_part1	424884125	424941916	id-254	Low
chr1A_part1	427101383	427166740	id-255	Low
chr1A_part1	427400034	427457178	id-256	Low
chr1A_part1	427582706	427651355	id-257	Low
chr1A_part1	428417100	428476121	id-258	Low
chr1A_part1	433606593	433689703	id-259	Low
chr1A_part1	434044904	434101994	id-260	Low
chr1A_part1	434222654	434273574	id-261	Low
chr1A_part1	435088806	435143602	id-262	Low
chr1A_part1	435265435	435344967	id-263	Low
chr1A_part1	435506415	435563063	id-264	Low
chr1A_part1	435917876	435975912	id-265	Low
chr1A_part1	436690531	436742501	id-266	Low
chr1A_part1	436959611	437011330	id-267	Low
chr1A_part1	437322257	437383586	id-268	Low
chr1A_part1	437831524	437938115	id-269	Low
chr1A_part1	437958593	438020858	id-270	Low
chr1A_part1	438088538	438173169	id-271	Low
chr1A_part1	438173778	438257786	id-272	Low
chr1A_part1	438542758	438630573	id-273	Low
chr1A_part1	439098162	439149303	id-274	Low
chr1A_part1	439203884	439262209	id-275	Low
chr1A_part1	439454198	439509652	id-276	Low
chr1A_part1	440554212	440629295	id-277	Low
chr1A_part1	440721249	440776343	id-278	Low
chr1A_part1	456548329	456602819	id-279	Low
chr1A_part1	461787800	461853904	id-280	Low
chr1A_part1	463827848	463903394	id-281	Low
chr1A_part1	464252995	464332124	id-282	Low
chr1A_part1	464347708	464403886	id-283	Low
chr1A_part1	464541729	464656971	id-284	Low
chr1A_part2	256181	345863	id-285	Low
chr1A_part2	1532994	1597470	id-286	Low
chr1A_part2	1845609	1908770	id-287	Low
chr1A_part2	2209954	2260474	id-288	Low
chr1A_part2	2672919	2724441	id-289	Low
chr1A_part2	2764578	2822779	id-290	Low
chr1A_part2	6960700	7034040	id-291	Low
chr1A_part2	7376463	7443614	id-292	Low
chr1A_part2	9289572	9353145	id-293	Low
chr1A_part2	9706184	9763760	id-294	Low
chr1A_part2	9775881	9834761	id-295	Low
chr1A_part2	10015211	10069578	id-296	Low
chr1A_part2	10707289	10763081	id-297	Low
chr1A_part2	10831407	10888954	id-298	Low
chr1A_part2	11179126	11230066	id-299	Low
chr1A_part2	11263648	11314304	id-300	Low
chr1A_part2	11751390	11815050	id-301	Low
chr1A_part2	11895936	12103433	id-302	Low
chr1A_part2	12400725	12498081	id-303	Low
chr1A_part2	25237486	25300987	id-304	Low
chr1A_part2	26111063	26162334	id-305	Low
chr1A_part2	26374031	26444565	id-306	Low
chr1A_part2	31112142	31189547	id-307	Low
chr1A_part2	31282224	31375121	id-308	Low
chr1A_part2	32471184	32682958	id-309	Low
chr1A_part2	33154427	33205371	id-310	Low
chr1A_part2	33338031	33399400	id-311	Low
chr1A_part2	33422244	33521478	id-312	Low
chr1A_part2	36952110	37045895	id-313	Low
chr1A_part2	37978022	38076494	id-314	Low
chr1A_part2	38905589	38967414	id-315	Low
chr1A_part2	39733402	39786709	id-316	Low
chr1A_part2	40416949	40469631	id-317	Low
chr1A_part2	40590208	40654315	id-318	Low
chr1A_part2	42476431	42526450	id-319	Low
chr1A_part2	43085824	43139548	id-320	Low
chr1A_part2	43432413	43679867	id-321	Low
chr1A_part2	43680541	43980637	id-322	Low
chr1A_part2	44080692	44145483	id-323	Low
chr1A_part2	44171950	44224806	id-324	Low
chr1A_part2	44770482	44837564	id-325	Low
chr1A_part2	45676199	45728964	id-326	Low
chr1A_part2	47235531	47288582	id-327	Low
chr1A_part2	47826704	47879644	id-328	Low
chr1A_part2	48394791	48446115	id-329	Low
chr1A_part2	48746250	48800993	id-330	Low
chr1A_part2	50107722	50177962	id-331	Low
chr1A_part2	58729777	58805341	id-332	Low
chr1A_part2	59017758	59099256	id-333	Low
chr1A_part2	59302834	59387129	id-334	Low
chr1A_part2	59607386	59659548	id-335	Low
chr1A_part2	59775972	59865629	id-336	Low
chr1A_part2	60690230	60760366	id-337	Low
chr1A_part2	63671223	63725142	id-338	Low
chr1A_part2	64485063	64546331	id-339	Low
chr1A_part2	65067706	65121782	id-340	Low
chr1A_part2	65150542	65272047	id-341	Low
chr1A_part2	66072241	66134994	id-342	Low
chr1A_part2	66144547	66228287	id-343	Low
chr1A_part2	66315054	66380098	id-344	Low
chr1A_part2	66678459	66806673	id-345	Low
chr1A_part2	66959950	67095415	id-346	Low
chr1A_part2	67105313	67178072	id-347	Low
chr1A_part2	67218044	67289665	id-348	Low
chr1A_part2	67688294	67750492	id-349	Low
chr1A_part2	68029177	68079301	id-350	Low
chr1A_part2	68124871	68213093	id-351	Low
chr1A_part2	68243642	68294105	id-352	Low
chr1A_part2	69691831	69749931	id-353	Low
chr1A_part2	69758232	69821625	id-354	Low
chr1A_part2	69943167	70000324	id-355	Low
chr1A_part2	70764797	70832444	id-356	Low
chr1A_part2	70888094	70982029	id-357	Low
chr1A_part2	71188453	71311020	id-358	Low
chr1A_part2	71653468	71712312	id-359	Low
chr1A_part2	72527065	72594437	id-360	Low
chr1A_part2	72670100	72730727	id-361	Low
chr1A_part2	72912392	73013872	id-362	Low
chr1A_part2	73508475	73615826	id-363	Low
chr1A_part2	74255667	74312871	id-364	Low
chr1A_part2	76423787	76490195	id-365	Low
chr1A_part2	78218632	78303861	id-366	Low
chr1A_part2	81222918	81432957	id-367	Low
chr1A_part2	81433558	81534080	id-368	Low
chr1A_part2	81749512	81829887	id-369	Low
chr1A_part2	81898668	81997330	id-370	Low
chr1A_part2	82012958	82126043	id-371	Low
chr1A_part2	82178251	82232651	id-372	Low
chr1A_part2	82437215	82576596	id-373	Low
chr1A_part2	82827842	82897808	id-374	Low
chr1A_part2	87051818	87133323	id-375	Low
chr1A_part2	94476935	94526957	id-376	Low
chr1A_part2	94573138	94624409	id-377	Low
chr1A_part2	94627227	94680592	id-378	Low
chr1A_part2	95080126	95175576	id-379	Low
chr1A_part2	95196764	95253983	id-380	Low
chr1A_part2	97273208	97327896	id-381	Low
chr1A_part2	97430522	97485296	id-382	Low
chr1A_part2	97746936	97821128	id-383	Low
chr1A_part2	98170284	98518137	id-384	Low
chr1A_part2	98530181	98580288	id-385	Low
chr1A_part2	98580895	98642692	id-386	Low
chr1A_part2	98724008	98797476	id-387	Low
chr1A_part2	98857764	98917578	id-388	Low
chr1A_part2	98974408	99058357	id-389	Low
chr1A_part2	99124296	99274689	id-390	Low
chr1A_part2	99351550	99422069	id-391	Low
chr1A_part2	99422948	99487484	id-392	Low
chr1A_part2	99676183	99745021	id-393	Low
chr1A_part2	99801428	99960599	id-394	Low
chr1A_part2	100132120	100205768	id-395	Low
chr1A_part2	102088690	102176130	id-396	Low
chr1A_part2	102204675	102273865	id-397	Low
chr1A_part2	102417658	102507505	id-398	Low
chr1A_part2	102564564	102618200	id-399	Low
chr1A_part2	103099612	103167561	id-400	Low
chr1A_part2	103709234	103815274	id-401	Low
chr1A_part2	107319814	107396281	id-402	Low
chr1A_part2	107770622	107824882	id-403	Low
chr1A_part2	109191059	109637299	id-404	Low
chr1A_part2	110830184	110912974	id-405	Low
chr1A_part2	111577490	111637185	id-406	Low
chr1A_part2	111637853	111719771	id-407	Low
chr1A_part2	111880131	111935768	id-408	Low
chr1A_part2	112220416	112355839	id-409	Low
chr1A_part2	112790985	113056378	id-410	Low
chr1A_part2	113519467	113675357	id-411	Low
chr1A_part2	113678123	113877722	id-412	Low
chr1A_part2	113930926	114132729	id-413	Low
chr1A_part2	114690116	114743526	id-414	Low
chr1A_part2	114849730	114918290	id-415	Low
chr1A_part2	115528065	115584140	id-416	Low
chr1A_part2	116857810	116920567	id-417	Low
chr1A_part2	117749158	117945020	id-418	Low
chr1A_part2	118703103	118760929	id-419	Low
chr1A_part2	119537846	119598103	id-420	Low
chr1A_part2	119914240	119969704	id-421	Low
chr1A_part2	120002591	120062019	id-422	Low
chr1A_part2	120432224	120486836	id-423	Low
chr1B_part1	898189	903673	id-424	High
chr1B_part1	1554126	1729060	id-425	Low
chr1B_part1	1730684	1781339	id-426	Low
chr1B_part1	1811789	1870351	id-427	Low
chr1B_part1	1870895	1942087	id-428	Low
chr1B_part1	1942620	2101677	id-429	Low
chr1B_part1	2102226	2246193	id-430	Low
chr1B_part1	2246718	2347485	id-431	Low
chr1B_part1	2348139	2439649	id-432	Low
chr1B_part1	2456518	2787242	id-433	Low
chr1B_part1	2789681	3095069	id-434	Low
chr1B_part1	3401881	3508457	id-435	Low
chr1B_part1	3575952	3761541	id-436	Low
chr1B_part1	3763289	3873612	id-437	Low
chr1B_part1	3954476	4069429	id-438	Low
chr1B_part1	4072675	4151130	id-439	Low
chr1B_part1	4168646	4226928	id-440	Low
chr1B_part1	4233831	4293390	id-441	Low
chr1B_part1	4350981	4443524	id-442	Low
chr1B_part1	4444098	4497732	id-443	Low
chr1B_part1	4524696	4590962	id-444	Low
chr1B_part1	4820378	4956911	id-445	Low
chr1B_part1	5339173	5410559	id-446	Low
chr1B_part1	5517826	5692543	id-447	Low
chr1B_part1	5695263	5874325	id-448	Low
chr1B_part1	5875102	5967704	id-449	Low
chr1B_part1	5988200	6070680	id-450	Low
chr1B_part1	6197454	6269703	id-451	Low
chr1B_part1	6329151	6423533	id-452	Low
chr1B_part1	6678844	6745104	id-453	Low
chr1B_part1	6874150	7035255	id-454	Low
chr1B_part1	7045285	7117867	id-455	Low
chr1B_part1	7297748	7365824	id-456	Low
chr1B_part1	7366407	7514062	id-457	Low
chr1B_part1	7539095	7849880	id-458	Low
chr1B_part1	7850683	7927627	id-459	Low
chr1B_part1	7928314	7991186	id-460	Low
chr1B_part1	8419327	8553861	id-461	Low
chr1B_part1	10000155	10050804	id-462	Low
chr1B_part1	10129554	10335303	id-463	Low
chr1B_part1	10388912	10782925	id-464	Low
chr1B_part1	10789163	10921634	id-465	Low
chr1B_part1	10980070	11120738	id-466	Low
chr1B_part1	11890516	12103335	id-467	Low
chr1B_part1	12628156	12788090	id-468	Low
chr1B_part1	12795997	12923154	id-469	Low
chr1B_part1	13015053	13243781	id-470	Low
chr1B_part1	13282119	13337763	id-471	Low
chr1B_part1	13351080	13428877	id-472	Low
chr1B_part1	13972156	14028569	id-473	Low
chr1B_part1	14343475	14430055	id-474	Low
chr1B_part1	14469983	14636061	id-475	Low
chr1B_part1	14950570	15022309	id-476	Low
chr1B_part1	15569120	15576278	id-477	High
chr1B_part1	16220286	16225304	id-478	High
chr1B_part1	16242504	16303063	id-479	Low
chr1B_part1	16608012	16663978	id-480	Low
chr1B_part1	17893539	18353104	id-481	Low
chr1B_part1	18437874	18680577	id-482	Low
chr1B_part1	19313349	19367188	id-483	Low
chr1B_part1	19367697	19553746	id-484	Low
chr1B_part1	19561483	19911560	id-485	Low
chr1B_part1	20865669	21276745	id-486	Low
chr1B_part1	21369161	21423954	id-487	Low
chr1B_part1	21590972	21807859	id-488	Low
chr1B_part1	22993851	23044221	id-489	Low
chr1B_part1	25012161	25078312	id-490	Low
chr1B_part1	25112604	25250000	id-491	Low
chr1B_part1	27359616	27660580	id-492	Low
chr1B_part1	27752209	28025041	id-493	Low
chr1B_part1	28167137	28321620	id-494	Low
chr1B_part1	28373849	28440934	id-495	Low
chr1B_part1	28512042	28518518	id-496	High
chr1B_part1	28836925	29003814	id-497	Low
chr1B_part1	29508905	29782474	id-498	Low
chr1B_part1	29783091	29911218	id-499	Low
chr1B_part1	29951293	30015564	id-500	Low
chr1B_part1	30066434	30187237	id-501	Low
chr1B_part1	30187845	30295052	id-502	Low
chr1B_part1	30319875	30376260	id-503	Low
chr1B_part1	30983772	31157240	id-504	Low
chr1B_part1	31159801	31824148	id-505	Low
chr1B_part1	32291570	32361603	id-506	Low
chr1B_part1	33865066	33916260	id-507	Low
chr1B_part1	34207267	34487428	id-508	Low
chr1B_part1	34538409	34593017	id-509	Low
chr1B_part1	34633654	34684119	id-510	Low
chr1B_part1	34781297	34906804	id-511	Low
chr1B_part1	34919187	34990102	id-512	Low
chr1B_part1	35822103	35873058	id-513	Low
chr1B_part1	36154868	36250885	id-514	Low
chr1B_part1	36534208	36645129	id-515	Low
chr1B_part1	37092215	37161233	id-516	Low
chr1B_part1	38009829	38065780	id-517	Low
chr1B_part1	38911779	39065870	id-518	Low
chr1B_part1	39151722	39217569	id-519	Low
chr1B_part1	41308408	41314312	id-520	High
chr1B_part1	41795021	41850737	id-521	Low
chr1B_part1	42588183	42757552	id-522	Low
chr1B_part1	42865711	42929152	id-523	Low
chr1B_part1	43740217	43878228	id-524	Low
chr1B_part1	44663811	44800834	id-525	Low
chr1B_part1	45409563	45735639	id-526	Low
chr1B_part1	45987715	46131477	id-527	Low
chr1B_part1	46158637	46225209	id-528	Low
chr1B_part1	46226078	46231741	id-529	High
chr1B_part1	46704447	46801278	id-530	Low
chr1B_part1	46962956	47018967	id-531	Low
chr1B_part1	47019719	47128087	id-532	Low
chr1B_part1	47201627	47504394	id-533	Low
chr1B_part1	47545644	47631933	id-534	Low
chr1B_part1	47636242	47886418	id-535	Low
chr1B_part1	47888414	48091886	id-536	Low
chr1B_part1	48092414	48154249	id-537	Low
chr1B_part1	48154921	48264101	id-538	Low
chr1B_part1	48269478	48714919	id-539	Low
chr1B_part1	48781697	48848472	id-540	Low
chr1B_part1	48848979	48902925	id-541	Low
chr1B_part1	48924789	49024960	id-542	Low
chr1B_part1	49111017	49200869	id-543	Low
chr1B_part1	49427540	49664814	id-544	Low
chr1B_part1	49691795	49750635	id-545	Low
chr1B_part1	49921584	49926897	id-546	High
chr1B_part1	51051154	51142569	id-547	Low
chr1B_part1	51143085	51616553	id-548	Low
chr1B_part1	51673718	51770241	id-549	Low
chr1B_part1	52972513	53029770	id-550	Low
chr1B_part1	53386918	53440099	id-551	Low
chr1B_part1	54889590	54964827	id-552	Low
chr1B_part1	54965425	55054569	id-553	Low
chr1B_part1	55094431	55163623	id-554	Low
chr1B_part1	55275795	55332262	id-555	Low
chr1B_part1	55363805	55424163	id-556	Low
chr1B_part1	56913442	56975120	id-557	Low
chr1B_part1	57437125	57499601	id-558	Low
chr1B_part1	57790846	58131452	id-559	Low
chr1B_part1	58183210	58252841	id-560	Low
chr1B_part1	58453435	58507023	id-561	Low
chr1B_part1	59494530	59567105	id-562	Low
chr1B_part1	59640575	59832290	id-563	Low
chr1B_part1	59976818	60042647	id-564	Low
chr1B_part1	60127443	60257592	id-565	Low
chr1B_part1	60963690	61051116	id-566	Low
chr1B_part1	61172603	61229853	id-567	Low
chr1B_part1	61957503	62194079	id-568	Low
chr1B_part1	62222848	62418808	id-569	Low
chr1B_part1	66350389	66356732	id-570	High
chr1B_part1	67169274	67339886	id-571	Low
chr1B_part1	69076969	69182642	id-572	Low
chr1B_part1	69191417	69255219	id-573	Low
chr1B_part1	71221751	71299091	id-574	Low
chr1B_part1	73300537	73352365	id-575	Low
chr1B_part1	80628194	80721438	id-576	Low
chr1B_part1	80783534	80835081	id-577	Low
chr1B_part1	83847100	83918352	id-578	Low
chr1B_part1	83984503	84113419	id-579	Low
chr1B_part1	84160900	84363716	id-580	Low
chr1B_part1	85997428	86058178	id-581	Low
chr1B_part1	86290791	86404066	id-582	Low
chr1B_part1	86741944	86747668	id-583	High
chr1B_part1	86865325	86915477	id-584	Low
chr1B_part1	89719534	89909880	id-585	Low
chr1B_part1	89967017	90050710	id-586	Low
chr1B_part1	98369627	98421023	id-587	Low
chr1B_part1	100169394	100233498	id-588	Low
chr1B_part1	100441354	100495901	id-589	Low
chr1B_part1	100559252	100638584	id-590	Low
chr1B_part1	106685457	106790509	id-591	Low
chr1B_part1	106906238	107071730	id-592	Low
chr1B_part1	107072726	107132812	id-593	Low
chr1B_part1	108324626	108376955	id-594	Low
chr1B_part1	109782513	109900063	id-595	Low
chr1B_part1	111099125	111190131	id-596	Low
chr1B_part1	112122080	112178438	id-597	Low
chr1B_part1	112421332	112478732	id-598	Low
chr1B_part1	112960218	113016824	id-599	Low
chr1B_part1	113127284	113505967	id-600	Low
chr1B_part1	114134776	114205860	id-601	Low
chr1B_part1	115104754	115193215	id-602	Low
chr1B_part1	117783556	117844359	id-603	Low
chr1B_part1	118048051	118123283	id-604	Low
chr1B_part1	118653394	118850706	id-605	Low
chr1B_part1	120896695	120955085	id-606	Low
chr1B_part1	122131871	122198583	id-607	Low
chr1B_part1	122358484	122978999	id-608	Low
chr1B_part1	123185700	123243321	id-609	Low
chr1B_part1	123267746	123326824	id-610	Low
chr1B_part1	123973831	129212843	id-611	Low
chr1B_part1	129213466	129506987	id-612	Low
chr1B_part1	129603320	129681048	id-613	Low
chr1B_part1	130019806	130346282	id-614	Low
chr1B_part1	130949133	131054535	id-615	Low
chr1B_part1	131067809	131128713	id-616	Low
chr1B_part1	131182540	131235314	id-617	Low
chr1B_part1	131287434	131369185	id-618	Low
chr1B_part1	131459847	131784849	id-619	Low
chr1B_part1	133882118	133933519	id-620	Low
chr1B_part1	134483383	134537403	id-621	Low
chr1B_part1	135366900	135575317	id-622	Low
chr1B_part1	135695174	135751446	id-623	Low
chr1B_part1	164974983	165044259	id-624	Low
chr1B_part1	165253771	165420059	id-625	Low
chr1B_part1	167629640	167702609	id-626	Low
chr1B_part1	173723036	173774453	id-627	Low
chr1B_part1	183626105	183687124	id-628	Low
chr1B_part1	208992456	209044133	id-629	Low
chr1B_part1	236706374	236712157	id-630	High
chr1B_part1	237362408	237368435	id-631	High
chr1B_part1	237581795	237587078	id-632	High
chr1B_part1	239273035	239345440	id-633	Low
chr1B_part1	239404507	239456758	id-634	Low
chr1B_part1	239565919	239628581	id-635	Low
chr1B_part1	239637564	239700692	id-636	Low
chr1B_part1	240763438	241138092	id-637	Low
chr1B_part1	243875233	243968521	id-638	Low
chr1B_part1	243974612	244026525	id-639	Low
chr1B_part1	244087873	244170464	id-640	Low
chr1B_part1	244255007	244308114	id-641	Low
chr1B_part1	244428668	244558801	id-642	Low
chr1B_part1	244648483	244737592	id-643	Low
chr1B_part1	244738093	244853816	id-644	Low
chr1B_part1	244984331	245037653	id-645	Low
chr1B_part1	248144345	248225265	id-646	Low
chr1B_part1	248287545	248342896	id-647	Low
chr1B_part1	255559232	255614343	id-648	Low
chr1B_part1	259511337	259517057	id-649	High
chr1B_part1	296741143	296811511	id-650	Low
chr1B_part1	296812059	296996311	id-651	Low
chr1B_part1	296996841	297060121	id-652	Low
chr1B_part1	297121493	297231316	id-653	Low
chr1B_part1	298858387	298953914	id-654	Low
chr1B_part1	299059250	299118555	id-655	Low
chr1B_part1	299140285	299198204	id-656	Low
chr1B_part1	299830532	299906324	id-657	Low
chr1B_part1	301283822	301387591	id-658	Low
chr1B_part1	301388115	301474566	id-659	Low
chr1B_part1	301475888	301637800	id-660	Low
chr1B_part1	301640610	301697884	id-661	Low
chr1B_part1	301698461	301791791	id-662	Low
chr1B_part1	301838045	302016010	id-663	Low
chr1B_part1	302064292	302200868	id-664	Low
chr1B_part1	302233118	302460013	id-665	Low
chr1B_part1	305037435	305137797	id-666	Low
chr1B_part1	305176392	305280221	id-667	Low
chr1B_part1	305286339	305415897	id-668	Low
chr1B_part1	305441274	305530058	id-669	Low
chr1B_part1	305530606	305853183	id-670	Low
chr1B_part1	305874679	306064670	id-671	Low
chr1B_part1	306093626	306229007	id-672	Low
chr1B_part1	306251201	306508133	id-673	Low
chr1B_part1	306511230	306698762	id-674	Low
chr1B_part1	306701366	306886455	id-675	Low
chr1B_part1	306938807	307002681	id-676	Low
chr1B_part1	307010948	307137466	id-677	Low
chr1B_part1	307138569	307404183	id-678	Low
chr1B_part1	307404737	307458076	id-679	Low
chr1B_part1	307477310	307609916	id-680	Low
chr1B_part1	307610728	308011499	id-681	Low
chr1B_part1	308053864	308111483	id-682	Low
chr1B_part1	308172951	308331799	id-683	Low
chr1B_part1	308384149	308508943	id-684	Low
chr1B_part1	308509474	308584333	id-685	Low
chr1B_part1	308585214	308903867	id-686	Low
chr1B_part1	308906166	309167463	id-687	Low
chr1B_part1	309396967	309450707	id-688	Low
chr1B_part1	310135692	310141503	id-689	High
chr1B_part1	312363451	312503796	id-690	Low
chr1B_part1	313680850	313754066	id-691	Low
chr1B_part1	314579372	314635722	id-692	Low
chr1B_part1	314636289	314734570	id-693	Low
chr1B_part1	314744066	315521438	id-694	Low
chr1B_part1	315535005	316754981	id-695	Low
chr1B_part1	316790401	317122763	id-696	Low
chr1B_part1	317123349	317316116	id-697	Low
chr1B_part1	317362675	317418197	id-698	Low
chr1B_part1	317481947	317572530	id-699	Low
chr1B_part1	317584881	317792886	id-700	Low
chr1B_part1	317793430	317847301	id-701	Low
chr1B_part1	317860087	317913017	id-702	Low
chr1B_part1	317913839	317991333	id-703	Low
chr1B_part1	318000414	321230027	id-704	Low
chr1B_part1	321230534	321681396	id-705	Low
chr1B_part1	321705890	321876758	id-706	Low
chr1B_part1	321931324	322095837	id-707	Low
chr1B_part1	322114097	322278819	id-708	Low
chr1B_part1	322279328	322360643	id-709	Low
chr1B_part1	322791811	322846890	id-710	Low
chr1B_part1	325550458	325603010	id-711	Low
chr1B_part1	326334634	326386231	id-712	Low
chr1B_part1	326916627	326922809	id-713	High
chr1B_part1	328439688	328633563	id-714	Low
chr1B_part1	328880177	328965061	id-715	Low
chr1B_part1	329965842	330389451	id-716	Low
chr1B_part1	331515734	331522696	id-717	High
chr1B_part1	334038171	334091439	id-718	Low
chr1B_part1	334126215	334192051	id-719	Low
chr1B_part1	335230460	335297420	id-720	Low
chr1B_part1	336275480	336353202	id-721	Low
chr1B_part1	336406115	336456928	id-722	Low
chr1B_part1	336463252	336519925	id-723	Low
chr1B_part1	342982058	343057134	id-724	Low
chr1B_part1	365318064	365376258	id-725	Low
chr1B_part1	370846253	370901776	id-726	Low
chr1B_part1	372405670	372643776	id-727	Low
chr1B_part1	374364210	374464647	id-728	Low
chr1B_part1	374593176	374697280	id-729	Low
chr1B_part1	375166799	375247861	id-730	Low
chr1B_part1	377495708	377570881	id-731	Low
chr1B_part1	378293867	378354401	id-732	Low
chr1B_part1	381592841	381650083	id-733	Low
chr1B_part1	382387909	382513558	id-734	Low
chr1B_part1	382755920	382830928	id-735	Low
chr1B_part1	383386502	383442276	id-736	Low
chr1B_part1	383562631	383616357	id-737	Low
chr1B_part1	386795807	386886867	id-738	Low
chr1B_part1	387630341	387699984	id-739	Low
chr1B_part1	387844238	387895448	id-740	Low
chr1B_part1	391471114	391555677	id-741	Low
chr1B_part1	392642867	392703920	id-742	Low
chr1B_part1	392758161	392820771	id-743	Low
chr1B_part1	394188292	394287568	id-744	Low
chr1B_part1	394288159	394361260	id-745	Low
chr1B_part1	394858082	394908994	id-746	Low
chr1B_part1	398162827	398216287	id-747	Low
chr1B_part1	398460517	398510889	id-748	Low
chr1B_part1	398522981	398634074	id-749	Low
chr1B_part1	398706518	398788520	id-750	Low
chr1B_part1	399983383	400039134	id-751	Low
chr1B_part1	400605979	400661932	id-752	Low
chr1B_part1	400888583	400953770	id-753	Low
chr1B_part1	402257486	402319215	id-754	Low
chr1B_part1	408267380	408378238	id-755	Low
chr1B_part1	408836031	408939657	id-756	Low
chr1B_part1	410073932	410126316	id-757	Low
chr1B_part1	410882124	410964093	id-758	Low
chr1B_part1	412938251	412995208	id-759	Low
chr1B_part1	413591165	413664714	id-760	Low
chr1B_part1	415211985	415218497	id-761	High
chr1B_part1	415615264	415671876	id-762	Low
chr1B_part1	417129452	417202359	id-763	Low
chr1B_part1	417580948	417644128	id-764	Low
chr1B_part1	418254722	418363460	id-765	Low
chr1B_part1	418712998	418775846	id-766	Low
chr1B_part1	418829084	418914958	id-767	Low
chr1B_part1	419104100	419159544	id-768	Low
chr1B_part1	419598724	419653454	id-769	Low
chr1B_part1	420116070	420212277	id-770	Low
chr1B_part1	420212791	420274593	id-771	Low
chr1B_part1	430031866	430086482	id-772	Low
chr1B_part1	430907942	430981347	id-773	Low
chr1B_part1	431543271	431598059	id-774	Low
chr1B_part1	431828706	431889799	id-775	Low
chr1B_part1	432131957	432184797	id-776	Low
chr1B_part1	434197653	434284970	id-777	Low
chr1B_part1	435455018	435581174	id-778	Low
chr1B_part1	435581922	435665408	id-779	Low
chr1B_part1	436062358	436182733	id-780	Low
chr1B_part2	3829343	3901934	id-781	Low
chr1B_part2	7974165	8048382	id-782	Low
chr1B_part2	9029008	9091431	id-783	Low
chr1B_part2	13099318	13160539	id-784	Low
chr1B_part2	19763501	19836124	id-785	Low
chr1B_part2	20732704	20817246	id-786	Low
chr1B_part2	20844830	20903355	id-787	Low
chr1B_part2	21118703	21171592	id-788	Low
chr1B_part2	23989998	24057325	id-789	Low
chr1B_part2	42286713	42361128	id-790	Low
chr1B_part2	42374532	42549802	id-791	Low
chr1B_part2	42668943	42735062	id-792	Low
chr1B_part2	43385285	43444711	id-793	Low
chr1B_part2	44596710	44647383	id-794	Low
chr1B_part2	46070910	46135049	id-795	Low
chr1B_part2	46170713	46226606	id-796	Low
chr1B_part2	46736327	46796168	id-797	Low
chr1B_part2	48604985	48659367	id-798	Low
chr1B_part2	50606889	50658067	id-799	Low
chr1B_part2	50917632	51006653	id-800	Low
chr1B_part2	53906199	53971457	id-801	Low
chr1B_part2	65580810	65643439	id-802	Low
chr1B_part2	66340350	66392077	id-803	Low
chr1B_part2	74100209	74156948	id-804	Low
chr1B_part2	74444036	74554150	id-805	Low
chr1B_part2	74555376	74751384	id-806	Low
chr1B_part2	75375099	75425254	id-807	Low
chr1B_part2	75449994	75520058	id-808	Low
chr1B_part2	77459942	77542818	id-809	Low
chr1B_part2	77812554	77879334	id-810	Low
chr1B_part2	78063813	78124485	id-811	Low
chr1B_part2	78126648	78197244	id-812	Low
chr1B_part2	78940108	78991306	id-813	Low
chr1B_part2	79733975	79788674	id-814	Low
chr1B_part2	79894501	80000151	id-815	Low
chr1B_part2	86101548	86152024	id-816	Low
chr1B_part2	87728812	87788205	id-817	Low
chr1B_part2	88407686	88468218	id-818	Low
chr1B_part2	88468945	88524706	id-819	Low
chr1B_part2	88676371	88730229	id-820	Low
chr1B_part2	89050314	89104343	id-821	Low
chr1B_part2	89464749	89517212	id-822	Low
chr1B_part2	89666683	90493210	id-823	Low
chr1B_part2	91145251	91206346	id-824	Low
chr1B_part2	91761072	91869498	id-825	Low
chr1B_part2	92060431	92279878	id-826	Low
chr1B_part2	92401750	92459848	id-827	Low
chr1B_part2	93032584	93134542	id-828	Low
chr1B_part2	93165152	93298689	id-829	Low
chr1B_part2	93338882	93441622	id-830	Low
chr1B_part2	93453700	93650991	id-831	Low
chr1B_part2	93999884	94112732	id-832	Low
chr1B_part2	97211532	97339599	id-833	Low
chr1B_part2	97400909	97455601	id-834	Low
chr1B_part2	97464133	97531113	id-835	Low
chr1B_part2	104367187	104458220	id-836	Low
chr1B_part2	104467891	104595863	id-837	Low
chr1B_part2	104608528	104664595	id-838	Low
chr1B_part2	104786316	105167143	id-839	Low
chr1B_part2	105167788	105394200	id-840	Low
chr1B_part2	105645589	105717067	id-841	Low
chr1B_part2	109334841	109403310	id-842	Low
chr1B_part2	111400979	111457910	id-843	Low
chr1B_part2	114310399	114373196	id-844	Low
chr1B_part2	115112916	115165444	id-845	Low
chr1B_part2	115185538	115279474	id-846	Low
chr1B_part2	115640286	115692569	id-847	Low
chr1B_part2	117230956	117284921	id-848	Low
chr1B_part2	117779170	117835478	id-849	Low
chr1B_part2	118108810	118167551	id-850	Low
chr1B_part2	121806039	121895785	id-851	Low
chr1B_part2	121901957	122063210	id-852	Low
chr1B_part2	122275265	122354909	id-853	Low
chr1B_part2	122355452	122435513	id-854	Low
chr1B_part2	123071331	123442872	id-855	Low
chr1B_part2	125281551	125415430	id-856	Low
chr1B_part2	126206707	126350586	id-857	Low
chr1B_part2	126353377	126477090	id-858	Low
chr1B_part2	126501131	126579641	id-859	Low
chr1B_part2	126846795	126922161	id-860	Low
chr1B_part2	127234460	127292630	id-861	Low
chr1B_part2	127465192	127530021	id-862	Low
chr1B_part2	128518010	129254141	id-863	Low
chr1B_part2	129470253	129548343	id-864	Low
chr1B_part2	129579664	129665551	id-865	Low
chr1B_part2	129924702	130025096	id-866	Low
chr1B_part2	131592999	131734891	id-867	Low
chr1B_part2	132557361	132621380	id-868	Low
chr1B_part2	134733377	134785674	id-869	Low
chr1B_part2	134899489	134998338	id-870	Low
chr1B_part2	135046193	135140670	id-871	Low
chr1B_part2	135154184	135218743	id-872	Low
chr1B_part2	137151681	137288078	id-873	Low
chr1B_part2	137519591	137626734	id-874	Low
chr1B_part2	137647970	137755640	id-875	Low
chr1B_part2	138326627	138392185	id-876	Low
chr1B_part2	138718900	138771437	id-877	Low
chr1B_part2	141928626	141988170	id-878	Low
chr1B_part2	144765788	144887412	id-879	Low
chr1B_part2	145784625	145847191	id-880	Low
chr1B_part2	146359307	146445632	id-881	Low
chr1B_part2	149290082	149420844	id-882	Low
chr1B_part2	150353789	150409674	id-883	Low
chr1B_part2	150410413	150507529	id-884	Low
chr1B_part2	150801161	150985064	id-885	Low
chr1B_part2	150985573	151036203	id-886	Low
chr1B_part2	151849143	151904005	id-887	Low
chr1B_part2	152426585	152483324	id-888	Low
chr1B_part2	152514193	152601904	id-889	Low
chr1B_part2	152862572	152923078	id-890	Low
chr1B_part2	153001156	153069012	id-891	Low
chr1B_part2	153241225	153294228	id-892	Low
chr1B_part2	153540253	153643053	id-893	Low
chr1B_part2	153646477	153830421	id-894	Low
chr1B_part2	153830922	153918104	id-895	Low
chr1B_part2	153987339	154056511	id-896	Low
chr1B_part2	154069863	154120699	id-897	Low
chr1B_part2	155123848	155189037	id-898	Low
chr1B_part2	157064644	157218389	id-899	Low
chr1B_part2	164298467	164363788	id-900	Low
chr1B_part2	174524226	174603103	id-901	Low
chr1B_part2	175007508	175210302	id-902	Low
chr1B_part2	175223406	175384520	id-903	Low
chr1B_part2	175385104	175453077	id-904	Low
chr1B_part2	176778334	176863513	id-905	Low
chr1B_part2	184597562	184649056	id-906	Low
chr1B_part2	184669690	184855913	id-907	Low
chr1B_part2	184955438	185113556	id-908	Low
chr1B_part2	185130039	185196005	id-909	Low
chr1B_part2	185243285	185328279	id-910	Low
chr1B_part2	188997880	189088197	id-911	Low
chr1B_part2	189444340	189499221	id-912	Low
chr1B_part2	190074998	190082314	id-913	High
chr1B_part2	192041296	192103641	id-914	Low
chr1B_part2	192119725	192198326	id-915	Low
chr1B_part2	192235207	192340819	id-916	Low
chr1B_part2	194066911	194128855	id-917	Low
chr1B_part2	194144143	194211634	id-918	Low
chr1B_part2	194212467	194397625	id-919	Low
chr1B_part2	194398183	194466355	id-920	Low
chr1B_part2	194466873	194542094	id-921	Low
chr1B_part2	194613794	194988171	id-922	Low
chr1B_part2	195030048	195136541	id-923	Low
chr1B_part2	196637677	197076788	id-924	Low
chr1B_part2	197080945	197142716	id-925	Low
chr1B_part2	198676876	198815611	id-926	Low
chr1B_part2	198903975	199100687	id-927	Low
chr1B_part2	199107119	199165283	id-928	Low
chr1B_part2	199389882	199464184	id-929	Low
chr1B_part2	199477757	199539977	id-930	Low
chr1B_part2	199541895	199621023	id-931	Low
chr1B_part2	201437713	201621182	id-932	Low
chr1B_part2	201623260	201745214	id-933	Low
chr1B_part2	201773649	201825341	id-934	Low
chr1B_part2	202142886	202375668	id-935	Low
chr1B_part2	202995983	203091803	id-936	Low
chr1B_part2	203375478	203463957	id-937	Low
chr1B_part2	203475626	203682824	id-938	Low
chr1B_part2	204070588	204126195	id-939	Low
chr1B_part2	204126741	204225699	id-940	Low
chr1B_part2	206828353	206950166	id-941	Low
chr1B_part2	206985466	207050445	id-942	Low
chr1B_part2	207369647	207447715	id-943	Low
chr1B_part2	207478213	207724050	id-944	Low
chr1B_part2	210941309	211706283	id-945	Low
chr1B_part2	211706796	211976975	id-946	Low
chr1B_part2	211977509	212557410	id-947	Low
chr1B_part2	212566263	212714743	id-948	Low
chr1B_part2	212715441	212776607	id-949	Low
chr1B_part2	213236860	213567531	id-950	Low
chr1B_part2	213855961	213916050	id-951	Low
chr1B_part2	214117909	214201060	id-952	Low
chr1B_part2	214209266	214324267	id-953	Low
chr1B_part2	214374703	214437535	id-954	Low
chr1B_part2	214591181	214765272	id-955	Low
chr1B_part2	214823972	214950153	id-956	Low
chr1B_part2	214966216	215069425	id-957	Low
chr1B_part2	215169941	215254973	id-958	Low
chr1B_part2	215414247	215486628	id-959	Low
chr1B_part2	216447624	216511796	id-960	Low
chr1B_part2	216554554	216562896	id-961	High
chr1B_part2	216581867	216589006	id-962	High
chr1B_part2	216592423	216597698	id-963	High
chr1B_part2	217202499	217252876	id-964	Low
chr1B_part2	219809567	219990220	id-965	Low
chr1B_part2	220670502	220821850	id-966	Low
chr1B_part2	222157869	222237377	id-967	Low
chr1B_part2	222238224	222400940	id-968	Low
chr1B_part2	223362861	223427484	id-969	Low
chr1B_part2	224366899	225298416	id-970	Low
chr1B_part2	225762474	225875496	id-971	Low
chr1B_part2	226434902	226497271	id-972	Low
chr1B_part2	230357644	230423969	id-973	Low
chr1B_part2	230736158	230978379	id-974	Low
chr1B_part2	231238134	231306951	id-975	Low
chr1B_part2	231331986	231389913	id-976	Low
chr1B_part2	237069459	237181338	id-977	Low
chr1B_part2	237295791	237351483	id-978	Low
chr1B_part2	240902766	240988881	id-979	Low
chr1B_part2	241102058	241195151	id-980	Low
chr1B_part2	241203969	241266762	id-981	Low
chr1B_part2	241871886	241954178	id-982	Low
chr1B_part2	241954730	242034626	id-983	Low
chr1B_part2	242979298	242987223	id-984	High
chr1B_part2	243764403	243822386	id-985	Low
chr1B_part2	246998743	247219743	id-986	Low
chr1B_part2	248476446	248535722	id-987	Low
chr1B_part2	248715436	248797455	id-988	Low
chr1B_part2	249085852	249144968	id-989	Low
chr1B_part2	249684768	249799480	id-990	Low
chr1B_part2	249861053	249965023	id-991	Low
chr1B_part2	250769305	250908779	id-992	Low
chr1B_part2	250909521	251089285	id-993	Low
chr1D_part1	6195	78204	id-994	Low
chr1D_part1	280934	289492	id-995	High
chr1D_part1	904136	1025826	id-996	Low
chr1D_part1	1036455	2045533	id-997	Low
chr1D_part1	2721867	2858614	id-998	Low
chr1D_part1	2890467	2942321	id-999	Low
chr1D_part1	3036778	3166913	id-1000	Low
chr1D_part1	8400147	8459995	id-1001	Low
chr1D_part1	8466088	8574432	id-1002	Low
chr1D_part1	10752431	10810016	id-1003	Low
chr1D_part1	10987160	11126117	id-1004	Low
chr1D_part1	11177302	11502682	id-1005	Low
chr1D_part1	11556362	11606394	id-1006	Low
chr1D_part1	14666578	14672301	id-1007	High
chr1D_part1	15095314	15100670	id-1008	High
chr1D_part1	15949243	16001396	id-1009	Low
chr1D_part1	19189517	19260722	id-1010	Low
chr1D_part1	19261276	19341823	id-1011	Low
chr1D_part1	19398421	19507062	id-1012	Low
chr1D_part1	19569049	19705772	id-1013	Low
chr1D_part1	19733469	19797376	id-1014	Low
chr1D_part1	20113252	20174730	id-1015	Low
chr1D_part1	20449832	20559049	id-1016	Low
chr1D_part1	20721802	20726958	id-1017	High
chr1D_part1	21005596	21056528	id-1018	Low
chr1D_part1	21089414	21146773	id-1019	Low
chr1D_part1	21322158	21378936	id-1020	Low
chr1D_part1	21460032	21467378	id-1021	High
chr1D_part1	21480014	21530416	id-1022	Low
chr1D_part1	21551520	21617391	id-1023	Low
chr1D_part1	21744024	21799990	id-1024	Low
chr1D_part1	21929828	21984729	id-1025	Low
chr1D_part1	28401202	28453023	id-1026	Low
chr1D_part1	29274691	29335599	id-1027	Low
chr1D_part1	30447728	30506762	id-1028	Low
chr1D_part1	30672487	31015177	id-1029	Low
chr1D_part1	31431452	31648016	id-1030	Low
chr1D_part1	31667245	32484165	id-1031	Low
chr1D_part1	32547678	32612804	id-1032	Low
chr1D_part1	32613571	32702475	id-1033	Low
chr1D_part1	32806563	32878974	id-1034	Low
chr1D_part1	32948534	33016327	id-1035	Low
chr1D_part1	33027716	33413516	id-1036	Low
chr1D_part1	33487971	33545250	id-1037	Low
chr1D_part1	34026143	34194137	id-1038	Low
chr1D_part1	34270236	34329931	id-1039	Low
chr1D_part1	34330528	34390479	id-1040	Low
chr1D_part1	34567133	34619504	id-1041	Low
chr1D_part1	34693710	34812410	id-1042	Low
chr1D_part1	34813155	34916980	id-1043	Low
chr1D_part1	34948565	35000760	id-1044	Low
chr1D_part1	35001286	35057067	id-1045	Low
chr1D_part1	35156124	35297423	id-1046	Low
chr1D_part1	35322156	35384918	id-1047	Low
chr1D_part1	35385715	35438227	id-1048	Low
chr1D_part1	35438758	35551502	id-1049	Low
chr1D_part1	35670147	35778317	id-1050	Low
chr1D_part1	35795110	35919543	id-1051	Low
chr1D_part1	35938192	36140201	id-1052	Low
chr1D_part1	36149878	36289629	id-1053	Low
chr1D_part1	37578417	37642223	id-1054	Low
chr1D_part1	37642733	37776379	id-1055	Low
chr1D_part1	42136408	42143873	id-1056	High
chr1D_part1	44801574	44854076	id-1057	Low
chr1D_part1	50112932	50194074	id-1058	Low
chr1D_part1	50362249	50429867	id-1059	Low
chr1D_part1	50430509	50551760	id-1060	Low
chr1D_part1	50556325	50667108	id-1061	Low
chr1D_part1	50723285	50775854	id-1062	Low
chr1D_part1	50782061	50832283	id-1063	Low
chr1D_part1	51054923	51135492	id-1064	Low
chr1D_part1	51206523	51308032	id-1065	Low
chr1D_part1	51347671	51411515	id-1066	Low
chr1D_part1	51483311	51548565	id-1067	Low
chr1D_part1	51570792	51727412	id-1068	Low
chr1D_part1	51773442	51864922	id-1069	Low
chr1D_part1	51999644	52084985	id-1070	Low
chr1D_part1	52472986	52533625	id-1071	Low
chr1D_part1	52755275	52826937	id-1072	Low
chr1D_part1	52848643	52959214	id-1073	Low
chr1D_part1	53407746	53506086	id-1074	Low
chr1D_part1	53535870	53625713	id-1075	Low
chr1D_part1	53751904	53871227	id-1076	Low
chr1D_part1	53883631	53934669	id-1077	Low
chr1D_part1	54768042	54820127	id-1078	Low
chr1D_part1	54825570	54890112	id-1079	Low
chr1D_part1	55242440	55303485	id-1080	Low
chr1D_part1	55492562	55544620	id-1081	Low
chr1D_part1	55716531	55770629	id-1082	Low
chr1D_part1	56106508	56174493	id-1083	Low
chr1D_part1	56321696	56386266	id-1084	Low
chr1D_part1	56668324	56733449	id-1085	Low
chr1D_part1	57080266	57146276	id-1086	Low
chr1D_part1	57324685	57420334	id-1087	Low
chr1D_part1	57420998	57473516	id-1088	Low
chr1D_part1	57536687	57612989	id-1089	Low
chr1D_part1	57613539	57674153	id-1090	Low
chr1D_part1	57984719	58054518	id-1091	Low
chr1D_part1	58159211	58215514	id-1092	Low
chr1D_part1	58216272	58390737	id-1093	Low
chr1D_part1	58451067	58504773	id-1094	Low
chr1D_part1	63965478	64018180	id-1095	Low
chr1D_part1	82828087	83040318	id-1096	Low
chr1D_part1	86808208	86871658	id-1097	Low
chr1D_part1	103134432	103213509	id-1098	Low
chr1D_part1	108182848	108234579	id-1099	Low
chr1D_part1	124435645	124498139	id-1100	Low
chr1D_part1	138793957	138856209	id-1101	Low
chr1D_part1	150688130	150751224	id-1102	Low
chr1D_part1	154122508	154176882	id-1103	Low
chr1D_part1	169178758	172273151	id-1104	Low
chr1D_part1	172483350	172563389	id-1105	Low
chr1D_part1	173373614	173426483	id-1106	Low
chr1D_part1	183088815	183139717	id-1107	Low
chr1D_part1	207267658	207273017	id-1108	High
chr1D_part1	212624285	212677188	id-1109	Low
chr1D_part1	228045796	228270116	id-1110	Low
chr1D_part1	248253367	248319728	id-1111	Low
chr1D_part1	256607071	256682138	id-1112	Low
chr1D_part1	267515669	267567337	id-1113	Low
chr1D_part1	273029359	273085740	id-1114	Low
chr1D_part1	278012141	278062863	id-1115	Low
chr1D_part1	301981161	302050716	id-1116	Low
chr1D_part1	304731253	304789739	id-1117	Low
chr1D_part1	313794549	313850491	id-1118	Low
chr1D_part1	319066171	319119536	id-1119	Low
chr1D_part1	319946719	320011658	id-1120	Low
chr1D_part1	334072051	334126176	id-1121	Low
chr1D_part1	334248667	334310140	id-1122	Low
chr1D_part1	360912118	360969155	id-1123	Low
chr1D_part1	366029267	366080903	id-1124	Low
chr1D_part1	367242075	367295528	id-1125	Low
chr1D_part1	386480071	386535983	id-1126	Low
chr1D_part1	402183190	402233779	id-1127	Low
chr1D_part1	407876775	407971087	id-1128	Low
chr1D_part1	407971663	408069867	id-1129	Low
chr1D_part1	408251540	408344336	id-1130	Low
chr1D_part1	409070014	409195600	id-1131	Low
chr1D_part1	409227813	409300257	id-1132	Low
chr1D_part1	409396715	409489136	id-1133	Low
chr1D_part1	409528554	409578804	id-1134	Low
chr1D_part1	410082938	410168644	id-1135	Low
chr1D_part1	410263020	410317011	id-1136	Low
chr1D_part1	410539202	410593329	id-1137	Low
chr1D_part1	410840370	411000807	id-1138	Low
chr1D_part1	411432325	411516346	id-1139	Low
chr1D_part1	411578009	411698422	id-1140	Low
chr1D_part1	411788456	412022337	id-1141	Low
chr1D_part1	412287766	412457694	id-1142	Low
chr1D_part1	412554827	412615219	id-1143	Low
chr1D_part1	412619164	412778649	id-1144	Low
chr1D_part1	412832529	412896598	id-1145	Low
chr1D_part1	412936749	412991940	id-1146	Low
chr1D_part1	413080811	413140420	id-1147	Low
chr1D_part1	413232950	413291405	id-1148	Low
chr1D_part1	413415554	413579043	id-1149	Low
chr1D_part1	413586313	413663887	id-1150	Low
chr1D_part1	413790118	413853100	id-1151	Low
chr1D_part1	413960127	414030525	id-1152	Low
chr1D_part1	414039406	414130131	id-1153	Low
chr1D_part1	414167369	414242359	id-1154	Low
chr1D_part1	414397031	414484665	id-1155	Low
chr1D_part1	414590117	414679611	id-1156	Low
chr1D_part1	414774948	414893531	id-1157	Low
chr1D_part1	414940184	415057730	id-1158	Low
chr1D_part1	415644519	415704181	id-1159	Low
chr1D_part1	421675420	421732711	id-1160	Low
chr1D_part1	433958721	434034109	id-1161	Low
chr1D_part1	434363482	434613245	id-1162	Low
chr1D_part1	434613939	435046793	id-1163	Low
chr1D_part1	435052881	435150020	id-1164	Low
chr1D_part1	435813644	435925061	id-1165	Low
chr1D_part1	439970871	440026902	id-1166	Low
chr1D_part1	441211887	441262765	id-1167	Low
chr1D_part2	5114875	5169257	id-1168	Low
chr1D_part2	25622361	25676954	id-1169	Low
chr1D_part2	32446528	32502343	id-1170	Low
chr2A_part1	1010277	1063870	id-1171	Low
chr2A_part1	1496540	1514261	id-1172	High
chr2A_part1	1844493	1849494	id-1173	High
chr2A_part1	1857312	1869317	id-1174	High
chr2A_part1	1875534	1888701	id-1175	High
chr2A_part1	1915978	1923773	id-1176	High
chr2A_part1	1946709	1954467	id-1177	High
chr2A_part1	2219031	2233915	id-1178	High
chr2A_part1	2234477	2240314	id-1179	High
chr2A_part1	2265472	2271283	id-1180	High
chr2A_part1	2334071	2340185	id-1181	High
chr2A_part1	3169067	3233405	id-1182	Low
chr2A_part1	3250950	3335583	id-1183	Low
chr2A_part1	3643416	3710480	id-1184	Low
chr2A_part1	5191377	5271349	id-1185	Low
chr2A_part1	6745285	6896831	id-1186	Low
chr2A_part1	7014881	7067062	id-1187	Low
chr2A_part1	7174907	7224907	id-1188	Low
chr2A_part1	7420513	7514918	id-1189	Low
chr2A_part1	7931363	7985708	id-1190	Low
chr2A_part1	8047884	8139855	id-1191	Low
chr2A_part1	8201067	8254657	id-1192	Low
chr2A_part1	9433843	9515166	id-1193	Low
chr2A_part1	10907912	10981811	id-1194	Low
chr2A_part1	11003937	11190090	id-1195	Low
chr2A_part1	11190607	11377731	id-1196	Low
chr2A_part1	11378417	11547218	id-1197	Low
chr2A_part1	13110397	13117435	id-1198	High
chr2A_part1	17441991	17447011	id-1199	High
chr2A_part1	17451863	17457616	id-1200	High
chr2A_part1	17482329	17487796	id-1201	High
chr2A_part1	17488994	17495868	id-1202	High
chr2A_part1	17502413	17507887	id-1203	High
chr2A_part1	18270413	18276348	id-1204	High
chr2A_part1	18277423	18294153	id-1205	High
chr2A_part1	18297169	18303151	id-1206	High
chr2A_part1	18926386	18982462	id-1207	Low
chr2A_part1	21362674	21417898	id-1208	Low
chr2A_part1	21421832	21428492	id-1209	High
chr2A_part1	21925843	21995248	id-1210	Low
chr2A_part1	22013883	22019403	id-1211	High
chr2A_part1	22033100	22040628	id-1212	High
chr2A_part1	22050855	22057605	id-1213	High
chr2A_part1	22109713	22118116	id-1214	High
chr2A_part1	22305201	22380587	id-1215	Low
chr2A_part1	22669243	22732694	id-1216	Low
chr2A_part1	22745903	22799273	id-1217	Low
chr2A_part1	22853368	22904192	id-1218	Low
chr2A_part1	22921619	22981545	id-1219	Low
chr2A_part1	23009929	23093653	id-1220	Low
chr2A_part1	23178942	23320379	id-1221	Low
chr2A_part1	23942024	23948151	id-1222	High
chr2A_part1	24578822	24710138	id-1223	Low
chr2A_part1	27756918	27813561	id-1224	Low
chr2A_part1	28324696	28659558	id-1225	Low
chr2A_part1	28830609	29092406	id-1226	Low
chr2A_part1	29810088	29815663	id-1227	High
chr2A_part1	29948510	29999892	id-1228	Low
chr2A_part1	30575895	30659807	id-1229	Low
chr2A_part1	31088066	31167556	id-1230	Low
chr2A_part1	32029681	32100918	id-1231	Low
chr2A_part1	32206769	32268690	id-1232	Low
chr2A_part1	32589869	32640541	id-1233	Low
chr2A_part1	36251935	36314619	id-1234	Low
chr2A_part1	41304520	41383480	id-1235	Low
chr2A_part1	42407184	42471659	id-1236	Low
chr2A_part1	42608047	42660556	id-1237	Low
chr2A_part1	43301904	43370728	id-1238	Low
chr2A_part1	43378780	43430686	id-1239	Low
chr2A_part1	43781712	43838798	id-1240	Low
chr2A_part1	43860980	43918455	id-1241	Low
chr2A_part1	44848037	44905554	id-1242	Low
chr2A_part1	44907158	45029732	id-1243	Low
chr2A_part1	46204089	46275096	id-1244	Low
chr2A_part1	46361518	46926168	id-1245	Low
chr2A_part1	47179127	47446404	id-1246	Low
chr2A_part1	47709014	47762075	id-1247	Low
chr2A_part1	48059791	48139611	id-1248	Low
chr2A_part1	51672191	51794599	id-1249	Low
chr2A_part1	55742139	55807980	id-1250	Low
chr2A_part1	58461390	58467060	id-1251	High
chr2A_part1	58805446	58857896	id-1252	Low
chr2A_part1	59690322	59695761	id-1253	High
chr2A_part1	60248423	60731316	id-1254	Low
chr2A_part1	60845278	60911445	id-1255	Low
chr2A_part1	61383787	61468407	id-1256	Low
chr2A_part1	65746226	65814745	id-1257	Low
chr2A_part1	65833115	65898441	id-1258	Low
chr2A_part1	66195483	66292038	id-1259	Low
chr2A_part1	66374431	66456192	id-1260	Low
chr2A_part1	67158408	67209923	id-1261	Low
chr2A_part1	67221354	67284277	id-1262	Low
chr2A_part1	68074113	68139350	id-1263	Low
chr2A_part1	68654598	68721182	id-1264	Low
chr2A_part1	68734563	68786602	id-1265	Low
chr2A_part1	68940368	69017251	id-1266	Low
chr2A_part1	69096210	69180111	id-1267	Low
chr2A_part1	71178544	71301774	id-1268	Low
chr2A_part1	71523839	71583897	id-1269	Low
chr2A_part1	71639736	71736360	id-1270	Low
chr2A_part1	71802666	71886297	id-1271	Low
chr2A_part1	71889100	71950571	id-1272	Low
chr2A_part1	71951126	72101323	id-1273	Low
chr2A_part1	72169746	72238326	id-1274	Low
chr2A_part1	72321523	72326926	id-1275	High
chr2A_part1	73205004	73276608	id-1276	Low
chr2A_part1	77552889	77616400	id-1277	Low
chr2A_part1	77869146	77924695	id-1278	Low
chr2A_part1	78080202	78172786	id-1279	Low
chr2A_part1	79210103	79306539	id-1280	Low
chr2A_part1	79821586	79887699	id-1281	Low
chr2A_part1	79918549	79993040	id-1282	Low
chr2A_part1	80921247	80972112	id-1283	Low
chr2A_part1	82736772	82838618	id-1284	Low
chr2A_part1	83204137	83419676	id-1285	Low
chr2A_part1	83440459	83594302	id-1286	Low
chr2A_part1	83855890	83927113	id-1287	Low
chr2A_part1	84294434	84362309	id-1288	Low
chr2A_part1	84373674	84479820	id-1289	Low
chr2A_part1	84612459	84738299	id-1290	Low
chr2A_part1	84993370	85050269	id-1291	Low
chr2A_part1	85050819	85262407	id-1292	Low
chr2A_part1	85342558	85394469	id-1293	Low
chr2A_part1	85611739	85812793	id-1294	Low
chr2A_part1	85818080	85913493	id-1295	Low
chr2A_part1	85939002	86000780	id-1296	Low
chr2A_part1	86542337	86649335	id-1297	Low
chr2A_part1	86716318	86767206	id-1298	Low
chr2A_part1	86818159	86892119	id-1299	Low
chr2A_part1	86910036	86964385	id-1300	Low
chr2A_part1	87145761	87217314	id-1301	Low
chr2A_part1	87321492	87372486	id-1302	Low
chr2A_part1	90874904	90931444	id-1303	Low
chr2A_part1	91078156	91134702	id-1304	Low
chr2A_part1	91191902	91283635	id-1305	Low
chr2A_part1	91747700	91827228	id-1306	Low
chr2A_part1	91990498	92098716	id-1307	Low
chr2A_part1	92149835	92218990	id-1308	Low
chr2A_part1	93427277	93482761	id-1309	Low
chr2A_part1	94511918	94616363	id-1310	Low
chr2A_part1	94695828	94753369	id-1311	Low
chr2A_part1	95493683	95544193	id-1312	Low
chr2A_part1	95544758	95594966	id-1313	Low
chr2A_part1	96170234	96240282	id-1314	Low
chr2A_part1	96443639	96498462	id-1315	Low
chr2A_part1	97193751	97246764	id-1316	Low
chr2A_part1	97386528	97462312	id-1317	Low
chr2A_part1	97762450	97816052	id-1318	Low
chr2A_part1	97958825	98019821	id-1319	Low
chr2A_part1	99324315	99375817	id-1320	Low
chr2A_part1	99795429	99915337	id-1321	Low
chr2A_part1	99915857	99989456	id-1322	Low
chr2A_part1	100680130	100747374	id-1323	Low
chr2A_part1	101415367	101476371	id-1324	Low
chr2A_part1	102139048	102197637	id-1325	Low
chr2A_part1	103963775	104023954	id-1326	Low
chr2A_part1	104190973	104252447	id-1327	Low
chr2A_part1	105131635	105182784	id-1328	Low
chr2A_part1	105207057	105260745	id-1329	Low
chr2A_part1	105423174	105481985	id-1330	Low
chr2A_part1	106388225	106485034	id-1331	Low
chr2A_part1	106708007	106773678	id-1332	Low
chr2A_part1	106849164	107148482	id-1333	Low
chr2A_part1	107501377	107923875	id-1334	Low
chr2A_part1	108117674	108183390	id-1335	Low
chr2A_part1	114912691	114962889	id-1336	Low
chr2A_part1	115254445	115326166	id-1337	Low
chr2A_part1	115497077	115583436	id-1338	Low
chr2A_part1	118783724	118857269	id-1339	Low
chr2A_part1	118892023	118976450	id-1340	Low
chr2A_part1	120046993	120100053	id-1341	Low
chr2A_part1	129900353	129952117	id-1342	Low
chr2A_part1	133355688	133464413	id-1343	Low
chr2A_part1	134979616	135077440	id-1344	Low
chr2A_part1	135290393	135360096	id-1345	Low
chr2A_part1	135956332	136025381	id-1346	Low
chr2A_part1	138032029	138083843	id-1347	Low
chr2A_part1	138929094	139038504	id-1348	Low
chr2A_part1	139079381	139141619	id-1349	Low
chr2A_part1	139142186	139205764	id-1350	Low
chr2A_part1	139512246	139839327	id-1351	Low
chr2A_part1	139840447	140361348	id-1352	Low
chr2A_part1	147724931	147789598	id-1353	Low
chr2A_part1	148224803	148278354	id-1354	Low
chr2A_part1	148743513	148829793	id-1355	Low
chr2A_part1	148926654	149003470	id-1356	Low
chr2A_part1	149105438	149173770	id-1357	Low
chr2A_part1	151558592	151609466	id-1358	Low
chr2A_part1	152122716	152186282	id-1359	Low
chr2A_part1	152367683	152455623	id-1360	Low
chr2A_part1	153287892	153375255	id-1361	Low
chr2A_part1	153852274	153921886	id-1362	Low
chr2A_part1	154750091	154800171	id-1363	Low
chr2A_part1	155958035	156011492	id-1364	Low
chr2A_part1	159008520	159063206	id-1365	Low
chr2A_part1	165569172	165652153	id-1366	Low
chr2A_part1	177897192	177947345	id-1367	Low
chr2A_part1	178230868	178283056	id-1368	Low
chr2A_part1	180015470	180095027	id-1369	Low
chr2A_part1	180117428	180197768	id-1370	Low
chr2A_part1	180531001	180601851	id-1371	Low
chr2A_part1	181889441	181949765	id-1372	Low
chr2A_part1	182154420	182211427	id-1373	Low
chr2A_part1	182927076	183002448	id-1374	Low
chr2A_part1	183158083	183210707	id-1375	Low
chr2A_part1	183629965	183719994	id-1376	Low
chr2A_part1	184577843	184648093	id-1377	Low
chr2A_part1	185132688	185189434	id-1378	Low
chr2A_part1	185548737	185602978	id-1379	Low
chr2A_part1	185734608	185791208	id-1380	Low
chr2A_part1	186096466	186167203	id-1381	Low
chr2A_part1	186611670	186663947	id-1382	Low
chr2A_part1	187563220	187648311	id-1383	Low
chr2A_part1	189314528	189367340	id-1384	Low
chr2A_part1	190823311	190906127	id-1385	Low
chr2A_part1	195200183	195290115	id-1386	Low
chr2A_part1	195590231	195641497	id-1387	Low
chr2A_part1	195905187	195966295	id-1388	Low
chr2A_part1	196884882	196998491	id-1389	Low
chr2A_part1	199354544	199413849	id-1390	Low
chr2A_part1	202587775	202676800	id-1391	Low
chr2A_part1	202687073	202756731	id-1392	Low
chr2A_part1	203766193	203825177	id-1393	Low
chr2A_part1	204761549	204831117	id-1394	Low
chr2A_part1	205382343	205436792	id-1395	Low
chr2A_part1	211483460	211489145	id-1396	High
chr2A_part1	236130534	236190209	id-1397	Low
chr2A_part1	237253797	237311326	id-1398	Low
chr2A_part1	243576603	243636390	id-1399	Low
chr2A_part1	247351228	247401252	id-1400	Low
chr2A_part1	252302276	252364619	id-1401	Low
chr2A_part1	252823599	252995173	id-1402	Low
chr2A_part1	254977607	255030142	id-1403	Low
chr2A_part1	262627225	264127250	id-1404	Low
chr2A_part1	265524528	265535398	id-1405	High
chr2A_part1	266258158	266263187	id-1406	High
chr2A_part1	269935790	270015159	id-1407	Low
chr2A_part1	278594159	278645660	id-1408	Low
chr2A_part1	289678465	289743827	id-1409	Low
chr2A_part1	290832961	290897254	id-1410	Low
chr2A_part1	299339758	299447776	id-1411	Low
chr2A_part1	299694578	299758395	id-1412	Low
chr2A_part1	306133747	306144506	id-1413	High
chr2A_part1	309197666	309248679	id-1414	Low
chr2A_part1	325358752	325417121	id-1415	Low
chr2A_part1	325896433	325981868	id-1416	Low
chr2A_part1	326014979	326076982	id-1417	Low
chr2A_part1	326077536	326160137	id-1418	Low
chr2A_part1	326340555	326512635	id-1419	Low
chr2A_part1	326613443	326684271	id-1420	Low
chr2A_part1	326684922	326762029	id-1421	Low
chr2A_part1	326797288	326849060	id-1422	Low
chr2A_part1	326849748	326906849	id-1423	Low
chr2A_part1	326907490	327072321	id-1424	Low
chr2A_part1	327077121	327135474	id-1425	Low
chr2A_part1	327473303	327611967	id-1426	Low
chr2A_part1	327762849	327831271	id-1427	Low
chr2A_part1	327858503	328071877	id-1428	Low
chr2A_part1	328086990	328145910	id-1429	Low
chr2A_part1	328149303	328222233	id-1430	Low
chr2A_part1	328226696	328279131	id-1431	Low
chr2A_part1	328286989	328404648	id-1432	Low
chr2A_part1	328411481	328477366	id-1433	Low
chr2A_part1	328571745	328632179	id-1434	Low
chr2A_part1	328663446	328741853	id-1435	Low
chr2A_part1	329228118	329411501	id-1436	Low
chr2A_part1	335428530	335497476	id-1437	Low
chr2A_part1	337582960	337633470	id-1438	Low
chr2A_part1	338812065	338870671	id-1439	Low
chr2A_part1	339173744	339234880	id-1440	Low
chr2A_part1	339617762	339725376	id-1441	Low
chr2A_part1	339783266	339920270	id-1442	Low
chr2A_part1	339968891	340038843	id-1443	Low
chr2A_part1	340150255	340403810	id-1444	Low
chr2A_part1	340404329	340468838	id-1445	Low
chr2A_part1	340983468	341033631	id-1446	Low
chr2A_part1	341185542	341249501	id-1447	Low
chr2A_part1	341253135	341349367	id-1448	Low
chr2A_part1	341512391	341587861	id-1449	Low
chr2A_part1	342749717	342800480	id-1450	Low
chr2A_part1	354932086	354988282	id-1451	Low
chr2A_part1	356215035	356290676	id-1452	Low
chr2A_part1	361937958	361988503	id-1453	Low
chr2A_part1	362646057	362731054	id-1454	Low
chr2A_part1	362914790	363579769	id-1455	Low
chr2A_part1	370362061	370417996	id-1456	Low
chr2A_part1	377936754	378137907	id-1457	Low
chr2A_part1	394794280	395419075	id-1458	Low
chr2A_part1	395443859	395495814	id-1459	Low
chr2A_part1	395706313	395771705	id-1460	Low
chr2A_part1	396027861	396083973	id-1461	Low
chr2A_part1	396272191	396330341	id-1462	Low
chr2A_part1	396571947	396647618	id-1463	Low
chr2A_part1	396861059	396914674	id-1464	Low
chr2A_part1	396915205	396967396	id-1465	Low
chr2A_part1	397562753	397619395	id-1466	Low
chr2A_part1	398515489	398565827	id-1467	Low
chr2A_part1	399102329	399155299	id-1468	Low
chr2A_part1	399762652	399814888	id-1469	Low
chr2A_part1	400123306	400199668	id-1470	Low
chr2A_part1	400902935	400957571	id-1471	Low
chr2A_part1	401038261	401096552	id-1472	Low
chr2A_part1	401786218	401855618	id-1473	Low
chr2A_part1	402123092	402180474	id-1474	Low
chr2A_part1	402193458	402245155	id-1475	Low
chr2A_part1	402287238	402354513	id-1476	Low
chr2A_part1	402661745	402727126	id-1477	Low
chr2A_part1	402914062	402970664	id-1478	Low
chr2A_part1	402982194	403073303	id-1479	Low
chr2A_part1	404265749	404326825	id-1480	Low
chr2A_part1	404408647	404470931	id-1481	Low
chr2A_part1	405391557	405444039	id-1482	Low
chr2A_part1	405524069	405585667	id-1483	Low
chr2A_part1	405729414	405826673	id-1484	Low
chr2A_part1	406007553	406076599	id-1485	Low
chr2A_part1	406240300	406298123	id-1486	Low
chr2A_part1	406940917	407052008	id-1487	Low
chr2A_part1	411126103	411185735	id-1488	Low
chr2A_part1	412683035	412740029	id-1489	Low
chr2A_part1	413472036	413479643	id-1490	High
chr2A_part1	413737461	413817566	id-1491	Low
chr2A_part1	419736308	419743579	id-1492	High
chr2A_part1	429573936	429662773	id-1493	Low
chr2A_part1	441390536	441395855	id-1494	High
chr2A_part1	447535043	447589722	id-1495	Low
chr2A_part1	449925727	449983355	id-1496	Low
chr2A_part1	458266962	458397550	id-1497	Low
chr2A_part1	459455199	459460588	id-1498	High
chr2A_part1	459470514	459477656	id-1499	High
chr2A_part1	459487299	459492369	id-1500	High
chr2A_part1	462209068	462279072	id-1501	Low
chr2A_part2	10660169	10710316	id-1502	Low
chr2A_part2	17477477	17567645	id-1503	Low
chr2A_part2	24537189	24597626	id-1504	Low
chr2A_part2	26387842	26460412	id-1505	Low
chr2A_part2	34707550	34757921	id-1506	Low
chr2A_part2	37018512	37085400	id-1507	Low
chr2A_part2	38792583	38844354	id-1508	Low
chr2A_part2	39717553	39769058	id-1509	Low
chr2A_part2	40158877	40221534	id-1510	Low
chr2A_part2	41745113	41802893	id-1511	Low
chr2A_part2	42071671	42123095	id-1512	Low
chr2A_part2	42268997	42322825	id-1513	Low
chr2A_part2	42971420	43039230	id-1514	Low
chr2A_part2	43629408	44213946	id-1515	Low
chr2A_part2	44499613	44550406	id-1516	Low
chr2A_part2	48908073	48961782	id-1517	Low
chr2A_part2	52560809	52627422	id-1518	Low
chr2A_part2	52689691	52757579	id-1519	Low
chr2A_part2	52953641	53017065	id-1520	Low
chr2A_part2	55701423	55752068	id-1521	Low
chr2A_part2	60808680	60878480	id-1522	Low
chr2A_part2	62795258	62937361	id-1523	Low
chr2A_part2	64170841	64224076	id-1524	Low
chr2A_part2	64276142	64343602	id-1525	Low
chr2A_part2	72317364	72395378	id-1526	Low
chr2A_part2	72962799	73028170	id-1527	Low
chr2A_part2	73370058	73421319	id-1528	Low
chr2A_part2	74924875	75007414	id-1529	Low
chr2A_part2	76448652	76511023	id-1530	Low
chr2A_part2	78083758	78145278	id-1531	Low
chr2A_part2	78397351	78457358	id-1532	Low
chr2A_part2	80411441	80499744	id-1533	Low
chr2A_part2	92076555	92130623	id-1534	Low
chr2A_part2	92284114	92361744	id-1535	Low
chr2A_part2	92463065	92549917	id-1536	Low
chr2A_part2	93906122	93956195	id-1537	Low
chr2A_part2	96582253	96687325	id-1538	Low
chr2A_part2	96824767	96884327	id-1539	Low
chr2A_part2	96995639	97051256	id-1540	Low
chr2A_part2	97582360	97645011	id-1541	Low
chr2A_part2	97933681	97985205	id-1542	Low
chr2A_part2	98411589	98518842	id-1543	Low
chr2A_part2	98521935	98627329	id-1544	Low
chr2A_part2	98651554	98714472	id-1545	Low
chr2A_part2	99414184	99466316	id-1546	Low
chr2A_part2	99735663	99797620	id-1547	Low
chr2A_part2	100370725	100431978	id-1548	Low
chr2A_part2	100521056	100591025	id-1549	Low
chr2A_part2	100865962	100922671	id-1550	Low
chr2A_part2	101769837	101824950	id-1551	Low
chr2A_part2	101998009	102066881	id-1552	Low
chr2A_part2	111194408	111245756	id-1553	Low
chr2A_part2	118578923	118628995	id-1554	Low
chr2A_part2	132406657	132465909	id-1555	Low
chr2A_part2	133415359	133468047	id-1556	Low
chr2A_part2	142657322	142731584	id-1557	Low
chr2A_part2	142732124	142789347	id-1558	Low
chr2A_part2	143056877	143116767	id-1559	Low
chr2A_part2	148969003	148981403	id-1560	High
chr2A_part2	175708363	175848628	id-1561	Low
chr2A_part2	175850947	175906037	id-1562	Low
chr2A_part2	176325012	176386599	id-1563	Low
chr2A_part2	176561398	176617428	id-1564	Low
chr2A_part2	176964939	177024714	id-1565	Low
chr2A_part2	177950438	178007970	id-1566	Low
chr2A_part2	178188048	178240729	id-1567	Low
chr2A_part2	178790028	178842214	id-1568	Low
chr2A_part2	179146152	179209662	id-1569	Low
chr2A_part2	179291914	179360098	id-1570	Low
chr2A_part2	189000664	189061620	id-1571	Low
chr2A_part2	199634565	199685415	id-1572	Low
chr2A_part2	199685930	199780273	id-1573	Low
chr2A_part2	209150399	209201479	id-1574	Low
chr2A_part2	210956578	211068541	id-1575	Low
chr2A_part2	212168949	212386922	id-1576	Low
chr2A_part2	213652976	213711122	id-1577	Low
chr2A_part2	215051428	215102594	id-1578	Low
chr2A_part2	231965547	232068748	id-1579	Low
chr2A_part2	232097754	232159606	id-1580	Low
chr2A_part2	232216229	232273822	id-1581	Low
chr2A_part2	232304991	232373133	id-1582	Low
chr2A_part2	232377120	232464414	id-1583	Low
chr2A_part2	232828552	232888865	id-1584	Low
chr2A_part2	234573392	234630830	id-1585	Low
chr2A_part2	235431448	235513608	id-1586	Low
chr2A_part2	237742103	237797184	id-1587	Low
chr2A_part2	237800848	237856788	id-1588	Low
chr2A_part2	239043231	239094480	id-1589	Low
chr2A_part2	240583167	240700778	id-1590	Low
chr2A_part2	240844807	240896264	id-1591	Low
chr2A_part2	241392278	241458273	id-1592	Low
chr2A_part2	241729470	241793666	id-1593	Low
chr2A_part2	241906225	242039402	id-1594	Low
chr2A_part2	242419047	242487101	id-1595	Low
chr2A_part2	243290034	243362836	id-1596	Low
chr2A_part2	245923807	246010199	id-1597	Low
chr2A_part2	246060848	246113162	id-1598	Low
chr2A_part2	246149893	246211509	id-1599	Low
chr2A_part2	246311622	246393149	id-1600	Low
chr2A_part2	246543277	246611587	id-1601	Low
chr2A_part2	246882717	247017486	id-1602	Low
chr2A_part2	247045370	247207701	id-1603	Low
chr2A_part2	247260898	247315550	id-1604	Low
chr2A_part2	247474064	247721657	id-1605	Low
chr2A_part2	247897335	247983217	id-1606	Low
chr2A_part2	248078227	248275271	id-1607	Low
chr2A_part2	248283689	248386544	id-1608	Low
chr2A_part2	248424997	248642439	id-1609	Low
chr2A_part2	248782523	248856980	id-1610	Low
chr2A_part2	248857512	248958304	id-1611	Low
chr2A_part2	248964248	249048188	id-1612	Low
chr2A_part2	249398544	249463760	id-1613	Low
chr2A_part2	249604886	249655330	id-1614	Low
chr2A_part2	250353429	250412709	id-1615	Low
chr2A_part2	252822771	252828361	id-1616	High
chr2A_part2	253683869	253749864	id-1617	Low
chr2A_part2	253874457	253933012	id-1618	Low
chr2A_part2	253933841	254031586	id-1619	Low
chr2A_part2	255297867	255358568	id-1620	Low
chr2A_part2	255658512	255726776	id-1621	Low
chr2A_part2	255894536	255955262	id-1622	Low
chr2A_part2	256277068	256330285	id-1623	Low
chr2A_part2	256385965	256453305	id-1624	Low
chr2A_part2	256730811	256798273	id-1625	Low
chr2A_part2	256900890	256907484	id-1626	High
chr2A_part2	257718750	257780035	id-1627	Low
chr2A_part2	257877248	257937078	id-1628	Low
chr2A_part2	258780817	258833781	id-1629	Low
chr2A_part2	258834949	258889116	id-1630	Low
chr2A_part2	271600728	271656709	id-1631	Low
chr2A_part2	272063998	272117147	id-1632	Low
chr2A_part2	273014248	273183865	id-1633	Low
chr2A_part2	277092467	277097642	id-1634	High
chr2A_part2	277549283	277612871	id-1635	Low
chr2A_part2	278139295	278202253	id-1636	Low
chr2A_part2	278364945	278436404	id-1637	Low
chr2A_part2	278796585	278850274	id-1638	Low
chr2A_part2	279277055	279347207	id-1639	Low
chr2A_part2	279663907	279748108	id-1640	Low
chr2A_part2	279813244	279884004	id-1641	Low
chr2A_part2	279951236	280039907	id-1642	Low
chr2A_part2	280072195	280124021	id-1643	Low
chr2A_part2	280243650	280312230	id-1644	Low
chr2A_part2	280891974	280947745	id-1645	Low
chr2A_part2	281232156	281312601	id-1646	Low
chr2A_part2	281433423	281488530	id-1647	Low
chr2A_part2	281599057	281677017	id-1648	Low
chr2A_part2	282769785	282842899	id-1649	Low
chr2A_part2	282941151	283013561	id-1650	Low
chr2A_part2	283221301	283279993	id-1651	Low
chr2A_part2	283627758	283690007	id-1652	Low
chr2A_part2	283734551	283831315	id-1653	Low
chr2A_part2	284025818	284081256	id-1654	Low
chr2A_part2	284632817	284686188	id-1655	Low
chr2A_part2	285012339	285066410	id-1656	Low
chr2A_part2	285329807	285460128	id-1657	Low
chr2A_part2	285849135	285912955	id-1658	Low
chr2A_part2	285913592	286040114	id-1659	Low
chr2A_part2	286213149	286288201	id-1660	Low
chr2A_part2	286326401	286392649	id-1661	Low
chr2A_part2	286669247	286676989	id-1662	High
chr2A_part2	286773934	286837592	id-1663	Low
chr2A_part2	287454132	287459482	id-1664	High
chr2A_part2	287528296	287538400	id-1665	High
chr2A_part2	287595969	287656574	id-1666	Low
chr2A_part2	288247519	288303431	id-1667	Low
chr2A_part2	288722760	288788222	id-1668	Low
chr2A_part2	288855022	288860543	id-1669	High
chr2A_part2	288897288	288995919	id-1670	Low
chr2A_part2	289044666	289101357	id-1671	Low
chr2A_part2	289729779	289890617	id-1672	Low
chr2A_part2	290113605	290167375	id-1673	Low
chr2A_part2	290417579	290496745	id-1674	Low
chr2A_part2	290882631	290996700	id-1675	Low
chr2A_part2	290997396	291152710	id-1676	Low
chr2A_part2	291853932	291913209	id-1677	Low
chr2A_part2	292101262	292163317	id-1678	Low
chr2A_part2	292408332	292471389	id-1679	Low
chr2A_part2	292566960	292617121	id-1680	Low
chr2A_part2	292805918	292862597	id-1681	Low
chr2A_part2	293479037	293549230	id-1682	Low
chr2A_part2	293625553	293705029	id-1683	Low
chr2A_part2	293906985	293972441	id-1684	Low
chr2A_part2	294672771	294734495	id-1685	Low
chr2A_part2	294852106	294916294	id-1686	Low
chr2A_part2	295790230	295843329	id-1687	Low
chr2A_part2	296578755	296782786	id-1688	Low
chr2A_part2	296801181	296858965	id-1689	Low
chr2A_part2	296963734	297073460	id-1690	Low
chr2A_part2	297279893	297349628	id-1691	Low
chr2A_part2	297452348	297758313	id-1692	Low
chr2A_part2	297761994	297927365	id-1693	Low
chr2A_part2	297968735	298117237	id-1694	Low
chr2A_part2	298130900	298190920	id-1695	Low
chr2A_part2	298243357	298319138	id-1696	Low
chr2A_part2	298379314	298593852	id-1697	Low
chr2A_part2	298594359	298898564	id-1698	Low
chr2A_part2	298959393	299035601	id-1699	Low
chr2A_part2	299077326	299156694	id-1700	Low
chr2A_part2	299246062	299390852	id-1701	Low
chr2A_part2	299390868	299401432	id-1702	High
chr2A_part2	299434293	299555654	id-1703	Low
chr2A_part2	299556178	299715856	id-1704	Low
chr2A_part2	299717670	299780202	id-1705	Low
chr2A_part2	299810173	299815289	id-1706	High
chr2A_part2	299869804	299882946	id-1707	High
chr2A_part2	299909641	299916098	id-1708	High
chr2A_part2	300213424	300473179	id-1709	Low
chr2A_part2	300517011	300940106	id-1710	Low
chr2A_part2	300950723	300956205	id-1711	High
chr2A_part2	300981550	300988274	id-1712	High
chr2A_part2	301312951	301318981	id-1713	High
chr2A_part2	301723245	301729394	id-1714	High
chr2A_part2	301745488	301804753	id-1715	Low
chr2A_part2	301928799	301937911	id-1716	High
chr2A_part2	302462999	302468539	id-1717	High
chr2A_part2	302650585	302657534	id-1718	High
chr2A_part2	302790130	302796018	id-1719	High
chr2A_part2	302882073	302888102	id-1720	High
chr2A_part2	302905773	302911363	id-1721	High
chr2A_part2	303028083	303033089	id-1722	High
chr2A_part2	303046430	303052497	id-1723	High
chr2A_part2	303451124	303456939	id-1724	High
chr2A_part2	303473088	303478143	id-1725	High
chr2A_part2	303970584	303979261	id-1726	High
chr2A_part2	305419880	305425328	id-1727	High
chr2A_part2	305667984	305673224	id-1728	High
chr2A_part2	306337537	306343268	id-1729	High
chr2A_part2	308182641	308241963	id-1730	Low
chr2A_part2	308242491	308298816	id-1731	Low
chr2A_part2	308353924	308546804	id-1732	Low
chr2A_part2	308957465	308962836	id-1733	High
chr2A_part2	310696864	310798692	id-1734	Low
chr2A_part2	311880566	311887973	id-1735	High
chr2A_part2	312474148	312482569	id-1736	High
chr2A_part2	312637175	312645515	id-1737	High
chr2A_part2	313442673	313547801	id-1738	Low
chr2A_part2	313643794	313802648	id-1739	Low
chr2A_part2	313847747	313911906	id-1740	Low
chr2A_part2	313916742	314120842	id-1741	Low
chr2A_part2	314179641	314698408	id-1742	Low
chr2A_part2	314720252	314878756	id-1743	Low
chr2A_part2	314881563	314942083	id-1744	Low
chr2A_part2	314985163	315121254	id-1745	Low
chr2A_part2	315150636	315243453	id-1746	Low
chr2A_part2	315244236	315300596	id-1747	Low
chr2A_part2	315302804	315388283	id-1748	Low
chr2A_part2	315464620	315521060	id-1749	Low
chr2A_part2	315521573	315641127	id-1750	Low
chr2A_part2	315650338	315751716	id-1751	Low
chr2A_part2	315800583	315858905	id-1752	Low
chr2A_part2	315901940	315959967	id-1753	Low
chr2A_part2	315993559	316047385	id-1754	Low
chr2A_part2	316049408	316174782	id-1755	Low
chr2A_part2	316253638	316350494	id-1756	Low
chr2A_part2	316435530	316518660	id-1757	Low
chr2A_part2	316549857	316623490	id-1758	Low
chr2A_part2	316624984	316707789	id-1759	Low
chr2A_part2	316708408	316782134	id-1760	Low
chr2A_part2	316975550	317055572	id-1761	Low
chr2A_part2	317057362	317248051	id-1762	Low
chr2A_part2	317297031	317437578	id-1763	Low
chr2A_part2	317572451	317938986	id-1764	Low
chr2A_part2	317939525	317997506	id-1765	Low
chr2A_part2	318000424	318192597	id-1766	Low
chr2A_part2	318233142	318292311	id-1767	Low
chr2B_part1	93297	313447	id-1768	Low
chr2B_part1	866401	1069523	id-1769	Low
chr2B_part1	2613801	2620851	id-1770	High
chr2B_part1	2627070	2642566	id-1771	High
chr2B_part1	2686201	2701026	id-1772	High
chr2B_part1	2744550	2750792	id-1773	High
chr2B_part1	2760602	2766523	id-1774	High
chr2B_part1	2777007	2782580	id-1775	High
chr2B_part1	3198364	3207784	id-1776	High
chr2B_part1	3314580	3373577	id-1777	Low
chr2B_part1	3709821	3769790	id-1778	Low
chr2B_part1	3990182	4135698	id-1779	Low
chr2B_part1	4260282	4334378	id-1780	Low
chr2B_part1	4393701	4466300	id-1781	Low
chr2B_part1	4839151	4993720	id-1782	Low
chr2B_part1	6060681	6176514	id-1783	Low
chr2B_part1	6263237	6315311	id-1784	Low
chr2B_part1	6372573	6520281	id-1785	Low
chr2B_part1	6847870	6951058	id-1786	Low
chr2B_part1	7049596	7055488	id-1787	High
chr2B_part1	9016965	9090986	id-1788	Low
chr2B_part1	9139039	9702217	id-1789	Low
chr2B_part1	9794613	10065846	id-1790	Low
chr2B_part1	10220741	10388824	id-1791	Low
chr2B_part1	10389798	10478936	id-1792	Low
chr2B_part1	11450673	11457808	id-1793	High
chr2B_part1	11955722	12079920	id-1794	Low
chr2B_part1	12082687	12166868	id-1795	Low
chr2B_part1	12168657	12222665	id-1796	Low
chr2B_part1	12644141	12696845	id-1797	Low
chr2B_part1	12947616	13065954	id-1798	Low
chr2B_part1	13257566	13308607	id-1799	Low
chr2B_part1	13339546	13394517	id-1800	Low
chr2B_part1	13422125	13430132	id-1801	High
chr2B_part1	15728179	15824250	id-1802	Low
chr2B_part1	15825055	15880432	id-1803	Low
chr2B_part1	15881094	16002652	id-1804	Low
chr2B_part1	16036183	16814134	id-1805	Low
chr2B_part1	16823528	16829282	id-1806	High
chr2B_part1	17170463	17348064	id-1807	Low
chr2B_part1	18854026	18859983	id-1808	High
chr2B_part1	19073411	19419847	id-1809	Low
chr2B_part1	19421370	20342475	id-1810	Low
chr2B_part1	20345810	23014081	id-1811	Low
chr2B_part1	24694035	24797577	id-1812	Low
chr2B_part1	25264290	25349640	id-1813	Low
chr2B_part1	25350474	25470613	id-1814	Low
chr2B_part1	25602102	25773608	id-1815	Low
chr2B_part1	26122696	26133587	id-1816	High
chr2B_part1	26136366	26145473	id-1817	High
chr2B_part1	26200760	26314109	id-1818	Low
chr2B_part1	26439088	26492465	id-1819	Low
chr2B_part1	26576540	26844262	id-1820	Low
chr2B_part1	26882797	27006026	id-1821	Low
chr2B_part1	27006541	27067473	id-1822	Low
chr2B_part1	28176564	28227488	id-1823	Low
chr2B_part1	28370087	28420311	id-1824	Low
chr2B_part1	28621351	28718096	id-1825	Low
chr2B_part1	28718688	28769439	id-1826	Low
chr2B_part1	29063103	29113742	id-1827	Low
chr2B_part1	29255665	29375303	id-1828	Low
chr2B_part1	29916356	29977158	id-1829	Low
chr2B_part1	30355643	30409378	id-1830	Low
chr2B_part1	30736469	30793669	id-1831	Low
chr2B_part1	30909868	30980377	id-1832	Low
chr2B_part1	33384201	33454702	id-1833	Low
chr2B_part1	33965730	34073546	id-1834	Low
chr2B_part1	38942607	39000156	id-1835	Low
chr2B_part1	40667777	40727015	id-1836	Low
chr2B_part1	48004677	48012594	id-1837	High
chr2B_part1	56922768	56928628	id-1838	High
chr2B_part1	64628997	64703514	id-1839	Low
chr2B_part1	65095834	65110880	id-1840	High
chr2B_part1	65233239	65314888	id-1841	Low
chr2B_part1	65315629	65371120	id-1842	Low
chr2B_part1	82216256	82278201	id-1843	Low
chr2B_part1	90072919	90148983	id-1844	Low
chr2B_part1	90788951	90997094	id-1845	Low
chr2B_part1	91110382	91130576	id-1846	High
chr2B_part1	91340811	91470277	id-1847	Low
chr2B_part1	93793946	93883410	id-1848	Low
chr2B_part1	94347367	94400679	id-1849	Low
chr2B_part1	94809382	94868982	id-1850	Low
chr2B_part1	96677079	96779242	id-1851	Low
chr2B_part1	96884183	96935313	id-1852	Low
chr2B_part1	97120181	97182739	id-1853	Low
chr2B_part1	97345548	97415560	id-1854	Low
chr2B_part1	98483196	98554827	id-1855	Low
chr2B_part1	99311196	99491967	id-1856	Low
chr2B_part1	99764850	99961588	id-1857	Low
chr2B_part1	101490883	101543407	id-1858	Low
chr2B_part1	102595042	102651556	id-1859	Low
chr2B_part1	103600086	103682551	id-1860	Low
chr2B_part1	103914195	104067510	id-1861	Low
chr2B_part1	105997843	106082285	id-1862	Low
chr2B_part1	106618746	106740925	id-1863	Low
chr2B_part1	108547170	108655447	id-1864	Low
chr2B_part1	108683742	108796697	id-1865	Low
chr2B_part1	108847230	108903246	id-1866	Low
chr2B_part1	108923991	108996891	id-1867	Low
chr2B_part1	109096328	109760753	id-1868	Low
chr2B_part1	109797773	109862668	id-1869	Low
chr2B_part1	110208595	110278611	id-1870	Low
chr2B_part1	118476358	118547574	id-1871	Low
chr2B_part1	118694654	118871060	id-1872	Low
chr2B_part1	119282902	119337172	id-1873	Low
chr2B_part1	123100401	126193758	id-1874	Low
chr2B_part1	126194263	126309909	id-1875	Low
chr2B_part1	126310436	126716683	id-1876	Low
chr2B_part1	126717382	128259689	id-1877	Low
chr2B_part1	129013770	129064403	id-1878	Low
chr2B_part1	129065151	129151166	id-1879	Low
chr2B_part1	131352527	131415773	id-1880	Low
chr2B_part1	131436261	131487499	id-1881	Low
chr2B_part1	131666612	131752130	id-1882	Low
chr2B_part1	131930485	131982402	id-1883	Low
chr2B_part1	132519555	132570298	id-1884	Low
chr2B_part1	132728406	132787973	id-1885	Low
chr2B_part1	133418711	133498219	id-1886	Low
chr2B_part1	133529958	133814178	id-1887	Low
chr2B_part1	134122734	134181285	id-1888	Low
chr2B_part1	134242392	134511482	id-1889	Low
chr2B_part1	134569030	134699431	id-1890	Low
chr2B_part1	134780356	134831459	id-1891	Low
chr2B_part1	136320091	136428914	id-1892	Low
chr2B_part1	136555704	136612544	id-1893	Low
chr2B_part1	138556158	138613015	id-1894	Low
chr2B_part1	140248321	140757221	id-1895	Low
chr2B_part1	141203349	141272184	id-1896	Low
chr2B_part1	141384047	141568288	id-1897	Low
chr2B_part1	141866206	141986769	id-1898	Low
chr2B_part1	142116861	142174982	id-1899	Low
chr2B_part1	142504926	142567170	id-1900	Low
chr2B_part1	143534372	143588368	id-1901	Low
chr2B_part1	143617022	143670256	id-1902	Low
chr2B_part1	143830308	143934446	id-1903	Low
chr2B_part1	144123085	144186931	id-1904	Low
chr2B_part1	146187758	146248070	id-1905	Low
chr2B_part1	146459934	146514054	id-1906	Low
chr2B_part1	153337045	153445670	id-1907	Low
chr2B_part1	155729600	155783749	id-1908	Low
chr2B_part1	156221531	156296665	id-1909	Low
chr2B_part1	156505363	156578368	id-1910	Low
chr2B_part1	156603080	156662448	id-1911	Low
chr2B_part1	156669021	156917124	id-1912	Low
chr2B_part1	156921185	157042704	id-1913	Low
chr2B_part1	163985374	164070528	id-1914	Low
chr2B_part1	164339677	164420355	id-1915	Low
chr2B_part1	164796870	164885819	id-1916	Low
chr2B_part1	165286769	165408032	id-1917	Low
chr2B_part1	166745152	166808135	id-1918	Low
chr2B_part1	168115337	168533337	id-1919	Low
chr2B_part1	174992861	175050361	id-1920	Low
chr2B_part1	176413682	176504564	id-1921	Low
chr2B_part1	177033472	177099381	id-1922	Low
chr2B_part1	177803984	177860459	id-1923	Low
chr2B_part1	179321901	179377548	id-1924	Low
chr2B_part1	179858706	179928839	id-1925	Low
chr2B_part1	179929350	180001603	id-1926	Low
chr2B_part1	180059167	180112080	id-1927	Low
chr2B_part1	182729730	182818540	id-1928	Low
chr2B_part1	183327034	183386881	id-1929	Low
chr2B_part1	183421610	183483887	id-1930	Low
chr2B_part1	183959197	184049886	id-1931	Low
chr2B_part1	184051318	184107768	id-1932	Low
chr2B_part1	184120147	184125416	id-1933	High
chr2B_part1	185309796	185364744	id-1934	Low
chr2B_part1	191084459	191245674	id-1935	Low
chr2B_part1	192032636	192090154	id-1936	Low
chr2B_part1	192289378	192355068	id-1937	Low
chr2B_part1	193774125	193907461	id-1938	Low
chr2B_part1	194997058	195370215	id-1939	Low
chr2B_part1	195843169	195916818	id-1940	Low
chr2B_part1	197257464	197346199	id-1941	Low
chr2B_part1	197381316	197508667	id-1942	Low
chr2B_part1	197725231	197795424	id-1943	Low
chr2B_part1	199770539	199822703	id-1944	Low
chr2B_part1	201306701	201356791	id-1945	Low
chr2B_part1	201950312	202008320	id-1946	Low
chr2B_part1	202353976	202411139	id-1947	Low
chr2B_part1	202917282	204346706	id-1948	Low
chr2B_part1	204347407	205643431	id-1949	Low
chr2B_part1	205645539	205898055	id-1950	Low
chr2B_part1	205899442	206110633	id-1951	Low
chr2B_part1	207300280	207354461	id-1952	Low
chr2B_part1	207606536	207662429	id-1953	Low
chr2B_part1	207802113	207854094	id-1954	Low
chr2B_part1	208038747	208094622	id-1955	Low
chr2B_part1	208095553	208153774	id-1956	Low
chr2B_part1	214067192	214122510	id-1957	Low
chr2B_part1	214750567	214808536	id-1958	Low
chr2B_part1	218534331	218585392	id-1959	Low
chr2B_part1	219605917	220325351	id-1960	Low
chr2B_part1	222943755	223060327	id-1961	Low
chr2B_part1	223990905	224041483	id-1962	Low
chr2B_part1	228764928	228836325	id-1963	Low
chr2B_part1	228994145	229217266	id-1964	Low
chr2B_part1	229222782	229510566	id-1965	Low
chr2B_part1	229511126	229754598	id-1966	Low
chr2B_part1	229963326	230024560	id-1967	Low
chr2B_part1	234503706	234558502	id-1968	Low
chr2B_part1	235083834	235152001	id-1969	Low
chr2B_part1	235947145	236002334	id-1970	Low
chr2B_part1	236385842	236441580	id-1971	Low
chr2B_part1	236459553	236518249	id-1972	Low
chr2B_part1	237805453	237873552	id-1973	Low
chr2B_part1	237880088	237949935	id-1974	Low
chr2B_part1	238581444	238636064	id-1975	Low
chr2B_part1	238694764	238849966	id-1976	Low
chr2B_part1	239539874	239610094	id-1977	Low
chr2B_part1	241862899	241913050	id-1978	Low
chr2B_part1	242714578	242793521	id-1979	Low
chr2B_part1	244074485	244132454	id-1980	Low
chr2B_part1	246581613	246632807	id-1981	Low
chr2B_part1	247685490	247785895	id-1982	Low
chr2B_part1	273883280	274009137	id-1983	Low
chr2B_part1	283119775	283406929	id-1984	Low
chr2B_part1	286601442	286606873	id-1985	High
chr2B_part1	294293526	294361844	id-1986	Low
chr2B_part1	310340950	310424454	id-1987	Low
chr2B_part1	331931462	332005859	id-1988	Low
chr2B_part1	334174549	334940753	id-1989	Low
chr2B_part1	335642775	335703291	id-1990	Low
chr2B_part1	340786825	340849532	id-1991	Low
chr2B_part1	345813517	345886736	id-1992	Low
chr2B_part1	345907007	346493170	id-1993	Low
chr2B_part1	346764247	346946350	id-1994	Low
chr2B_part1	346955915	347074250	id-1995	Low
chr2B_part1	347126779	347213354	id-1996	Low
chr2B_part1	347214082	347279461	id-1997	Low
chr2B_part1	347285102	347338163	id-1998	Low
chr2B_part1	347441935	347814703	id-1999	Low
chr2B_part1	347816484	347875843	id-2000	Low
[truncated: 7,773 more rows]
