# Supplementary material for: DAWN: a resource for yielding insights into the diversity among wheat genomes
Source: BMC Genomics. 2018 Dec 17;19:941. doi: 10.1186/s12864-018-5228-2 (PMC6296097; doi:10.1186/s12864-018-5228-2)
Supplement: Supplementary file 6 — ZIP file containing BED5 format files of high and low read coverage regions. BED5 format file for each WGS accession. The score column (5th column) indicates if the feature (row) represents a region which has >2*SD above (High) or below (Low) the mean read coverage. (ZIP 1455 kb) [file 12864_2018_5228_MOESM6_ESM.zip › read_coverage_high_low/Alsen.realigned.bam.bw.high_low.bed]

chr1A_part1	2377133	2385091	id-1	High
chr1A_part1	3678530	3754732	id-2	Low
chr1A_part1	4200321	4206970	id-3	High
chr1A_part1	4262714	4320120	id-4	Low
chr1A_part1	4321920	4498388	id-5	Low
chr1A_part1	4691851	4747548	id-6	Low
chr1A_part1	4803515	4817353	id-7	High
chr1A_part1	4818405	4826099	id-8	High
chr1A_part1	5150605	5156092	id-9	High
chr1A_part1	5165499	5171250	id-10	High
chr1A_part1	5182552	5189720	id-11	High
chr1A_part1	5359453	5463164	id-12	Low
chr1A_part1	5507561	5995902	id-13	Low
chr1A_part1	6001942	6296258	id-14	Low
chr1A_part1	9256282	9317094	id-15	Low
chr1A_part1	9375900	9468911	id-16	Low
chr1A_part1	9469820	9548044	id-17	Low
chr1A_part1	9653012	9768131	id-18	Low
chr1A_part1	9983194	10038637	id-19	Low
chr1A_part1	10132264	10143094	id-20	High
chr1A_part1	10245209	10471039	id-21	Low
chr1A_part1	10490528	10602556	id-22	Low
chr1A_part1	10949186	10954767	id-23	High
chr1A_part1	10964376	10972304	id-24	High
chr1A_part1	10972751	11025211	id-25	Low
chr1A_part1	11144311	11150423	id-26	High
chr1A_part1	11408190	11529005	id-27	Low
chr1A_part1	12571658	12585841	id-28	High
chr1A_part1	12918869	13083756	id-29	Low
chr1A_part1	13097812	13190306	id-30	Low
chr1A_part1	15238355	15248139	id-31	High
chr1A_part1	15248820	15254292	id-32	High
chr1A_part1	15308783	15341282	id-33	High
chr1A_part1	15341864	15357699	id-34	High
chr1A_part1	15370012	15380818	id-35	High
chr1A_part1	15930805	15935959	id-36	High
chr1A_part1	15944310	15952944	id-37	High
chr1A_part1	15955551	15964932	id-38	High
chr1A_part1	16436188	16498518	id-39	Low
chr1A_part1	16550631	16813855	id-40	Low
chr1A_part1	16992315	17000709	id-41	High
chr1A_part1	18287342	18293199	id-42	High
chr1A_part1	18871127	18953627	id-43	Low
chr1A_part1	18954379	19005872	id-44	Low
chr1A_part1	19121692	19135719	id-45	High
chr1A_part1	19144124	19261668	id-46	Low
chr1A_part1	19275139	19400459	id-47	Low
chr1A_part1	19781563	19848316	id-48	Low
chr1A_part1	20285154	20366418	id-49	Low
chr1A_part1	20459470	20786349	id-50	Low
chr1A_part1	21631332	21711590	id-51	Low
chr1A_part1	21764528	21859827	id-52	Low
chr1A_part1	21902591	21985269	id-53	Low
chr1A_part1	22084182	22236859	id-54	Low
chr1A_part1	22357007	22451930	id-55	Low
chr1A_part1	22663940	22756759	id-56	Low
chr1A_part1	22818349	22881423	id-57	Low
chr1A_part1	25670479	25679357	id-58	High
chr1A_part1	25679871	25685809	id-59	High
chr1A_part1	29686400	29784273	id-60	Low
chr1A_part1	29822250	29876944	id-61	Low
chr1A_part1	30016409	30077901	id-62	Low
chr1A_part1	30539775	30548370	id-63	High
chr1A_part1	30678011	30729603	id-64	Low
chr1A_part1	41070320	41075532	id-65	High
chr1A_part1	41867411	41880735	id-66	High
chr1A_part1	41891346	41908246	id-67	High
chr1A_part1	41908966	41925478	id-68	High
chr1A_part1	41927618	42006827	id-69	Low
chr1A_part1	42215916	42223671	id-70	High
chr1A_part1	44118113	44169296	id-71	Low
chr1A_part1	44360958	44366424	id-72	High
chr1A_part1	44570606	44642069	id-73	Low
chr1A_part1	46536320	46810605	id-74	Low
chr1A_part1	48757560	48767501	id-75	High
chr1A_part1	49398932	49465666	id-76	Low
chr1A_part1	52068711	52140414	id-77	Low
chr1A_part1	62471744	62476858	id-78	High
chr1A_part1	94117449	94123392	id-79	High
chr1A_part1	94502157	94507297	id-80	High
chr1A_part1	129386226	129398568	id-81	High
chr1A_part1	130182954	130188503	id-82	High
chr1A_part1	152347785	152353466	id-83	High
chr1A_part1	162133490	162139331	id-84	High
chr1A_part1	172806079	172811656	id-85	High
chr1A_part1	177418710	177440232	id-86	High
chr1A_part1	177461795	177467828	id-87	High
chr1A_part1	177470546	177492189	id-88	High
chr1A_part1	177506291	177520498	id-89	High
chr1A_part1	177525698	177537945	id-90	High
chr1A_part1	186721994	186728235	id-91	High
chr1A_part1	211437282	212004580	id-92	Low
chr1A_part1	212005231	213555340	id-93	Low
chr1A_part1	214232773	214284532	id-94	Low
chr1A_part1	215217855	215268616	id-95	Low
chr1A_part1	215573941	215628749	id-96	Low
chr1A_part1	216082301	216273917	id-97	Low
chr1A_part1	221770584	221780591	id-98	High
chr1A_part1	221796357	221802882	id-99	High
chr1A_part1	234224742	234230521	id-100	High
chr1A_part1	234235801	234241924	id-101	High
chr1A_part1	260000456	260050844	id-102	Low
chr1A_part1	273913659	273919370	id-103	High
chr1A_part1	294859576	294869676	id-104	High
chr1A_part1	304512014	304684010	id-105	Low
chr1A_part1	309705412	309710462	id-106	High
chr1A_part1	321396050	321404217	id-107	High
chr1A_part1	323998107	324056582	id-108	Low
chr1A_part1	332253743	332311596	id-109	Low
chr1A_part1	335829070	335837492	id-110	High
chr1A_part1	335996668	336002777	id-111	High
chr1A_part1	336023051	336030845	id-112	High
chr1A_part1	336086614	336096569	id-113	High
chr1A_part1	341392199	341453494	id-114	Low
chr1A_part1	363694558	364026840	id-115	Low
chr1A_part1	382108805	382188969	id-116	Low
chr1A_part1	382392083	382442636	id-117	Low
chr1A_part1	382910845	382916750	id-118	High
chr1A_part1	382922802	382927900	id-119	High
chr1A_part1	383072356	383190564	id-120	Low
chr1A_part1	383191788	383723888	id-121	Low
chr1A_part1	383724767	383964194	id-122	Low
chr1A_part1	383964958	384164083	id-123	Low
chr1A_part1	384648149	384752926	id-124	Low
chr1A_part1	385166794	385225355	id-125	Low
chr1A_part1	387224514	387230350	id-126	High
chr1A_part1	394483135	394534328	id-127	Low
chr1A_part1	401200448	401207604	id-128	High
chr1A_part1	401214155	401221361	id-129	High
chr1A_part1	409835815	409842412	id-130	High
chr1A_part1	412447230	412458455	id-131	High
chr1A_part1	414909426	414994006	id-132	Low
chr1A_part1	420916279	421001287	id-133	Low
chr1A_part1	421164496	422057255	id-134	Low
chr1A_part1	425256019	425276031	id-135	High
chr1A_part1	433208500	433464879	id-136	Low
chr1A_part1	433465421	433800945	id-137	Low
chr1A_part1	435906286	435961548	id-138	Low
chr1A_part1	437291799	437357569	id-139	Low
chr1A_part1	463650960	463704351	id-140	Low
chr1A_part2	11917462	12019593	id-141	Low
chr1A_part2	12418630	12477013	id-142	Low
chr1A_part2	22485484	22551432	id-143	Low
chr1A_part2	24073280	24126071	id-144	Low
chr1A_part2	25383143	25453996	id-145	Low
chr1A_part2	25627623	25679155	id-146	Low
chr1A_part2	29265816	29354796	id-147	Low
chr1A_part2	32472666	32682601	id-148	Low
chr1A_part2	35467317	35544341	id-149	Low
chr1A_part2	36086876	36178875	id-150	Low
chr1A_part2	37809073	37916953	id-151	Low
chr1A_part2	37982301	38037116	id-152	Low
chr1A_part2	38247466	38320545	id-153	Low
chr1A_part2	38422758	38473709	id-154	Low
chr1A_part2	38688028	38778412	id-155	Low
chr1A_part2	38916303	38967376	id-156	Low
chr1A_part2	43429826	43679766	id-157	Low
chr1A_part2	43680355	43848746	id-158	Low
chr1A_part2	43849586	43980666	id-159	Low
chr1A_part2	44781046	44836517	id-160	Low
chr1A_part2	44938770	45049686	id-161	Low
chr1A_part2	64486762	64545824	id-162	Low
chr1A_part2	66315593	66376979	id-163	Low
chr1A_part2	66935542	67064595	id-164	Low
chr1A_part2	68132338	68289333	id-165	Low
chr1A_part2	70778992	70831153	id-166	Low
chr1A_part2	70888599	70946110	id-167	Low
chr1A_part2	73517178	73606685	id-168	Low
chr1A_part2	77547574	77606756	id-169	Low
chr1A_part2	82008738	82124858	id-170	Low
chr1A_part2	82454604	82575477	id-171	Low
chr1A_part2	82703605	82721709	id-172	High
chr1A_part2	82725288	82731974	id-173	High
chr1A_part2	82732761	82760281	id-174	High
chr1A_part2	93261161	93273781	id-175	High
chr1A_part2	93299423	93364656	id-176	Low
chr1A_part2	93377527	93444646	id-177	Low
chr1A_part2	93636348	93690068	id-178	Low
chr1A_part2	96415153	96466967	id-179	Low
chr1A_part2	96541519	96607959	id-180	Low
chr1A_part2	96721197	96737372	id-181	High
chr1A_part2	98173053	98278970	id-182	Low
chr1A_part2	98727806	98796796	id-183	Low
chr1A_part2	99816196	99960113	id-184	Low
chr1A_part2	103709234	103806302	id-185	Low
chr1A_part2	109192642	109259708	id-186	Low
chr1A_part2	109260369	109333341	id-187	Low
chr1A_part2	109352853	109592303	id-188	Low
chr1A_part2	110830190	110885749	id-189	Low
chr1A_part2	112690590	112760962	id-190	Low
chr1A_part2	112809530	113051795	id-191	Low
chr1A_part2	113549915	113763384	id-192	Low
chr1A_part2	113766620	113837421	id-193	Low
chr1A_part2	118603216	118655538	id-194	Low
chr1A_part2	122609407	122676904	id-195	Low
chr1B_part1	13409	436969	id-196	Low
chr1B_part1	437813	706534	id-197	Low
chr1B_part1	724097	943525	id-198	Low
chr1B_part1	945236	1199277	id-199	Low
chr1B_part1	1334986	1393651	id-200	Low
chr1B_part1	1533203	1728919	id-201	Low
chr1B_part1	2100222	2344729	id-202	Low
chr1B_part1	2437631	2443445	id-203	High
chr1B_part1	3118984	3124510	id-204	High
chr1B_part1	3295642	3573030	id-205	Low
chr1B_part1	3575696	3760956	id-206	Low
chr1B_part1	3771083	3873632	id-207	Low
chr1B_part1	3875828	3951759	id-208	Low
chr1B_part1	3953653	4016674	id-209	Low
chr1B_part1	4017246	4081491	id-210	Low
chr1B_part1	4083062	4151103	id-211	Low
chr1B_part1	4233779	4292807	id-212	Low
chr1B_part1	4356499	4441833	id-213	Low
chr1B_part1	4445137	4497731	id-214	Low
chr1B_part1	4535955	4591208	id-215	Low
chr1B_part1	4818725	4957009	id-216	Low
chr1B_part1	5356341	5415209	id-217	Low
chr1B_part1	5517826	5582893	id-218	Low
chr1B_part1	5583422	5686855	id-219	Low
chr1B_part1	5695264	5873533	id-220	Low
chr1B_part1	5893135	5967641	id-221	Low
chr1B_part1	5988439	6049769	id-222	Low
chr1B_part1	6198058	6269703	id-223	Low
chr1B_part1	6680091	6744583	id-224	Low
chr1B_part1	6877574	7034511	id-225	Low
chr1B_part1	7368387	7489547	id-226	Low
chr1B_part1	7555740	7715269	id-227	Low
chr1B_part1	7716775	7849637	id-228	Low
chr1B_part1	7850683	7911516	id-229	Low
chr1B_part1	7920572	7987401	id-230	Low
chr1B_part1	8419173	8551365	id-231	Low
chr1B_part1	10129708	10203269	id-232	Low
chr1B_part1	10411707	10553706	id-233	Low
chr1B_part1	10576189	10841116	id-234	Low
chr1B_part1	10841793	11177433	id-235	Low
chr1B_part1	11219487	11328751	id-236	Low
chr1B_part1	11406570	11634344	id-237	Low
chr1B_part1	11635821	11886217	id-238	Low
chr1B_part1	11936504	12105550	id-239	Low
chr1B_part1	12110454	12328742	id-240	Low
chr1B_part1	12350338	12406534	id-241	Low
chr1B_part1	12428827	12942667	id-242	Low
chr1B_part1	13020168	13167878	id-243	Low
chr1B_part1	13168381	13245604	id-244	Low
chr1B_part1	13247839	13429281	id-245	Low
chr1B_part1	13451495	13504854	id-246	Low
chr1B_part1	13507393	13667287	id-247	Low
chr1B_part1	13710640	13772830	id-248	Low
chr1B_part1	13773339	13846325	id-249	Low
chr1B_part1	13893691	13965392	id-250	Low
chr1B_part1	13965902	14023568	id-251	Low
chr1B_part1	14170701	14283620	id-252	Low
chr1B_part1	14289153	14412594	id-253	Low
chr1B_part1	14510727	14635294	id-254	Low
chr1B_part1	14691921	14805714	id-255	Low
chr1B_part1	15107235	15168656	id-256	Low
chr1B_part1	15445954	15527339	id-257	Low
chr1B_part1	15580748	15715825	id-258	Low
chr1B_part1	15752589	15871617	id-259	Low
chr1B_part1	15894005	16188406	id-260	Low
chr1B_part1	16239330	16302812	id-261	Low
chr1B_part1	16305204	16426806	id-262	Low
chr1B_part1	16527793	16605239	id-263	Low
chr1B_part1	16630006	16689750	id-264	Low
chr1B_part1	16693318	16767069	id-265	Low
chr1B_part1	16893407	17013647	id-266	Low
chr1B_part1	17088430	17142160	id-267	Low
chr1B_part1	17148178	17241398	id-268	Low
chr1B_part1	17271353	17349070	id-269	Low
chr1B_part1	17387736	17466490	id-270	Low
chr1B_part1	17508285	17516667	id-271	High
chr1B_part1	17568070	17692350	id-272	Low
chr1B_part1	17965446	18092401	id-273	Low
chr1B_part1	18124308	18358767	id-274	Low
chr1B_part1	18417607	18683409	id-275	Low
chr1B_part1	18689975	18849902	id-276	Low
chr1B_part1	18967712	19020819	id-277	Low
chr1B_part1	19081099	19201170	id-278	Low
chr1B_part1	19231390	19307452	id-279	Low
chr1B_part1	19313811	19979694	id-280	Low
chr1B_part1	19982933	20040412	id-281	Low
chr1B_part1	20047813	20174612	id-282	Low
chr1B_part1	20176072	20286931	id-283	Low
chr1B_part1	20287435	20555643	id-284	Low
chr1B_part1	20600542	20678109	id-285	Low
chr1B_part1	20753208	20804447	id-286	Low
chr1B_part1	20864685	21352837	id-287	Low
chr1B_part1	21353429	21440664	id-288	Low
chr1B_part1	21488364	21804767	id-289	Low
chr1B_part1	21805860	22001558	id-290	Low
chr1B_part1	22197312	22274209	id-291	Low
chr1B_part1	22321058	22560215	id-292	Low
chr1B_part1	22562381	22619842	id-293	Low
chr1B_part1	22722571	22841380	id-294	Low
chr1B_part1	22987121	23073303	id-295	Low
chr1B_part1	23132825	23216307	id-296	Low
chr1B_part1	23224857	23813514	id-297	Low
chr1B_part1	23814045	23898510	id-298	Low
chr1B_part1	23906688	23974718	id-299	Low
chr1B_part1	24113900	24124880	id-300	High
chr1B_part1	24134308	24140570	id-301	High
chr1B_part1	24204781	24512900	id-302	Low
chr1B_part1	24566979	24638454	id-303	Low
chr1B_part1	24687520	24771575	id-304	Low
chr1B_part1	24933496	24987198	id-305	Low
chr1B_part1	24992616	25119477	id-306	Low
chr1B_part1	25124327	25243370	id-307	Low
chr1B_part1	25247047	25255766	id-308	High
chr1B_part1	25262401	25478475	id-309	Low
chr1B_part1	25519102	25721475	id-310	Low
chr1B_part1	25724637	25810490	id-311	Low
chr1B_part1	25811640	26040114	id-312	Low
chr1B_part1	26301798	26363493	id-313	Low
chr1B_part1	26425629	26784060	id-314	Low
chr1B_part1	26784921	26854309	id-315	Low
chr1B_part1	26983463	27150201	id-316	Low
chr1B_part1	27175194	27242787	id-317	Low
chr1B_part1	27364471	27471307	id-318	Low
chr1B_part1	27472546	27639988	id-319	Low
chr1B_part1	27752039	28023982	id-320	Low
chr1B_part1	28168220	28298370	id-321	Low
chr1B_part1	28377142	28431951	id-322	Low
chr1B_part1	28507223	28526602	id-323	High
chr1B_part1	28851066	29003522	id-324	Low
chr1B_part1	29514628	29780348	id-325	Low
chr1B_part1	29824403	29911218	id-326	Low
chr1B_part1	30066434	30222685	id-327	Low
chr1B_part1	30223540	30380119	id-328	Low
chr1B_part1	30397399	30506173	id-329	Low
chr1B_part1	30552498	30645042	id-330	Low
chr1B_part1	30882206	31026227	id-331	Low
chr1B_part1	31026728	31157240	id-332	Low
chr1B_part1	31159981	31226908	id-333	Low
chr1B_part1	31227822	31287977	id-334	Low
chr1B_part1	31318529	31742782	id-335	Low
chr1B_part1	31743329	31812553	id-336	Low
chr1B_part1	34929147	34989407	id-337	Low
chr1B_part1	38916305	39066603	id-338	Low
chr1B_part1	40355111	40369260	id-339	High
chr1B_part1	40385816	40395651	id-340	High
chr1B_part1	41158775	41221119	id-341	Low
chr1B_part1	41420270	41536923	id-342	Low
chr1B_part1	41542115	41645277	id-343	Low
chr1B_part1	42589396	42658761	id-344	Low
chr1B_part1	42659265	42718239	id-345	Low
chr1B_part1	44692334	44798575	id-346	Low
chr1B_part1	45420454	45648839	id-347	Low
chr1B_part1	45654100	45716482	id-348	Low
chr1B_part1	45869480	45937853	id-349	Low
chr1B_part1	45975396	46049755	id-350	Low
chr1B_part1	46050443	46105414	id-351	Low
chr1B_part1	46173940	46224211	id-352	Low
chr1B_part1	46442747	46514716	id-353	Low
chr1B_part1	46977401	47160459	id-354	Low
chr1B_part1	47990823	48042133	id-355	Low
chr1B_part1	49017228	49035490	id-356	High
chr1B_part1	49045786	49050938	id-357	High
chr1B_part1	49069962	49077310	id-358	High
chr1B_part1	49087492	49097293	id-359	High
chr1B_part1	49097883	49103180	id-360	High
chr1B_part1	49166313	49182673	id-361	High
chr1B_part1	49219204	49226102	id-362	High
chr1B_part1	49243905	49252378	id-363	High
chr1B_part1	49313898	49321331	id-364	High
chr1B_part1	49353556	49360845	id-365	High
chr1B_part1	49403998	49409265	id-366	High
chr1B_part1	49430405	49563399	id-367	Low
chr1B_part1	49564003	49614376	id-368	Low
chr1B_part1	49614990	49665142	id-369	Low
chr1B_part1	49687308	49751380	id-370	Low
chr1B_part1	49751964	49802202	id-371	Low
chr1B_part1	51142208	51226981	id-372	Low
chr1B_part1	51227585	51581458	id-373	Low
chr1B_part1	51619418	52307133	id-374	Low
chr1B_part1	52308115	52404706	id-375	Low
chr1B_part1	52547499	52559866	id-376	High
chr1B_part1	57437126	57497692	id-377	Low
chr1B_part1	57790727	58115768	id-378	Low
chr1B_part1	58656272	58661420	id-379	High
chr1B_part1	59640503	59822180	id-380	Low
chr1B_part1	60127370	60256126	id-381	Low
chr1B_part1	60966610	61050982	id-382	Low
chr1B_part1	62022985	62194066	id-383	Low
chr1B_part1	62239842	62418640	id-384	Low
chr1B_part1	67263355	67328794	id-385	Low
chr1B_part1	107683717	107689007	id-386	High
chr1B_part1	135964159	135973216	id-387	High
chr1B_part1	146109324	146114831	id-388	High
chr1B_part1	146115386	146129390	id-389	High
chr1B_part1	165257988	165413188	id-390	Low
chr1B_part1	236827508	236834402	id-391	High
chr1B_part1	236850985	236856570	id-392	High
chr1B_part1	236960411	236971056	id-393	High
chr1B_part1	237365793	237372349	id-394	High
chr1B_part1	237554030	237560078	id-395	High
chr1B_part1	237590707	237596502	id-396	High
chr1B_part1	237617059	237622253	id-397	High
chr1B_part1	240764118	241136817	id-398	Low
chr1B_part1	241778581	241783669	id-399	High
chr1B_part1	241788887	241794352	id-400	High
chr1B_part1	241885918	241894536	id-401	High
chr1B_part1	241899428	241912150	id-402	High
chr1B_part1	241923342	241931951	id-403	High
chr1B_part1	241938705	241946546	id-404	High
chr1B_part1	244444889	244499126	id-405	Low
chr1B_part1	248168458	248224546	id-406	Low
chr1B_part1	253018161	253023785	id-407	High
chr1B_part1	296813952	297008267	id-408	Low
chr1B_part1	297127565	297190609	id-409	Low
chr1B_part1	301285088	301364302	id-410	Low
chr1B_part1	301566860	301633515	id-411	Low
chr1B_part1	301640610	301697884	id-412	Low
chr1B_part1	301698566	301774833	id-413	Low
chr1B_part1	301843503	301975377	id-414	Low
chr1B_part1	302067682	302127675	id-415	Low
chr1B_part1	302140932	302200868	id-416	Low
chr1B_part1	302394452	302460088	id-417	Low
chr1B_part1	305082053	305137266	id-418	Low
chr1B_part1	305180652	305269431	id-419	Low
chr1B_part1	305303134	305415822	id-420	Low
chr1B_part1	305545221	305622452	id-421	Low
chr1B_part1	305623067	305718311	id-422	Low
chr1B_part1	305757022	305843005	id-423	Low
chr1B_part1	305875892	306063129	id-424	Low
chr1B_part1	306093511	306206188	id-425	Low
chr1B_part1	306287287	306376060	id-426	Low
chr1B_part1	306380336	306507883	id-427	Low
chr1B_part1	306515241	306571783	id-428	Low
chr1B_part1	306582670	306642620	id-429	Low
chr1B_part1	306643615	306698788	id-430	Low
chr1B_part1	306711850	306789732	id-431	Low
chr1B_part1	306790371	306886715	id-432	Low
chr1B_part1	306939124	306998964	id-433	Low
chr1B_part1	307011273	307076864	id-434	Low
chr1B_part1	307078649	307137297	id-435	Low
chr1B_part1	307173931	307317845	id-436	Low
chr1B_part1	307318356	307404121	id-437	Low
chr1B_part1	307482195	307606210	id-438	Low
chr1B_part1	307610789	307734750	id-439	Low
chr1B_part1	307735346	308011009	id-440	Low
chr1B_part1	308054315	308111429	id-441	Low
chr1B_part1	308179797	308330022	id-442	Low
chr1B_part1	308384149	308435718	id-443	Low
chr1B_part1	308438296	308508952	id-444	Low
chr1B_part1	308509565	308567920	id-445	Low
chr1B_part1	308635458	308904047	id-446	Low
chr1B_part1	308910632	309165736	id-447	Low
chr1B_part1	309627673	309633582	id-448	High
chr1B_part1	312373485	312496270	id-449	Low
chr1B_part1	313685363	313745647	id-450	Low
chr1B_part1	314583686	314637649	id-451	Low
chr1B_part1	314643747	314710994	id-452	Low
chr1B_part1	314747359	315354167	id-453	Low
chr1B_part1	315391007	315454104	id-454	Low
chr1B_part1	315536010	316291399	id-455	Low
chr1B_part1	316300569	316604991	id-456	Low
chr1B_part1	316608496	316754848	id-457	Low
chr1B_part1	316789429	316914664	id-458	Low
chr1B_part1	316927904	317009638	id-459	Low
chr1B_part1	317011317	317067741	id-460	Low
chr1B_part1	317123915	317176421	id-461	Low
chr1B_part1	317190060	317316135	id-462	Low
chr1B_part1	317490525	317548450	id-463	Low
chr1B_part1	317587554	317792072	id-464	Low
chr1B_part1	317860733	317912963	id-465	Low
chr1B_part1	317939360	317992176	id-466	Low
chr1B_part1	318001448	318257629	id-467	Low
chr1B_part1	318258359	318598339	id-468	Low
chr1B_part1	318599141	319351751	id-469	Low
chr1B_part1	319352345	319418622	id-470	Low
chr1B_part1	319419694	320608641	id-471	Low
chr1B_part1	320609305	321681087	id-472	Low
chr1B_part1	321695276	321876617	id-473	Low
chr1B_part1	321931651	321990701	id-474	Low
chr1B_part1	321991219	322095952	id-475	Low
chr1B_part1	322118238	322278841	id-476	Low
chr1B_part1	322287904	322360557	id-477	Low
chr1B_part1	326913676	326923152	id-478	High
chr1B_part1	328440106	328501335	id-479	Low
chr1B_part1	328523731	328632114	id-480	Low
chr1B_part1	329967328	330230112	id-481	Low
chr1B_part1	330234085	330366770	id-482	Low
chr1B_part1	331513513	331518810	id-483	High
chr1B_part1	331532280	331537730	id-484	High
chr1B_part1	336275951	336353202	id-485	Low
chr1B_part1	372423476	372527369	id-486	Low
chr1B_part1	372527936	372593590	id-487	Low
chr1B_part1	374378378	374463047	id-488	Low
chr1B_part1	382387913	382510165	id-489	Low
chr1B_part1	387638947	387699173	id-490	Low
chr1B_part1	389020683	389025919	id-491	High
chr1B_part1	391475436	391555128	id-492	Low
chr1B_part1	394189199	394254713	id-493	Low
chr1B_part1	398458367	398510873	id-494	Low
chr1B_part1	400888529	400951984	id-495	Low
chr1B_part1	418265742	418344636	id-496	Low
chr1B_part1	434835212	435042030	id-497	Low
chr1B_part2	3891318	3896822	id-498	High
chr1B_part2	32224980	32231845	id-499	High
chr1B_part2	49054458	49059790	id-500	High
chr1B_part2	66698498	66704038	id-501	High
chr1B_part2	66709999	66715565	id-502	High
chr1B_part2	66716894	66723074	id-503	High
chr1B_part2	73809805	73920350	id-504	Low
chr1B_part2	93824372	93942457	id-505	Low
chr1B_part2	94025345	94124099	id-506	Low
chr1B_part2	97220401	97337550	id-507	Low
chr1B_part2	99494896	99740767	id-508	Low
chr1B_part2	99768058	99819505	id-509	Low
chr1B_part2	99820712	99930931	id-510	Low
chr1B_part2	100004873	100145259	id-511	Low
chr1B_part2	100584268	100711231	id-512	Low
chr1B_part2	101060999	101171657	id-513	Low
chr1B_part2	104368872	104455033	id-514	Low
chr1B_part2	104786745	104858817	id-515	Low
chr1B_part2	104923116	104993618	id-516	Low
chr1B_part2	106006326	106087190	id-517	Low
chr1B_part2	106102125	106232842	id-518	Low
chr1B_part2	111400865	111477048	id-519	Low
chr1B_part2	117221552	117285093	id-520	Low
chr1B_part2	118109348	118166742	id-521	Low
chr1B_part2	125262202	125267344	id-522	High
chr1B_part2	126207764	126272752	id-523	Low
chr1B_part2	126273804	126351660	id-524	Low
chr1B_part2	126352815	126476841	id-525	Low
chr1B_part2	126501177	126578471	id-526	Low
chr1B_part2	126850206	126922143	id-527	Low
chr1B_part2	133042637	133048385	id-528	High
chr1B_part2	134739582	134790744	id-529	Low
chr1B_part2	134900517	134998106	id-530	Low
chr1B_part2	135046188	135137698	id-531	Low
chr1B_part2	135155324	135216889	id-532	Low
chr1B_part2	137210327	137273693	id-533	Low
chr1B_part2	137410295	137416535	id-534	High
chr1B_part2	137524503	137610462	id-535	Low
chr1B_part2	144776579	144887755	id-536	Low
chr1B_part2	146806461	146814260	id-537	High
chr1B_part2	150415431	150503836	id-538	Low
chr1B_part2	150805859	150982617	id-539	Low
chr1B_part2	153543536	153631839	id-540	Low
chr1B_part2	153650195	153826844	id-541	Low
chr1B_part2	153838528	153917178	id-542	Low
chr1B_part2	157082497	157218326	id-543	Low
chr1B_part2	160505164	160591740	id-544	Low
chr1B_part2	160670231	160795105	id-545	Low
chr1B_part2	160860261	161045812	id-546	Low
chr1B_part2	161095916	161194847	id-547	Low
chr1B_part2	164373239	164426651	id-548	Low
chr1B_part2	175003706	175203669	id-549	Low
chr1B_part2	183771130	183849948	id-550	Low
chr1B_part2	185105714	185111416	id-551	High
chr1B_part2	185113391	185123373	id-552	High
chr1B_part2	190074514	190085702	id-553	High
chr1B_part2	190086454	190095357	id-554	High
chr1B_part2	190102957	190108096	id-555	High
chr1B_part2	192041025	192100603	id-556	Low
chr1B_part2	193118021	193237413	id-557	Low
chr1B_part2	193329561	193399704	id-558	Low
chr1B_part2	194296901	194369015	id-559	Low
chr1B_part2	194613817	194897207	id-560	Low
chr1B_part2	194899497	194989447	id-561	Low
chr1B_part2	195008783	195136501	id-562	Low
chr1B_part2	196637707	197073707	id-563	Low
chr1B_part2	197080875	197142687	id-564	Low
chr1B_part2	198681766	198758006	id-565	Low
chr1B_part2	198903975	199088006	id-566	Low
chr1B_part2	199106983	199163047	id-567	Low
chr1B_part2	199373083	199658880	id-568	Low
chr1B_part2	199722581	199934778	id-569	Low
chr1B_part2	201501977	201511172	id-570	High
chr1B_part2	201775516	201831597	id-571	Low
chr1B_part2	202160717	202247388	id-572	Low
chr1B_part2	202248198	202321906	id-573	Low
chr1B_part2	203375415	203463948	id-574	Low
chr1B_part2	203475827	203672198	id-575	Low
chr1B_part2	203972288	203988276	id-576	High
chr1B_part2	204071402	204124696	id-577	Low
chr1B_part2	204126741	204215923	id-578	Low
chr1B_part2	206852947	206950227	id-579	Low
chr1B_part2	207370891	207447044	id-580	Low
chr1B_part2	207478265	207723873	id-581	Low
chr1B_part2	210948010	211219194	id-582	Low
chr1B_part2	211220053	211976956	id-583	Low
chr1B_part2	211982985	212557419	id-584	Low
chr1B_part2	212592407	212700614	id-585	Low
chr1B_part2	213236740	213567474	id-586	Low
chr1B_part2	213857487	213910864	id-587	Low
chr1B_part2	214117887	214178673	id-588	Low
chr1B_part2	214249862	214315797	id-589	Low
chr1B_part2	214591333	214764838	id-590	Low
chr1B_part2	214863024	214946245	id-591	Low
chr1B_part2	215203266	215254558	id-592	Low
chr1B_part2	216550438	216570522	id-593	High
chr1B_part2	216574665	216614393	id-594	High
chr1B_part2	219809424	219989191	id-595	Low
chr1B_part2	220673969	220806682	id-596	Low
chr1B_part2	222159123	222227656	id-597	Low
chr1B_part2	222238194	222312113	id-598	Low
chr1B_part2	222312619	222400881	id-599	Low
chr1B_part2	224366907	225296314	id-600	Low
chr1B_part2	225769639	225870498	id-601	Low
chr1B_part2	225875586	225884251	id-602	High
chr1B_part2	225886267	225892630	id-603	High
chr1B_part2	225893297	225899099	id-604	High
chr1B_part2	225909155	225916358	id-605	High
chr1B_part2	225917393	225938280	id-606	High
chr1B_part2	225939362	225948336	id-607	High
chr1B_part2	229026939	229085140	id-608	Low
chr1B_part2	230041242	230114661	id-609	Low
chr1B_part2	236867305	236919201	id-610	Low
chr1B_part2	237069845	237180264	id-611	Low
chr1B_part2	238132216	238186450	id-612	Low
chr1B_part2	238230782	238400010	id-613	Low
chr1B_part2	238411643	238573899	id-614	Low
chr1B_part2	238603331	238657643	id-615	Low
chr1B_part2	238659746	238810709	id-616	Low
chr1B_part2	238852650	239052109	id-617	Low
chr1B_part2	239052672	239176608	id-618	Low
chr1B_part2	239212879	239273093	id-619	Low
chr1B_part2	239751466	239880892	id-620	Low
chr1B_part2	239881698	239970343	id-621	Low
chr1B_part2	239972609	240121952	id-622	Low
chr1B_part2	240938372	240989752	id-623	Low
chr1B_part2	241104781	241179759	id-624	Low
chr1B_part2	241889239	241954134	id-625	Low
chr1B_part2	241960572	242022947	id-626	Low
chr1B_part2	242978664	242987351	id-627	High
chr1B_part2	243067597	243073426	id-628	High
chr1B_part2	243081317	243088520	id-629	High
chr1B_part2	243089082	243094272	id-630	High
chr1B_part2	243352716	243359707	id-631	High
chr1B_part2	243464602	243472263	id-632	High
chr1B_part2	243617291	243623945	id-633	High
chr1B_part2	243764658	243818536	id-634	Low
chr1B_part2	244318333	244402885	id-635	Low
chr1B_part2	244402643	244409643	id-636	High
chr1B_part2	247099299	247218615	id-637	Low
chr1B_part2	248716266	248797455	id-638	Low
chr1B_part2	249882854	249964974	id-639	Low
chr1B_part2	250769545	250908790	id-640	Low
chr1B_part2	250916665	251045708	id-641	Low
chr1D_part1	616457	1494193	id-642	Low
chr1D_part1	1494694	1795969	id-643	Low
chr1D_part1	1865185	2045555	id-644	Low
chr1D_part1	4523511	4529011	id-645	High
chr1D_part1	7670349	7678866	id-646	High
chr1D_part1	7692732	7708501	id-647	High
chr1D_part1	7713856	7720241	id-648	High
chr1D_part1	8467491	8565908	id-649	Low
chr1D_part1	9639778	9646602	id-650	High
chr1D_part1	9776878	9785041	id-651	High
chr1D_part1	9785904	9810504	id-652	High
chr1D_part1	10515902	10521694	id-653	High
chr1D_part1	10589222	10594607	id-654	High
chr1D_part1	10935408	10950229	id-655	High
chr1D_part1	11041431	11116919	id-656	Low
chr1D_part1	11202192	11319284	id-657	Low
chr1D_part1	11320047	11398079	id-658	Low
chr1D_part1	11953867	11961466	id-659	High
chr1D_part1	12758525	12818573	id-660	Low
chr1D_part1	13186921	13253907	id-661	Low
chr1D_part1	13399728	13454745	id-662	Low
chr1D_part1	13795566	13801311	id-663	High
chr1D_part1	13911558	13963766	id-664	Low
chr1D_part1	14059525	14115465	id-665	Low
chr1D_part1	14203974	14254379	id-666	Low
chr1D_part1	14307291	14372960	id-667	Low
chr1D_part1	14558754	14622248	id-668	Low
chr1D_part1	14720970	15031379	id-669	Low
chr1D_part1	15101141	15107039	id-670	High
chr1D_part1	15118997	15124689	id-671	High
chr1D_part1	15789152	15855252	id-672	Low
chr1D_part1	15877316	16069959	id-673	Low
chr1D_part1	16206518	16211686	id-674	High
chr1D_part1	19112605	19117824	id-675	High
chr1D_part1	19190132	19256066	id-676	Low
chr1D_part1	19273864	19341787	id-677	Low
chr1D_part1	19400766	19507002	id-678	Low
chr1D_part1	19569049	19705553	id-679	Low
chr1D_part1	19733164	19794285	id-680	Low
chr1D_part1	20459144	20556877	id-681	Low
chr1D_part1	20718993	20728938	id-682	High
chr1D_part1	20989547	20994947	id-683	High
chr1D_part1	21459557	21467440	id-684	High
chr1D_part1	21468735	21479540	id-685	High
chr1D_part1	21552994	21608939	id-686	Low
chr1D_part1	21899616	21909053	id-687	High
chr1D_part1	30447756	30503844	id-688	Low
chr1D_part1	30689703	31015098	id-689	Low
chr1D_part1	31431468	31647983	id-690	Low
chr1D_part1	31648655	32046294	id-691	Low
chr1D_part1	32046915	32479290	id-692	Low
chr1D_part1	32631495	32700948	id-693	Low
chr1D_part1	33028473	33413651	id-694	Low
chr1D_part1	37573791	37650513	id-695	Low
chr1D_part1	37651062	37773396	id-696	Low
chr1D_part1	40227427	40439919	id-697	Low
chr1D_part1	40503099	40571328	id-698	Low
chr1D_part1	40620617	40791022	id-699	Low
chr1D_part1	41572667	41577985	id-700	High
chr1D_part1	43272480	43288387	id-701	High
chr1D_part1	43291688	43297033	id-702	High
chr1D_part1	43297552	43305026	id-703	High
chr1D_part1	43311914	43317193	id-704	High
chr1D_part1	50377467	50430240	id-705	Low
chr1D_part1	50565124	50632643	id-706	Low
chr1D_part1	50911516	50917736	id-707	High
chr1D_part1	50985059	50993513	id-708	High
chr1D_part1	51055438	51112674	id-709	Low
chr1D_part1	51352156	51403311	id-710	Low
chr1D_part1	51489875	51550117	id-711	Low
chr1D_part1	51572921	51638558	id-712	Low
chr1D_part1	51639328	51724640	id-713	Low
chr1D_part1	51774354	51874865	id-714	Low
chr1D_part1	51999984	52084814	id-715	Low
chr1D_part1	52475055	52533793	id-716	Low
chr1D_part1	52755275	52824972	id-717	Low
chr1D_part1	52917699	52972306	id-718	Low
chr1D_part1	53541203	53592649	id-719	Low
chr1D_part1	53744896	53843218	id-720	Low
chr1D_part1	55700364	55706022	id-721	High
chr1D_part1	57090218	57145407	id-722	Low
chr1D_part1	57540529	57608167	id-723	Low
chr1D_part1	58267106	58378612	id-724	Low
chr1D_part1	206961287	206970478	id-725	High
chr1D_part1	207287862	207293982	id-726	High
chr1D_part1	207655458	207663625	id-727	High
chr1D_part1	211128287	211133457	id-728	High
chr1D_part1	211161288	211166443	id-729	High
chr1D_part1	228046107	228269942	id-730	Low
chr1D_part1	247530192	247536521	id-731	High
chr1D_part1	350592182	350602364	id-732	High
chr1D_part1	361841150	361848926	id-733	High
chr1D_part1	395343961	395349501	id-734	High
chr1D_part1	407971898	408069510	id-735	Low
chr1D_part1	408265395	408343868	id-736	Low
chr1D_part1	409103295	409162469	id-737	Low
chr1D_part1	410840070	410949936	id-738	Low
chr1D_part1	411433201	411511985	id-739	Low
chr1D_part1	411580752	411698133	id-740	Low
chr1D_part1	411823088	411883626	id-741	Low
chr1D_part1	411905452	411981181	id-742	Low
chr1D_part1	412289877	412457076	id-743	Low
chr1D_part1	412683160	412779783	id-744	Low
chr1D_part1	413081031	413137472	id-745	Low
chr1D_part1	413415803	413577896	id-746	Low
chr1D_part1	413589236	413658863	id-747	Low
chr1D_part1	414058532	414127966	id-748	Low
chr1D_part1	414170931	414240775	id-749	Low
chr1D_part1	414816619	414893820	id-750	Low
chr1D_part1	414940963	415052820	id-751	Low
chr1D_part1	415647782	415703898	id-752	Low
chr1D_part1	416659290	416664351	id-753	High
chr1D_part1	432416449	432477349	id-754	Low
chr1D_part1	432863041	432919536	id-755	Low
chr1D_part1	434371965	434612445	id-756	Low
chr1D_part1	434614053	435046772	id-757	Low
chr1D_part1	435873732	435924138	id-758	Low
chr2A_part1	1778348	1857731	id-759	Low
chr2A_part1	1915399	1927837	id-760	High
chr2A_part1	1942394	1949312	id-761	High
chr2A_part1	2058579	2064580	id-762	High
chr2A_part1	2071514	2078032	id-763	High
chr2A_part1	2155083	2162443	id-764	High
chr2A_part1	2168893	2185663	id-765	High
chr2A_part1	2186344	2192054	id-766	High
chr2A_part1	2196562	2202897	id-767	High
chr2A_part1	2208079	2214166	id-768	High
chr2A_part1	2218876	2233924	id-769	High
chr2A_part1	2234639	2240564	id-770	High
chr2A_part1	2246567	2251909	id-771	High
chr2A_part1	2261609	2271363	id-772	High
chr2A_part1	3169194	3231440	id-773	Low
chr2A_part1	3251833	3315008	id-774	Low
chr2A_part1	5103533	5108708	id-775	High
chr2A_part1	6470414	6475736	id-776	High
chr2A_part1	6491941	6497546	id-777	High
chr2A_part1	7420987	7514967	id-778	Low
chr2A_part1	9422355	9507140	id-779	Low
chr2A_part1	10481633	10494818	id-780	High
chr2A_part1	10504717	10510565	id-781	High
chr2A_part1	10917213	10981668	id-782	Low
chr2A_part1	11047244	11190046	id-783	Low
chr2A_part1	11190641	11377861	id-784	Low
chr2A_part1	11378403	11530505	id-785	Low
chr2A_part1	11991783	11999756	id-786	High
chr2A_part1	12254384	12260965	id-787	High
chr2A_part1	12835677	12841036	id-788	High
chr2A_part1	13106787	13117460	id-789	High
chr2A_part1	13118646	13140288	id-790	High
chr2A_part1	18271473	18276475	id-791	High
chr2A_part1	18277245	18293380	id-792	High
chr2A_part1	21404166	21418441	id-793	High
chr2A_part1	21458955	21465322	id-794	High
chr2A_part1	23941099	23949041	id-795	High
chr2A_part1	24281929	24317068	id-796	High
chr2A_part1	28335685	28446361	id-797	Low
chr2A_part1	28446999	28654516	id-798	Low
chr2A_part1	28834997	29087941	id-799	Low
chr2A_part1	30578486	30659252	id-800	Low
chr2A_part1	31088238	31163219	id-801	Low
chr2A_part1	43301894	43370605	id-802	Low
chr2A_part1	44709954	44716238	id-803	High
chr2A_part1	46400075	46915594	id-804	Low
chr2A_part1	47182720	47446348	id-805	Low
chr2A_part1	47676833	47688181	id-806	High
chr2A_part1	48078052	48133357	id-807	Low
chr2A_part1	56413062	56418237	id-808	High
chr2A_part1	58461019	58467290	id-809	High
chr2A_part1	71177982	71271754	id-810	Low
chr2A_part1	71528508	71582893	id-811	Low
chr2A_part1	71644712	71705257	id-812	Low
chr2A_part1	71789960	71803681	id-813	High
chr2A_part1	72316761	72327105	id-814	High
chr2A_part1	74175331	74238675	id-815	Low
chr2A_part1	74257542	74316703	id-816	Low
chr2A_part1	74366142	74421288	id-817	Low
chr2A_part1	74460659	74527852	id-818	Low
chr2A_part1	77553654	77603711	id-819	Low
chr2A_part1	78049506	78107998	id-820	Low
chr2A_part1	78670164	78722754	id-821	Low
chr2A_part1	79159361	79165003	id-822	High
chr2A_part1	79165739	79171782	id-823	High
chr2A_part1	82280363	82339052	id-824	Low
chr2A_part1	83204915	83418280	id-825	Low
chr2A_part1	83440348	83586475	id-826	Low
chr2A_part1	83941589	84003698	id-827	Low
chr2A_part1	84660097	84883705	id-828	Low
chr2A_part1	85612364	85728914	id-829	Low
chr2A_part1	85729480	85781564	id-830	Low
chr2A_part1	87464448	87526400	id-831	Low
chr2A_part1	89936506	90033733	id-832	Low
chr2A_part1	100867391	101011245	id-833	Low
chr2A_part1	106388178	106480682	id-834	Low
chr2A_part1	106897965	107138950	id-835	Low
chr2A_part1	107509717	107755799	id-836	Low
chr2A_part1	107756304	107894831	id-837	Low
chr2A_part1	134985526	135075913	id-838	Low
chr2A_part1	139512451	139933831	id-839	Low
chr2A_part1	139934819	140361354	id-840	Low
chr2A_part1	141235388	141260302	id-841	High
chr2A_part1	153307790	153360078	id-842	Low
chr2A_part1	161578491	161583957	id-843	High
chr2A_part1	184591780	184647922	id-844	Low
chr2A_part1	189316178	189366297	id-845	Low
chr2A_part1	196360736	196451758	id-846	Low
chr2A_part1	204763448	204821127	id-847	Low
chr2A_part1	211422865	211434727	id-848	High
chr2A_part1	211437109	211449635	id-849	High
chr2A_part1	211450176	211465929	id-850	High
chr2A_part1	211481933	211490349	id-851	High
chr2A_part1	246246220	246252153	id-852	High
chr2A_part1	246540207	246545884	id-853	High
chr2A_part1	252825447	252994542	id-854	Low
chr2A_part1	256803888	256808938	id-855	High
chr2A_part1	259284101	259290830	id-856	High
chr2A_part1	262644545	264125809	id-857	Low
chr2A_part1	265521565	265535177	id-858	High
chr2A_part1	265538036	265543840	id-859	High
chr2A_part1	265681918	265687748	id-860	High
chr2A_part1	269942714	270001125	id-861	Low
chr2A_part1	274676878	274682341	id-862	High
chr2A_part1	274764258	274773383	id-863	High
chr2A_part1	279054727	279063533	id-864	High
chr2A_part1	289680204	289735004	id-865	Low
chr2A_part1	299339591	299403919	id-866	Low
chr2A_part1	306125010	306137305	id-867	High
chr2A_part1	306139374	306146006	id-868	High
chr2A_part1	306148778	306156263	id-869	High
chr2A_part1	314164749	314175724	id-870	High
chr2A_part1	314176428	314185580	id-871	High
chr2A_part1	325464418	325471093	id-872	High
chr2A_part1	326376119	326466874	id-873	Low
chr2A_part1	326614363	326668051	id-874	Low
chr2A_part1	326797667	326853613	id-875	Low
chr2A_part1	326908571	326990515	id-876	Low
chr2A_part1	327009932	327063719	id-877	Low
chr2A_part1	327761421	327813206	id-878	Low
chr2A_part1	327954374	328070201	id-879	Low
chr2A_part1	328326328	328401488	id-880	Low
chr2A_part1	328666305	328741168	id-881	Low
chr2A_part1	329297110	329360524	id-882	Low
chr2A_part1	333732097	333737302	id-883	High
chr2A_part1	335429565	335495668	id-884	Low
chr2A_part1	339620269	339722556	id-885	Low
chr2A_part1	339857232	339919978	id-886	Low
chr2A_part1	339968909	340037069	id-887	Low
chr2A_part1	340201608	340315784	id-888	Low
chr2A_part1	341513390	341587871	id-889	Low
chr2A_part1	350793570	350798789	id-890	High
chr2A_part1	350800458	350805792	id-891	High
chr2A_part1	351781658	351787584	id-892	High
chr2A_part1	356865403	356871552	id-893	High
chr2A_part1	362919262	363579055	id-894	Low
chr2A_part1	374921093	374930052	id-895	High
chr2A_part1	377936971	378126965	id-896	Low
chr2A_part1	393111516	393117777	id-897	High
chr2A_part1	393469217	393475298	id-898	High
chr2A_part1	394800289	394914645	id-899	Low
chr2A_part1	394915168	395017668	id-900	Low
chr2A_part1	395018307	395400719	id-901	Low
chr2A_part1	402918558	402969450	id-902	Low
chr2A_part1	405513339	405521899	id-903	High
chr2A_part1	405522627	405530060	id-904	High
chr2A_part1	419700328	419716065	id-905	High
chr2A_part1	419736289	419750176	id-906	High
chr2A_part1	419771160	419780451	id-907	High
chr2A_part1	419790797	419797618	id-908	High
chr2A_part1	419810711	419816803	id-909	High
chr2A_part1	440312643	440317772	id-910	High
chr2A_part1	444017841	444023193	id-911	High
chr2A_part1	447535514	447588418	id-912	Low
chr2A_part1	458285747	458382045	id-913	Low
chr2A_part1	459445896	459454200	id-914	High
chr2A_part1	459455040	459460594	id-915	High
chr2A_part1	459462796	459468723	id-916	High
chr2A_part1	459469255	459477672	id-917	High
chr2A_part1	459483669	459507147	id-918	High
chr2A_part2	2982983	2988436	id-919	High
chr2A_part2	37018851	37074290	id-920	Low
chr2A_part2	40010693	40016021	id-921	High
chr2A_part2	40067366	40074054	id-922	High
chr2A_part2	43633939	44187820	id-923	Low
chr2A_part2	62836951	62917643	id-924	Low
chr2A_part2	65758592	65763769	id-925	High
chr2A_part2	69835372	69840841	id-926	High
chr2A_part2	90266680	90272508	id-927	High
chr2A_part2	90274587	90279969	id-928	High
chr2A_part2	90280604	90288762	id-929	High
chr2A_part2	90300306	90305308	id-930	High
chr2A_part2	90320189	90326005	id-931	High
chr2A_part2	90339782	90363405	id-932	High
chr2A_part2	90384242	90395070	id-933	High
chr2A_part2	90420539	90426804	id-934	High
chr2A_part2	90446674	90452604	id-935	High
chr2A_part2	90453172	90458349	id-936	High
chr2A_part2	98651794	98705960	id-937	Low
chr2A_part2	99739957	99795769	id-938	Low
chr2A_part2	123974954	123980223	id-939	High
chr2A_part2	132508661	132514855	id-940	High
chr2A_part2	133246079	133251411	id-941	High
chr2A_part2	157083341	157089899	id-942	High
chr2A_part2	189016452	189070464	id-943	Low
chr2A_part2	194266632	194271758	id-944	High
chr2A_part2	206157229	206162362	id-945	High
chr2A_part2	210957367	211068541	id-946	Low
chr2A_part2	212169204	212261642	id-947	Low
chr2A_part2	212262474	212371415	id-948	Low
chr2A_part2	228744939	228753858	id-949	High
chr2A_part2	228754647	228763996	id-950	High
chr2A_part2	228764511	228770738	id-951	High
chr2A_part2	229391975	229464160	id-952	Low
chr2A_part2	232377629	232463985	id-953	Low
chr2A_part2	235935957	235941742	id-954	High
chr2A_part2	239582881	239635086	id-955	Low
chr2A_part2	239821155	239876158	id-956	Low
chr2A_part2	241733039	241794538	id-957	Low
chr2A_part2	241905596	241960013	id-958	Low
chr2A_part2	246884940	246938709	id-959	Low
chr2A_part2	247061445	247127983	id-960	Low
chr2A_part2	247261434	247314549	id-961	Low
chr2A_part2	247488967	247549181	id-962	Low
chr2A_part2	247549891	247720827	id-963	Low
chr2A_part2	247897891	247980159	id-964	Low
chr2A_part2	248082175	248275133	id-965	Low
chr2A_part2	248283689	248386480	id-966	Low
chr2A_part2	248425516	248641974	id-967	Low
chr2A_part2	249907269	249915283	id-968	High
chr2A_part2	249925516	249945637	id-969	High
chr2A_part2	250354126	250412709	id-970	Low
chr2A_part2	252633846	252684506	id-971	Low
chr2A_part2	253954321	254049217	id-972	Low
chr2A_part2	254444930	254453331	id-973	High
chr2A_part2	256013850	256078422	id-974	Low
chr2A_part2	269163785	269169514	id-975	High
chr2A_part2	270220253	270227003	id-976	High
chr2A_part2	272760169	272860645	id-977	Low
chr2A_part2	273026143	273140170	id-978	Low
chr2A_part2	275954263	275959750	id-979	High
chr2A_part2	277068824	277075429	id-980	High
chr2A_part2	278860744	278866018	id-981	High
chr2A_part2	279664160	279743954	id-982	Low
chr2A_part2	280242034	280293887	id-983	Low
chr2A_part2	280893299	280947471	id-984	Low
chr2A_part2	281865692	281872030	id-985	High
chr2A_part2	282771299	282840413	id-986	Low
chr2A_part2	282941788	283012399	id-987	Low
chr2A_part2	285330501	285444718	id-988	Low
chr2A_part2	285849330	286039519	id-989	Low
chr2A_part2	286233177	286288156	id-990	Low
chr2A_part2	286439710	286447460	id-991	High
chr2A_part2	286489394	286501983	id-992	High
chr2A_part2	286771440	286849375	id-993	Low
chr2A_part2	289795846	289865055	id-994	Low
chr2A_part2	290418281	290494053	id-995	Low
chr2A_part2	290631359	290645794	id-996	High
chr2A_part2	291467822	291556696	id-997	Low
chr2A_part2	293477973	293545365	id-998	Low
chr2A_part2	293919326	293969735	id-999	Low
chr2A_part2	296187432	296207293	id-1000	High
chr2A_part2	296579323	296773687	id-1001	Low
chr2A_part2	296957867	296963349	id-1002	High
chr2A_part2	296964012	297073380	id-1003	Low
chr2A_part2	297455172	297587365	id-1004	Low
chr2A_part2	297588417	297709548	id-1005	Low
chr2A_part2	297764304	297927355	id-1006	Low
chr2A_part2	298057837	298117237	id-1007	Low
chr2A_part2	298388256	298641134	id-1008	Low
chr2A_part2	298658476	298664468	id-1009	High
chr2A_part2	298680091	298686802	id-1010	High
chr2A_part2	298689822	298699906	id-1011	High
chr2A_part2	299940104	299948661	id-1012	High
chr2A_part2	300654489	300667359	id-1013	High
chr2A_part2	301927317	301933283	id-1014	High
chr2A_part2	301933841	301939973	id-1015	High
chr2A_part2	306337671	306345459	id-1016	High
chr2A_part2	308182688	308241940	id-1017	Low
chr2A_part2	308242498	308296317	id-1018	Low
chr2A_part2	308351759	308546511	id-1019	Low
chr2A_part2	310696867	310798692	id-1020	Low
chr2A_part2	311316059	311321883	id-1021	High
chr2A_part2	312466093	312471372	id-1022	High
chr2A_part2	313399790	313554921	id-1023	Low
chr2A_part2	313664138	313792923	id-1024	Low
chr2A_part2	313916817	314120842	id-1025	Low
chr2A_part2	314227377	314466403	id-1026	Low
chr2A_part2	314466919	314689432	id-1027	Low
chr2A_part2	314724319	314878225	id-1028	Low
chr2A_part2	314985030	315100167	id-1029	Low
chr2A_part2	315183928	315236540	id-1030	Low
chr2A_part2	315357788	315443559	id-1031	Low
chr2A_part2	315465671	315518128	id-1032	Low
chr2A_part2	315534966	315643603	id-1033	Low
chr2A_part2	315800737	315871486	id-1034	Low
chr2A_part2	315901940	315959516	id-1035	Low
chr2A_part2	316067079	316132237	id-1036	Low
chr2A_part2	316132938	316187409	id-1037	Low
chr2A_part2	316256041	316338824	id-1038	Low
chr2A_part2	316549859	316621877	id-1039	Low
chr2A_part2	316631334	316704066	id-1040	Low
chr2A_part2	316727900	316781897	id-1041	Low
chr2A_part2	316976731	317053677	id-1042	Low
chr2A_part2	317298679	317428311	id-1043	Low
chr2A_part2	317612176	317749395	id-1044	Low
chr2A_part2	317752024	317929641	id-1045	Low
chr2A_part2	317939599	318100256	id-1046	Low
chr2B_part1	111819	313448	id-1047	Low
chr2B_part1	1847490	1862413	id-1048	High
chr2B_part1	2589746	2597110	id-1049	High
chr2B_part1	2613804	2644327	id-1050	High
chr2B_part1	2644837	2658606	id-1051	High
chr2B_part1	2686432	2700178	id-1052	High
chr2B_part1	2705951	2713410	id-1053	High
chr2B_part1	2729461	2743357	id-1054	High
chr2B_part1	2744565	2763906	id-1055	High
chr2B_part1	2764449	2771081	id-1056	High
chr2B_part1	2771994	2782489	id-1057	High
chr2B_part1	3196624	3201626	id-1058	High
chr2B_part1	3225181	3231524	id-1059	High
chr2B_part1	3318757	3373266	id-1060	Low
chr2B_part1	3709922	3774772	id-1061	Low
chr2B_part1	4865595	4916472	id-1062	Low
chr2B_part1	4917036	4984859	id-1063	Low
chr2B_part1	5952646	5962812	id-1064	High
chr2B_part1	5963893	5977397	id-1065	High
chr2B_part1	7803583	8238241	id-1066	Low
chr2B_part1	8429211	8595246	id-1067	Low
chr2B_part1	8597751	8730734	id-1068	Low
chr2B_part1	9017581	9076116	id-1069	Low
chr2B_part1	9139223	9681839	id-1070	Low
chr2B_part1	9788192	9794221	id-1071	High
chr2B_part1	9810764	10063542	id-1072	Low
chr2B_part1	10222223	10721928	id-1073	Low
chr2B_part1	10794576	10859325	id-1074	Low
chr2B_part1	11450605	11464202	id-1075	High
chr2B_part1	12003007	12078743	id-1076	Low
chr2B_part1	12082643	12162450	id-1077	Low
chr2B_part1	12947827	13059590	id-1078	Low
chr2B_part1	13236001	13243529	id-1079	High
chr2B_part1	13339690	13392199	id-1080	Low
chr2B_part1	13423341	13430381	id-1081	High
chr2B_part1	14750724	14755834	id-1082	High
chr2B_part1	15728178	15809364	id-1083	Low
chr2B_part1	15898891	15948965	id-1084	Low
chr2B_part1	16036711	16795622	id-1085	Low
chr2B_part1	16813491	16818563	id-1086	High
chr2B_part1	16821417	16829513	id-1087	High
chr2B_part1	17101375	17109978	id-1088	High
chr2B_part1	17170549	17347976	id-1089	Low
chr2B_part1	17381867	17387209	id-1090	High
chr2B_part1	18297893	18309834	id-1091	High
chr2B_part1	18807003	18813196	id-1092	High
chr2B_part1	18839416	18846920	id-1093	High
chr2B_part1	18854307	18859909	id-1094	High
chr2B_part1	19077360	19238865	id-1095	Low
chr2B_part1	19239466	19419751	id-1096	Low
chr2B_part1	19421699	19660972	id-1097	Low
chr2B_part1	19662032	20149851	id-1098	Low
chr2B_part1	20153345	20342093	id-1099	Low
chr2B_part1	20346124	22854288	id-1100	Low
chr2B_part1	22856325	23012821	id-1101	Low
chr2B_part1	24139081	24200289	id-1102	Low
chr2B_part1	24694523	24712440	id-1103	High
chr2B_part1	28658589	28718177	id-1104	Low
chr2B_part1	30283554	30318750	id-1105	High
chr2B_part1	30462061	30469630	id-1106	High
chr2B_part1	31827673	31835976	id-1107	High
chr2B_part1	36622279	36628105	id-1108	High
chr2B_part1	38108692	38161449	id-1109	Low
chr2B_part1	38625184	38632842	id-1110	High
chr2B_part1	38644619	38653640	id-1111	High
chr2B_part1	38918323	38973989	id-1112	Low
chr2B_part1	39459934	39465950	id-1113	High
chr2B_part1	45621562	45634008	id-1114	High
chr2B_part1	45634515	45652124	id-1115	High
chr2B_part1	45660910	45682729	id-1116	High
chr2B_part1	45691908	45698801	id-1117	High
chr2B_part1	45802536	46016216	id-1118	Low
chr2B_part1	46017116	46080353	id-1119	Low
chr2B_part1	46801635	46809937	id-1120	High
chr2B_part1	46812826	46818852	id-1121	High
chr2B_part1	46841702	46847781	id-1122	High
chr2B_part1	48080674	48087676	id-1123	High
chr2B_part1	49126726	49131766	id-1124	High
chr2B_part1	49138796	49144784	id-1125	High
chr2B_part1	50710154	50719696	id-1126	High
chr2B_part1	50730539	50751595	id-1127	High
chr2B_part1	50763243	50770841	id-1128	High
chr2B_part1	50781007	50789859	id-1129	High
chr2B_part1	51720159	51726448	id-1130	High
chr2B_part1	51737298	51746555	id-1131	High
chr2B_part1	51747240	51752828	id-1132	High
chr2B_part1	51861052	51866424	id-1133	High
chr2B_part1	58051874	58058201	id-1134	High
chr2B_part1	58740322	58749686	id-1135	High
chr2B_part1	58771551	58806457	id-1136	High
chr2B_part1	66740116	67075453	id-1137	Low
chr2B_part1	67402005	67468131	id-1138	Low
chr2B_part1	69705754	69759430	id-1139	Low
chr2B_part1	69867401	69927454	id-1140	Low
chr2B_part1	69927980	69994173	id-1141	Low
chr2B_part1	70150376	70203265	id-1142	Low
chr2B_part1	72437507	72499061	id-1143	Low
chr2B_part1	72502533	72562791	id-1144	Low
chr2B_part1	75521905	75528254	id-1145	High
chr2B_part1	75694371	75832129	id-1146	Low
chr2B_part1	76078860	76816636	id-1147	Low
chr2B_part1	76928156	77175607	id-1148	Low
chr2B_part1	77202638	77286602	id-1149	Low
chr2B_part1	77325457	77383774	id-1150	Low
chr2B_part1	77806152	77901810	id-1151	Low
chr2B_part1	77964142	78073939	id-1152	Low
chr2B_part1	78074556	78819057	id-1153	Low
chr2B_part1	78873492	78956453	id-1154	Low
chr2B_part1	80203983	80256076	id-1155	Low
chr2B_part1	80556918	80624959	id-1156	Low
chr2B_part1	88847265	88909752	id-1157	Low
chr2B_part1	90060073	90182938	id-1158	Low
chr2B_part1	90183225	90190123	id-1159	High
chr2B_part1	90788336	90911622	id-1160	Low
chr2B_part1	90912159	90995998	id-1161	Low
chr2B_part1	91083322	91146599	id-1162	Low
chr2B_part1	93127080	93133322	id-1163	High
chr2B_part1	94813819	94868709	id-1164	Low
chr2B_part1	95880801	95888791	id-1165	High
chr2B_part1	95902632	95907748	id-1166	High
chr2B_part1	103794995	103802386	id-1167	High
chr2B_part1	104068957	104233968	id-1168	Low
chr2B_part1	104255300	104261560	id-1169	High
chr2B_part1	106000305	106078629	id-1170	Low
chr2B_part1	106619539	106716525	id-1171	Low
chr2B_part1	108684000	108779637	id-1172	Low
chr2B_part1	109096367	109761138	id-1173	Low
chr2B_part1	116030379	116383336	id-1174	Low
chr2B_part1	117636309	117687589	id-1175	Low
chr2B_part1	117876348	117881990	id-1176	High
chr2B_part1	117932052	117987728	id-1177	Low
chr2B_part1	133580610	133702546	id-1178	Low
chr2B_part1	133703056	133811512	id-1179	Low
chr2B_part1	134242578	134375187	id-1180	Low
chr2B_part1	134377166	134477666	id-1181	Low
chr2B_part1	134602460	134699314	id-1182	Low
chr2B_part1	136711155	136784271	id-1183	Low
chr2B_part1	136806491	136949251	id-1184	Low
chr2B_part1	136950739	137188148	id-1185	Low
chr2B_part1	137190218	137793574	id-1186	Low
chr2B_part1	138741157	138747407	id-1187	High
chr2B_part1	139914016	140149139	id-1188	Low
chr2B_part1	140252830	140386112	id-1189	Low
chr2B_part1	140386805	140497499	id-1190	Low
chr2B_part1	146772647	146901423	id-1191	Low
chr2B_part1	149262498	149322817	id-1192	Low
chr2B_part1	153890270	153904592	id-1193	High
chr2B_part1	154909437	154916972	id-1194	High
chr2B_part1	158766543	159208500	id-1195	Low
chr2B_part1	159862126	159867926	id-1196	High
chr2B_part1	161386894	161391898	id-1197	High
chr2B_part1	167681986	167694676	id-1198	High
chr2B_part1	167703231	167709329	id-1199	High
chr2B_part1	167887749	167893944	id-1200	High
chr2B_part1	176034735	176095326	id-1201	Low
chr2B_part1	176315258	176366855	id-1202	Low
chr2B_part1	176411502	176691725	id-1203	Low
chr2B_part1	176803442	177547896	id-1204	Low
chr2B_part1	181213626	181349141	id-1205	Low
chr2B_part1	190225736	190231060	id-1206	High
chr2B_part1	193774287	193907029	id-1207	Low
chr2B_part1	195005963	195164517	id-1208	Low
chr2B_part1	195171673	195366569	id-1209	Low
chr2B_part1	210160646	210166591	id-1210	High
chr2B_part1	216216133	216222635	id-1211	High
chr2B_part1	234498574	234556156	id-1212	Low
chr2B_part1	234715586	234862031	id-1213	Low
chr2B_part1	235103828	235159314	id-1214	Low
chr2B_part1	238697833	238863014	id-1215	Low
chr2B_part1	247695372	247782594	id-1216	Low
chr2B_part1	250769975	250775969	id-1217	High
chr2B_part1	275300886	275309552	id-1218	High
chr2B_part1	275314405	275327866	id-1219	High
chr2B_part1	275329467	275335990	id-1220	High
chr2B_part1	287033393	287102801	id-1221	Low
chr2B_part1	291109634	291183438	id-1222	Low
chr2B_part1	311331636	311336779	id-1223	High
chr2B_part1	346140436	346200549	id-1224	Low
chr2B_part1	346807488	346857993	id-1225	Low
chr2B_part1	349092800	349105691	id-1226	High
chr2B_part1	349265583	349272011	id-1227	High
chr2B_part1	353520282	353525535	id-1228	High
chr2B_part1	359260919	359266825	id-1229	High
chr2B_part1	367319373	367327941	id-1230	High
chr2B_part1	389706908	389717017	id-1231	High
chr2B_part1	389722599	389729025	id-1232	High
chr2B_part1	389740513	389745732	id-1233	High
chr2B_part1	405258805	405279403	id-1234	High
chr2B_part1	408312944	408325678	id-1235	High
chr2B_part1	408618465	408624485	id-1236	High
chr2B_part1	414832322	414888370	id-1237	Low
chr2B_part1	419448313	419454872	id-1238	High
chr2B_part1	419455863	419464261	id-1239	High
chr2B_part1	446127331	447163125	id-1240	Low
chr2B_part1	453082549	453142730	id-1241	Low
chr2B_part2	1209075	1260441	id-1242	Low
chr2B_part2	1473911	1480386	id-1243	High
chr2B_part2	1598281	1605365	id-1244	High
chr2B_part2	1605890	1612834	id-1245	High
chr2B_part2	2386404	2460616	id-1246	Low
chr2B_part2	2700680	2771080	id-1247	Low
chr2B_part2	5773596	5871088	id-1248	Low
chr2B_part2	6825645	6978011	id-1249	Low
chr2B_part2	23788899	23936813	id-1250	Low
chr2B_part2	23980665	24086168	id-1251	Low
chr2B_part2	90871790	90999977	id-1252	Low
chr2B_part2	91159342	91210403	id-1253	Low
chr2B_part2	91304823	91429384	id-1254	Low
chr2B_part2	92215118	92536900	id-1255	Low
chr2B_part2	92670818	92739228	id-1256	Low
chr2B_part2	93836049	93841964	id-1257	High
chr2B_part2	94704717	94764005	id-1258	Low
chr2B_part2	106214099	106333999	id-1259	Low
chr2B_part2	106567512	106621941	id-1260	Low
chr2B_part2	119903113	119911219	id-1261	High
chr2B_part2	120668937	120823049	id-1262	Low
chr2B_part2	120825725	121320159	id-1263	Low
chr2B_part2	121321480	121422893	id-1264	Low
chr2B_part2	121797046	121849615	id-1265	Low
chr2B_part2	125944882	126064523	id-1266	Low
chr2B_part2	131622984	131722120	id-1267	Low
chr2B_part2	133360221	133411460	id-1268	Low
chr2B_part2	137010046	137017324	id-1269	High
chr2B_part2	160705641	160765455	id-1270	Low
chr2B_part2	161074552	161158240	id-1271	Low
chr2B_part2	161193576	161260736	id-1272	Low
chr2B_part2	163755997	163806476	id-1273	Low
chr2B_part2	163849260	163907012	id-1274	Low
chr2B_part2	163969726	164074196	id-1275	Low
chr2B_part2	164098833	164150170	id-1276	Low
chr2B_part2	164199724	164303327	id-1277	Low
chr2B_part2	179439509	179697242	id-1278	Low
chr2B_part2	179702460	180236196	id-1279	Low
chr2B_part2	180237346	180351465	id-1280	Low
chr2B_part2	180367668	180953125	id-1281	Low
chr2B_part2	181296664	181374412	id-1282	Low
chr2B_part2	185687916	185701041	id-1283	High
chr2B_part2	195717326	195980773	id-1284	Low
chr2B_part2	201214241	201225618	id-1285	High
chr2B_part2	202171944	202287335	id-1286	Low
chr2B_part2	204664453	204752462	id-1287	Low
chr2B_part2	205715513	205720889	id-1288	High
chr2B_part2	209377970	209430157	id-1289	Low
chr2B_part2	209689577	209694595	id-1290	High
chr2B_part2	211622326	211628350	id-1291	High
chr2B_part2	212651266	212708995	id-1292	Low
chr2B_part2	213002354	213150631	id-1293	Low
chr2B_part2	213159053	213213090	id-1294	Low
chr2B_part2	216023652	216122586	id-1295	Low
chr2B_part2	216453669	216694559	id-1296	Low
chr2B_part2	216955186	217075869	id-1297	Low
chr2B_part2	217124803	217374854	id-1298	Low
chr2B_part2	217379178	217510127	id-1299	Low
chr2B_part2	217533754	217617977	id-1300	Low
chr2B_part2	218702589	218753412	id-1301	Low
chr2B_part2	218862310	218914708	id-1302	Low
chr2B_part2	218931457	219082900	id-1303	Low
chr2B_part2	219168008	219283034	id-1304	Low
chr2B_part2	228920740	228976786	id-1305	Low
chr2B_part2	229850245	229956649	id-1306	Low
chr2B_part2	229957264	230085581	id-1307	Low
chr2B_part2	230090799	230268583	id-1308	Low
chr2B_part2	230551204	231465697	id-1309	Low
chr2B_part2	231466459	231876766	id-1310	Low
chr2B_part2	231877807	232046952	id-1311	Low
chr2B_part2	232048137	232523593	id-1312	Low
chr2B_part2	232603139	233236229	id-1313	Low
chr2B_part2	233305897	233616919	id-1314	Low
chr2B_part2	233655417	233777152	id-1315	Low
chr2B_part2	233777709	233943224	id-1316	Low
chr2B_part2	234029455	234115708	id-1317	Low
chr2B_part2	238528218	238533944	id-1318	High
chr2B_part2	238776290	238842185	id-1319	Low
chr2B_part2	238957196	239241431	id-1320	Low
chr2B_part2	239534755	239630488	id-1321	Low
chr2B_part2	240169294	240223931	id-1322	Low
chr2B_part2	240235511	240512602	id-1323	Low
chr2B_part2	240525759	240832326	id-1324	Low
chr2B_part2	242379648	242461738	id-1325	Low
chr2B_part2	243935940	244003096	id-1326	Low
chr2B_part2	244292876	244348086	id-1327	Low
chr2B_part2	245751877	245854074	id-1328	Low
chr2B_part2	250132071	250138584	id-1329	High
chr2B_part2	251394511	251465630	id-1330	Low
chr2B_part2	254246291	254405088	id-1331	Low
chr2B_part2	254453443	254846331	id-1332	Low
chr2B_part2	255844753	255897995	id-1333	Low
chr2B_part2	256234725	256541988	id-1334	Low
chr2B_part2	258211033	258305397	id-1335	Low
chr2B_part2	259593646	259601072	id-1336	High
chr2B_part2	259603938	259613936	id-1337	High
chr2B_part2	260516080	260522717	id-1338	High
chr2B_part2	260643190	260656092	id-1339	High
chr2B_part2	260657877	260674274	id-1340	High
chr2B_part2	260696767	260711055	id-1341	High
chr2B_part2	260725481	260731969	id-1342	High
chr2B_part2	262906752	262959173	id-1343	Low
chr2B_part2	263071885	263319419	id-1344	Low
chr2B_part2	264785235	264888584	id-1345	Low
chr2B_part2	264995290	265175555	id-1346	Low
chr2B_part2	265488066	265691616	id-1347	Low
chr2B_part2	266924315	266984529	id-1348	Low
chr2B_part2	268077862	268135854	id-1349	Low
chr2B_part2	268184850	268273415	id-1350	Low
chr2B_part2	268276978	268354096	id-1351	Low
chr2B_part2	268354874	268426771	id-1352	Low
chr2B_part2	268880617	269103334	id-1353	Low
chr2B_part2	272917678	273253386	id-1354	Low
chr2B_part2	273254080	273326262	id-1355	Low
chr2B_part2	273333537	273864702	id-1356	Low
chr2B_part2	273865409	273934403	id-1357	Low
chr2B_part2	273935947	273991482	id-1358	Low
chr2B_part2	274023955	274321615	id-1359	Low
chr2B_part2	274322894	274433975	id-1360	Low
chr2B_part2	274528054	274944929	id-1361	Low
chr2B_part2	275117571	275340957	id-1362	Low
chr2B_part2	275398815	275534534	id-1363	Low
chr2B_part2	275544753	275627807	id-1364	Low
chr2B_part2	275632531	275683655	id-1365	Low
chr2B_part2	275733854	275836738	id-1366	Low
chr2B_part2	275837306	275905326	id-1367	Low
chr2B_part2	275917941	276306086	id-1368	Low
chr2B_part2	276308462	276408350	id-1369	Low
chr2B_part2	276411590	276551740	id-1370	Low
chr2B_part2	276552253	276676853	id-1371	Low
chr2B_part2	276735384	276965341	id-1372	Low
chr2B_part2	276988777	277073700	id-1373	Low
chr2B_part2	277096508	277306322	id-1374	Low
chr2B_part2	277469498	277595205	id-1375	Low
chr2B_part2	277633628	277777942	id-1376	Low
chr2B_part2	277827915	277988196	id-1377	Low
chr2B_part2	278135930	278227801	id-1378	Low
chr2B_part2	278390862	278488214	id-1379	Low
chr2B_part2	278550908	278669877	id-1380	Low
chr2B_part2	278679816	278820451	id-1381	Low
chr2B_part2	279133264	279233429	id-1382	Low
chr2B_part2	279234099	279345927	id-1383	Low
chr2B_part2	279422641	279618449	id-1384	Low
chr2B_part2	279675568	279817085	id-1385	Low
chr2B_part2	279880946	279959808	id-1386	Low
chr2B_part2	279976768	280434489	id-1387	Low
chr2B_part2	280434994	280494229	id-1388	Low
chr2B_part2	280837419	280905335	id-1389	Low
chr2B_part2	280991475	281045549	id-1390	Low
chr2B_part2	281046385	281234449	id-1391	Low
chr2B_part2	281279632	281426405	id-1392	Low
chr2B_part2	281439278	281496272	id-1393	Low
chr2B_part2	281543273	281636899	id-1394	Low
chr2B_part2	281642795	281694037	id-1395	Low
chr2B_part2	281726802	282014785	id-1396	Low
chr2B_part2	282017569	282124562	id-1397	Low
chr2B_part2	282158490	282241649	id-1398	Low
chr2B_part2	282242195	282299493	id-1399	Low
chr2B_part2	282304529	282641704	id-1400	Low
chr2B_part2	282644984	282731615	id-1401	Low
chr2B_part2	282745696	282884259	id-1402	Low
chr2B_part2	282903964	282956752	id-1403	Low
chr2B_part2	283027767	283508548	id-1404	Low
chr2B_part2	283572255	283638791	id-1405	Low
chr2B_part2	283687343	283746173	id-1406	Low
chr2B_part2	283769206	283828647	id-1407	Low
chr2B_part2	283878789	284008510	id-1408	Low
chr2B_part2	284416293	284470153	id-1409	Low
chr2B_part2	284597252	284604252	id-1410	High
chr2B_part2	284643177	284664962	id-1411	High
chr2B_part2	284841234	284905116	id-1412	Low
chr2B_part2	284959678	285054915	id-1413	Low
chr2B_part2	285057612	285117928	id-1414	Low
chr2B_part2	285118905	285190159	id-1415	Low
chr2B_part2	285193858	285266608	id-1416	Low
chr2B_part2	285290027	285458767	id-1417	Low
chr2B_part2	285468995	286149553	id-1418	Low
chr2B_part2	286174203	286317168	id-1419	Low
chr2B_part2	286348912	286511347	id-1420	Low
chr2B_part2	286512212	286607191	id-1421	Low
chr2B_part2	286640852	286739019	id-1422	Low
chr2B_part2	286740815	287003359	id-1423	Low
chr2B_part2	287004141	287089850	id-1424	Low
chr2B_part2	287102856	287512515	id-1425	Low
chr2B_part2	287530789	287586458	id-1426	Low
chr2B_part2	287590003	287793421	id-1427	Low
chr2B_part2	287804566	287927256	id-1428	Low
chr2B_part2	287967214	288034176	id-1429	Low
chr2B_part2	288034933	288225370	id-1430	Low
chr2B_part2	288272034	288635770	id-1431	Low
chr2B_part2	288681833	288751770	id-1432	Low
chr2B_part2	288904310	288973347	id-1433	Low
chr2B_part2	288974164	289157996	id-1434	Low
chr2B_part2	289166284	289222004	id-1435	Low
chr2B_part2	289255389	289306040	id-1436	Low
chr2B_part2	289309181	289426176	id-1437	Low
chr2B_part2	289481825	289545548	id-1438	Low
chr2B_part2	289546229	289598819	id-1439	Low
chr2B_part2	289607535	290010458	id-1440	Low
chr2B_part2	290010963	290080503	id-1441	Low
chr2B_part2	290131588	290478883	id-1442	Low
chr2B_part2	290531091	290862514	id-1443	Low
chr2B_part2	291315161	291471600	id-1444	Low
chr2B_part2	291472532	291619205	id-1445	Low
chr2B_part2	295352328	295371533	id-1446	High
chr2B_part2	295375301	295382532	id-1447	High
chr2B_part2	296905856	297217230	id-1448	Low
chr2B_part2	297220058	297563789	id-1449	Low
chr2B_part2	302547495	302641563	id-1450	Low
chr2B_part2	302968962	303335268	id-1451	Low
chr2B_part2	303425130	303485946	id-1452	Low
chr2B_part2	303489562	303652321	id-1453	Low
chr2B_part2	303653205	303836522	id-1454	Low
chr2B_part2	304234201	304349114	id-1455	Low
chr2B_part2	304349617	304660885	id-1456	Low
chr2B_part2	304680633	304895486	id-1457	Low
chr2B_part2	304928572	305150785	id-1458	Low
chr2B_part2	305170069	305317650	id-1459	Low
chr2B_part2	305375603	305574424	id-1460	Low
chr2B_part2	305590078	305677930	id-1461	Low
chr2B_part2	305678865	305837812	id-1462	Low
chr2B_part2	305838352	305954029	id-1463	Low
chr2B_part2	305971501	306040593	id-1464	Low
chr2B_part2	306055500	306152451	id-1465	Low
chr2B_part2	306153309	306221366	id-1466	Low
chr2B_part2	306242781	306305103	id-1467	Low
chr2B_part2	306305890	306494992	id-1468	Low
chr2B_part2	306514982	306596543	id-1469	Low
chr2B_part2	306599685	306763266	id-1470	Low
chr2B_part2	306765224	306913914	id-1471	Low
chr2B_part2	306938960	307039413	id-1472	Low
chr2B_part2	307098892	307609606	id-1473	Low
chr2B_part2	307726445	308103665	id-1474	Low
chr2B_part2	308110486	308488171	id-1475	Low
chr2B_part2	308505519	308566998	id-1476	Low
chr2B_part2	308568107	308627160	id-1477	Low
chr2B_part2	308672792	308737121	id-1478	Low
chr2B_part2	309001015	309130149	id-1479	Low
chr2B_part2	309150835	309253908	id-1480	Low
chr2B_part2	309322184	309375208	id-1481	Low
chr2B_part2	309375796	309515860	id-1482	Low
chr2B_part2	309582612	309835208	id-1483	Low
chr2B_part2	309852269	310063096	id-1484	Low
chr2B_part2	310063611	310190670	id-1485	Low
chr2B_part2	310279494	310432995	id-1486	Low
chr2B_part2	310436320	310579504	id-1487	Low
chr2B_part2	310936961	311198147	id-1488	Low
chr2B_part2	311198777	311279603	id-1489	Low
chr2B_part2	311315892	311510935	id-1490	Low
chr2B_part2	311511476	311603376	id-1491	Low
chr2B_part2	311694572	311778812	id-1492	Low
chr2B_part2	311833160	311994754	id-1493	Low
chr2B_part2	311997554	312059400	id-1494	Low
chr2B_part2	312091470	312256799	id-1495	Low
chr2B_part2	312270513	312322566	id-1496	Low
chr2B_part2	312366860	312635966	id-1497	Low
chr2B_part2	312636498	312702398	id-1498	Low
chr2B_part2	312710533	312768007	id-1499	Low
chr2B_part2	312802633	312907028	id-1500	Low
chr2B_part2	312962176	313015393	id-1501	Low
chr2B_part2	313023599	313303027	id-1502	Low
chr2B_part2	313348110	313400514	id-1503	Low
chr2B_part2	313403317	313797185	id-1504	Low
chr2B_part2	313797881	314148467	id-1505	Low
chr2B_part2	314267027	314425012	id-1506	Low
chr2B_part2	314477240	314547640	id-1507	Low
chr2B_part2	314585383	314670039	id-1508	Low
chr2B_part2	314696757	314770377	id-1509	Low
chr2B_part2	314840308	315071515	id-1510	Low
chr2B_part2	315073202	315159415	id-1511	Low
chr2B_part2	315183323	315329282	id-1512	Low
chr2B_part2	315393006	315818585	id-1513	Low
chr2B_part2	315862866	316057235	id-1514	Low
chr2B_part2	316059361	316262668	id-1515	Low
chr2B_part2	316263419	316692242	id-1516	Low
chr2B_part2	316881730	316968715	id-1517	Low
chr2B_part2	316999518	317097228	id-1518	Low
chr2B_part2	317098941	317217740	id-1519	Low
chr2B_part2	317218484	317270657	id-1520	Low
chr2B_part2	317272790	317365829	id-1521	Low
chr2B_part2	317541910	317785000	id-1522	Low
chr2B_part2	317829275	317939333	id-1523	Low
chr2B_part2	317940625	318194047	id-1524	Low
chr2B_part2	318199197	318269287	id-1525	Low
chr2B_part2	318294275	318553725	id-1526	Low
chr2B_part2	318652397	318703432	id-1527	Low
chr2B_part2	321954041	322111223	id-1528	Low
chr2B_part2	322223669	322276224	id-1529	Low
chr2B_part2	322388564	322497558	id-1530	Low
chr2B_part2	327656130	327811429	id-1531	Low
chr2B_part2	327812165	327870078	id-1532	Low
chr2B_part2	327887694	327979729	id-1533	Low
chr2B_part2	328943950	328951200	id-1534	High
chr2B_part2	328963964	328970883	id-1535	High
chr2B_part2	331552869	331558549	id-1536	High
chr2B_part2	332687609	332693320	id-1537	High
chr2B_part2	333108650	333160871	id-1538	Low
chr2B_part2	333253506	333259675	id-1539	High
chr2B_part2	333331197	333408581	id-1540	Low
chr2B_part2	333409217	333460709	id-1541	Low
chr2B_part2	333461274	333546188	id-1542	Low
chr2B_part2	333565603	333631965	id-1543	Low
chr2B_part2	333652344	333750073	id-1544	Low
chr2B_part2	334123972	334271193	id-1545	Low
chr2B_part2	334383107	334512104	id-1546	Low
chr2B_part2	334579466	334586547	id-1547	High
chr2B_part2	334587716	334595830	id-1548	High
chr2B_part2	334826742	334832297	id-1549	High
chr2B_part2	334942571	335024138	id-1550	Low
chr2B_part2	335025978	335245148	id-1551	Low
chr2B_part2	335316098	335366591	id-1552	Low
chr2B_part2	336067668	336213378	id-1553	Low
chr2B_part2	336474144	336571954	id-1554	Low
chr2B_part2	340090013	340095079	id-1555	High
chr2B_part2	340099396	340115571	id-1556	High
chr2B_part2	340324701	340571726	id-1557	Low
chr2B_part2	340576282	340739119	id-1558	Low
chr2B_part2	340762558	340831864	id-1559	Low
chr2B_part2	340832398	341004798	id-1560	Low
chr2B_part2	341195009	341325965	id-1561	Low
chr2B_part2	341533637	341541012	id-1562	High
chr2B_part2	341542449	341551845	id-1563	High
chr2B_part2	341562301	341571877	id-1564	High
chr2B_part2	344019744	344028882	id-1565	High
chr2D_part1	4477634	4486034	id-1566	High
chr2D_part1	8775186	8792375	id-1567	High
chr2D_part1	8796480	8812503	id-1568	High
chr2D_part1	8814595	8819702	id-1569	High
chr2D_part1	8835166	8855762	id-1570	High
chr2D_part1	8858247	8885761	id-1571	High
chr2D_part1	8886292	8906513	id-1572	High
chr2D_part1	8917754	8924856	id-1573	High
chr2D_part1	8925657	8944102	id-1574	High
chr2D_part1	8947318	8961239	id-1575	High
chr2D_part1	8961855	8970937	id-1576	High
chr2D_part1	8973038	8980073	id-1577	High
chr2D_part1	8981360	8988190	id-1578	High
chr2D_part1	9002202	9019808	id-1579	High
chr2D_part1	9026375	9031836	id-1580	High
chr2D_part1	9055906	9071735	id-1581	High
chr2D_part1	9855264	9862922	id-1582	High
chr2D_part1	9870539	9880243	id-1583	High
chr2D_part1	9892679	9899622	id-1584	High
chr2D_part1	9902400	9914303	id-1585	High
chr2D_part1	9918430	9928989	id-1586	High
chr2D_part1	12885446	12923320	id-1587	High
chr2D_part1	14977043	15136387	id-1588	Low
chr2D_part1	15375519	15382813	id-1589	High
chr2D_part1	16490282	16501852	id-1590	High
chr2D_part1	17839748	17846712	id-1591	High
chr2D_part1	18253975	18262989	id-1592	High
chr2D_part1	19686570	19840568	id-1593	Low
chr2D_part1	19936672	20178954	id-1594	Low
chr2D_part1	20194621	20260485	id-1595	Low
chr2D_part1	20438337	20618072	id-1596	Low
chr2D_part1	22246320	22251416	id-1597	High
chr2D_part1	22947910	22957805	id-1598	High
chr2D_part1	23587257	23658147	id-1599	Low
chr2D_part1	23659920	23665604	id-1600	High
chr2D_part1	29840475	29846138	id-1601	High
chr2D_part1	62313014	62370122	id-1602	Low
chr2D_part1	62406104	62545005	id-1603	Low
chr2D_part1	82844208	82849615	id-1604	High
chr2D_part1	83927997	83933224	id-1605	High
chr2D_part1	87880368	87936080	id-1606	Low
chr2D_part1	88591787	88660042	id-1607	Low
chr2D_part1	95534160	95631054	id-1608	Low
chr2D_part1	98582896	98637561	id-1609	Low
chr2D_part1	98828076	98893287	id-1610	Low
chr2D_part1	101330522	101338688	id-1611	High
chr2D_part1	111317924	111323856	id-1612	High
chr2D_part1	158379654	158499655	id-1613	Low
chr2D_part1	181089737	181096218	id-1614	High
chr2D_part1	223839291	223894098	id-1615	Low
chr2D_part1	284125428	284131317	id-1616	High
chr2D_part1	397187487	397238604	id-1617	Low
chr2D_part2	71931925	71946417	id-1618	High
chr2D_part2	137950293	138077019	id-1619	Low
chr2D_part2	144024298	144130211	id-1620	Low
chr2D_part2	144538764	144673376	id-1621	Low
chr2D_part2	148080672	148148040	id-1622	Low
chr2D_part2	148946807	149005580	id-1623	Low
chr2D_part2	149165082	149336882	id-1624	Low
chr2D_part2	150240491	150312725	id-1625	Low
chr2D_part2	150928125	150986234	id-1626	Low
chr2D_part2	151020308	151103347	id-1627	Low
chr2D_part2	151623956	152159658	id-1628	Low
chr2D_part2	152999404	153098933	id-1629	Low
chr2D_part2	153182016	153249471	id-1630	Low
chr2D_part2	153502362	153842621	id-1631	Low
chr2D_part2	154021372	154108242	id-1632	Low
chr2D_part2	154158025	154209616	id-1633	Low
chr2D_part2	156326864	156440982	id-1634	Low
chr2D_part2	156501495	156559537	id-1635	Low
chr2D_part2	156667640	156823649	id-1636	Low
chr2D_part2	156991172	157096878	id-1637	Low
chr2D_part2	157517679	157615693	id-1638	Low
chr2D_part2	166679889	166686377	id-1639	High
chr2D_part2	166719459	166729910	id-1640	High
chr2D_part2	174397166	174713917	id-1641	Low
chr2D_part2	174714446	174801331	id-1642	Low
chr2D_part2	174803474	175134867	id-1643	Low
chr2D_part2	175361954	175421399	id-1644	Low
chr2D_part2	176738034	176801632	id-1645	Low
chr2D_part2	176918474	177135014	id-1646	Low
chr2D_part2	177146992	177198335	id-1647	Low
chr2D_part2	178188919	178617331	id-1648	Low
chr2D_part2	178694364	178775130	id-1649	Low
chr2D_part2	185487739	185594873	id-1650	Low
chr2D_part2	185605651	185669514	id-1651	Low
chr2D_part2	187700401	187705722	id-1652	High
chr2D_part2	187882346	187938600	id-1653	Low
chr2D_part2	188142025	188148166	id-1654	High
chr2D_part2	188278924	188337567	id-1655	Low
chr2D_part2	188349360	188433743	id-1656	Low
chr2D_part2	188483689	188537820	id-1657	Low
chr2D_part2	188561294	188614115	id-1658	Low
chr3A_part1	715894	766173	id-1659	Low
chr3A_part1	1570286	1579295	id-1660	High
chr3A_part1	1625123	1709058	id-1661	Low
chr3A_part1	1956646	5869210	id-1662	Low
chr3A_part1	5967708	5975883	id-1663	High
chr3A_part1	6045313	6050814	id-1664	High
chr3A_part1	6078012	6084212	id-1665	High
chr3A_part1	6095348	6205800	id-1666	Low
chr3A_part1	6240205	6343358	id-1667	Low
chr3A_part1	6343866	6667550	id-1668	Low
chr3A_part1	6711521	6789221	id-1669	Low
chr3A_part1	6795354	6888438	id-1670	Low
chr3A_part1	6900422	7015691	id-1671	Low
chr3A_part1	7016441	7078772	id-1672	Low
chr3A_part1	7126134	7131554	id-1673	High
chr3A_part1	7657980	7712648	id-1674	Low
chr3A_part1	7959424	8030477	id-1675	Low
chr3A_part1	8170591	8175594	id-1676	High
chr3A_part1	8282823	8289618	id-1677	High
chr3A_part1	8330092	8549770	id-1678	Low
chr3A_part1	9987179	10151879	id-1679	Low
chr3A_part1	10334455	10349664	id-1680	High
chr3A_part1	10350203	10356295	id-1681	High
chr3A_part1	10416509	10422047	id-1682	High
chr3A_part1	10441278	10452921	id-1683	High
chr3A_part1	10486253	10559785	id-1684	Low
chr3A_part1	10630945	10698603	id-1685	Low
chr3A_part1	10699249	10822725	id-1686	Low
chr3A_part1	10827846	10881722	id-1687	Low
chr3A_part1	10886463	10941242	id-1688	Low
chr3A_part1	11028501	11123270	id-1689	Low
chr3A_part1	11124363	11349872	id-1690	Low
chr3A_part1	15944987	15954090	id-1691	High
chr3A_part1	15955708	15962327	id-1692	High
chr3A_part1	15992915	15998732	id-1693	High
chr3A_part1	17594711	17600510	id-1694	High
chr3A_part1	18084151	18092153	id-1695	High
chr3A_part1	18773667	18784169	id-1696	High
chr3A_part1	18786288	18791625	id-1697	High
chr3A_part1	18792271	18799735	id-1698	High
chr3A_part1	22196062	22207624	id-1699	High
chr3A_part1	22218974	22231000	id-1700	High
chr3A_part1	23463274	23483644	id-1701	High
chr3A_part1	25397578	25414513	id-1702	High
chr3A_part1	26469854	26475979	id-1703	High
chr3A_part1	27757507	27763563	id-1704	High
chr3A_part1	32143025	32148799	id-1705	High
chr3A_part1	33979524	34005378	id-1706	High
chr3A_part1	35060633	35124171	id-1707	Low
chr3A_part1	37295497	37310077	id-1708	High
chr3A_part1	67198999	67252124	id-1709	Low
chr3A_part1	73628182	73633734	id-1710	High
chr3A_part1	76135848	76141003	id-1711	High
chr3A_part1	101878072	101883601	id-1712	High
chr3A_part1	110007373	110012578	id-1713	High
chr3A_part1	121388564	121393950	id-1714	High
chr3A_part1	128096804	128102118	id-1715	High
chr3A_part1	150517372	150623496	id-1716	Low
chr3A_part1	150632940	150638957	id-1717	High
chr3A_part1	170294081	170374265	id-1718	Low
chr3A_part1	170874438	170881976	id-1719	High
chr3A_part1	173948012	174258342	id-1720	Low
chr3A_part1	175443045	175500430	id-1721	Low
chr3A_part1	183219900	183278791	id-1722	Low
chr3A_part1	184487431	184538420	id-1723	Low
chr3A_part1	187409138	187685129	id-1724	Low
chr3A_part1	262574244	262579395	id-1725	High
chr3A_part1	264262424	264267486	id-1726	High
chr3A_part1	318392281	318455756	id-1727	Low
chr3A_part1	318626652	318702021	id-1728	Low
chr3A_part1	318912714	319046485	id-1729	Low
chr3A_part1	319184326	319236945	id-1730	Low
chr3A_part1	319312780	319446564	id-1731	Low
chr3A_part1	319493900	319569213	id-1732	Low
chr3A_part1	319583221	319675252	id-1733	Low
chr3A_part1	319844297	319899079	id-1734	Low
chr3A_part1	337050977	337060373	id-1735	High
chr3A_part1	345658339	345663782	id-1736	High
chr3A_part1	350777725	350782913	id-1737	High
chr3A_part1	367556498	367564705	id-1738	High
chr3A_part1	395980265	395985732	id-1739	High
chr3A_part1	405935669	405941052	id-1740	High
chr3A_part1	408751003	408766025	id-1741	High
chr3A_part1	408790014	408801535	id-1742	High
chr3A_part1	408817131	408822498	id-1743	High
chr3A_part1	414439015	414449648	id-1744	High
chr3A_part1	414450622	414457973	id-1745	High
chr3A_part1	452368924	452374280	id-1746	High
chr3A_part2	29178457	29183920	id-1747	High
chr3A_part2	57276775	57352457	id-1748	Low
chr3A_part2	72880986	72952260	id-1749	Low
chr3A_part2	74255104	74305608	id-1750	Low
chr3A_part2	76648742	76773748	id-1751	Low
chr3A_part2	105095015	105157536	id-1752	Low
chr3A_part2	105176405	105231124	id-1753	Low
chr3A_part2	106691953	107001639	id-1754	Low
chr3A_part2	108908426	109069639	id-1755	Low
chr3A_part2	109080049	109137140	id-1756	Low
chr3A_part2	117452959	117505850	id-1757	Low
chr3A_part2	117704714	117809338	id-1758	Low
chr3A_part2	117917542	117923296	id-1759	High
chr3A_part2	120208300	120213311	id-1760	High
chr3A_part2	165300560	165357334	id-1761	Low
chr3A_part2	174557465	174567875	id-1762	High
chr3A_part2	176729854	176736424	id-1763	High
chr3A_part2	178981552	179032557	id-1764	Low
chr3A_part2	197422773	197477968	id-1765	Low
chr3A_part2	198388589	198461894	id-1766	Low
chr3A_part2	199031434	199085430	id-1767	Low
chr3A_part2	199146287	199199514	id-1768	Low
chr3A_part2	206951566	206957828	id-1769	High
chr3A_part2	209842896	209940920	id-1770	Low
chr3A_part2	214023466	214030011	id-1771	High
chr3A_part2	215223855	215313371	id-1772	Low
chr3A_part2	215859968	215929638	id-1773	Low
chr3A_part2	216117337	216168966	id-1774	Low
chr3A_part2	216378181	216441440	id-1775	Low
chr3A_part2	220929767	221009205	id-1776	Low
chr3A_part2	236148243	236227883	id-1777	Low
chr3A_part2	237632818	237638343	id-1778	High
chr3A_part2	240427189	240441252	id-1779	High
chr3A_part2	241147213	241215030	id-1780	Low
chr3A_part2	241216026	241285356	id-1781	Low
chr3A_part2	241794646	241809867	id-1782	High
chr3A_part2	242641039	242700101	id-1783	Low
chr3A_part2	242700619	242759200	id-1784	Low
chr3A_part2	260861234	260922833	id-1785	Low
chr3A_part2	264149941	264205977	id-1786	Low
chr3A_part2	265545374	265630484	id-1787	Low
chr3A_part2	265738164	265830981	id-1788	Low
chr3A_part2	265893167	266119227	id-1789	Low
chr3A_part2	266150414	266265733	id-1790	Low
chr3A_part2	266386603	266482771	id-1791	Low
chr3A_part2	266606698	266671412	id-1792	Low
chr3A_part2	266829567	266929179	id-1793	Low
chr3A_part2	267824433	267830631	id-1794	High
chr3A_part2	267986739	268043536	id-1795	Low
chr3A_part2	268535106	268630289	id-1796	Low
chr3A_part2	273204554	273220065	id-1797	High
chr3A_part2	275230244	275235818	id-1798	High
chr3A_part2	276349447	276457999	id-1799	Low
chr3A_part2	277969391	278257283	id-1800	Low
chr3A_part2	280803547	280863400	id-1801	Low
chr3A_part2	287280578	287489238	id-1802	Low
chr3A_part2	288688874	288768891	id-1803	Low
chr3A_part2	288768320	288785548	id-1804	High
chr3A_part2	288929374	288992537	id-1805	Low
chr3A_part2	289890331	289955797	id-1806	Low
chr3A_part2	290819964	290882239	id-1807	Low
chr3A_part2	290901161	290964403	id-1808	Low
chr3A_part2	291102987	291154892	id-1809	Low
chr3A_part2	291161250	291172150	id-1810	High
chr3A_part2	291219539	291353276	id-1811	Low
chr3A_part2	291772457	291779123	id-1812	High
chr3A_part2	292590024	292651482	id-1813	Low
chr3A_part2	292706555	292783364	id-1814	Low
chr3A_part2	292980379	293080041	id-1815	Low
chr3A_part2	293203964	293462017	id-1816	Low
chr3A_part2	293652502	293738345	id-1817	Low
chr3A_part2	293834266	294131207	id-1818	Low
chr3A_part2	294174815	294318618	id-1819	Low
chr3A_part2	294320914	294666080	id-1820	Low
chr3A_part2	295386532	295562207	id-1821	Low
chr3A_part2	295562814	295721199	id-1822	Low
chr3A_part2	296577184	296733396	id-1823	Low
chr3B_part1	2421848	2473401	id-1824	Low
chr3B_part1	2514478	2880603	id-1825	Low
chr3B_part1	2902705	2958787	id-1826	Low
chr3B_part1	3307321	3403315	id-1827	Low
chr3B_part1	3635796	3742403	id-1828	Low
chr3B_part1	4342473	4433907	id-1829	Low
chr3B_part1	4964958	5038468	id-1830	Low
chr3B_part1	5200944	5328933	id-1831	Low
chr3B_part1	5989960	6071331	id-1832	Low
chr3B_part1	6182292	6245026	id-1833	Low
chr3B_part1	7751718	7813197	id-1834	Low
chr3B_part1	7877099	7931975	id-1835	Low
chr3B_part1	8649423	8736624	id-1836	Low
chr3B_part1	9441371	9494811	id-1837	Low
chr3B_part1	9495365	9689538	id-1838	Low
chr3B_part1	9782850	9915477	id-1839	Low
chr3B_part1	10372550	10615234	id-1840	Low
chr3B_part1	14061560	14067328	id-1841	High
chr3B_part1	14103507	14114011	id-1842	High
chr3B_part1	14251997	14343860	id-1843	Low
chr3B_part1	14581384	14832450	id-1844	Low
chr3B_part1	14836724	14933359	id-1845	Low
chr3B_part1	14934182	14994247	id-1846	Low
chr3B_part1	14995218	15049721	id-1847	Low
chr3B_part1	15208860	15453937	id-1848	Low
chr3B_part1	18026670	18397079	id-1849	Low
chr3B_part1	18570404	18647544	id-1850	Low
chr3B_part1	20466241	20476305	id-1851	High
chr3B_part1	24611119	24673967	id-1852	Low
chr3B_part1	27054208	27162579	id-1853	Low
chr3B_part1	29152173	29328433	id-1854	Low
chr3B_part1	29530295	29593441	id-1855	Low
chr3B_part1	29635841	29687899	id-1856	Low
chr3B_part1	29891027	29947497	id-1857	Low
chr3B_part1	29997604	30080983	id-1858	Low
chr3B_part1	30120119	30199925	id-1859	Low
chr3B_part1	30278021	30407204	id-1860	Low
chr3B_part1	33163528	33215015	id-1861	Low
chr3B_part1	33297973	33365919	id-1862	Low
chr3B_part1	34084534	34223334	id-1863	Low
chr3B_part1	34565688	34648869	id-1864	Low
chr3B_part1	34704598	34711048	id-1865	High
chr3B_part1	34713970	34719187	id-1866	High
chr3B_part1	34720767	34726926	id-1867	High
chr3B_part1	34732619	34740484	id-1868	High
chr3B_part1	34909422	34972898	id-1869	Low
chr3B_part1	35073087	35126196	id-1870	Low
chr3B_part1	35156449	35208834	id-1871	Low
chr3B_part1	35209498	35281548	id-1872	Low
chr3B_part1	35683617	35802233	id-1873	Low
chr3B_part1	37169899	37224553	id-1874	Low
chr3B_part1	38164417	38217351	id-1875	Low
chr3B_part1	39474175	39524594	id-1876	Low
chr3B_part1	39603440	39806191	id-1877	Low
chr3B_part1	39823824	39904461	id-1878	Low
chr3B_part1	39905021	40245129	id-1879	Low
chr3B_part1	41078358	41146326	id-1880	Low
chr3B_part1	42173664	42245730	id-1881	Low
chr3B_part1	43681075	43736483	id-1882	Low
chr3B_part1	43740350	43819320	id-1883	Low
chr3B_part1	43837090	44047313	id-1884	Low
chr3B_part1	45365048	45518182	id-1885	Low
chr3B_part1	45754842	46024074	id-1886	Low
chr3B_part1	46104802	46231114	id-1887	Low
chr3B_part1	46285498	46360783	id-1888	Low
chr3B_part1	46365833	46461804	id-1889	Low
chr3B_part1	49413413	49671517	id-1890	Low
chr3B_part1	51062761	51142361	id-1891	Low
chr3B_part1	51958966	52385575	id-1892	Low
chr3B_part1	52386259	52642702	id-1893	Low
chr3B_part1	52892772	53197990	id-1894	Low
chr3B_part1	53815014	53902471	id-1895	Low
chr3B_part1	54067546	54133253	id-1896	Low
chr3B_part1	59527055	59533145	id-1897	High
chr3B_part1	60629847	60636419	id-1898	High
chr3B_part1	62986046	63111824	id-1899	Low
chr3B_part1	63120488	63382776	id-1900	Low
chr3B_part1	68088595	68160632	id-1901	Low
chr3B_part1	69460735	69603459	id-1902	Low
chr3B_part1	70874760	70966179	id-1903	Low
chr3B_part1	70981052	71117302	id-1904	Low
chr3B_part1	71184913	71306762	id-1905	Low
chr3B_part1	71586671	71646885	id-1906	Low
chr3B_part1	80428801	80496587	id-1907	Low
chr3B_part1	82939916	83151311	id-1908	Low
chr3B_part1	89591312	89673005	id-1909	Low
chr3B_part1	121036008	121136725	id-1910	Low
chr3B_part1	123861433	123967792	id-1911	Low
chr3B_part1	124823377	124875894	id-1912	Low
chr3B_part1	124939990	125134297	id-1913	Low
chr3B_part1	125134926	125198884	id-1914	Low
chr3B_part1	128375522	128557913	id-1915	Low
chr3B_part1	134631783	134755068	id-1916	Low
chr3B_part1	134755861	134931380	id-1917	Low
chr3B_part1	135430449	135480737	id-1918	Low
chr3B_part1	148554259	148604331	id-1919	Low
chr3B_part1	154187131	154206836	id-1920	High
chr3B_part1	168275008	168680258	id-1921	Low
chr3B_part1	169830321	170069640	id-1922	Low
chr3B_part1	170070362	170592369	id-1923	Low
chr3B_part1	170593002	170759108	id-1924	Low
chr3B_part1	170759626	171371406	id-1925	Low
chr3B_part1	171372126	171589729	id-1926	Low
chr3B_part1	172175229	172226187	id-1927	Low
chr3B_part1	212870877	212927411	id-1928	Low
chr3B_part1	213504734	213569660	id-1929	Low
chr3B_part1	214285165	214388030	id-1930	Low
chr3B_part1	214443799	214504624	id-1931	Low
chr3B_part1	214718231	214969450	id-1932	Low
chr3B_part1	215132508	215282503	id-1933	Low
chr3B_part1	217682836	217741831	id-1934	Low
chr3B_part1	218076142	218179191	id-1935	Low
chr3B_part1	218197799	218249377	id-1936	Low
chr3B_part1	218291209	218370871	id-1937	Low
chr3B_part1	218389683	218606038	id-1938	Low
chr3B_part1	218670309	218745940	id-1939	Low
chr3B_part1	218869125	218947956	id-1940	Low
chr3B_part1	219003327	219145015	id-1941	Low
chr3B_part1	219152745	219236917	id-1942	Low
chr3B_part1	219517448	219575408	id-1943	Low
chr3B_part1	219618834	219701316	id-1944	Low
chr3B_part1	219736966	219798535	id-1945	Low
chr3B_part1	219820517	219871801	id-1946	Low
chr3B_part1	220022389	220106586	id-1947	Low
chr3B_part1	220346637	220495203	id-1948	Low
chr3B_part1	220524869	220612336	id-1949	Low
chr3B_part1	220658581	220729100	id-1950	Low
chr3B_part1	221208021	221260627	id-1951	Low
chr3B_part1	221681780	221745865	id-1952	Low
chr3B_part1	222825075	223032596	id-1953	Low
chr3B_part1	223045472	223343607	id-1954	Low
chr3B_part1	223382067	223499978	id-1955	Low
chr3B_part1	223550142	223658243	id-1956	Low
chr3B_part1	223700180	223768770	id-1957	Low
chr3B_part1	223807497	223887284	id-1958	Low
chr3B_part1	223967163	224164862	id-1959	Low
chr3B_part1	224373999	224425232	id-1960	Low
chr3B_part1	226900276	226952179	id-1961	Low
chr3B_part1	240161057	240222646	id-1962	Low
chr3B_part1	286383279	286436821	id-1963	Low
chr3B_part1	289897889	291097277	id-1964	Low
chr3B_part1	291099130	291341233	id-1965	Low
chr3B_part1	291341916	291832551	id-1966	Low
chr3B_part1	320913439	320963940	id-1967	Low
chr3B_part1	326816879	326867144	id-1968	Low
chr3B_part1	347029323	347094314	id-1969	Low
chr3B_part1	348491637	348651536	id-1970	Low
chr3B_part1	348659657	348717882	id-1971	Low
chr3B_part1	348784975	349069716	id-1972	Low
chr3B_part1	363826155	363890720	id-1973	Low
chr3B_part1	368869510	369036123	id-1974	Low
chr3B_part1	369384411	369457803	id-1975	Low
chr3B_part1	407929024	407994858	id-1976	Low
chr3B_part1	408084547	408163071	id-1977	Low
chr3B_part2	617738	859841	id-1978	Low
chr3B_part2	4039519	4101628	id-1979	Low
chr3B_part2	12960592	13038717	id-1980	Low
chr3B_part2	18144553	18221068	id-1981	Low
chr3B_part2	18224037	18449827	id-1982	Low
chr3B_part2	29022878	29082565	id-1983	Low
chr3B_part2	30176161	30410173	id-1984	Low
chr3B_part2	30410991	31142319	id-1985	Low
chr3B_part2	31148267	31339060	id-1986	Low
chr3B_part2	38909312	39048712	id-1987	Low
chr3B_part2	39070372	39288957	id-1988	Low
chr3B_part2	47970677	48029926	id-1989	Low
chr3B_part2	59860389	59914093	id-1990	Low
chr3B_part2	60408894	60541725	id-1991	Low
chr3B_part2	62920629	64585028	id-1992	Low
chr3B_part2	65853483	66437589	id-1993	Low
chr3B_part2	66441112	68027114	id-1994	Low
chr3B_part2	68027663	70438458	id-1995	Low
chr3B_part2	70439371	70900120	id-1996	Low
chr3B_part2	71048552	71125612	id-1997	Low
chr3B_part2	71265711	71321294	id-1998	Low
chr3B_part2	71322046	71610940	id-1999	Low
chr3B_part2	72535834	72729699	id-2000	Low
[truncated: 4,631 more rows]
