# Supplementary material for: DAWN: a resource for yielding insights into the diversity among wheat genomes
Source: BMC Genomics. 2018 Dec 17;19:941. doi: 10.1186/s12864-018-5228-2 (PMC6296097; doi:10.1186/s12864-018-5228-2)
Supplement: Supplementary file 6 — ZIP file containing BED5 format files of high and low read coverage regions. BED5 format file for each WGS accession. The score column (5th column) indicates if the feature (row) represents a region which has >2*SD above (High) or below (Low) the mean read coverage. (ZIP 1455 kb) [file 12864_2018_5228_MOESM6_ESM.zip › read_coverage_high_low/Baxter.realigned.bam.bw.high_low.bed]

chr1A_part1	632361	637778	id-1	High
chr1A_part1	2377717	2386903	id-2	High
chr1A_part1	3678816	3754544	id-3	Low
chr1A_part1	4260505	4315202	id-4	Low
chr1A_part1	4349246	4458065	id-5	Low
chr1A_part1	4557474	4660611	id-6	Low
chr1A_part1	6151772	6157106	id-7	High
chr1A_part1	6157757	6166002	id-8	High
chr1A_part1	6170243	6175410	id-9	High
chr1A_part1	6217675	6232187	id-10	High
chr1A_part1	6270022	6275339	id-11	High
chr1A_part1	6438286	6443736	id-12	High
chr1A_part1	6447728	6497728	id-13	Low
chr1A_part1	6511947	6520031	id-14	High
chr1A_part1	6565247	6640520	id-15	Low
chr1A_part1	6792790	6854470	id-16	Low
chr1A_part1	8340505	8349394	id-17	High
chr1A_part1	8358062	8363487	id-18	High
chr1A_part1	8438050	8489329	id-19	Low
chr1A_part1	8894498	8945789	id-20	Low
chr1A_part1	9256429	9316996	id-21	Low
chr1A_part1	9529309	9541622	id-22	High
chr1A_part1	9585903	9642262	id-23	Low
chr1A_part1	9688609	9761033	id-24	Low
chr1A_part1	9788725	9839546	id-25	Low
chr1A_part1	9985881	10038632	id-26	Low
chr1A_part1	10114127	10148507	id-27	High
chr1A_part1	11232193	11383949	id-28	Low
chr1A_part1	11420048	11425334	id-29	High
chr1A_part1	11426415	11432338	id-30	High
chr1A_part1	11451522	11457128	id-31	High
chr1A_part1	11617437	11622536	id-32	High
chr1A_part1	11624656	11634766	id-33	High
chr1A_part1	12571935	12582042	id-34	High
chr1A_part1	12595395	12602139	id-35	High
chr1A_part1	13349417	13416838	id-36	Low
chr1A_part1	13492909	13565445	id-37	Low
chr1A_part1	13912156	13922557	id-38	High
chr1A_part1	14765727	14771590	id-39	High
chr1A_part1	14783857	14793556	id-40	High
chr1A_part1	14794499	14801352	id-41	High
chr1A_part1	15070329	15143599	id-42	Low
chr1A_part1	16436200	16498519	id-43	Low
chr1A_part1	16550629	16813698	id-44	Low
chr1A_part1	18287557	18293317	id-45	High
chr1A_part1	19121703	19138261	id-46	High
chr1A_part1	19152018	19234076	id-47	Low
chr1A_part1	19345583	19448686	id-48	Low
chr1A_part1	19539704	19546031	id-49	High
chr1A_part1	19546962	19553030	id-50	High
chr1A_part1	19781541	19847917	id-51	Low
chr1A_part1	20204904	20210522	id-52	High
chr1A_part1	20534569	20543397	id-53	High
chr1A_part1	21074409	21101999	id-54	High
chr1A_part1	21103964	21110237	id-55	High
chr1A_part1	21244279	21254380	id-56	High
chr1A_part1	21563445	21569907	id-57	High
chr1A_part1	22109394	22188580	id-58	Low
chr1A_part1	22626000	22631652	id-59	High
chr1A_part1	22656739	22663805	id-60	High
chr1A_part1	23973215	24053852	id-61	Low
chr1A_part1	24582852	24657018	id-62	Low
chr1A_part1	24660810	24766697	id-63	Low
chr1A_part1	26394974	26461836	id-64	Low
chr1A_part1	26722226	26807288	id-65	Low
chr1A_part1	27509736	27515009	id-66	High
chr1A_part1	27581109	27635913	id-67	Low
chr1A_part1	27636639	27711020	id-68	Low
chr1A_part1	28051246	28111743	id-69	Low
chr1A_part1	28113362	28192307	id-70	Low
chr1A_part1	28254618	28353674	id-71	Low
chr1A_part1	28367055	28373036	id-72	High
chr1A_part1	28514980	28520393	id-73	High
chr1A_part1	29822242	29876586	id-74	Low
chr1A_part1	38842319	38866111	id-75	High
chr1A_part1	39513809	39566983	id-76	Low
chr1A_part1	41070326	41079702	id-77	High
chr1A_part1	41518589	41524386	id-78	High
chr1A_part1	41526886	41537847	id-79	High
chr1A_part1	41950559	42007371	id-80	Low
chr1A_part1	44118109	44169407	id-81	Low
chr1A_part1	44361699	44366707	id-82	High
chr1A_part1	46568440	46774615	id-83	Low
chr1A_part1	52068702	52139954	id-84	Low
chr1A_part1	63869118	63874934	id-85	High
chr1A_part1	115055316	115063715	id-86	High
chr1A_part1	115065628	115076628	id-87	High
chr1A_part1	128010115	128016965	id-88	High
chr1A_part1	128032042	128048412	id-89	High
chr1A_part1	128049164	128057615	id-90	High
chr1A_part1	128067468	128076087	id-91	High
chr1A_part1	128077368	128083288	id-92	High
chr1A_part1	128094174	128105079	id-93	High
chr1A_part1	128155611	128163216	id-94	High
chr1A_part1	128176265	128196106	id-95	High
chr1A_part1	128208651	128214108	id-96	High
chr1A_part1	128218863	128230665	id-97	High
chr1A_part1	128231556	128239672	id-98	High
chr1A_part1	129389769	129394954	id-99	High
chr1A_part1	177419020	177440201	id-100	High
chr1A_part1	177454479	177468274	id-101	High
chr1A_part1	177469043	177492161	id-102	High
chr1A_part1	177506270	177539480	id-103	High
chr1A_part1	189917699	189923368	id-104	High
chr1A_part1	221771057	221781107	id-105	High
chr1A_part1	260000320	260051584	id-106	Low
chr1A_part1	279836708	279843388	id-107	High
chr1A_part1	294859682	294870521	id-108	High
chr1A_part1	319476818	319483723	id-109	High
chr1A_part1	323998457	324056580	id-110	Low
chr1A_part1	355495933	355505783	id-111	High
chr1A_part1	372987370	373247820	id-112	Low
chr1A_part1	379695707	379702638	id-113	High
chr1A_part1	379705738	379711700	id-114	High
chr1A_part1	382112161	382188916	id-115	Low
chr1A_part1	383072331	383724101	id-116	Low
chr1A_part1	383724786	384164032	id-117	Low
chr1A_part1	401214364	401220401	id-118	High
chr1A_part1	409835674	409842559	id-119	High
chr1A_part1	412442210	412452548	id-120	High
chr1A_part1	412453055	412463372	id-121	High
chr1A_part1	414909435	414985889	id-122	Low
chr1A_part1	415299634	415305335	id-123	High
chr1A_part1	421164407	421928915	id-124	Low
chr1A_part1	421929557	422052172	id-125	Low
chr1A_part1	425256018	425276002	id-126	High
chr1A_part1	431941885	431947671	id-127	High
chr1A_part1	433209509	433464076	id-128	Low
chr1A_part1	433465748	433544662	id-129	Low
chr1A_part1	433545486	433794645	id-130	Low
chr1A_part1	437286632	437337463	id-131	Low
chr1A_part1	449462647	449468847	id-132	High
chr1A_part2	3037121	3221046	id-133	Low
chr1A_part2	11942813	12019522	id-134	Low
chr1A_part2	25627696	25678832	id-135	Low
chr1A_part2	36087213	36170986	id-136	Low
chr1A_part2	60690046	60760129	id-137	Low
chr1A_part2	63267396	63392642	id-138	Low
chr1A_part2	64493853	64543936	id-139	Low
chr1A_part2	72671356	72725550	id-140	Low
chr1A_part2	73517176	73606672	id-141	Low
chr1A_part2	89811495	89820577	id-142	High
chr1A_part2	89823298	89839623	id-143	High
chr1A_part2	89840300	89853174	id-144	High
chr1A_part2	89854828	89869039	id-145	High
chr1A_part2	91980166	91991944	id-146	High
chr1A_part2	92007675	92020354	id-147	High
chr1A_part2	98174998	98243613	id-148	Low
chr1A_part2	98377192	98514627	id-149	Low
chr1A_part2	98725171	98792715	id-150	Low
chr1A_part2	98995085	99050137	id-151	Low
chr1A_part2	99145889	99274431	id-152	Low
chr1A_part2	99356143	99416245	id-153	Low
chr1A_part2	99424792	99485174	id-154	Low
chr1A_part2	99803805	99960115	id-155	Low
chr1A_part2	109207923	109333150	id-156	Low
chr1A_part2	109352855	109510274	id-157	Low
chr1A_part2	109510826	109592550	id-158	Low
chr1A_part2	112226445	112300184	id-159	Low
chr1A_part2	112809531	113053281	id-160	Low
chr1A_part2	113564171	113763743	id-161	Low
chr1A_part2	113765003	113836908	id-162	Low
chr1A_part2	113931020	114124231	id-163	Low
chr1A_part2	115107946	115193048	id-164	Low
chr1A_part2	115220792	115292612	id-165	Low
chr1A_part2	115531073	115583927	id-166	Low
chr1A_part2	117752777	117805629	id-167	Low
chr1A_part2	117806539	117940091	id-168	Low
chr1B_part1	9100	436969	id-169	Low
chr1B_part1	462889	706746	id-170	Low
chr1B_part1	725078	903777	id-171	Low
chr1B_part1	904283	1000409	id-172	Low
chr1B_part1	1001198	1199277	id-173	Low
chr1B_part1	1554707	1728843	id-174	Low
chr1B_part1	2109961	2243855	id-175	Low
chr1B_part1	2247085	2341563	id-176	Low
chr1B_part1	3140249	3145696	id-177	High
chr1B_part1	3208791	3215365	id-178	High
chr1B_part1	3295642	3508474	id-179	Low
chr1B_part1	3509351	3573023	id-180	Low
chr1B_part1	3575980	3636766	id-181	Low
chr1B_part1	3658631	3760956	id-182	Low
chr1B_part1	3777412	3857444	id-183	Low
chr1B_part1	3875913	3949583	id-184	Low
chr1B_part1	3954371	4151122	id-185	Low
chr1B_part1	4353546	4441833	id-186	Low
chr1B_part1	4535864	4590944	id-187	Low
chr1B_part1	4853698	4956658	id-188	Low
chr1B_part1	5520403	5683967	id-189	Low
chr1B_part1	5751483	5817039	id-190	Low
chr1B_part1	5818191	5877997	id-191	Low
chr1B_part1	5893366	5967705	id-192	Low
chr1B_part1	5989270	6047511	id-193	Low
chr1B_part1	6365305	6435344	id-194	Low
chr1B_part1	6680091	6744725	id-195	Low
chr1B_part1	6876928	7034460	id-196	Low
chr1B_part1	7368430	7476455	id-197	Low
chr1B_part1	7556730	7636831	id-198	Low
chr1B_part1	7637352	7715269	id-199	Low
chr1B_part1	7716784	7846915	id-200	Low
chr1B_part1	7850799	7911516	id-201	Low
chr1B_part1	7928321	7987521	id-202	Low
chr1B_part1	8419307	8551714	id-203	Low
chr1B_part1	9628518	9640623	id-204	High
chr1B_part1	10074684	10080483	id-205	High
chr1B_part1	10091934	10097271	id-206	High
chr1B_part1	12058531	12065915	id-207	High
chr1B_part1	12105390	12111355	id-208	High
chr1B_part1	12119172	12124267	id-209	High
chr1B_part1	12125935	12131681	id-210	High
chr1B_part1	12405441	12410655	id-211	High
chr1B_part1	12419365	12431902	id-212	High
chr1B_part1	13711374	13776969	id-213	Low
chr1B_part1	13792450	13846350	id-214	Low
chr1B_part1	13893267	13965400	id-215	Low
chr1B_part1	14170701	14283620	id-216	Low
chr1B_part1	14289152	14413290	id-217	Low
chr1B_part1	14460313	14466124	id-218	High
chr1B_part1	14511078	14606527	id-219	Low
chr1B_part1	14691932	14813549	id-220	Low
chr1B_part1	14928381	14935730	id-221	High
chr1B_part1	15450846	15527081	id-222	Low
chr1B_part1	15587227	15715825	id-223	Low
chr1B_part1	15750683	15871616	id-224	Low
chr1B_part1	15894007	16129367	id-225	Low
chr1B_part1	16131502	16188187	id-226	Low
chr1B_part1	16239330	16302841	id-227	Low
chr1B_part1	16323108	16425453	id-228	Low
chr1B_part1	16473716	16479316	id-229	High
chr1B_part1	16527793	16605239	id-230	Low
chr1B_part1	16693774	16766628	id-231	Low
chr1B_part1	16952945	17013546	id-232	Low
chr1B_part1	17088463	17141595	id-233	Low
chr1B_part1	17148178	17241338	id-234	Low
chr1B_part1	17272138	17348929	id-235	Low
chr1B_part1	17388348	17465107	id-236	Low
chr1B_part1	17503535	17515257	id-237	High
chr1B_part1	17965518	18088807	id-238	Low
chr1B_part1	18124381	18252083	id-239	Low
chr1B_part1	18252588	18358248	id-240	Low
chr1B_part1	18417563	18563724	id-241	Low
chr1B_part1	18565150	18683409	id-242	Low
chr1B_part1	18690001	18847628	id-243	Low
chr1B_part1	19081113	19201079	id-244	Low
chr1B_part1	19217370	19222750	id-245	High
chr1B_part1	19232433	19307406	id-246	Low
chr1B_part1	19314446	19976410	id-247	Low
chr1B_part1	19982933	20038049	id-248	Low
chr1B_part1	20048009	20126983	id-249	Low
chr1B_part1	20176492	20259666	id-250	Low
chr1B_part1	20260446	20555429	id-251	Low
chr1B_part1	20753239	20804447	id-252	Low
chr1B_part1	20864637	21332056	id-253	Low
chr1B_part1	21355102	21465203	id-254	Low
chr1B_part1	21465776	21640015	id-255	Low
chr1B_part1	21640614	22001391	id-256	Low
chr1B_part1	22197501	22268956	id-257	Low
chr1B_part1	22321059	22560139	id-258	Low
chr1B_part1	22587841	22648632	id-259	Low
chr1B_part1	22654549	22659711	id-260	High
chr1B_part1	22722590	22832798	id-261	Low
chr1B_part1	23137129	23216169	id-262	Low
chr1B_part1	23224560	23898482	id-263	Low
chr1B_part1	23906683	23974594	id-264	Low
chr1B_part1	24113876	24124829	id-265	High
chr1B_part1	24134321	24140570	id-266	High
chr1B_part1	24224583	24512907	id-267	Low
chr1B_part1	24570598	24638267	id-268	Low
chr1B_part1	24702486	24771575	id-269	Low
chr1B_part1	24932825	24983256	id-270	Low
chr1B_part1	24988070	25119477	id-271	Low
chr1B_part1	25124455	25247311	id-272	Low
chr1B_part1	25246978	25255792	id-273	High
chr1B_part1	25263530	25460154	id-274	Low
chr1B_part1	25519169	25569202	id-275	Low
chr1B_part1	25598349	25721475	id-276	Low
chr1B_part1	25724637	25809397	id-277	Low
chr1B_part1	25821771	25916256	id-278	Low
chr1B_part1	25939536	26038772	id-279	Low
chr1B_part1	26425629	26611580	id-280	Low
chr1B_part1	26612333	26783980	id-281	Low
chr1B_part1	26784862	26836072	id-282	Low
chr1B_part1	26983463	27150259	id-283	Low
chr1B_part1	27175757	27242787	id-284	Low
chr1B_part1	27363958	27471355	id-285	Low
chr1B_part1	27472902	27556623	id-286	Low
chr1B_part1	27557141	27639658	id-287	Low
chr1B_part1	27752223	28023997	id-288	Low
chr1B_part1	28198041	28255597	id-289	Low
chr1B_part1	28377142	28434781	id-290	Low
chr1B_part1	28507282	28523966	id-291	High
chr1B_part1	29028431	29039795	id-292	High
chr1B_part1	29398453	29404195	id-293	High
chr1B_part1	29516019	29780286	id-294	Low
chr1B_part1	29824402	29925299	id-295	Low
chr1B_part1	29968220	30048538	id-296	Low
chr1B_part1	30066434	30187237	id-297	Low
chr1B_part1	30223829	30379819	id-298	Low
chr1B_part1	30397399	30506116	id-299	Low
chr1B_part1	30552498	30644967	id-300	Low
chr1B_part1	30738485	30792778	id-301	Low
chr1B_part1	30882206	31026227	id-302	Low
chr1B_part1	31026728	31157240	id-303	Low
chr1B_part1	31159981	31287974	id-304	Low
chr1B_part1	31322730	31374766	id-305	Low
chr1B_part1	31415114	31529268	id-306	Low
chr1B_part1	31531728	31739020	id-307	Low
chr1B_part1	31759449	31812365	id-308	Low
chr1B_part1	31824148	31829638	id-309	High
chr1B_part1	32426973	32432016	id-310	High
chr1B_part1	34210080	34348114	id-311	Low
chr1B_part1	34348648	34484139	id-312	Low
chr1B_part1	35171711	35184460	id-313	High
chr1B_part1	35210421	35218590	id-314	High
chr1B_part1	35236850	35244147	id-315	High
chr1B_part1	35244711	35254857	id-316	High
chr1B_part1	35255814	35261008	id-317	High
chr1B_part1	35269538	35278460	id-318	High
chr1B_part1	38916307	39066013	id-319	Low
chr1B_part1	40354518	40369297	id-320	High
chr1B_part1	40385840	40395700	id-321	High
chr1B_part1	41449338	41507012	id-322	Low
chr1B_part1	41508279	41641495	id-323	Low
chr1B_part1	42242639	42254319	id-324	High
chr1B_part1	43122929	43128373	id-325	High
chr1B_part1	44727935	44798613	id-326	Low
chr1B_part1	44832539	44839768	id-327	High
chr1B_part1	45424759	45648780	id-328	Low
chr1B_part1	45654274	45710900	id-329	Low
chr1B_part1	45869673	45936748	id-330	Low
chr1B_part1	46050812	46104134	id-331	Low
chr1B_part1	46978311	47130790	id-332	Low
chr1B_part1	47886148	47893454	id-333	High
chr1B_part1	49017227	49035793	id-334	High
chr1B_part1	49042556	49051213	id-335	High
chr1B_part1	49069944	49079113	id-336	High
chr1B_part1	49087170	49097327	id-337	High
chr1B_part1	49166129	49179369	id-338	High
chr1B_part1	49199146	49206552	id-339	High
chr1B_part1	49216465	49229584	id-340	High
chr1B_part1	49242599	49253126	id-341	High
chr1B_part1	49309236	49321570	id-342	High
chr1B_part1	49347517	49360846	id-343	High
chr1B_part1	49374574	49380985	id-344	High
chr1B_part1	49404050	49410309	id-345	High
chr1B_part1	49410836	49416848	id-346	High
chr1B_part1	49423708	49430053	id-347	High
chr1B_part1	49437438	49561526	id-348	Low
chr1B_part1	49562179	49612496	id-349	Low
chr1B_part1	49690117	49750681	id-350	Low
chr1B_part1	49752093	49802147	id-351	Low
chr1B_part1	51051089	51104500	id-352	Low
chr1B_part1	51142208	51226966	id-353	Low
chr1B_part1	51272206	51509941	id-354	Low
chr1B_part1	51619636	52307142	id-355	Low
chr1B_part1	52308377	52404680	id-356	Low
chr1B_part1	52547502	52560245	id-357	High
chr1B_part1	52571362	52577060	id-358	High
chr1B_part1	57439227	57497692	id-359	Low
chr1B_part1	57813106	58115760	id-360	Low
chr1B_part1	58655851	58661431	id-361	High
chr1B_part1	58670151	58675160	id-362	High
chr1B_part1	59640588	59821926	id-363	Low
chr1B_part1	60127463	60255816	id-364	Low
chr1B_part1	61096535	61105325	id-365	High
chr1B_part1	61458964	61466412	id-366	High
chr1B_part1	62059266	62193917	id-367	Low
chr1B_part1	62286337	62418640	id-368	Low
chr1B_part1	64142779	64147837	id-369	High
chr1B_part1	66350439	66356201	id-370	High
chr1B_part1	66365348	66371824	id-371	High
chr1B_part1	76735723	76747537	id-372	High
chr1B_part1	76748116	76753855	id-373	High
chr1B_part1	76814388	76819868	id-374	High
chr1B_part1	76829628	76837313	id-375	High
chr1B_part1	76855321	76860804	id-376	High
chr1B_part1	76869893	76878309	id-377	High
chr1B_part1	76897602	76904878	id-378	High
chr1B_part1	76915364	76921563	id-379	High
chr1B_part1	76942567	76950905	id-380	High
chr1B_part1	76991621	77002034	id-381	High
chr1B_part1	77025339	77034934	id-382	High
chr1B_part1	77047873	77065396	id-383	High
chr1B_part1	77066521	77094675	id-384	High
chr1B_part1	77109339	77114546	id-385	High
chr1B_part1	93924741	93930322	id-386	High
chr1B_part1	107683653	107689002	id-387	High
chr1B_part1	121841521	121853375	id-388	High
chr1B_part1	135964434	135972630	id-389	High
chr1B_part1	157467782	157474682	id-390	High
chr1B_part1	157475358	157483630	id-391	High
chr1B_part1	165258269	165413083	id-392	Low
chr1B_part1	185345369	185350879	id-393	High
chr1B_part1	236773143	236783601	id-394	High
chr1B_part1	236812820	236824173	id-395	High
chr1B_part1	236827029	236833526	id-396	High
chr1B_part1	236844604	236861349	id-397	High
chr1B_part1	236869860	236875971	id-398	High
chr1B_part1	236878791	236884527	id-399	High
chr1B_part1	236916944	236923183	id-400	High
chr1B_part1	236928230	236933231	id-401	High
chr1B_part1	236937851	236948184	id-402	High
chr1B_part1	236963136	236969473	id-403	High
chr1B_part1	236998103	237009599	id-404	High
chr1B_part1	237026788	237032326	id-405	High
chr1B_part1	237035132	237042673	id-406	High
chr1B_part1	237092808	237098111	id-407	High
chr1B_part1	237116453	237122108	id-408	High
chr1B_part1	237122758	237131778	id-409	High
chr1B_part1	237192344	237198348	id-410	High
chr1B_part1	237252068	237270573	id-411	High
chr1B_part1	237292268	237298533	id-412	High
chr1B_part1	237299060	237306256	id-413	High
chr1B_part1	237309641	237315728	id-414	High
chr1B_part1	237342597	237347602	id-415	High
chr1B_part1	237355631	237361042	id-416	High
chr1B_part1	237362441	237368516	id-417	High
chr1B_part1	237370988	237379271	id-418	High
chr1B_part1	237387813	237409595	id-419	High
chr1B_part1	237421343	237427501	id-420	High
chr1B_part1	237435197	237443463	id-421	High
chr1B_part1	237475838	237488081	id-422	High
chr1B_part1	237497513	237502586	id-423	High
chr1B_part1	237505562	237512597	id-424	High
chr1B_part1	237522697	237527905	id-425	High
chr1B_part1	237539190	237550306	id-426	High
chr1B_part1	237550823	237562310	id-427	High
chr1B_part1	237573524	237591791	id-428	High
chr1B_part1	237592887	237598446	id-429	High
chr1B_part1	237612767	237619441	id-430	High
chr1B_part1	237620663	237625846	id-431	High
chr1B_part1	237628601	237634051	id-432	High
chr1B_part1	237635660	237641634	id-433	High
chr1B_part1	237668030	237681949	id-434	High
chr1B_part1	237703929	237712254	id-435	High
chr1B_part1	237733209	237751549	id-436	High
chr1B_part1	237753103	237782095	id-437	High
chr1B_part1	237799173	237807790	id-438	High
chr1B_part1	237820668	237825723	id-439	High
chr1B_part1	237826423	237841779	id-440	High
chr1B_part1	237842320	237849178	id-441	High
chr1B_part1	237880190	237885234	id-442	High
chr1B_part1	237885749	237892420	id-443	High
chr1B_part1	237921333	237928369	id-444	High
chr1B_part1	237992601	237997685	id-445	High
chr1B_part1	237999749	238007356	id-446	High
chr1B_part1	238008679	238015562	id-447	High
chr1B_part1	238016144	238022621	id-448	High
chr1B_part1	238036814	238042333	id-449	High
chr1B_part1	238081522	238094320	id-450	High
chr1B_part1	241845766	241852829	id-451	High
chr1B_part1	241884155	241911746	id-452	High
chr1B_part1	241912546	241922641	id-453	High
chr1B_part1	241928943	241941430	id-454	High
chr1B_part1	244431919	244498735	id-455	Low
chr1B_part1	253018185	253024060	id-456	High
chr1B_part1	266056295	266061713	id-457	High
chr1B_part1	296813939	296951817	id-458	Low
chr1B_part1	297137057	297189862	id-459	Low
chr1B_part1	301285088	301364159	id-460	Low
chr1B_part1	301567113	301632746	id-461	Low
chr1B_part1	301710436	301774514	id-462	Low
chr1B_part1	301855852	301975081	id-463	Low
chr1B_part1	302391185	302459814	id-464	Low
chr1B_part1	305181545	305233369	id-465	Low
chr1B_part1	305322664	305415822	id-466	Low
chr1B_part1	305545221	305622510	id-467	Low
chr1B_part1	305623598	305719277	id-468	Low
chr1B_part1	305757765	305843009	id-469	Low
chr1B_part1	305889575	306046968	id-470	Low
chr1B_part1	306094182	306203085	id-471	Low
chr1B_part1	306288489	306374437	id-472	Low
chr1B_part1	306433283	306507846	id-473	Low
chr1B_part1	306515499	306569647	id-474	Low
chr1B_part1	306588153	306642641	id-475	Low
chr1B_part1	306713066	306788552	id-476	Low
chr1B_part1	306803773	306860710	id-477	Low
chr1B_part1	306939313	306998947	id-478	Low
chr1B_part1	307011229	307076834	id-479	Low
chr1B_part1	307174093	307277074	id-480	Low
chr1B_part1	307277730	307403957	id-481	Low
chr1B_part1	307482195	307597059	id-482	Low
chr1B_part1	307611331	307735866	id-483	Low
chr1B_part1	307736400	307811724	id-484	Low
chr1B_part1	307812301	308009551	id-485	Low
chr1B_part1	308054302	308111417	id-486	Low
chr1B_part1	308192545	308326915	id-487	Low
chr1B_part1	308385219	308435718	id-488	Low
chr1B_part1	308442396	308508974	id-489	Low
chr1B_part1	308635668	308903640	id-490	Low
chr1B_part1	308910633	309116089	id-491	Low
chr1B_part1	310086023	310096023	id-492	High
chr1B_part1	313685363	313745445	id-493	Low
chr1B_part1	314584448	314635460	id-494	Low
chr1B_part1	314643751	314699773	id-495	Low
chr1B_part1	314751531	315071196	id-496	Low
chr1B_part1	315071881	315317765	id-497	Low
chr1B_part1	315391430	315454104	id-498	Low
chr1B_part1	315541559	315613262	id-499	Low
chr1B_part1	315614025	315717179	id-500	Low
chr1B_part1	315717792	315822103	id-501	Low
chr1B_part1	315824199	316082674	id-502	Low
chr1B_part1	316083211	316298606	id-503	Low
chr1B_part1	316301182	316605653	id-504	Low
chr1B_part1	316606257	316720920	id-505	Low
chr1B_part1	316836223	316894994	id-506	Low
chr1B_part1	316927906	316980010	id-507	Low
chr1B_part1	317013792	317067772	id-508	Low
chr1B_part1	317190100	317310342	id-509	Low
chr1B_part1	317587559	317642989	id-510	Low
chr1B_part1	317643507	317711466	id-511	Low
chr1B_part1	317711974	317772940	id-512	Low
chr1B_part1	317918753	317991443	id-513	Low
chr1B_part1	318001448	318381825	id-514	Low
chr1B_part1	318428623	318545597	id-515	Low
chr1B_part1	318546140	318597315	id-516	Low
chr1B_part1	318601861	318945390	id-517	Low
chr1B_part1	318946093	319108128	id-518	Low
chr1B_part1	319109184	319162785	id-519	Low
chr1B_part1	319163526	319267704	id-520	Low
chr1B_part1	319268413	319351346	id-521	Low
chr1B_part1	319351873	319409506	id-522	Low
chr1B_part1	319419079	319767396	id-523	Low
chr1B_part1	319768111	319895777	id-524	Low
chr1B_part1	319896283	320608396	id-525	Low
chr1B_part1	320609341	320757980	id-526	Low
chr1B_part1	320758581	320875776	id-527	Low
chr1B_part1	320876474	320948116	id-528	Low
chr1B_part1	320985943	321250957	id-529	Low
chr1B_part1	321286845	321681161	id-530	Low
chr1B_part1	321710072	321789968	id-531	Low
chr1B_part1	321797765	321875610	id-532	Low
chr1B_part1	321992047	322095814	id-533	Low
chr1B_part1	322118984	322277512	id-534	Low
chr1B_part1	322287933	322359229	id-535	Low
chr1B_part1	328440321	328501653	id-536	Low
chr1B_part1	328516508	328632128	id-537	Low
chr1B_part1	329967328	330217756	id-538	Low
chr1B_part1	330234085	330364111	id-539	Low
chr1B_part1	331513224	331525811	id-540	High
chr1B_part1	331531936	331542208	id-541	High
chr1B_part1	336276025	336351279	id-542	Low
chr1B_part1	338035632	338041280	id-543	High
chr1B_part1	359498499	359503909	id-544	High
chr1B_part1	368603607	368608866	id-545	High
chr1B_part1	374381501	374459953	id-546	Low
chr1B_part1	382387910	382510047	id-547	Low
chr1B_part1	389016355	389021662	id-548	High
chr1B_part1	389022470	389029575	id-549	High
chr1B_part1	408797596	408877290	id-550	Low
chr1B_part1	415213129	415219698	id-551	High
chr1B_part1	421425906	421494918	id-552	Low
chr1B_part1	423180568	423186079	id-553	High
chr1B_part1	424597128	424886358	id-554	Low
chr1B_part1	424888432	426070399	id-555	Low
chr1B_part1	426112942	426395629	id-556	Low
chr1B_part1	434835857	435042030	id-557	Low
chr1B_part2	3891305	3896549	id-558	High
chr1B_part2	27478898	27484009	id-559	High
chr1B_part2	70003879	70066325	id-560	Low
chr1B_part2	70067177	70280645	id-561	Low
chr1B_part2	70584795	70663728	id-562	Low
chr1B_part2	104869855	105117199	id-563	Low
chr1B_part2	105187627	105296146	id-564	Low
chr1B_part2	105298872	105394200	id-565	Low
chr1B_part2	117590033	118106127	id-566	Low
chr1B_part2	118107712	118169327	id-567	Low
chr1B_part2	123099267	123236462	id-568	Low
chr1B_part2	123237109	123442538	id-569	Low
chr1B_part2	126358796	126451495	id-570	Low
chr1B_part2	127465369	127524527	id-571	Low
chr1B_part2	128519231	128658110	id-572	Low
chr1B_part2	128674036	129018396	id-573	Low
chr1B_part2	129018992	129250816	id-574	Low
chr1B_part2	131638067	131717045	id-575	Low
chr1B_part2	132094235	132101432	id-576	High
chr1B_part2	132111716	132118252	id-577	High
chr1B_part2	134908316	134998278	id-578	Low
chr1B_part2	135051529	135137745	id-579	Low
chr1B_part2	137210327	137287168	id-580	Low
chr1B_part2	139325079	139711658	id-581	Low
chr1B_part2	139712257	139895690	id-582	Low
chr1B_part2	139916512	140215087	id-583	Low
chr1B_part2	140215618	140282121	id-584	Low
chr1B_part2	140282776	140741418	id-585	Low
chr1B_part2	140741924	140887867	id-586	Low
chr1B_part2	140888988	141051700	id-587	Low
chr1B_part2	141070106	141164503	id-588	Low
chr1B_part2	141165283	141216757	id-589	Low
chr1B_part2	144778563	144887411	id-590	Low
chr1B_part2	147587932	147832136	id-591	Low
chr1B_part2	147878991	148091357	id-592	Low
chr1B_part2	148092160	148262864	id-593	Low
chr1B_part2	148638840	148691130	id-594	Low
chr1B_part2	148804695	148886584	id-595	Low
chr1B_part2	148942098	149103949	id-596	Low
chr1B_part2	149105334	149243133	id-597	Low
chr1B_part2	149290065	149351392	id-598	Low
chr1B_part2	151258012	151370687	id-599	Low
chr1B_part2	151401452	151455387	id-600	Low
chr1B_part2	151470940	151661418	id-601	Low
chr1B_part2	151813992	151949878	id-602	Low
chr1B_part2	151950629	152007771	id-603	Low
chr1B_part2	152081765	152192876	id-604	Low
chr1B_part2	152296627	152354905	id-605	Low
chr1B_part2	153520682	153645859	id-606	Low
chr1B_part2	153695556	153826844	id-607	Low
chr1B_part2	154787030	154884102	id-608	Low
chr1B_part2	164373327	164427035	id-609	Low
chr1B_part2	174530120	174599466	id-610	Low
chr1B_part2	184720691	184849227	id-611	Low
chr1B_part2	185050356	185113556	id-612	Low
chr1B_part2	185124395	185184252	id-613	Low
chr1B_part2	185243285	185298868	id-614	Low
chr1B_part2	193181177	193237413	id-615	Low
chr1B_part2	193329828	193388905	id-616	Low
chr1B_part2	194296966	194368664	id-617	Low
chr1B_part2	194613833	194897238	id-618	Low
chr1B_part2	194899497	194988361	id-619	Low
chr1B_part2	195008647	195087173	id-620	Low
chr1B_part2	195680046	195780962	id-621	Low
chr1B_part2	195896080	195966260	id-622	Low
chr1B_part2	196432910	196442668	id-623	High
chr1B_part2	198904499	199036196	id-624	Low
chr1B_part2	199036860	199088160	id-625	Low
chr1B_part2	199379171	199475597	id-626	Low
chr1B_part2	199476121	199626524	id-627	Low
chr1B_part2	199737497	199810213	id-628	Low
chr1B_part2	199856456	199934438	id-629	Low
chr1B_part2	201440794	201504520	id-630	Low
chr1B_part2	201505126	201620292	id-631	Low
chr1B_part2	201623828	201703634	id-632	Low
chr1B_part2	202160717	202247388	id-633	Low
chr1B_part2	204126496	204203917	id-634	Low
chr1B_part2	207218750	207224099	id-635	High
chr1B_part2	207499191	207723208	id-636	Low
chr1B_part2	210963520	211219571	id-637	Low
chr1B_part2	211262779	211359770	id-638	Low
chr1B_part2	211360388	211437042	id-639	Low
chr1B_part2	211443982	211744259	id-640	Low
chr1B_part2	211745071	211976691	id-641	Low
chr1B_part2	211977926	212463024	id-642	Low
chr1B_part2	212463653	212557393	id-643	Low
chr1B_part2	212847838	212984597	id-644	Low
chr1B_part2	212985467	213373953	id-645	Low
chr1B_part2	213376524	213548861	id-646	Low
chr1B_part2	213582697	213669184	id-647	Low
chr1B_part2	213670021	213726525	id-648	Low
chr1B_part2	214550376	214793229	id-649	Low
chr1B_part2	214865067	214944059	id-650	Low
chr1B_part2	215170556	215254653	id-651	Low
chr1B_part2	216550508	216563341	id-652	High
chr1B_part2	216564085	216574055	id-653	High
chr1B_part2	216574704	216604667	id-654	High
chr1B_part2	216605245	216611334	id-655	High
chr1B_part2	219809567	219988274	id-656	Low
chr1B_part2	220673969	220780060	id-657	Low
chr1B_part2	222240262	222312044	id-658	Low
chr1B_part2	224366974	224481160	id-659	Low
chr1B_part2	224481706	224842981	id-660	Low
chr1B_part2	224843814	225296277	id-661	Low
chr1B_part2	225875564	225884263	id-662	High
chr1B_part2	225893285	225898899	id-663	High
chr1B_part2	225908897	225915376	id-664	High
chr1B_part2	225918647	225938284	id-665	High
chr1B_part2	225938899	225948324	id-666	High
chr1B_part2	226421707	226490582	id-667	Low
chr1B_part2	230038884	230108615	id-668	Low
chr1B_part2	236867305	236919133	id-669	Low
chr1B_part2	239740254	239745927	id-670	High
chr1B_part2	239750616	239762663	id-671	High
chr1B_part2	239774690	239856092	id-672	Low
chr1B_part2	239884571	239953185	id-673	Low
chr1B_part2	239953936	240034287	id-674	Low
chr1B_part2	240186906	240192737	id-675	High
chr1B_part2	241894139	241953847	id-676	Low
chr1B_part2	241962417	242022930	id-677	Low
chr1B_part2	243014064	243065125	id-678	Low
chr1B_part2	243117787	243224705	id-679	Low
chr1B_part2	244403140	244409619	id-680	High
chr1B_part2	244791747	244798151	id-681	High
chr1B_part2	247106907	247176979	id-682	Low
chr1B_part2	247254956	247261367	id-683	High
chr1B_part2	248742682	248797449	id-684	Low
chr1B_part2	250789308	250853556	id-685	Low
chr1B_part2	250855424	250908697	id-686	Low
chr1B_part2	250979322	251052674	id-687	Low
chr1D_part1	496050	506979	id-688	High
chr1D_part1	616504	747699	id-689	Low
chr1D_part1	748294	908117	id-690	Low
chr1D_part1	908620	1035662	id-691	Low
chr1D_part1	1036813	1795999	id-692	Low
chr1D_part1	1865185	2045533	id-693	Low
chr1D_part1	2048205	2053657	id-694	High
chr1D_part1	5397571	5402770	id-695	High
chr1D_part1	7346901	7354159	id-696	High
chr1D_part1	8326626	8335965	id-697	High
chr1D_part1	9639933	9648319	id-698	High
chr1D_part1	9768407	9774667	id-699	High
chr1D_part1	10510388	10520347	id-700	High
chr1D_part1	10578836	10588238	id-701	High
chr1D_part1	10589074	10594623	id-702	High
chr1D_part1	11046405	11102134	id-703	Low
chr1D_part1	11202392	11319284	id-704	Low
chr1D_part1	11320047	11398024	id-705	Low
chr1D_part1	11803229	11809030	id-706	High
chr1D_part1	11842744	11848376	id-707	High
chr1D_part1	12004045	12012639	id-708	High
chr1D_part1	13186973	13252656	id-709	Low
chr1D_part1	13399821	13454674	id-710	Low
chr1D_part1	13795998	13802622	id-711	High
chr1D_part1	14059381	14115481	id-712	Low
chr1D_part1	14189567	14194786	id-713	High
chr1D_part1	14203974	14254323	id-714	Low
chr1D_part1	14306920	14373688	id-715	Low
chr1D_part1	14720976	15030495	id-716	Low
chr1D_part1	15789152	15855252	id-717	Low
chr1D_part1	15878452	16068916	id-718	Low
chr1D_part1	16204359	16211558	id-719	High
chr1D_part1	16532765	16597964	id-720	Low
chr1D_part1	17249004	17265607	id-721	High
chr1D_part1	18468212	18537958	id-722	Low
chr1D_part1	18603808	18683964	id-723	Low
chr1D_part1	19190491	19259361	id-724	Low
chr1D_part1	19400891	19507002	id-725	Low
chr1D_part1	19570709	19705542	id-726	Low
chr1D_part1	19733361	19797324	id-727	Low
chr1D_part1	20459178	20514319	id-728	Low
chr1D_part1	20718967	20727955	id-729	High
chr1D_part1	21459541	21467474	id-730	High
chr1D_part1	21468397	21474508	id-731	High
chr1D_part1	21556853	21610022	id-732	Low
chr1D_part1	26261738	26266896	id-733	High
chr1D_part1	30408353	30414702	id-734	High
chr1D_part1	30419342	30434159	id-735	High
chr1D_part1	30442550	30448612	id-736	High
chr1D_part1	37573948	37674794	id-737	Low
chr1D_part1	37714580	37773579	id-738	Low
chr1D_part1	40227321	40289794	id-739	Low
chr1D_part1	40290346	40433891	id-740	Low
chr1D_part1	40505445	40571379	id-741	Low
chr1D_part1	40629643	40790921	id-742	Low
chr1D_part1	42135700	42142952	id-743	High
chr1D_part1	42421070	42473393	id-744	Low
chr1D_part1	43584904	43647307	id-745	Low
chr1D_part1	43718051	43805658	id-746	Low
chr1D_part1	43835021	43944094	id-747	Low
chr1D_part1	43953090	44043094	id-748	Low
chr1D_part1	44057242	44144326	id-749	Low
chr1D_part1	44308593	44371517	id-750	Low
chr1D_part1	44376316	44517288	id-751	Low
chr1D_part1	44867198	44919323	id-752	Low
chr1D_part1	44989882	44998798	id-753	High
chr1D_part1	45073785	45079034	id-754	High
chr1D_part1	45204132	45261317	id-755	Low
chr1D_part1	45337124	45392535	id-756	Low
chr1D_part1	45410024	45464087	id-757	Low
chr1D_part1	45537777	45610587	id-758	Low
chr1D_part1	45743767	45923869	id-759	Low
chr1D_part1	45925584	46073337	id-760	Low
chr1D_part1	47064092	47138351	id-761	Low
chr1D_part1	47883136	47942425	id-762	Low
chr1D_part1	48919661	48970868	id-763	Low
chr1D_part1	49265960	49329528	id-764	Low
chr1D_part1	49809437	49870768	id-765	Low
chr1D_part1	67221361	67227742	id-766	High
chr1D_part1	166555118	168048933	id-767	Low
chr1D_part1	168049796	168678727	id-768	Low
chr1D_part1	247518490	247529198	id-769	High
chr1D_part1	247530176	247536536	id-770	High
chr1D_part1	248609514	248970670	id-771	Low
chr1D_part1	258380629	258387239	id-772	High
chr1D_part1	378066441	378071745	id-773	High
chr1D_part1	397645122	397650727	id-774	High
chr1D_part1	398931672	398937720	id-775	High
chr1D_part1	412755730	412761052	id-776	High
chr1D_part1	414345606	414354904	id-777	High
chr1D_part1	434371992	434498880	id-778	Low
chr1D_part1	434499662	434611525	id-779	Low
chr1D_part1	434614246	435046605	id-780	Low
chr1D_part1	439509986	439515713	id-781	High
chr1D_part1	439545729	439553272	id-782	High
chr1D_part2	32123016	32228248	id-783	Low
chr1D_part2	32249182	32380416	id-784	Low
chr1D_part2	32401924	32541962	id-785	Low
chr1D_part2	32542729	32621782	id-786	Low
chr1D_part2	32690867	32834653	id-787	Low
chr1D_part2	32847566	32927894	id-788	Low
chr1D_part2	32934552	33073541	id-789	Low
chr1D_part2	33150153	33236149	id-790	Low
chr1D_part2	33395511	33527484	id-791	Low
chr1D_part2	33575540	33638426	id-792	Low
chr1D_part2	33642182	33694377	id-793	Low
chr1D_part2	33706698	33762948	id-794	Low
chr1D_part2	33826674	33975915	id-795	Low
chr1D_part2	34081695	34209500	id-796	Low
chr1D_part2	34215005	34556179	id-797	Low
chr1D_part2	34558103	34697418	id-798	Low
chr1D_part2	34747849	34810079	id-799	Low
chr1D_part2	34850440	34950047	id-800	Low
chr1D_part2	35114386	35172449	id-801	Low
chr1D_part2	35173172	35255785	id-802	Low
chr1D_part2	35367574	35445541	id-803	Low
chr1D_part2	35468612	35567647	id-804	Low
chr1D_part2	35792564	36331737	id-805	Low
chr1D_part2	36438059	36576554	id-806	Low
chr1D_part2	36581014	37292816	id-807	Low
chr1D_part2	37300547	37514144	id-808	Low
chr1D_part2	37514739	37855134	id-809	Low
chr1D_part2	37855703	37931165	id-810	Low
chr1D_part2	37950559	38185083	id-811	Low
chr1D_part2	38251178	38311266	id-812	Low
chr1D_part2	38311879	38374761	id-813	Low
chr1D_part2	38376141	38563316	id-814	Low
chr1D_part2	38609908	38754322	id-815	Low
chr1D_part2	38773487	38850470	id-816	Low
chr1D_part2	38870984	39243581	id-817	Low
chr1D_part2	39245245	39407747	id-818	Low
chr1D_part2	39524503	39590569	id-819	Low
chr1D_part2	39627146	39745607	id-820	Low
chr1D_part2	39792173	39909118	id-821	Low
chr1D_part2	40036858	40166164	id-822	Low
chr1D_part2	40231176	40337157	id-823	Low
chr1D_part2	40355218	40421973	id-824	Low
chr1D_part2	40464627	40624291	id-825	Low
chr1D_part2	40624924	40703814	id-826	Low
chr1D_part2	40813072	41425127	id-827	Low
chr1D_part2	41458270	41525784	id-828	Low
chr1D_part2	41526330	41593430	id-829	Low
chr1D_part2	41613494	41760148	id-830	Low
chr1D_part2	41811907	41872730	id-831	Low
chr1D_part2	41873245	41966972	id-832	Low
chr1D_part2	41968197	42135456	id-833	Low
chr1D_part2	42176716	42245013	id-834	Low
chr1D_part2	42290029	42369303	id-835	Low
chr1D_part2	42376068	42446980	id-836	Low
chr1D_part2	42447493	42625118	id-837	Low
chr1D_part2	42625662	42685488	id-838	Low
chr1D_part2	42686062	42757818	id-839	Low
chr1D_part2	42820939	43240930	id-840	Low
chr2A_part1	75122	245208	id-841	Low
chr2A_part1	298580	383383	id-842	Low
chr2A_part1	530456	581542	id-843	Low
chr2A_part1	618314	707035	id-844	Low
chr2A_part1	830431	893481	id-845	Low
chr2A_part1	951547	1110096	id-846	Low
chr2A_part1	1166473	1175985	id-847	High
chr2A_part1	1185790	1192869	id-848	High
chr2A_part1	1216951	1301361	id-849	Low
chr2A_part1	1382364	1436021	id-850	Low
chr2A_part1	1560210	1565411	id-851	High
chr2A_part1	1786416	1857491	id-852	Low
chr2A_part1	1919081	2273949	id-853	Low
chr2A_part1	2530707	2625763	id-854	Low
chr2A_part1	2826511	2883623	id-855	Low
chr2A_part1	2987419	3101013	id-856	Low
chr2A_part1	3114935	3249317	id-857	Low
chr2A_part1	3336246	3406713	id-858	Low
chr2A_part1	3460574	3521624	id-859	Low
chr2A_part1	3541438	3593158	id-860	Low
chr2A_part1	5872826	5879573	id-861	High
chr2A_part1	5889637	5915946	id-862	High
chr2A_part1	6589449	6594459	id-863	High
chr2A_part1	6613346	7154270	id-864	Low
chr2A_part1	7154805	7205163	id-865	Low
chr2A_part1	7267634	7327300	id-866	Low
chr2A_part1	8017409	8027160	id-867	High
chr2A_part1	12243219	12248843	id-868	High
chr2A_part1	12835628	12841038	id-869	High
chr2A_part1	12892096	12903351	id-870	High
chr2A_part1	13107217	13117364	id-871	High
chr2A_part1	13119198	13140429	id-872	High
chr2A_part1	16577187	16583159	id-873	High
chr2A_part1	17539976	17546976	id-874	High
chr2A_part1	18270125	18276502	id-875	High
chr2A_part1	18277235	18294415	id-876	High
chr2A_part1	18298912	18304135	id-877	High
chr2A_part1	18317647	18323548	id-878	High
chr2A_part1	19354305	19360137	id-879	High
chr2A_part1	20679883	20686259	id-880	High
chr2A_part1	21408008	21418416	id-881	High
chr2A_part1	21453072	21466375	id-882	High
chr2A_part1	22244512	22249850	id-883	High
chr2A_part1	23940124	23948309	id-884	High
chr2A_part1	27760173	27767117	id-885	High
chr2A_part1	43301904	43370605	id-886	Low
chr2A_part1	44709876	44715407	id-887	High
chr2A_part1	46400252	46915494	id-888	Low
chr2A_part1	47182815	47314389	id-889	Low
chr2A_part1	47328222	47446339	id-890	Low
chr2A_part1	47676833	47683767	id-891	High
chr2A_part1	48078086	48133310	id-892	Low
chr2A_part1	56412287	56418318	id-893	High
chr2A_part1	58158720	58170648	id-894	High
chr2A_part1	58461072	58467120	id-895	High
chr2A_part1	59689707	59697223	id-896	High
chr2A_part1	61778195	61783525	id-897	High
chr2A_part1	62713885	62721180	id-898	High
chr2A_part1	70502825	70508146	id-899	High
chr2A_part1	71644712	71705257	id-900	Low
chr2A_part1	71789953	71803247	id-901	High
chr2A_part1	72316762	72326989	id-902	High
chr2A_part1	76897656	76903126	id-903	High
chr2A_part1	78767234	78772299	id-904	High
chr2A_part1	79212834	79264519	id-905	Low
chr2A_part1	83205192	83418280	id-906	Low
chr2A_part1	83469789	83586509	id-907	Low
chr2A_part1	83638896	83644050	id-908	High
chr2A_part1	83708053	83713228	id-909	High
chr2A_part1	85614732	85803646	id-910	Low
chr2A_part1	86912069	86963121	id-911	Low
chr2A_part1	95260396	95265787	id-912	High
chr2A_part1	105708392	105714320	id-913	High
chr2A_part1	106388581	106468662	id-914	Low
chr2A_part1	106915340	107137369	id-915	Low
chr2A_part1	107534993	107586463	id-916	Low
chr2A_part1	107587116	107695527	id-917	Low
chr2A_part1	119321640	119327289	id-918	High
chr2A_part1	127000780	127005839	id-919	High
chr2A_part1	134985499	135070540	id-920	Low
chr2A_part1	139512640	139859351	id-921	Low
chr2A_part1	139860290	139933802	id-922	Low
chr2A_part1	139935002	140361161	id-923	Low
chr2A_part1	141236040	141243706	id-924	High
chr2A_part1	141254926	141260098	id-925	High
chr2A_part1	184592297	184647774	id-926	Low
chr2A_part1	189315517	189365624	id-927	Low
chr2A_part1	196360736	196451758	id-928	Low
chr2A_part1	204763579	204820359	id-929	Low
chr2A_part1	211422656	211434764	id-930	High
chr2A_part1	211437079	211449437	id-931	High
chr2A_part1	211454857	211465766	id-932	High
chr2A_part1	211482116	211489597	id-933	High
chr2A_part1	235861737	235867569	id-934	High
chr2A_part1	235870305	235875789	id-935	High
chr2A_part1	246246290	246252097	id-936	High
chr2A_part1	246542122	246547432	id-937	High
chr2A_part1	252825198	252994542	id-938	Low
chr2A_part1	259284167	259290605	id-939	High
chr2A_part1	262154414	262160116	id-940	High
chr2A_part1	262644774	262820766	id-941	Low
chr2A_part1	262821510	264125809	id-942	Low
chr2A_part1	265521551	265548143	id-943	High
chr2A_part1	265682862	265688239	id-944	High
chr2A_part1	269942866	270000946	id-945	Low
chr2A_part1	274727111	274738012	id-946	High
chr2A_part1	274760591	274767549	id-947	High
chr2A_part1	274773933	274782475	id-948	High
chr2A_part1	279056189	279063370	id-949	High
chr2A_part1	289680403	289735004	id-950	Low
chr2A_part1	298326584	298332825	id-951	High
chr2A_part1	306133512	306144817	id-952	High
chr2A_part1	306153000	306160894	id-953	High
chr2A_part1	311887854	311892988	id-954	High
chr2A_part1	314168153	314189851	id-955	High
chr2A_part1	325465213	325470896	id-956	High
chr2A_part1	326395961	326466643	id-957	Low
chr2A_part1	326622309	326684255	id-958	Low
chr2A_part1	326908623	326981977	id-959	Low
chr2A_part1	327012136	327062381	id-960	Low
chr2A_part1	327762997	327813098	id-961	Low
chr2A_part1	327968996	328055514	id-962	Low
chr2A_part1	328326319	328401452	id-963	Low
chr2A_part1	335429564	335495783	id-964	Low
chr2A_part1	339620060	339718671	id-965	Low
chr2A_part1	339831342	339919617	id-966	Low
chr2A_part1	339969290	340036985	id-967	Low
chr2A_part1	340209256	340289751	id-968	Low
chr2A_part1	346623153	346628810	id-969	High
chr2A_part1	350727384	350732442	id-970	High
chr2A_part1	350733001	350738435	id-971	High
chr2A_part1	350799484	350805758	id-972	High
chr2A_part1	356859556	356871167	id-973	High
chr2A_part1	362919262	363300410	id-974	Low
chr2A_part1	363301022	363476496	id-975	Low
chr2A_part1	363477078	363571371	id-976	Low
chr2A_part1	374907859	374919974	id-977	High
chr2A_part1	377936968	378126799	id-978	Low
chr2A_part1	385318280	385330499	id-979	High
chr2A_part1	392913182	392921552	id-980	High
chr2A_part1	393469228	393475342	id-981	High
chr2A_part1	394794359	394914641	id-982	Low
chr2A_part1	394946342	395042588	id-983	Low
chr2A_part1	395043122	395130109	id-984	Low
chr2A_part1	395265741	395402691	id-985	Low
chr2A_part1	419700578	419716021	id-986	High
chr2A_part1	419718040	419730062	id-987	High
chr2A_part1	419736193	419752818	id-988	High
chr2A_part1	419761547	419768507	id-989	High
chr2A_part1	419769056	419779307	id-990	High
chr2A_part1	419790730	419797621	id-991	High
chr2A_part1	419809883	419816878	id-992	High
chr2A_part1	458288644	458358438	id-993	Low
chr2A_part1	459445930	459454257	id-994	High
chr2A_part1	459454973	459460609	id-995	High
chr2A_part1	459462777	459468725	id-996	High
chr2A_part1	459469372	459477808	id-997	High
chr2A_part1	459483509	459507148	id-998	High
chr2A_part2	40025134	40033389	id-999	High
chr2A_part2	40040055	40054699	id-1000	High
chr2A_part2	40068057	40075679	id-1001	High
chr2A_part2	43633944	44187769	id-1002	Low
chr2A_part2	62836933	62912728	id-1003	Low
chr2A_part2	84895615	84900798	id-1004	High
chr2A_part2	103076147	103082520	id-1005	High
chr2A_part2	142659300	142732347	id-1006	Low
chr2A_part2	142733015	142789347	id-1007	Low
chr2A_part2	149558168	149563885	id-1008	High
chr2A_part2	156872266	156877471	id-1009	High
chr2A_part2	166313843	166320808	id-1010	High
chr2A_part2	171258799	171265370	id-1011	High
chr2A_part2	171274047	171285916	id-1012	High
chr2A_part2	185281918	185548448	id-1013	Low
chr2A_part2	185549310	185783809	id-1014	Low
chr2A_part2	185784485	186057253	id-1015	Low
chr2A_part2	227819965	227825262	id-1016	High
chr2A_part2	227830561	227847829	id-1017	High
chr2A_part2	232316098	232370271	id-1018	Low
chr2A_part2	239870267	239876076	id-1019	High
chr2A_part2	242684218	242690106	id-1020	High
chr2A_part2	246010459	246016012	id-1021	High
chr2A_part2	246888096	246938157	id-1022	Low
chr2A_part2	247488647	247549188	id-1023	Low
chr2A_part2	247549910	247716966	id-1024	Low
chr2A_part2	247898028	247973036	id-1025	Low
chr2A_part2	248082202	248272783	id-1026	Low
chr2A_part2	248273468	248383852	id-1027	Low
chr2A_part2	248424976	248588012	id-1028	Low
chr2A_part2	249142937	249149285	id-1029	High
chr2A_part2	249577271	249582717	id-1030	High
chr2A_part2	252405006	252410111	id-1031	High
chr2A_part2	252821440	252855519	id-1032	High
chr2A_part2	252919821	252934608	id-1033	High
chr2A_part2	253422614	253429445	id-1034	High
chr2A_part2	253689886	253748946	id-1035	Low
chr2A_part2	253943086	254029650	id-1036	Low
chr2A_part2	254503471	254518487	id-1037	High
chr2A_part2	255757192	255763449	id-1038	High
chr2A_part2	255776375	255782655	id-1039	High
chr2A_part2	256900034	256907876	id-1040	High
chr2A_part2	260759476	260765214	id-1041	High
chr2A_part2	264053379	264058497	id-1042	High
chr2A_part2	269163868	269169588	id-1043	High
chr2A_part2	269358018	269459271	id-1044	Low
chr2A_part2	269459820	269834455	id-1045	Low
chr2A_part2	269835240	269925388	id-1046	Low
chr2A_part2	269926025	270029982	id-1047	Low
chr2A_part2	270092897	270176832	id-1048	Low
chr2A_part2	272622792	272629611	id-1049	High
chr2A_part2	272760740	272860012	id-1050	Low
chr2A_part2	272869863	272879311	id-1051	High
chr2A_part2	273857385	273863639	id-1052	High
chr2A_part2	274922897	274928401	id-1053	High
chr2A_part2	274933199	274940545	id-1054	High
chr2A_part2	277051447	277058273	id-1055	High
chr2A_part2	277068709	277075546	id-1056	High
chr2A_part2	277119565	277125151	id-1057	High
chr2A_part2	278491750	278496931	id-1058	High
chr2A_part2	281678002	281684856	id-1059	High
chr2A_part2	282718810	282725821	id-1060	High
chr2A_part2	282771400	282840413	id-1061	Low
chr2A_part2	284563555	284569419	id-1062	High
chr2A_part2	284884001	284889586	id-1063	High
chr2A_part2	285850078	285910660	id-1064	Low
chr2A_part2	285913592	286026341	id-1065	Low
chr2A_part2	286656336	286662566	id-1066	High
chr2A_part2	286668539	286681305	id-1067	High
chr2A_part2	286777929	286835594	id-1068	Low
chr2A_part2	287449224	287460243	id-1069	High
chr2A_part2	287497900	287503744	id-1070	High
chr2A_part2	287524523	287541251	id-1071	High
chr2A_part2	288847671	288860981	id-1072	High
chr2A_part2	288898249	288994974	id-1073	Low
chr2A_part2	290631060	290645705	id-1074	High
chr2A_part2	293648443	293712952	id-1075	Low
chr2A_part2	294028992	294101896	id-1076	Low
chr2A_part2	295518988	295524847	id-1077	High
chr2A_part2	295539716	295559204	id-1078	High
chr2A_part2	296307091	296376321	id-1079	Low
chr2A_part2	296579981	296692492	id-1080	Low
chr2A_part2	296963834	297073654	id-1081	Low
chr2A_part2	297467542	297587382	id-1082	Low
chr2A_part2	297587999	297744727	id-1083	Low
chr2A_part2	297777063	297925791	id-1084	Low
chr2A_part2	297968735	298057139	id-1085	Low
chr2A_part2	298057881	298117237	id-1086	Low
chr2A_part2	298131008	298186361	id-1087	Low
chr2A_part2	298388256	298485991	id-1088	Low
chr2A_part2	298486754	298641118	id-1089	Low
chr2A_part2	299232058	299239205	id-1090	High
chr2A_part2	299239769	299255988	id-1091	High
chr2A_part2	300284418	300335355	id-1092	Low
chr2A_part2	300941512	300992705	id-1093	Low
chr2A_part2	301155963	301243329	id-1094	Low
chr2A_part2	301247944	301306156	id-1095	Low
chr2A_part2	301486186	301565816	id-1096	Low
chr2A_part2	301965980	302095567	id-1097	Low
chr2A_part2	302169480	302275472	id-1098	Low
chr2A_part2	302805268	302919626	id-1099	Low
chr2A_part2	303334187	303386501	id-1100	Low
chr2A_part2	303482940	303489728	id-1101	High
chr2A_part2	303492943	303550816	id-1102	Low
chr2A_part2	303629466	303775923	id-1103	Low
chr2A_part2	303845480	303914212	id-1104	Low
chr2A_part2	304218341	304326752	id-1105	Low
chr2A_part2	304342443	304469913	id-1106	Low
chr2A_part2	304482699	304554804	id-1107	Low
chr2A_part2	304658764	304753688	id-1108	Low
chr2A_part2	304793089	304869034	id-1109	Low
chr2A_part2	304952180	305135534	id-1110	Low
chr2A_part2	305138255	305191247	id-1111	Low
chr2A_part2	305202097	305253424	id-1112	Low
chr2A_part2	305652933	305663434	id-1113	High
chr2A_part2	306358626	306553384	id-1114	Low
chr2A_part2	307138137	307246312	id-1115	Low
chr2A_part2	307286350	307397045	id-1116	Low
chr2A_part2	307397567	307547872	id-1117	Low
chr2A_part2	309171631	309304368	id-1118	Low
chr2A_part2	309337108	309414844	id-1119	Low
chr2A_part2	309419625	309432667	id-1120	High
chr2A_part2	310445259	310560839	id-1121	Low
chr2A_part2	310907393	310977076	id-1122	Low
chr2A_part2	311026901	311077638	id-1123	Low
chr2A_part2	311137392	311144920	id-1124	High
chr2A_part2	311396026	311404516	id-1125	High
chr2A_part2	313438123	313554887	id-1126	Low
chr2A_part2	313664183	313725968	id-1127	Low
chr2A_part2	313916410	314120842	id-1128	Low
chr2A_part2	314227641	314330798	id-1129	Low
chr2A_part2	314331525	314451836	id-1130	Low
chr2A_part2	314468346	314689295	id-1131	Low
chr2A_part2	314724450	314797801	id-1132	Low
chr2A_part2	314798387	314878225	id-1133	Low
chr2A_part2	314989863	315119537	id-1134	Low
chr2A_part2	315165373	315236425	id-1135	Low
chr2A_part2	315309259	315388102	id-1136	Low
chr2A_part2	315555291	315560839	id-1137	High
chr2A_part2	316067082	316174383	id-1138	Low
chr2A_part2	316255861	316335841	id-1139	Low
chr2A_part2	316549366	316622237	id-1140	Low
chr2A_part2	316626187	316702673	id-1141	Low
chr2A_part2	316708296	316780920	id-1142	Low
chr2A_part2	316976493	317040850	id-1143	Low
chr2A_part2	317157150	317207704	id-1144	Low
chr2A_part2	317299025	317428243	id-1145	Low
chr2A_part2	317612172	317690626	id-1146	Low
chr2A_part2	317740768	317922334	id-1147	Low
chr2B_part1	111808	313448	id-1148	Low
chr2B_part1	558515	565282	id-1149	High
chr2B_part1	1054965	1156933	id-1150	Low
chr2B_part1	1365011	1540031	id-1151	Low
chr2B_part1	1548140	1615341	id-1152	Low
chr2B_part1	1799571	1895067	id-1153	Low
chr2B_part1	1896323	2107019	id-1154	Low
chr2B_part1	2196043	2205757	id-1155	High
chr2B_part1	2689172	2695557	id-1156	High
chr2B_part1	2706706	2712922	id-1157	High
chr2B_part1	2732568	2743347	id-1158	High
chr2B_part1	2778481	2946318	id-1159	Low
chr2B_part1	2950930	3245480	id-1160	Low
chr2B_part1	3258130	3264629	id-1161	High
chr2B_part1	3394441	3461013	id-1162	Low
chr2B_part1	3463349	3610629	id-1163	Low
chr2B_part1	3658209	3718595	id-1164	Low
chr2B_part1	4582632	4593305	id-1165	High
chr2B_part1	4594244	4625793	id-1166	High
chr2B_part1	4642268	4648846	id-1167	High
chr2B_part1	4829258	4839087	id-1168	High
chr2B_part1	5088402	5296145	id-1169	Low
chr2B_part1	5335262	5434125	id-1170	Low
chr2B_part1	5434687	5494547	id-1171	Low
chr2B_part1	5706368	5717344	id-1172	High
chr2B_part1	5721509	5726527	id-1173	High
chr2B_part1	6081708	6176514	id-1174	Low
chr2B_part1	6537690	6714137	id-1175	Low
chr2B_part1	6732476	7247005	id-1176	Low
chr2B_part1	7249064	7256206	id-1177	High
chr2B_part1	7268959	7428335	id-1178	Low
chr2B_part1	7486726	7565659	id-1179	Low
chr2B_part1	7660653	7665824	id-1180	High
chr2B_part1	7699550	7763533	id-1181	Low
chr2B_part1	7764299	7835210	id-1182	Low
chr2B_part1	8084080	8162699	id-1183	Low
chr2B_part1	8357190	8414381	id-1184	Low
chr2B_part1	8415136	8512546	id-1185	Low
chr2B_part1	8597751	8680664	id-1186	Low
chr2B_part1	8690364	8882288	id-1187	Low
chr2B_part1	8882950	8965138	id-1188	Low
chr2B_part1	9016986	9076128	id-1189	Low
chr2B_part1	9165187	9281439	id-1190	Low
chr2B_part1	9396679	9661757	id-1191	Low
chr2B_part1	9789165	9794337	id-1192	High
chr2B_part1	9810883	10063397	id-1193	Low
chr2B_part1	11463391	11722812	id-1194	Low
chr2B_part1	11767961	11819149	id-1195	Low
chr2B_part1	11913171	11988496	id-1196	Low
chr2B_part1	12947856	13059383	id-1197	Low
chr2B_part1	13339672	13391928	id-1198	Low
chr2B_part1	13423568	13431003	id-1199	High
chr2B_part1	15087131	15098802	id-1200	High
chr2B_part1	15109066	15120412	id-1201	High
chr2B_part1	15150029	15177543	id-1202	High
chr2B_part1	15178269	15189002	id-1203	High
chr2B_part1	15203587	15211416	id-1204	High
chr2B_part1	15212352	15218347	id-1205	High
chr2B_part1	15220116	15230604	id-1206	High
chr2B_part1	15252918	15262289	id-1207	High
chr2B_part1	15263478	15268674	id-1208	High
chr2B_part1	15269295	15274664	id-1209	High
chr2B_part1	15439508	15445052	id-1210	High
chr2B_part1	16039226	16094832	id-1211	Low
chr2B_part1	16095453	16284689	id-1212	Low
chr2B_part1	16304588	16772354	id-1213	Low
chr2B_part1	16894191	16909806	id-1214	High
chr2B_part1	17170100	17231568	id-1215	Low
chr2B_part1	17284726	17344881	id-1216	Low
chr2B_part1	17391661	17453542	id-1217	Low
chr2B_part1	17611624	17778835	id-1218	Low
chr2B_part1	17930829	18004185	id-1219	Low
chr2B_part1	18012168	18072018	id-1220	Low
chr2B_part1	18121852	18174984	id-1221	Low
chr2B_part1	18197969	18265304	id-1222	Low
chr2B_part1	18306840	18324841	id-1223	High
chr2B_part1	18435766	18501439	id-1224	Low
chr2B_part1	18665229	18799509	id-1225	Low
chr2B_part1	18803116	18929405	id-1226	Low
chr2B_part1	18958816	19056000	id-1227	Low
chr2B_part1	19665827	19837838	id-1228	Low
chr2B_part1	19882381	19933786	id-1229	Low
chr2B_part1	20349321	20367281	id-1230	High
chr2B_part1	22263967	22271110	id-1231	High
chr2B_part1	24250712	24263223	id-1232	High
chr2B_part1	24263843	24278044	id-1233	High
chr2B_part1	24282023	24290947	id-1234	High
chr2B_part1	24291580	24300488	id-1235	High
chr2B_part1	25282669	25344353	id-1236	Low
chr2B_part1	25351592	25430770	id-1237	Low
chr2B_part1	25498124	25579454	id-1238	Low
chr2B_part1	25736756	25809620	id-1239	Low
chr2B_part1	25849711	25953883	id-1240	Low
chr2B_part1	26352562	26406839	id-1241	Low
chr2B_part1	26590112	26751430	id-1242	Low
chr2B_part1	26755171	26845210	id-1243	Low
chr2B_part1	26954384	26961913	id-1244	High
chr2B_part1	28422728	28627990	id-1245	Low
chr2B_part1	28661298	28718322	id-1246	Low
chr2B_part1	28837269	28842308	id-1247	High
chr2B_part1	29256403	29319916	id-1248	Low
chr2B_part1	29320519	29375141	id-1249	Low
chr2B_part1	30283453	30289923	id-1250	High
chr2B_part1	30307709	30316106	id-1251	High
chr2B_part1	30461987	30472640	id-1252	High
chr2B_part1	31057011	31062280	id-1253	High
chr2B_part1	31827689	31835979	id-1254	High
chr2B_part1	32913272	32920585	id-1255	High
chr2B_part1	34283378	34288581	id-1256	High
chr2B_part1	45817063	45914447	id-1257	Low
chr2B_part1	45915983	46001528	id-1258	Low
chr2B_part1	46116806	46191231	id-1259	Low
chr2B_part1	46235951	46328608	id-1260	Low
chr2B_part1	46338233	46398308	id-1261	Low
chr2B_part1	46400146	46467303	id-1262	Low
chr2B_part1	46605318	46656785	id-1263	Low
chr2B_part1	46678489	46800321	id-1264	Low
chr2B_part1	46801518	46878355	id-1265	Low
chr2B_part1	46880700	47107980	id-1266	Low
chr2B_part1	47108523	47175998	id-1267	Low
chr2B_part1	47750294	47805431	id-1268	Low
chr2B_part1	48005238	48012362	id-1269	High
chr2B_part1	49986562	50151597	id-1270	Low
chr2B_part1	50152210	50284492	id-1271	Low
chr2B_part1	50291590	50345987	id-1272	Low
chr2B_part1	50520459	50525596	id-1273	High
chr2B_part1	50543656	50550152	id-1274	High
chr2B_part1	50763494	50769397	id-1275	High
chr2B_part1	50801927	50866411	id-1276	Low
chr2B_part1	51148535	51155249	id-1277	High
chr2B_part1	51811023	51868802	id-1278	Low
chr2B_part1	51937885	51992251	id-1279	Low
chr2B_part1	51996733	52113819	id-1280	Low
chr2B_part1	52451564	52598979	id-1281	Low
chr2B_part1	52908402	52913605	id-1282	High
chr2B_part1	53031425	53036485	id-1283	High
chr2B_part1	53099167	53106772	id-1284	High
chr2B_part1	53153030	53295690	id-1285	Low
chr2B_part1	53299993	53401020	id-1286	Low
chr2B_part1	58051866	58057973	id-1287	High
chr2B_part1	58062022	58067388	id-1288	High
chr2B_part1	58720449	58725762	id-1289	High
chr2B_part1	58742458	58752393	id-1290	High
chr2B_part1	58771389	58783068	id-1291	High
chr2B_part1	58783577	58801183	id-1292	High
chr2B_part1	63259233	63265385	id-1293	High
chr2B_part1	63274604	63280075	id-1294	High
chr2B_part1	87829175	87835882	id-1295	High
chr2B_part1	89561276	89704119	id-1296	Low
chr2B_part1	90070925	90152645	id-1297	Low
chr2B_part1	90234845	90241203	id-1298	High
chr2B_part1	90441802	90554866	id-1299	Low
chr2B_part1	90633460	90715641	id-1300	Low
chr2B_part1	90855285	90995529	id-1301	Low
chr2B_part1	91086190	91137358	id-1302	Low
chr2B_part1	91364231	91422423	id-1303	Low
chr2B_part1	91513705	91599744	id-1304	Low
chr2B_part1	91694228	91758340	id-1305	Low
chr2B_part1	91775583	91833063	id-1306	Low
chr2B_part1	91849346	91919156	id-1307	Low
chr2B_part1	91948456	92048739	id-1308	Low
chr2B_part1	92057663	92287286	id-1309	Low
chr2B_part1	92287865	92485881	id-1310	Low
chr2B_part1	92504325	92619684	id-1311	Low
chr2B_part1	92620191	92787749	id-1312	Low
chr2B_part1	92799912	92994544	id-1313	Low
chr2B_part1	93181569	93382650	id-1314	Low
chr2B_part1	93409740	93478632	id-1315	Low
chr2B_part1	93479455	93621988	id-1316	Low
chr2B_part1	93711746	93811479	id-1317	Low
chr2B_part1	93812020	93894579	id-1318	Low
chr2B_part1	93935525	94033385	id-1319	Low
chr2B_part1	94034126	94087628	id-1320	Low
chr2B_part1	94098570	94155563	id-1321	Low
chr2B_part1	94202503	94207549	id-1322	High
chr2B_part1	94218828	94224023	id-1323	High
chr2B_part1	94342936	94653920	id-1324	Low
chr2B_part1	94661075	94830496	id-1325	Low
chr2B_part1	94962019	95039335	id-1326	Low
chr2B_part1	95039866	95095928	id-1327	Low
chr2B_part1	95096440	95320463	id-1328	Low
chr2B_part1	95428412	95478435	id-1329	Low
chr2B_part1	95489457	95544471	id-1330	Low
chr2B_part1	95545163	95749738	id-1331	Low
chr2B_part1	95777404	95858749	id-1332	Low
chr2B_part1	95860591	96045076	id-1333	Low
chr2B_part1	96106216	96226673	id-1334	Low
chr2B_part1	96231794	96380634	id-1335	Low
chr2B_part1	96381688	96599138	id-1336	Low
chr2B_part1	96631086	96850515	id-1337	Low
chr2B_part1	96851060	97102110	id-1338	Low
chr2B_part1	97102734	97162087	id-1339	Low
chr2B_part1	97190967	97336760	id-1340	Low
chr2B_part1	97490676	97567618	id-1341	Low
chr2B_part1	97571200	97928937	id-1342	Low
chr2B_part1	98365960	98416250	id-1343	Low
chr2B_part1	98417472	98469891	id-1344	Low
chr2B_part1	98470725	98583690	id-1345	Low
chr2B_part1	98605779	98673772	id-1346	Low
chr2B_part1	98674698	98733845	id-1347	Low
chr2B_part1	98759454	98915041	id-1348	Low
chr2B_part1	98915858	99015987	id-1349	Low
chr2B_part1	99016539	99267591	id-1350	Low
chr2B_part1	99279086	99503962	id-1351	Low
chr2B_part1	99505625	99755401	id-1352	Low
chr2B_part1	99767238	99961325	id-1353	Low
chr2B_part1	100082681	100325651	id-1354	Low
chr2B_part1	100343889	100426144	id-1355	Low
chr2B_part1	100426727	100921257	id-1356	Low
chr2B_part1	101156788	101229941	id-1357	Low
chr2B_part1	101239735	101408701	id-1358	Low
chr2B_part1	101489950	101542409	id-1359	Low
chr2B_part1	101543022	101761723	id-1360	Low
chr2B_part1	101762335	101974015	id-1361	Low
chr2B_part1	101975379	102027651	id-1362	Low
chr2B_part1	102048771	102100224	id-1363	Low
chr2B_part1	102126853	102415518	id-1364	Low
chr2B_part1	102428262	102795073	id-1365	Low
chr2B_part1	102819570	102945440	id-1366	Low
chr2B_part1	103046701	103135148	id-1367	Low
chr2B_part1	103254065	103888141	id-1368	Low
chr2B_part1	103899935	103981375	id-1369	Low
chr2B_part1	104001842	104067136	id-1370	Low
chr2B_part1	104086528	104225644	id-1371	Low
chr2B_part1	104315669	104425130	id-1372	Low
chr2B_part1	104445477	104558452	id-1373	Low
chr2B_part1	104587468	104756234	id-1374	Low
chr2B_part1	105001124	105329792	id-1375	Low
chr2B_part1	105410947	105691417	id-1376	Low
chr2B_part1	105762906	105906017	id-1377	Low
chr2B_part1	105915503	105992704	id-1378	Low
chr2B_part1	105995147	106098617	id-1379	Low
chr2B_part1	106206027	106311721	id-1380	Low
chr2B_part1	106504663	106600961	id-1381	Low
chr2B_part1	107040298	107117329	id-1382	Low
chr2B_part1	107118191	107316656	id-1383	Low
chr2B_part1	107317175	107379382	id-1384	Low
chr2B_part1	107382314	107520864	id-1385	Low
chr2B_part1	107580265	107781461	id-1386	Low
chr2B_part1	107792438	107905835	id-1387	Low
chr2B_part1	107910727	108231077	id-1388	Low
chr2B_part1	108241369	108498158	id-1389	Low
chr2B_part1	108559018	108647358	id-1390	Low
chr2B_part1	108651467	108789791	id-1391	Low
chr2B_part1	108800031	109060939	id-1392	Low
chr2B_part1	109211244	109292757	id-1393	Low
chr2B_part1	109404799	109719075	id-1394	Low
chr2B_part1	109820234	109873766	id-1395	Low
chr2B_part1	109874293	109975027	id-1396	Low
chr2B_part1	110221897	110278284	id-1397	Low
chr2B_part1	110278982	110348883	id-1398	Low
chr2B_part1	110481064	110538072	id-1399	Low
chr2B_part1	110622278	110827433	id-1400	Low
chr2B_part1	110856088	110960804	id-1401	Low
chr2B_part1	110961398	111035503	id-1402	Low
chr2B_part1	111080711	111351588	id-1403	Low
chr2B_part1	111364300	111442884	id-1404	Low
chr2B_part1	111461802	111670203	id-1405	Low
chr2B_part1	111676973	111927844	id-1406	Low
chr2B_part1	111947840	112202158	id-1407	Low
chr2B_part1	112203474	112461036	id-1408	Low
chr2B_part1	112489272	112637378	id-1409	Low
chr2B_part1	112638735	113027333	id-1410	Low
chr2B_part1	113042725	113162938	id-1411	Low
chr2B_part1	113329006	113389724	id-1412	Low
chr2B_part1	113390655	113477073	id-1413	Low
chr2B_part1	113612695	113668992	id-1414	Low
chr2B_part1	113669634	113913983	id-1415	Low
chr2B_part1	113944616	114031477	id-1416	Low
chr2B_part1	114063060	114647164	id-1417	Low
chr2B_part1	114653763	114760459	id-1418	Low
chr2B_part1	114764047	114862991	id-1419	Low
chr2B_part1	114863539	114934999	id-1420	Low
chr2B_part1	114935553	115208567	id-1421	Low
chr2B_part1	115217903	115387622	id-1422	Low
chr2B_part1	115388211	115834681	id-1423	Low
chr2B_part1	115840859	115902049	id-1424	Low
chr2B_part1	115903629	116262364	id-1425	Low
chr2B_part1	116415586	116472017	id-1426	Low
chr2B_part1	116472605	117099060	id-1427	Low
chr2B_part1	117117812	117604189	id-1428	Low
chr2B_part1	117630835	117693675	id-1429	Low
chr2B_part1	117694853	117857333	id-1430	Low
chr2B_part1	117931847	117992145	id-1431	Low
chr2B_part1	117994347	118059985	id-1432	Low
chr2B_part1	118144225	118241571	id-1433	Low
chr2B_part1	118329252	118474832	id-1434	Low
chr2B_part1	118490474	118583941	id-1435	Low
chr2B_part1	118717362	118848267	id-1436	Low
chr2B_part1	118869630	118977917	id-1437	Low
chr2B_part1	118980453	119033812	id-1438	Low
chr2B_part1	119061598	119147005	id-1439	Low
chr2B_part1	119246135	119583288	id-1440	Low
chr2B_part1	119636022	119802789	id-1441	Low
chr2B_part1	119803638	120174860	id-1442	Low
chr2B_part1	120175553	120247739	id-1443	Low
chr2B_part1	120276389	120491049	id-1444	Low
chr2B_part1	120596381	121117641	id-1445	Low
chr2B_part1	121129059	121355873	id-1446	Low
chr2B_part1	121512969	121668540	id-1447	Low
chr2B_part1	121693545	121988616	id-1448	Low
chr2B_part1	122067281	122192745	id-1449	Low
chr2B_part1	122193327	122259034	id-1450	Low
chr2B_part1	122410404	122590783	id-1451	Low
chr2B_part1	122593913	122693868	id-1452	Low
chr2B_part1	122771874	122887226	id-1453	Low
chr2B_part1	123009126	123064675	id-1454	Low
chr2B_part1	123103283	123455840	id-1455	Low
chr2B_part1	123456485	123517047	id-1456	Low
chr2B_part1	123519219	124672367	id-1457	Low
chr2B_part1	124673713	124841401	id-1458	Low
chr2B_part1	124857749	124941189	id-1459	Low
chr2B_part1	124941706	127018517	id-1460	Low
chr2B_part1	127021410	127144092	id-1461	Low
chr2B_part1	127146874	127325490	id-1462	Low
chr2B_part1	127326953	127946783	id-1463	Low
chr2B_part1	127947579	128259757	id-1464	Low
chr2B_part1	129194451	129200480	id-1465	High
chr2B_part1	129743214	129748244	id-1466	High
chr2B_part1	131193233	131285546	id-1467	Low
chr2B_part1	131311722	131514494	id-1468	Low
chr2B_part1	131515765	131568121	id-1469	Low
chr2B_part1	131616120	131822945	id-1470	Low
chr2B_part1	131825485	131929630	id-1471	Low
chr2B_part1	131930200	132041596	id-1472	Low
chr2B_part1	132357343	132491966	id-1473	Low
chr2B_part1	132501510	132827305	id-1474	Low
chr2B_part1	133025698	133168804	id-1475	Low
chr2B_part1	133175012	133522690	id-1476	Low
chr2B_part1	133586152	133690196	id-1477	Low
chr2B_part1	133703232	133807031	id-1478	Low
chr2B_part1	133852072	133914236	id-1479	Low
chr2B_part1	133947898	134045916	id-1480	Low
chr2B_part1	134099347	134240489	id-1481	Low
chr2B_part1	134348822	134402744	id-1482	Low
chr2B_part1	134404426	134476796	id-1483	Low
chr2B_part1	134610601	134670656	id-1484	Low
chr2B_part1	134780856	134845693	id-1485	Low
chr2B_part1	134860658	134995440	id-1486	Low
chr2B_part1	135026377	135089808	id-1487	Low
chr2B_part1	135129863	135199228	id-1488	Low
chr2B_part1	135201452	135278628	id-1489	Low
chr2B_part1	135280806	135362985	id-1490	Low
chr2B_part1	135373985	135433668	id-1491	Low
chr2B_part1	135710020	135777913	id-1492	Low
chr2B_part1	136224075	136430487	id-1493	Low
chr2B_part1	136441540	136491984	id-1494	Low
chr2B_part1	136495386	136615638	id-1495	Low
chr2B_part1	136805789	136955375	id-1496	Low
chr2B_part1	137088878	137142022	id-1497	Low
chr2B_part1	137288974	137340745	id-1498	Low
chr2B_part1	137348122	137613976	id-1499	Low
chr2B_part1	137628700	137703128	id-1500	Low
chr2B_part1	137717276	137779762	id-1501	Low
chr2B_part1	138817078	138956720	id-1502	Low
chr2B_part1	139080059	139244264	id-1503	Low
chr2B_part1	139287007	139340590	id-1504	Low
chr2B_part1	139368173	139569795	id-1505	Low
chr2B_part1	139816349	139911969	id-1506	Low
chr2B_part1	139916561	140164694	id-1507	Low
chr2B_part1	140246219	140354502	id-1508	Low
chr2B_part1	140355004	140520070	id-1509	Low
chr2B_part1	140553688	140751799	id-1510	Low
chr2B_part1	140788131	140845988	id-1511	Low
chr2B_part1	140854201	140943389	id-1512	Low
chr2B_part1	140945431	141043734	id-1513	Low
chr2B_part1	141044446	141147113	id-1514	Low
chr2B_part1	141192834	141275570	id-1515	Low
chr2B_part1	141282356	141369066	id-1516	Low
chr2B_part1	141389141	141533571	id-1517	Low
chr2B_part1	141741370	141834184	id-1518	Low
chr2B_part1	141867212	141986572	id-1519	Low
chr2B_part1	141987135	142134312	id-1520	Low
chr2B_part1	142134894	142241936	id-1521	Low
chr2B_part1	142378936	142447439	id-1522	Low
chr2B_part1	142676034	142749595	id-1523	Low
chr2B_part1	142752193	142850478	id-1524	Low
chr2B_part1	143011893	143270966	id-1525	Low
chr2B_part1	143282176	143480011	id-1526	Low
chr2B_part1	143488825	143637743	id-1527	Low
chr2B_part1	143824881	143937334	id-1528	Low
chr2B_part1	143941496	144022697	id-1529	Low
chr2B_part1	144023447	144428337	id-1530	Low
chr2B_part1	144445124	144567750	id-1531	Low
chr2B_part1	144655307	145065156	id-1532	Low
chr2B_part1	145066395	145257777	id-1533	Low
chr2B_part1	145258322	145350477	id-1534	Low
chr2B_part1	145374592	145433245	id-1535	Low
chr2B_part1	145434314	146004605	id-1536	Low
chr2B_part1	146005662	146435319	id-1537	Low
chr2B_part1	146456135	146550972	id-1538	Low
chr2B_part1	146551512	146613403	id-1539	Low
chr2B_part1	146781469	146900955	id-1540	Low
chr2B_part1	146997404	147228656	id-1541	Low
chr2B_part1	147229206	147285057	id-1542	Low
chr2B_part1	147300679	147431458	id-1543	Low
chr2B_part1	147499749	148037088	id-1544	Low
chr2B_part1	148047304	148143892	id-1545	Low
chr2B_part1	148148184	148205145	id-1546	Low
chr2B_part1	148237043	148401771	id-1547	Low
chr2B_part1	148426682	148580583	id-1548	Low
chr2B_part1	148588298	148863833	id-1549	Low
chr2B_part1	148866270	149467698	id-1550	Low
chr2B_part1	149470404	149837309	id-1551	Low
chr2B_part1	149854784	149996990	id-1552	Low
chr2B_part1	149999456	150116625	id-1553	Low
chr2B_part1	150474218	150529870	id-1554	Low
chr2B_part1	150540062	150597124	id-1555	Low
chr2B_part1	150740869	150889351	id-1556	Low
chr2B_part1	150977314	151108562	id-1557	Low
chr2B_part1	151109545	151403541	id-1558	Low
chr2B_part1	151523282	151627648	id-1559	Low
chr2B_part1	151664051	151889418	id-1560	Low
chr2B_part1	151911313	151981403	id-1561	Low
chr2B_part1	151982521	152134488	id-1562	Low
chr2B_part1	152200528	152453536	id-1563	Low
chr2B_part1	152505320	152568469	id-1564	Low
chr2B_part1	152611224	152701476	id-1565	Low
chr2B_part1	152763857	152834938	id-1566	Low
chr2B_part1	152882208	153079285	id-1567	Low
chr2B_part1	153127265	153222330	id-1568	Low
chr2B_part1	153245026	153579328	id-1569	Low
chr2B_part1	153607578	153673052	id-1570	Low
chr2B_part1	153775455	153857212	id-1571	Low
chr2B_part1	153909657	154144552	id-1572	Low
chr2B_part1	154271114	154485787	id-1573	Low
chr2B_part1	154934345	154989656	id-1574	Low
chr2B_part1	155205666	155327309	id-1575	Low
chr2B_part1	155363236	155429608	id-1576	Low
chr2B_part1	155440391	155665889	id-1577	Low
chr2B_part1	155666509	155818516	id-1578	Low
chr2B_part1	155819127	155876716	id-1579	Low
chr2B_part1	155889613	155995800	id-1580	Low
chr2B_part1	155997694	156376879	id-1581	Low
chr2B_part1	156377506	156578266	id-1582	Low
chr2B_part1	156675902	156831019	id-1583	Low
chr2B_part1	156839620	156902960	id-1584	Low
chr2B_part1	156922746	157116970	id-1585	Low
chr2B_part1	157157864	157237025	id-1586	Low
chr2B_part1	157285049	157373489	id-1587	Low
chr2B_part1	157644915	157756862	id-1588	Low
chr2B_part1	157839400	157968772	id-1589	Low
chr2B_part1	158009501	158083605	id-1590	Low
chr2B_part1	158222994	158288558	id-1591	Low
chr2B_part1	158358537	158429398	id-1592	Low
chr2B_part1	158486446	158617201	id-1593	Low
chr2B_part1	158651466	158718762	id-1594	Low
chr2B_part1	158781153	158864005	id-1595	Low
chr2B_part1	158881676	159073611	id-1596	Low
chr2B_part1	159099398	159207593	id-1597	Low
chr2B_part1	159367574	159573216	id-1598	Low
chr2B_part1	159608869	159716450	id-1599	Low
chr2B_part1	159717203	159808130	id-1600	Low
chr2B_part1	159984383	160191354	id-1601	Low
chr2B_part1	162229219	162320472	id-1602	Low
chr2B_part1	162929260	163231138	id-1603	Low
chr2B_part1	163233339	163377023	id-1604	Low
chr2B_part1	163431212	163544733	id-1605	Low
chr2B_part1	163581706	163715270	id-1606	Low
chr2B_part1	163715777	163789197	id-1607	Low
chr2B_part1	163789705	163977345	id-1608	Low
chr2B_part1	163978758	164071039	id-1609	Low
chr2B_part1	164356936	164417194	id-1610	Low
chr2B_part1	164672711	164893145	id-1611	Low
chr2B_part1	164983699	165041834	id-1612	Low
chr2B_part1	165174860	165244550	id-1613	Low
chr2B_part1	165307338	165378253	id-1614	Low
chr2B_part1	165408578	165497364	id-1615	Low
chr2B_part1	165567492	165771735	id-1616	Low
chr2B_part1	165772577	165927823	id-1617	Low
chr2B_part1	165928598	166033331	id-1618	Low
chr2B_part1	166048353	166288401	id-1619	Low
chr2B_part1	166478997	166604917	id-1620	Low
chr2B_part1	166668846	166754939	id-1621	Low
chr2B_part1	166892024	166972250	id-1622	Low
chr2B_part1	166973033	167077045	id-1623	Low
chr2B_part1	167082475	167465028	id-1624	Low
chr2B_part1	168121605	168238884	id-1625	Low
chr2B_part1	168239503	168524988	id-1626	Low
chr2B_part1	168673893	168746567	id-1627	Low
chr2B_part1	168747095	168824430	id-1628	Low
chr2B_part1	168866397	168956951	id-1629	Low
chr2B_part1	168957965	169278037	id-1630	Low
chr2B_part1	169284935	169390179	id-1631	Low
chr2B_part1	169396619	169498696	id-1632	Low
chr2B_part1	169605019	169611924	id-1633	High
chr2B_part1	169615443	169674651	id-1634	Low
chr2B_part1	170446161	170497415	id-1635	Low
chr2B_part1	172359072	172538561	id-1636	Low
chr2B_part1	172729523	172784095	id-1637	Low
chr2B_part1	172895712	172977949	id-1638	Low
chr2B_part1	173001923	173185960	id-1639	Low
chr2B_part1	173205685	173321241	id-1640	Low
chr2B_part1	173322061	173408880	id-1641	Low
chr2B_part1	173504171	173573638	id-1642	Low
chr2B_part1	173574372	173683927	id-1643	Low
chr2B_part1	173685591	173750840	id-1644	Low
chr2B_part1	173757477	174343816	id-1645	Low
chr2B_part1	174519529	174588151	id-1646	Low
chr2B_part1	174832349	174923239	id-1647	Low
chr2B_part1	174932670	175050045	id-1648	Low
chr2B_part1	175083577	175201572	id-1649	Low
chr2B_part1	175203957	175402071	id-1650	Low
chr2B_part1	175540719	175627771	id-1651	Low
chr2B_part1	175652889	175741664	id-1652	Low
chr2B_part1	175754493	175879685	id-1653	Low
chr2B_part1	175900130	176165115	id-1654	Low
chr2B_part1	176313181	176367342	id-1655	Low
chr2B_part1	176413895	176705566	id-1656	Low
chr2B_part1	176709091	177199728	id-1657	Low
chr2B_part1	177200240	177279429	id-1658	Low
chr2B_part1	177280038	177365373	id-1659	Low
chr2B_part1	177365990	177545250	id-1660	Low
chr2B_part1	177601430	177656336	id-1661	Low
chr2B_part1	177671319	177889743	id-1662	Low
chr2B_part1	177890411	178048082	id-1663	Low
chr2B_part1	178053027	178160308	id-1664	Low
chr2B_part1	178199631	178307999	id-1665	Low
chr2B_part1	178339441	178681915	id-1666	Low
chr2B_part1	178925611	178975961	id-1667	Low
chr2B_part1	179294386	179371383	id-1668	Low
chr2B_part1	179446314	179507121	id-1669	Low
chr2B_part1	179507662	179702320	id-1670	Low
chr2B_part1	180423780	180540255	id-1671	Low
chr2B_part1	180658231	180797907	id-1672	Low
chr2B_part1	180886259	181022340	id-1673	Low
chr2B_part1	181040668	181108430	id-1674	Low
chr2B_part1	181125577	181320597	id-1675	Low
chr2B_part1	181438336	181517319	id-1676	Low
chr2B_part1	181542928	181607991	id-1677	Low
chr2B_part1	181745414	181810905	id-1678	Low
chr2B_part1	181871751	181963683	id-1679	Low
chr2B_part1	182953932	183061245	id-1680	Low
chr2B_part1	183081306	183193064	id-1681	Low
chr2B_part1	183212397	183280849	id-1682	Low
chr2B_part1	183315150	183653843	id-1683	Low
chr2B_part1	183772586	183838198	id-1684	Low
chr2B_part1	183842058	183913144	id-1685	Low
chr2B_part1	183959058	184051708	id-1686	Low
chr2B_part1	184118552	184363268	id-1687	Low
chr2B_part1	184409331	184493052	id-1688	Low
chr2B_part1	184497716	184576156	id-1689	Low
chr2B_part1	184596882	184653786	id-1690	Low
chr2B_part1	184667614	184762516	id-1691	Low
chr2B_part1	184797692	184899271	id-1692	Low
chr2B_part1	184993443	185073618	id-1693	Low
chr2B_part1	185814597	186273463	id-1694	Low
chr2B_part1	186401749	186485287	id-1695	Low
chr2B_part1	186495686	186921568	id-1696	Low
chr2B_part1	186946852	187157529	id-1697	Low
chr2B_part1	187209889	187439634	id-1698	Low
chr2B_part1	187443173	188079799	id-1699	Low
chr2B_part1	188082081	188445151	id-1700	Low
chr2B_part1	188464954	188714202	id-1701	Low
chr2B_part1	188723628	188810317	id-1702	Low
chr2B_part1	188840801	188948704	id-1703	Low
chr2B_part1	188949402	189533403	id-1704	Low
chr2B_part1	189641817	189743989	id-1705	Low
chr2B_part1	189750801	189822428	id-1706	Low
chr2B_part1	189861712	190013234	id-1707	Low
chr2B_part1	190076144	190142863	id-1708	Low
chr2B_part1	190242022	190656306	id-1709	Low
chr2B_part1	190669844	190969057	id-1710	Low
chr2B_part1	190980195	191525217	id-1711	Low
chr2B_part1	191550005	191727342	id-1712	Low
chr2B_part1	191752603	191879213	id-1713	Low
chr2B_part1	191913457	192175711	id-1714	Low
chr2B_part1	192176278	192232291	id-1715	Low
chr2B_part1	192287066	192359541	id-1716	Low
chr2B_part1	192441621	193203888	id-1717	Low
chr2B_part1	193211046	193323226	id-1718	Low
chr2B_part1	193324057	193388937	id-1719	Low
chr2B_part1	193396831	194376668	id-1720	Low
chr2B_part1	194442490	194516666	id-1721	Low
chr2B_part1	194648046	194823047	id-1722	Low
chr2B_part1	195059881	195162536	id-1723	Low
chr2B_part1	195193848	195367457	id-1724	Low
chr2B_part1	195701190	195811381	id-1725	Low
chr2B_part1	195812560	195890230	id-1726	Low
chr2B_part1	196018072	196155504	id-1727	Low
chr2B_part1	196450980	196523504	id-1728	Low
chr2B_part1	196542271	196830974	id-1729	Low
chr2B_part1	196834198	197006381	id-1730	Low
chr2B_part1	197030280	197147920	id-1731	Low
chr2B_part1	197256594	197348673	id-1732	Low
chr2B_part1	197381588	197457363	id-1733	Low
chr2B_part1	197520042	197593424	id-1734	Low
chr2B_part1	197594467	197681704	id-1735	Low
chr2B_part1	197724404	197872995	id-1736	Low
chr2B_part1	197873502	198169868	id-1737	Low
chr2B_part1	198175135	198358344	id-1738	Low
chr2B_part1	198364271	198420644	id-1739	Low
chr2B_part1	198445184	198508758	id-1740	Low
chr2B_part1	198545286	198635735	id-1741	Low
chr2B_part1	198659148	198719528	id-1742	Low
chr2B_part1	199029955	199097296	id-1743	Low
chr2B_part1	199268371	199347970	id-1744	Low
chr2B_part1	199534697	199720375	id-1745	Low
chr2B_part1	199770591	199931264	id-1746	Low
chr2B_part1	199942774	200010979	id-1747	Low
chr2B_part1	200086214	200183622	id-1748	Low
chr2B_part1	200185870	200250442	id-1749	Low
chr2B_part1	200290767	200357213	id-1750	Low
chr2B_part1	200395630	200467249	id-1751	Low
chr2B_part1	201771822	202014158	id-1752	Low
chr2B_part1	202182425	202239590	id-1753	Low
chr2B_part1	202294373	202481336	id-1754	Low
chr2B_part1	202500112	202595434	id-1755	Low
chr2B_part1	202602457	202712435	id-1756	Low
chr2B_part1	202967702	203218194	id-1757	Low
chr2B_part1	203218705	203643451	id-1758	Low
chr2B_part1	203644037	203821798	id-1759	Low
chr2B_part1	203824720	204330705	id-1760	Low
chr2B_part1	204347548	205527241	id-1761	Low
chr2B_part1	205527940	205613432	id-1762	Low
chr2B_part1	205647509	205898055	id-1763	Low
chr2B_part1	205947769	206102342	id-1764	Low
chr2B_part1	206141733	206227083	id-1765	Low
chr2B_part1	206375814	206676096	id-1766	Low
chr2B_part1	206758153	206862200	id-1767	Low
chr2B_part1	206918797	207028744	id-1768	Low
chr2B_part1	207107455	207470690	id-1769	Low
chr2B_part1	207484127	207595802	id-1770	Low
chr2B_part1	207624226	207691703	id-1771	Low
chr2B_part1	207760788	207851019	id-1772	Low
chr2B_part1	208140917	208197107	id-1773	Low
chr2B_part1	208375234	208606255	id-1774	Low
chr2B_part1	208695718	208775726	id-1775	Low
chr2B_part1	208776661	208850461	id-1776	Low
chr2B_part1	209028862	209081112	id-1777	Low
chr2B_part1	209099783	209220092	id-1778	Low
chr2B_part1	209267306	209344627	id-1779	Low
chr2B_part1	209346198	209436647	id-1780	Low
chr2B_part1	209484888	209626472	id-1781	Low
chr2B_part1	209739759	209811134	id-1782	Low
chr2B_part1	209840152	209926706	id-1783	Low
chr2B_part1	210044498	210201588	id-1784	Low
chr2B_part1	210264991	210404908	id-1785	Low
chr2B_part1	210538787	210610701	id-1786	Low
chr2B_part1	210701806	210826782	id-1787	Low
chr2B_part1	210845131	210924970	id-1788	Low
chr2B_part1	210939892	211005118	id-1789	Low
chr2B_part1	211244296	211308633	id-1790	Low
chr2B_part1	211309320	211375633	id-1791	Low
chr2B_part1	211380098	211504363	id-1792	Low
chr2B_part1	211548435	211603255	id-1793	Low
chr2B_part1	211702355	211762564	id-1794	Low
chr2B_part1	211763352	211863481	id-1795	Low
chr2B_part1	212315482	212558245	id-1796	Low
chr2B_part1	212585771	212749426	id-1797	Low
chr2B_part1	212809472	212928548	id-1798	Low
chr2B_part1	213260015	213612776	id-1799	Low
chr2B_part1	213614565	213719562	id-1800	Low
chr2B_part1	213741155	213803490	id-1801	Low
chr2B_part1	213857250	213982025	id-1802	Low
chr2B_part1	214037593	214121193	id-1803	Low
chr2B_part1	214128060	214208399	id-1804	Low
chr2B_part1	214219836	214280368	id-1805	Low
chr2B_part1	214595326	214652946	id-1806	Low
chr2B_part1	214736804	214817366	id-1807	Low
chr2B_part1	215528112	215588033	id-1808	Low
chr2B_part1	215598431	215829938	id-1809	Low
chr2B_part1	215863871	215919974	id-1810	Low
chr2B_part1	216363541	216448811	id-1811	Low
chr2B_part1	216486703	216561458	id-1812	Low
chr2B_part1	216628914	216708221	id-1813	Low
chr2B_part1	216863201	216915377	id-1814	Low
chr2B_part1	217024370	217093547	id-1815	Low
chr2B_part1	217095117	217264793	id-1816	Low
chr2B_part1	217316258	217398546	id-1817	Low
chr2B_part1	217645111	217698495	id-1818	Low
chr2B_part1	218362372	218368530	id-1819	High
chr2B_part1	218395611	218401982	id-1820	High
chr2B_part1	219605969	219871810	id-1821	Low
chr2B_part1	219909864	220434053	id-1822	Low
chr2B_part1	220438741	220584400	id-1823	Low
chr2B_part1	220623682	220703587	id-1824	Low
chr2B_part1	221257009	221321467	id-1825	Low
chr2B_part1	221492544	221675417	id-1826	Low
chr2B_part1	221738030	221883077	id-1827	Low
chr2B_part1	221933092	221998899	id-1828	Low
chr2B_part1	222034096	222088023	id-1829	Low
chr2B_part1	222289234	222440905	id-1830	Low
chr2B_part1	222452045	222525572	id-1831	Low
chr2B_part1	222529518	222580604	id-1832	Low
chr2B_part1	222625199	223090799	id-1833	Low
chr2B_part1	223157389	223337183	id-1834	Low
chr2B_part1	223340350	223414398	id-1835	Low
chr2B_part1	223414978	223714733	id-1836	Low
chr2B_part1	223735142	223837012	id-1837	Low
chr2B_part1	223838193	224210402	id-1838	Low
chr2B_part1	224214277	224576654	id-1839	Low
chr2B_part1	224687492	224759089	id-1840	Low
chr2B_part1	224760240	224842694	id-1841	Low
chr2B_part1	224847959	224989288	id-1842	Low
chr2B_part1	224989967	225239228	id-1843	Low
chr2B_part1	225264344	225355182	id-1844	Low
chr2B_part1	225368976	225432586	id-1845	Low
chr2B_part1	225448659	225518989	id-1846	Low
chr2B_part1	225627459	225690152	id-1847	Low
chr2B_part1	226112512	226169710	id-1848	Low
chr2B_part1	226283278	226460733	id-1849	Low
chr2B_part1	226731307	227045502	id-1850	Low
chr2B_part1	227693535	227816372	id-1851	Low
chr2B_part1	227868219	228118728	id-1852	Low
chr2B_part1	228119720	228438530	id-1853	Low
chr2B_part1	228439088	228647611	id-1854	Low
chr2B_part1	228648410	228748226	id-1855	Low
chr2B_part1	228751316	228882766	id-1856	Low
chr2B_part1	228883372	228980236	id-1857	Low
chr2B_part1	228997630	229153956	id-1858	Low
chr2B_part1	229222443	229332745	id-1859	Low
chr2B_part1	229368414	229439775	id-1860	Low
chr2B_part1	229449103	229510546	id-1861	Low
chr2B_part1	229621777	229738577	id-1862	Low
chr2B_part1	229863069	229992385	id-1863	Low
chr2B_part1	230288931	230353823	id-1864	Low
chr2B_part1	230354368	230544328	id-1865	Low
chr2B_part1	230604010	230743640	id-1866	Low
chr2B_part1	231126392	231200949	id-1867	Low
chr2B_part1	231381701	231462274	id-1868	Low
chr2B_part1	231462884	231553514	id-1869	Low
chr2B_part1	231748466	231810683	id-1870	Low
chr2B_part1	231865433	231915857	id-1871	Low
chr2B_part1	231983243	232075713	id-1872	Low
chr2B_part1	232358333	232411729	id-1873	Low
chr2B_part1	232636733	232709533	id-1874	Low
chr2B_part1	232830228	232890227	id-1875	Low
chr2B_part1	232979498	233030883	id-1876	Low
chr2B_part1	233077990	233164333	id-1877	Low
chr2B_part1	233204310	233254481	id-1878	Low
chr2B_part1	233280629	233381031	id-1879	Low
chr2B_part1	233382635	233435832	id-1880	Low
chr2B_part1	233439314	233545987	id-1881	Low
chr2B_part1	233578179	233672205	id-1882	Low
chr2B_part1	233746122	234081749	id-1883	Low
chr2B_part1	234137177	234219435	id-1884	Low
chr2B_part1	234221505	234336763	id-1885	Low
chr2B_part1	234484756	234582136	id-1886	Low
chr2B_part1	234687735	234758419	id-1887	Low
chr2B_part1	234832350	235049658	id-1888	Low
chr2B_part1	235076461	235149934	id-1889	Low
chr2B_part1	235912852	235965310	id-1890	Low
chr2B_part1	236616765	236775695	id-1891	Low
chr2B_part1	236908858	236978868	id-1892	Low
chr2B_part1	237181284	237280549	id-1893	Low
chr2B_part1	237368681	237444941	id-1894	Low
chr2B_part1	237474771	237576801	id-1895	Low
chr2B_part1	237647404	237750328	id-1896	Low
chr2B_part1	237752413	237967556	id-1897	Low
chr2B_part1	237983325	238067266	id-1898	Low
chr2B_part1	238067849	238157662	id-1899	Low
chr2B_part1	238158253	238241020	id-1900	Low
chr2B_part1	238276844	238349345	id-1901	Low
chr2B_part1	238694387	238877084	id-1902	Low
chr2B_part1	239041408	239190433	id-1903	Low
chr2B_part1	239207945	239349246	id-1904	Low
chr2B_part1	239349774	239415353	id-1905	Low
chr2B_part1	239519539	239609641	id-1906	Low
chr2B_part1	240073110	240129512	id-1907	Low
chr2B_part1	240180876	240233621	id-1908	Low
chr2B_part1	240318059	242539188	id-1909	Low
chr2B_part1	242548305	242821459	id-1910	Low
chr2B_part1	242822301	243077040	id-1911	Low
chr2B_part1	243131183	243344914	id-1912	Low
chr2B_part1	243368621	243569044	id-1913	Low
chr2B_part1	243583630	243690971	id-1914	Low
chr2B_part1	243691772	243783061	id-1915	Low
chr2B_part1	243830795	243885787	id-1916	Low
chr2B_part1	243916969	244047892	id-1917	Low
chr2B_part1	244060543	244159644	id-1918	Low
chr2B_part1	244216954	244269819	id-1919	Low
chr2B_part1	244312587	244367071	id-1920	Low
chr2B_part1	244367589	244519774	id-1921	Low
chr2B_part1	244589807	244780322	id-1922	Low
chr2B_part1	244940663	244998146	id-1923	Low
chr2B_part1	245017953	245075352	id-1924	Low
chr2B_part1	245173083	245289211	id-1925	Low
chr2B_part1	245325813	245571146	id-1926	Low
chr2B_part1	245691757	245784487	id-1927	Low
chr2B_part1	245793231	245996786	id-1928	Low
chr2B_part1	246002154	246081581	id-1929	Low
chr2B_part1	246082232	246152552	id-1930	Low
chr2B_part1	246465880	246824975	id-1931	Low
chr2B_part1	246846961	246900741	id-1932	Low
chr2B_part1	246976515	247034945	id-1933	Low
chr2B_part1	247062867	247128200	id-1934	Low
chr2B_part1	247129059	247361858	id-1935	Low
chr2B_part1	247405879	247519627	id-1936	Low
chr2B_part1	247623720	247809952	id-1937	Low
chr2B_part1	247810880	247868663	id-1938	Low
chr2B_part1	247953118	248015042	id-1939	Low
chr2B_part1	248157551	248455654	id-1940	Low
chr2B_part1	248461539	248607788	id-1941	Low
chr2B_part1	248699498	248879931	id-1942	Low
chr2B_part1	248881469	249165199	id-1943	Low
chr2B_part1	249537254	249590142	id-1944	Low
chr2B_part1	249672813	249886583	id-1945	Low
chr2B_part1	249950367	250065095	id-1946	Low
chr2B_part1	250139754	250253647	id-1947	Low
chr2B_part1	250284299	250522592	id-1948	Low
chr2B_part1	250532325	250640966	id-1949	Low
chr2B_part1	250648956	250704133	id-1950	Low
chr2B_part1	250793625	250889463	id-1951	Low
chr2B_part1	251179789	251270224	id-1952	Low
chr2B_part1	251273543	251363554	id-1953	Low
chr2B_part1	251403098	251570220	id-1954	Low
chr2B_part1	251593624	251715061	id-1955	Low
chr2B_part1	251770780	252961054	id-1956	Low
chr2B_part1	252977822	253261863	id-1957	Low
chr2B_part1	254150310	254230167	id-1958	Low
chr2B_part1	254387373	254454372	id-1959	Low
chr2B_part1	254493023	254617746	id-1960	Low
chr2B_part1	254764924	254839060	id-1961	Low
chr2B_part1	254882283	254957774	id-1962	Low
chr2B_part1	254991120	255050725	id-1963	Low
chr2B_part1	255236724	255293005	id-1964	Low
chr2B_part1	255373308	255497490	id-1965	Low
chr2B_part1	255661127	255952604	id-1966	Low
chr2B_part1	255953366	256269273	id-1967	Low
chr2B_part1	256332676	256383779	id-1968	Low
chr2B_part1	256541421	256831130	id-1969	Low
chr2B_part1	256831689	256907295	id-1970	Low
chr2B_part1	257089008	257516215	id-1971	Low
chr2B_part1	258180649	258497582	id-1972	Low
chr2B_part1	258498327	258580667	id-1973	Low
chr2B_part1	258894936	258988823	id-1974	Low
chr2B_part1	259040894	259359548	id-1975	Low
chr2B_part1	259368490	259464869	id-1976	Low
chr2B_part1	259477139	259734801	id-1977	Low
chr2B_part1	259873436	259941079	id-1978	Low
chr2B_part1	260428813	260496371	id-1979	Low
chr2B_part1	260517053	260580443	id-1980	Low
chr2B_part1	260907836	260976507	id-1981	Low
chr2B_part1	261129300	261446163	id-1982	Low
chr2B_part1	261538603	261611460	id-1983	Low
chr2B_part1	261650681	262519264	id-1984	Low
chr2B_part1	262522058	262804148	id-1985	Low
chr2B_part1	262934449	263004651	id-1986	Low
chr2B_part1	263082205	263156331	id-1987	Low
chr2B_part1	263204009	263258537	id-1988	Low
chr2B_part1	263382291	263579683	id-1989	Low
chr2B_part1	263854359	263912660	id-1990	Low
chr2B_part1	263913247	263988581	id-1991	Low
chr2B_part1	263999551	264061663	id-1992	Low
chr2B_part1	264218792	264280904	id-1993	Low
chr2B_part1	264283545	264363751	id-1994	Low
chr2B_part1	264722020	264822411	id-1995	Low
chr2B_part1	264915482	265038334	id-1996	Low
chr2B_part1	265041738	265134472	id-1997	Low
chr2B_part1	265144991	265211024	id-1998	Low
chr2B_part1	265228819	265284834	id-1999	Low
chr2B_part1	265628003	265723825	id-2000	Low
[truncated: 6,860 more rows]
