# Supplementary material for: DAWN: a resource for yielding insights into the diversity among wheat genomes
Source: BMC Genomics. 2018 Dec 17;19:941. doi: 10.1186/s12864-018-5228-2 (PMC6296097; doi:10.1186/s12864-018-5228-2)
Supplement: Supplementary file 6 — ZIP file containing BED5 format files of high and low read coverage regions. BED5 format file for each WGS accession. The score column (5th column) indicates if the feature (row) represents a region which has >2*SD above (High) or below (Low) the mean read coverage. (ZIP 1455 kb) [file 12864_2018_5228_MOESM6_ESM.zip › read_coverage_high_low/Chara.realigned.bam.bw.high_low.bed]

chr1A_part1	2378221	2384469	id-1	High
chr1A_part1	3678841	3754584	id-2	Low
chr1A_part1	4349241	4458065	id-3	Low
chr1A_part1	4557474	4660862	id-4	Low
chr1A_part1	6151696	6156882	id-5	High
chr1A_part1	6157769	6164755	id-6	High
chr1A_part1	6170221	6175338	id-7	High
chr1A_part1	6217747	6232160	id-8	High
chr1A_part1	6511946	6520020	id-9	High
chr1A_part1	6565912	6640520	id-10	Low
chr1A_part1	6792790	6854272	id-11	Low
chr1A_part1	9156371	9224554	id-12	Low
chr1A_part1	9256180	9332557	id-13	Low
chr1A_part1	9377372	9547807	id-14	Low
chr1A_part1	9653287	9763386	id-15	Low
chr1A_part1	9980784	10044465	id-16	Low
chr1A_part1	10132268	10143094	id-17	High
chr1A_part1	10247708	10413071	id-18	Low
chr1A_part1	10500658	10578629	id-19	Low
chr1A_part1	10966461	10971959	id-20	High
chr1A_part1	10974467	11062996	id-21	Low
chr1A_part1	11241703	11249188	id-22	High
chr1A_part1	11392681	11529005	id-23	Low
chr1A_part1	11579957	11639168	id-24	Low
chr1A_part1	12509113	12567855	id-25	Low
chr1A_part1	12919865	13083901	id-26	Low
chr1A_part1	13085489	13191385	id-27	Low
chr1A_part1	13315245	13412734	id-28	Low
chr1A_part1	14784356	14791257	id-29	High
chr1A_part1	15079796	15143716	id-30	Low
chr1A_part1	15238846	15244248	id-31	High
chr1A_part1	15311476	15319929	id-32	High
chr1A_part1	15341988	15349368	id-33	High
chr1A_part1	16179122	16302440	id-34	Low
chr1A_part1	16517618	16813706	id-35	Low
chr1A_part1	16996316	17006054	id-36	High
chr1A_part1	17010119	17020430	id-37	High
chr1A_part1	18278732	18284356	id-38	High
chr1A_part1	18287641	18293199	id-39	High
chr1A_part1	18865347	18953785	id-40	Low
chr1A_part1	18954299	19005852	id-41	Low
chr1A_part1	19146227	19234244	id-42	Low
chr1A_part1	19275148	19448684	id-43	Low
chr1A_part1	19781554	19848042	id-44	Low
chr1A_part1	21074442	21101934	id-45	High
chr1A_part1	21103964	21109822	id-46	High
chr1A_part1	21244675	21252187	id-47	High
chr1A_part1	22119904	22188667	id-48	Low
chr1A_part1	22324064	22331875	id-49	High
chr1A_part1	22336323	22343063	id-50	High
chr1A_part1	24582501	24766713	id-51	Low
chr1A_part1	24959388	25021593	id-52	Low
chr1A_part1	26394847	26461688	id-53	Low
chr1A_part1	26722188	26807412	id-54	Low
chr1A_part1	27623591	27727930	id-55	Low
chr1A_part1	27944192	28016001	id-56	Low
chr1A_part1	28045853	28111740	id-57	Low
chr1A_part1	28114187	28192999	id-58	Low
chr1A_part1	28254623	28353749	id-59	Low
chr1A_part1	39513264	39567029	id-60	Low
chr1A_part1	39701775	39753003	id-61	Low
chr1A_part1	41070593	41079691	id-62	High
chr1A_part1	41867643	41880750	id-63	High
chr1A_part1	41893464	41910248	id-64	High
chr1A_part1	41910753	41925009	id-65	High
chr1A_part1	41950577	42006644	id-66	Low
chr1A_part1	44361494	44366644	id-67	High
chr1A_part1	46536328	46810729	id-68	Low
chr1A_part1	48758391	48767262	id-69	High
chr1A_part1	49416034	49466562	id-70	Low
chr1A_part1	52068896	52140000	id-71	Low
chr1A_part1	99750469	99864467	id-72	Low
chr1A_part1	128155696	128162214	id-73	High
chr1A_part1	128183808	128189964	id-74	High
chr1A_part1	128224656	128230623	id-75	High
chr1A_part1	177425752	177432473	id-76	High
chr1A_part1	177454515	177466050	id-77	High
chr1A_part1	177472281	177483305	id-78	High
chr1A_part1	177483842	177489317	id-79	High
chr1A_part1	177506327	177511336	id-80	High
chr1A_part1	177512668	177532614	id-81	High
chr1A_part1	177533571	177539534	id-82	High
chr1A_part1	189917871	189923307	id-83	High
chr1A_part1	221770492	221780643	id-84	High
chr1A_part1	260000327	260051605	id-85	Low
chr1A_part1	304516196	304590739	id-86	Low
chr1A_part1	304621646	304684390	id-87	Low
chr1A_part1	316260071	316265309	id-88	High
chr1A_part1	323998262	324057380	id-89	Low
chr1A_part1	332253463	332311387	id-90	Low
chr1A_part1	341392708	341451102	id-91	Low
chr1A_part1	354002460	354053678	id-92	Low
chr1A_part1	372987306	373248196	id-93	Low
chr1A_part1	382110307	382188920	id-94	Low
chr1A_part1	383071017	383724130	id-95	Low
chr1A_part1	383724723	384165111	id-96	Low
chr1A_part1	384651160	384716148	id-97	Low
chr1A_part1	414909185	414986757	id-98	Low
chr1A_part1	420916248	421001143	id-99	Low
chr1A_part1	421162961	422057220	id-100	Low
chr1A_part1	425265444	425273733	id-101	High
chr1A_part1	433208973	433464091	id-102	Low
chr1A_part1	433465614	433543826	id-103	Low
chr1A_part1	433545454	433801052	id-104	Low
chr1A_part1	435907234	435958448	id-105	Low
chr1A_part1	437241552	437357569	id-106	Low
chr1A_part1	464596704	464652466	id-107	Low
chr1A_part2	3037139	3221367	id-108	Low
chr1A_part2	11927422	12019461	id-109	Low
chr1A_part2	12401059	12477117	id-110	Low
chr1A_part2	32471806	32682485	id-111	Low
chr1A_part2	36985911	37045363	id-112	Low
chr1A_part2	43087320	43139345	id-113	Low
chr1A_part2	43429675	43679775	id-114	Low
chr1A_part2	43717805	43980617	id-115	Low
chr1A_part2	44776916	44837433	id-116	Low
chr1A_part2	60690235	60760204	id-117	Low
chr1A_part2	63155778	63207431	id-118	Low
chr1A_part2	63267083	63423145	id-119	Low
chr1A_part2	72671159	72725482	id-120	Low
chr1A_part2	72959345	73013613	id-121	Low
chr1A_part2	73517167	73606675	id-122	Low
chr1A_part2	81275082	81339350	id-123	Low
chr1A_part2	89815078	89821028	id-124	High
chr1A_part2	89843342	89852269	id-125	High
chr1A_part2	89856097	89865252	id-126	High
chr1A_part2	95087907	95175393	id-127	Low
chr1A_part2	98175783	98243823	id-128	Low
chr1A_part2	98377222	98515878	id-129	Low
chr1A_part2	98727557	98796777	id-130	Low
chr1A_part2	98994963	99058115	id-131	Low
chr1A_part2	99124872	99274431	id-132	Low
chr1A_part2	99351331	99416379	id-133	Low
chr1A_part2	99423937	99485194	id-134	Low
chr1A_part2	99803941	99960189	id-135	Low
chr1A_part2	109207923	109259708	id-136	Low
chr1A_part2	109260369	109637268	id-137	Low
chr1A_part2	110830191	110881141	id-138	Low
chr1A_part2	112226445	112300273	id-139	Low
chr1A_part2	112794734	113053167	id-140	Low
chr1A_part2	113548740	113666844	id-141	Low
chr1A_part2	113668143	113763339	id-142	Low
chr1A_part2	113767071	113837659	id-143	Low
chr1A_part2	113931020	114125794	id-144	Low
chr1A_part2	116858107	116918570	id-145	Low
chr1A_part2	117752879	117806120	id-146	Low
chr1A_part2	117807014	117943181	id-147	Low
chr1B_part1	39353	437453	id-148	Low
chr1B_part1	437973	707279	id-149	Low
chr1B_part1	723999	1199277	id-150	Low
chr1B_part1	1554411	1728903	id-151	Low
chr1B_part1	2109949	2243855	id-152	Low
chr1B_part1	2247059	2345463	id-153	Low
chr1B_part1	3139582	3146144	id-154	High
chr1B_part1	3208721	3213979	id-155	High
chr1B_part1	3295642	3573073	id-156	Low
chr1B_part1	3575968	3657655	id-157	Low
chr1B_part1	3658462	3760956	id-158	Low
chr1B_part1	3777421	3873612	id-159	Low
chr1B_part1	3875913	3950313	id-160	Low
chr1B_part1	3954363	4038769	id-161	Low
chr1B_part1	4175029	4226173	id-162	Low
chr1B_part1	4233965	4293227	id-163	Low
chr1B_part1	4351876	4441833	id-164	Low
chr1B_part1	4536114	4591047	id-165	Low
chr1B_part1	4817187	4823993	id-166	High
chr1B_part1	4838281	4908688	id-167	Low
chr1B_part1	4911507	4964097	id-168	Low
chr1B_part1	5578405	5586039	id-169	High
chr1B_part1	5695419	5702421	id-170	High
chr1B_part1	6100987	6106880	id-171	High
chr1B_part1	6680443	6744916	id-172	Low
chr1B_part1	6875014	7043599	id-173	Low
chr1B_part1	7044558	7117690	id-174	Low
chr1B_part1	7258518	7316459	id-175	Low
chr1B_part1	7368387	7476313	id-176	Low
chr1B_part1	7539655	7689802	id-177	Low
chr1B_part1	7716784	7849637	id-178	Low
chr1B_part1	7850683	7911518	id-179	Low
chr1B_part1	7928252	8036252	id-180	Low
chr1B_part1	8419340	8551714	id-181	Low
chr1B_part1	9569439	9575712	id-182	High
chr1B_part1	10152691	10203397	id-183	Low
chr1B_part1	10219719	10271374	id-184	Low
chr1B_part1	10411944	10572021	id-185	Low
chr1B_part1	10576203	11177433	id-186	Low
chr1B_part1	11181907	11405931	id-187	Low
chr1B_part1	11890516	12058345	id-188	Low
chr1B_part1	12105602	12111372	id-189	High
chr1B_part1	12155136	12304036	id-190	Low
chr1B_part1	12432990	12572412	id-191	Low
chr1B_part1	12628325	12723803	id-192	Low
chr1B_part1	12724373	12784930	id-193	Low
chr1B_part1	12927433	12932652	id-194	High
chr1B_part1	12938234	12946716	id-195	High
chr1B_part1	13351308	13406923	id-196	Low
chr1B_part1	13494047	13512308	id-197	High
chr1B_part1	13553768	13560744	id-198	High
chr1B_part1	13568412	13576119	id-199	High
chr1B_part1	14146793	14151962	id-200	High
chr1B_part1	14337007	14432044	id-201	Low
chr1B_part1	14445204	14451350	id-202	High
chr1B_part1	14459465	14466238	id-203	High
chr1B_part1	14531005	14604429	id-204	Low
chr1B_part1	14948333	15022290	id-205	Low
chr1B_part1	15302057	15368670	id-206	Low
chr1B_part1	15683910	15689932	id-207	High
chr1B_part1	15750679	15871540	id-208	Low
chr1B_part1	16239330	16302417	id-209	Low
chr1B_part1	16462077	16467435	id-210	High
chr1B_part1	16473546	16482813	id-211	High
chr1B_part1	16769925	16845285	id-212	Low
chr1B_part1	16897962	17065225	id-213	Low
chr1B_part1	17088424	17142160	id-214	Low
chr1B_part1	17148180	17260021	id-215	Low
chr1B_part1	17831484	18470196	id-216	Low
chr1B_part1	18573037	18677637	id-217	Low
chr1B_part1	18684900	18855801	id-218	Low
chr1B_part1	18856435	18915547	id-219	Low
chr1B_part1	18916460	19033339	id-220	Low
chr1B_part1	19079546	19219270	id-221	Low
chr1B_part1	19393251	19451509	id-222	Low
chr1B_part1	19479685	19534325	id-223	Low
chr1B_part1	19569572	19633215	id-224	Low
chr1B_part1	19633814	19771919	id-225	Low
chr1B_part1	20320959	20386092	id-226	Low
chr1B_part1	20455379	20537150	id-227	Low
chr1B_part1	20888701	20967441	id-228	Low
chr1B_part1	20991429	21055858	id-229	Low
chr1B_part1	21066482	21154126	id-230	Low
chr1B_part1	21174089	21235833	id-231	Low
chr1B_part1	22157991	22164013	id-232	High
chr1B_part1	22401892	22462525	id-233	Low
chr1B_part1	22652676	22659661	id-234	High
chr1B_part1	25113256	25237109	id-235	Low
chr1B_part1	25596066	25601461	id-236	High
chr1B_part1	27293881	27300031	id-237	High
chr1B_part1	27364068	27472223	id-238	Low
chr1B_part1	27472840	27558726	id-239	Low
chr1B_part1	27559309	27639838	id-240	Low
chr1B_part1	27752245	28025004	id-241	Low
chr1B_part1	28167182	28255599	id-242	Low
chr1B_part1	28377142	28438641	id-243	Low
chr1B_part1	28511144	28518654	id-244	High
chr1B_part1	28519347	28526063	id-245	High
chr1B_part1	28851061	28986170	id-246	Low
chr1B_part1	29034613	29040905	id-247	High
chr1B_part1	29398494	29404223	id-248	High
chr1B_part1	29512382	29780307	id-249	Low
chr1B_part1	29783132	29935341	id-250	Low
chr1B_part1	29968216	30187237	id-251	Low
chr1B_part1	30223850	30295016	id-252	Low
chr1B_part1	30408733	30543312	id-253	Low
chr1B_part1	30552426	30644869	id-254	Low
chr1B_part1	31026956	31157240	id-255	Low
chr1B_part1	31159981	31287974	id-256	Low
chr1B_part1	31318953	31374773	id-257	Low
chr1B_part1	31415114	31758622	id-258	Low
chr1B_part1	31759449	31812363	id-259	Low
chr1B_part1	31824148	31829623	id-260	High
chr1B_part1	34927526	34984556	id-261	Low
chr1B_part1	35172260	35177432	id-262	High
chr1B_part1	35208967	35215729	id-263	High
chr1B_part1	35237761	35250653	id-264	High
chr1B_part1	38916307	38995949	id-265	Low
chr1B_part1	38996467	39066013	id-266	Low
chr1B_part1	41308621	41314275	id-267	High
chr1B_part1	41790365	41840846	id-268	Low
chr1B_part1	42658665	42718239	id-269	Low
chr1B_part1	44468930	44477489	id-270	High
chr1B_part1	44481596	44486674	id-271	High
chr1B_part1	44497331	44507062	id-272	High
chr1B_part1	44512463	44520337	id-273	High
chr1B_part1	44692544	44800491	id-274	Low
chr1B_part1	45424411	45649366	id-275	Low
chr1B_part1	45651789	45716116	id-276	Low
chr1B_part1	46225948	46232076	id-277	High
chr1B_part1	47216449	47503845	id-278	Low
chr1B_part1	47636277	47886096	id-279	Low
chr1B_part1	47893607	47981549	id-280	Low
chr1B_part1	47982386	48091886	id-281	Low
chr1B_part1	48092637	48154249	id-282	Low
chr1B_part1	48155133	48264029	id-283	Low
chr1B_part1	48279576	48348010	id-284	Low
chr1B_part1	48348521	48697714	id-285	Low
chr1B_part1	48785548	48843346	id-286	Low
chr1B_part1	48924789	48980943	id-287	Low
chr1B_part1	49111300	49606387	id-288	Low
chr1B_part1	49677410	49750675	id-289	Low
chr1B_part1	49766223	49842233	id-290	Low
chr1B_part1	51142439	51539984	id-291	Low
chr1B_part1	51540938	51611498	id-292	Low
chr1B_part1	51622036	51630603	id-293	High
chr1B_part1	60964415	61051977	id-294	Low
chr1B_part1	61099667	61105349	id-295	High
chr1B_part1	62060257	62194046	id-296	Low
chr1B_part1	62286350	62418691	id-297	Low
chr1B_part1	64128284	64134039	id-298	High
chr1B_part1	66350351	66356437	id-299	High
chr1B_part1	76735872	76744002	id-300	High
chr1B_part1	76749847	76754963	id-301	High
chr1B_part1	76928296	76934044	id-302	High
chr1B_part1	76974668	76980340	id-303	High
chr1B_part1	77025410	77034656	id-304	High
chr1B_part1	77048029	77058608	id-305	High
chr1B_part1	77059273	77064347	id-306	High
chr1B_part1	77076075	77083269	id-307	High
chr1B_part1	77084379	77093572	id-308	High
chr1B_part1	93924166	93930183	id-309	High
chr1B_part1	107683488	107688897	id-310	High
chr1B_part1	121842383	121849664	id-311	High
chr1B_part1	135966047	135972733	id-312	High
chr1B_part1	136883439	136888579	id-313	High
chr1B_part1	157474548	157479916	id-314	High
chr1B_part1	165258265	165413271	id-315	Low
chr1B_part1	236777605	236782979	id-316	High
chr1B_part1	236829404	236834474	id-317	High
chr1B_part1	236848707	236856486	id-318	High
chr1B_part1	236920293	236926525	id-319	High
chr1B_part1	236963260	236969350	id-320	High
chr1B_part1	237001100	237006628	id-321	High
chr1B_part1	237045358	237050991	id-322	High
chr1B_part1	237091371	237097780	id-323	High
chr1B_part1	237119932	237131784	id-324	High
chr1B_part1	237252329	237269740	id-325	High
chr1B_part1	237309458	237315598	id-326	High
chr1B_part1	237362503	237368348	id-327	High
chr1B_part1	237371005	237376045	id-328	High
chr1B_part1	237387289	237392664	id-329	High
chr1B_part1	237393366	237400451	id-330	High
chr1B_part1	237477973	237488173	id-331	High
chr1B_part1	237506103	237512869	id-332	High
chr1B_part1	237522612	237529998	id-333	High
chr1B_part1	237542332	237547449	id-334	High
chr1B_part1	237552596	237557643	id-335	High
chr1B_part1	237581925	237588341	id-336	High
chr1B_part1	237612807	237619404	id-337	High
chr1B_part1	237620734	237626261	id-338	High
chr1B_part1	237627994	237633425	id-339	High
chr1B_part1	237635766	237642059	id-340	High
chr1B_part1	237669202	237675599	id-341	High
chr1B_part1	237676223	237682019	id-342	High
chr1B_part1	237704111	237712090	id-343	High
chr1B_part1	237737402	237743470	id-344	High
chr1B_part1	237759832	237771370	id-345	High
chr1B_part1	237774675	237782100	id-346	High
chr1B_part1	237799425	237807337	id-347	High
chr1B_part1	237922294	237928382	id-348	High
chr1B_part1	237999039	238006059	id-349	High
chr1B_part1	238013666	238022275	id-350	High
chr1B_part1	238081556	238094664	id-351	High
chr1B_part1	241884181	241892385	id-352	High
chr1B_part1	241893459	241900180	id-353	High
chr1B_part1	241929603	241940756	id-354	High
chr1B_part1	244444927	244500535	id-355	Low
chr1B_part1	248147063	248218985	id-356	Low
chr1B_part1	277428369	277433938	id-357	High
chr1B_part1	296813209	296951992	id-358	Low
chr1B_part1	297127387	297190014	id-359	Low
chr1B_part1	301285088	301364267	id-360	Low
chr1B_part1	301422233	301473324	id-361	Low
chr1B_part1	301565577	301632347	id-362	Low
chr1B_part1	301640610	301695103	id-363	Low
chr1B_part1	301698566	301791791	id-364	Low
chr1B_part1	301843503	301975377	id-365	Low
chr1B_part1	302064663	302125091	id-366	Low
chr1B_part1	302130991	302200868	id-367	Low
chr1B_part1	305178874	305234171	id-368	Low
chr1B_part1	305322552	305415822	id-369	Low
chr1B_part1	305545165	305622452	id-370	Low
chr1B_part1	305623055	305743591	id-371	Low
chr1B_part1	305769308	305837295	id-372	Low
chr1B_part1	305875900	306047598	id-373	Low
chr1B_part1	306094182	306228263	id-374	Low
chr1B_part1	306288533	306374139	id-375	Low
chr1B_part1	306374828	306430075	id-376	Low
chr1B_part1	306433284	306507980	id-377	Low
chr1B_part1	306515480	306571449	id-378	Low
chr1B_part1	306588257	306642654	id-379	Low
chr1B_part1	306643817	306698839	id-380	Low
chr1B_part1	306711850	306865487	id-381	Low
chr1B_part1	306939155	306998980	id-382	Low
chr1B_part1	307011229	307076835	id-383	Low
chr1B_part1	307077394	307137295	id-384	Low
chr1B_part1	307174097	307403957	id-385	Low
chr1B_part1	307483693	307606210	id-386	Low
chr1B_part1	307610790	308009976	id-387	Low
chr1B_part1	308054298	308111476	id-388	Low
chr1B_part1	308176068	308327845	id-389	Low
chr1B_part1	308438855	308508943	id-390	Low
chr1B_part1	308634755	308903640	id-391	Low
chr1B_part1	308910394	309167014	id-392	Low
chr1B_part1	310088570	310096004	id-393	High
chr1B_part1	310135495	310141574	id-394	High
chr1B_part1	312380912	312441204	id-395	Low
chr1B_part1	312904397	312909812	id-396	High
chr1B_part1	313685364	313745601	id-397	Low
chr1B_part1	314584353	314635449	id-398	Low
chr1B_part1	314643765	314710994	id-399	Low
chr1B_part1	314748092	315099367	id-400	Low
chr1B_part1	315099919	315382631	id-401	Low
chr1B_part1	315390523	315454104	id-402	Low
chr1B_part1	315536011	316300009	id-403	Low
chr1B_part1	316300611	316720950	id-404	Low
chr1B_part1	316836210	316895067	id-405	Low
chr1B_part1	316927744	317007897	id-406	Low
chr1B_part1	317011162	317082142	id-407	Low
chr1B_part1	317123915	317175298	id-408	Low
chr1B_part1	317189795	317311605	id-409	Low
chr1B_part1	317500821	317572325	id-410	Low
chr1B_part1	317587561	317792110	id-411	Low
chr1B_part1	317939361	317991443	id-412	Low
chr1B_part1	318001826	318597332	id-413	Low
chr1B_part1	318599122	319418507	id-414	Low
chr1B_part1	319419415	319932446	id-415	Low
chr1B_part1	319933001	321238784	id-416	Low
chr1B_part1	321251652	321681388	id-417	Low
chr1B_part1	321695250	321875730	id-418	Low
chr1B_part1	321932664	321990692	id-419	Low
chr1B_part1	322023962	322095512	id-420	Low
chr1B_part1	322118984	322277512	id-421	Low
chr1B_part1	322279737	322359606	id-422	Low
chr1B_part1	328440290	328498343	id-423	Low
chr1B_part1	328499166	328632154	id-424	Low
chr1B_part1	328881477	328942557	id-425	Low
chr1B_part1	329967328	330217736	id-426	Low
chr1B_part1	330234085	330366787	id-427	Low
chr1B_part1	331513367	331525473	id-428	High
chr1B_part1	331532081	331540951	id-429	High
chr1B_part1	336275922	336351826	id-430	Low
chr1B_part1	352100601	352106178	id-431	High
chr1B_part1	352505167	352510673	id-432	High
chr1B_part1	362556967	362565031	id-433	High
chr1B_part1	372423651	372516909	id-434	Low
chr1B_part1	372522889	372623527	id-435	Low
chr1B_part1	374377127	374459866	id-436	Low
chr1B_part1	382387909	382510047	id-437	Low
chr1B_part1	387638725	387699019	id-438	Low
chr1B_part1	394189262	394287661	id-439	Low
chr1B_part1	398458349	398510946	id-440	Low
chr1B_part1	400888594	400952070	id-441	Low
chr1B_part1	415213142	415218550	id-442	High
chr1B_part1	416035875	416041031	id-443	High
chr1B_part1	418265740	418344862	id-444	Low
chr1B_part1	423721343	423727120	id-445	High
chr1B_part1	434835171	435042030	id-446	Low
chr1B_part1	438645166	438650369	id-447	High
chr1B_part2	7655909	7726425	id-448	Low
chr1B_part2	43913192	43963247	id-449	Low
chr1B_part2	73591863	73661518	id-450	Low
chr1B_part2	91761073	91869466	id-451	Low
chr1B_part2	92061653	92282374	id-452	Low
chr1B_part2	104788042	104865004	id-453	Low
chr1B_part2	104865681	105127169	id-454	Low
chr1B_part2	105185868	105296146	id-455	Low
chr1B_part2	105298827	105394200	id-456	Low
chr1B_part2	117230913	117285039	id-457	Low
chr1B_part2	123095773	123442872	id-458	Low
chr1B_part2	125285433	125415258	id-459	Low
chr1B_part2	126357248	126463758	id-460	Low
chr1B_part2	146359331	146442561	id-461	Low
chr1B_part2	147587922	147837411	id-462	Low
chr1B_part2	147879293	148262862	id-463	Low
chr1B_part2	148469012	148521013	id-464	Low
chr1B_part2	148638734	148691242	id-465	Low
chr1B_part2	148804758	148886563	id-466	Low
chr1B_part2	148941926	149104011	id-467	Low
chr1B_part2	149105333	149243362	id-468	Low
chr1B_part2	149289944	149385123	id-469	Low
chr1B_part2	149631316	149636481	id-470	High
chr1B_part2	150415347	150503267	id-471	Low
chr1B_part2	151256539	151372518	id-472	Low
chr1B_part2	151376177	151455540	id-473	Low
chr1B_part2	151476282	151661415	id-474	Low
chr1B_part2	151813992	151959898	id-475	Low
chr1B_part2	152060341	152194102	id-476	Low
chr1B_part2	152296628	152367228	id-477	Low
chr1B_part2	152672682	152678129	id-478	High
chr1B_part2	152678807	152684252	id-479	High
chr1B_part2	152693376	152699841	id-480	High
chr1B_part2	153543290	153632133	id-481	Low
chr1B_part2	153647847	153826849	id-482	Low
chr1B_part2	162749783	162754786	id-483	High
chr1B_part2	187207912	187262205	id-484	Low
chr1B_part2	187437312	187505321	id-485	Low
chr1B_part2	187530035	187580644	id-486	Low
chr1B_part2	187678288	187770889	id-487	Low
chr1B_part2	190074925	190082417	id-488	High
chr1B_part2	193037342	193092025	id-489	Low
chr1B_part2	193295593	193912144	id-490	Low
chr1B_part2	194143796	194211189	id-491	Low
chr1B_part2	194296965	194370558	id-492	Low
chr1B_part2	195433437	195444195	id-493	High
chr1B_part2	195538813	195594035	id-494	Low
chr1B_part2	197603233	197671003	id-495	Low
chr1B_part2	198677324	198759919	id-496	Low
chr1B_part2	198904146	199088160	id-497	Low
chr1B_part2	199373165	199658755	id-498	Low
chr1B_part2	199737331	199855839	id-499	Low
chr1B_part2	199856438	199934537	id-500	Low
chr1B_part2	200011877	200064860	id-501	Low
chr1B_part2	200361653	200368743	id-502	High
chr1B_part2	200378785	200604789	id-503	Low
chr1B_part2	200608644	200669015	id-504	Low
chr1B_part2	201775868	201831597	id-505	Low
chr1B_part2	202160717	202247388	id-506	Low
chr1B_part2	203375487	203451902	id-507	Low
chr1B_part2	203477031	203672178	id-508	Low
chr1B_part2	203972081	203979018	id-509	High
chr1B_part2	204071402	204125340	id-510	Low
chr1B_part2	204126741	204215923	id-511	Low
chr1B_part2	207478265	207723208	id-512	Low
chr1B_part2	210963429	211393633	id-513	Low
chr1B_part2	211436363	211868764	id-514	Low
chr1B_part2	211869376	212559480	id-515	Low
chr1B_part2	212847243	213373953	id-516	Low
chr1B_part2	213376523	213727118	id-517	Low
chr1B_part2	214251551	214306513	id-518	Low
chr1B_part2	214550347	214793992	id-519	Low
chr1B_part2	214863086	214944059	id-520	Low
chr1B_part2	215203534	215254638	id-521	Low
chr1B_part2	216550655	216563137	id-522	High
chr1B_part2	216564305	216570615	id-523	High
chr1B_part2	216574778	216599359	id-524	High
chr1B_part2	220673965	220821113	id-525	Low
chr1B_part2	221848042	222001701	id-526	Low
chr1B_part2	222159089	222227410	id-527	Low
chr1B_part2	222238063	222324846	id-528	Low
chr1B_part2	222327219	222400730	id-529	Low
chr1B_part2	224366974	224481073	id-530	Low
chr1B_part2	224510138	224843033	id-531	Low
chr1B_part2	224875756	225298012	id-532	Low
chr1B_part2	225767998	225853995	id-533	Low
chr1B_part2	225876729	225884352	id-534	High
chr1B_part2	225908937	225915315	id-535	High
chr1B_part2	225918722	225948442	id-536	High
chr1B_part2	226294096	226369981	id-537	Low
chr1B_part2	227466648	227527812	id-538	Low
chr1B_part2	229021443	229085140	id-539	Low
chr1B_part2	230442279	230501552	id-540	Low
chr1B_part2	230737148	230978377	id-541	Low
chr1B_part2	232886313	233828873	id-542	Low
chr1B_part2	233829395	234207380	id-543	Low
chr1B_part2	235197923	235203854	id-544	High
chr1B_part2	235360226	235656449	id-545	Low
chr1B_part2	235660699	235751767	id-546	Low
chr1B_part2	235790464	235849137	id-547	Low
chr1B_part2	236867305	236919046	id-548	Low
chr1B_part2	237069963	237179919	id-549	Low
chr1B_part2	240023299	240028803	id-550	High
chr1B_part2	241888130	241954176	id-551	Low
chr1B_part2	241961259	242023071	id-552	Low
chr1B_part2	247106835	247218615	id-553	Low
chr1B_part2	248716301	248797455	id-554	Low
chr1B_part2	250769439	250908832	id-555	Low
chr1B_part2	250960119	251058009	id-556	Low
chr1D_part1	8082	74787	id-557	Low
chr1D_part1	279721	289589	id-558	High
chr1D_part1	616444	850193	id-559	Low
chr1D_part1	850736	1035662	id-560	Low
chr1D_part1	1037158	1796001	id-561	Low
chr1D_part1	1865185	2045536	id-562	Low
chr1D_part1	3074478	3135027	id-563	Low
chr1D_part1	8471896	8523374	id-564	Low
chr1D_part1	9639778	9648509	id-565	High
chr1D_part1	11516101	11524189	id-566	High
chr1D_part1	11804475	11809744	id-567	High
chr1D_part1	13186933	13253780	id-568	Low
chr1D_part1	13399852	13454775	id-569	Low
chr1D_part1	14018670	14116342	id-570	Low
chr1D_part1	14307291	14372159	id-571	Low
chr1D_part1	14720971	15032916	id-572	Low
chr1D_part1	15095275	15107091	id-573	High
chr1D_part1	15110605	15117837	id-574	High
chr1D_part1	15789152	15871923	id-575	Low
chr1D_part1	15877501	16068916	id-576	Low
chr1D_part1	17253202	17260132	id-577	High
chr1D_part1	19190061	19259499	id-578	Low
chr1D_part1	19272999	19341619	id-579	Low
chr1D_part1	19400891	19504157	id-580	Low
chr1D_part1	19570309	19705604	id-581	Low
chr1D_part1	19733280	19797304	id-582	Low
chr1D_part1	20459114	20556877	id-583	Low
chr1D_part1	20721885	20727901	id-584	High
chr1D_part1	20968854	20974223	id-585	High
chr1D_part1	21091669	21142248	id-586	Low
chr1D_part1	21459582	21467375	id-587	High
chr1D_part1	21468395	21474194	id-588	High
chr1D_part1	21552994	21614838	id-589	Low
chr1D_part1	21744138	21797038	id-590	Low
chr1D_part1	26262147	26267435	id-591	High
chr1D_part1	30408341	30414534	id-592	High
chr1D_part1	30443383	30448598	id-593	High
chr1D_part1	37572138	37773936	id-594	Low
chr1D_part1	40227321	40470552	id-595	Low
chr1D_part1	40503099	40571487	id-596	Low
chr1D_part1	40620886	40790931	id-597	Low
chr1D_part1	42399094	42481427	id-598	Low
chr1D_part1	43561102	43647359	id-599	Low
chr1D_part1	43715962	43810507	id-600	Low
chr1D_part1	43834967	43944033	id-601	Low
chr1D_part1	43950325	44148786	id-602	Low
chr1D_part1	44176850	44251505	id-603	Low
chr1D_part1	44310078	44372248	id-604	Low
chr1D_part1	44373910	44566919	id-605	Low
chr1D_part1	44699080	44754837	id-606	Low
chr1D_part1	44867198	44919297	id-607	Low
chr1D_part1	45204132	45263210	id-608	Low
chr1D_part1	45336959	45392333	id-609	Low
chr1D_part1	45409463	45483085	id-610	Low
chr1D_part1	45537761	45610873	id-611	Low
chr1D_part1	45722033	45924000	id-612	Low
chr1D_part1	45925575	46092369	id-613	Low
chr1D_part1	47052380	47138922	id-614	Low
chr1D_part1	47883084	47942656	id-615	Low
chr1D_part1	48919659	48970998	id-616	Low
chr1D_part1	49257438	49330151	id-617	Low
chr1D_part1	49809052	49881308	id-618	Low
chr1D_part1	92234569	92356545	id-619	Low
chr1D_part1	109980125	109987299	id-620	High
chr1D_part1	206953132	206960891	id-621	High
chr1D_part1	207267790	207274725	id-622	High
chr1D_part1	211119619	211124707	id-623	High
chr1D_part1	211125250	211132775	id-624	High
chr1D_part1	247523118	247529248	id-625	High
chr1D_part1	247530462	247537017	id-626	High
chr1D_part1	378066441	378071676	id-627	High
chr1D_part1	439545812	439551494	id-628	High
chr2A_part1	1376171	1382467	id-629	High
chr2A_part1	1483279	1516249	id-630	High
chr2A_part1	1562845	1567898	id-631	High
chr2A_part1	1834133	1840494	id-632	High
chr2A_part1	1843191	1852336	id-633	High
chr2A_part1	1853027	1888664	id-634	High
chr2A_part1	1900375	1909439	id-635	High
chr2A_part1	1915382	1923814	id-636	High
chr2A_part1	1924411	1929587	id-637	High
chr2A_part1	1946473	1954433	id-638	High
chr2A_part1	2168969	2174363	id-639	High
chr2A_part1	2183136	2190592	id-640	High
chr2A_part1	2193167	2202842	id-641	High
chr2A_part1	2217624	2240468	id-642	High
chr2A_part1	2246585	2252400	id-643	High
chr2A_part1	2257983	2271355	id-644	High
chr2A_part1	3111352	3168421	id-645	Low
chr2A_part1	3169000	3249252	id-646	Low
chr2A_part1	3251970	3314969	id-647	Low
chr2A_part1	4038110	4047551	id-648	High
chr2A_part1	5111433	5117743	id-649	High
chr2A_part1	6318680	6477006	id-650	Low
chr2A_part1	6504475	7327367	id-651	Low
chr2A_part1	7796104	7801809	id-652	High
chr2A_part1	8017403	8025293	id-653	High
chr2A_part1	8029223	8034345	id-654	High
chr2A_part1	8544048	8549053	id-655	High
chr2A_part1	13106661	13117462	id-656	High
chr2A_part1	13123534	13140152	id-657	High
chr2A_part1	16861461	16868324	id-658	High
chr2A_part1	17540860	17548333	id-659	High
chr2A_part1	17651726	17657053	id-660	High
chr2A_part1	18277262	18291791	id-661	High
chr2A_part1	18349183	18354266	id-662	High
chr2A_part1	21453189	21458242	id-663	High
chr2A_part1	21526997	21534732	id-664	High
chr2A_part1	23941667	23948237	id-665	High
chr2A_part1	29583626	29589107	id-666	High
chr2A_part1	30578325	30659807	id-667	Low
chr2A_part1	31100545	31163873	id-668	Low
chr2A_part1	32489393	32496950	id-669	High
chr2A_part1	32504201	32513731	id-670	High
chr2A_part1	32578767	32755833	id-671	Low
chr2A_part1	34322484	34327638	id-672	High
chr2A_part1	43301904	43370605	id-673	Low
chr2A_part1	45144501	46070100	id-674	Low
chr2A_part1	46377894	46923940	id-675	Low
chr2A_part1	47182642	47446400	id-676	Low
chr2A_part1	48063097	48133186	id-677	Low
chr2A_part1	48857088	48862090	id-678	High
chr2A_part1	48871061	48876542	id-679	High
chr2A_part1	56412978	56418289	id-680	High
chr2A_part1	56624801	56631698	id-681	High
chr2A_part1	58161704	58166994	id-682	High
chr2A_part1	71166683	71295372	id-683	Low
chr2A_part1	71528726	71582878	id-684	Low
chr2A_part1	71635856	72509458	id-685	Low
chr2A_part1	72509991	73144806	id-686	Low
chr2A_part1	74175967	74238707	id-687	Low
chr2A_part1	74257824	74316754	id-688	Low
chr2A_part1	74390170	74452266	id-689	Low
chr2A_part1	74460408	74515667	id-690	Low
chr2A_part1	76670050	76723188	id-691	Low
chr2A_part1	77018807	77073149	id-692	Low
chr2A_part1	77331587	77337117	id-693	High
chr2A_part1	77795331	77924466	id-694	Low
chr2A_part1	79212798	79264519	id-695	Low
chr2A_part1	83204834	83418280	id-696	Low
chr2A_part1	83440478	83586755	id-697	Low
chr2A_part1	85612213	85811435	id-698	Low
chr2A_part1	86910383	86962872	id-699	Low
chr2A_part1	90875812	90929346	id-700	Low
chr2A_part1	95260458	95265515	id-701	High
chr2A_part1	106388392	106473477	id-702	Low
chr2A_part1	106920860	107143127	id-703	Low
chr2A_part1	107541899	107739608	id-704	Low
chr2A_part1	107784964	107849757	id-705	Low
chr2A_part1	127206454	127212301	id-706	High
chr2A_part1	134985526	135070545	id-707	Low
chr2A_part1	138973128	139023202	id-708	Low
chr2A_part1	139512448	139839312	id-709	Low
chr2A_part1	139839918	139934044	id-710	Low
chr2A_part1	139936171	140361003	id-711	Low
chr2A_part1	141255171	141260245	id-712	High
chr2A_part1	153307076	153360130	id-713	Low
chr2A_part1	209040215	209048450	id-714	High
chr2A_part1	216061173	216344628	id-715	Low
chr2A_part1	227180984	227186199	id-716	High
chr2A_part1	268167083	268174625	id-717	High
chr2A_part1	275842039	275847326	id-718	High
chr2A_part1	275927719	275934362	id-719	High
chr2A_part1	285979947	285986088	id-720	High
chr2A_part1	290036140	290041272	id-721	High
chr2A_part1	312200823	312206098	id-722	High
chr2A_part1	339969627	340020985	id-723	Low
chr2A_part1	340255867	340315577	id-724	Low
chr2A_part1	413474060	413481517	id-725	High
chr2A_part1	459470466	459477282	id-726	High
chr2A_part2	14205789	14211163	id-727	High
chr2A_part2	21685006	21747878	id-728	Low
chr2A_part2	29610715	29616908	id-729	High
chr2A_part2	37018723	37074191	id-730	Low
chr2A_part2	62836962	62916306	id-731	Low
chr2A_part2	75298045	75306150	id-732	High
chr2A_part2	98651806	98705772	id-733	Low
chr2A_part2	142660201	142789347	id-734	Low
chr2A_part2	148107411	148112466	id-735	High
chr2A_part2	166311244	166318335	id-736	High
chr2A_part2	171275165	171282214	id-737	High
chr2A_part2	179147662	179204048	id-738	Low
chr2A_part2	185281824	185548448	id-739	Low
chr2A_part2	185549310	186057250	id-740	Low
chr2A_part2	189015955	189065986	id-741	Low
chr2A_part2	197127083	197132316	id-742	High
chr2A_part2	209873339	209878576	id-743	High
chr2A_part2	214723451	214797208	id-744	Low
chr2A_part2	222843572	222848878	id-745	High
chr2A_part2	232315770	232370271	id-746	Low
chr2A_part2	232378745	232463874	id-747	Low
chr2A_part2	240583596	240642497	id-748	Low
chr2A_part2	244622657	244628447	id-749	High
chr2A_part2	246011241	246016467	id-750	High
chr2A_part2	246885943	246938555	id-751	Low
chr2A_part2	247074624	247127869	id-752	Low
chr2A_part2	247261210	247314430	id-753	Low
chr2A_part2	247488967	247716966	id-754	Low
chr2A_part2	247898089	247980160	id-755	Low
chr2A_part2	248081954	248275111	id-756	Low
chr2A_part2	248284901	248386544	id-757	Low
chr2A_part2	248425612	248512808	id-758	Low
chr2A_part2	248518263	248589126	id-759	Low
chr2A_part2	250353429	250412709	id-760	Low
chr2A_part2	252821051	252828365	id-761	High
chr2A_part2	252835685	252855277	id-762	High
chr2A_part2	252928878	252934612	id-763	High
chr2A_part2	253685896	253748971	id-764	Low
chr2A_part2	253934180	254031478	id-765	Low
chr2A_part2	254503630	254516711	id-766	High
chr2A_part2	256899230	256907753	id-767	High
chr2A_part2	269357940	269782470	id-768	Low
chr2A_part2	269783041	270030051	id-769	Low
chr2A_part2	270092937	270176700	id-770	Low
chr2A_part2	272760741	272860012	id-771	Low
chr2A_part2	273022046	273027886	id-772	High
chr2A_part2	277070180	277075524	id-773	High
chr2A_part2	282427639	282433407	id-774	High
chr2A_part2	282649883	282658935	id-775	High
chr2A_part2	285330367	285389187	id-776	Low
chr2A_part2	285389828	285460152	id-777	Low
chr2A_part2	285849255	286037843	id-778	Low
chr2A_part2	286233594	286284932	id-779	Low
chr2A_part2	287524561	287540368	id-780	High
chr2A_part2	288847666	288861004	id-781	High
chr2A_part2	288898261	288995107	id-782	Low
chr2A_part2	289785092	289836466	id-783	Low
chr2A_part2	291216961	291224239	id-784	High
chr2A_part2	296579324	296740665	id-785	Low
chr2A_part2	296963672	297073654	id-786	Low
chr2A_part2	297455255	297587799	id-787	Low
chr2A_part2	297588404	297744151	id-788	Low
chr2A_part2	297765104	297925862	id-789	Low
chr2A_part2	297949902	298008456	id-790	Low
chr2A_part2	298057919	298116832	id-791	Low
chr2A_part2	298388188	298871734	id-792	Low
chr2A_part2	299156913	299162230	id-793	High
chr2A_part2	299571947	299579021	id-794	High
chr2A_part2	299917615	299922792	id-795	High
chr2A_part2	300380102	300388340	id-796	High
chr2A_part2	300388392	300440025	id-797	Low
chr2A_part2	300609542	300662377	id-798	Low
chr2A_part2	300673695	300820175	id-799	Low
chr2A_part2	300820829	300870843	id-800	Low
chr2A_part2	300880936	300886225	id-801	High
chr2A_part2	301928816	301942771	id-802	High
chr2A_part2	302521239	302527746	id-803	High
chr2A_part2	303225436	303230868	id-804	High
chr2A_part2	303848587	303917745	id-805	Low
chr2A_part2	304217578	304326595	id-806	Low
chr2A_part2	304342429	304469904	id-807	Low
chr2A_part2	304482288	304558222	id-808	Low
chr2A_part2	304649494	304753988	id-809	Low
chr2A_part2	304793089	304869044	id-810	Low
chr2A_part2	304871271	304924787	id-811	Low
chr2A_part2	304951129	305136050	id-812	Low
chr2A_part2	305137181	305191874	id-813	Low
chr2A_part2	307286417	307594410	id-814	Low
chr2A_part2	309171290	309304368	id-815	Low
chr2A_part2	309334325	309414892	id-816	Low
chr2A_part2	309419388	309427086	id-817	High
chr2A_part2	310414398	310578344	id-818	Low
chr2A_part2	310853478	310966592	id-819	Low
chr2A_part2	311026519	311077441	id-820	Low
chr2A_part2	311137520	311143765	id-821	High
chr2A_part2	311254985	311350559	id-822	Low
chr2A_part2	311396005	311404350	id-823	High
chr2A_part2	313438267	313554887	id-824	Low
chr2A_part2	313663174	313791903	id-825	Low
chr2A_part2	313916410	314089046	id-826	Low
chr2A_part2	314226654	314452769	id-827	Low
chr2A_part2	314468314	314697179	id-828	Low
chr2A_part2	314724450	314794005	id-829	Low
chr2A_part2	314797980	314878225	id-830	Low
chr2A_part2	314980022	314985121	id-831	High
chr2A_part2	314985477	315099619	id-832	Low
chr2A_part2	315155897	315236540	id-833	Low
chr2A_part2	315390026	315443413	id-834	Low
chr2A_part2	315528729	315645489	id-835	Low
chr2A_part2	316051203	316175050	id-836	Low
chr2A_part2	316256053	316347636	id-837	Low
chr2A_part2	316549859	316622237	id-838	Low
chr2A_part2	316631881	316707793	id-839	Low
chr2A_part2	316708400	316781927	id-840	Low
chr2A_part2	316976384	317056894	id-841	Low
chr2A_part2	317155093	317207903	id-842	Low
chr2A_part2	317296859	317428206	id-843	Low
chr2A_part2	317612173	317740001	id-844	Low
chr2A_part2	317748508	317922417	id-845	Low
chr2B_part1	111686	313880	id-846	Low
chr2B_part1	892690	966860	id-847	Low
chr2B_part1	1054868	1156934	id-848	Low
chr2B_part1	1272314	1322369	id-849	Low
chr2B_part1	1377378	1540031	id-850	Low
chr2B_part1	1548140	1624549	id-851	Low
chr2B_part1	1799574	1895064	id-852	Low
chr2B_part1	1895578	2107072	id-853	Low
chr2B_part1	2197602	2205795	id-854	High
chr2B_part1	2689199	2694722	id-855	High
chr2B_part1	2732597	2743334	id-856	High
chr2B_part1	2778136	2921034	id-857	Low
chr2B_part1	2950930	3245584	id-858	Low
chr2B_part1	3258080	3265162	id-859	High
chr2B_part1	3394441	3461037	id-860	Low
chr2B_part1	3463313	3657102	id-861	Low
chr2B_part1	3658113	3709336	id-862	Low
chr2B_part1	4582724	4593288	id-863	High
chr2B_part1	4595322	4620476	id-864	High
chr2B_part1	4642871	4648265	id-865	High
chr2B_part1	5088402	5296205	id-866	Low
chr2B_part1	5335364	5434125	id-867	Low
chr2B_part1	6062246	6176514	id-868	Low
chr2B_part1	6389242	6516076	id-869	Low
chr2B_part1	6537689	6716809	id-870	Low
chr2B_part1	6732463	7247005	id-871	Low
chr2B_part1	7249742	7255976	id-872	High
chr2B_part1	7268958	7428335	id-873	Low
chr2B_part1	7441912	7597149	id-874	Low
chr2B_part1	7689370	7763534	id-875	Low
chr2B_part1	7764303	7835210	id-876	Low
chr2B_part1	8079523	8171854	id-877	Low
chr2B_part1	8366693	8428672	id-878	Low
chr2B_part1	8429211	8539195	id-879	Low
chr2B_part1	8604308	8673266	id-880	Low
chr2B_part1	8709820	8979871	id-881	Low
chr2B_part1	9003831	9076116	id-882	Low
chr2B_part1	9103447	9349375	id-883	Low
chr2B_part1	9358317	9681830	id-884	Low
chr2B_part1	9810877	10063542	id-885	Low
chr2B_part1	10222223	10690232	id-886	Low
chr2B_part1	10806128	10857870	id-887	Low
chr2B_part1	11433196	11523071	id-888	Low
chr2B_part1	11526422	11722841	id-889	Low
chr2B_part1	11767961	11819224	id-890	Low
chr2B_part1	11913171	11988620	id-891	Low
chr2B_part1	12223727	12908350	id-892	Low
chr2B_part1	12912164	13080399	id-893	Low
chr2B_part1	13080918	13166041	id-894	Low
chr2B_part1	13339533	13391523	id-895	Low
chr2B_part1	13423476	13430384	id-896	High
chr2B_part1	15551703	15626819	id-897	Low
chr2B_part1	15627610	15731402	id-898	Low
chr2B_part1	15732227	15974509	id-899	Low
chr2B_part1	16036894	16795331	id-900	Low
chr2B_part1	17170100	17231662	id-901	Low
chr2B_part1	17239458	17344646	id-902	Low
chr2B_part1	17391661	17452771	id-903	Low
chr2B_part1	17595082	17701258	id-904	Low
chr2B_part1	17702236	17780050	id-905	Low
chr2B_part1	18407023	18501662	id-906	Low
chr2B_part1	18620002	18631561	id-907	High
chr2B_part1	18958489	19039372	id-908	Low
chr2B_part1	19459768	19610817	id-909	Low
chr2B_part1	24138963	24206260	id-910	Low
chr2B_part1	24700586	24711125	id-911	High
chr2B_part1	24754429	24805502	id-912	Low
chr2B_part1	25602319	25737332	id-913	Low
chr2B_part1	26203050	26302524	id-914	Low
chr2B_part1	26577160	26708005	id-915	Low
chr2B_part1	26754708	26844034	id-916	Low
chr2B_part1	26933808	26998755	id-917	Low
chr2B_part1	29256538	29319919	id-918	Low
chr2B_part1	29320505	29373891	id-919	Low
chr2B_part1	30283263	30294223	id-920	High
chr2B_part1	30294998	30300454	id-921	High
chr2B_part1	30462047	30470013	id-922	High
chr2B_part1	31056954	31062102	id-923	High
chr2B_part1	34283255	34290021	id-924	High
chr2B_part1	38109462	38161299	id-925	Low
chr2B_part1	38451087	38458226	id-926	High
chr2B_part1	38918361	38974152	id-927	Low
chr2B_part1	45626411	45696772	id-928	Low
chr2B_part1	45817063	46002915	id-929	Low
chr2B_part1	46119929	46191361	id-930	Low
chr2B_part1	46235895	46327636	id-931	Low
chr2B_part1	46340002	46398308	id-932	Low
chr2B_part1	46399210	46467394	id-933	Low
chr2B_part1	46506248	46559605	id-934	Low
chr2B_part1	46605310	46656785	id-935	Low
chr2B_part1	46676508	46800549	id-936	Low
chr2B_part1	46801315	46878284	id-937	Low
chr2B_part1	46893156	47155436	id-938	Low
chr2B_part1	47750279	47805590	id-939	Low
chr2B_part1	48004502	48012265	id-940	High
chr2B_part1	49521085	49603474	id-941	Low
chr2B_part1	49605895	49656364	id-942	Low
chr2B_part1	49657317	49878572	id-943	Low
chr2B_part1	49908429	49973743	id-944	Low
chr2B_part1	49986563	50288041	id-945	Low
chr2B_part1	50292428	50452851	id-946	Low
chr2B_part1	50763522	50769374	id-947	High
chr2B_part1	50803130	50871532	id-948	Low
chr2B_part1	51745503	51877044	id-949	Low
chr2B_part1	51996667	52113821	id-950	Low
chr2B_part1	52451588	52598981	id-951	Low
chr2B_part1	53153030	53260984	id-952	Low
chr2B_part1	53299854	53401078	id-953	Low
chr2B_part1	56949252	56957398	id-954	High
chr2B_part1	56962625	56973609	id-955	High
chr2B_part1	57038539	57114157	id-956	Low
chr2B_part1	69263693	69337781	id-957	Low
chr2B_part1	69345554	69402004	id-958	Low
chr2B_part1	72758581	72816273	id-959	Low
chr2B_part1	72825345	72926371	id-960	Low
chr2B_part1	72929609	72993652	id-961	Low
chr2B_part1	76092680	76108373	id-962	High
chr2B_part1	78001351	78066798	id-963	Low
chr2B_part1	90071511	90148229	id-964	Low
chr2B_part1	91112321	91130661	id-965	High
chr2B_part1	93856991	93867380	id-966	High
chr2B_part1	96235375	96241525	id-967	High
chr2B_part1	104082296	104233586	id-968	Low
chr2B_part1	104256451	104261515	id-969	High
chr2B_part1	106624399	106716525	id-970	Low
chr2B_part1	108695574	108779693	id-971	Low
chr2B_part1	109096799	109158336	id-972	Low
chr2B_part1	109189473	109404110	id-973	Low
chr2B_part1	109406904	109760348	id-974	Low
chr2B_part1	116034473	116191825	id-975	Low
chr2B_part1	116192745	116383499	id-976	Low
chr2B_part1	117922441	117992147	id-977	Low
chr2B_part1	133580332	133690478	id-978	Low
chr2B_part1	133691077	133808449	id-979	Low
chr2B_part1	134242576	134477654	id-980	Low
chr2B_part1	134602454	134704026	id-981	Low
chr2B_part1	136805075	136949295	id-982	Low
chr2B_part1	136950516	137188359	id-983	Low
chr2B_part1	137210522	137614121	id-984	Low
chr2B_part1	137616016	137793998	id-985	Low
chr2B_part1	138557578	138612714	id-986	Low
chr2B_part1	138741399	138746981	id-987	High
chr2B_part1	139914852	140149104	id-988	Low
chr2B_part1	140252833	140386112	id-989	Low
chr2B_part1	140408660	140496952	id-990	Low
chr2B_part1	146208374	146272927	id-991	Low
chr2B_part1	146772663	146901294	id-992	Low
chr2B_part1	149262333	149356642	id-993	Low
chr2B_part1	150344293	150398903	id-994	Low
chr2B_part1	154910092	154916958	id-995	High
chr2B_part1	158766635	159207687	id-996	Low
chr2B_part1	162719129	162772080	id-997	Low
chr2B_part1	165287530	165405698	id-998	Low
chr2B_part1	168116499	168525337	id-999	Low
chr2B_part1	176034735	176095173	id-1000	Low
chr2B_part1	176315157	176367023	id-1001	Low
chr2B_part1	176410782	176692198	id-1002	Low
chr2B_part1	176751011	176802857	id-1003	Low
chr2B_part1	176803405	177198946	id-1004	Low
chr2B_part1	177216807	177547767	id-1005	Low
chr2B_part1	181213360	181349134	id-1006	Low
chr2B_part1	190222428	190229251	id-1007	High
chr2B_part1	193774384	193907135	id-1008	Low
chr2B_part1	195005218	195074234	id-1009	Low
chr2B_part1	195075046	195164359	id-1010	Low
chr2B_part1	195169697	195366569	id-1011	Low
chr2B_part1	202934117	203753117	id-1012	Low
chr2B_part1	203753696	204330761	id-1013	Low
chr2B_part1	204347548	205627862	id-1014	Low
chr2B_part1	205646168	205773938	id-1015	Low
chr2B_part1	205774585	205898055	id-1016	Low
chr2B_part1	205909734	206105113	id-1017	Low
chr2B_part1	212315482	212555077	id-1018	Low
chr2B_part1	212582803	212759598	id-1019	Low
chr2B_part1	212809433	212927373	id-1020	Low
chr2B_part1	234498462	234556288	id-1021	Low
chr2B_part1	234716079	234855859	id-1022	Low
chr2B_part1	235097051	235159247	id-1023	Low
chr2B_part1	238770554	238837406	id-1024	Low
chr2B_part1	247696266	247782584	id-1025	Low
chr2B_part1	287034260	287099415	id-1026	Low
chr2B_part1	303277271	303284802	id-1027	High
chr2B_part1	303296511	303303870	id-1028	High
chr2B_part1	316105198	316110411	id-1029	High
chr2B_part1	345769313	345776534	id-1030	High
chr2B_part1	345810790	345817044	id-1031	High
chr2B_part1	346140429	346200547	id-1032	Low
chr2B_part1	349138241	349144806	id-1033	High
chr2B_part1	358004486	358010216	id-1034	High
chr2B_part1	367321963	367327932	id-1035	High
chr2B_part1	405264715	405275035	id-1036	High
chr2B_part1	407382415	407447994	id-1037	Low
chr2B_part1	414831972	414888030	id-1038	Low
chr2B_part1	419419473	419425011	id-1039	High
chr2B_part1	419433422	419439678	id-1040	High
chr2B_part1	446127181	446667633	id-1041	Low
chr2B_part1	446668181	447163312	id-1042	Low
chr2B_part1	453082289	453142730	id-1043	Low
chr2B_part2	1476114	1651274	id-1044	Low
chr2B_part2	5780184	5870773	id-1045	Low
chr2B_part2	6825858	6977839	id-1046	Low
chr2B_part2	23788905	23937979	id-1047	Low
chr2B_part2	23980663	24086168	id-1048	Low
chr2B_part2	79158503	79209622	id-1049	Low
chr2B_part2	82169249	82227934	id-1050	Low
chr2B_part2	83194863	83246942	id-1051	Low
chr2B_part2	88828131	88991292	id-1052	Low
chr2B_part2	90726403	90793057	id-1053	Low
chr2B_part2	90867518	90918323	id-1054	Low
chr2B_part2	91166142	91222384	id-1055	Low
chr2B_part2	91305271	91365250	id-1056	Low
chr2B_part2	92668092	92741771	id-1057	Low
chr2B_part2	93011771	93370233	id-1058	Low
chr2B_part2	94704858	94763983	id-1059	Low
chr2B_part2	106213819	106303071	id-1060	Low
chr2B_part2	106360981	106417019	id-1061	Low
chr2B_part2	106567587	106619626	id-1062	Low
chr2B_part2	106862850	106916335	id-1063	Low
chr2B_part2	109841232	109892315	id-1064	Low
chr2B_part2	120673675	120731339	id-1065	Low
chr2B_part2	120743262	120822841	id-1066	Low
chr2B_part2	120825583	121320169	id-1067	Low
chr2B_part2	121321478	121429258	id-1068	Low
chr2B_part2	121784190	121849590	id-1069	Low
chr2B_part2	131622108	131722524	id-1070	Low
chr2B_part2	133225479	133277130	id-1071	Low
chr2B_part2	144336203	144426217	id-1072	Low
chr2B_part2	148378240	148435900	id-1073	Low
chr2B_part2	150706252	151719270	id-1074	Low
chr2B_part2	160705561	160770823	id-1075	Low
chr2B_part2	161161789	161260859	id-1076	Low
chr2B_part2	162225887	162357766	id-1077	Low
chr2B_part2	163995599	164073803	id-1078	Low
chr2B_part2	164098300	164150170	id-1079	Low
chr2B_part2	164150673	164303209	id-1080	Low
chr2B_part2	166607196	166668437	id-1081	Low
chr2B_part2	179410487	179555418	id-1082	Low
chr2B_part2	179556001	179697260	id-1083	Low
chr2B_part2	179702460	180088134	id-1084	Low
chr2B_part2	180088753	180236157	id-1085	Low
chr2B_part2	180237251	180351330	id-1086	Low
chr2B_part2	180367668	180953201	id-1087	Low
chr2B_part2	181242143	181294317	id-1088	Low
chr2B_part2	195717097	195981520	id-1089	Low
chr2B_part2	200742808	200749686	id-1090	High
chr2B_part2	203052883	203115912	id-1091	Low
chr2B_part2	204662426	204960781	id-1092	Low
chr2B_part2	205511363	205567073	id-1093	Low
chr2B_part2	205724652	205776090	id-1094	Low
chr2B_part2	228920133	228976817	id-1095	Low
chr2B_part2	229850363	230042615	id-1096	Low
chr2B_part2	230089456	230262347	id-1097	Low
chr2B_part2	230554351	232046941	id-1098	Low
chr2B_part2	232051424	232523574	id-1099	Low
chr2B_part2	232525668	232582190	id-1100	Low
chr2B_part2	232582858	232821803	id-1101	Low
chr2B_part2	232831796	233236948	id-1102	Low
chr2B_part2	233306132	233613715	id-1103	Low
chr2B_part2	233653531	233982790	id-1104	Low
chr2B_part2	234029337	234115708	id-1105	Low
chr2B_part2	235029057	235152686	id-1106	Low
chr2B_part2	235163421	235765048	id-1107	Low
chr2B_part2	235765687	236099300	id-1108	Low
chr2B_part2	236100743	236264311	id-1109	Low
chr2B_part2	236268255	236527183	id-1110	Low
chr2B_part2	236770025	236776307	id-1111	High
chr2B_part2	236797928	236806172	id-1112	High
chr2B_part2	237569621	237674090	id-1113	Low
chr2B_part2	237827458	237967962	id-1114	Low
chr2B_part2	238245568	238308555	id-1115	Low
chr2B_part2	238343627	238416930	id-1116	Low
chr2B_part2	238446898	238532436	id-1117	Low
chr2B_part2	238592803	238647651	id-1118	Low
chr2B_part2	238650027	238701583	id-1119	Low
chr2B_part2	238702096	238769576	id-1120	Low
chr2B_part2	238772904	238849820	id-1121	Low
chr2B_part2	239541679	239630466	id-1122	Low
chr2B_part2	240169497	240229293	id-1123	Low
chr2B_part2	240235513	240506588	id-1124	Low
chr2B_part2	240530838	240621289	id-1125	Low
chr2B_part2	240621807	240680580	id-1126	Low
chr2B_part2	240681238	240832206	id-1127	Low
chr2B_part2	242390707	242458483	id-1128	Low
chr2B_part2	243935997	244003422	id-1129	Low
chr2B_part2	245751943	245855903	id-1130	Low
chr2B_part2	245895276	245951034	id-1131	Low
chr2B_part2	254245919	254414556	id-1132	Low
chr2B_part2	254454743	254846407	id-1133	Low
chr2B_part2	255845459	255895873	id-1134	Low
chr2B_part2	256268001	256541988	id-1135	Low
chr2B_part2	259744544	260327446	id-1136	Low
chr2B_part2	260332060	260454035	id-1137	Low
chr2B_part2	264786234	264889766	id-1138	Low
chr2B_part2	264995373	265175555	id-1139	Low
chr2B_part2	265499687	265555701	id-1140	Low
chr2B_part2	265582323	265691405	id-1141	Low
chr2B_part2	271727187	271841712	id-1142	Low
chr2B_part2	274502894	274960739	id-1143	Low
chr2B_part2	276309490	276407967	id-1144	Low
chr2B_part2	279676257	279741820	id-1145	Low
chr2B_part2	280012369	280424235	id-1146	Low
chr2B_part2	280424875	280494229	id-1147	Low
chr2B_part2	280653855	280778141	id-1148	Low
chr2B_part2	280837449	280906363	id-1149	Low
chr2B_part2	280908507	280982015	id-1150	Low
chr2B_part2	287803412	287904663	id-1151	Low
chr2B_part2	287935061	288003454	id-1152	Low
chr2B_part2	288526144	288624518	id-1153	Low
chr2B_part2	289757205	289807626	id-1154	Low
chr2B_part2	290524530	290583819	id-1155	Low
chr2B_part2	290590153	290654530	id-1156	Low
chr2B_part2	290655051	290839582	id-1157	Low
chr2B_part2	291300993	291616054	id-1158	Low
chr2B_part2	293103661	293154319	id-1159	Low
chr2B_part2	293276599	293327601	id-1160	Low
chr2B_part2	293328442	293407924	id-1161	Low
chr2B_part2	294319522	294389031	id-1162	Low
chr2B_part2	294389693	294549798	id-1163	Low
chr2B_part2	298124981	298280973	id-1164	Low
chr2B_part2	302545641	302630544	id-1165	Low
chr2B_part2	302969126	303335253	id-1166	Low
chr2B_part2	303420123	303484654	id-1167	Low
chr2B_part2	303489648	303652516	id-1168	Low
chr2B_part2	303653205	303836522	id-1169	Low
chr2B_part2	304234152	304299779	id-1170	Low
chr2B_part2	304300324	304467829	id-1171	Low
chr2B_part2	304468436	304660196	id-1172	Low
chr2B_part2	304679948	304903917	id-1173	Low
chr2B_part2	304934683	305040071	id-1174	Low
chr2B_part2	305040584	305166399	id-1175	Low
chr2B_part2	305170069	305322386	id-1176	Low
chr2B_part2	305375665	305574429	id-1177	Low
chr2B_part2	305590142	305678249	id-1178	Low
chr2B_part2	305688739	305837617	id-1179	Low
chr2B_part2	305839261	305954075	id-1180	Low
chr2B_part2	305971501	306040593	id-1181	Low
chr2B_part2	306137801	306221245	id-1182	Low
chr2B_part2	306305891	306470583	id-1183	Low
chr2B_part2	306537969	306596709	id-1184	Low
chr2B_part2	306602580	306657618	id-1185	Low
chr2B_part2	306658139	306763157	id-1186	Low
chr2B_part2	306774438	306911907	id-1187	Low
chr2B_part2	306939032	307039413	id-1188	Low
chr2B_part2	307098892	307609632	id-1189	Low
chr2B_part2	307776288	308028304	id-1190	Low
chr2B_part2	308028893	308103665	id-1191	Low
chr2B_part2	308110486	308566208	id-1192	Low
chr2B_part2	308568107	308627147	id-1193	Low
chr2B_part2	308628938	308740937	id-1194	Low
chr2B_part2	308993355	309130142	id-1195	Low
chr2B_part2	309137111	309254004	id-1196	Low
chr2B_part2	309306306	309515825	id-1197	Low
chr2B_part2	309582612	309846060	id-1198	Low
chr2B_part2	309852269	310208108	id-1199	Low
chr2B_part2	310282513	310414945	id-1200	Low
chr2B_part2	310436263	310578116	id-1201	Low
chr2B_part2	310937217	311195301	id-1202	Low
chr2B_part2	311196053	311279467	id-1203	Low
chr2B_part2	311315742	311510923	id-1204	Low
chr2B_part2	311511589	311603268	id-1205	Low
chr2B_part2	311604280	311654410	id-1206	Low
chr2B_part2	311699553	311778289	id-1207	Low
chr2B_part2	314708621	314715295	id-1208	High
chr2B_part2	318599029	318753281	id-1209	Low
chr2B_part2	319363589	319621305	id-1210	Low
chr2B_part2	320903483	321035454	id-1211	Low
chr2B_part2	321952255	322109820	id-1212	Low
chr2B_part2	327888007	328083465	id-1213	Low
chr2B_part2	328169866	328261084	id-1214	Low
chr2B_part2	331564654	331688586	id-1215	Low
chr2B_part2	332196207	332271614	id-1216	Low
chr2B_part2	333247246	333252570	id-1217	High
chr2B_part2	333400188	333460591	id-1218	Low
chr2B_part2	333481339	333544696	id-1219	Low
chr2B_part2	333565192	333631417	id-1220	Low
chr2B_part2	333654255	333752451	id-1221	Low
chr2B_part2	334532208	334542113	id-1222	High
chr2B_part2	335792053	335844732	id-1223	Low
chr2B_part2	335866800	335998923	id-1224	Low
chr2B_part2	337557423	337637262	id-1225	Low
chr2B_part2	337802663	338193168	id-1226	Low
chr2B_part2	338196044	338259836	id-1227	Low
chr2B_part2	338265595	338393914	id-1228	Low
chr2B_part2	338394778	339064369	id-1229	Low
chr2B_part2	339064896	339566942	id-1230	Low
chr2B_part2	339658369	339764513	id-1231	Low
chr2B_part2	339962908	340042303	id-1232	Low
chr2B_part2	340237494	340293071	id-1233	Low
chr2B_part2	340363586	340437197	id-1234	Low
chr2B_part2	340478311	340490877	id-1235	High
chr2B_part2	340498042	340570170	id-1236	Low
chr2B_part2	340585053	340758595	id-1237	Low
chr2B_part2	340878722	341044957	id-1238	Low
chr2B_part2	341209497	341272775	id-1239	Low
chr2B_part2	341347021	341450357	id-1240	Low
chr2B_part2	341455171	341563307	id-1241	Low
chr2B_part2	341603462	341667177	id-1242	Low
chr2B_part2	341852219	341988433	id-1243	Low
chr2B_part2	342091443	342172106	id-1244	Low
chr2B_part2	342380205	342432938	id-1245	Low
chr2B_part2	342660177	342759174	id-1246	Low
chr2B_part2	342770351	342851488	id-1247	Low
chr2B_part2	342853274	343064485	id-1248	Low
chr2B_part2	343170343	343238346	id-1249	Low
chr2B_part2	343238926	343309697	id-1250	Low
chr2B_part2	343437343	343519459	id-1251	Low
chr2B_part2	343520180	343577961	id-1252	Low
chr2B_part2	343588384	343838974	id-1253	Low
chr2B_part2	343905532	343980425	id-1254	Low
chr2B_part2	344172968	344270116	id-1255	Low
chr2B_part2	344270626	344369028	id-1256	Low
chr2B_part2	344369641	344484306	id-1257	Low
chr2B_part2	344531810	344596125	id-1258	Low
chr2B_part2	344643569	344735959	id-1259	Low
chr2B_part2	344736500	344839118	id-1260	Low
chr2B_part2	344924058	345063462	id-1261	Low
chr2B_part2	345114807	345231926	id-1262	Low
chr2B_part2	345232432	345332494	id-1263	Low
chr2B_part2	345416415	345499307	id-1264	Low
chr2B_part2	345532542	345821394	id-1265	Low
chr2B_part2	345923051	346031394	id-1266	Low
chr2B_part2	346164254	346215476	id-1267	Low
chr2B_part2	346239354	346312799	id-1268	Low
chr2B_part2	346496389	346600901	id-1269	Low
chr2B_part2	346601459	346806731	id-1270	Low
chr2B_part2	346904777	346962693	id-1271	Low
chr2B_part2	346973484	347037384	id-1272	Low
chr2B_part2	347040750	347478190	id-1273	Low
chr2B_part2	347565111	347632459	id-1274	Low
chr2B_part2	347664596	347752625	id-1275	Low
chr2B_part2	347835628	347939129	id-1276	Low
chr2D_part1	2689976	2695674	id-1277	High
chr2D_part1	6166340	6174365	id-1278	High
chr2D_part1	9373092	9502748	id-1279	Low
chr2D_part1	14718203	14726417	id-1280	High
chr2D_part1	14820567	14829084	id-1281	High
chr2D_part1	15028768	15115027	id-1282	Low
chr2D_part1	15377681	15385616	id-1283	High
chr2D_part1	15527100	15582976	id-1284	Low
chr2D_part1	16263264	16344090	id-1285	Low
chr2D_part1	17177756	17183377	id-1286	High
chr2D_part1	17655598	17760751	id-1287	Low
chr2D_part1	17840828	17846566	id-1288	High
chr2D_part1	19686811	19840337	id-1289	Low
chr2D_part1	19936828	20133606	id-1290	Low
chr2D_part1	20192283	20260391	id-1291	Low
chr2D_part1	20438337	20617920	id-1292	Low
chr2D_part1	21001943	21015156	id-1293	High
chr2D_part1	21032189	21195125	id-1294	Low
chr2D_part1	21196946	21250491	id-1295	Low
chr2D_part1	21251734	21413753	id-1296	Low
chr2D_part1	21414286	21504295	id-1297	Low
chr2D_part1	21706010	21778028	id-1298	Low
chr2D_part1	21912795	21930741	id-1299	High
chr2D_part1	21932031	21943420	id-1300	High
chr2D_part1	22238279	22244246	id-1301	High
chr2D_part1	22248815	22254802	id-1302	High
chr2D_part1	23586064	23659643	id-1303	Low
chr2D_part1	23659834	23665938	id-1304	High
chr2D_part1	23884618	23935759	id-1305	Low
chr2D_part1	28866712	28872917	id-1306	High
chr2D_part1	29165528	29172759	id-1307	High
chr2D_part1	29840478	29845779	id-1308	High
chr2D_part1	45292167	45297450	id-1309	High
chr2D_part1	61027050	61224899	id-1310	Low
chr2D_part1	61376337	61450400	id-1311	Low
chr2D_part1	61451435	61748312	id-1312	Low
chr2D_part1	62312992	62369898	id-1313	Low
chr2D_part1	62405681	62543482	id-1314	Low
chr2D_part1	62754345	62819717	id-1315	Low
chr2D_part1	62891809	62948193	id-1316	Low
chr2D_part1	63389939	63399381	id-1317	High
chr2D_part1	64723593	64731100	id-1318	High
chr2D_part1	72918775	72924001	id-1319	High
chr2D_part1	81651115	81656522	id-1320	High
chr2D_part1	91403605	91410617	id-1321	High
chr2D_part1	91411332	91416920	id-1322	High
chr2D_part1	130082323	130087379	id-1323	High
chr2D_part1	158380078	158499655	id-1324	Low
chr2D_part1	184059935	184611820	id-1325	Low
chr2D_part1	184612515	184772781	id-1326	Low
chr2D_part1	205236672	205243235	id-1327	High
chr2D_part1	261145071	261151876	id-1328	High
chr2D_part1	271549948	271691315	id-1329	Low
chr2D_part1	272258688	272355747	id-1330	Low
chr2D_part1	367416629	367422287	id-1331	High
chr2D_part1	373899762	373912768	id-1332	High
chr2D_part1	373913347	373937990	id-1333	High
chr2D_part1	373940692	373958900	id-1334	High
chr2D_part1	373962342	373969160	id-1335	High
chr2D_part1	373970212	373976933	id-1336	High
chr2D_part1	373977505	373986279	id-1337	High
chr2D_part1	373987932	373993782	id-1338	High
chr2D_part1	374005740	374012204	id-1339	High
chr2D_part1	374020266	374036065	id-1340	High
chr2D_part1	374048927	374058614	id-1341	High
chr2D_part1	374059514	374076695	id-1342	High
chr2D_part1	383555655	383560806	id-1343	High
chr2D_part1	416735623	416795573	id-1344	Low
chr2D_part1	456713929	456726692	id-1345	High
chr2D_part2	71936583	71942467	id-1346	High
chr2D_part2	92890844	92896029	id-1347	High
chr2D_part2	137949095	138075574	id-1348	Low
chr2D_part2	139791632	140221757	id-1349	Low
chr2D_part2	140558945	140798667	id-1350	Low
chr2D_part2	140800042	141162362	id-1351	Low
chr2D_part2	142686336	143109994	id-1352	Low
chr2D_part2	144034039	144150082	id-1353	Low
chr2D_part2	144539541	144673376	id-1354	Low
chr2D_part2	145793508	145980037	id-1355	Low
chr2D_part2	146583735	146700432	id-1356	Low
chr2D_part2	147744710	147809507	id-1357	Low
chr2D_part2	152100995	152160098	id-1358	Low
chr2D_part2	152160692	152224571	id-1359	Low
chr2D_part2	174436475	174509374	id-1360	Low
chr2D_part2	174577931	174704962	id-1361	Low
chr2D_part2	174706009	175134872	id-1362	Low
chr2D_part2	175362409	175421425	id-1363	Low
chr2D_part2	176738034	176801322	id-1364	Low
chr2D_part2	177004529	177135014	id-1365	Low
chr2D_part2	177147001	177200243	id-1366	Low
chr2D_part2	178188919	178286406	id-1367	Low
chr2D_part2	178287868	178365280	id-1368	Low
chr2D_part2	178365864	178616976	id-1369	Low
chr2D_part2	178694364	178764438	id-1370	Low
chr2D_part2	185521798	185573520	id-1371	Low
chr2D_part2	185604465	185670082	id-1372	Low
chr2D_part2	187882311	187938531	id-1373	Low
chr2D_part2	188278591	188332570	id-1374	Low
chr2D_part2	188349360	188433838	id-1375	Low
chr2D_part2	188482064	188537820	id-1376	Low
chr2D_part2	188562833	188614056	id-1377	Low
chr3A_part1	715897	766173	id-1378	Low
chr3A_part1	1625123	1709151	id-1379	Low
chr3A_part1	1948215	6647420	id-1380	Low
chr3A_part1	6711689	6788116	id-1381	Low
chr3A_part1	6792329	6889159	id-1382	Low
chr3A_part1	6900422	7015692	id-1383	Low
chr3A_part1	7016441	7078736	id-1384	Low
chr3A_part1	7657388	7712636	id-1385	Low
chr3A_part1	7959424	8081612	id-1386	Low
chr3A_part1	8319036	8585166	id-1387	Low
chr3A_part1	10416797	10422059	id-1388	High
chr3A_part1	10441516	10451919	id-1389	High
chr3A_part1	10560372	10819092	id-1390	Low
chr3A_part1	10886463	10941429	id-1391	Low
chr3A_part1	10950787	10956876	id-1392	High
chr3A_part1	11028452	11123696	id-1393	Low
chr3A_part1	11124362	11234891	id-1394	Low
chr3A_part1	11236864	11350903	id-1395	Low
chr3A_part1	11971918	12022935	id-1396	Low
chr3A_part1	12041758	12142727	id-1397	Low
chr3A_part1	12642937	12746347	id-1398	Low
chr3A_part1	13536781	13545053	id-1399	High
chr3A_part1	13896979	13902664	id-1400	High
chr3A_part1	15944953	15954283	id-1401	High
chr3A_part1	15955881	15964591	id-1402	High
chr3A_part1	16590139	16601471	id-1403	High
chr3A_part1	17886442	17893505	id-1404	High
chr3A_part1	18142524	18151078	id-1405	High
chr3A_part1	18665151	18717220	id-1406	Low
chr3A_part1	18828472	18838584	id-1407	High
chr3A_part1	22200457	22207532	id-1408	High
chr3A_part1	22225870	22231150	id-1409	High
chr3A_part1	23470969	23482472	id-1410	High
chr3A_part1	26031714	26037783	id-1411	High
chr3A_part1	30561014	30566152	id-1412	High
chr3A_part1	32162900	32168035	id-1413	High
chr3A_part1	33980251	34005394	id-1414	High
chr3A_part1	35086290	35146547	id-1415	Low
chr3A_part1	36244491	36250088	id-1416	High
chr3A_part1	36797425	36802633	id-1417	High
chr3A_part1	37833367	38020048	id-1418	Low
chr3A_part1	38043757	38049545	id-1419	High
chr3A_part1	40858209	40864396	id-1420	High
chr3A_part1	59526657	59532154	id-1421	High
chr3A_part1	59533013	59538949	id-1422	High
chr3A_part1	67202998	67253377	id-1423	Low
chr3A_part1	69759154	70139021	id-1424	Low
chr3A_part1	78444377	78453676	id-1425	High
chr3A_part1	78461068	78467905	id-1426	High
chr3A_part1	78468579	78473938	id-1427	High
chr3A_part1	78514525	78520426	id-1428	High
chr3A_part1	78523732	78532041	id-1429	High
chr3A_part1	78565656	78573526	id-1430	High
chr3A_part1	78574104	78581128	id-1431	High
chr3A_part1	110807728	110813869	id-1432	High
chr3A_part1	133066577	133523378	id-1433	Low
chr3A_part1	140269890	140483938	id-1434	Low
chr3A_part1	318392512	318443230	id-1435	Low
chr3A_part1	318912515	318968455	id-1436	Low
chr3A_part1	321341930	321411094	id-1437	Low
chr3A_part1	322949010	322954515	id-1438	High
chr3A_part1	330052263	330063968	id-1439	High
chr3A_part1	330068151	330074878	id-1440	High
chr3A_part1	330107903	330117091	id-1441	High
chr3A_part1	330117738	330130980	id-1442	High
chr3A_part1	330141770	330149300	id-1443	High
chr3A_part1	370702293	370709357	id-1444	High
chr3A_part1	370710217	370715960	id-1445	High
chr3A_part1	387296022	387305583	id-1446	High
chr3A_part1	395981898	395989671	id-1447	High
chr3A_part1	397438957	397448471	id-1448	High
chr3A_part1	397473074	397478286	id-1449	High
chr3A_part1	397504878	397515262	id-1450	High
chr3A_part1	397521128	397534877	id-1451	High
chr3A_part1	397536277	397548214	id-1452	High
chr3A_part1	408792954	408798484	id-1453	High
chr3A_part1	408802464	408808499	id-1454	High
chr3A_part1	414405156	414411892	id-1455	High
chr3A_part1	430711005	430720006	id-1456	High
chr3A_part2	57275951	57352843	id-1457	Low
chr3A_part2	61794142	61800940	id-1458	High
chr3A_part2	87536841	87590024	id-1459	Low
chr3A_part2	89254568	89544282	id-1460	Low
chr3A_part2	108908264	109069639	id-1461	Low
chr3A_part2	111770090	111822317	id-1462	Low
chr3A_part2	112281444	112356878	id-1463	Low
chr3A_part2	121901754	121962415	id-1464	Low
chr3A_part2	124309168	124363093	id-1465	Low
chr3A_part2	151801512	151854624	id-1466	Low
chr3A_part2	178978905	179032333	id-1467	Low
chr3A_part2	193130603	193137943	id-1468	High
chr3A_part2	193161458	193167646	id-1469	High
chr3A_part2	193271402	193349422	id-1470	Low
chr3A_part2	196203473	196268364	id-1471	Low
chr3A_part2	197931337	197983922	id-1472	Low
chr3A_part2	198387464	198462204	id-1473	Low
chr3A_part2	199146425	199196912	id-1474	Low
chr3A_part2	209842891	209920688	id-1475	Low
chr3A_part2	220929957	221008334	id-1476	Low
chr3A_part2	236149855	236227695	id-1477	Low
chr3A_part2	248514152	248656429	id-1478	Low
chr3A_part2	249339523	249490591	id-1479	Low
chr3A_part2	249544812	249608167	id-1480	Low
chr3A_part2	253655798	253729237	id-1481	Low
chr3A_part2	253905334	253989716	id-1482	Low
chr3A_part2	255600975	255665061	id-1483	Low
chr3A_part2	255737476	255809866	id-1484	Low
chr3A_part2	256836084	256957735	id-1485	Low
chr3A_part2	265544474	265630484	id-1486	Low
chr3A_part2	265708926	265716079	id-1487	High
chr3A_part2	265738316	265830828	id-1488	Low
chr3A_part2	265970722	266110130	id-1489	Low
chr3A_part2	266605303	266669993	id-1490	Low
chr3A_part2	266738040	266743097	id-1491	High
chr3A_part2	266765583	266944011	id-1492	Low
chr3A_part2	269602331	269677149	id-1493	Low
chr3A_part2	269905222	269920882	id-1494	High
chr3A_part2	271257174	271262610	id-1495	High
chr3A_part2	273213527	273219931	id-1496	High
chr3A_part2	273251821	273259858	id-1497	High
chr3A_part2	273289664	273296023	id-1498	High
chr3A_part2	273316209	273367199	id-1499	Low
chr3A_part2	275888343	275949438	id-1500	Low
chr3A_part2	276327044	276489744	id-1501	Low
chr3A_part2	276503070	276509209	id-1502	High
chr3A_part2	276513905	276521314	id-1503	High
chr3A_part2	283028039	283039440	id-1504	High
chr3A_part2	288689933	288767904	id-1505	Low
chr3A_part2	288929147	288993029	id-1506	Low
chr3A_part2	292590130	292687882	id-1507	Low
chr3A_part2	292984772	293054279	id-1508	Low
chr3A_part2	293673774	293745711	id-1509	Low
chr3A_part2	293861098	293916141	id-1510	Low
chr3A_part2	293923407	293976445	id-1511	Low
chr3A_part2	294005145	294130984	id-1512	Low
chr3A_part2	294180549	294666236	id-1513	Low
chr3A_part2	295408548	295503517	id-1514	Low
chr3A_part2	296113091	296165829	id-1515	Low
chr3B_part1	989094	1214134	id-1516	Low
chr3B_part1	1237800	1336094	id-1517	Low
chr3B_part1	1352210	1423143	id-1518	Low
chr3B_part1	1462028	1586796	id-1519	Low
chr3B_part1	2540855	2654137	id-1520	Low
chr3B_part1	2982148	3065752	id-1521	Low
chr3B_part1	3128800	3203946	id-1522	Low
chr3B_part1	3304777	3402947	id-1523	Low
chr3B_part1	4342473	4433473	id-1524	Low
chr3B_part1	4642333	4840230	id-1525	Low
chr3B_part1	4850783	5102766	id-1526	Low
chr3B_part1	5103931	5185641	id-1527	Low
chr3B_part1	5236237	5327987	id-1528	Low
chr3B_part1	5448409	5499875	id-1529	Low
chr3B_part1	5500559	5588997	id-1530	Low
chr3B_part1	5991651	6046428	id-1531	Low
chr3B_part1	6543403	6653674	id-1532	Low
chr3B_part1	6684324	6753011	id-1533	Low
chr3B_part1	6761102	6849640	id-1534	Low
chr3B_part1	6850166	6915443	id-1535	Low
chr3B_part1	6985743	7064854	id-1536	Low
chr3B_part1	7184735	7245147	id-1537	Low
chr3B_part1	7490835	7555571	id-1538	Low
chr3B_part1	7616240	8022306	id-1539	Low
chr3B_part1	8146960	8339973	id-1540	Low
chr3B_part1	8365305	8469738	id-1541	Low
chr3B_part1	8688564	8806360	id-1542	Low
chr3B_part1	8812029	8879465	id-1543	Low
chr3B_part1	8883107	8994399	id-1544	Low
chr3B_part1	9203405	9415610	id-1545	Low
chr3B_part1	9441248	9689663	id-1546	Low
chr3B_part1	9861249	9916189	id-1547	Low
chr3B_part1	9939013	10046343	id-1548	Low
chr3B_part1	10112238	10177383	id-1549	Low
chr3B_part1	10308002	10365098	id-1550	Low
chr3B_part1	10414052	10551244	id-1551	Low
chr3B_part1	10762634	10954529	id-1552	Low
chr3B_part1	10955453	11086672	id-1553	Low
chr3B_part1	11217532	11564013	id-1554	Low
chr3B_part1	11602840	11732707	id-1555	Low
chr3B_part1	11738415	11869494	id-1556	Low
chr3B_part1	11948809	12024201	id-1557	Low
chr3B_part1	12025126	12111410	id-1558	Low
chr3B_part1	12112478	12172614	id-1559	Low
chr3B_part1	12173328	12391670	id-1560	Low
chr3B_part1	12411415	12468212	id-1561	Low
chr3B_part1	12481918	12825358	id-1562	Low
chr3B_part1	12830394	13121435	id-1563	Low
chr3B_part1	13171015	13242858	id-1564	Low
chr3B_part1	13277689	13343208	id-1565	Low
chr3B_part1	13406818	13478294	id-1566	Low
chr3B_part1	13492515	13766115	id-1567	Low
chr3B_part1	13766833	13817323	id-1568	Low
chr3B_part1	13905178	13961126	id-1569	Low
chr3B_part1	14011536	14062287	id-1570	Low
chr3B_part1	14098040	14162261	id-1571	Low
chr3B_part1	15184504	15267124	id-1572	Low
chr3B_part1	15267625	15453937	id-1573	Low
chr3B_part1	18026670	18234208	id-1574	Low
chr3B_part1	18234718	18397079	id-1575	Low
chr3B_part1	18570757	18647544	id-1576	Low
chr3B_part1	22921010	23006285	id-1577	Low
chr3B_part1	27051475	27182744	id-1578	Low
chr3B_part1	29150259	29328418	id-1579	Low
chr3B_part1	29530295	29594055	id-1580	Low
chr3B_part1	29632851	29688370	id-1581	Low
chr3B_part1	30284983	30407204	id-1582	Low
chr3B_part1	31485192	31636256	id-1583	Low
chr3B_part1	32112672	32185431	id-1584	Low
chr3B_part1	32808174	32899669	id-1585	Low
chr3B_part1	32940797	33076999	id-1586	Low
chr3B_part1	33150229	33259720	id-1587	Low
chr3B_part1	34159558	34239710	id-1588	Low
chr3B_part1	34561733	34648816	id-1589	Low
chr3B_part1	34909378	34973013	id-1590	Low
chr3B_part1	35071639	35123373	id-1591	Low
chr3B_part1	35153701	35208849	id-1592	Low
chr3B_part1	35232802	35285644	id-1593	Low
chr3B_part1	35548662	35608100	id-1594	Low
chr3B_part1	35689661	35802254	id-1595	Low
chr3B_part1	37090555	37154549	id-1596	Low
chr3B_part1	38164314	38217454	id-1597	Low
chr3B_part1	38316587	38375657	id-1598	Low
chr3B_part1	41087176	41140778	id-1599	Low
chr3B_part1	43686920	43737406	id-1600	Low
chr3B_part1	43834730	43940711	id-1601	Low
chr3B_part1	43944499	44047868	id-1602	Low
chr3B_part1	45364969	45518295	id-1603	Low
chr3B_part1	45705976	45800490	id-1604	Low
chr3B_part1	45824259	45899445	id-1605	Low
chr3B_part1	45899979	46021077	id-1606	Low
chr3B_part1	46104031	46231114	id-1607	Low
chr3B_part1	46285984	46365313	id-1608	Low
chr3B_part1	46365832	46461884	id-1609	Low
chr3B_part1	49424633	49671517	id-1610	Low
chr3B_part1	51019915	51142361	id-1611	Low
chr3B_part1	51976188	52645875	id-1612	Low
chr3B_part1	52919405	53194765	id-1613	Low
chr3B_part1	53814700	53902471	id-1614	Low
chr3B_part1	54353744	54418601	id-1615	Low
chr3B_part1	54797590	54919096	id-1616	Low
chr3B_part1	54919744	54989948	id-1617	Low
chr3B_part1	54992567	55096619	id-1618	Low
chr3B_part1	55132468	55211719	id-1619	Low
chr3B_part1	55212853	55366739	id-1620	Low
chr3B_part1	62986050	63109423	id-1621	Low
chr3B_part1	63115457	63382682	id-1622	Low
chr3B_part1	68087794	68160631	id-1623	Low
chr3B_part1	69460842	69603459	id-1624	Low
chr3B_part1	70874221	70966212	id-1625	Low
chr3B_part1	71012744	71117250	id-1626	Low
chr3B_part1	71184969	71306762	id-1627	Low
chr3B_part1	71586675	71646885	id-1628	Low
chr3B_part1	80442371	80496337	id-1629	Low
chr3B_part1	82945927	83203332	id-1630	Low
chr3B_part1	89591306	89672053	id-1631	Low
chr3B_part1	121036030	121136816	id-1632	Low
chr3B_part1	123846986	123963778	id-1633	Low
chr3B_part1	124375390	124430753	id-1634	Low
chr3B_part1	124823529	124874366	id-1635	Low
chr3B_part1	124930602	125134355	id-1636	Low
chr3B_part1	125139876	125198884	id-1637	Low
chr3B_part1	128375486	128558004	id-1638	Low
chr3B_part1	134632572	134690474	id-1639	Low
chr3B_part1	134690984	134755098	id-1640	Low
chr3B_part1	134755879	134831958	id-1641	Low
chr3B_part1	134832588	134925385	id-1642	Low
chr3B_part1	134926121	134989072	id-1643	Low
chr3B_part1	148557194	148627324	id-1644	Low
chr3B_part1	154187535	154192555	id-1645	High
chr3B_part1	154196720	154206684	id-1646	High
chr3B_part1	168275085	168683172	id-1647	Low
chr3B_part1	169830140	170069734	id-1648	Low
chr3B_part1	170070287	170592367	id-1649	Low
chr3B_part1	170593002	171589939	id-1650	Low
chr3B_part1	172175345	172226161	id-1651	Low
chr3B_part1	194945732	195007975	id-1652	Low
chr3B_part1	213510633	213589813	id-1653	Low
chr3B_part1	214286818	214358527	id-1654	Low
chr3B_part1	214452174	214504635	id-1655	Low
chr3B_part1	214719225	214939464	id-1656	Low
chr3B_part1	215132639	215282472	id-1657	Low
chr3B_part1	217680916	217741632	id-1658	Low
chr3B_part1	218087071	218178597	id-1659	Low
chr3B_part1	218298859	218388998	id-1660	Low
chr3B_part1	218393513	218521073	id-1661	Low
chr3B_part1	218521717	218600842	id-1662	Low
chr3B_part1	218670379	218784267	id-1663	Low
chr3B_part1	218816910	218897189	id-1664	Low
chr3B_part1	218897727	218957914	id-1665	Low
chr3B_part1	219025721	219144708	id-1666	Low
chr3B_part1	219228859	219286914	id-1667	Low
chr3B_part1	219519415	219581002	id-1668	Low
chr3B_part1	219605532	219678007	id-1669	Low
chr3B_part1	220082423	220134883	id-1670	Low
chr3B_part1	220154418	220213401	id-1671	Low
chr3B_part1	220214058	220276589	id-1672	Low
chr3B_part1	220344413	220486136	id-1673	Low
chr3B_part1	221667711	221743957	id-1674	Low
chr3B_part1	222825410	223032596	id-1675	Low
chr3B_part1	223045472	223106106	id-1676	Low
chr3B_part1	223120639	223343730	id-1677	Low
chr3B_part1	223384038	223500037	id-1678	Low
chr3B_part1	223598522	223660384	id-1679	Low
chr3B_part1	223700044	223768768	id-1680	Low
chr3B_part1	223822329	223887188	id-1681	Low
chr3B_part1	223963982	224157581	id-1682	Low
chr3B_part1	224322318	224373253	id-1683	Low
chr3B_part1	224373897	224425232	id-1684	Low
chr3B_part1	240161076	240220869	id-1685	Low
chr3B_part1	274421300	274491176	id-1686	Low
chr3B_part1	286383279	286436906	id-1687	Low
chr3B_part1	289897907	291097304	id-1688	Low
chr3B_part1	291099064	291341196	id-1689	Low
chr3B_part1	291366592	291832702	id-1690	Low
chr3B_part1	300940467	301009074	id-1691	Low
chr3B_part1	326816678	326868128	id-1692	Low
chr3B_part1	347029313	347092841	id-1693	Low
chr3B_part1	348492276	348634675	id-1694	Low
chr3B_part1	348659636	348717944	id-1695	Low
chr3B_part1	348784329	349069716	id-1696	Low
chr3B_part1	354556918	354610069	id-1697	Low
chr3B_part1	359622995	359674965	id-1698	Low
chr3B_part1	363826764	363890737	id-1699	Low
chr3B_part1	368870476	369036123	id-1700	Low
chr3B_part1	369384411	369459657	id-1701	Low
chr3B_part1	388846741	388907210	id-1702	Low
chr3B_part1	408084606	408163150	id-1703	Low
chr3B_part2	617708	859837	id-1704	Low
chr3B_part2	3993587	4059274	id-1705	Low
chr3B_part2	4816814	4822396	id-1706	High
chr3B_part2	18145190	18220974	id-1707	Low
chr3B_part2	18224037	18449815	id-1708	Low
chr3B_part2	29022902	29082501	id-1709	Low
chr3B_part2	30176157	30410173	id-1710	Low
chr3B_part2	30410991	31142297	id-1711	Low
chr3B_part2	31148375	31340822	id-1712	Low
chr3B_part2	38896931	39048721	id-1713	Low
chr3B_part2	39070372	39281514	id-1714	Low
chr3B_part2	47970163	48056274	id-1715	Low
chr3B_part2	59864978	59915371	id-1716	Low
chr3B_part2	60409014	60541431	id-1717	Low
chr3B_part2	62920629	64396321	id-1718	Low
chr3B_part2	64396844	64585029	id-1719	Low
chr3B_part2	65855994	65974125	id-1720	Low
chr3B_part2	65974764	66440130	id-1721	Low
chr3B_part2	66441109	70438506	id-1722	Low
chr3B_part2	70439371	70899647	id-1723	Low
chr3B_part2	71042045	71127443	id-1724	Low
chr3B_part2	71266276	71321305	id-1725	Low
chr3B_part2	71322046	71611361	id-1726	Low
chr3B_part2	72535834	72728896	id-1727	Low
chr3B_part2	95116885	95168501	id-1728	Low
chr3B_part2	95742356	95841596	id-1729	Low
chr3B_part2	96689875	96746767	id-1730	Low
chr3B_part2	97406656	97513165	id-1731	Low
chr3B_part2	118855898	118907213	id-1732	Low
chr3B_part2	124871812	124937379	id-1733	Low
chr3B_part2	136422566	136537077	id-1734	Low
chr3B_part2	178333084	178389700	id-1735	Low
chr3B_part2	180438002	180555163	id-1736	Low
chr3B_part2	189017745	189070337	id-1737	Low
chr3B_part2	213588745	213595289	id-1738	High
chr3B_part2	213596635	213602038	id-1739	High
chr3B_part2	215251846	215259676	id-1740	High
chr3B_part2	215604429	215690270	id-1741	Low
chr3B_part2	240011168	240223467	id-1742	Low
chr3B_part2	242304644	242408854	id-1743	Low
chr3B_part2	242451855	242529119	id-1744	Low
chr3B_part2	246108391	246167184	id-1745	Low
chr3B_part2	249318444	249742022	id-1746	Low
chr3B_part2	251042026	251105686	id-1747	Low
chr3B_part2	252452168	252807310	id-1748	Low
chr3B_part2	258019597	258025039	id-1749	High
chr3B_part2	260609481	260701451	id-1750	Low
chr3B_part2	265549573	265716073	id-1751	Low
chr3B_part2	269848320	269910679	id-1752	Low
chr3B_part2	278479817	278575098	id-1753	Low
chr3B_part2	278612377	278835898	id-1754	Low
chr3B_part2	278836508	278994542	id-1755	Low
chr3B_part2	278995141	279169449	id-1756	Low
chr3B_part2	279169993	279255606	id-1757	Low
chr3B_part2	280886201	281012060	id-1758	Low
chr3B_part2	281055362	281221767	id-1759	Low
chr3B_part2	281436262	281511908	id-1760	Low
chr3B_part2	281572184	281630841	id-1761	Low
chr3B_part2	281824170	282071976	id-1762	Low
chr3B_part2	282209776	282403788	id-1763	Low
chr3B_part2	282404319	282506577	id-1764	Low
chr3B_part2	282507421	282561429	id-1765	Low
chr3B_part2	282702817	282752889	id-1766	Low
chr3B_part2	283118196	283321008	id-1767	Low
chr3B_part2	283326304	283941441	id-1768	Low
chr3B_part2	284010306	284117711	id-1769	Low
chr3B_part2	288556779	288607007	id-1770	Low
chr3B_part2	288607747	288659995	id-1771	Low
chr3B_part2	288674641	288753170	id-1772	Low
chr3B_part2	292933223	292991110	id-1773	Low
chr3B_part2	293069449	293142317	id-1774	Low
chr3B_part2	293229097	293351102	id-1775	Low
chr3B_part2	294099945	294288974	id-1776	Low
chr3B_part2	295032474	295097300	id-1777	Low
chr3B_part2	295195695	295267501	id-1778	Low
chr3B_part2	295315202	295367152	id-1779	Low
chr3B_part2	295398634	295571622	id-1780	Low
chr3B_part2	295666970	295880367	id-1781	Low
chr3B_part2	295880882	296060267	id-1782	Low
chr3B_part2	296061351	296184183	id-1783	Low
chr3B_part2	296752239	296814428	id-1784	Low
chr3B_part2	296819493	297037631	id-1785	Low
chr3B_part2	298723884	298729035	id-1786	High
chr3B_part2	298832536	299095645	id-1787	Low
chr3B_part2	299882242	300121023	id-1788	Low
chr3B_part2	300173408	300248383	id-1789	Low
chr3B_part2	300248629	300265378	id-1790	High
chr3B_part2	300293835	300300916	id-1791	High
chr3B_part2	302970413	303028909	id-1792	Low
chr3B_part2	303064867	303180808	id-1793	Low
chr3B_part2	303183704	303334491	id-1794	Low
chr3B_part2	303355432	303630642	id-1795	Low
chr3B_part2	303632362	303761403	id-1796	Low
chr3B_part2	304555751	304610286	id-1797	Low
chr3B_part2	305018735	305385947	id-1798	Low
chr3B_part2	305797270	305862051	id-1799	Low
chr3B_part2	305883840	306036265	id-1800	Low
chr3B_part2	306350999	306413341	id-1801	Low
chr3B_part2	306468980	306552528	id-1802	Low
chr3B_part2	307075625	307158890	id-1803	Low
chr3B_part2	307172136	307280318	id-1804	Low
chr3B_part2	307332989	307420048	id-1805	Low
chr3B_part2	307506282	307567330	id-1806	Low
chr3B_part2	307977436	308104269	id-1807	Low
chr3B_part2	308105282	308194938	id-1808	Low
chr3B_part2	308195517	308451235	id-1809	Low
chr3B_part2	308534985	308599705	id-1810	Low
chr3B_part2	308600251	308671175	id-1811	Low
chr3B_part2	308676653	308792141	id-1812	Low
chr3B_part2	308806843	308898226	id-1813	Low
chr3B_part2	308898953	309037053	id-1814	Low
chr3B_part2	310486981	310570688	id-1815	Low
chr3B_part2	310571619	310930286	id-1816	Low
chr3B_part2	311655158	311718868	id-1817	Low
chr3B_part2	312006703	312110634	id-1818	Low
chr3B_part2	315664196	315750637	id-1819	Low
chr3B_part2	315800127	315871724	id-1820	Low
chr3B_part2	315943632	315951766	id-1821	High
chr3B_part2	319433764	319493658	id-1822	Low
chr3B_part2	319515104	319574396	id-1823	Low
chr3B_part2	319639069	320092575	id-1824	Low
chr3B_part2	322572070	322811085	id-1825	Low
chr3B_part2	323292234	323343266	id-1826	Low
chr3B_part2	323681163	323690039	id-1827	High
chr3B_part2	323845522	324008091	id-1828	Low
chr3B_part2	326120001	326181768	id-1829	Low
chr3B_part2	327181863	327267596	id-1830	Low
chr3B_part2	333249688	333303060	id-1831	Low
chr3B_part2	334542213	334592626	id-1832	Low
chr3B_part2	335132768	335216511	id-1833	Low
chr3B_part2	335539173	335714547	id-1834	Low
chr3B_part2	344864424	344874231	id-1835	High
chr3B_part2	344875392	344884569	id-1836	High
chr3B_part2	344890684	344906732	id-1837	High
chr3B_part2	349594118	349936198	id-1838	Low
chr3B_part2	350540986	350789203	id-1839	Low
chr3B_part2	350847919	350945618	id-1840	Low
chr3B_part2	350986983	351128104	id-1841	Low
chr3B_part2	351226680	351394739	id-1842	Low
chr3B_part2	351395636	351600617	id-1843	Low
chr3B_part2	352060330	352067570	id-1844	High
chr3B_part2	352831029	352894466	id-1845	Low
chr3B_part2	352895137	352946472	id-1846	Low
chr3B_part2	354003291	354140092	id-1847	Low
chr3B_part2	354717464	354729455	id-1848	High
chr3B_part2	355159555	355223387	id-1849	Low
chr3B_part2	355228769	355282863	id-1850	Low
chr3B_part2	356090423	356235783	id-1851	Low
chr3B_part2	356308067	356386644	id-1852	Low
chr3B_part2	356410486	356511714	id-1853	Low
chr3B_part2	357332963	357399356	id-1854	Low
chr3B_part2	357399928	357454571	id-1855	Low
chr3B_part2	357496690	357891456	id-1856	Low
chr3B_part2	357930602	358265776	id-1857	Low
chr3B_part2	358267000	358515669	id-1858	Low
chr3B_part2	358516256	358570004	id-1859	Low
chr3B_part2	358571340	358898443	id-1860	Low
chr3B_part2	359067083	359125867	id-1861	Low
chr3B_part2	359350717	359429861	id-1862	Low
chr3B_part2	359450297	359653328	id-1863	Low
chr3B_part2	359658969	359777784	id-1864	Low
chr3B_part2	360839065	360922763	id-1865	Low
chr3B_part2	360966463	361068119	id-1866	Low
chr3B_part2	361082820	361192836	id-1867	Low
chr3B_part2	363075853	363148171	id-1868	Low
chr3B_part2	363157931	363212477	id-1869	Low
chr3B_part2	363620569	364153565	id-1870	Low
chr3B_part2	364426894	364545523	id-1871	Low
chr3B_part2	364573274	365157383	id-1872	Low
chr3B_part2	365650433	365719284	id-1873	Low
chr3B_part2	365797172	365858015	id-1874	Low
chr3B_part2	366220146	366290917	id-1875	Low
chr3B_part2	366296550	366374088	id-1876	Low
chr3B_part2	366527914	366593516	id-1877	Low
chr3B_part2	366655761	366739737	id-1878	Low
chr3B_part2	366740258	366880613	id-1879	Low
chr3B_part2	367140839	367146535	id-1880	High
chr3B_part2	367147358	367153065	id-1881	High
chr3B_part2	367239349	367291810	id-1882	Low
chr3B_part2	367309738	367699701	id-1883	Low
chr3B_part2	367883584	368025752	id-1884	Low
chr3B_part2	368465722	368536557	id-1885	Low
chr3B_part2	368538751	368769593	id-1886	Low
chr3B_part2	368770560	368854368	id-1887	Low
chr3B_part2	368975973	369072423	id-1888	Low
chr3B_part2	369304910	369407015	id-1889	Low
chr3B_part2	369409717	369492960	id-1890	Low
chr3B_part2	369511985	369603397	id-1891	Low
chr3B_part2	370033541	370117057	id-1892	Low
chr3B_part2	370397482	370517766	id-1893	Low
chr3B_part2	371838861	371896151	id-1894	Low
chr3B_part2	372012066	372290459	id-1895	Low
chr3B_part2	372359468	372578558	id-1896	Low
chr3B_part2	372940699	372991991	id-1897	Low
chr3B_part2	373003622	373085792	id-1898	Low
chr3B_part2	373125946	373269439	id-1899	Low
chr3B_part2	373273489	373332964	id-1900	Low
chr3B_part2	373335438	373521286	id-1901	Low
chr3B_part2	373696716	373886685	id-1902	Low
chr3B_part2	375629901	375635271	id-1903	High
chr3B_part2	377436442	377547464	id-1904	Low
chr3B_part2	377557463	377686335	id-1905	Low
chr3B_part2	378246508	378388660	id-1906	Low
chr3B_part2	378393429	378464731	id-1907	Low
chr3B_part2	378586060	378752620	id-1908	Low
chr3B_part2	378765413	379604566	id-1909	Low
chr3B_part2	379605222	379694350	id-1910	Low
chr3B_part2	380403797	380456286	id-1911	Low
chr3B_part2	381415765	381491606	id-1912	Low
chr3B_part2	381492170	381574487	id-1913	Low
chr3B_part2	381579457	382213328	id-1914	Low
chr3B_part2	382218108	382360994	id-1915	Low
chr3B_part2	382361495	382669179	id-1916	Low
chr3D_part1	36315	268646	id-1917	Low
chr3D_part1	621560	692708	id-1918	Low
chr3D_part1	1608682	1616926	id-1919	High
chr3D_part1	1632607	1640148	id-1920	High
chr3D_part1	3910715	3986739	id-1921	Low
chr3D_part1	4410692	4464656	id-1922	Low
chr3D_part1	4966296	4973739	id-1923	High
chr3D_part1	8913498	8919015	id-1924	High
chr3D_part1	18435056	18440726	id-1925	High
chr3D_part1	27877082	27885836	id-1926	High
chr3D_part1	28326016	28332993	id-1927	High
chr3D_part1	60369153	60430670	id-1928	Low
chr3D_part1	118544281	118549798	id-1929	High
chr3D_part1	242434066	242566384	id-1930	Low
chr3D_part1	360329441	360337111	id-1931	High
chr3D_part1	408324495	408329497	id-1932	High
chr3D_part2	77265561	77340731	id-1933	Low
chr3D_part2	77361434	77421703	id-1934	Low
chr3D_part2	77529618	77662515	id-1935	Low
chr3D_part2	77707818	77765726	id-1936	Low
chr3D_part2	78062362	78165144	id-1937	Low
chr3D_part2	79946526	79997353	id-1938	Low
chr3D_part2	80035723	80178101	id-1939	Low
chr3D_part2	80264510	80328066	id-1940	Low
chr3D_part2	80685402	80768209	id-1941	Low
chr3D_part2	80815967	80881296	id-1942	Low
chr3D_part2	80919239	80983055	id-1943	Low
chr3D_part2	81012486	81206472	id-1944	Low
chr3D_part2	81296945	81367939	id-1945	Low
chr3D_part2	91502004	91508264	id-1946	High
chr3D_part2	92878509	92883520	id-1947	High
chr3D_part2	94309323	95230777	id-1948	Low
chr3D_part2	95231889	95728975	id-1949	Low
chr3D_part2	115922600	115931691	id-1950	High
chr3D_part2	121242617	121248101	id-1951	High
chr3D_part2	123927430	123934067	id-1952	High
chr3D_part2	123937478	124165242	id-1953	Low
chr3D_part2	124192597	124253567	id-1954	Low
chr3D_part2	124435468	124583743	id-1955	Low
chr3D_part2	124849490	124919321	id-1956	Low
chr3D_part2	125270805	125341328	id-1957	Low
chr3D_part2	125389479	125680149	id-1958	Low
chr3D_part2	126606107	126770253	id-1959	Low
chr3D_part2	127628299	127712970	id-1960	Low
chr3D_part2	127802979	127863336	id-1961	Low
chr3D_part2	128216627	128271927	id-1962	Low
chr3D_part2	128515994	128611744	id-1963	Low
chr3D_part2	128898064	128973676	id-1964	Low
chr3D_part2	133692412	133702249	id-1965	High
chr3D_part2	133975831	134042773	id-1966	Low
chr3D_part2	134466157	134555259	id-1967	Low
chr3D_part2	135595122	135648245	id-1968	Low
chr3D_part2	136082418	136139884	id-1969	Low
chr3D_part2	136720375	136772251	id-1970	Low
chr3D_part2	136891982	137116650	id-1971	Low
chr3D_part2	137696429	137879310	id-1972	Low
chr3D_part2	137899600	137949948	id-1973	Low
chr3D_part2	137972034	138033031	id-1974	Low
chr3D_part2	138238859	138389277	id-1975	Low
chr3D_part2	138511172	138583153	id-1976	Low
chr3D_part2	138830541	138885166	id-1977	Low
chr3D_part2	138990947	139139539	id-1978	Low
chr3D_part2	139214428	139223448	id-1979	High
chr4A_part1	10525647	10530713	id-1980	High
chr4A_part1	16828855	16883214	id-1981	Low
chr4A_part1	26672139	26739217	id-1982	Low
chr4A_part1	26828655	26879301	id-1983	Low
chr4A_part1	50262845	50275438	id-1984	High
chr4A_part1	60556645	60613295	id-1985	Low
chr4A_part1	62558456	62563533	id-1986	High
chr4A_part1	67514563	67609920	id-1987	Low
chr4A_part1	68198137	68251126	id-1988	Low
chr4A_part1	70192827	70292353	id-1989	Low
chr4A_part1	103535118	103663566	id-1990	Low
chr4A_part1	151300666	151306102	id-1991	High
chr4A_part1	264898243	264952395	id-1992	Low
chr4A_part1	265028909	265084040	id-1993	Low
chr4A_part1	267340777	267515304	id-1994	Low
chr4A_part1	270849953	270915335	id-1995	Low
chr4A_part1	272174293	272302363	id-1996	Low
chr4A_part1	303082023	304610671	id-1997	Low
chr4A_part1	349720131	349801609	id-1998	Low
chr4A_part1	349802372	349854709	id-1999	Low
chr4A_part1	365623465	365630887	id-2000	High
[truncated: 3,656 more rows]
