# Supplementary material for: DAWN: a resource for yielding insights into the diversity among wheat genomes
Source: BMC Genomics. 2018 Dec 17;19:941. doi: 10.1186/s12864-018-5228-2 (PMC6296097; doi:10.1186/s12864-018-5228-2)
Supplement: Supplementary file 6 — ZIP file containing BED5 format files of high and low read coverage regions. BED5 format file for each WGS accession. The score column (5th column) indicates if the feature (row) represents a region which has >2*SD above (High) or below (Low) the mean read coverage. (ZIP 1455 kb) [file 12864_2018_5228_MOESM6_ESM.zip › read_coverage_high_low/Drysdale.realigned.bam.bw.high_low.bed]

chr1A_part1	531	636603	id-1	Low
chr1A_part1	637208	699531	id-2	Low
chr1A_part1	725579	1136766	id-3	Low
chr1A_part1	1427811	1496327	id-4	Low
chr1A_part1	1533442	1625280	id-5	Low
chr1A_part1	1670451	1817103	id-6	Low
chr1A_part1	2164774	2229279	id-7	Low
chr1A_part1	2280649	2373960	id-8	Low
chr1A_part1	2377439	2384080	id-9	High
chr1A_part1	2477833	2535650	id-10	Low
chr1A_part1	2536371	2677241	id-11	Low
chr1A_part1	2677868	2761067	id-12	Low
chr1A_part1	2767428	2839070	id-13	Low
chr1A_part1	3489031	3494071	id-14	High
chr1A_part1	3678836	3754619	id-15	Low
chr1A_part1	4235749	4307765	id-16	Low
chr1A_part1	4349241	4458065	id-17	Low
chr1A_part1	4557474	4656406	id-18	Low
chr1A_part1	4836598	4841606	id-19	High
chr1A_part1	6151829	6156837	id-20	High
chr1A_part1	6158749	6166275	id-21	High
chr1A_part1	6170160	6175736	id-22	High
chr1A_part1	6217668	6224429	id-23	High
chr1A_part1	6225096	6233044	id-24	High
chr1A_part1	6438067	6443768	id-25	High
chr1A_part1	6511097	6520047	id-26	High
chr1A_part1	6565247	6640520	id-27	Low
chr1A_part1	6792807	6855768	id-28	Low
chr1A_part1	7537247	7634095	id-29	Low
chr1A_part1	7697694	7774130	id-30	Low
chr1A_part1	9152288	9163714	id-31	High
chr1A_part1	10114209	10153775	id-32	High
chr1A_part1	11173822	11181227	id-33	High
chr1A_part1	12572014	12581897	id-34	High
chr1A_part1	12595829	12602323	id-35	High
chr1A_part1	12768402	12775023	id-36	High
chr1A_part1	13349423	13412734	id-37	Low
chr1A_part1	13487945	13565478	id-38	Low
chr1A_part1	13589836	13643650	id-39	Low
chr1A_part1	14784346	14792592	id-40	High
chr1A_part1	14794480	14801461	id-41	High
chr1A_part1	16436129	16498436	id-42	Low
chr1A_part1	16548331	16814006	id-43	Low
chr1A_part1	18241925	18247073	id-44	High
chr1A_part1	18276694	18284300	id-45	High
chr1A_part1	18287716	18293135	id-46	High
chr1A_part1	18868040	18931091	id-47	Low
chr1A_part1	18954402	19005856	id-48	Low
chr1A_part1	19121723	19127621	id-49	High
chr1A_part1	19128263	19138252	id-50	High
chr1A_part1	19146226	19234212	id-51	Low
chr1A_part1	19279601	19348158	id-52	Low
chr1A_part1	19349097	19445661	id-53	Low
chr1A_part1	19781571	19847913	id-54	Low
chr1A_part1	20534571	20543397	id-55	High
chr1A_part1	21074118	21102024	id-56	High
chr1A_part1	21103965	21109838	id-57	High
chr1A_part1	21244570	21254023	id-58	High
chr1A_part1	22119889	22188774	id-59	Low
chr1A_part1	27644912	27701866	id-60	Low
chr1A_part1	28268829	28350728	id-61	Low
chr1A_part1	28512664	28520424	id-62	High
chr1A_part1	34432435	34515555	id-63	Low
chr1A_part1	35529651	35535537	id-64	High
chr1A_part1	36186502	36261440	id-65	Low
chr1A_part1	40146524	40151908	id-66	High
chr1A_part1	44118129	44169310	id-67	Low
chr1A_part1	44360998	44366626	id-68	High
chr1A_part1	46568418	46774565	id-69	Low
chr1A_part1	49416061	49466286	id-70	Low
chr1A_part1	52068896	52139997	id-71	Low
chr1A_part1	99709592	99728797	id-72	High
chr1A_part1	99729564	99735568	id-73	High
chr1A_part1	99736321	99749157	id-74	High
chr1A_part1	115055114	115062385	id-75	High
chr1A_part1	115067696	115076431	id-76	High
chr1A_part1	128011166	128017656	id-77	High
chr1A_part1	128029621	128048304	id-78	High
chr1A_part1	128051216	128057551	id-79	High
chr1A_part1	128067416	128075839	id-80	High
chr1A_part1	128077396	128083013	id-81	High
chr1A_part1	128088636	128098139	id-82	High
chr1A_part1	128099262	128105053	id-83	High
chr1A_part1	128155571	128162109	id-84	High
chr1A_part1	128175129	128196447	id-85	High
chr1A_part1	128207841	128239668	id-86	High
chr1A_part1	129386175	129395015	id-87	High
chr1A_part1	177418818	177440594	id-88	High
chr1A_part1	177454467	177467937	id-89	High
chr1A_part1	177469068	177492149	id-90	High
chr1A_part1	177506282	177539514	id-91	High
chr1A_part1	189917513	189923666	id-92	High
chr1A_part1	221770295	221781944	id-93	High
chr1A_part1	239275332	239280650	id-94	High
chr1A_part1	260000303	260051514	id-95	Low
chr1A_part1	281090115	281095812	id-96	High
chr1A_part1	294864820	294869966	id-97	High
chr1A_part1	304516217	304590735	id-98	Low
chr1A_part1	309705289	309710417	id-99	High
chr1A_part1	319462421	319467988	id-100	High
chr1A_part1	323998515	324056582	id-101	Low
chr1A_part1	355495909	355504295	id-102	High
chr1A_part1	372987280	373247685	id-103	Low
chr1A_part1	379694495	379702414	id-104	High
chr1A_part1	379703167	379711840	id-105	High
chr1A_part1	382110308	382188889	id-106	Low
chr1A_part1	383072045	383724193	id-107	Low
chr1A_part1	383724771	384164147	id-108	Low
chr1A_part1	401201478	401207362	id-109	High
chr1A_part1	401214389	401221237	id-110	High
chr1A_part1	409836318	409842747	id-111	High
chr1A_part1	412442231	412463309	id-112	High
chr1A_part1	412531813	412536934	id-113	High
chr1A_part1	414909185	414985902	id-114	Low
chr1A_part1	420916249	421001195	id-115	Low
chr1A_part1	421164496	422055214	id-116	Low
chr1A_part1	425255898	425261759	id-117	High
chr1A_part1	425262392	425276064	id-118	High
chr1A_part1	433208985	433464091	id-119	Low
chr1A_part1	433465620	433543970	id-120	Low
chr1A_part1	433545463	433800984	id-121	Low
chr1A_part1	437284188	437357569	id-122	Low
chr1A_part2	3037124	3221202	id-123	Low
chr1A_part2	11942433	12019463	id-124	Low
chr1A_part2	25383456	25448827	id-125	Low
chr1A_part2	25627568	25678836	id-126	Low
chr1A_part2	36087235	36151579	id-127	Low
chr1A_part2	43432517	43629009	id-128	Low
chr1A_part2	43719684	43847244	id-129	Low
chr1A_part2	43849564	43980432	id-130	Low
chr1A_part2	44781175	44836358	id-131	Low
chr1A_part2	60690280	60760353	id-132	Low
chr1A_part2	77003610	77101190	id-133	Low
chr1A_part2	77549026	77606756	id-134	Low
chr1A_part2	80819592	80825586	id-135	High
chr1A_part2	82013000	82124728	id-136	Low
chr1A_part2	82454604	82569030	id-137	Low
chr1A_part2	89803269	89810317	id-138	High
chr1A_part2	89811534	89839450	id-139	High
chr1A_part2	89840293	89853171	id-140	High
chr1A_part2	89855995	89865173	id-141	High
chr1A_part2	89870017	89875992	id-142	High
chr1A_part2	91980176	91991935	id-143	High
chr1A_part2	92007682	92020340	id-144	High
chr1A_part2	95087907	95173671	id-145	Low
chr1A_part2	96415642	96466601	id-146	Low
chr1A_part2	96541812	96605049	id-147	Low
chr1A_part2	97768562	97824385	id-148	Low
chr1A_part2	99816373	99960173	id-149	Low
chr1A_part2	101383861	101535393	id-150	Low
chr1A_part2	109207923	109259647	id-151	Low
chr1A_part2	109260256	109621684	id-152	Low
chr1A_part2	112226747	112278887	id-153	Low
chr1A_part2	113560449	113666575	id-154	Low
chr1A_part2	113668481	113763733	id-155	Low
chr1A_part2	113764304	113837239	id-156	Low
chr1A_part2	115045269	115104848	id-157	Low
chr1A_part2	115107912	115193692	id-158	Low
chr1A_part2	115215864	115292612	id-159	Low
chr1A_part2	115530863	115583998	id-160	Low
chr1A_part2	117752879	117878353	id-161	Low
chr1A_part2	117878940	117940085	id-162	Low
chr1B_part1	29334	437453	id-163	Low
chr1B_part1	437973	707280	id-164	Low
chr1B_part1	724004	945063	id-165	Low
chr1B_part1	946996	1199277	id-166	Low
chr1B_part1	1554660	1728902	id-167	Low
chr1B_part1	2109949	2244068	id-168	Low
chr1B_part1	2247085	2322983	id-169	Low
chr1B_part1	3140211	3146167	id-170	High
chr1B_part1	3295642	3572898	id-171	Low
chr1B_part1	3575966	3656616	id-172	Low
chr1B_part1	3708319	3760956	id-173	Low
chr1B_part1	3781925	3872069	id-174	Low
chr1B_part1	3876610	3938896	id-175	Low
chr1B_part1	3954600	4005821	id-176	Low
chr1B_part1	4015470	4080486	id-177	Low
chr1B_part1	4168632	4226844	id-178	Low
chr1B_part1	4233960	4290688	id-179	Low
chr1B_part1	4353271	4441833	id-180	Low
chr1B_part1	4858396	4908688	id-181	Low
chr1B_part1	6101360	6106706	id-182	High
chr1B_part1	6330973	6399789	id-183	Low
chr1B_part1	6680443	6744766	id-184	Low
chr1B_part1	6874558	7040833	id-185	Low
chr1B_part1	7257247	7338163	id-186	Low
chr1B_part1	7368432	7478915	id-187	Low
chr1B_part1	7539678	7689764	id-188	Low
chr1B_part1	7716737	7849333	id-189	Low
chr1B_part1	7850799	7911511	id-190	Low
chr1B_part1	7928225	7987612	id-191	Low
chr1B_part1	8419314	8551365	id-192	Low
chr1B_part1	9569238	9575527	id-193	High
chr1B_part1	12058876	12064460	id-194	High
chr1B_part1	12421184	12430011	id-195	High
chr1B_part1	12806104	12814176	id-196	High
chr1B_part1	13020990	13569327	id-197	Low
chr1B_part1	14251698	14259224	id-198	High
chr1B_part1	15545047	15552232	id-199	High
chr1B_part1	15562560	15568039	id-200	High
chr1B_part1	15568566	15587438	id-201	High
chr1B_part1	15750679	15871616	id-202	Low
chr1B_part1	16237273	16301047	id-203	Low
chr1B_part1	16462192	16467394	id-204	High
chr1B_part1	16475847	16483013	id-205	High
chr1B_part1	16773297	16840838	id-206	Low
chr1B_part1	16952989	17065224	id-207	Low
chr1B_part1	17088458	17142160	id-208	Low
chr1B_part1	17148273	17248349	id-209	Low
chr1B_part1	20867028	21273880	id-210	Low
chr1B_part1	21297806	21306465	id-211	High
chr1B_part1	21854421	22001464	id-212	Low
chr1B_part1	22002629	22158293	id-213	Low
chr1B_part1	22197430	22305552	id-214	Low
chr1B_part1	22321058	22620777	id-215	Low
chr1B_part1	22722566	22893081	id-216	Low
chr1B_part1	22893636	22968073	id-217	Low
chr1B_part1	22978657	23681936	id-218	Low
chr1B_part1	23682680	23756062	id-219	Low
chr1B_part1	26458431	26470063	id-220	High
chr1B_part1	27293995	27301171	id-221	High
chr1B_part1	27364066	27640289	id-222	Low
chr1B_part1	27752482	28023980	id-223	Low
chr1B_part1	28167182	28254743	id-224	Low
chr1B_part1	28377142	28434781	id-225	Low
chr1B_part1	28511159	28526063	id-226	High
chr1B_part1	28851090	28986169	id-227	Low
chr1B_part1	29034546	29040004	id-228	High
chr1B_part1	29515087	29780300	id-229	Low
chr1B_part1	29824402	29935404	id-230	Low
chr1B_part1	29968216	30187237	id-231	Low
chr1B_part1	30188003	30376388	id-232	Low
chr1B_part1	31026956	31157240	id-233	Low
chr1B_part1	31161991	31227055	id-234	Low
chr1B_part1	31227658	31287974	id-235	Low
chr1B_part1	31322637	31415802	id-236	Low
chr1B_part1	31416829	31758622	id-237	Low
chr1B_part1	31759449	31812363	id-238	Low
chr1B_part1	34927479	34984528	id-239	Low
chr1B_part1	35171904	35184400	id-240	High
chr1B_part1	35208771	35215738	id-241	High
chr1B_part1	35239782	35249153	id-242	High
chr1B_part1	35266089	35278577	id-243	High
chr1B_part1	35289278	35296307	id-244	High
chr1B_part1	36588501	36638613	id-245	Low
chr1B_part1	38916307	39066013	id-246	Low
chr1B_part1	41308509	41314245	id-247	High
chr1B_part1	42658455	42718239	id-248	Low
chr1B_part1	44467804	44473421	id-249	High
chr1B_part1	44488665	44496560	id-250	High
chr1B_part1	44497366	44507084	id-251	High
chr1B_part1	44512459	44520363	id-252	High
chr1B_part1	44727903	44798918	id-253	Low
chr1B_part1	45424817	45649416	id-254	Low
chr1B_part1	45649920	45710934	id-255	Low
chr1B_part1	46224887	46232072	id-256	High
chr1B_part1	47216449	47504188	id-257	Low
chr1B_part1	47636641	47981869	id-258	Low
chr1B_part1	47982420	48060302	id-259	Low
chr1B_part1	48085282	48264265	id-260	Low
chr1B_part1	48278769	48348016	id-261	Low
chr1B_part1	48348517	48412870	id-262	Low
chr1B_part1	48413658	48489086	id-263	Low
chr1B_part1	48489704	48576954	id-264	Low
chr1B_part1	48577475	48713677	id-265	Low
chr1B_part1	49020677	49087417	id-266	Low
chr1B_part1	49111295	49168591	id-267	Low
chr1B_part1	49170948	49436438	id-268	Low
chr1B_part1	49437295	49561202	id-269	Low
chr1B_part1	49562014	49664924	id-270	Low
chr1B_part1	49691242	49750661	id-271	Low
chr1B_part1	49752043	49841827	id-272	Low
chr1B_part1	51143107	51271597	id-273	Low
chr1B_part1	51272206	51607453	id-274	Low
chr1B_part1	51623397	51630545	id-275	High
chr1B_part1	60039230	60044648	id-276	High
chr1B_part1	60964869	61050982	id-277	Low
chr1B_part1	61096541	61105293	id-278	High
chr1B_part1	62060187	62194141	id-279	Low
chr1B_part1	62239842	62418640	id-280	Low
chr1B_part1	65769826	65776854	id-281	High
chr1B_part1	66350443	66356027	id-282	High
chr1B_part1	76748439	76755128	id-283	High
chr1B_part1	76830028	76837409	id-284	High
chr1B_part1	76869948	76877399	id-285	High
chr1B_part1	76975156	76980367	id-286	High
chr1B_part1	76991883	76996904	id-287	High
chr1B_part1	77024950	77034562	id-288	High
chr1B_part1	77047830	77064520	id-289	High
chr1B_part1	77072559	77083349	id-290	High
chr1B_part1	107683697	107688870	id-291	High
chr1B_part1	121841990	121853273	id-292	High
chr1B_part1	135966416	135972847	id-293	High
chr1B_part1	157468256	157473452	id-294	High
chr1B_part1	165258265	165413069	id-295	Low
chr1B_part1	236811010	236816952	id-296	High
chr1B_part1	236842795	236853111	id-297	High
chr1B_part1	236857016	236862459	id-298	High
chr1B_part1	236879071	236884143	id-299	High
chr1B_part1	236903122	236908196	id-300	High
chr1B_part1	236943125	236948302	id-301	High
chr1B_part1	237001105	237006443	id-302	High
chr1B_part1	237024807	237030981	id-303	High
chr1B_part1	237120603	237128036	id-304	High
chr1B_part1	237252344	237268878	id-305	High
chr1B_part1	237309596	237314812	id-306	High
chr1B_part1	237338610	237347220	id-307	High
chr1B_part1	237362536	237368411	id-308	High
chr1B_part1	237390694	237403826	id-309	High
chr1B_part1	237506154	237511408	id-310	High
chr1B_part1	237538709	237547277	id-311	High
chr1B_part1	237577791	237588400	id-312	High
chr1B_part1	237593072	237598198	id-313	High
chr1B_part1	237612761	237619493	id-314	High
chr1B_part1	237620565	237625651	id-315	High
chr1B_part1	237635218	237641440	id-316	High
chr1B_part1	237668689	237675463	id-317	High
chr1B_part1	237704239	237712137	id-318	High
chr1B_part1	237718082	237724917	id-319	High
chr1B_part1	237731517	237736965	id-320	High
chr1B_part1	237737636	237744347	id-321	High
chr1B_part1	237759822	237782100	id-322	High
chr1B_part1	237799382	237807815	id-323	High
chr1B_part1	237836244	237844333	id-324	High
chr1B_part1	237921214	237928362	id-325	High
chr1B_part1	237974485	237979877	id-326	High
chr1B_part1	238007988	238013070	id-327	High
chr1B_part1	238038277	238043761	id-328	High
chr1B_part1	238050846	238055853	id-329	High
chr1B_part1	238080983	238088802	id-330	High
chr1B_part1	241884286	241892866	id-331	High
chr1B_part1	241893395	241900369	id-332	High
chr1B_part1	241901398	241907565	id-333	High
chr1B_part1	241909754	241915095	id-334	High
chr1B_part1	241917071	241922666	id-335	High
chr1B_part1	241929221	241940968	id-336	High
chr1B_part1	244444848	244499153	id-337	Low
chr1B_part1	248147102	248219482	id-338	Low
chr1B_part1	296813927	296951845	id-339	Low
chr1B_part1	297127579	297190187	id-340	Low
chr1B_part1	301285088	301364346	id-341	Low
chr1B_part1	301565577	301632222	id-342	Low
chr1B_part1	301710162	301775861	id-343	Low
chr1B_part1	301843503	301975377	id-344	Low
chr1B_part1	302064794	302125091	id-345	Low
chr1B_part1	302391182	302459779	id-346	Low
chr1B_part1	305180652	305235274	id-347	Low
chr1B_part1	305303134	305415822	id-348	Low
chr1B_part1	305545211	305622510	id-349	Low
chr1B_part1	305624196	305719437	id-350	Low
chr1B_part1	305761675	305837244	id-351	Low
chr1B_part1	305875921	306046865	id-352	Low
chr1B_part1	306094182	306228217	id-353	Low
chr1B_part1	306288477	306431568	id-354	Low
chr1B_part1	306515481	306571451	id-355	Low
chr1B_part1	306588206	306642695	id-356	Low
chr1B_part1	306713066	306787764	id-357	Low
chr1B_part1	306790689	306860910	id-358	Low
chr1B_part1	306939234	306998951	id-359	Low
chr1B_part1	307011229	307076869	id-360	Low
chr1B_part1	307079622	307137295	id-361	Low
chr1B_part1	307174096	307315279	id-362	Low
chr1B_part1	307315806	307403957	id-363	Low
chr1B_part1	307483693	307597059	id-364	Low
chr1B_part1	307610789	307710455	id-365	Low
chr1B_part1	307710998	307811698	id-366	Low
chr1B_part1	307812273	308011009	id-367	Low
chr1B_part1	308054305	308111545	id-368	Low
chr1B_part1	308192206	308328064	id-369	Low
chr1B_part1	308385270	308435718	id-370	Low
chr1B_part1	308441547	308508943	id-371	Low
chr1B_part1	308638605	308903092	id-372	Low
chr1B_part1	308910394	309114683	id-373	Low
chr1B_part1	309115217	309165747	id-374	Low
chr1B_part1	310088399	310096110	id-375	High
chr1B_part1	312380144	312435473	id-376	Low
chr1B_part1	313685363	313745403	id-377	Low
chr1B_part1	314643783	314710994	id-378	Low
chr1B_part1	314751531	315071200	id-379	Low
chr1B_part1	315071875	315354129	id-380	Low
chr1B_part1	315392165	315454130	id-381	Low
chr1B_part1	315536010	316298608	id-382	Low
chr1B_part1	316300633	316604991	id-383	Low
chr1B_part1	316608533	316738877	id-384	Low
chr1B_part1	316836227	316894354	id-385	Low
chr1B_part1	317013796	317067741	id-386	Low
chr1B_part1	317123915	317175310	id-387	Low
chr1B_part1	317190017	317315985	id-388	Low
chr1B_part1	317500620	317572330	id-389	Low
chr1B_part1	317587433	317791956	id-390	Low
chr1B_part1	317939716	317991443	id-391	Low
chr1B_part1	318005161	318597317	id-392	Low
chr1B_part1	318611277	319409423	id-393	Low
chr1B_part1	319419500	320608627	id-394	Low
chr1B_part1	320609349	321250854	id-395	Low
chr1B_part1	321251617	321674194	id-396	Low
chr1B_part1	321710073	321875739	id-397	Low
chr1B_part1	321931651	321984671	id-398	Low
chr1B_part1	321991971	322095658	id-399	Low
chr1B_part1	322119164	322277512	id-400	Low
chr1B_part1	322287905	322360557	id-401	Low
chr1B_part1	328440297	328504863	id-402	Low
chr1B_part1	328529661	328632114	id-403	Low
chr1B_part1	328882128	328942557	id-404	Low
chr1B_part1	329967328	330233491	id-405	Low
chr1B_part1	330234220	330366770	id-406	Low
chr1B_part1	331513334	331525667	id-407	High
chr1B_part1	331532040	331542137	id-408	High
chr1B_part1	336275833	336351826	id-409	Low
chr1B_part1	368603627	368608776	id-410	High
chr1B_part1	372423782	372473946	id-411	Low
chr1B_part1	372529858	372609142	id-412	Low
chr1B_part1	374383333	374459726	id-413	Low
chr1B_part1	382387909	382510047	id-414	Low
chr1B_part1	389048329	389055981	id-415	High
chr1B_part1	415213147	415218723	id-416	High
chr1B_part1	418266258	418343993	id-417	Low
chr1B_part1	434835871	435042030	id-418	Low
chr1B_part2	17315896	17417268	id-419	Low
chr1B_part2	18303050	18425727	id-420	Low
chr1B_part2	18447415	18593869	id-421	Low
chr1B_part2	42672574	42733725	id-422	Low
chr1B_part2	57658082	57709336	id-423	Low
chr1B_part2	89668834	90492805	id-424	Low
chr1B_part2	91761072	91869466	id-425	Low
chr1B_part2	92061337	92237535	id-426	Low
chr1B_part2	93032773	93132935	id-427	Low
chr1B_part2	93209451	93271624	id-428	Low
chr1B_part2	93378586	93441557	id-429	Low
chr1B_part2	93457130	93650910	id-430	Low
chr1B_part2	101077231	101171657	id-431	Low
chr1B_part2	104788294	104859276	id-432	Low
chr1B_part2	117229763	117285044	id-433	Low
chr1B_part2	125285420	125415255	id-434	Low
chr1B_part2	126276812	126343661	id-435	Low
chr1B_part2	126357991	126460297	id-436	Low
chr1B_part2	146359328	146442487	id-437	Low
chr1B_part2	147581633	148262864	id-438	Low
chr1B_part2	148804750	148886564	id-439	Low
chr1B_part2	148941926	149103969	id-440	Low
chr1B_part2	149105333	149207616	id-441	Low
chr1B_part2	149290065	149351496	id-442	Low
chr1B_part2	151257762	151371456	id-443	Low
chr1B_part2	151377184	151469569	id-444	Low
chr1B_part2	151470829	151661420	id-445	Low
chr1B_part2	151813992	152008764	id-446	Low
chr1B_part2	152080707	152192876	id-447	Low
chr1B_part2	152296627	152367214	id-448	Low
chr1B_part2	153520639	153645266	id-449	Low
chr1B_part2	153647998	153826844	id-450	Low
chr1B_part2	153839316	153917623	id-451	Low
chr1B_part2	156186061	156297614	id-452	Low
chr1B_part2	188998584	189075453	id-453	Low
chr1B_part2	190074929	190082395	id-454	High
chr1B_part2	190090052	190095399	id-455	High
chr1B_part2	193037342	193091841	id-456	Low
chr1B_part2	193295600	193451875	id-457	Low
chr1B_part2	193452667	193912544	id-458	Low
chr1B_part2	194296966	194369418	id-459	Low
chr1B_part2	195433437	195444451	id-460	High
chr1B_part2	197603904	197671003	id-461	Low
chr1B_part2	198677405	198757973	id-462	Low
chr1B_part2	198904498	199088160	id-463	Low
chr1B_part2	199377584	199626718	id-464	Low
chr1B_part2	199737338	199810226	id-465	Low
chr1B_part2	199878062	199934537	id-466	Low
chr1B_part2	201775843	201831597	id-467	Low
chr1B_part2	202160594	202247388	id-468	Low
chr1B_part2	203375088	203463957	id-469	Low
chr1B_part2	203484354	203672027	id-470	Low
chr1B_part2	203972266	203979494	id-471	High
chr1B_part2	204071390	204124627	id-472	Low
chr1B_part2	204126741	204215923	id-473	Low
chr1B_part2	207370843	207446972	id-474	Low
chr1B_part2	207478266	207723208	id-475	Low
chr1B_part2	210963440	211165086	id-476	Low
chr1B_part2	211165646	211219190	id-477	Low
chr1B_part2	211262783	211393687	id-478	Low
chr1B_part2	211437904	211744259	id-479	Low
chr1B_part2	211745034	212177136	id-480	Low
chr1B_part2	212177786	212454847	id-481	Low
chr1B_part2	212467252	212557402	id-482	Low
chr1B_part2	212847620	213373953	id-483	Low
chr1B_part2	213376363	213669168	id-484	Low
chr1B_part2	213670105	213726525	id-485	Low
chr1B_part2	214253820	214306537	id-486	Low
chr1B_part2	214550383	214793265	id-487	Low
chr1B_part2	214836638	214909866	id-488	Low
chr1B_part2	215203441	215254633	id-489	Low
chr1B_part2	216550504	216563306	id-490	High
chr1B_part2	216574753	216581214	id-491	High
chr1B_part2	216581728	216604481	id-492	High
chr1B_part2	220118426	220190486	id-493	Low
chr1B_part2	220673969	220806771	id-494	Low
chr1B_part2	221848038	221925709	id-495	Low
chr1B_part2	221926345	222001701	id-496	Low
chr1B_part2	222238184	222400774	id-497	Low
chr1B_part2	224366974	224481073	id-498	Low
chr1B_part2	224481637	224843022	id-499	Low
chr1B_part2	224843662	225296742	id-500	Low
chr1B_part2	225798011	225866462	id-501	Low
chr1B_part2	225875719	225884211	id-502	High
chr1B_part2	225909135	225915439	id-503	High
chr1B_part2	225918532	225938300	id-504	High
chr1B_part2	225940062	225948432	id-505	High
chr1B_part2	226420390	226490610	id-506	Low
chr1B_part2	229026959	229085140	id-507	Low
chr1B_part2	230041251	230114661	id-508	Low
chr1B_part2	235360224	235672135	id-509	Low
chr1B_part2	235695579	235751766	id-510	Low
chr1B_part2	235790484	235848687	id-511	Low
chr1B_part2	237105920	237180264	id-512	Low
chr1B_part2	239774702	239832748	id-513	Low
chr1B_part2	239884615	239953334	id-514	Low
chr1B_part2	241893859	241954129	id-515	Low
chr1B_part2	241962239	242022975	id-516	Low
chr1B_part2	243117787	243224702	id-517	Low
chr1B_part2	244324770	244402865	id-518	Low
chr1B_part2	244403146	244409629	id-519	High
chr1B_part2	244791735	244797940	id-520	High
chr1B_part2	246444714	246450698	id-521	High
chr1B_part2	247102562	247177175	id-522	Low
chr1B_part2	250769571	250851171	id-523	Low
chr1B_part2	250965590	251033864	id-524	Low
chr1D_part1	258246	266743	id-525	High
chr1D_part1	280826	287690	id-526	High
chr1D_part1	493201	499167	id-527	High
chr1D_part1	621653	784127	id-528	Low
chr1D_part1	908620	1035674	id-529	Low
chr1D_part1	1037158	1116241	id-530	Low
chr1D_part1	1116828	1494062	id-531	Low
chr1D_part1	1494687	1795949	id-532	Low
chr1D_part1	1865185	2045541	id-533	Low
chr1D_part1	2388986	2394407	id-534	High
chr1D_part1	5397081	5402695	id-535	High
chr1D_part1	7201499	7208647	id-536	High
chr1D_part1	7881363	7887857	id-537	High
chr1D_part1	8467530	8549775	id-538	Low
chr1D_part1	9639802	9648553	id-539	High
chr1D_part1	9769982	9774988	id-540	High
chr1D_part1	10502729	10508350	id-541	High
chr1D_part1	10509432	10521616	id-542	High
chr1D_part1	11179267	11288157	id-543	Low
chr1D_part1	11288732	11397954	id-544	Low
chr1D_part1	12172643	12236930	id-545	Low
chr1D_part1	13186973	13252785	id-546	Low
chr1D_part1	13399822	13454745	id-547	Low
chr1D_part1	13796153	13802340	id-548	High
chr1D_part1	14059384	14111635	id-549	Low
chr1D_part1	14203974	14254484	id-550	Low
chr1D_part1	14307120	14373938	id-551	Low
chr1D_part1	14502122	14553632	id-552	Low
chr1D_part1	14720970	14785075	id-553	Low
chr1D_part1	14785597	14920328	id-554	Low
chr1D_part1	14920864	15030707	id-555	Low
chr1D_part1	15789152	15855252	id-556	Low
chr1D_part1	15877501	16068406	id-557	Low
chr1D_part1	16532763	16603963	id-558	Low
chr1D_part1	17253869	17265608	id-559	High
chr1D_part1	18468212	18537958	id-560	Low
chr1D_part1	18611392	18684118	id-561	Low
chr1D_part1	19190375	19257230	id-562	Low
chr1D_part1	19273657	19341667	id-563	Low
chr1D_part1	19400891	19504168	id-564	Low
chr1D_part1	19570508	19705518	id-565	Low
chr1D_part1	19731271	19797304	id-566	Low
chr1D_part1	20459082	20556875	id-567	Low
chr1D_part1	20718972	20727948	id-568	High
chr1D_part1	21091933	21142148	id-569	Low
chr1D_part1	21459576	21467369	id-570	High
chr1D_part1	21468433	21474441	id-571	High
chr1D_part1	21557150	21614838	id-572	Low
chr1D_part1	34518748	34539803	id-573	High
chr1D_part1	34552342	34559806	id-574	High
chr1D_part1	37573948	37674767	id-575	Low
chr1D_part1	40227427	40289763	id-576	Low
chr1D_part1	40290352	40470168	id-577	Low
chr1D_part1	40503099	40571614	id-578	Low
chr1D_part1	40620924	40790869	id-579	Low
chr1D_part1	42069052	42132029	id-580	Low
chr1D_part1	42135915	42144297	id-581	High
chr1D_part1	43584905	43643414	id-582	Low
chr1D_part1	43717659	43805658	id-583	Low
chr1D_part1	43833910	43944008	id-584	Low
chr1D_part1	43950631	44049516	id-585	Low
chr1D_part1	44057242	44144172	id-586	Low
chr1D_part1	44177696	44251306	id-587	Low
chr1D_part1	44308593	44371892	id-588	Low
chr1D_part1	44376258	44517277	id-589	Low
chr1D_part1	44867420	44919412	id-590	Low
chr1D_part1	44989921	44998808	id-591	High
chr1D_part1	45204132	45261341	id-592	Low
chr1D_part1	45337117	45392659	id-593	Low
chr1D_part1	45409993	45483085	id-594	Low
chr1D_part1	45537777	45610873	id-595	Low
chr1D_part1	45743725	45923994	id-596	Low
chr1D_part1	45927266	46073337	id-597	Low
chr1D_part1	47064168	47138790	id-598	Low
chr1D_part1	48919212	48970866	id-599	Low
chr1D_part1	49267883	49329597	id-600	Low
chr1D_part1	92234549	92356482	id-601	Low
chr1D_part1	180152580	180161654	id-602	High
chr1D_part1	180848580	180854016	id-603	High
chr1D_part1	206953055	206966687	id-604	High
chr1D_part1	207011402	207018013	id-605	High
chr1D_part1	207240767	207252046	id-606	High
chr1D_part1	207265286	207275562	id-607	High
chr1D_part1	207653294	207660045	id-608	High
chr1D_part1	207686006	207693730	id-609	High
chr1D_part1	211123286	211132607	id-610	High
chr1D_part1	247517670	247529172	id-611	High
chr1D_part1	247530109	247536602	id-612	High
chr1D_part1	336307541	336316305	id-613	High
chr1D_part1	336336118	336344081	id-614	High
chr1D_part1	336344603	336357001	id-615	High
chr1D_part1	336357537	336363826	id-616	High
chr1D_part1	336368301	336377876	id-617	High
chr1D_part1	372999524	373007316	id-618	High
chr1D_part1	373023000	373029006	id-619	High
chr1D_part1	373048595	373059954	id-620	High
chr1D_part1	373061082	373070372	id-621	High
chr1D_part1	373126426	373135780	id-622	High
chr1D_part1	373136670	373146252	id-623	High
chr1D_part1	373177733	373189452	id-624	High
chr1D_part1	373197795	373208152	id-625	High
chr1D_part1	373213473	373224184	id-626	High
chr1D_part1	373230714	373238675	id-627	High
chr1D_part1	373240709	373245945	id-628	High
chr1D_part1	373247023	373254406	id-629	High
chr1D_part1	373257711	373264259	id-630	High
chr1D_part1	407971649	408069510	id-631	Low
chr1D_part1	408266047	408323296	id-632	Low
chr1D_part1	409103343	409162454	id-633	Low
chr1D_part1	411433309	411506379	id-634	Low
chr1D_part1	411581155	411692004	id-635	Low
chr1D_part1	411930939	411981325	id-636	Low
chr1D_part1	412290734	412457076	id-637	Low
chr1D_part1	412683258	412778381	id-638	Low
chr1D_part1	413415803	413577533	id-639	Low
chr1D_part1	413598153	413653588	id-640	Low
chr1D_part1	414059416	414123193	id-641	Low
chr1D_part1	414776335	414873610	id-642	Low
chr1D_part1	414940873	415052798	id-643	Low
chr1D_part1	434371715	434498820	id-644	Low
chr1D_part1	434499580	434612034	id-645	Low
chr1D_part1	434614053	434761782	id-646	Low
chr1D_part1	434762292	435046592	id-647	Low
chr1D_part2	32123033	32228417	id-648	Low
chr1D_part2	32249008	32377058	id-649	Low
chr1D_part2	32377624	32541962	id-650	Low
chr1D_part2	32557460	32620626	id-651	Low
chr1D_part2	32690848	32834653	id-652	Low
chr1D_part2	32844646	32927895	id-653	Low
chr1D_part2	32933300	33144537	id-654	Low
chr1D_part2	33150143	33236497	id-655	Low
chr1D_part2	33395511	33525690	id-656	Low
chr1D_part2	33565107	33638425	id-657	Low
chr1D_part2	33642068	33694377	id-658	Low
chr1D_part2	33698033	33798853	id-659	Low
chr1D_part2	33826622	33888167	id-660	Low
chr1D_part2	33888677	33975915	id-661	Low
chr1D_part2	34063368	34209462	id-662	Low
chr1D_part2	34215010	34724369	id-663	Low
chr1D_part2	34747904	34809800	id-664	Low
chr1D_part2	34816198	34946661	id-665	Low
chr1D_part2	35010615	35087720	id-666	Low
chr1D_part2	35114386	35255692	id-667	Low
chr1D_part2	35367574	35435435	id-668	Low
chr1D_part2	35459194	35559096	id-669	Low
chr1D_part2	35568588	35630428	id-670	Low
chr1D_part2	35792559	36326851	id-671	Low
chr1D_part2	36437860	36579293	id-672	Low
chr1D_part2	36581152	37514143	id-673	Low
chr1D_part2	37514681	37931176	id-674	Low
chr1D_part2	37931768	38223273	id-675	Low
chr1D_part2	38251178	38311241	id-676	Low
chr1D_part2	38375749	38563503	id-677	Low
chr1D_part2	38564102	38850510	id-678	Low
chr1D_part2	38870983	39148924	id-679	Low
chr1D_part2	39155208	39244049	id-680	Low
chr1D_part2	39245083	39407790	id-681	Low
chr1D_part2	39627153	39746882	id-682	Low
chr1D_part2	39748080	39909119	id-683	Low
chr1D_part2	40036307	40166164	id-684	Low
chr1D_part2	40231166	40337157	id-685	Low
chr1D_part2	40355208	40432035	id-686	Low
chr1D_part2	40464548	40703815	id-687	Low
chr1D_part2	40813069	41190848	id-688	Low
chr1D_part2	41191395	41301267	id-689	Low
chr1D_part2	41301909	41425127	id-690	Low
chr1D_part2	41425741	41609530	id-691	Low
chr1D_part2	41611594	41777727	id-692	Low
chr1D_part2	41779157	41872682	id-693	Low
chr1D_part2	41873204	41966852	id-694	Low
chr1D_part2	41969733	42135474	id-695	Low
chr1D_part2	42182753	42247270	id-696	Low
chr1D_part2	42254743	42367109	id-697	Low
chr1D_part2	42370324	42446980	id-698	Low
chr1D_part2	42447493	42757818	id-699	Low
chr1D_part2	42765353	42819593	id-700	Low
chr1D_part2	42821209	42945278	id-701	Low
chr1D_part2	42945991	43240930	id-702	Low
chr2A_part1	874377	884764	id-703	High
chr2A_part1	928216	933343	id-704	High
chr2A_part1	1375891	1382433	id-705	High
chr2A_part1	1488710	1516688	id-706	High
chr2A_part1	1560067	1569238	id-707	High
chr2A_part1	1915624	1928263	id-708	High
chr2A_part1	2176726	2182178	id-709	High
chr2A_part1	2183292	2190154	id-710	High
chr2A_part1	2196139	2202777	id-711	High
chr2A_part1	2217746	2233913	id-712	High
chr2A_part1	2246588	2252217	id-713	High
chr2A_part1	2258255	2271619	id-714	High
chr2A_part1	3111352	3249280	id-715	Low
chr2A_part1	4036341	4047511	id-716	High
chr2A_part1	6311050	7327285	id-717	Low
chr2A_part1	7420987	7515091	id-718	Low
chr2A_part1	9154762	9359606	id-719	Low
chr2A_part1	9360473	9676642	id-720	Low
chr2A_part1	10199331	10386759	id-721	Low
chr2A_part1	10522196	10582707	id-722	Low
chr2A_part1	11634968	11641105	id-723	High
chr2A_part1	12361531	12367542	id-724	High
chr2A_part1	12834963	12842035	id-725	High
chr2A_part1	17539854	17552022	id-726	High
chr2A_part1	18270413	18276359	id-727	High
chr2A_part1	18277439	18294247	id-728	High
chr2A_part1	18348811	18354561	id-729	High
chr2A_part1	18611252	18617490	id-730	High
chr2A_part1	20200273	20205588	id-731	High
chr2A_part1	21361847	21418587	id-732	Low
chr2A_part1	21455186	21461280	id-733	High
chr2A_part1	21929818	21934931	id-734	High
chr2A_part1	22244697	22250084	id-735	High
chr2A_part1	23941347	23948186	id-736	High
chr2A_part1	24945532	24950912	id-737	High
chr2A_part1	25195880	25278981	id-738	Low
chr2A_part1	26720763	26726187	id-739	High
chr2A_part1	27183616	27241496	id-740	Low
chr2A_part1	30307370	30312686	id-741	High
chr2A_part1	30578422	30628930	id-742	Low
chr2A_part1	31100627	31163873	id-743	Low
chr2A_part1	32578845	32755718	id-744	Low
chr2A_part1	33056370	33261408	id-745	Low
chr2A_part1	40645388	40651031	id-746	High
chr2A_part1	48866761	48873223	id-747	High
chr2A_part1	53072037	53078235	id-748	High
chr2A_part1	56411883	56418202	id-749	High
chr2A_part1	60248597	60713005	id-750	Low
chr2A_part1	61384428	61438525	id-751	Low
chr2A_part1	65071898	65078735	id-752	High
chr2A_part1	71211532	71294297	id-753	Low
chr2A_part1	71528661	71582756	id-754	Low
chr2A_part1	71636240	71792908	id-755	Low
chr2A_part1	71793676	72970753	id-756	Low
chr2A_part1	72973721	73144403	id-757	Low
chr2A_part1	74175693	74238716	id-758	Low
chr2A_part1	74259639	74316700	id-759	Low
chr2A_part1	74462373	74513884	id-760	Low
chr2A_part1	77795331	77924465	id-761	Low
chr2A_part1	79212843	79264519	id-762	Low
chr2A_part1	83205116	83355978	id-763	Low
chr2A_part1	83356627	83418334	id-764	Low
chr2A_part1	83469759	83585304	id-765	Low
chr2A_part1	96196356	96357680	id-766	Low
chr2A_part1	118787257	118839955	id-767	Low
chr2A_part1	127206325	127212653	id-768	High
chr2A_part1	127335632	127341869	id-769	High
chr2A_part1	133660591	133668848	id-770	High
chr2A_part1	158735055	158740489	id-771	High
chr2A_part1	158938326	158944446	id-772	High
chr2A_part1	158952879	158958733	id-773	High
chr2A_part1	160948037	160999125	id-774	Low
chr2A_part1	184592292	184647750	id-775	Low
chr2A_part1	204527159	204726326	id-776	Low
chr2A_part1	204749768	204822513	id-777	Low
chr2A_part1	211427044	211434504	id-778	High
chr2A_part1	211436673	211449468	id-779	High
chr2A_part1	211456752	211465954	id-780	High
chr2A_part1	211482115	211490321	id-781	High
chr2A_part1	211507952	211513111	id-782	High
chr2A_part1	235858831	235875779	id-783	High
chr2A_part1	237791097	237796643	id-784	High
chr2A_part1	246240621	246245705	id-785	High
chr2A_part1	246540197	246545606	id-786	High
chr2A_part1	246559005	246565383	id-787	High
chr2A_part1	252825343	252994008	id-788	Low
chr2A_part1	254881715	255207751	id-789	Low
chr2A_part1	259283994	259290851	id-790	High
chr2A_part1	259828072	259833987	id-791	High
chr2A_part1	262644707	262820766	id-792	Low
chr2A_part1	262821311	264125809	id-793	Low
chr2A_part1	265521553	265536251	id-794	High
chr2A_part1	265536768	265548056	id-795	High
chr2A_part1	267917502	267923994	id-796	High
chr2A_part1	269942771	270000946	id-797	Low
chr2A_part1	274676495	274682502	id-798	High
chr2A_part1	274723779	274738213	id-799	High
chr2A_part1	274752541	274764024	id-800	High
chr2A_part1	274770174	274782430	id-801	High
chr2A_part1	279055348	279063544	id-802	High
chr2A_part1	286698811	286705546	id-803	High
chr2A_part1	289680268	289735004	id-804	Low
chr2A_part1	296795613	296802014	id-805	High
chr2A_part1	296813775	296820324	id-806	High
chr2A_part1	298326743	298333188	id-807	High
chr2A_part1	300005662	300011345	id-808	High
chr2A_part1	306133512	306145020	id-809	High
chr2A_part1	306147208	306160999	id-810	High
chr2A_part1	314167071	314180186	id-811	High
chr2A_part1	314181640	314189909	id-812	High
chr2A_part1	320413051	320418549	id-813	High
chr2A_part1	324568450	324573956	id-814	High
chr2A_part1	325464333	325471208	id-815	High
chr2A_part1	326395985	326466678	id-816	Low
chr2A_part1	326614238	327119916	id-817	Low
chr2A_part1	327954348	328054199	id-818	Low
chr2A_part1	328326329	328401190	id-819	Low
chr2A_part1	328648051	328653860	id-820	High
chr2A_part1	335429616	335495678	id-821	Low
chr2A_part1	339631327	339722601	id-822	Low
chr2A_part1	339838558	339919806	id-823	Low
chr2A_part1	339969274	340037251	id-824	Low
chr2A_part1	340209354	340266809	id-825	Low
chr2A_part1	341464031	341624856	id-826	Low
chr2A_part1	346013565	346018960	id-827	High
chr2A_part1	346022421	346028473	id-828	High
chr2A_part1	350727597	350738496	id-829	High
chr2A_part1	350791937	350805771	id-830	High
chr2A_part1	350815590	350822708	id-831	High
chr2A_part1	357174966	357180014	id-832	High
chr2A_part1	362919262	363571215	id-833	Low
chr2A_part1	374909224	374920012	id-834	High
chr2A_part1	374920837	374926179	id-835	High
chr2A_part1	374926857	374935197	id-836	High
chr2A_part1	374989547	374994689	id-837	High
chr2A_part1	375015747	375021409	id-838	High
chr2A_part1	375224930	375230658	id-839	High
chr2A_part1	377936952	378126799	id-840	Low
chr2A_part1	385318720	385330671	id-841	High
chr2A_part1	392912433	392919962	id-842	High
chr2A_part1	393469058	393475289	id-843	High
chr2A_part1	394794410	394942326	id-844	Low
chr2A_part1	394943267	395010981	id-845	Low
chr2A_part1	395018313	395147876	id-846	Low
chr2A_part1	395209326	395400651	id-847	Low
chr2A_part1	396686644	396691803	id-848	High
chr2A_part1	413470553	413478117	id-849	High
chr2A_part1	415959368	415966515	id-850	High
chr2A_part1	419676047	419681228	id-851	High
chr2A_part1	419700556	419716414	id-852	High
chr2A_part1	419717031	419729963	id-853	High
chr2A_part1	419736212	419752781	id-854	High
chr2A_part1	419761264	419768173	id-855	High
chr2A_part1	419769068	419780773	id-856	High
chr2A_part1	419790631	419797640	id-857	High
chr2A_part1	419799656	419805552	id-858	High
chr2A_part1	419806362	419816834	id-859	High
chr2A_part1	440204920	440210143	id-860	High
chr2A_part1	447940792	447946333	id-861	High
chr2A_part1	458288605	458355099	id-862	Low
chr2A_part2	14205849	14211086	id-863	High
chr2A_part2	38389229	38398009	id-864	High
chr2A_part2	38402146	38408372	id-865	High
chr2A_part2	38424877	38432740	id-866	High
chr2A_part2	40251824	40261184	id-867	High
chr2A_part2	40432513	40437768	id-868	High
chr2A_part2	43633890	44187774	id-869	Low
chr2A_part2	62810713	62868630	id-870	Low
chr2A_part2	84076504	84081710	id-871	High
chr2A_part2	104099393	104178711	id-872	Low
chr2A_part2	112598457	112603722	id-873	High
chr2A_part2	115266204	115324820	id-874	Low
chr2A_part2	156868966	156877442	id-875	High
chr2A_part2	189016510	189070305	id-876	Low
chr2A_part2	210404740	210410522	id-877	High
chr2A_part2	210959024	211044906	id-878	Low
chr2A_part2	212169219	212371439	id-879	Low
chr2A_part2	228748317	228753867	id-880	High
chr2A_part2	229133042	229141446	id-881	High
chr2A_part2	229152370	229163899	id-882	High
chr2A_part2	232317143	232370272	id-883	Low
chr2A_part2	232378745	232437873	id-884	Low
chr2A_part2	232962682	232968000	id-885	High
chr2A_part2	246010438	246015871	id-886	High
chr2A_part2	246543498	246611561	id-887	Low
chr2A_part2	246886108	246938270	id-888	Low
chr2A_part2	247488967	247719192	id-889	Low
chr2A_part2	247897898	247980148	id-890	Low
chr2A_part2	248082234	248272871	id-891	Low
chr2A_part2	248284367	248383873	id-892	Low
chr2A_part2	248425530	248587976	id-893	Low
chr2A_part2	248591164	248641531	id-894	Low
chr2A_part2	250355396	250412709	id-895	Low
chr2A_part2	266398480	266405535	id-896	High
chr2A_part2	266407172	266412525	id-897	High
chr2A_part2	266415033	266436484	id-898	High
chr2A_part2	277131987	277139869	id-899	High
chr2A_part2	277260230	277266997	id-900	High
chr2A_part2	280959718	280964966	id-901	High
chr2A_part2	282771495	282840455	id-902	Low
chr2A_part2	285849325	286037690	id-903	Low
chr2A_part2	286787402	286845165	id-904	Low
chr2A_part2	287524459	287541282	id-905	High
chr2A_part2	288847695	288861000	id-906	High
chr2A_part2	288897414	288995107	id-907	Low
chr2A_part2	290019164	290027325	id-908	High
chr2A_part2	290631341	290639826	id-909	High
chr2A_part2	290640586	290645697	id-910	High
chr2A_part2	291214932	291224330	id-911	High
chr2A_part2	296278183	296284233	id-912	High
chr2A_part2	296293749	296300738	id-913	High
chr2A_part2	296301414	296306466	id-914	High
chr2A_part2	296579842	296740772	id-915	Low
chr2A_part2	296958032	296963405	id-916	High
chr2A_part2	296963835	297073654	id-917	Low
chr2A_part2	297467669	297587799	id-918	Low
chr2A_part2	297589943	297744005	id-919	Low
chr2A_part2	297765792	297921295	id-920	Low
chr2A_part2	297949852	298057159	id-921	Low
chr2A_part2	298057901	298117237	id-922	Low
chr2A_part2	298388188	298576867	id-923	Low
chr2A_part2	298577539	298658158	id-924	Low
chr2A_part2	298679152	298750954	id-925	Low
chr2A_part2	298751627	298846066	id-926	Low
chr2A_part2	298921759	298928362	id-927	High
chr2A_part2	298937160	298943429	id-928	High
chr2A_part2	298951746	298956866	id-929	High
chr2A_part2	299034938	299047085	id-930	High
chr2A_part2	299049160	299054327	id-931	High
chr2A_part2	299071872	299080750	id-932	High
chr2A_part2	299104657	299113933	id-933	High
chr2A_part2	299156474	299165142	id-934	High
chr2A_part2	299166592	299177104	id-935	High
chr2A_part2	299179574	299187039	id-936	High
chr2A_part2	299196269	299206310	id-937	High
chr2A_part2	299207033	299212315	id-938	High
chr2A_part2	299222694	299227847	id-939	High
chr2A_part2	299232293	299239104	id-940	High
chr2A_part2	299244161	299255806	id-941	High
chr2A_part2	299265858	299273592	id-942	High
chr2A_part2	299289172	299295510	id-943	High
chr2A_part2	299298079	299306072	id-944	High
chr2A_part2	299310600	299316889	id-945	High
chr2A_part2	299323613	299328685	id-946	High
chr2A_part2	299336572	299345644	id-947	High
chr2A_part2	299346799	299351809	id-948	High
chr2A_part2	299378307	299383953	id-949	High
chr2A_part2	299387305	299406174	id-950	High
chr2A_part2	299427343	299434360	id-951	High
chr2A_part2	299448557	299454129	id-952	High
chr2A_part2	299571960	299578868	id-953	High
chr2A_part2	299580318	299586690	id-954	High
chr2A_part2	299855605	299862859	id-955	High
chr2A_part2	299878264	299883572	id-956	High
chr2A_part2	299905693	299924859	id-957	High
chr2A_part2	299926992	299939183	id-958	High
chr2A_part2	300124492	300133158	id-959	High
chr2A_part2	300284421	300346620	id-960	Low
chr2A_part2	300681619	300752659	id-961	Low
chr2A_part2	300753598	300816992	id-962	Low
chr2A_part2	301056576	301062227	id-963	High
chr2A_part2	301138976	301144928	id-964	High
chr2A_part2	301309330	301322526	id-965	High
chr2A_part2	301323117	301329999	id-966	High
chr2A_part2	301412097	301417230	id-967	High
chr2A_part2	301419093	301427156	id-968	High
chr2A_part2	301436995	301442550	id-969	High
chr2A_part2	301443100	301448605	id-970	High
chr2A_part2	301454301	301459859	id-971	High
chr2A_part2	301675130	301680906	id-972	High
chr2A_part2	301711842	301718779	id-973	High
chr2A_part2	301719472	301731363	id-974	High
chr2A_part2	301748984	301754674	id-975	High
chr2A_part2	301765335	301771616	id-976	High
chr2A_part2	301772347	301777912	id-977	High
chr2A_part2	301827239	301832675	id-978	High
chr2A_part2	301894654	301899929	id-979	High
chr2A_part2	301920519	301925893	id-980	High
chr2A_part2	301927007	301944326	id-981	High
chr2A_part2	302654206	302662812	id-982	High
chr2A_part2	303006619	303012376	id-983	High
chr2A_part2	303171729	303179567	id-984	High
chr2A_part2	303287105	303295674	id-985	High
chr2A_part2	303316338	303322882	id-986	High
chr2A_part2	303329023	303339288	id-987	High
chr2A_part2	303368395	303375047	id-988	High
chr2A_part2	303375667	303380887	id-989	High
chr2A_part2	303386175	303414400	id-990	High
chr2A_part2	303423315	303431325	id-991	High
chr2A_part2	303431916	303437987	id-992	High
chr2A_part2	303438783	303445964	id-993	High
chr2A_part2	303449290	303457121	id-994	High
chr2A_part2	303465251	303494335	id-995	High
chr2A_part2	303495022	303502743	id-996	High
chr2A_part2	303503314	303508521	id-997	High
chr2A_part2	303550449	303555628	id-998	High
chr2A_part2	303572233	303590944	id-999	High
chr2A_part2	303609259	303614377	id-1000	High
chr2A_part2	303619907	303625294	id-1001	High
chr2A_part2	303663373	303670919	id-1002	High
chr2A_part2	303712654	303720068	id-1003	High
chr2A_part2	303720874	303727121	id-1004	High
chr2A_part2	303747665	303758002	id-1005	High
chr2A_part2	303765873	303770990	id-1006	High
chr2A_part2	303776658	303781861	id-1007	High
chr2A_part2	303795301	303800823	id-1008	High
chr2A_part2	303836051	303842255	id-1009	High
chr2A_part2	303945769	303957376	id-1010	High
chr2A_part2	304016962	304022714	id-1011	High
chr2A_part2	304023351	304029994	id-1012	High
chr2A_part2	304620625	304626438	id-1013	High
chr2A_part2	304760881	304767726	id-1014	High
chr2A_part2	305381204	305390251	id-1015	High
chr2A_part2	305416499	305426575	id-1016	High
chr2A_part2	305429416	305434812	id-1017	High
chr2A_part2	305435347	305443026	id-1018	High
chr2A_part2	305575582	305584315	id-1019	High
chr2A_part2	305597499	305611647	id-1020	High
chr2A_part2	305652918	305665777	id-1021	High
chr2A_part2	305666414	305673128	id-1022	High
chr2A_part2	305673711	305679197	id-1023	High
chr2A_part2	305770302	305776054	id-1024	High
chr2A_part2	305779821	305784926	id-1025	High
chr2A_part2	305792561	305797930	id-1026	High
chr2A_part2	305817495	305826170	id-1027	High
chr2A_part2	305839766	305850060	id-1028	High
chr2A_part2	305881834	305889842	id-1029	High
chr2A_part2	305972545	305979234	id-1030	High
chr2A_part2	306076992	306084746	id-1031	High
chr2A_part2	306088349	306094152	id-1032	High
chr2A_part2	306094990	306107425	id-1033	High
chr2A_part2	306115912	306127346	id-1034	High
chr2A_part2	306128102	306137200	id-1035	High
chr2A_part2	306141469	306147037	id-1036	High
chr2A_part2	306147729	306165223	id-1037	High
chr2A_part2	306165965	306171581	id-1038	High
chr2A_part2	306179378	306189862	id-1039	High
chr2A_part2	306222664	306233994	id-1040	High
chr2A_part2	306235795	306244973	id-1041	High
chr2A_part2	306282077	306294874	id-1042	High
chr2A_part2	306296055	306303246	id-1043	High
chr2A_part2	306304053	306310764	id-1044	High
chr2A_part2	306311297	306317917	id-1045	High
chr2A_part2	306336512	306345456	id-1046	High
chr2A_part2	306352765	306359903	id-1047	High
chr2A_part2	306417677	306428425	id-1048	High
chr2A_part2	306467351	306477719	id-1049	High
chr2A_part2	306539570	306546833	id-1050	High
chr2A_part2	306549339	306556643	id-1051	High
chr2A_part2	306572502	306580607	id-1052	High
chr2A_part2	306604575	306610077	id-1053	High
chr2A_part2	306619073	306627803	id-1054	High
chr2A_part2	306706490	306713475	id-1055	High
chr2A_part2	306776285	306782906	id-1056	High
chr2A_part2	306809021	306814766	id-1057	High
chr2A_part2	306826917	306834367	id-1058	High
chr2A_part2	306834881	306843650	id-1059	High
chr2A_part2	306899140	306904180	id-1060	High
chr2A_part2	307089205	307096709	id-1061	High
chr2A_part2	307097468	307105293	id-1062	High
chr2A_part2	307128364	307138879	id-1063	High
chr2A_part2	307246560	307253551	id-1064	High
chr2A_part2	307254305	307269592	id-1065	High
chr2A_part2	307273182	307279576	id-1066	High
chr2A_part2	307280349	307286899	id-1067	High
chr2A_part2	307629742	307640738	id-1068	High
chr2A_part2	307721156	307727942	id-1069	High
chr2A_part2	307765601	307772493	id-1070	High
chr2A_part2	307821632	307827237	id-1071	High
chr2A_part2	307868351	307877283	id-1072	High
chr2A_part2	307936606	307942827	id-1073	High
chr2A_part2	307980532	307986048	id-1074	High
chr2A_part2	308001112	308006203	id-1075	High
chr2A_part2	308173448	308183881	id-1076	High
chr2A_part2	308312376	308317988	id-1077	High
chr2A_part2	308349195	308354856	id-1078	High
chr2A_part2	308552266	308559602	id-1079	High
chr2A_part2	308562410	308568493	id-1080	High
chr2A_part2	308625164	308631383	id-1081	High
chr2A_part2	308683982	308689409	id-1082	High
chr2A_part2	308772545	308779424	id-1083	High
chr2A_part2	308780337	308787337	id-1084	High
chr2A_part2	308857403	308866061	id-1085	High
chr2A_part2	308868077	308873621	id-1086	High
chr2A_part2	308907100	308912143	id-1087	High
chr2A_part2	308917185	308923086	id-1088	High
chr2A_part2	308923754	308929495	id-1089	High
chr2A_part2	308954160	308963524	id-1090	High
chr2A_part2	308964813	308973254	id-1091	High
chr2A_part2	308984316	308995065	id-1092	High
chr2A_part2	309079384	309090313	id-1093	High
chr2A_part2	309165691	309171438	id-1094	High
chr2A_part2	309419424	309436359	id-1095	High
chr2A_part2	309462763	309468170	id-1096	High
chr2A_part2	309477509	309520837	id-1097	High
chr2A_part2	309548466	309555512	id-1098	High
chr2A_part2	309571484	309588422	id-1099	High
chr2A_part2	309593576	309606736	id-1100	High
chr2A_part2	309611075	309616195	id-1101	High
chr2A_part2	309617261	309622290	id-1102	High
chr2A_part2	309660588	309667783	id-1103	High
chr2A_part2	309833595	309844158	id-1104	High
chr2A_part2	309846185	309857440	id-1105	High
chr2A_part2	309860832	309869910	id-1106	High
chr2A_part2	309901717	309907535	id-1107	High
chr2A_part2	309922064	309935377	id-1108	High
chr2A_part2	309937228	309944476	id-1109	High
chr2A_part2	309945624	309952316	id-1110	High
chr2A_part2	309991387	310008441	id-1111	High
chr2A_part2	310022371	310031492	id-1112	High
chr2A_part2	310055313	310075244	id-1113	High
chr2A_part2	310079458	310088458	id-1114	High
chr2A_part2	310100389	310109999	id-1115	High
chr2A_part2	310140150	310145229	id-1116	High
chr2A_part2	310229102	310238137	id-1117	High
chr2A_part2	310239347	310245742	id-1118	High
chr2A_part2	310271543	310280831	id-1119	High
chr2A_part2	310281438	310287210	id-1120	High
chr2A_part2	310301078	310320168	id-1121	High
chr2A_part2	310347726	310353013	id-1122	High
chr2A_part2	310358379	310363499	id-1123	High
chr2A_part2	310364389	310370486	id-1124	High
chr2A_part2	310652766	310659272	id-1125	High
chr2A_part2	310801707	310812470	id-1126	High
chr2A_part2	310994378	311009593	id-1127	High
chr2A_part2	311019051	311026463	id-1128	High
chr2A_part2	311137037	311144920	id-1129	High
chr2A_part2	311395929	311406813	id-1130	High
chr2A_part2	311417994	311425533	id-1131	High
chr2A_part2	311535812	311547809	id-1132	High
chr2A_part2	311564674	311573076	id-1133	High
chr2A_part2	311573721	311579829	id-1134	High
chr2A_part2	311610818	311626216	id-1135	High
chr2A_part2	311675958	311681501	id-1136	High
chr2A_part2	311704898	311711032	id-1137	High
chr2A_part2	311730919	311736927	id-1138	High
chr2A_part2	311742945	311752347	id-1139	High
chr2A_part2	311762517	311771848	id-1140	High
chr2A_part2	311799548	311805080	id-1141	High
chr2A_part2	311810431	311815629	id-1142	High
chr2A_part2	311821922	311828732	id-1143	High
chr2A_part2	311831873	311838952	id-1144	High
chr2A_part2	311851921	311860855	id-1145	High
chr2A_part2	311874432	311888218	id-1146	High
chr2A_part2	311889047	311896292	id-1147	High
chr2A_part2	311903053	311908471	id-1148	High
chr2A_part2	311925533	311931433	id-1149	High
chr2A_part2	311932106	311939101	id-1150	High
chr2A_part2	312057367	312072502	id-1151	High
chr2A_part2	312078364	312085499	id-1152	High
chr2A_part2	312094421	312100903	id-1153	High
chr2A_part2	312131053	312139113	id-1154	High
chr2A_part2	312209575	312216147	id-1155	High
chr2A_part2	312242584	312251878	id-1156	High
chr2A_part2	312254019	312265130	id-1157	High
chr2A_part2	312323145	312329965	id-1158	High
chr2A_part2	312330775	312338760	id-1159	High
chr2A_part2	312339666	312352314	id-1160	High
chr2A_part2	312394114	312400732	id-1161	High
chr2A_part2	312420411	312426439	id-1162	High
chr2A_part2	312465344	312471715	id-1163	High
chr2A_part2	312474670	312482111	id-1164	High
chr2A_part2	312559607	312566228	id-1165	High
chr2A_part2	312597837	312604617	id-1166	High
chr2A_part2	312637170	312649597	id-1167	High
chr2A_part2	312688197	312695630	id-1168	High
chr2A_part2	312702940	312708485	id-1169	High
chr2A_part2	312729113	312737305	id-1170	High
chr2A_part2	312805823	312817806	id-1171	High
chr2A_part2	312917441	312924959	id-1172	High
chr2A_part2	312983398	312997805	id-1173	High
chr2A_part2	313004631	313013412	id-1174	High
chr2A_part2	313044673	313050538	id-1175	High
chr2A_part2	313056044	313065130	id-1176	High
chr2A_part2	313145168	313154499	id-1177	High
chr2A_part2	313379533	313387121	id-1178	High
chr2A_part2	313554989	313561052	id-1179	High
chr2A_part2	313664125	313792506	id-1180	Low
chr2A_part2	313916410	314120772	id-1181	Low
chr2A_part2	314227629	314330511	id-1182	Low
chr2A_part2	314331338	314451304	id-1183	Low
chr2A_part2	314468340	314697179	id-1184	Low
chr2A_part2	314724450	314878225	id-1185	Low
chr2A_part2	314979997	314985331	id-1186	High
chr2A_part2	314985661	315100189	id-1187	Low
chr2A_part2	315165373	315236540	id-1188	Low
chr2A_part2	315555291	315560880	id-1189	High
chr2A_part2	315585083	315643754	id-1190	Low
chr2A_part2	316067115	316132249	id-1191	Low
chr2A_part2	316256041	316335971	id-1192	Low
chr2A_part2	316549859	316622128	id-1193	Low
chr2A_part2	316631340	316780897	id-1194	Low
chr2A_part2	316976529	317053684	id-1195	Low
chr2A_part2	317299025	317428195	id-1196	Low
chr2A_part2	317612181	317742938	id-1197	Low
chr2A_part2	317743827	317922381	id-1198	Low
chr2A_part2	318075482	318132411	id-1199	Low
chr2B_part1	111752	313448	id-1200	Low
chr2B_part1	1017088	1023815	id-1201	High
chr2B_part1	1516468	1522941	id-1202	High
chr2B_part1	1544354	1640149	id-1203	Low
chr2B_part1	1862313	1917198	id-1204	Low
chr2B_part1	1917818	1970600	id-1205	Low
chr2B_part1	2625447	2689887	id-1206	Low
chr2B_part1	2966792	2971930	id-1207	High
chr2B_part1	3205676	3211690	id-1208	High
chr2B_part1	4582917	4593328	id-1209	High
chr2B_part1	4595303	4625830	id-1210	High
chr2B_part1	4642871	4648443	id-1211	High
chr2B_part1	4829286	4839133	id-1212	High
chr2B_part1	4875651	4985301	id-1213	Low
chr2B_part1	7043231	7050147	id-1214	High
chr2B_part1	7050713	7056753	id-1215	High
chr2B_part1	7803593	8238595	id-1216	Low
chr2B_part1	8415133	8514427	id-1217	Low
chr2B_part1	8597751	8728894	id-1218	Low
chr2B_part1	9017736	9076116	id-1219	Low
chr2B_part1	9139223	9197019	id-1220	Low
chr2B_part1	9197862	9343165	id-1221	Low
chr2B_part1	9430512	9623814	id-1222	Low
chr2B_part1	9624456	9681830	id-1223	Low
chr2B_part1	9810877	10063548	id-1224	Low
chr2B_part1	10222223	10349645	id-1225	Low
chr2B_part1	10350454	10478961	id-1226	Low
chr2B_part1	10479569	10690232	id-1227	Low
chr2B_part1	10730944	10780978	id-1228	Low
chr2B_part1	11013823	11132139	id-1229	Low
chr2B_part1	11463391	11722807	id-1230	Low
chr2B_part1	11767961	11818991	id-1231	Low
chr2B_part1	11913171	11988524	id-1232	Low
chr2B_part1	12947844	13059383	id-1233	Low
chr2B_part1	13235682	13243357	id-1234	High
chr2B_part1	13339723	13391294	id-1235	Low
chr2B_part1	13423108	13430692	id-1236	High
chr2B_part1	15087255	15099028	id-1237	High
chr2B_part1	15108917	15120113	id-1238	High
chr2B_part1	15141492	15147408	id-1239	High
chr2B_part1	15149871	15155056	id-1240	High
chr2B_part1	15155735	15177382	id-1241	High
chr2B_part1	15178315	15184050	id-1242	High
chr2B_part1	15203580	15211386	id-1243	High
chr2B_part1	15212925	15218114	id-1244	High
chr2B_part1	15219856	15241838	id-1245	High
chr2B_part1	15243861	15249996	id-1246	High
chr2B_part1	15252965	15262244	id-1247	High
chr2B_part1	15265062	15274840	id-1248	High
chr2B_part1	15284431	15290500	id-1249	High
chr2B_part1	16031322	16303295	id-1250	Low
chr2B_part1	16304513	16772524	id-1251	Low
chr2B_part1	16891575	16909796	id-1252	High
chr2B_part1	17170217	17224781	id-1253	Low
chr2B_part1	17239463	17343330	id-1254	Low
chr2B_part1	17391661	17452756	id-1255	Low
chr2B_part1	17611577	17778844	id-1256	Low
chr2B_part1	17930828	18011167	id-1257	Low
chr2B_part1	18012155	18070636	id-1258	Low
chr2B_part1	18121851	18175287	id-1259	Low
chr2B_part1	18183962	18265304	id-1260	Low
chr2B_part1	18306813	18324831	id-1261	High
chr2B_part1	18435582	18492323	id-1262	Low
chr2B_part1	18665799	18799506	id-1263	Low
chr2B_part1	18803120	18929406	id-1264	Low
chr2B_part1	18958489	19039394	id-1265	Low
chr2B_part1	19617392	19837838	id-1266	Low
chr2B_part1	19882303	19933786	id-1267	Low
chr2B_part1	20354217	20367262	id-1268	High
chr2B_part1	23895795	23911959	id-1269	High
chr2B_part1	23915279	23926519	id-1270	High
chr2B_part1	24250690	24275126	id-1271	High
chr2B_part1	24282260	24300458	id-1272	High
chr2B_part1	25351584	25430770	id-1273	Low
chr2B_part1	25602336	25737394	id-1274	Low
chr2B_part1	26121687	26133567	id-1275	High
chr2B_part1	26134111	26145426	id-1276	High
chr2B_part1	26157982	26166028	id-1277	High
chr2B_part1	26194602	26201326	id-1278	High
chr2B_part1	30283234	30306773	id-1279	High
chr2B_part1	30307398	30318854	id-1280	High
chr2B_part1	30461968	30469633	id-1281	High
chr2B_part1	30910110	30979987	id-1282	Low
chr2B_part1	31627146	31641557	id-1283	High
chr2B_part1	31827870	31835985	id-1284	High
chr2B_part1	32067881	32126305	id-1285	Low
chr2B_part1	32139393	32914219	id-1286	Low
chr2B_part1	32914867	32920605	id-1287	High
chr2B_part1	32945973	32955353	id-1288	High
chr2B_part1	33238562	33244809	id-1289	High
chr2B_part1	34079092	34085964	id-1290	High
chr2B_part1	34283451	34291710	id-1291	High
chr2B_part1	38450473	38458229	id-1292	High
chr2B_part1	38624190	38632705	id-1293	High
chr2B_part1	38644608	38653489	id-1294	High
chr2B_part1	38918573	38973643	id-1295	Low
chr2B_part1	41850328	41856309	id-1296	High
chr2B_part1	46552212	46558379	id-1297	High
chr2B_part1	47636272	47641813	id-1298	High
chr2B_part1	47750394	47805433	id-1299	Low
chr2B_part1	48004279	48012358	id-1300	High
chr2B_part1	49521075	49656364	id-1301	Low
chr2B_part1	49657647	49878540	id-1302	Low
chr2B_part1	50730522	50751611	id-1303	High
chr2B_part1	50762433	50769555	id-1304	High
chr2B_part1	50781188	50790083	id-1305	High
chr2B_part1	50798439	50805956	id-1306	High
chr2B_part1	52991971	52997063	id-1307	High
chr2B_part1	58769181	58792398	id-1308	High
chr2B_part1	63091817	63097643	id-1309	High
chr2B_part1	63164092	63248211	id-1310	Low
chr2B_part1	64465063	64555325	id-1311	Low
chr2B_part1	64625236	64689664	id-1312	Low
chr2B_part1	64690444	64758615	id-1313	Low
chr2B_part1	64898367	64951468	id-1314	Low
chr2B_part1	66776560	67075453	id-1315	Low
chr2B_part1	67424958	67431617	id-1316	High
chr2B_part1	67432145	67451822	id-1317	High
chr2B_part1	69899014	69958864	id-1318	Low
chr2B_part1	70154952	70205986	id-1319	Low
chr2B_part1	72438017	72497184	id-1320	Low
chr2B_part1	72502535	72562432	id-1321	Low
chr2B_part1	75521903	75527632	id-1322	High
chr2B_part1	75717010	75832129	id-1323	Low
chr2B_part1	76078860	76816894	id-1324	Low
chr2B_part1	76822752	76879683	id-1325	Low
chr2B_part1	76929592	77030456	id-1326	Low
chr2B_part1	77031098	77171005	id-1327	Low
chr2B_part1	77202638	77286500	id-1328	Low
chr2B_part1	77330866	77383204	id-1329	Low
chr2B_part1	77806340	77901810	id-1330	Low
chr2B_part1	78001096	78819043	id-1331	Low
chr2B_part1	78873423	78956384	id-1332	Low
chr2B_part1	90071619	90147239	id-1333	Low
chr2B_part1	94208768	94214685	id-1334	High
chr2B_part1	94285329	94297048	id-1335	High
chr2B_part1	94310422	94318230	id-1336	High
chr2B_part1	98033011	98038662	id-1337	High
chr2B_part1	98601891	98606987	id-1338	High
chr2B_part1	99402644	99488438	id-1339	Low
chr2B_part1	99798217	99944493	id-1340	Low
chr2B_part1	101069109	101085179	id-1341	High
chr2B_part1	101086082	101091107	id-1342	High
chr2B_part1	104935855	104944612	id-1343	High
chr2B_part1	106624107	106716525	id-1344	Low
chr2B_part1	108695574	108779764	id-1345	Low
chr2B_part1	109096687	109158366	id-1346	Low
chr2B_part1	109189061	109330160	id-1347	Low
chr2B_part1	109330690	109403733	id-1348	Low
chr2B_part1	109406904	109719038	id-1349	Low
chr2B_part1	123100539	123264247	id-1350	Low
chr2B_part1	123264869	123450179	id-1351	Low
chr2B_part1	123450759	123517048	id-1352	Low
chr2B_part1	123519275	124841401	id-1353	Low
chr2B_part1	124843577	125082816	id-1354	Low
chr2B_part1	125083334	126167283	id-1355	Low
chr2B_part1	126170410	126309704	id-1356	Low
chr2B_part1	126310317	127019216	id-1357	Low
chr2B_part1	127019908	127144126	id-1358	Low
chr2B_part1	127144851	128053633	id-1359	Low
chr2B_part1	128055798	128259536	id-1360	Low
chr2B_part1	128645329	128651042	id-1361	High
chr2B_part1	128651586	128656593	id-1362	High
chr2B_part1	134242567	134375176	id-1363	Low
chr2B_part1	134377167	134477656	id-1364	Low
chr2B_part1	134596208	134702911	id-1365	Low
chr2B_part1	134704164	134845796	id-1366	Low
chr2B_part1	134846598	134996663	id-1367	Low
chr2B_part1	135372418	135443063	id-1368	Low
chr2B_part1	136181865	136430380	id-1369	Low
chr2B_part1	146772633	146901306	id-1370	Low
chr2B_part1	158766608	159208525	id-1371	Low
chr2B_part1	165287530	165405397	id-1372	Low
chr2B_part1	167703098	167709383	id-1373	High
chr2B_part1	167717591	167723497	id-1374	High
chr2B_part1	168121984	168525022	id-1375	Low
chr2B_part1	176039784	176095172	id-1376	Low
chr2B_part1	176315093	176367023	id-1377	Low
chr2B_part1	176410782	176692198	id-1378	Low
chr2B_part1	176803573	176917923	id-1379	Low
chr2B_part1	176918661	177199728	id-1380	Low
chr2B_part1	177219055	177547992	id-1381	Low
chr2B_part1	181213875	181349134	id-1382	Low
chr2B_part1	187565510	187570726	id-1383	High
chr2B_part1	202934117	204330634	id-1384	Low
chr2B_part1	204347548	204421194	id-1385	Low
chr2B_part1	204423532	205407666	id-1386	Low
chr2B_part1	205409034	205626178	id-1387	Low
chr2B_part1	205646263	205774079	id-1388	Low
chr2B_part1	205774613	205898055	id-1389	Low
chr2B_part1	205910318	206097782	id-1390	Low
chr2B_part1	215157397	215169022	id-1391	High
chr2B_part1	216621854	216628858	id-1392	High
chr2B_part1	238715805	238837715	id-1393	Low
chr2B_part1	286506914	286512418	id-1394	High
chr2B_part1	303296722	303303685	id-1395	High
chr2B_part1	316105187	316110412	id-1396	High
chr2B_part1	359261679	359267577	id-1397	High
chr2B_part1	359274246	359280332	id-1398	High
chr2B_part1	367320265	367327673	id-1399	High
chr2B_part1	381485185	381494125	id-1400	High
chr2B_part1	416042622	416058683	id-1401	High
chr2B_part1	416059277	416077879	id-1402	High
chr2B_part1	416090475	416109388	id-1403	High
chr2B_part1	416109918	416160618	id-1404	High
chr2B_part1	416161541	416168689	id-1405	High
chr2B_part1	416177281	416186467	id-1406	High
chr2B_part1	416201011	416219329	id-1407	High
chr2B_part1	416221422	416231131	id-1408	High
chr2B_part1	416231855	416243792	id-1409	High
chr2B_part1	416245381	416257151	id-1410	High
chr2B_part1	416257898	416286215	id-1411	High
chr2B_part1	426323848	426331920	id-1412	High
chr2B_part1	453082616	453141904	id-1413	Low
chr2B_part2	16124757	16133653	id-1414	High
chr2B_part2	20991338	20997906	id-1415	High
chr2B_part2	21016346	21024006	id-1416	High
chr2B_part2	89128731	89135765	id-1417	High
chr2B_part2	180975535	180982018	id-1418	High
chr2B_part2	189074441	189082063	id-1419	High
chr2B_part2	189769742	189834715	id-1420	Low
chr2B_part2	190466595	190761060	id-1421	Low
chr2B_part2	190761562	190816849	id-1422	Low
chr2B_part2	190819949	190925906	id-1423	Low
chr2B_part2	195717199	195980756	id-1424	Low
chr2B_part2	200323164	200330875	id-1425	High
chr2B_part2	200724570	200731621	id-1426	High
chr2B_part2	200737224	200756438	id-1427	High
chr2B_part2	201092966	201098812	id-1428	High
chr2B_part2	201107525	201115648	id-1429	High
chr2B_part2	201214750	201225693	id-1430	High
chr2B_part2	203055586	203115625	id-1431	Low
chr2B_part2	204664345	204960671	id-1432	Low
chr2B_part2	205511541	205567073	id-1433	Low
chr2B_part2	228920429	228976775	id-1434	Low
chr2B_part2	229850387	229956657	id-1435	Low
chr2B_part2	229957203	230042615	id-1436	Low
chr2B_part2	230090727	230210518	id-1437	Low
chr2B_part2	230211148	230262266	id-1438	Low
chr2B_part2	230554351	231465650	id-1439	Low
chr2B_part2	231466315	232046860	id-1440	Low
chr2B_part2	232050420	232523593	id-1441	Low
chr2B_part2	232525711	232580714	id-1442	Low
chr2B_part2	232582849	232821762	id-1443	Low
chr2B_part2	232831984	233236922	id-1444	Low
chr2B_part2	233306166	233613766	id-1445	Low
chr2B_part2	233686212	233982790	id-1446	Low
chr2B_part2	234029700	234115708	id-1447	Low
chr2B_part2	235029057	235152022	id-1448	Low
chr2B_part2	235163421	235721079	id-1449	Low
chr2B_part2	235765776	236086753	id-1450	Low
chr2B_part2	236101636	236155805	id-1451	Low
chr2B_part2	236156405	236264311	id-1452	Low
chr2B_part2	236269159	236516826	id-1453	Low
chr2B_part2	236769973	236776290	id-1454	High
chr2B_part2	236793837	236806195	id-1455	High
chr2B_part2	237569663	237674748	id-1456	Low
chr2B_part2	237827470	237967962	id-1457	Low
chr2B_part2	238314093	238377434	id-1458	Low
chr2B_part2	238447176	238532378	id-1459	Low
chr2B_part2	238592803	238647606	id-1460	Low
chr2B_part2	238650173	238701583	id-1461	Low
chr2B_part2	238702105	238769576	id-1462	Low
chr2B_part2	238772963	238849820	id-1463	Low
chr2B_part2	239541683	239613377	id-1464	Low
chr2B_part2	240153160	240222438	id-1465	Low
chr2B_part2	240235516	240524662	id-1466	Low
chr2B_part2	240525759	240621182	id-1467	Low
chr2B_part2	240621795	240680471	id-1468	Low
chr2B_part2	240681147	240829942	id-1469	Low
chr2B_part2	242379648	242454235	id-1470	Low
chr2B_part2	244297545	244347831	id-1471	Low
chr2B_part2	245751943	245855321	id-1472	Low
chr2B_part2	250131917	250138813	id-1473	High
chr2B_part2	250488463	250494242	id-1474	High
chr2B_part2	250494995	250502921	id-1475	High
chr2B_part2	254454649	254846331	id-1476	Low
chr2B_part2	262905521	262959173	id-1477	Low
chr2B_part2	263071899	263317297	id-1478	Low
chr2B_part2	264030762	264103372	id-1479	Low
chr2B_part2	264786234	264888652	id-1480	Low
chr2B_part2	264995290	265175555	id-1481	Low
chr2B_part2	265597993	265691405	id-1482	Low
chr2B_part2	268065844	268072506	id-1483	High
chr2B_part2	268078383	268135820	id-1484	Low
chr2B_part2	268143702	268149030	id-1485	High
chr2B_part2	268183699	268271594	id-1486	Low
chr2B_part2	268276979	268354096	id-1487	Low
chr2B_part2	268355005	268418576	id-1488	Low
chr2B_part2	268880626	269103334	id-1489	Low
chr2B_part2	269825607	269907640	id-1490	Low
chr2B_part2	269916841	270043272	id-1491	Low
chr2B_part2	270045981	270110947	id-1492	Low
chr2B_part2	271727282	271835623	id-1493	Low
chr2B_part2	274502894	274960739	id-1494	Low
chr2B_part2	276309490	276407967	id-1495	Low
chr2B_part2	278925410	278932185	id-1496	High
chr2B_part2	279862439	279961252	id-1497	Low
chr2B_part2	279966788	280423377	id-1498	Low
chr2B_part2	280425295	280494229	id-1499	Low
chr2B_part2	280848657	280906270	id-1500	Low
chr2B_part2	280908610	280981805	id-1501	Low
chr2B_part2	282725185	282738327	id-1502	High
chr2B_part2	282741539	282748198	id-1503	High
chr2B_part2	283101668	283112381	id-1504	High
chr2B_part2	283686411	283746173	id-1505	Low
chr2B_part2	284657778	284666431	id-1506	High
chr2B_part2	284668757	284673847	id-1507	High
chr2B_part2	286325860	286506406	id-1508	Low
chr2B_part2	291300993	291617326	id-1509	Low
chr2B_part2	295361581	295371246	id-1510	High
chr2B_part2	296678119	296683793	id-1511	High
chr2B_part2	301844533	301928544	id-1512	Low
chr2B_part2	301940135	302113704	id-1513	Low
chr2B_part2	302124230	302227829	id-1514	Low
chr2B_part2	302990843	302997907	id-1515	High
chr2B_part2	302998998	303005385	id-1516	High
chr2B_part2	303232703	303238035	id-1517	High
chr2B_part2	303797046	303847480	id-1518	Low
chr2B_part2	303848899	303914295	id-1519	Low
chr2B_part2	303914827	303994838	id-1520	Low
chr2B_part2	304000430	304212308	id-1521	Low
chr2B_part2	304378931	304467185	id-1522	Low
chr2B_part2	304468436	304576814	id-1523	Low
chr2B_part2	304725190	304817076	id-1524	Low
chr2B_part2	304935340	305039950	id-1525	Low
chr2B_part2	305040630	305154969	id-1526	Low
chr2B_part2	305171941	305309949	id-1527	Low
chr2B_part2	305378229	305447308	id-1528	Low
chr2B_part2	305590142	305677637	id-1529	Low
chr2B_part2	305680744	305837615	id-1530	Low
chr2B_part2	305957742	306054332	id-1531	Low
chr2B_part2	307381395	307388235	id-1532	High
chr2B_part2	307879305	307935072	id-1533	Low
chr2B_part2	308031419	308051504	id-1534	High
chr2B_part2	308114545	308488214	id-1535	Low
chr2B_part2	309623298	309629637	id-1536	High
chr2B_part2	310001115	310223010	id-1537	Low
chr2B_part2	310489206	310620105	id-1538	Low
chr2B_part2	310902706	311315547	id-1539	Low
chr2B_part2	312375415	312465562	id-1540	Low
chr2B_part2	312468979	312575576	id-1541	Low
chr2B_part2	312959547	313017919	id-1542	Low
chr2B_part2	313536893	313767855	id-1543	Low
chr2B_part2	314477467	314538090	id-1544	Low
chr2B_part2	314585127	314670204	id-1545	Low
chr2B_part2	314708650	314715272	id-1546	High
chr2B_part2	314785509	314797357	id-1547	High
chr2B_part2	316271386	316280702	id-1548	High
chr2B_part2	316281438	316292434	id-1549	High
chr2B_part2	316295363	316300896	id-1550	High
chr2B_part2	316301682	316315654	id-1551	High
chr2B_part2	316319630	316344306	id-1552	High
chr2B_part2	316345731	316351040	id-1553	High
chr2B_part2	316359469	316367627	id-1554	High
chr2B_part2	316948983	316954010	id-1555	High
chr2B_part2	317830810	317939465	id-1556	Low
chr2B_part2	318199321	318272239	id-1557	Low
chr2B_part2	318590600	318603547	id-1558	High
chr2B_part2	318921687	318972850	id-1559	Low
chr2B_part2	318988848	319193503	id-1560	Low
chr2B_part2	319362894	319486931	id-1561	Low
chr2B_part2	319488873	319551566	id-1562	Low
chr2B_part2	319552160	319622070	id-1563	Low
chr2B_part2	319628093	319760590	id-1564	Low
chr2B_part2	320108279	320119240	id-1565	High
chr2B_part2	320345092	320502439	id-1566	Low
chr2B_part2	322388569	322533896	id-1567	Low
chr2B_part2	322559033	322852789	id-1568	Low
chr2B_part2	323308107	323313570	id-1569	High
chr2B_part2	323798294	323854065	id-1570	Low
chr2B_part2	323953043	324050029	id-1571	Low
chr2B_part2	325110061	325122399	id-1572	High
chr2B_part2	325569341	325630540	id-1573	Low
chr2B_part2	325634013	325747456	id-1574	Low
chr2B_part2	325749952	325822707	id-1575	Low
chr2B_part2	325987922	325994882	id-1576	High
chr2B_part2	326006165	326016225	id-1577	High
chr2B_part2	326020423	326030343	id-1578	High
chr2B_part2	326039394	326050084	id-1579	High
chr2B_part2	326162297	326262585	id-1580	Low
chr2B_part2	326820772	326894049	id-1581	Low
chr2B_part2	326933269	327299659	id-1582	Low
chr2B_part2	327888049	328083465	id-1583	Low
chr2B_part2	328169897	328258976	id-1584	Low
chr2B_part2	329102894	329178621	id-1585	Low
chr2B_part2	330666364	330673088	id-1586	High
chr2B_part2	332196207	332266091	id-1587	Low
chr2B_part2	332684523	332693167	id-1588	High
chr2B_part2	333240983	333252975	id-1589	High
chr2B_part2	333400783	333460590	id-1590	Low
chr2B_part2	333481251	333551081	id-1591	Low
chr2B_part2	333566157	333631320	id-1592	Low
chr2B_part2	333654170	333741598	id-1593	Low
chr2B_part2	333880527	333950882	id-1594	Low
chr2B_part2	333951450	334156744	id-1595	Low
chr2B_part2	334157261	334533903	id-1596	Low
chr2B_part2	336382133	336387563	id-1597	High
chr2B_part2	336401569	336463418	id-1598	Low
chr2B_part2	337232309	337283982	id-1599	Low
chr2B_part2	337284593	337354151	id-1600	Low
chr2B_part2	337567490	337575555	id-1601	High
chr2B_part2	337576200	337581832	id-1602	High
chr2B_part2	337582527	337588350	id-1603	High
chr2B_part2	337593163	337600405	id-1604	High
chr2B_part2	337620323	337658550	id-1605	High
chr2B_part2	337693493	337706339	id-1606	High
chr2B_part2	337813498	337877903	id-1607	Low
chr2B_part2	339963500	340042303	id-1608	Low
chr2B_part2	340324690	340426987	id-1609	Low
chr2B_part2	340427584	340570195	id-1610	Low
chr2B_part2	340576966	340739098	id-1611	Low
chr2B_part2	340853801	340859177	id-1612	High
chr2B_part2	340872465	340878467	id-1613	High
chr2B_part2	341344084	341452017	id-1614	Low
chr2B_part2	341456295	341588766	id-1615	Low
chr2B_part2	341673065	341806648	id-1616	Low
chr2B_part2	341950356	342011319	id-1617	Low
chr2B_part2	342090044	342197018	id-1618	Low
chr2B_part2	342380200	342433046	id-1619	Low
chr2B_part2	342660181	342768796	id-1620	Low
chr2B_part2	342787753	342851407	id-1621	Low
chr2B_part2	342854093	343124946	id-1622	Low
chr2B_part2	343238742	343304167	id-1623	Low
chr2B_part2	343311874	343373024	id-1624	Low
chr2B_part2	343523712	343582431	id-1625	Low
chr2B_part2	343588384	343693756	id-1626	Low
chr2B_part2	343696216	343762155	id-1627	Low
chr2B_part2	344177240	344255227	id-1628	Low
chr2B_part2	344518540	344714719	id-1629	Low
chr2B_part2	344773981	344829979	id-1630	Low
chr2B_part2	344839728	344911322	id-1631	Low
chr2B_part2	344981430	345063462	id-1632	Low
chr2B_part2	345174008	345390062	id-1633	Low
chr2B_part2	345409789	345499241	id-1634	Low
chr2B_part2	345525655	345607656	id-1635	Low
chr2B_part2	345608627	345739342	id-1636	Low
chr2B_part2	345752366	345804726	id-1637	Low
chr2B_part2	345929765	346029751	id-1638	Low
chr2B_part2	346472081	346600847	id-1639	Low
chr2B_part2	346601446	346739834	id-1640	Low
chr2B_part2	346751359	346815268	id-1641	Low
chr2B_part2	346973485	347037396	id-1642	Low
chr2B_part2	347040749	347494716	id-1643	Low
chr2B_part2	347495407	347561226	id-1644	Low
chr2B_part2	347567641	347631718	id-1645	Low
chr2B_part2	347702915	347771809	id-1646	Low
chr2B_part2	347821225	347932436	id-1647	Low
chr2B_part2	347939631	347997986	id-1648	Low
chr2D_part1	9854807	9860188	id-1649	High
chr2D_part1	14977092	15140732	id-1650	Low
chr2D_part1	15375544	15382917	id-1651	High
chr2D_part1	16492905	16501921	id-1652	High
chr2D_part1	17835812	17846758	id-1653	High
chr2D_part1	17947828	17954574	id-1654	High
chr2D_part1	18253975	18262985	id-1655	High
chr2D_part1	19686817	19840358	id-1656	Low
chr2D_part1	19936841	20133595	id-1657	Low
chr2D_part1	20195081	20259762	id-1658	Low
chr2D_part1	20427053	20617920	id-1659	Low
chr2D_part1	21001428	21015156	id-1660	High
chr2D_part1	21032200	21161128	id-1661	Low
chr2D_part1	21196468	21250490	id-1662	Low
chr2D_part1	21251902	21413759	id-1663	Low
chr2D_part1	21414330	21504287	id-1664	Low
chr2D_part1	21690935	21784696	id-1665	Low
chr2D_part1	21912786	21943568	id-1666	High
chr2D_part1	22236739	22245448	id-1667	High
chr2D_part1	22248202	22254543	id-1668	High
chr2D_part1	22948369	22957075	id-1669	High
chr2D_part1	23659828	23665767	id-1670	High
chr2D_part1	26011392	26016864	id-1671	High
chr2D_part1	26025796	26043016	id-1672	High
chr2D_part1	28866592	28872978	id-1673	High
chr2D_part1	29840325	29845742	id-1674	High
chr2D_part1	48556545	48562320	id-1675	High
chr2D_part1	48563022	48568341	id-1676	High
chr2D_part1	49203106	49211470	id-1677	High
chr2D_part1	62312993	62369816	id-1678	Low
chr2D_part1	62406005	62545103	id-1679	Low
chr2D_part1	69852449	69859460	id-1680	High
chr2D_part1	82844115	82849435	id-1681	High
chr2D_part1	82860862	82865946	id-1682	High
chr2D_part1	91403893	91410513	id-1683	High
chr2D_part1	133276662	133282012	id-1684	High
chr2D_part1	158379979	158499655	id-1685	Low
chr2D_part1	184092999	184611885	id-1686	Low
chr2D_part1	184612590	184772687	id-1687	Low
chr2D_part1	202784717	202790968	id-1688	High
chr2D_part1	261144452	261154358	id-1689	High
chr2D_part1	271549911	271693219	id-1690	Low
chr2D_part1	272259111	272355747	id-1691	Low
chr2D_part1	284125551	284131804	id-1692	High
chr2D_part1	330229232	330234588	id-1693	High
chr2D_part1	373901152	373960911	id-1694	High
chr2D_part1	373962298	373968097	id-1695	High
chr2D_part1	373970115	373986225	id-1696	High
chr2D_part1	373987541	373996363	id-1697	High
chr2D_part1	374005665	374013095	id-1698	High
chr2D_part1	374013604	374037574	id-1699	High
chr2D_part1	374038185	374058756	id-1700	High
chr2D_part1	374059435	374079552	id-1701	High
chr2D_part1	416735324	416795477	id-1702	Low
chr2D_part1	456714172	456725158	id-1703	High
chr2D_part2	73790243	73798731	id-1704	High
chr2D_part2	92890226	92896333	id-1705	High
chr2D_part2	139791735	140221739	id-1706	Low
chr2D_part2	140563917	140798070	id-1707	Low
chr2D_part2	140800042	141162401	id-1708	Low
chr2D_part2	142690193	143109975	id-1709	Low
chr2D_part2	144029340	144130211	id-1710	Low
chr2D_part2	144539501	144673117	id-1711	Low
chr2D_part2	145784743	145979410	id-1712	Low
chr2D_part2	146583745	146699779	id-1713	Low
chr2D_part2	147743605	147803992	id-1714	Low
chr2D_part2	152101015	152224571	id-1715	Low
chr2D_part2	173367175	173581859	id-1716	Low
chr2D_part2	173591995	173778916	id-1717	Low
chr2D_part2	173989298	174227951	id-1718	Low
chr2D_part2	174317268	174377487	id-1719	Low
chr2D_part2	174395598	174509095	id-1720	Low
chr2D_part2	174509923	174577011	id-1721	Low
chr2D_part2	174577648	174696162	id-1722	Low
chr2D_part2	174705971	174801618	id-1723	Low
chr2D_part2	174803543	175207895	id-1724	Low
chr2D_part2	175253645	175419060	id-1725	Low
chr2D_part2	175438724	175708464	id-1726	Low
chr2D_part2	175708965	175759191	id-1727	Low
chr2D_part2	175759739	175914664	id-1728	Low
chr2D_part2	175925809	176101338	id-1729	Low
chr2D_part2	176211113	176397777	id-1730	Low
chr2D_part2	176432175	176562786	id-1731	Low
chr2D_part2	176595915	176853631	id-1732	Low
chr2D_part2	176888909	176959588	id-1733	Low
chr2D_part2	176964306	177404139	id-1734	Low
chr2D_part2	177410584	177464015	id-1735	Low
chr2D_part2	177527721	177673950	id-1736	Low
chr2D_part2	177752218	177821787	id-1737	Low
chr2D_part2	177827297	177942644	id-1738	Low
chr2D_part2	177959856	178024289	id-1739	Low
chr2D_part2	178068813	178286468	id-1740	Low
chr2D_part2	178287868	178681334	id-1741	Low
chr2D_part2	178694365	178764438	id-1742	Low
chr2D_part2	178765237	178894168	id-1743	Low
chr2D_part2	178904031	178973033	id-1744	Low
chr2D_part2	178977179	179059227	id-1745	Low
chr2D_part2	179059919	179353817	id-1746	Low
chr2D_part2	179389132	179532889	id-1747	Low
chr2D_part2	179562110	179801866	id-1748	Low
chr2D_part2	179911007	180032661	id-1749	Low
chr2D_part2	180039799	180118796	id-1750	Low
chr2D_part2	180122489	180263055	id-1751	Low
chr2D_part2	180263668	180706657	id-1752	Low
chr2D_part2	180742226	180799787	id-1753	Low
chr2D_part2	180800485	181103987	id-1754	Low
chr2D_part2	181105110	181444127	id-1755	Low
chr2D_part2	181444863	181572617	id-1756	Low
chr2D_part2	181578567	181642070	id-1757	Low
chr2D_part2	181642600	181922389	id-1758	Low
chr2D_part2	181924245	182125812	id-1759	Low
chr2D_part2	182126812	182191944	id-1760	Low
chr2D_part2	182192502	182682398	id-1761	Low
chr2D_part2	182784953	183092626	id-1762	Low
chr2D_part2	183096942	183151836	id-1763	Low
chr2D_part2	183236197	183395295	id-1764	Low
chr2D_part2	183396016	183514327	id-1765	Low
chr2D_part2	183560314	183610974	id-1766	Low
chr2D_part2	183769957	183858039	id-1767	Low
chr2D_part2	183890703	183998667	id-1768	Low
chr2D_part2	183999308	184056072	id-1769	Low
chr2D_part2	184150479	184231459	id-1770	Low
chr2D_part2	184263331	184393598	id-1771	Low
chr2D_part2	184394411	185221981	id-1772	Low
chr2D_part2	185317761	185409587	id-1773	Low
chr2D_part2	185521798	185573543	id-1774	Low
chr2D_part2	185574136	185904843	id-1775	Low
chr2D_part2	185905692	186148978	id-1776	Low
chr2D_part2	186168887	186226303	id-1777	Low
chr2D_part2	186229722	186329811	id-1778	Low
chr2D_part2	186330373	186417386	id-1779	Low
chr2D_part2	186685014	186747313	id-1780	Low
chr2D_part2	186855759	186907695	id-1781	Low
chr2D_part2	186908351	187258839	id-1782	Low
chr2D_part2	187260046	187373891	id-1783	Low
chr2D_part2	187396066	187612890	id-1784	Low
chr2D_part2	187642917	187703046	id-1785	Low
chr2D_part2	187703649	187846229	id-1786	Low
chr2D_part2	187846876	188561227	id-1787	Low
chr2D_part2	188562155	188614431	id-1788	Low
chr2D_part2	189524171	189598171	id-1789	Low
chr3A_part1	440554	512055	id-1790	Low
chr3A_part1	548708	646034	id-1791	Low
chr3A_part1	1199995	1207095	id-1792	High
chr3A_part1	1209197	1217272	id-1793	High
chr3A_part1	1218003	1225802	id-1794	High
chr3A_part1	1410791	1415869	id-1795	High
chr3A_part1	1571694	1580137	id-1796	High
chr3A_part1	1625382	1708784	id-1797	Low
chr3A_part1	1936012	1941423	id-1798	High
chr3A_part1	1972066	5843667	id-1799	Low
chr3A_part1	5967690	5975981	id-1800	High
chr3A_part1	5999987	6007010	id-1801	High
chr3A_part1	6045270	6050828	id-1802	High
chr3A_part1	6078043	6084263	id-1803	High
chr3A_part1	6095348	6206013	id-1804	Low
chr3A_part1	6240205	6297966	id-1805	Low
chr3A_part1	6314732	6667467	id-1806	Low
chr3A_part1	6725629	6789213	id-1807	Low
chr3A_part1	6794974	6888962	id-1808	Low
chr3A_part1	6900423	7015692	id-1809	Low
chr3A_part1	7016441	7078740	id-1810	Low
chr3A_part1	7126147	7131403	id-1811	High
chr3A_part1	7658130	7711355	id-1812	Low
chr3A_part1	7959424	8037049	id-1813	Low
chr3A_part1	8389166	8541376	id-1814	Low
chr3A_part1	9772463	9780496	id-1815	High
chr3A_part1	9971692	10146078	id-1816	Low
chr3A_part1	10339474	10345123	id-1817	High
chr3A_part1	10416228	10422031	id-1818	High
chr3A_part1	10441327	10453032	id-1819	High
chr3A_part1	10487106	10587428	id-1820	Low
chr3A_part1	10592793	10827206	id-1821	Low
chr3A_part1	10829019	10879792	id-1822	Low
chr3A_part1	10886463	10938864	id-1823	Low
chr3A_part1	10949390	10957547	id-1824	High
chr3A_part1	11028501	11117480	id-1825	Low
chr3A_part1	11124983	11234811	id-1826	Low
chr3A_part1	11236930	11349813	id-1827	Low
chr3A_part1	13342356	13364043	id-1828	High
chr3A_part1	13364616	13369618	id-1829	High
chr3A_part1	13370988	13378458	id-1830	High
chr3A_part1	13386266	13395399	id-1831	High
chr3A_part1	13852069	13860745	id-1832	High
chr3A_part1	13891814	13900896	id-1833	High
chr3A_part1	15944804	15954243	id-1834	High
chr3A_part1	15955799	15964564	id-1835	High
chr3A_part1	15992925	15998603	id-1836	High
chr3A_part1	20951692	21067654	id-1837	Low
chr3A_part1	22674024	22733172	id-1838	Low
chr3A_part1	26031544	26039338	id-1839	High
chr3A_part1	26231141	26237538	id-1840	High
chr3A_part1	32162503	32168022	id-1841	High
chr3A_part1	32169118	32174607	id-1842	High
chr3A_part1	35089235	35380353	id-1843	Low
chr3A_part1	41175288	41365391	id-1844	Low
chr3A_part1	41367402	41417843	id-1845	Low
chr3A_part1	41428024	41533741	id-1846	Low
chr3A_part1	41534340	41603211	id-1847	Low
chr3A_part1	43648863	43724234	id-1848	Low
chr3A_part1	43724778	43865566	id-1849	Low
chr3A_part1	43870472	43965794	id-1850	Low
chr3A_part1	43995067	44113486	id-1851	Low
chr3A_part1	44117651	44220326	id-1852	Low
chr3A_part1	47092646	47244622	id-1853	Low
chr3A_part1	47522096	47528691	id-1854	High
chr3A_part1	47726120	47776360	id-1855	Low
chr3A_part1	48785624	48875392	id-1856	Low
chr3A_part1	50216440	50222573	id-1857	High
chr3A_part1	51616375	51700001	id-1858	Low
chr3A_part1	52210761	52322475	id-1859	Low
chr3A_part1	52493300	52546878	id-1860	Low
chr3A_part1	52720931	52820793	id-1861	Low
chr3A_part1	53034556	53177508	id-1862	Low
chr3A_part1	54879000	54929577	id-1863	Low
chr3A_part1	54934401	54939513	id-1864	High
chr3A_part1	55843417	55909115	id-1865	Low
chr3A_part1	56145650	56211909	id-1866	Low
chr3A_part1	56776716	56851285	id-1867	Low
chr3A_part1	57003161	57012039	id-1868	High
chr3A_part1	69761042	70134459	id-1869	Low
chr3A_part1	72522776	72580853	id-1870	Low
chr3A_part1	102877175	102882235	id-1871	High
chr3A_part1	121236241	121245412	id-1872	High
chr3A_part1	121292031	121308848	id-1873	High
chr3A_part1	121388214	121393683	id-1874	High
chr3A_part1	133066574	133523350	id-1875	Low
chr3A_part1	140269416	140482286	id-1876	Low
chr3A_part1	177859530	177865269	id-1877	High
chr3A_part1	214128415	214133430	id-1878	High
chr3A_part1	319184293	319236939	id-1879	Low
chr3A_part1	322948724	322954443	id-1880	High
chr3A_part1	330049527	330065233	id-1881	High
chr3A_part1	330068152	330076857	id-1882	High
chr3A_part1	330077929	330093114	id-1883	High
chr3A_part1	330098715	330105822	id-1884	High
chr3A_part1	330106783	330130840	id-1885	High
chr3A_part1	330131586	330138764	id-1886	High
chr3A_part1	330139726	330149338	id-1887	High
chr3A_part1	370696996	370709446	id-1888	High
chr3A_part1	370710529	370716346	id-1889	High
chr3A_part1	408766805	408782359	id-1890	High
chr3A_part1	408790618	408796398	id-1891	High
chr3A_part1	408802449	408808614	id-1892	High
chr3A_part1	408817121	408825093	id-1893	High
chr3A_part1	414405347	414412191	id-1894	High
chr3A_part1	423317177	423472687	id-1895	Low
chr3A_part1	434737156	434753195	id-1896	High
chr3A_part2	21187205	21260431	id-1897	Low
chr3A_part2	54159066	54421156	id-1898	Low
chr3A_part2	54425813	55308736	id-1899	Low
chr3A_part2	57275770	57352843	id-1900	Low
chr3A_part2	76667430	76774270	id-1901	Low
chr3A_part2	78535582	78542281	id-1902	High
chr3A_part2	87536748	87588880	id-1903	Low
chr3A_part2	89254568	89544132	id-1904	Low
chr3A_part2	108908421	109069639	id-1905	Low
chr3A_part2	112283171	112355845	id-1906	Low
chr3A_part2	120205999	120211002	id-1907	High
chr3A_part2	178981471	179032428	id-1908	Low
chr3A_part2	196204391	196260086	id-1909	Low
chr3A_part2	198354833	198416912	id-1910	Low
chr3A_part2	209842986	209919997	id-1911	Low
chr3A_part2	217652881	217660580	id-1912	High
chr3A_part2	220929935	220994482	id-1913	Low
chr3A_part2	236151255	236227576	id-1914	Low
chr3A_part2	242701846	242759216	id-1915	Low
chr3A_part2	246139393	246144544	id-1916	High
chr3A_part2	246242548	246248476	id-1917	High
chr3A_part2	253655883	253729264	id-1918	Low
chr3A_part2	253905443	253989642	id-1919	Low
chr3A_part2	254571307	254579169	id-1920	High
chr3A_part2	256266516	256327654	id-1921	Low
chr3A_part2	260449705	260455024	id-1922	High
chr3A_part2	261162999	261169604	id-1923	High
chr3A_part2	265545283	265632410	id-1924	Low
chr3A_part2	265738164	265830996	id-1925	Low
chr3A_part2	265893237	265971600	id-1926	Low
chr3A_part2	265972591	266118713	id-1927	Low
chr3A_part2	266384534	266483043	id-1928	Low
chr3A_part2	272221243	272229261	id-1929	High
chr3A_part2	273204585	273213028	id-1930	High
chr3A_part2	273213550	273220082	id-1931	High
chr3A_part2	275233969	275240903	id-1932	High
chr3A_part2	276398653	276473264	id-1933	Low
chr3A_part2	277969394	278196097	id-1934	Low
chr3A_part2	278196903	278257128	id-1935	Low
chr3A_part2	282895320	282950223	id-1936	Low
chr3A_part2	288689037	288768891	id-1937	Low
chr3A_part2	289887132	289955797	id-1938	Low
chr3A_part2	290813727	290866366	id-1939	Low
chr3A_part2	290901136	290963002	id-1940	Low
chr3A_part2	291162187	291167689	id-1941	High
chr3A_part2	291219541	291397950	id-1942	Low
chr3A_part2	292590024	292651548	id-1943	Low
chr3A_part2	292718722	292783200	id-1944	Low
chr3A_part2	292980409	293080041	id-1945	Low
chr3A_part2	293203964	293460476	id-1946	Low
chr3A_part2	293652724	293738297	id-1947	Low
chr3A_part2	293848909	293916797	id-1948	Low
chr3A_part2	293951938	294018807	id-1949	Low
chr3A_part2	294019348	294131448	id-1950	Low
chr3A_part2	294176215	294666162	id-1951	Low
chr3A_part2	295386141	295562207	id-1952	Low
chr3A_part2	295562830	295721258	id-1953	Low
chr3A_part2	296602620	296733248	id-1954	Low
chr3B_part1	725295	793666	id-1955	Low
chr3B_part1	991612	1214078	id-1956	Low
chr3B_part1	1237968	1339374	id-1957	Low
chr3B_part1	1352164	1423143	id-1958	Low
chr3B_part1	1463701	1586763	id-1959	Low
chr3B_part1	2391476	2473516	id-1960	Low
chr3B_part1	2517689	2879834	id-1961	Low
chr3B_part1	2903378	2958452	id-1962	Low
chr3B_part1	2966252	3021204	id-1963	Low
chr3B_part1	3906617	3960304	id-1964	Low
chr3B_part1	4344190	4433473	id-1965	Low
chr3B_part1	4911650	5037987	id-1966	Low
chr3B_part1	5236111	5329456	id-1967	Low
chr3B_part1	5329982	5417611	id-1968	Low
chr3B_part1	5448366	5501860	id-1969	Low
chr3B_part1	5673074	5758126	id-1970	Low
chr3B_part1	5801418	5888592	id-1971	Low
chr3B_part1	5989389	6046285	id-1972	Low
chr3B_part1	7751800	7813318	id-1973	Low
chr3B_part1	8136693	8336514	id-1974	Low
chr3B_part1	9409086	9429245	id-1975	High
chr3B_part1	9446328	9460940	id-1976	High
chr3B_part1	9782517	9915478	id-1977	Low
chr3B_part1	11736776	11923042	id-1978	Low
chr3B_part1	12410237	12468212	id-1979	Low
chr3B_part1	12468870	12546520	id-1980	Low
chr3B_part1	12547302	12633408	id-1981	Low
chr3B_part1	12662822	12934655	id-1982	Low
chr3B_part1	12935387	13104902	id-1983	Low
chr3B_part1	13171028	13237846	id-1984	Low
chr3B_part1	13246733	13402384	id-1985	Low
chr3B_part1	14106008	14111464	id-1986	High
chr3B_part1	14250600	14334599	id-1987	Low
chr3B_part1	14533354	14697095	id-1988	Low
chr3B_part1	14697650	14933678	id-1989	Low
chr3B_part1	14934182	14992248	id-1990	Low
chr3B_part1	14994871	15049719	id-1991	Low
chr3B_part1	15241152	15343699	id-1992	Low
chr3B_part1	15344222	15409938	id-1993	Low
chr3B_part1	18026670	18119929	id-1994	Low
chr3B_part1	18120594	18217003	id-1995	Low
chr3B_part1	18217552	18397079	id-1996	Low
chr3B_part1	18570757	18647544	id-1997	Low
chr3B_part1	20466297	20476297	id-1998	High
chr3B_part1	27054205	27162579	id-1999	Low
chr3B_part1	27749676	27821007	id-2000	Low
[truncated: 4,372 more rows]
