# Supplementary material for: DAWN: a resource for yielding insights into the diversity among wheat genomes
Source: BMC Genomics. 2018 Dec 17;19:941. doi: 10.1186/s12864-018-5228-2 (PMC6296097; doi:10.1186/s12864-018-5228-2)
Supplement: Supplementary file 6 — ZIP file containing BED5 format files of high and low read coverage regions. BED5 format file for each WGS accession. The score column (5th column) indicates if the feature (row) represents a region which has >2*SD above (High) or below (Low) the mean read coverage. (ZIP 1455 kb) [file 12864_2018_5228_MOESM6_ESM.zip › read_coverage_high_low/Excalibur.realigned.bam.bw.high_low.bed]

chr1A_part1	5504954	5995683	id-1	Low
chr1A_part1	6001989	6156571	id-2	Low
chr1A_part1	6157161	6339946	id-3	Low
chr1A_part1	9644012	9698324	id-4	Low
chr1A_part1	10835389	10894204	id-5	Low
chr1A_part1	11232028	11384110	id-6	Low
chr1A_part1	11468470	11473817	id-7	High
chr1A_part1	12576004	12584612	id-8	High
chr1A_part1	13302663	13416839	id-9	Low
chr1A_part1	13417372	13569756	id-10	Low
chr1A_part1	13581701	13654528	id-11	Low
chr1A_part1	14790132	14796152	id-12	High
chr1A_part1	14903817	14953966	id-13	Low
chr1A_part1	15051246	15143779	id-14	Low
chr1A_part1	16436090	16498527	id-15	Low
chr1A_part1	16516040	16815625	id-16	Low
chr1A_part1	18279546	18286480	id-17	High
chr1A_part1	18868001	18947730	id-18	Low
chr1A_part1	18954336	19005698	id-19	Low
chr1A_part1	19125854	19132218	id-20	High
chr1A_part1	19146180	19234351	id-21	Low
chr1A_part1	19287041	19417060	id-22	Low
chr1A_part1	19553180	19641305	id-23	Low
chr1A_part1	19781572	19848647	id-24	Low
chr1A_part1	20534448	20540478	id-25	High
chr1A_part1	21054847	21059973	id-26	High
chr1A_part1	21182493	21232800	id-27	Low
chr1A_part1	22107770	22188733	id-28	Low
chr1A_part1	22323579	22334974	id-29	High
chr1A_part1	27581168	27727976	id-30	Low
chr1A_part1	27944285	28028572	id-31	Low
chr1A_part1	28042112	28177556	id-32	Low
chr1A_part1	28237252	28357135	id-33	Low
chr1A_part1	29785483	29806018	id-34	High
chr1A_part1	30648689	30729092	id-35	Low
chr1A_part1	33558501	33563610	id-36	High
chr1A_part1	38848744	38866247	id-37	High
chr1A_part1	39680119	39753335	id-38	Low
chr1A_part1	41867603	41879679	id-39	High
chr1A_part1	41892798	41897820	id-40	High
chr1A_part1	41898609	41908188	id-41	High
chr1A_part1	41913267	41924467	id-42	High
chr1A_part1	41942016	42006536	id-43	Low
chr1A_part1	42215999	42223544	id-44	High
chr1A_part1	44117414	44169300	id-45	Low
chr1A_part1	44360936	44366631	id-46	High
chr1A_part1	46588726	46694556	id-47	Low
chr1A_part1	51042228	51048522	id-48	High
chr1A_part1	54899060	54955713	id-49	Low
chr1A_part1	57004417	57009994	id-50	High
chr1A_part1	66123403	66137194	id-51	High
chr1A_part1	66179356	66185820	id-52	High
chr1A_part1	66197022	66202577	id-53	High
chr1A_part1	66203512	66214898	id-54	High
chr1A_part1	67232432	67237890	id-55	High
chr1A_part1	77696038	77701695	id-56	High
chr1A_part1	92759584	92765012	id-57	High
chr1A_part1	130507397	130512863	id-58	High
chr1A_part1	131509724	131515266	id-59	High
chr1A_part1	143775049	143780645	id-60	High
chr1A_part1	153713842	153799822	id-61	Low
chr1A_part1	155264123	155339640	id-62	Low
chr1A_part1	155800695	155807053	id-63	High
chr1A_part1	161293905	161299479	id-64	High
chr1A_part1	161394577	161445333	id-65	Low
chr1A_part1	168053665	168121257	id-66	Low
chr1A_part1	172453603	172458983	id-67	High
chr1A_part1	181162816	181168427	id-68	High
chr1A_part1	186221732	186508903	id-69	Low
chr1A_part1	210285363	211012078	id-70	Low
chr1A_part1	212260703	212645156	id-71	Low
chr1A_part1	212909750	213648124	id-72	Low
chr1A_part1	213980248	214346718	id-73	Low
chr1A_part1	214349286	214402819	id-74	Low
chr1A_part1	214435230	214523782	id-75	Low
chr1A_part1	214528072	214615085	id-76	Low
chr1A_part1	214775613	214867780	id-77	Low
chr1A_part1	214931720	215011235	id-78	Low
chr1A_part1	215066427	215119282	id-79	Low
chr1A_part1	215217870	215268459	id-80	Low
chr1A_part1	215573279	215639202	id-81	Low
chr1A_part1	217346185	217352609	id-82	High
chr1A_part1	234217298	234222578	id-83	High
chr1A_part1	237436798	237446707	id-84	High
chr1A_part1	238102422	238157054	id-85	Low
chr1A_part1	241941027	241946314	id-86	High
chr1A_part1	256033109	256614021	id-87	Low
chr1A_part1	257766475	257771885	id-88	High
chr1A_part1	257803727	257808873	id-89	High
chr1A_part1	257850675	257860568	id-90	High
chr1A_part1	257872170	257884568	id-91	High
chr1A_part1	257921710	257929491	id-92	High
chr1A_part1	257938473	257949059	id-93	High
chr1A_part1	257977759	257984697	id-94	High
chr1A_part1	258025708	258032211	id-95	High
chr1A_part1	258080871	258087416	id-96	High
chr1A_part1	258101674	258108684	id-97	High
chr1A_part1	259999749	260050844	id-98	Low
chr1A_part1	274713526	274719218	id-99	High
chr1A_part1	275674672	275680037	id-100	High
chr1A_part1	283032297	283037889	id-101	High
chr1A_part1	287408293	287413435	id-102	High
chr1A_part1	304522487	304621073	id-103	Low
chr1A_part1	304621663	304672199	id-104	Low
chr1A_part1	309705103	309710491	id-105	High
chr1A_part1	323998171	324056582	id-106	Low
chr1A_part1	341392007	341454135	id-107	Low
chr1A_part1	353920484	353925832	id-108	High
chr1A_part1	363692860	364029181	id-109	Low
chr1A_part1	374070025	374128283	id-110	Low
chr1A_part1	376533778	376584116	id-111	Low
chr1A_part1	382110296	382188854	id-112	Low
chr1A_part1	383072683	383190700	id-113	Low
chr1A_part1	383191417	383724078	id-114	Low
chr1A_part1	383724755	384164533	id-115	Low
chr1A_part1	384667695	384760713	id-116	Low
chr1A_part1	386635570	386685655	id-117	Low
chr1A_part1	387478221	387483502	id-118	High
chr1A_part1	394478134	394533947	id-119	Low
chr1A_part1	401214693	401221053	id-120	High
chr1A_part1	414899909	414986939	id-121	Low
chr1A_part1	415300620	415305809	id-122	High
chr1A_part1	420916428	421001379	id-123	Low
chr1A_part1	421164496	422057106	id-124	Low
chr1A_part1	425264600	425269988	id-125	High
chr1A_part1	433203776	433800943	id-126	Low
chr1A_part1	437283350	437357889	id-127	Low
chr1A_part1	449823134	449829070	id-128	High
chr1A_part1	454729727	454734845	id-129	High
chr1A_part1	464472154	464478057	id-130	High
chr1A_part2	2770625	2825227	id-131	Low
chr1A_part2	13038364	13111288	id-132	Low
chr1A_part2	13111995	13163995	id-133	Low
chr1A_part2	13164524	13466564	id-134	Low
chr1A_part2	13467370	13526922	id-135	Low
chr1A_part2	13938999	14023193	id-136	Low
chr1A_part2	17491023	17498460	id-137	High
chr1A_part2	17499685	17516402	id-138	High
chr1A_part2	25370818	25453810	id-139	Low
chr1A_part2	25614061	25678839	id-140	Low
chr1A_part2	31124786	31130843	id-141	High
chr1A_part2	32701303	32758772	id-142	Low
chr1A_part2	33839116	33889610	id-143	Low
chr1A_part2	36086903	36171211	id-144	Low
chr1A_part2	36982731	37044772	id-145	Low
chr1A_part2	37809068	37916015	id-146	Low
chr1A_part2	38247169	38336321	id-147	Low
chr1A_part2	38693448	38777748	id-148	Low
chr1A_part2	38903382	38967461	id-149	Low
chr1A_part2	43396604	43848806	id-150	Low
chr1A_part2	43849546	43979693	id-151	Low
chr1A_part2	44111838	44165418	id-152	Low
chr1A_part2	44776599	44837782	id-153	Low
chr1A_part2	50679591	50688316	id-154	High
chr1A_part2	59024192	59078818	id-155	Low
chr1A_part2	60690046	60760188	id-156	Low
chr1A_part2	62838473	62892749	id-157	Low
chr1A_part2	63156186	63207567	id-158	Low
chr1A_part2	63267083	63340030	id-159	Low
chr1A_part2	63341268	63393717	id-160	Low
chr1A_part2	64485326	64545997	id-161	Low
chr1A_part2	67024931	67094385	id-162	Low
chr1A_part2	70778983	70831153	id-163	Low
chr1A_part2	72960320	73013613	id-164	Low
chr1A_part2	73074052	73079150	id-165	High
chr1A_part2	73516927	73606675	id-166	Low
chr1A_part2	74254065	74311419	id-167	Low
chr1A_part2	77014919	77071693	id-168	Low
chr1A_part2	77549132	77606756	id-169	Low
chr1A_part2	78453695	78515560	id-170	Low
chr1A_part2	79626452	79632442	id-171	High
chr1A_part2	81898818	81986772	id-172	Low
chr1A_part2	82027138	82124736	id-173	Low
chr1A_part2	82454604	82573440	id-174	Low
chr1A_part2	82703328	82722496	id-175	High
chr1A_part2	82731872	82760777	id-176	High
chr1A_part2	88802565	88873280	id-177	Low
chr1A_part2	89278317	89503313	id-178	Low
chr1A_part2	89818805	89824285	id-179	High
chr1A_part2	89854227	89863239	id-180	High
chr1A_part2	91980064	91991956	id-181	High
chr1A_part2	92007278	92020695	id-182	High
chr1A_part2	95087908	95173673	id-183	Low
chr1A_part2	97768615	97826145	id-184	Low
chr1A_part2	98178142	98240430	id-185	Low
chr1A_part2	98725041	98792742	id-186	Low
chr1A_part2	99814916	99960152	id-187	Low
chr1A_part2	101205809	101258647	id-188	Low
chr1A_part2	105661025	105713162	id-189	Low
chr1A_part2	108886737	108973188	id-190	Low
chr1A_part2	109192642	109637972	id-191	Low
chr1A_part2	111637921	111698560	id-192	Low
chr1A_part2	111946908	111953577	id-193	High
chr1A_part2	112226064	112305810	id-194	Low
chr1A_part2	112794526	113053161	id-195	Low
chr1A_part2	113530314	113837802	id-196	Low
chr1A_part2	113930997	114125778	id-197	Low
chr1A_part2	116854173	116910646	id-198	Low
chr1A_part2	117749494	117943197	id-199	Low
chr1A_part2	122732723	122737779	id-200	High
chr1B_part1	16242	707279	id-201	Low
chr1B_part1	722357	1199277	id-202	Low
chr1B_part1	1334824	1393430	id-203	Low
chr1B_part1	1472680	1478728	id-204	High
chr1B_part1	1534032	1729635	id-205	Low
chr1B_part1	2014269	2094005	id-206	Low
chr1B_part1	2095190	2346471	id-207	Low
chr1B_part1	3293773	3572898	id-208	Low
chr1B_part1	3573972	3658003	id-209	Low
chr1B_part1	3658625	3760956	id-210	Low
chr1B_part1	3781973	3873971	id-211	Low
chr1B_part1	3874660	3951104	id-212	Low
chr1B_part1	3953588	4006082	id-213	Low
chr1B_part1	4006758	4145300	id-214	Low
chr1B_part1	4175091	4227694	id-215	Low
chr1B_part1	4233965	4293406	id-216	Low
chr1B_part1	4356508	4441833	id-217	Low
chr1B_part1	4445413	4533813	id-218	Low
chr1B_part1	4535956	4591045	id-219	Low
chr1B_part1	4838074	4908688	id-220	Low
chr1B_part1	4911332	4964097	id-221	Low
chr1B_part1	6196726	6269704	id-222	Low
chr1B_part1	6365194	6435335	id-223	Low
chr1B_part1	6680091	6744761	id-224	Low
chr1B_part1	6875014	7051884	id-225	Low
chr1B_part1	7052452	7117668	id-226	Low
chr1B_part1	7257250	7365302	id-227	Low
chr1B_part1	7367159	7536313	id-228	Low
chr1B_part1	7539630	7689752	id-229	Low
chr1B_part1	7716657	7849333	id-230	Low
chr1B_part1	7850445	7927720	id-231	Low
chr1B_part1	7928269	7987681	id-232	Low
chr1B_part1	8418760	8551714	id-233	Low
chr1B_part1	9996787	10047226	id-234	Low
chr1B_part1	10200374	10262815	id-235	Low
chr1B_part1	10411798	10572756	id-236	Low
chr1B_part1	10576189	11178256	id-237	Low
chr1B_part1	11220585	11363864	id-238	Low
chr1B_part1	11404223	11514874	id-239	Low
chr1B_part1	11515435	11634227	id-240	Low
chr1B_part1	11635084	11707043	id-241	Low
chr1B_part1	11708664	11859147	id-242	Low
chr1B_part1	11936525	12106297	id-243	Low
chr1B_part1	12110407	12360751	id-244	Low
chr1B_part1	12406000	12942742	id-245	Low
chr1B_part1	13020163	13429326	id-246	Low
chr1B_part1	13435864	13500024	id-247	Low
chr1B_part1	13505980	13667941	id-248	Low
chr1B_part1	13711380	13789704	id-249	Low
chr1B_part1	13792593	13846382	id-250	Low
chr1B_part1	13893267	14034558	id-251	Low
chr1B_part1	14170399	14283947	id-252	Low
chr1B_part1	14289152	14432844	id-253	Low
chr1B_part1	14510727	14567883	id-254	Low
chr1B_part1	14568400	14636609	id-255	Low
chr1B_part1	14691936	14771066	id-256	Low
chr1B_part1	15107235	15168953	id-257	Low
chr1B_part1	15241315	15297244	id-258	Low
chr1B_part1	15444600	15530170	id-259	Low
chr1B_part1	15580748	15715825	id-260	Low
chr1B_part1	15726307	15873193	id-261	Low
chr1B_part1	15893982	16188302	id-262	Low
chr1B_part1	16239330	16302420	id-263	Low
chr1B_part1	16305317	16451323	id-264	Low
chr1B_part1	16479341	16530022	id-265	Low
chr1B_part1	16530609	16605239	id-266	Low
chr1B_part1	16693319	16766650	id-267	Low
chr1B_part1	16861958	17013647	id-268	Low
chr1B_part1	17014250	17065225	id-269	Low
chr1B_part1	17088449	17142160	id-270	Low
chr1B_part1	17148173	17247353	id-271	Low
chr1B_part1	17269231	17348881	id-272	Low
chr1B_part1	17387736	17466390	id-273	Low
chr1B_part1	17561717	17719079	id-274	Low
chr1B_part1	17794710	17894528	id-275	Low
chr1B_part1	17896623	18088823	id-276	Low
chr1B_part1	18120979	18385640	id-277	Low
chr1B_part1	18421652	18563672	id-278	Low
chr1B_part1	18585487	18683406	id-279	Low
chr1B_part1	18689925	18749223	id-280	Low
chr1B_part1	18749824	18855340	id-281	Low
chr1B_part1	18875458	19039603	id-282	Low
chr1B_part1	19080964	19313340	id-283	Low
chr1B_part1	19313948	20047332	id-284	Low
chr1B_part1	20047876	20174186	id-285	Low
chr1B_part1	20175921	20555634	id-286	Low
chr1B_part1	20751706	20834967	id-287	Low
chr1B_part1	20859979	21277157	id-288	Low
chr1B_part1	21280432	21331680	id-289	Low
chr1B_part1	21355094	21465042	id-290	Low
chr1B_part1	21465670	21640022	id-291	Low
chr1B_part1	21640614	21881794	id-292	Low
chr1B_part1	21882384	21935963	id-293	Low
chr1B_part1	21981420	22038491	id-294	Low
chr1B_part1	22073075	22158225	id-295	Low
chr1B_part1	22197306	22276264	id-296	Low
chr1B_part1	22321058	22648630	id-297	Low
chr1B_part1	22722545	22924356	id-298	Low
chr1B_part1	23223404	23347358	id-299	Low
chr1B_part1	23462767	23534406	id-300	Low
chr1B_part1	23575153	23777326	id-301	Low
chr1B_part1	25113321	25243370	id-302	Low
chr1B_part1	26462615	26467969	id-303	High
chr1B_part1	27359616	27639802	id-304	Low
chr1B_part1	27752244	28024972	id-305	Low
chr1B_part1	28167182	28303723	id-306	Low
chr1B_part1	28377021	28431945	id-307	Low
chr1B_part1	28847925	29003370	id-308	Low
chr1B_part1	29515993	29782229	id-309	Low
chr1B_part1	29824342	29937152	id-310	Low
chr1B_part1	29952156	30187237	id-311	Low
chr1B_part1	30223311	30376675	id-312	Low
chr1B_part1	30406199	30543470	id-313	Low
chr1B_part1	30548332	30671295	id-314	Low
chr1B_part1	31021140	31157882	id-315	Low
chr1B_part1	31159488	31318327	id-316	Low
chr1B_part1	31318912	31374722	id-317	Low
chr1B_part1	31415115	31732035	id-318	Low
chr1B_part1	31734758	31812365	id-319	Low
chr1B_part1	31824198	31829493	id-320	High
chr1B_part1	34926358	34991102	id-321	Low
chr1B_part1	35204813	35210047	id-322	High
chr1B_part1	35268002	35274212	id-323	High
chr1B_part1	36190524	36251883	id-324	Low
chr1B_part1	36588304	36638769	id-325	Low
chr1B_part1	38911779	39068357	id-326	Low
chr1B_part1	39153941	39204539	id-327	Low
chr1B_part1	39311130	39391501	id-328	Low
chr1B_part1	41790196	41840536	id-329	Low
chr1B_part1	42659452	42718238	id-330	Low
chr1B_part1	43787932	43868711	id-331	Low
chr1B_part1	44691016	44798676	id-332	Low
chr1B_part1	45424797	45716282	id-333	Low
chr1B_part1	45869480	45936799	id-334	Low
chr1B_part1	45990023	46043153	id-335	Low
chr1B_part1	46744192	46796799	id-336	Low
chr1B_part1	46977401	47160430	id-337	Low
chr1B_part1	47979370	48042072	id-338	Low
chr1B_part1	49069973	49076628	id-339	High
chr1B_part1	49097912	49103133	id-340	High
chr1B_part1	49167333	49172955	id-341	High
chr1B_part1	49352079	49358837	id-342	High
chr1B_part1	49374132	49380823	id-343	High
chr1B_part1	49440997	49665353	id-344	Low
chr1B_part1	49686802	49842324	id-345	Low
chr1B_part1	51130263	51615642	id-346	Low
chr1B_part1	51619026	52404713	id-347	Low
chr1B_part1	57438127	57497692	id-348	Low
chr1B_part1	57813106	58115757	id-349	Low
chr1B_part1	58655802	58661476	id-350	High
chr1B_part1	58670055	58675478	id-351	High
chr1B_part1	59637244	59822762	id-352	Low
chr1B_part1	60126851	60256981	id-353	Low
chr1B_part1	60966637	61050982	id-354	Low
chr1B_part1	61094798	61099925	id-355	High
chr1B_part1	61178318	61234152	id-356	Low
chr1B_part1	62033918	62194719	id-357	Low
chr1B_part1	62239842	62418764	id-358	Low
chr1B_part1	76811706	76829162	id-359	High
chr1B_part1	76884756	76892430	id-360	High
chr1B_part1	76899768	76904984	id-361	High
chr1B_part1	77004024	77009869	id-362	High
chr1B_part1	107683651	107689018	id-363	High
chr1B_part1	110043937	110049248	id-364	High
chr1B_part1	146114532	146130024	id-365	High
chr1B_part1	165258265	165413092	id-366	Low
chr1B_part1	236711925	236718340	id-367	High
chr1B_part1	236733944	236741871	id-368	High
chr1B_part1	236746845	236756354	id-369	High
chr1B_part1	236768459	236773879	id-370	High
chr1B_part1	236819856	236828468	id-371	High
chr1B_part1	236902016	236908751	id-372	High
chr1B_part1	236940421	236946324	id-373	High
chr1B_part1	237036613	237042082	id-374	High
chr1B_part1	237113954	237122708	id-375	High
chr1B_part1	237402972	237428045	id-376	High
chr1B_part1	237435985	237442367	id-377	High
chr1B_part1	237454261	237459324	id-378	High
chr1B_part1	239414351	239479332	id-379	Low
chr1B_part1	239525329	239628453	id-380	Low
chr1B_part1	240763833	241136740	id-381	Low
chr1B_part1	241801076	241806642	id-382	High
chr1B_part1	241812695	241823311	id-383	High
chr1B_part1	241823973	241829932	id-384	High
chr1B_part1	241841977	241851952	id-385	High
chr1B_part1	241888756	241896157	id-386	High
chr1B_part1	241899326	241922871	id-387	High
chr1B_part1	244431745	244498926	id-388	Low
chr1B_part1	248155733	248218268	id-389	Low
chr1B_part1	279416376	279423435	id-390	High
chr1B_part1	296757185	296812400	id-391	Low
chr1B_part1	296813910	297012510	id-392	Low
chr1B_part1	297137076	297193276	id-393	Low
chr1B_part1	301284406	301364192	id-394	Low
chr1B_part1	301566654	301632485	id-395	Low
chr1B_part1	301634272	301775870	id-396	Low
chr1B_part1	301843503	301975377	id-397	Low
chr1B_part1	302064727	302125091	id-398	Low
chr1B_part1	302131002	302202829	id-399	Low
chr1B_part1	302245109	302296086	id-400	Low
chr1B_part1	302393784	302460047	id-401	Low
chr1B_part1	305180652	305269431	id-402	Low
chr1B_part1	305303134	305418164	id-403	Low
chr1B_part1	305543253	305622452	id-404	Low
chr1B_part1	305623591	305719312	id-405	Low
chr1B_part1	305757510	305842972	id-406	Low
chr1B_part1	305875516	306063129	id-407	Low
chr1B_part1	306094182	306228698	id-408	Low
chr1B_part1	306288533	306377906	id-409	Low
chr1B_part1	306378519	306431364	id-410	Low
chr1B_part1	306433284	306507821	id-411	Low
chr1B_part1	306515467	306571424	id-412	Low
chr1B_part1	306575337	306642696	id-413	Low
chr1B_part1	306713066	306787838	id-414	Low
chr1B_part1	306790530	306870404	id-415	Low
chr1B_part1	306939204	307002096	id-416	Low
chr1B_part1	307011229	307065205	id-417	Low
chr1B_part1	307078649	307139807	id-418	Low
chr1B_part1	307174096	307315277	id-419	Low
chr1B_part1	307315806	307403957	id-420	Low
chr1B_part1	307482194	307609868	id-421	Low
chr1B_part1	307611465	308011009	id-422	Low
chr1B_part1	308054257	308113758	id-423	Low
chr1B_part1	308170647	308332651	id-424	Low
chr1B_part1	308384104	308437233	id-425	Low
chr1B_part1	308440352	308508943	id-426	Low
chr1B_part1	308635619	308769446	id-427	Low
chr1B_part1	308770821	308903100	id-428	Low
chr1B_part1	308910328	309116241	id-429	Low
chr1B_part1	309887771	309892895	id-430	High
chr1B_part1	313685363	313745406	id-431	Low
chr1B_part1	314584223	314637711	id-432	Low
chr1B_part1	314638655	314733471	id-433	Low
chr1B_part1	314747363	315071208	id-434	Low
chr1B_part1	315072178	315382631	id-435	Low
chr1B_part1	315392214	315454359	id-436	Low
chr1B_part1	315550919	316291615	id-437	Low
chr1B_part1	316300600	316605115	id-438	Low
chr1B_part1	316607168	316739256	id-439	Low
chr1B_part1	316789429	316895013	id-440	Low
chr1B_part1	316927805	317009184	id-441	Low
chr1B_part1	317013853	317067805	id-442	Low
chr1B_part1	317123524	317175749	id-443	Low
chr1B_part1	317189767	317316164	id-444	Low
chr1B_part1	317500857	317573723	id-445	Low
chr1B_part1	317587548	317791952	id-446	Low
chr1B_part1	317856191	317909948	id-447	Low
chr1B_part1	317918753	317991443	id-448	Low
chr1B_part1	318001449	319418508	id-449	Low
chr1B_part1	319419426	319968730	id-450	Low
chr1B_part1	319973265	320985289	id-451	Low
chr1B_part1	320985943	321286238	id-452	Low
chr1B_part1	321286784	321429999	id-453	Low
chr1B_part1	321430673	321681388	id-454	Low
chr1B_part1	321709905	321875666	id-455	Low
chr1B_part1	321985161	322103704	id-456	Low
chr1B_part1	322118943	322386399	id-457	Low
chr1B_part1	328439680	328632480	id-458	Low
chr1B_part1	329967328	330229626	id-459	Low
chr1B_part1	330230230	330366770	id-460	Low
chr1B_part1	331530985	331539425	id-461	High
chr1B_part1	336276005	336351826	id-462	Low
chr1B_part1	337759738	337765068	id-463	High
chr1B_part1	372430189	372486921	id-464	Low
chr1B_part1	372526080	372583328	id-465	Low
chr1B_part1	374378091	374460154	id-466	Low
chr1B_part1	378927303	378932534	id-467	High
chr1B_part1	382387333	382510047	id-468	Low
chr1B_part1	389057075	389063046	id-469	High
chr1B_part1	391470961	391554535	id-470	Low
chr1B_part1	394247959	394358021	id-471	Low
chr1B_part1	400887384	400951994	id-472	Low
chr1B_part1	418265725	418343957	id-473	Low
chr1B_part1	419275430	419280505	id-474	High
chr1B_part1	434835309	435042911	id-475	Low
chr1B_part2	7636792	7719280	id-476	Low
chr1B_part2	13099776	13161084	id-477	Low
chr1B_part2	17285068	17417890	id-478	Low
chr1B_part2	18303705	18446885	id-479	Low
chr1B_part2	18470292	18594830	id-480	Low
chr1B_part2	18602665	18655153	id-481	Low
chr1B_part2	21858473	22579994	id-482	Low
chr1B_part2	22649806	22848426	id-483	Low
chr1B_part2	23077994	23183209	id-484	Low
chr1B_part2	23184835	23323255	id-485	Low
chr1B_part2	23323772	23400177	id-486	Low
chr1B_part2	23414130	23886249	id-487	Low
chr1B_part2	23909930	23972310	id-488	Low
chr1B_part2	23973009	24061251	id-489	Low
chr1B_part2	39997583	40118568	id-490	Low
chr1B_part2	40119100	40295325	id-491	Low
chr1B_part2	42672789	42733762	id-492	Low
chr1B_part2	94040089	94124451	id-493	Low
chr1B_part2	104369802	104455205	id-494	Low
chr1B_part2	104788185	104859276	id-495	Low
chr1B_part2	104934762	104992274	id-496	Low
chr1B_part2	105647722	105711842	id-497	Low
chr1B_part2	117220325	117285691	id-498	Low
chr1B_part2	125285434	125415200	id-499	Low
chr1B_part2	126277541	126342385	id-500	Low
chr1B_part2	126352504	126476626	id-501	Low
chr1B_part2	126850020	126922202	id-502	Low
chr1B_part2	127464857	127524540	id-503	Low
chr1B_part2	146356014	146447613	id-504	Low
chr1B_part2	150415700	150503281	id-505	Low
chr1B_part2	151257744	151371514	id-506	Low
chr1B_part2	151401442	151661413	id-507	Low
chr1B_part2	151782651	151959931	id-508	Low
chr1B_part2	151960497	152021011	id-509	Low
chr1B_part2	152025630	152076364	id-510	Low
chr1B_part2	152076964	152194102	id-511	Low
chr1B_part2	152296627	152367214	id-512	Low
chr1B_part2	153541465	153633122	id-513	Low
chr1B_part2	153650126	153826849	id-514	Low
chr1B_part2	174524232	174599466	id-515	Low
chr1B_part2	184599260	184656133	id-516	Low
chr1B_part2	184720620	184849309	id-517	Low
chr1B_part2	185047614	185110132	id-518	Low
chr1B_part2	185129956	185194669	id-519	Low
chr1B_part2	185239210	185298868	id-520	Low
chr1B_part2	188004803	188067989	id-521	Low
chr1B_part2	188998774	189075453	id-522	Low
chr1B_part2	192041054	192107804	id-523	Low
chr1B_part2	192120237	192195301	id-524	Low
chr1B_part2	192235337	192322414	id-525	Low
chr1B_part2	192998800	193091783	id-526	Low
chr1B_part2	193112806	193174720	id-527	Low
chr1B_part2	194296954	194372300	id-528	Low
chr1B_part2	194613833	194893439	id-529	Low
chr1B_part2	194899497	194989415	id-530	Low
chr1B_part2	194990003	195137517	id-531	Low
chr1B_part2	197596032	197601590	id-532	High
chr1B_part2	199382933	199720800	id-533	Low
chr1B_part2	199721451	199810205	id-534	Low
chr1B_part2	199810746	199887250	id-535	Low
chr1B_part2	200013102	200063412	id-536	Low
chr1B_part2	202830957	202884314	id-537	Low
chr1B_part2	203475772	203672030	id-538	Low
chr1B_part2	204103900	204203917	id-539	Low
chr1B_part2	207478085	207723208	id-540	Low
chr1B_part2	210948529	211261739	id-541	Low
chr1B_part2	211262747	211693839	id-542	Low
chr1B_part2	211694351	211813505	id-543	Low
chr1B_part2	211814031	211976819	id-544	Low
chr1B_part2	211977581	212454776	id-545	Low
chr1B_part2	212467000	212558061	id-546	Low
chr1B_part2	212847655	213373953	id-547	Low
chr1B_part2	213376523	213727118	id-548	Low
chr1B_part2	214550102	214793511	id-549	Low
chr1B_part2	214847102	214946026	id-550	Low
chr1B_part2	215170261	215254759	id-551	Low
chr1B_part2	216597672	216604692	id-552	High
chr1B_part2	216605206	216611599	id-553	High
chr1B_part2	220033576	220117896	id-554	Low
chr1B_part2	220118425	220190323	id-555	Low
chr1B_part2	220673969	220821691	id-556	Low
chr1B_part2	221847619	221947272	id-557	Low
chr1B_part2	221947912	222001706	id-558	Low
chr1B_part2	222228251	222400768	id-559	Low
chr1B_part2	224366974	224843034	id-560	Low
chr1B_part2	224843620	225296774	id-561	Low
chr1B_part2	225796940	225866644	id-562	Low
chr1B_part2	225921360	225927784	id-563	High
chr1B_part2	226418153	226521338	id-564	Low
chr1B_part2	226618647	226679056	id-565	Low
chr1B_part2	227465000	227527812	id-566	Low
chr1B_part2	227597615	227829607	id-567	Low
chr1B_part2	229027198	229088354	id-568	Low
chr1B_part2	230036789	230109935	id-569	Low
chr1B_part2	235359140	235694577	id-570	Low
chr1B_part2	235695327	235754634	id-571	Low
chr1B_part2	235790484	235848705	id-572	Low
chr1B_part2	236854894	236919191	id-573	Low
chr1B_part2	236931759	236982719	id-574	Low
chr1B_part2	237105920	237180264	id-575	Low
chr1B_part2	238769889	238852584	id-576	Low
chr1B_part2	239774663	240072970	id-577	Low
chr1B_part2	241893773	241954028	id-578	Low
chr1B_part2	241962243	242023027	id-579	Low
chr1B_part2	243013844	243075406	id-580	Low
chr1B_part2	243111585	243224703	id-581	Low
chr1B_part2	243229311	243235804	id-582	High
chr1B_part2	244324478	244402990	id-583	Low
chr1B_part2	247108129	247177829	id-584	Low
chr1B_part2	248715494	248797887	id-585	Low
chr1B_part2	250769507	250854674	id-586	Low
chr1B_part2	250855257	250916031	id-587	Low
chr1B_part2	250965576	251057906	id-588	Low
chr1D_part1	596671	1494168	id-589	Low
chr1D_part1	1494692	1797080	id-590	Low
chr1D_part1	1814940	2045541	id-591	Low
chr1D_part1	2720159	2858614	id-592	Low
chr1D_part1	3038875	3100928	id-593	Low
chr1D_part1	8466052	8553965	id-594	Low
chr1D_part1	8798048	8854550	id-595	Low
chr1D_part1	10514479	10520570	id-596	High
chr1D_part1	10745105	10806973	id-597	Low
chr1D_part1	11013940	11085058	id-598	Low
chr1D_part1	11235505	11398024	id-599	Low
chr1D_part1	12172235	12247289	id-600	Low
chr1D_part1	12759102	12818067	id-601	Low
chr1D_part1	13186973	13252585	id-602	Low
chr1D_part1	13399747	13469562	id-603	Low
chr1D_part1	13652633	13659001	id-604	High
chr1D_part1	13907785	13967666	id-605	Low
chr1D_part1	14059553	14114887	id-606	Low
chr1D_part1	14203640	14254486	id-607	Low
chr1D_part1	14307291	14374059	id-608	Low
chr1D_part1	14497283	14555906	id-609	Low
chr1D_part1	14720634	15032916	id-610	Low
chr1D_part1	15109787	15115233	id-611	High
chr1D_part1	15789152	15871923	id-612	Low
chr1D_part1	15877316	16068916	id-613	Low
chr1D_part1	19190200	19272308	id-614	Low
chr1D_part1	19273657	19341647	id-615	Low
chr1D_part1	19400891	19507002	id-616	Low
chr1D_part1	19570198	19705575	id-617	Low
chr1D_part1	19733160	19798071	id-618	Low
chr1D_part1	20459123	20556877	id-619	Low
chr1D_part1	21091789	21143504	id-620	Low
chr1D_part1	21249636	21308226	id-621	Low
chr1D_part1	21553640	21617479	id-622	Low
chr1D_part1	26799710	26873569	id-623	Low
chr1D_part1	26977115	27061568	id-624	Low
chr1D_part1	27155665	27276832	id-625	Low
chr1D_part1	27277771	27340500	id-626	Low
chr1D_part1	27381720	27469817	id-627	Low
chr1D_part1	28074905	28150790	id-628	Low
chr1D_part1	29037683	29348484	id-629	Low
chr1D_part1	31431468	31647779	id-630	Low
chr1D_part1	31667578	32481247	id-631	Low
chr1D_part1	32631674	32703823	id-632	Low
chr1D_part1	32829642	32884870	id-633	Low
chr1D_part1	33028614	33413056	id-634	Low
chr1D_part1	37573948	37649974	id-635	Low
chr1D_part1	37650536	37722310	id-636	Low
chr1D_part1	37722858	37773197	id-637	Low
chr1D_part1	38436303	38441422	id-638	High
chr1D_part1	38673197	38723571	id-639	Low
chr1D_part1	39588108	39638796	id-640	Low
chr1D_part1	40227427	40439983	id-641	Low
chr1D_part1	40503099	40571568	id-642	Low
chr1D_part1	40620551	40791019	id-643	Low
chr1D_part1	42069074	42131807	id-644	Low
chr1D_part1	42421156	42472061	id-645	Low
chr1D_part1	42492277	42559191	id-646	Low
chr1D_part1	43581786	43648230	id-647	Low
chr1D_part1	43717678	43810671	id-648	Low
chr1D_part1	43833910	43943956	id-649	Low
chr1D_part1	43950405	44053733	id-650	Low
chr1D_part1	44054240	44144172	id-651	Low
chr1D_part1	44178244	44251239	id-652	Low
chr1D_part1	44305699	44372176	id-653	Low
chr1D_part1	44374267	44566816	id-654	Low
chr1D_part1	44787055	44854263	id-655	Low
chr1D_part1	45203118	45263210	id-656	Low
chr1D_part1	45338005	45392691	id-657	Low
chr1D_part1	45409825	45483085	id-658	Low
chr1D_part1	45537778	45610873	id-659	Low
chr1D_part1	45719105	46094460	id-660	Low
chr1D_part1	47064798	47137977	id-661	Low
chr1D_part1	47883094	47935468	id-662	Low
chr1D_part1	48919225	48970868	id-663	Low
chr1D_part1	49809436	49880783	id-664	Low
chr1D_part1	54386657	54393718	id-665	High
chr1D_part1	70031354	70036446	id-666	High
chr1D_part1	78840675	78845919	id-667	High
chr1D_part1	83284830	83291400	id-668	High
chr1D_part1	85518001	85525538	id-669	High
chr1D_part1	89273379	89278432	id-670	High
chr1D_part1	92070096	92075108	id-671	High
chr1D_part1	93991916	93997112	id-672	High
chr1D_part1	101646193	101651277	id-673	High
chr1D_part1	103065586	103070647	id-674	High
chr1D_part1	124782289	124788376	id-675	High
chr1D_part1	141726809	141732134	id-676	High
chr1D_part1	142009829	142015843	id-677	High
chr1D_part1	162440118	162445769	id-678	High
chr1D_part1	169131176	169140918	id-679	High
chr1D_part1	185193979	185199450	id-680	High
chr1D_part1	187330813	187336172	id-681	High
chr1D_part1	188576760	188582115	id-682	High
chr1D_part1	201403160	201408389	id-683	High
chr1D_part1	207410168	207417646	id-684	High
chr1D_part1	207542293	207550898	id-685	High
chr1D_part1	207558381	207563872	id-686	High
chr1D_part1	207689195	207698252	id-687	High
chr1D_part1	210999053	211006247	id-688	High
chr1D_part1	211094038	211105349	id-689	High
chr1D_part1	211144634	211151823	id-690	High
chr1D_part1	213373441	213379378	id-691	High
chr1D_part1	213898921	213904754	id-692	High
chr1D_part1	215524117	215529146	id-693	High
chr1D_part1	219986929	219991959	id-694	High
chr1D_part1	230962763	230968367	id-695	High
chr1D_part1	231584703	231590685	id-696	High
chr1D_part1	247187093	247192813	id-697	High
chr1D_part1	253104694	253109904	id-698	High
chr1D_part1	258070950	258076323	id-699	High
chr1D_part1	267666559	267672829	id-700	High
chr1D_part1	268981301	268986742	id-701	High
chr1D_part1	287174825	287179934	id-702	High
chr1D_part1	296103593	296108980	id-703	High
chr1D_part1	297356973	297363105	id-704	High
chr1D_part1	300229096	300234939	id-705	High
chr1D_part1	304975173	304980752	id-706	High
chr1D_part1	305244425	305249464	id-707	High
chr1D_part1	305841606	305847498	id-708	High
chr1D_part1	312301208	312307003	id-709	High
chr1D_part1	315183006	315188596	id-710	High
chr1D_part1	324438462	324444054	id-711	High
chr1D_part1	336295226	336313167	id-712	High
chr1D_part1	336336785	336342663	id-713	High
chr1D_part1	336357817	336365284	id-714	High
chr1D_part1	341138887	341145966	id-715	High
chr1D_part1	345197979	345203791	id-716	High
chr1D_part1	353728416	353735238	id-717	High
chr1D_part1	362757856	362763034	id-718	High
chr1D_part1	365256376	365262520	id-719	High
chr1D_part1	366401900	366407093	id-720	High
chr1D_part1	369136748	369141983	id-721	High
chr1D_part1	370086925	370092961	id-722	High
chr1D_part1	371309207	371314364	id-723	High
chr1D_part1	371963755	371970169	id-724	High
chr1D_part1	373022137	373031223	id-725	High
chr1D_part1	373056567	373062035	id-726	High
chr1D_part1	373117706	373124417	id-727	High
chr1D_part1	373227554	373232757	id-728	High
chr1D_part1	373258330	373264033	id-729	High
chr1D_part1	373614704	373622111	id-730	High
chr1D_part1	381092734	381098181	id-731	High
chr1D_part1	394525332	394530755	id-732	High
chr1D_part1	398934008	398939689	id-733	High
chr1D_part1	414345614	414350968	id-734	High
chr1D_part1	427043776	427049874	id-735	High
chr1D_part1	434371715	434612312	id-736	Low
chr1D_part1	434614053	435046817	id-737	Low
chr1D_part1	442548258	442553452	id-738	High
chr1D_part1	448354783	448360185	id-739	High
chr2A_part1	833322	892567	id-740	Low
chr2A_part1	1919703	1929457	id-741	High
chr2A_part1	2168954	2179773	id-742	High
chr2A_part1	2196052	2203104	id-743	High
chr2A_part1	2228476	2233980	id-744	High
chr2A_part1	2260333	2265342	id-745	High
chr2A_part1	3111351	3249256	id-746	Low
chr2A_part1	3250196	3314979	id-747	Low
chr2A_part1	5210377	5269607	id-748	Low
chr2A_part1	6311049	6477014	id-749	Low
chr2A_part1	6477804	7327356	id-750	Low
chr2A_part1	7420987	7515848	id-751	Low
chr2A_part1	8822014	8828814	id-752	High
chr2A_part1	10917881	10981730	id-753	Low
chr2A_part1	11009741	11190038	id-754	Low
chr2A_part1	11190597	11377628	id-755	Low
chr2A_part1	11378503	11531310	id-756	Low
chr2A_part1	12263137	12268698	id-757	High
chr2A_part1	12835972	12841037	id-758	High
chr2A_part1	13107221	13117340	id-759	High
chr2A_part1	13123552	13130856	id-760	High
chr2A_part1	13131456	13139182	id-761	High
chr2A_part1	13227977	13236022	id-762	High
chr2A_part1	13449277	13455115	id-763	High
chr2A_part1	13475635	13481406	id-764	High
chr2A_part1	13962589	13969487	id-765	High
chr2A_part1	14525067	14691363	id-766	Low
chr2A_part1	18270576	18276367	id-767	High
chr2A_part1	18283065	18294244	id-768	High
chr2A_part1	20200162	20206863	id-769	High
chr2A_part1	20681238	20686367	id-770	High
chr2A_part1	21361526	21418922	id-771	Low
chr2A_part1	27183608	27241377	id-772	Low
chr2A_part1	30578315	30659251	id-773	Low
chr2A_part1	31100585	31163219	id-774	Low
chr2A_part1	32563214	32755792	id-775	Low
chr2A_part1	33056615	33262255	id-776	Low
chr2A_part1	35164269	35176986	id-777	High
chr2A_part1	43301882	43370605	id-778	Low
chr2A_part1	43863229	43918030	id-779	Low
chr2A_part1	45144501	46070121	id-780	Low
chr2A_part1	46377893	46915505	id-781	Low
chr2A_part1	47182743	47355108	id-782	Low
chr2A_part1	47357500	47444853	id-783	Low
chr2A_part1	60248312	60710939	id-784	Low
chr2A_part1	60866686	60922388	id-785	Low
chr2A_part1	61384161	61465727	id-786	Low
chr2A_part1	71524401	71582790	id-787	Low
chr2A_part1	71644712	71705257	id-788	Low
chr2A_part1	71794247	71799839	id-789	High
chr2A_part1	72014288	72068339	id-790	Low
chr2A_part1	72316940	72327040	id-791	High
chr2A_part1	73969621	74020074	id-792	Low
chr2A_part1	74166943	74239234	id-793	Low
chr2A_part1	74257301	74316724	id-794	Low
chr2A_part1	74458257	74527678	id-795	Low
chr2A_part1	76616587	76672753	id-796	Low
chr2A_part1	76776119	76835502	id-797	Low
chr2A_part1	77018781	77068808	id-798	Low
chr2A_part1	77795177	77924465	id-799	Low
chr2A_part1	79212805	79264521	id-800	Low
chr2A_part1	79613364	79618556	id-801	High
chr2A_part1	81740329	81745386	id-802	High
chr2A_part1	83204137	83418280	id-803	Low
chr2A_part1	83431329	83586874	id-804	Low
chr2A_part1	85084028	85161579	id-805	Low
chr2A_part1	85162088	85254889	id-806	Low
chr2A_part1	85611642	85812521	id-807	Low
chr2A_part1	86910383	86962897	id-808	Low
chr2A_part1	106385742	106473544	id-809	Low
chr2A_part1	106915141	107142645	id-810	Low
chr2A_part1	107587057	107697094	id-811	Low
chr2A_part1	107756490	107901856	id-812	Low
chr2A_part1	134986594	135070611	id-813	Low
chr2A_part1	138973410	139026355	id-814	Low
chr2A_part1	139511584	139934136	id-815	Low
chr2A_part1	139934816	140361159	id-816	Low
chr2A_part1	141236290	141246052	id-817	High
chr2A_part1	182928144	183002344	id-818	Low
chr2A_part1	184591780	184647865	id-819	Low
chr2A_part1	193790795	193863211	id-820	Low
chr2A_part1	196360621	196451655	id-821	Low
chr2A_part1	196831926	196884005	id-822	Low
chr2A_part1	203789469	203858705	id-823	Low
chr2A_part1	204090456	204096230	id-824	High
chr2A_part1	204763579	204820689	id-825	Low
chr2A_part1	211403993	211409041	id-826	High
chr2A_part1	211428913	211434705	id-827	High
chr2A_part1	211437372	211448242	id-828	High
chr2A_part1	211449290	211454362	id-829	High
chr2A_part1	211455022	211461561	id-830	High
chr2A_part1	211507833	211513127	id-831	High
chr2A_part1	239238452	239244017	id-832	High
chr2A_part1	248253792	248259278	id-833	High
chr2A_part1	252825336	252994008	id-834	Low
chr2A_part1	254832651	254841587	id-835	High
chr2A_part1	259283986	259290796	id-836	High
chr2A_part1	262644573	264125809	id-837	Low
chr2A_part1	265531024	265548526	id-838	High
chr2A_part1	269942778	270000946	id-839	Low
chr2A_part1	273684095	273689179	id-840	High
chr2A_part1	274730605	274738862	id-841	High
chr2A_part1	274758717	274765456	id-842	High
chr2A_part1	279055341	279060480	id-843	High
chr2A_part1	282860392	282865405	id-844	High
chr2A_part1	289680403	289735004	id-845	Low
chr2A_part1	298328256	298335480	id-846	High
chr2A_part1	299880078	299885391	id-847	High
chr2A_part1	314179444	314189959	id-848	High
chr2A_part1	314190788	314197648	id-849	High
chr2A_part1	316290033	316295259	id-850	High
chr2A_part1	326395995	326466696	id-851	Low
chr2A_part1	326617573	326686373	id-852	Low
chr2A_part1	326798417	326849135	id-853	Low
chr2A_part1	326908494	326990514	id-854	Low
chr2A_part1	327009950	327062538	id-855	Low
chr2A_part1	327760701	327813098	id-856	Low
chr2A_part1	327954339	328055356	id-857	Low
chr2A_part1	328284883	328401202	id-858	Low
chr2A_part1	328680448	328736101	id-859	Low
chr2A_part1	329297027	329362316	id-860	Low
chr2A_part1	335429561	335495676	id-861	Low
chr2A_part1	337829206	337835710	id-862	High
chr2A_part1	339620110	339722503	id-863	Low
chr2A_part1	339806723	339919790	id-864	Low
chr2A_part1	339969419	340036996	id-865	Low
chr2A_part1	340151162	340208814	id-866	Low
chr2A_part1	340209316	340319738	id-867	Low
chr2A_part1	340404446	340458191	id-868	Low
chr2A_part1	350791867	350799271	id-869	High
chr2A_part1	351753432	351760801	id-870	High
chr2A_part1	351781866	351787436	id-871	High
chr2A_part1	351932347	351937784	id-872	High
chr2A_part1	362919072	363576448	id-873	Low
chr2A_part1	377936791	378126799	id-874	Low
chr2A_part1	384882924	384888010	id-875	High
chr2A_part1	385119321	385125281	id-876	High
chr2A_part1	394792610	395042413	id-877	Low
chr2A_part1	395043119	395185205	id-878	Low
chr2A_part1	395185956	395243832	id-879	Low
chr2A_part1	395256140	395400639	id-880	Low
chr2A_part1	402916331	402969484	id-881	Low
chr2A_part1	405513518	405524322	id-882	High
chr2A_part1	408209084	408214388	id-883	High
chr2A_part1	419700483	419714012	id-884	High
chr2A_part1	419717339	419729968	id-885	High
chr2A_part1	419740221	419752725	id-886	High
chr2A_part1	419760688	419768197	id-887	High
chr2A_part1	419773036	419778446	id-888	High
chr2A_part1	426256742	426263841	id-889	High
chr2A_part1	459462917	459468731	id-890	High
chr2A_part1	459483857	459493866	id-891	High
chr2A_part1	459494541	459502842	id-892	High
chr2A_part2	28847390	28853948	id-893	High
chr2A_part2	30097692	30102865	id-894	High
chr2A_part2	30802021	30807503	id-895	High
chr2A_part2	36764228	36769330	id-896	High
chr2A_part2	37018695	37074119	id-897	Low
chr2A_part2	40041879	40052222	id-898	High
chr2A_part2	41319569	41324884	id-899	High
chr2A_part2	43629712	44187671	id-900	Low
chr2A_part2	62836948	62916314	id-901	Low
chr2A_part2	99740866	99796349	id-902	Low
chr2A_part2	124233135	124239326	id-903	High
chr2A_part2	132325269	132330621	id-904	High
chr2A_part2	142658486	142731368	id-905	Low
chr2A_part2	142736068	142789362	id-906	Low
chr2A_part2	148967044	148974632	id-907	High
chr2A_part2	148978148	148983178	id-908	High
chr2A_part2	154591217	154597434	id-909	High
chr2A_part2	158877394	158884049	id-910	High
chr2A_part2	165507422	165512856	id-911	High
chr2A_part2	180150980	180156054	id-912	High
chr2A_part2	185279478	186057569	id-913	Low
chr2A_part2	189013525	189070325	id-914	Low
chr2A_part2	198617391	198623227	id-915	High
chr2A_part2	203901911	203907887	id-916	High
chr2A_part2	210958927	211069601	id-917	Low
chr2A_part2	212166669	212371206	id-918	Low
chr2A_part2	222052958	222058409	id-919	High
chr2A_part2	227160214	227165670	id-920	High
chr2A_part2	241458351	241463931	id-921	High
chr2A_part2	246542536	246611768	id-922	Low
chr2A_part2	246885997	246938262	id-923	Low
chr2A_part2	246939095	247003022	id-924	Low
chr2A_part2	247061432	247123259	id-925	Low
chr2A_part2	247129973	247203363	id-926	Low
chr2A_part2	247261235	247314957	id-927	Low
chr2A_part2	247488758	247720431	id-928	Low
chr2A_part2	247897392	247982659	id-929	Low
chr2A_part2	248082201	248272861	id-930	Low
chr2A_part2	248273490	248386548	id-931	Low
chr2A_part2	248414498	248515067	id-932	Low
chr2A_part2	248518263	248589126	id-933	Low
chr2A_part2	250353423	250412709	id-934	Low
chr2A_part2	253686613	253744840	id-935	Low
chr2A_part2	259946736	260114655	id-936	Low
chr2A_part2	266413011	266418446	id-937	High
chr2A_part2	266422711	266434665	id-938	High
chr2A_part2	277088537	277098101	id-939	High
chr2A_part2	277099377	277106130	id-940	High
chr2A_part2	279673720	279744650	id-941	Low
chr2A_part2	280243903	280294067	id-942	Low
chr2A_part2	281865595	281872111	id-943	High
chr2A_part2	282771457	282840413	id-944	Low
chr2A_part2	285849853	286037782	id-945	Low
chr2A_part2	287530208	287535661	id-946	High
chr2A_part2	288847178	288860992	id-947	High
chr2A_part2	288898194	288995107	id-948	Low
chr2A_part2	289809360	289863767	id-949	Low
chr2A_part2	293646861	293713394	id-950	Low
chr2A_part2	294034771	294102628	id-951	Low
chr2A_part2	296277765	296284400	id-952	High
chr2A_part2	296293719	296307037	id-953	High
chr2A_part2	296307607	296313611	id-954	High
chr2A_part2	296315189	296322744	id-955	High
chr2A_part2	296574831	296773316	id-956	Low
chr2A_part2	296963984	297073379	id-957	Low
chr2A_part2	297214774	297268548	id-958	Low
chr2A_part2	297455172	297757559	id-959	Low
chr2A_part2	297765792	297927739	id-960	Low
chr2A_part2	297949753	298057281	id-961	Low
chr2A_part2	298057791	298117423	id-962	Low
chr2A_part2	298130317	298188585	id-963	Low
chr2A_part2	298388166	298576904	id-964	Low
chr2A_part2	298577480	298884377	id-965	Low
chr2A_part2	299586077	299671723	id-966	Low
chr2A_part2	300115626	300126306	id-967	High
chr2A_part2	300238022	300347288	id-968	Low
chr2A_part2	300348479	300440086	id-969	Low
chr2A_part2	300440714	300510327	id-970	Low
chr2A_part2	300518455	300610884	id-971	Low
chr2A_part2	300611428	300663811	id-972	Low
chr2A_part2	300665100	300988294	id-973	Low
chr2A_part2	301155963	301243461	id-974	Low
chr2A_part2	301247824	301309028	id-975	Low
chr2A_part2	301486163	301565816	id-976	Low
chr2A_part2	301962635	302095580	id-977	Low
chr2A_part2	302121424	302393714	id-978	Low
chr2A_part2	302567981	302635938	id-979	Low
chr2A_part2	302799506	302877016	id-980	Low
chr2A_part2	302922156	302979486	id-981	Low
chr2A_part2	303096119	303154780	id-982	Low
chr2A_part2	303226879	303290045	id-983	Low
chr2A_part2	303334187	303386402	id-984	Low
chr2A_part2	303486143	303627001	id-985	Low
chr2A_part2	303627573	303776338	id-986	Low
chr2A_part2	303845620	303917237	id-987	Low
chr2A_part2	304196585	304469684	id-988	Low
chr2A_part2	304472636	304541677	id-989	Low
chr2A_part2	304649634	304754051	id-990	Low
chr2A_part2	304767068	304924004	id-991	Low
chr2A_part2	304953225	305089234	id-992	Low
chr2A_part2	305137181	305191766	id-993	Low
chr2A_part2	305197929	305253426	id-994	Low
chr2A_part2	305653079	305667119	id-995	High
chr2A_part2	307286350	307341039	id-996	Low
chr2A_part2	307341597	307454289	id-997	Low
chr2A_part2	307454843	307594586	id-998	Low
chr2A_part2	308559195	308750727	id-999	Low
chr2A_part2	309171634	309324345	id-1000	Low
chr2A_part2	309337150	309419371	id-1001	Low
chr2A_part2	309422381	309428099	id-1002	High
chr2A_part2	310414378	310489150	id-1003	Low
chr2A_part2	310489933	310578180	id-1004	Low
chr2A_part2	311026901	311099132	id-1005	Low
chr2A_part2	311254985	311333161	id-1006	Low
chr2A_part2	313399830	313554887	id-1007	Low
chr2A_part2	313663334	313792506	id-1008	Low
chr2A_part2	313849178	313911292	id-1009	Low
chr2A_part2	313916383	314158455	id-1010	Low
chr2A_part2	314259874	314452493	id-1011	Low
chr2A_part2	314466927	314689265	id-1012	Low
chr2A_part2	314724451	314878225	id-1013	Low
chr2A_part2	314985442	315099791	id-1014	Low
chr2A_part2	315165373	315236540	id-1015	Low
chr2A_part2	315346678	315402967	id-1016	Low
chr2A_part2	315464404	315518320	id-1017	Low
chr2A_part2	315575254	315643780	id-1018	Low
chr2A_part2	316079461	316132220	id-1019	Low
chr2A_part2	316132774	316187400	id-1020	Low
chr2A_part2	316255611	316338635	id-1021	Low
chr2A_part2	316549859	316622128	id-1022	Low
chr2A_part2	316622655	316781028	id-1023	Low
chr2A_part2	316976453	317053395	id-1024	Low
chr2A_part2	317299025	317429549	id-1025	Low
chr2A_part2	317612179	317865493	id-1026	Low
chr2A_part2	317866049	317922233	id-1027	Low
chr2A_part2	318060690	318132318	id-1028	Low
chr2B_part1	111696	313597	id-1029	Low
chr2B_part1	1054752	1155883	id-1030	Low
chr2B_part1	1251857	1329495	id-1031	Low
chr2B_part1	2757198	2946318	id-1032	Low
chr2B_part1	2950936	3259516	id-1033	Low
chr2B_part1	3394443	3657111	id-1034	Low
chr2B_part1	3658121	3774879	id-1035	Low
chr2B_part1	4724142	4729572	id-1036	High
chr2B_part1	4731248	4736812	id-1037	High
chr2B_part1	4752540	4758583	id-1038	High
chr2B_part1	4760289	4767021	id-1039	High
chr2B_part1	4786555	4791680	id-1040	High
chr2B_part1	6062246	6176777	id-1041	Low
chr2B_part1	7803378	8238770	id-1042	Low
chr2B_part1	8415134	8514652	id-1043	Low
chr2B_part1	8515201	8594983	id-1044	Low
chr2B_part1	8597063	8731110	id-1045	Low
chr2B_part1	9139223	9197019	id-1046	Low
chr2B_part1	9197854	9343251	id-1047	Low
chr2B_part1	9396368	9681919	id-1048	Low
chr2B_part1	9810733	10064048	id-1049	Low
chr2B_part1	10222223	10722515	id-1050	Low
chr2B_part1	11168826	11175239	id-1051	High
chr2B_part1	11175852	11185091	id-1052	High
chr2B_part1	11187396	11194237	id-1053	High
chr2B_part1	11198350	11205978	id-1054	High
chr2B_part1	11209473	11214892	id-1055	High
chr2B_part1	11433193	11722812	id-1056	Low
chr2B_part1	11724940	11829949	id-1057	Low
chr2B_part1	11913171	11988519	id-1058	Low
chr2B_part1	13409089	13492791	id-1059	Low
chr2B_part1	13493396	13632011	id-1060	Low
chr2B_part1	13735585	13810125	id-1061	Low
chr2B_part1	13828386	14043594	id-1062	Low
chr2B_part1	14048526	14173284	id-1063	Low
chr2B_part1	14174033	14346791	id-1064	Low
chr2B_part1	14350805	14413454	id-1065	Low
chr2B_part1	14432769	14514664	id-1066	Low
chr2B_part1	15269540	15275704	id-1067	High
chr2B_part1	15441328	15447410	id-1068	High
chr2B_part1	15709080	15992117	id-1069	Low
chr2B_part1	16036072	16247799	id-1070	Low
chr2B_part1	16248487	16814449	id-1071	Low
chr2B_part1	17170219	17233701	id-1072	Low
chr2B_part1	17236370	17349951	id-1073	Low
chr2B_part1	17391663	17453364	id-1074	Low
chr2B_part1	17594618	17701259	id-1075	Low
chr2B_part1	17702242	17780062	id-1076	Low
chr2B_part1	18958816	19068127	id-1077	Low
chr2B_part1	19617388	19837838	id-1078	Low
chr2B_part1	19882225	19964973	id-1079	Low
chr2B_part1	20360970	20367725	id-1080	High
chr2B_part1	22321038	22548809	id-1081	Low
chr2B_part1	22556938	22617801	id-1082	Low
chr2B_part1	22618603	22724407	id-1083	Low
chr2B_part1	23028565	23105695	id-1084	Low
chr2B_part1	23390304	23460192	id-1085	Low
chr2B_part1	24276934	24531238	id-1086	Low
chr2B_part1	24693768	24705194	id-1087	High
chr2B_part1	25296353	25349546	id-1088	Low
chr2B_part1	25350352	25430770	id-1089	Low
chr2B_part1	25602771	25794462	id-1090	Low
chr2B_part1	26122833	26131559	id-1091	High
chr2B_part1	30910110	30981035	id-1092	Low
chr2B_part1	33385112	33459759	id-1093	Low
chr2B_part1	33966295	34074774	id-1094	Low
chr2B_part1	38124863	38178605	id-1095	Low
chr2B_part1	45621681	45696751	id-1096	Low
chr2B_part1	45816713	46002919	id-1097	Low
chr2B_part1	46024189	46075634	id-1098	Low
chr2B_part1	46119688	46197467	id-1099	Low
chr2B_part1	46200791	46468837	id-1100	Low
chr2B_part1	46506182	46560640	id-1101	Low
chr2B_part1	46602998	46657902	id-1102	Low
chr2B_part1	46678308	46800380	id-1103	Low
chr2B_part1	46801363	46878600	id-1104	Low
chr2B_part1	46893027	47155463	id-1105	Low
chr2B_part1	47750296	47805532	id-1106	Low
chr2B_part1	49908588	49978334	id-1107	Low
chr2B_part1	49985200	50284492	id-1108	Low
chr2B_part1	50289425	50345987	id-1109	Low
chr2B_part1	50763392	50769344	id-1110	High
chr2B_part1	50789413	50871532	id-1111	Low
chr2B_part1	51148319	51155107	id-1112	High
chr2B_part1	51745503	51877112	id-1113	Low
chr2B_part1	51937885	51995703	id-1114	Low
chr2B_part1	51996715	52114018	id-1115	Low
chr2B_part1	52353264	52420767	id-1116	Low
chr2B_part1	52421850	52613273	id-1117	Low
chr2B_part1	53152925	53295665	id-1118	Low
chr2B_part1	53299944	53401020	id-1119	Low
chr2B_part1	58051575	58057116	id-1120	High
chr2B_part1	58060781	58069405	id-1121	High
chr2B_part1	58746735	58753147	id-1122	High
chr2B_part1	58775862	58790357	id-1123	High
chr2B_part1	58801734	58806735	id-1124	High
chr2B_part1	65237097	65315917	id-1125	Low
chr2B_part1	90072706	90137152	id-1126	Low
chr2B_part1	94288922	94297046	id-1127	High
chr2B_part1	99386509	99497030	id-1128	Low
chr2B_part1	99798217	99947558	id-1129	Low
chr2B_part1	99962496	100018067	id-1130	Low
chr2B_part1	103923710	104005085	id-1131	Low
chr2B_part1	104005672	104062552	id-1132	Low
chr2B_part1	106000315	106078664	id-1133	Low
chr2B_part1	106619176	106716525	id-1134	Low
chr2B_part1	108684000	108789942	id-1135	Low
chr2B_part1	109189108	109719262	id-1136	Low
chr2B_part1	117931868	117987442	id-1137	Low
chr2B_part1	118793941	118866594	id-1138	Low
chr2B_part1	123100761	123517049	id-1139	Low
chr2B_part1	123517622	124841401	id-1140	Low
chr2B_part1	124857638	126169558	id-1141	Low
chr2B_part1	126196631	126309909	id-1142	Low
chr2B_part1	126310448	127325490	id-1143	Low
chr2B_part1	127326981	128259591	id-1144	Low
chr2B_part1	128645363	128653072	id-1145	High
chr2B_part1	134242567	134375204	id-1146	Low
chr2B_part1	134375954	134477656	id-1147	Low
chr2B_part1	134545088	134601862	id-1148	Low
chr2B_part1	134602369	134699424	id-1149	Low
chr2B_part1	136806544	136949236	id-1150	Low
chr2B_part1	136950499	137187994	id-1151	Low
chr2B_part1	137210522	137340712	id-1152	Low
chr2B_part1	137341219	137793584	id-1153	Low
chr2B_part1	138557666	138612566	id-1154	Low
chr2B_part1	138746995	138752665	id-1155	High
chr2B_part1	140252707	140337852	id-1156	Low
chr2B_part1	140386677	140496969	id-1157	Low
chr2B_part1	140553694	140744852	id-1158	Low
chr2B_part1	140789756	141149551	id-1159	Low
chr2B_part1	141192760	141281833	id-1160	Low
chr2B_part1	141384047	141564877	id-1161	Low
chr2B_part1	141778088	141832147	id-1162	Low
chr2B_part1	142374138	142751062	id-1163	Low
chr2B_part1	142751720	142850158	id-1164	Low
chr2B_part1	147837805	147843358	id-1165	High
chr2B_part1	156233036	156296670	id-1166	Low
chr2B_part1	156606501	156656527	id-1167	Low
chr2B_part1	156669595	156836859	id-1168	Low
chr2B_part1	156837361	156902961	id-1169	Low
chr2B_part1	156922725	157035743	id-1170	Low
chr2B_part1	157662957	157670476	id-1171	High
chr2B_part1	157671011	157684953	id-1172	High
chr2B_part1	157685585	157691663	id-1173	High
chr2B_part1	157695898	157701034	id-1174	High
chr2B_part1	157701820	157716815	id-1175	High
chr2B_part1	167717382	167724445	id-1176	High
chr2B_part1	167887353	167893616	id-1177	High
chr2B_part1	176031154	176095520	id-1178	Low
chr2B_part1	176180492	176242486	id-1179	Low
chr2B_part1	176315172	176367023	id-1180	Low
chr2B_part1	176409674	176691725	id-1181	Low
chr2B_part1	176753060	177216112	id-1182	Low
chr2B_part1	177219055	177547767	id-1183	Low
chr2B_part1	181213336	181349142	id-1184	Low
chr2B_part1	191479838	191485896	id-1185	High
chr2B_part1	193774204	193907190	id-1186	Low
chr2B_part1	195005961	195163911	id-1187	Low
chr2B_part1	195165850	195366569	id-1188	Low
chr2B_part1	197044477	197049911	id-1189	High
chr2B_part1	202934117	203821879	id-1190	Low
chr2B_part1	203822521	204330770	id-1191	Low
chr2B_part1	204347317	204421318	id-1192	Low
chr2B_part1	204422358	205408550	id-1193	Low
chr2B_part1	205409070	205642638	id-1194	Low
chr2B_part1	205644516	205899232	id-1195	Low
chr2B_part1	205910318	205993889	id-1196	Low
chr2B_part1	205996177	206103613	id-1197	Low
chr2B_part1	210342378	210393803	id-1198	Low
chr2B_part1	210498603	210596496	id-1199	Low
chr2B_part1	238716023	238862895	id-1200	Low
chr2B_part1	244261263	244266781	id-1201	High
chr2B_part1	253821359	253827717	id-1202	High
chr2B_part1	275302102	275310556	id-1203	High
chr2B_part1	275317323	275329968	id-1204	High
chr2B_part1	358026585	358032423	id-1205	High
chr2B_part1	383086402	383091407	id-1206	High
chr2B_part1	397669895	397676555	id-1207	High
chr2B_part1	412070757	412075795	id-1208	High
chr2B_part1	419448915	419454409	id-1209	High
chr2B_part1	447697191	447704462	id-1210	High
chr2B_part1	453082652	453141845	id-1211	Low
chr2B_part2	1602905	1609944	id-1212	High
chr2B_part2	1930388	1935660	id-1213	High
chr2B_part2	2355238	2360448	id-1214	High
chr2B_part2	3693321	3699827	id-1215	High
chr2B_part2	13956376	13961778	id-1216	High
chr2B_part2	30667486	30672936	id-1217	High
chr2B_part2	31400309	31405545	id-1218	High
chr2B_part2	37311351	37316497	id-1219	High
chr2B_part2	37728633	37733726	id-1220	High
chr2B_part2	41594942	41601393	id-1221	High
chr2B_part2	42977691	42982979	id-1222	High
chr2B_part2	45149756	45154883	id-1223	High
chr2B_part2	59486768	59492052	id-1224	High
chr2B_part2	64432002	64437137	id-1225	High
chr2B_part2	70524491	70531218	id-1226	High
chr2B_part2	79158497	79209827	id-1227	Low
chr2B_part2	88821815	88994834	id-1228	Low
chr2B_part2	90703584	90709003	id-1229	High
chr2B_part2	92215116	92542705	id-1230	Low
chr2B_part2	94704158	94766680	id-1231	Low
chr2B_part2	100950613	100957621	id-1232	High
chr2B_part2	100984884	100990176	id-1233	High
chr2B_part2	106247000	106252498	id-1234	High
chr2B_part2	120003503	120070479	id-1235	Low
chr2B_part2	120195787	120277548	id-1236	Low
chr2B_part2	120694152	120755804	id-1237	Low
chr2B_part2	120825648	120962423	id-1238	Low
chr2B_part2	120962992	121425192	id-1239	Low
chr2B_part2	121567910	121669993	id-1240	Low
chr2B_part2	123183703	123238098	id-1241	Low
chr2B_part2	125944908	126060636	id-1242	Low
chr2B_part2	131622201	131723678	id-1243	Low
chr2B_part2	144216568	144222161	id-1244	High
chr2B_part2	145802999	145808191	id-1245	High
chr2B_part2	149226604	149232347	id-1246	High
chr2B_part2	150706255	151104576	id-1247	Low
chr2B_part2	151105085	151730419	id-1248	Low
chr2B_part2	155933776	155938942	id-1249	High
chr2B_part2	162225887	162357767	id-1250	Low
chr2B_part2	163848943	163906818	id-1251	Low
chr2B_part2	164008399	164075873	id-1252	Low
chr2B_part2	164098836	164199057	id-1253	Low
chr2B_part2	164199724	164303136	id-1254	Low
chr2B_part2	177345619	177352589	id-1255	High
chr2B_part2	179410434	179697242	id-1256	Low
chr2B_part2	179702245	180236206	id-1257	Low
chr2B_part2	180237401	180351321	id-1258	Low
chr2B_part2	180356681	180473538	id-1259	Low
chr2B_part2	180474486	180953176	id-1260	Low
chr2B_part2	181305754	181363504	id-1261	Low
chr2B_part2	185685407	185699502	id-1262	High
chr2B_part2	189534579	189542633	id-1263	High
chr2B_part2	192743275	192748605	id-1264	High
chr2B_part2	193613360	193618669	id-1265	High
chr2B_part2	194985912	194991059	id-1266	High
chr2B_part2	196385518	196396625	id-1267	High
chr2B_part2	196607769	196613075	id-1268	High
chr2B_part2	201214248	201223627	id-1269	High
chr2B_part2	202172075	202287067	id-1270	Low
chr2B_part2	204664199	204960719	id-1271	Low
chr2B_part2	206927266	206932297	id-1272	High
chr2B_part2	207482423	207548332	id-1273	Low
chr2B_part2	207548923	207758145	id-1274	Low
chr2B_part2	207767210	207957084	id-1275	Low
chr2B_part2	207973260	208210880	id-1276	Low
chr2B_part2	208372040	208434130	id-1277	Low
chr2B_part2	209023657	209029088	id-1278	High
chr2B_part2	209377945	209431768	id-1279	Low
chr2B_part2	212107718	212116549	id-1280	High
chr2B_part2	212130659	212137893	id-1281	High
chr2B_part2	212171085	212180255	id-1282	High
chr2B_part2	212252587	212260249	id-1283	High
chr2B_part2	212280802	212288809	id-1284	High
chr2B_part2	212301998	212311084	id-1285	High
chr2B_part2	214543302	214548542	id-1286	High
chr2B_part2	229915948	230055541	id-1287	Low
chr2B_part2	230093830	230168978	id-1288	Low
chr2B_part2	230211613	230262193	id-1289	Low
chr2B_part2	230540999	230990324	id-1290	Low
chr2B_part2	230990846	231877043	id-1291	Low
chr2B_part2	231877655	232047354	id-1292	Low
chr2B_part2	232052388	232153511	id-1293	Low
chr2B_part2	232168985	232264966	id-1294	Low
chr2B_part2	232280171	232383479	id-1295	Low
chr2B_part2	232384750	232523638	id-1296	Low
chr2B_part2	232544016	232605487	id-1297	Low
chr2B_part2	232606171	232821803	id-1298	Low
chr2B_part2	232837651	233259239	id-1299	Low
chr2B_part2	233306166	233599595	id-1300	Low
chr2B_part2	234029745	234115708	id-1301	Low
chr2B_part2	235241731	236099867	id-1302	Low
chr2B_part2	236101619	236264311	id-1303	Low
chr2B_part2	236268263	236496223	id-1304	Low
chr2B_part2	238957144	239236891	id-1305	Low
chr2B_part2	239317987	239393803	id-1306	Low
chr2B_part2	239516270	239636543	id-1307	Low
chr2B_part2	242390905	242461716	id-1308	Low
chr2B_part2	242715996	242770627	id-1309	Low
chr2B_part2	244014637	244021937	id-1310	High
chr2B_part2	250491009	250496589	id-1311	High
chr2B_part2	262905521	262958440	id-1312	Low
chr2B_part2	263071907	263319419	id-1313	Low
chr2B_part2	264029355	264103372	id-1314	Low
chr2B_part2	264786234	264887910	id-1315	Low
chr2B_part2	264998783	265175555	id-1316	Low
chr2B_part2	265481728	265580436	id-1317	Low
chr2B_part2	265581018	265692674	id-1318	Low
chr2B_part2	268880624	269103334	id-1319	Low
chr2B_part2	271727282	271840404	id-1320	Low
chr2B_part2	274492661	274976866	id-1321	Low
chr2B_part2	276309399	276407967	id-1322	Low
chr2B_part2	279676028	279741709	id-1323	Low
chr2B_part2	279978146	280404533	id-1324	Low
chr2B_part2	280424875	280494285	id-1325	Low
chr2B_part2	280837447	280907920	id-1326	Low
chr2B_part2	280908464	280981614	id-1327	Low
chr2B_part2	283690125	283695933	id-1328	High
chr2B_part2	287801363	288033908	id-1329	Low
chr2B_part2	288525989	288624638	id-1330	Low
chr2B_part2	291300989	291619242	id-1331	Low
chr2B_part2	293104203	293154319	id-1332	Low
chr2B_part2	293328175	293407924	id-1333	Low
chr2B_part2	293883283	293961032	id-1334	Low
chr2B_part2	294633852	294648724	id-1335	High
chr2B_part2	296905733	297100238	id-1336	Low
chr2B_part2	297104823	297215745	id-1337	Low
chr2B_part2	297219794	297563932	id-1338	Low
chr2B_part2	297860035	297870729	id-1339	High
chr2B_part2	298386291	298591257	id-1340	Low
chr2B_part2	298843434	299077990	id-1341	Low
chr2B_part2	299274886	299360020	id-1342	Low
chr2B_part2	302074801	302080829	id-1343	High
chr2B_part2	303084429	303136543	id-1344	Low
chr2B_part2	303270466	303323975	id-1345	Low
chr2B_part2	303796991	303847457	id-1346	Low
chr2B_part2	303848899	303914289	id-1347	Low
chr2B_part2	303915011	303994845	id-1348	Low
chr2B_part2	304000507	304066658	id-1349	Low
chr2B_part2	304067165	304176413	id-1350	Low
chr2B_part2	304354020	304467097	id-1351	Low
chr2B_part2	304467654	304602684	id-1352	Low
chr2B_part2	304664198	304722377	id-1353	Low
chr2B_part2	304725190	304819742	id-1354	Low
chr2B_part2	304927163	305162251	id-1355	Low
chr2B_part2	305171917	305319772	id-1356	Low
chr2B_part2	305378229	305447275	id-1357	Low
chr2B_part2	305590064	305677696	id-1358	Low
chr2B_part2	305680744	305948253	id-1359	Low
chr2B_part2	305957874	306080745	id-1360	Low
chr2B_part2	306133166	306220180	id-1361	Low
chr2B_part2	307042396	307098888	id-1362	Low
chr2B_part2	308110481	308668822	id-1363	Low
chr2B_part2	310777139	310828237	id-1364	Low
chr2B_part2	310899215	311315609	id-1365	Low
chr2B_part2	312375366	312465743	id-1366	Low
chr2B_part2	312469026	312575576	id-1367	Low
chr2B_part2	312860593	312917649	id-1368	Low
chr2B_part2	313055570	313122688	id-1369	Low
chr2B_part2	314806983	314819471	id-1370	High
chr2B_part2	314821512	314826902	id-1371	High
chr2B_part2	315441484	315819844	id-1372	Low
chr2B_part2	315875451	315968424	id-1373	Low
chr2B_part2	317756442	317763028	id-1374	High
chr2B_part2	318599407	318753281	id-1375	Low
chr2B_part2	319363549	319463712	id-1376	Low
chr2B_part2	319465703	319621257	id-1377	Low
chr2B_part2	320597654	320604094	id-1378	High
chr2B_part2	320903466	321041990	id-1379	Low
chr2B_part2	321466283	321475298	id-1380	High
chr2B_part2	321476453	321484512	id-1381	High
chr2B_part2	321485018	321491438	id-1382	High
chr2B_part2	321834563	321905500	id-1383	Low
chr2B_part2	321951288	322110289	id-1384	Low
chr2B_part2	322653539	322658635	id-1385	High
chr2B_part2	325111719	325117936	id-1386	High
chr2B_part2	325569341	325747485	id-1387	Low
chr2B_part2	325749150	325822765	id-1388	Low
chr2B_part2	325988278	325994998	id-1389	High
chr2B_part2	326037693	326043708	id-1390	High
chr2B_part2	326044428	326050084	id-1391	High
chr2B_part2	326162308	326233662	id-1392	Low
chr2B_part2	326536518	326594810	id-1393	Low
chr2B_part2	326797718	326894424	id-1394	Low
chr2B_part2	326933164	327010502	id-1395	Low
chr2B_part2	327011133	327300971	id-1396	Low
chr2B_part2	327888056	328083465	id-1397	Low
chr2B_part2	328167047	328260981	id-1398	Low
chr2B_part2	328825767	328906436	id-1399	Low
chr2B_part2	328917875	328924857	id-1400	High
chr2B_part2	329019042	329029593	id-1401	High
chr2B_part2	330814042	330819801	id-1402	High
chr2B_part2	333049168	333156170	id-1403	Low
chr2B_part2	333242723	333247835	id-1404	High
chr2B_part2	333352537	333460746	id-1405	Low
chr2B_part2	333461270	333544650	id-1406	Low
chr2B_part2	333545544	333631320	id-1407	Low
chr2B_part2	333635711	333750224	id-1408	Low
chr2B_part2	333838688	334534123	id-1409	Low
chr2B_part2	336391566	336473435	id-1410	Low
chr2B_part2	340098940	340104060	id-1411	High
chr2B_part2	340323272	340575552	id-1412	Low
chr2B_part2	340576682	340739098	id-1413	Low
chr2B_part2	340739716	340810713	id-1414	Low
chr2B_part2	340878413	341032909	id-1415	Low
chr2B_part2	341033533	341151053	id-1416	Low
chr2B_part2	341192752	341345374	id-1417	Low
chr2B_part2	341346126	341673971	id-1418	Low
chr2B_part2	341680118	341806652	id-1419	Low
chr2B_part2	341807253	342024837	id-1420	Low
chr2B_part2	342270583	342276312	id-1421	High
chr2B_part2	345733963	345739899	id-1422	High
chr2B_part2	346159889	346238785	id-1423	Low
chr2B_part2	346239364	346398804	id-1424	Low
chr2B_part2	346399352	346468822	id-1425	Low
chr2B_part2	346518751	346700316	id-1426	Low
chr2B_part2	346750577	346814545	id-1427	Low
chr2D_part1	946851	1059739	id-1428	Low
chr2D_part1	1736935	1814755	id-1429	Low
chr2D_part1	3181518	3186775	id-1430	High
chr2D_part1	7691100	7698828	id-1431	High
chr2D_part1	7704664	7710619	id-1432	High
chr2D_part1	7716763	7724105	id-1433	High
chr2D_part1	7730314	7744674	id-1434	High
chr2D_part1	7768773	7775721	id-1435	High
chr2D_part1	7837870	7843393	id-1436	High
chr2D_part1	8710593	8717344	id-1437	High
chr2D_part1	11226041	11235508	id-1438	High
chr2D_part1	14134226	14196139	id-1439	Low
chr2D_part1	14449125	14458229	id-1440	High
chr2D_part1	14838255	14970610	id-1441	Low
chr2D_part1	14977576	15125577	id-1442	Low
chr2D_part1	15134953	15186921	id-1443	Low
chr2D_part1	15218819	15278286	id-1444	Low
chr2D_part1	15526498	15582929	id-1445	Low
chr2D_part1	16252790	16336669	id-1446	Low
chr2D_part1	17655498	17770591	id-1447	Low
chr2D_part1	18770013	19019646	id-1448	Low
chr2D_part1	21001943	21015023	id-1449	High
chr2D_part1	21032186	21195313	id-1450	Low
chr2D_part1	21196072	21250490	id-1451	Low
chr2D_part1	21251010	21504125	id-1452	Low
chr2D_part1	21715844	21776581	id-1453	Low
chr2D_part1	21914347	21920782	id-1454	High
chr2D_part1	22735623	22742269	id-1455	High
chr2D_part1	23659898	23665555	id-1456	High
chr2D_part1	41789406	41794478	id-1457	High
chr2D_part1	97040350	97045688	id-1458	High
chr2D_part1	158380084	158499655	id-1459	Low
chr2D_part1	163289568	163294634	id-1460	High
chr2D_part1	184092616	184772707	id-1461	Low
chr2D_part1	193855631	193905824	id-1462	Low
chr2D_part1	202782488	202790693	id-1463	High
chr2D_part1	210537013	210542672	id-1464	High
chr2D_part1	249337017	249342760	id-1465	High
chr2D_part1	264866710	264873332	id-1466	High
chr2D_part1	271546013	271693988	id-1467	Low
chr2D_part1	272259111	272355746	id-1468	Low
chr2D_part1	284121431	284131752	id-1469	High
chr2D_part1	373911010	373918130	id-1470	High
chr2D_part1	373919479	373929481	id-1471	High
chr2D_part1	373937032	373960980	id-1472	High
chr2D_part1	374015416	374021558	id-1473	High
chr2D_part1	374032811	374039507	id-1474	High
chr2D_part1	374044729	374055387	id-1475	High
chr2D_part1	374061947	374071360	id-1476	High
chr2D_part1	374073101	374080587	id-1477	High
chr2D_part1	397187408	397242893	id-1478	Low
chr2D_part1	405341106	405393619	id-1479	Low
chr2D_part1	411012293	411017303	id-1480	High
chr2D_part2	71931372	71939384	id-1481	High
chr2D_part2	122672219	122679306	id-1482	High
chr2D_part2	137950293	138077019	id-1483	Low
chr2D_part2	138896874	138956224	id-1484	Low
chr2D_part2	139792790	140221673	id-1485	Low
chr2D_part2	140557411	141161714	id-1486	Low
chr2D_part2	142690205	143110997	id-1487	Low
chr2D_part2	144009796	144130211	id-1488	Low
chr2D_part2	144539667	144673376	id-1489	Low
chr2D_part2	145212599	145265529	id-1490	Low
chr2D_part2	145780045	145979901	id-1491	Low
chr2D_part2	146583745	146705455	id-1492	Low
chr2D_part2	147580365	147636920	id-1493	Low
chr2D_part2	147743694	147808985	id-1494	Low
chr2D_part2	155339670	155400870	id-1495	Low
chr2D_part2	156326864	156470809	id-1496	Low
chr2D_part2	156496431	156548033	id-1497	Low
chr2D_part2	156667640	156823523	id-1498	Low
chr2D_part2	156874945	156928423	id-1499	Low
chr2D_part2	156991219	157095568	id-1500	Low
chr2D_part2	157514662	157615475	id-1501	Low
chr2D_part2	169872495	170036479	id-1502	Low
chr2D_part2	170100026	170196983	id-1503	Low
chr2D_part2	170196983	170203438	id-1504	High
chr2D_part2	170264186	170469998	id-1505	Low
chr2D_part2	170471910	170579877	id-1506	Low
chr2D_part2	171681018	171815657	id-1507	Low
chr2D_part2	171931028	171937394	id-1508	High
chr2D_part2	172361867	172441554	id-1509	Low
chr2D_part2	172752917	172856558	id-1510	Low
chr2D_part2	173149883	173220293	id-1511	Low
chr2D_part2	173227453	173369923	id-1512	Low
chr2D_part2	174397239	174509374	id-1513	Low
chr2D_part2	174509924	174704981	id-1514	Low
chr2D_part2	174706164	175130418	id-1515	Low
chr2D_part2	175361954	175421425	id-1516	Low
chr2D_part2	176738038	176801322	id-1517	Low
chr2D_part2	176919041	177135014	id-1518	Low
chr2D_part2	177146844	177198296	id-1519	Low
chr2D_part2	178175374	178547130	id-1520	Low
chr2D_part2	178547891	178617189	id-1521	Low
chr2D_part2	178694364	178775232	id-1522	Low
chr2D_part2	183154793	183161344	id-1523	High
chr2D_part2	187998858	188004719	id-1524	High
chr3A_part1	5321658	6212091	id-1525	Low
chr3A_part1	6926497	7014122	id-1526	Low
chr3A_part1	7476170	7574199	id-1527	Low
chr3A_part1	7658391	7777209	id-1528	Low
chr3A_part1	7966681	8033001	id-1529	Low
chr3A_part1	8081326	8163903	id-1530	Low
chr3A_part1	8260677	8377882	id-1531	Low
chr3A_part1	8378601	8588731	id-1532	Low
chr3A_part1	9376937	9442562	id-1533	Low
chr3A_part1	9628404	9717666	id-1534	Low
chr3A_part1	9951366	10151455	id-1535	Low
chr3A_part1	10350141	10357517	id-1536	High
chr3A_part1	10362303	10498752	id-1537	Low
chr3A_part1	10593013	10673943	id-1538	Low
chr3A_part1	10680764	10822671	id-1539	Low
chr3A_part1	10823209	10943631	id-1540	Low
chr3A_part1	11025497	11235061	id-1541	Low
chr3A_part1	11236588	11355108	id-1542	Low
chr3A_part1	11404692	11457322	id-1543	Low
chr3A_part1	11474363	11525301	id-1544	Low
chr3A_part1	11642725	11749149	id-1545	Low
chr3A_part1	12041762	12142834	id-1546	Low
chr3A_part1	12513059	12741440	id-1547	Low
chr3A_part1	13091317	13150539	id-1548	Low
chr3A_part1	13155659	13334927	id-1549	Low
chr3A_part1	13339308	13399322	id-1550	Low
chr3A_part1	13683166	13733517	id-1551	Low
chr3A_part1	13736777	13788938	id-1552	Low
chr3A_part1	13926082	14033272	id-1553	Low
chr3A_part1	14081605	14289447	id-1554	Low
chr3A_part1	14294846	14772241	id-1555	Low
chr3A_part1	14774109	14841343	id-1556	Low
chr3A_part1	14941494	15010833	id-1557	Low
chr3A_part1	15336422	15344740	id-1558	High
chr3A_part1	16017991	16088837	id-1559	Low
chr3A_part1	16130414	16246654	id-1560	Low
chr3A_part1	16464244	16598634	id-1561	Low
chr3A_part1	16665764	16890429	id-1562	Low
chr3A_part1	16932998	16993455	id-1563	Low
chr3A_part1	17731797	17798617	id-1564	Low
chr3A_part1	17802835	17859147	id-1565	Low
chr3A_part1	18154054	18163988	id-1566	High
chr3A_part1	18658593	18719993	id-1567	Low
chr3A_part1	19188211	19267574	id-1568	Low
chr3A_part1	21214369	21224330	id-1569	High
chr3A_part1	21275327	21285698	id-1570	High
chr3A_part1	21289281	21299084	id-1571	High
chr3A_part1	22549521	22555691	id-1572	High
chr3A_part1	22672845	22733172	id-1573	Low
chr3A_part1	25199518	25206812	id-1574	High
chr3A_part1	32168938	32174002	id-1575	High
chr3A_part1	33980230	33987556	id-1576	High
chr3A_part1	33988819	34005496	id-1577	High
chr3A_part1	67198490	67252320	id-1578	Low
chr3A_part1	69761189	70139019	id-1579	Low
chr3A_part1	71461341	71468360	id-1580	High
chr3A_part1	118413765	118418989	id-1581	High
chr3A_part1	133066574	133521331	id-1582	Low
chr3A_part1	140269407	140482286	id-1583	Low
chr3A_part1	149098137	149103678	id-1584	High
chr3A_part1	168420855	168426484	id-1585	High
chr3A_part1	181431464	181436595	id-1586	High
chr3A_part1	233363151	233370003	id-1587	High
chr3A_part1	245428474	245433696	id-1588	High
chr3A_part1	283244251	283249363	id-1589	High
chr3A_part1	325247582	325254145	id-1590	High
chr3A_part1	329976454	329981668	id-1591	High
chr3A_part1	335237989	335242991	id-1592	High
chr3A_part1	340950297	340955449	id-1593	High
chr3A_part1	350316397	350321408	id-1594	High
chr3A_part1	370936634	370941713	id-1595	High
chr3A_part1	395350921	395356144	id-1596	High
chr3A_part1	397753216	397758766	id-1597	High
chr3A_part1	404342944	404351042	id-1598	High
chr3A_part1	404377819	404383628	id-1599	High
chr3A_part1	416458487	416463904	id-1600	High
chr3A_part2	3727343	3733941	id-1601	High
chr3A_part2	27849126	27903668	id-1602	Low
chr3A_part2	30056232	30144902	id-1603	Low
chr3A_part2	30145412	30247322	id-1604	Low
chr3A_part2	35397966	35451749	id-1605	Low
chr3A_part2	47814911	47820121	id-1606	High
chr3A_part2	57265392	57354596	id-1607	Low
chr3A_part2	72219425	72270178	id-1608	Low
chr3A_part2	72880957	72936455	id-1609	Low
chr3A_part2	77909644	78066552	id-1610	Low
chr3A_part2	78114486	78184493	id-1611	Low
chr3A_part2	78532763	78542453	id-1612	High
chr3A_part2	106433731	106486489	id-1613	Low
chr3A_part2	108907302	109071589	id-1614	Low
chr3A_part2	110009145	110059935	id-1615	Low
chr3A_part2	112283261	112353185	id-1616	Low
chr3A_part2	123922560	123977387	id-1617	Low
chr3A_part2	124048864	124102481	id-1618	Low
chr3A_part2	124422613	124508628	id-1619	Low
chr3A_part2	124514479	124572879	id-1620	Low
chr3A_part2	150397533	150402626	id-1621	High
chr3A_part2	150512963	150518787	id-1622	High
chr3A_part2	170147250	170241591	id-1623	Low
chr3A_part2	170347642	170398818	id-1624	Low
chr3A_part2	190717325	190812018	id-1625	Low
chr3A_part2	197337523	197391192	id-1626	Low
chr3A_part2	198354656	198465423	id-1627	Low
chr3A_part2	198478381	198529944	id-1628	Low
chr3A_part2	198965892	199019879	id-1629	Low
chr3A_part2	199146459	199196906	id-1630	Low
chr3A_part2	205095150	205181405	id-1631	Low
chr3A_part2	205194038	205250255	id-1632	Low
chr3A_part2	209787171	209792418	id-1633	High
chr3A_part2	209842841	209920045	id-1634	Low
chr3A_part2	217650471	217657413	id-1635	High
chr3A_part2	217660423	217667863	id-1636	High
chr3A_part2	220920407	220995982	id-1637	Low
chr3A_part2	231731485	231850268	id-1638	Low
chr3A_part2	231850853	231951660	id-1639	Low
chr3A_part2	236150228	236237984	id-1640	Low
chr3A_part2	239383667	239477557	id-1641	Low
chr3A_part2	239624562	239675530	id-1642	Low
chr3A_part2	241300077	241386388	id-1643	Low
chr3A_part2	242608952	242668082	id-1644	Low
chr3A_part2	242674164	242759266	id-1645	Low
chr3A_part2	246139070	246144548	id-1646	High
chr3A_part2	253655811	253729152	id-1647	Low
chr3A_part2	253905440	253990276	id-1648	Low
chr3A_part2	254571296	254580014	id-1649	High
chr3A_part2	256266424	256327720	id-1650	Low
chr3A_part2	261162982	261168236	id-1651	High
chr3A_part2	264149969	264202869	id-1652	Low
chr3A_part2	265545291	265659353	id-1653	Low
chr3A_part2	265738164	265832710	id-1654	Low
chr3A_part2	265891005	266120489	id-1655	Low
chr3A_part2	266138187	266288322	id-1656	Low
chr3A_part2	266383079	266482603	id-1657	Low
chr3A_part2	266603678	266662985	id-1658	Low
chr3A_part2	266831670	266898975	id-1659	Low
chr3A_part2	267972909	268038157	id-1660	Low
chr3A_part2	268534949	268630306	id-1661	Low
chr3A_part2	275887738	275949601	id-1662	Low
chr3A_part2	276317108	276489703	id-1663	Low
chr3A_part2	286285390	286764206	id-1664	Low
chr3A_part2	286764728	287096005	id-1665	Low
chr3A_part2	287100107	287223364	id-1666	Low
chr3A_part2	287776391	287859590	id-1667	Low
chr3A_part2	288689146	288768891	id-1668	Low
chr3A_part2	288773734	288784069	id-1669	High
chr3A_part2	289701983	289761435	id-1670	Low
chr3A_part2	291101358	291152625	id-1671	Low
chr3A_part2	292590025	292651433	id-1672	Low
chr3A_part2	292707508	292783013	id-1673	Low
chr3A_part2	292980031	293080841	id-1674	Low
chr3A_part2	293203848	293466589	id-1675	Low
chr3A_part2	293652588	293781803	id-1676	Low
chr3A_part2	293835111	293887088	id-1677	Low
chr3A_part2	293974310	294131149	id-1678	Low
chr3A_part2	294176512	294666257	id-1679	Low
chr3A_part2	295386532	295721233	id-1680	Low
chr3A_part2	296560637	296718254	id-1681	Low
chr3B_part1	725295	793666	id-1682	Low
chr3B_part1	991607	1214075	id-1683	Low
chr3B_part1	1237970	1339374	id-1684	Low
chr3B_part1	1352171	1423143	id-1685	Low
chr3B_part1	1462062	1586764	id-1686	Low
chr3B_part1	2421798	2473644	id-1687	Low
chr3B_part1	2514525	2880876	id-1688	Low
chr3B_part1	2881782	2959898	id-1689	Low
chr3B_part1	2964323	3023685	id-1690	Low
chr3B_part1	3598949	3651665	id-1691	Low
chr3B_part1	4344075	4433473	id-1692	Low
chr3B_part1	4564539	4627330	id-1693	Low
chr3B_part1	4964928	5044846	id-1694	Low
chr3B_part1	5045361	5102790	id-1695	Low
chr3B_part1	5200866	5400896	id-1696	Low
chr3B_part1	5448802	5523795	id-1697	Low
chr3B_part1	5964960	5971027	id-1698	High
chr3B_part1	5990014	6071359	id-1699	Low
chr3B_part1	6182119	6244624	id-1700	Low
chr3B_part1	7751746	7815346	id-1701	Low
chr3B_part1	7876239	7932190	id-1702	Low
chr3B_part1	8900511	9031341	id-1703	Low
chr3B_part1	9039947	9092320	id-1704	Low
chr3B_part1	9782517	9916535	id-1705	Low
chr3B_part1	11664445	11735499	id-1706	Low
chr3B_part1	13412359	13471695	id-1707	Low
chr3B_part1	14379641	14389159	id-1708	High
chr3B_part1	14394144	14405286	id-1709	High
chr3B_part1	15184501	15453939	id-1710	Low
chr3B_part1	17410318	17556788	id-1711	Low
chr3B_part1	18672947	18752784	id-1712	Low
chr3B_part1	19376708	19382469	id-1713	High
chr3B_part1	19750590	19869626	id-1714	Low
chr3B_part1	22919992	23013429	id-1715	Low
chr3B_part1	27054045	27182744	id-1716	Low
chr3B_part1	27329399	27335164	id-1717	High
chr3B_part1	29788701	29794876	id-1718	High
chr3B_part1	29822946	29828344	id-1719	High
chr3B_part1	29931590	29937192	id-1720	High
chr3B_part1	30263091	30470559	id-1721	Low
chr3B_part1	31485099	31646982	id-1722	Low
chr3B_part1	32112407	32183437	id-1723	Low
chr3B_part1	32287841	32374850	id-1724	Low
chr3B_part1	32802487	32940124	id-1725	Low
chr3B_part1	32950605	33088680	id-1726	Low
chr3B_part1	33141503	33259720	id-1727	Low
chr3B_part1	34151706	34240021	id-1728	Low
chr3B_part1	34565924	34648819	id-1729	Low
chr3B_part1	34909379	35016247	id-1730	Low
chr3B_part1	35153698	35211058	id-1731	Low
chr3B_part1	35225991	35286998	id-1732	Low
chr3B_part1	35548345	35600265	id-1733	Low
chr3B_part1	35689685	35788094	id-1734	Low
chr3B_part1	35793533	35851323	id-1735	Low
chr3B_part1	36559674	36627950	id-1736	Low
chr3B_part1	37104174	37166042	id-1737	Low
chr3B_part1	37169900	37232040	id-1738	Low
chr3B_part1	38167947	38223519	id-1739	Low
chr3B_part1	39474130	39525053	id-1740	Low
chr3B_part1	41079820	41148160	id-1741	Low
chr3B_part1	42185565	42246777	id-1742	Low
chr3B_part1	44682350	44732362	id-1743	Low
chr3B_part1	45365123	45519417	id-1744	Low
chr3B_part1	46104952	46231280	id-1745	Low
chr3B_part1	46232016	46461932	id-1746	Low
chr3B_part1	49413539	49672668	id-1747	Low
chr3B_part1	51022668	51142361	id-1748	Low
chr3B_part1	51967100	52484924	id-1749	Low
chr3B_part1	52485566	52642570	id-1750	Low
chr3B_part1	52772948	52855722	id-1751	Low
chr3B_part1	52891222	53194808	id-1752	Low
chr3B_part1	53814572	53961843	id-1753	Low
chr3B_part1	68024005	68080699	id-1754	Low
chr3B_part1	68088795	68187176	id-1755	Low
chr3B_part1	69421392	69603459	id-1756	Low
chr3B_part1	70874671	70966257	id-1757	Low
chr3B_part1	70981134	71117085	id-1758	Low
chr3B_part1	71184934	71306816	id-1759	Low
chr3B_part1	75795108	75899380	id-1760	Low
chr3B_part1	82940056	83205355	id-1761	Low
chr3B_part1	83300308	83307058	id-1762	High
chr3B_part1	89591307	89672027	id-1763	Low
chr3B_part1	103590049	103838280	id-1764	Low
chr3B_part1	104184620	104420954	id-1765	Low
chr3B_part1	104421517	104548749	id-1766	Low
chr3B_part1	104554103	104604389	id-1767	Low
chr3B_part1	104605015	104696600	id-1768	Low
chr3B_part1	104697383	104927177	id-1769	Low
chr3B_part1	107987171	108238124	id-1770	Low
chr3B_part1	108243302	108409647	id-1771	Low
chr3B_part1	108832669	108900198	id-1772	Low
chr3B_part1	111213264	111509297	id-1773	Low
chr3B_part1	121036122	121136625	id-1774	Low
chr3B_part1	123865689	123965930	id-1775	Low
chr3B_part1	124449583	124501535	id-1776	Low
chr3B_part1	124820995	124873493	id-1777	Low
chr3B_part1	124936440	125139202	id-1778	Low
chr3B_part1	125139871	125199579	id-1779	Low
chr3B_part1	128375486	128558693	id-1780	Low
chr3B_part1	134622858	134771935	id-1781	Low
chr3B_part1	134793817	134942739	id-1782	Low
chr3B_part1	148554123	148604445	id-1783	Low
chr3B_part1	154187533	154203641	id-1784	High
chr3B_part1	155391876	155459704	id-1785	Low
chr3B_part1	168267702	168683063	id-1786	Low
chr3B_part1	169830684	170069674	id-1787	Low
chr3B_part1	170070317	170592369	id-1788	Low
chr3B_part1	170593002	171589577	id-1789	Low
chr3B_part1	172160994	172166092	id-1790	High
chr3B_part1	194932113	194994759	id-1791	Low
chr3B_part1	205565221	205571254	id-1792	High
chr3B_part1	211620633	211627292	id-1793	High
chr3B_part1	214317604	214387692	id-1794	Low
chr3B_part1	214452174	214505310	id-1795	Low
chr3B_part1	214719225	214938354	id-1796	Low
chr3B_part1	215173701	215283209	id-1797	Low
chr3B_part1	217545188	217603278	id-1798	Low
chr3B_part1	217682701	217742055	id-1799	Low
chr3B_part1	218298760	218370998	id-1800	Low
chr3B_part1	218393270	218521411	id-1801	Low
chr3B_part1	218521968	218600751	id-1802	Low
chr3B_part1	218670471	218740812	id-1803	Low
chr3B_part1	218886572	218944907	id-1804	Low
chr3B_part1	219026712	219147067	id-1805	Low
chr3B_part1	219176797	219237308	id-1806	Low
chr3B_part1	219619049	219678015	id-1807	Low
chr3B_part1	219820517	219871738	id-1808	Low
chr3B_part1	219912925	219989535	id-1809	Low
chr3B_part1	220019598	220135589	id-1810	Low
chr3B_part1	220199605	220257314	id-1811	Low
chr3B_part1	220354939	220495118	id-1812	Low
chr3B_part1	220527981	220581417	id-1813	Low
chr3B_part1	220661478	220727003	id-1814	Low
chr3B_part1	221681394	221735229	id-1815	Low
chr3B_part1	222215773	222277735	id-1816	Low
chr3B_part1	222825466	223032350	id-1817	Low
chr3B_part1	223045656	223343607	id-1818	Low
chr3B_part1	223381359	223500819	id-1819	Low
chr3B_part1	223552254	223678319	id-1820	Low
chr3B_part1	223698925	223768778	id-1821	Low
chr3B_part1	223807513	223889358	id-1822	Low
chr3B_part1	223965921	224164862	id-1823	Low
chr3B_part1	224321947	224373253	id-1824	Low
chr3B_part1	224373928	224425232	id-1825	Low
chr3B_part1	232301886	232371106	id-1826	Low
chr3B_part1	249254942	249314358	id-1827	Low
chr3B_part1	265296385	265301459	id-1828	High
chr3B_part1	278078907	278084155	id-1829	High
chr3B_part1	286383280	286437336	id-1830	Low
chr3B_part1	288340564	288403277	id-1831	Low
chr3B_part1	289898053	291832646	id-1832	Low
chr3B_part1	301472279	301477435	id-1833	High
chr3B_part1	320910315	320962555	id-1834	Low
chr3B_part1	326816657	326867272	id-1835	Low
chr3B_part1	334558610	334563848	id-1836	High
chr3B_part1	347021951	347093541	id-1837	Low
chr3B_part1	347434175	347439854	id-1838	High
chr3B_part1	347455180	347462878	id-1839	High
chr3B_part1	347484282	347490916	id-1840	High
chr3B_part1	347506477	347513971	id-1841	High
chr3B_part1	347594085	347602506	id-1842	High
chr3B_part1	348491935	348651419	id-1843	Low
chr3B_part1	348784932	349068955	id-1844	Low
chr3B_part1	363827333	363890710	id-1845	Low
chr3B_part1	367524590	367530762	id-1846	High
chr3B_part1	388848269	388906888	id-1847	Low
chr3B_part1	391394156	391399732	id-1848	High
chr3B_part1	407955503	408028664	id-1849	Low
chr3B_part1	414186487	414276620	id-1850	Low
chr3B_part1	414403302	414471253	id-1851	Low
chr3B_part2	617327	859837	id-1852	Low
chr3B_part2	5474383	5485212	id-1853	High
chr3B_part2	6030803	6211821	id-1854	Low
chr3B_part2	25539837	25599223	id-1855	Low
chr3B_part2	38908857	39032090	id-1856	Low
chr3B_part2	39063285	39288957	id-1857	Low
chr3B_part2	43909276	43914841	id-1858	High
chr3B_part2	57255963	57310259	id-1859	Low
chr3B_part2	60409000	60541431	id-1860	Low
chr3B_part2	63363875	63417044	id-1861	Low
chr3B_part2	93055940	93063613	id-1862	High
chr3B_part2	94018149	94023906	id-1863	High
chr3B_part2	95742064	95864142	id-1864	Low
chr3B_part2	96692292	96745354	id-1865	Low
chr3B_part2	97505892	97515470	id-1866	High
chr3B_part2	99727926	99733496	id-1867	High
chr3B_part2	107581629	107771099	id-1868	Low
chr3B_part2	111395722	111400839	id-1869	High
chr3B_part2	111414153	111419215	id-1870	High
chr3B_part2	111419803	111427803	id-1871	High
chr3B_part2	115809119	115859995	id-1872	Low
chr3B_part2	116625012	116751606	id-1873	Low
chr3B_part2	116772296	116868611	id-1874	Low
chr3B_part2	116898739	116999083	id-1875	Low
chr3B_part2	117009380	117085647	id-1876	Low
chr3B_part2	117118834	117256307	id-1877	Low
chr3B_part2	117256617	117262946	id-1878	High
chr3B_part2	133823753	134129688	id-1879	Low
chr3B_part2	134131585	134247119	id-1880	Low
chr3B_part2	136422015	136537203	id-1881	Low
chr3B_part2	137320573	137326104	id-1882	High
chr3B_part2	143093351	143155422	id-1883	Low
chr3B_part2	151641150	151646916	id-1884	High
chr3B_part2	154184498	154189662	id-1885	High
chr3B_part2	166813341	166818594	id-1886	High
chr3B_part2	167246797	167253344	id-1887	High
chr3B_part2	167335259	167345064	id-1888	High
chr3B_part2	167423622	167432756	id-1889	High
chr3B_part2	167585074	167592652	id-1890	High
chr3B_part2	167664681	167670436	id-1891	High
chr3B_part2	167727544	167735955	id-1892	High
chr3B_part2	167778359	167785142	id-1893	High
chr3B_part2	167786320	167809000	id-1894	High
chr3B_part2	167848569	167853927	id-1895	High
chr3B_part2	167941577	167947558	id-1896	High
chr3B_part2	168083547	168090804	id-1897	High
chr3B_part2	168097731	168102756	id-1898	High
chr3B_part2	168138380	168144453	id-1899	High
chr3B_part2	180437657	180555163	id-1900	Low
chr3B_part2	181014070	181019753	id-1901	High
chr3B_part2	189018253	189070501	id-1902	Low
chr3B_part2	192970570	192976143	id-1903	High
chr3B_part2	209913764	209974193	id-1904	Low
chr3B_part2	211986180	212040948	id-1905	Low
chr3B_part2	224808776	224865968	id-1906	Low
chr3B_part2	230463214	230468265	id-1907	High
chr3B_part2	240008829	240223467	id-1908	Low
chr3B_part2	248921818	248927891	id-1909	High
chr3B_part2	249318444	249742112	id-1910	Low
chr3B_part2	251042042	251105444	id-1911	Low
chr3B_part2	257552673	257661856	id-1912	Low
chr3B_part2	260620078	260683072	id-1913	Low
chr3B_part2	260683747	260746386	id-1914	Low
chr3B_part2	263264165	263316995	id-1915	Low
chr3B_part2	265549578	265608447	id-1916	Low
chr3B_part2	266223798	266229453	id-1917	High
chr3B_part2	268278199	268356204	id-1918	Low
chr3B_part2	268362556	268420017	id-1919	Low
chr3B_part2	269848073	269916110	id-1920	Low
chr3B_part2	281055362	281221760	id-1921	Low
chr3B_part2	281438171	281511866	id-1922	Low
chr3B_part2	281650265	281749716	id-1923	Low
chr3B_part2	281824060	282009607	id-1924	Low
chr3B_part2	282010180	282075268	id-1925	Low
chr3B_part2	282694824	282776830	id-1926	Low
chr3B_part2	287863619	287868759	id-1927	High
chr3B_part2	287920787	287928859	id-1928	High
chr3B_part2	288556607	288607071	id-1929	Low
chr3B_part2	288607697	288660234	id-1930	Low
chr3B_part2	288671936	288753004	id-1931	Low
chr3B_part2	292567711	292620876	id-1932	Low
chr3B_part2	292931619	292989697	id-1933	Low
chr3B_part2	293070411	293142317	id-1934	Low
chr3B_part2	293229741	293347060	id-1935	Low
chr3B_part2	294036638	294101012	id-1936	Low
chr3B_part2	294101543	294289004	id-1937	Low
chr3B_part2	295032711	295173871	id-1938	Low
chr3B_part2	295195695	295314175	id-1939	Low
chr3B_part2	295398361	295592798	id-1940	Low
chr3B_part2	295658327	295893554	id-1941	Low
chr3B_part2	295894298	296060263	id-1942	Low
chr3B_part2	296061323	296184183	id-1943	Low
chr3B_part2	296473487	296693248	id-1944	Low
chr3B_part2	296752502	297045637	id-1945	Low
chr3B_part2	297067609	297131691	id-1946	Low
chr3B_part2	298978195	299089525	id-1947	Low
chr3B_part2	299883862	300120338	id-1948	Low
chr3B_part2	300173598	300248526	id-1949	Low
chr3B_part2	300384661	300434973	id-1950	Low
chr3B_part2	305265821	305271818	id-1951	High
chr3B_part2	306599862	306606313	id-1952	High
chr3B_part2	310571510	310908024	id-1953	Low
chr3B_part2	312006758	312067885	id-1954	Low
chr3B_part2	313059705	313113937	id-1955	Low
chr3B_part2	313343791	313415897	id-1956	Low
chr3B_part2	315191999	315264855	id-1957	Low
chr3B_part2	316349151	316361209	id-1958	High
chr3B_part2	318885494	318890530	id-1959	High
chr3B_part2	321952500	321958775	id-1960	High
chr3B_part2	322573379	322819725	id-1961	Low
chr3B_part2	323292832	323343303	id-1962	Low
chr3B_part2	324005768	324096594	id-1963	Low
chr3B_part2	330243323	330298384	id-1964	Low
chr3B_part2	330985604	331038122	id-1965	Low
chr3B_part2	331049304	331124514	id-1966	Low
chr3B_part2	331155734	331210100	id-1967	Low
chr3B_part2	331211917	331355357	id-1968	Low
chr3B_part2	333249691	333306589	id-1969	Low
chr3B_part2	334539568	334592632	id-1970	Low
chr3B_part2	334971555	334976970	id-1971	High
chr3B_part2	339033542	339274507	id-1972	Low
chr3B_part2	339324892	339415778	id-1973	Low
chr3B_part2	339568723	339634803	id-1974	Low
chr3B_part2	344864233	344879438	id-1975	High
chr3B_part2	344880107	344887017	id-1976	High
chr3B_part2	344889768	344907622	id-1977	High
chr3B_part2	345984454	346108795	id-1978	Low
chr3B_part2	346189851	346196020	id-1979	High
chr3B_part2	346196687	346203067	id-1980	High
chr3B_part2	346439994	346581000	id-1981	Low
chr3B_part2	346613082	346680497	id-1982	Low
chr3B_part2	347415093	347645125	id-1983	Low
chr3B_part2	348200140	348286331	id-1984	Low
chr3B_part2	348493500	348501586	id-1985	High
chr3B_part2	350426150	350482221	id-1986	Low
chr3B_part2	350503589	350509193	id-1987	High
chr3B_part2	350540869	350789203	id-1988	Low
chr3B_part2	350797073	350946254	id-1989	Low
chr3B_part2	350958194	351023321	id-1990	Low
chr3B_part2	351049045	351138933	id-1991	Low
chr3B_part2	352315328	352372263	id-1992	Low
chr3B_part2	352828330	352946882	id-1993	Low
chr3B_part2	353325048	353332252	id-1994	High
chr3B_part2	353801788	353873976	id-1995	Low
chr3B_part2	353874726	354454958	id-1996	Low
chr3B_part2	354754100	354841905	id-1997	Low
chr3B_part2	354854677	354978970	id-1998	Low
chr3B_part2	354979885	355222896	id-1999	Low
chr3B_part2	355595165	355600425	id-2000	High
[truncated: 4,360 more rows]
