# Supplementary material for: DAWN: a resource for yielding insights into the diversity among wheat genomes
Source: BMC Genomics. 2018 Dec 17;19:941. doi: 10.1186/s12864-018-5228-2 (PMC6296097; doi:10.1186/s12864-018-5228-2)
Supplement: Supplementary file 6 — ZIP file containing BED5 format files of high and low read coverage regions. BED5 format file for each WGS accession. The score column (5th column) indicates if the feature (row) represents a region which has >2*SD above (High) or below (Low) the mean read coverage. (ZIP 1455 kb) [file 12864_2018_5228_MOESM6_ESM.zip › read_coverage_high_low/Gladius.realigned.bam.bw.high_low.bed]

chr1A_part1	2377686	2386990	id-1	High
chr1A_part1	3487912	3493756	id-2	High
chr1A_part1	4203472	4208556	id-3	High
chr1A_part1	5504987	5995654	id-4	Low
chr1A_part1	6002167	6152769	id-5	Low
chr1A_part1	6153329	6297656	id-6	Low
chr1A_part1	9152257	9163733	id-7	High
chr1A_part1	9177068	9182364	id-8	High
chr1A_part1	9644158	9696396	id-9	Low
chr1A_part1	12509219	12567021	id-10	Low
chr1A_part1	12919692	13083784	id-11	Low
chr1A_part1	13085745	13191855	id-12	Low
chr1A_part1	13274894	13412734	id-13	Low
chr1A_part1	13567299	13576032	id-14	High
chr1A_part1	13638246	13644758	id-15	High
chr1A_part1	14833946	14841023	id-16	High
chr1A_part1	15063808	15143594	id-17	Low
chr1A_part1	15232456	15315659	id-18	Low
chr1A_part1	15354396	15418038	id-19	Low
chr1A_part1	15550595	15686248	id-20	Low
chr1A_part1	15697810	15840823	id-21	Low
chr1A_part1	16042762	16192307	id-22	Low
chr1A_part1	16298600	16372367	id-23	Low
chr1A_part1	16550729	16838163	id-24	Low
chr1A_part1	16998613	17003885	id-25	High
chr1A_part1	17007789	17017902	id-26	High
chr1A_part1	18278887	18285806	id-27	High
chr1A_part1	18287545	18293220	id-28	High
chr1A_part1	18868041	18936756	id-29	Low
chr1A_part1	19121838	19138235	id-30	High
chr1A_part1	19144025	19234094	id-31	Low
chr1A_part1	19275224	19417025	id-32	Low
chr1A_part1	19547128	19553170	id-33	High
chr1A_part1	19781567	19847894	id-34	Low
chr1A_part1	20534618	20543415	id-35	High
chr1A_part1	21072065	21102032	id-36	High
chr1A_part1	21103964	21110178	id-37	High
chr1A_part1	21242408	21252818	id-38	High
chr1A_part1	22119814	22188680	id-39	Low
chr1A_part1	22362984	22371127	id-40	High
chr1A_part1	27509487	27514725	id-41	High
chr1A_part1	27584153	27635823	id-42	Low
chr1A_part1	27636653	27726089	id-43	Low
chr1A_part1	28051249	28113600	id-44	Low
chr1A_part1	28114339	28173646	id-45	Low
chr1A_part1	28254596	28353598	id-46	Low
chr1A_part1	28366364	28372745	id-47	High
chr1A_part1	29785229	29807358	id-48	High
chr1A_part1	30651240	30721829	id-49	Low
chr1A_part1	38842474	38866097	id-50	High
chr1A_part1	39513681	39566915	id-51	Low
chr1A_part1	39701868	39752986	id-52	Low
chr1A_part1	41405346	41414293	id-53	High
chr1A_part1	41518482	41523786	id-54	High
chr1A_part1	41525337	41537776	id-55	High
chr1A_part1	41538494	41544848	id-56	High
chr1A_part1	44118106	44169311	id-57	Low
chr1A_part1	46536267	46777012	id-58	Low
chr1A_part1	52068473	52139914	id-59	Low
chr1A_part1	58838780	58844637	id-60	High
chr1A_part1	94117443	94123303	id-61	High
chr1A_part1	115069729	115076489	id-62	High
chr1A_part1	128010186	128016584	id-63	High
chr1A_part1	128028341	128048378	id-64	High
chr1A_part1	128049219	128057474	id-65	High
chr1A_part1	128067550	128074917	id-66	High
chr1A_part1	128077350	128083681	id-67	High
chr1A_part1	128088732	128105048	id-68	High
chr1A_part1	128107883	128113195	id-69	High
chr1A_part1	128125577	128130614	id-70	High
chr1A_part1	128155583	128161603	id-71	High
chr1A_part1	128176268	128203531	id-72	High
chr1A_part1	128207706	128214262	id-73	High
chr1A_part1	128214769	128239416	id-74	High
chr1A_part1	128244556	128254576	id-75	High
chr1A_part1	129385439	129398795	id-76	High
chr1A_part1	167153629	167159492	id-77	High
chr1A_part1	177418662	177440605	id-78	High
chr1A_part1	177454485	177464328	id-79	High
chr1A_part1	177469099	177492174	id-80	High
chr1A_part1	177506240	177539506	id-81	High
chr1A_part1	179509725	179515172	id-82	High
chr1A_part1	183178990	183184128	id-83	High
chr1A_part1	189917214	189923666	id-84	High
chr1A_part1	212970418	213022124	id-85	Low
chr1A_part1	221770888	221780734	id-86	High
chr1A_part1	225470826	225476017	id-87	High
chr1A_part1	260000288	260051501	id-88	Low
chr1A_part1	293726810	293731838	id-89	High
chr1A_part1	294859666	294870614	id-90	High
chr1A_part1	304553869	304608821	id-91	Low
chr1A_part1	304621615	304672116	id-92	Low
chr1A_part1	323998411	324056578	id-93	Low
chr1A_part1	332256421	332311103	id-94	Low
chr1A_part1	355498295	355504114	id-95	High
chr1A_part1	372987467	373247685	id-96	Low
chr1A_part1	379695674	379701788	id-97	High
chr1A_part1	379703353	379711825	id-98	High
chr1A_part1	381343097	381398582	id-99	Low
chr1A_part1	382109906	382189359	id-100	Low
chr1A_part1	382392458	382442467	id-101	Low
chr1A_part1	383072463	383190252	id-102	Low
chr1A_part1	383191796	384161350	id-103	Low
chr1A_part1	384651173	384717702	id-104	Low
chr1A_part1	401206234	401212159	id-105	High
chr1A_part1	401214359	401221198	id-106	High
chr1A_part1	405779125	405784247	id-107	High
chr1A_part1	409836885	409842623	id-108	High
chr1A_part1	412446928	412463316	id-109	High
chr1A_part1	412531590	412536965	id-110	High
chr1A_part1	414908212	414986731	id-111	Low
chr1A_part1	420916268	421001136	id-112	Low
chr1A_part1	421164496	421928898	id-113	Low
chr1A_part1	421929402	422057182	id-114	Low
chr1A_part1	425255297	425275994	id-115	High
chr1A_part1	426229974	426235621	id-116	High
chr1A_part1	433209509	433544717	id-117	Low
chr1A_part1	433545426	433800930	id-118	Low
chr1A_part1	437291886	437357579	id-119	Low
chr1A_part1	449175295	449180501	id-120	High
chr1A_part1	464472502	464478129	id-121	High
chr1A_part2	3037581	3221047	id-122	Low
chr1A_part2	9847674	9852967	id-123	High
chr1A_part2	11942444	12019481	id-124	Low
chr1A_part2	25383028	25448827	id-125	Low
chr1A_part2	25627558	25678805	id-126	Low
chr1A_part2	34990272	34995400	id-127	High
chr1A_part2	36087052	36172151	id-128	Low
chr1A_part2	39220843	39226047	id-129	High
chr1A_part2	43432401	43679755	id-130	Low
chr1A_part2	43717787	43848562	id-131	Low
chr1A_part2	43849575	43980360	id-132	Low
chr1A_part2	44781065	44836400	id-133	Low
chr1A_part2	45412865	45419278	id-134	High
chr1A_part2	45421628	45439388	id-135	High
chr1A_part2	47297969	47304062	id-136	High
chr1A_part2	50919099	50925043	id-137	High
chr1A_part2	50926231	50940540	id-138	High
chr1A_part2	60690380	60760353	id-139	Low
chr1A_part2	61458417	61471490	id-140	High
chr1A_part2	62999792	63098492	id-141	Low
chr1A_part2	63261423	63266734	id-142	High
chr1A_part2	63267389	63393639	id-143	Low
chr1A_part2	64492324	64545845	id-144	Low
chr1A_part2	73517166	73606681	id-145	Low
chr1A_part2	77187481	77192723	id-146	High
chr1A_part2	80815683	80825870	id-147	High
chr1A_part2	82013424	82124862	id-148	Low
chr1A_part2	82454604	82562470	id-149	Low
chr1A_part2	84627462	84633696	id-150	High
chr1A_part2	84644580	84650076	id-151	High
chr1A_part2	89802410	89810560	id-152	High
chr1A_part2	89811251	89853217	id-153	High
chr1A_part2	89854156	89881269	id-154	High
chr1A_part2	90296411	90301741	id-155	High
chr1A_part2	90315158	90321383	id-156	High
chr1A_part2	95111487	95173659	id-157	Low
chr1A_part2	96469074	96474378	id-158	High
chr1A_part2	96479673	96608655	id-159	Low
chr1A_part2	97025057	97030212	id-160	High
chr1A_part2	98175001	98241478	id-161	Low
chr1A_part2	98377349	98515878	id-162	Low
chr1A_part2	98725024	98796751	id-163	Low
chr1A_part2	98995003	99056034	id-164	Low
chr1A_part2	99139825	99274581	id-165	Low
chr1A_part2	99351509	99416317	id-166	Low
chr1A_part2	99423974	99485195	id-167	Low
chr1A_part2	99805649	99960076	id-168	Low
chr1A_part2	103928847	103936058	id-169	High
chr1A_part2	109207923	109259708	id-170	Low
chr1A_part2	109260369	109621562	id-171	Low
chr1A_part2	111945049	111960655	id-172	High
chr1A_part2	112226564	112300196	id-173	Low
chr1A_part2	112794526	113053161	id-174	Low
chr1A_part2	113567950	113837504	id-175	Low
chr1A_part2	113931020	114125676	id-176	Low
chr1A_part2	115044285	115292632	id-177	Low
chr1A_part2	115530857	115584000	id-178	Low
chr1A_part2	117752777	117806120	id-179	Low
chr1A_part2	117807065	117943193	id-180	Low
chr1A_part2	119261500	119324180	id-181	Low
chr1A_part2	119660078	119666626	id-182	High
chr1B_part1	55465	437453	id-183	Low
chr1B_part1	462855	706693	id-184	Low
chr1B_part1	723999	1199277	id-185	Low
chr1B_part1	1334818	1393384	id-186	Low
chr1B_part1	1441940	1447545	id-187	High
chr1B_part1	1472694	1478546	id-188	High
chr1B_part1	1554277	1728862	id-189	Low
chr1B_part1	2109949	2246186	id-190	Low
chr1B_part1	2246718	2341598	id-191	Low
chr1B_part1	3140298	3145960	id-192	High
chr1B_part1	3156160	3163332	id-193	High
chr1B_part1	3295642	3572985	id-194	Low
chr1B_part1	3575960	3760956	id-195	Low
chr1B_part1	3777412	3857469	id-196	Low
chr1B_part1	3875914	3949583	id-197	Low
chr1B_part1	3953810	4080486	id-198	Low
chr1B_part1	4176346	4226844	id-199	Low
chr1B_part1	4233945	4290783	id-200	Low
chr1B_part1	4356505	4441833	id-201	Low
chr1B_part1	4853499	4908688	id-202	Low
chr1B_part1	4911507	4964097	id-203	Low
chr1B_part1	6365194	6435338	id-204	Low
chr1B_part1	6680443	6744755	id-205	Low
chr1B_part1	6875014	7051821	id-206	Low
chr1B_part1	7052558	7117662	id-207	Low
chr1B_part1	7257247	7365079	id-208	Low
chr1B_part1	7368430	7476360	id-209	Low
chr1B_part1	7482759	7536125	id-210	Low
chr1B_part1	7539642	7689791	id-211	Low
chr1B_part1	7716780	7849367	id-212	Low
chr1B_part1	7850799	7911515	id-213	Low
chr1B_part1	7928342	7987642	id-214	Low
chr1B_part1	8419339	8477386	id-215	Low
chr1B_part1	8477916	8551714	id-216	Low
chr1B_part1	9628631	9640620	id-217	High
chr1B_part1	10074769	10080450	id-218	High
chr1B_part1	10411639	10553706	id-219	Low
chr1B_part1	10576203	10840608	id-220	Low
chr1B_part1	10841114	11177433	id-221	Low
chr1B_part1	11181912	11405803	id-222	Low
chr1B_part1	11890516	12058333	id-223	Low
chr1B_part1	12105606	12111262	id-224	High
chr1B_part1	12147113	12297127	id-225	Low
chr1B_part1	12409255	12572404	id-226	Low
chr1B_part1	12628340	12742815	id-227	Low
chr1B_part1	12920522	12926820	id-228	High
chr1B_part1	12927359	12933027	id-229	High
chr1B_part1	12938302	12946516	id-230	High
chr1B_part1	13371558	13424832	id-231	Low
chr1B_part1	13488070	13517499	id-232	High
chr1B_part1	13553777	13560762	id-233	High
chr1B_part1	13568421	13576135	id-234	High
chr1B_part1	14343474	14429879	id-235	Low
chr1B_part1	14444227	14451318	id-236	High
chr1B_part1	14459291	14465187	id-237	High
chr1B_part1	14531005	14604429	id-238	Low
chr1B_part1	14948333	15022345	id-239	Low
chr1B_part1	15683933	15690422	id-240	High
chr1B_part1	15750682	15871616	id-241	Low
chr1B_part1	16166575	16171798	id-242	High
chr1B_part1	16185038	16190074	id-243	High
chr1B_part1	16773297	16849692	id-244	Low
chr1B_part1	16892190	16951379	id-245	Low
chr1B_part1	16952825	17043010	id-246	Low
chr1B_part1	17088424	17142160	id-247	Low
chr1B_part1	17148178	17248146	id-248	Low
chr1B_part1	17831484	17965094	id-249	Low
chr1B_part1	17965651	18213523	id-250	Low
chr1B_part1	18214125	18465621	id-251	Low
chr1B_part1	18573120	18677115	id-252	Low
chr1B_part1	18686885	18855663	id-253	Low
chr1B_part1	18966846	19040714	id-254	Low
chr1B_part1	19080035	19219229	id-255	Low
chr1B_part1	19681872	19771922	id-256	Low
chr1B_part1	20332061	20403566	id-257	Low
chr1B_part1	20446875	20537240	id-258	Low
chr1B_part1	20672291	20683515	id-259	High
chr1B_part1	20885504	20967270	id-260	Low
chr1B_part1	20991430	21055662	id-261	Low
chr1B_part1	21066418	21154041	id-262	Low
chr1B_part1	21174111	21235877	id-263	Low
chr1B_part1	21292254	21297692	id-264	High
chr1B_part1	22654434	22664429	id-265	High
chr1B_part1	25113429	25247333	id-266	Low
chr1B_part1	26389954	26398289	id-267	High
chr1B_part1	26458394	26470088	id-268	High
chr1B_part1	28126858	28309269	id-269	Low
chr1B_part1	28586024	28710891	id-270	Low
chr1B_part1	29515993	29906425	id-271	Low
chr1B_part1	29968241	30187237	id-272	Low
chr1B_part1	30188133	30319092	id-273	Low
chr1B_part1	30670094	30678415	id-274	High
chr1B_part1	30678944	30686357	id-275	High
chr1B_part1	31026728	31157240	id-276	Low
chr1B_part1	31160834	31287974	id-277	Low
chr1B_part1	31322453	31372507	id-278	Low
chr1B_part1	31415114	31496450	id-279	Low
chr1B_part1	31497024	31732029	id-280	Low
chr1B_part1	31759449	31812365	id-281	Low
chr1B_part1	31824148	31829590	id-282	High
chr1B_part1	35171685	35179809	id-283	High
chr1B_part1	35208790	35215284	id-284	High
chr1B_part1	35248427	35253455	id-285	High
chr1B_part1	35267700	35274819	id-286	High
chr1B_part1	35287689	35292973	id-287	High
chr1B_part1	38916305	39066603	id-288	Low
chr1B_part1	41308604	41316895	id-289	High
chr1B_part1	42242712	42257024	id-290	High
chr1B_part1	42273478	42281755	id-291	High
chr1B_part1	42293982	42304390	id-292	High
chr1B_part1	42308129	42313604	id-293	High
chr1B_part1	42314877	42322267	id-294	High
chr1B_part1	42659468	42718239	id-295	Low
chr1B_part1	44727449	44798597	id-296	Low
chr1B_part1	44835040	44840102	id-297	High
chr1B_part1	45424817	45649356	id-298	Low
chr1B_part1	45654306	45710934	id-299	Low
chr1B_part1	45869674	45936965	id-300	Low
chr1B_part1	46173786	46224366	id-301	Low
chr1B_part1	46977401	47160425	id-302	Low
chr1B_part1	47982377	48039416	id-303	Low
chr1B_part1	49020928	49035811	id-304	High
chr1B_part1	49045781	49050884	id-305	High
chr1B_part1	49069940	49079150	id-306	High
chr1B_part1	49087326	49097302	id-307	High
chr1B_part1	49097942	49103053	id-308	High
chr1B_part1	49166219	49179349	id-309	High
chr1B_part1	49184729	49191297	id-310	High
chr1B_part1	49199222	49206519	id-311	High
chr1B_part1	49216399	49225817	id-312	High
chr1B_part1	49242270	49248574	id-313	High
chr1B_part1	49272056	49278134	id-314	High
chr1B_part1	49309507	49320909	id-315	High
chr1B_part1	49353187	49360834	id-316	High
chr1B_part1	49404108	49410299	id-317	High
chr1B_part1	49410842	49423135	id-318	High
chr1B_part1	49424212	49429923	id-319	High
chr1B_part1	49442980	49563368	id-320	Low
chr1B_part1	49687313	49750754	id-321	Low
chr1B_part1	49751980	49841849	id-322	Low
chr1B_part1	49921220	49926775	id-323	High
chr1B_part1	51137537	51539968	id-324	Low
chr1B_part1	51540963	51617930	id-325	Low
chr1B_part1	54870712	54877865	id-326	High
chr1B_part1	57437126	57497563	id-327	Low
chr1B_part1	57639651	57645317	id-328	High
chr1B_part1	57654474	57659565	id-329	High
chr1B_part1	57683158	57691314	id-330	High
chr1B_part1	57813106	58115754	id-331	Low
chr1B_part1	60039101	60044598	id-332	High
chr1B_part1	60965029	61051001	id-333	Low
chr1B_part1	61096631	61105173	id-334	High
chr1B_part1	61128306	61135557	id-335	High
chr1B_part1	62023438	62193993	id-336	Low
chr1B_part1	62239842	62418640	id-337	Low
chr1B_part1	64124239	64130724	id-338	High
chr1B_part1	66350334	66355467	id-339	High
chr1B_part1	66369402	66376544	id-340	High
chr1B_part1	66647581	66763022	id-341	Low
chr1B_part1	70768507	70776444	id-342	High
chr1B_part1	79201239	79207389	id-343	High
chr1B_part1	84968677	84980518	id-344	High
chr1B_part1	94226722	94325241	id-345	Low
chr1B_part1	95335128	95398242	id-346	Low
chr1B_part1	95398818	95651763	id-347	Low
chr1B_part1	96144767	96314243	id-348	Low
chr1B_part1	96316001	96401807	id-349	Low
chr1B_part1	96676798	96743477	id-350	Low
chr1B_part1	96904737	97013748	id-351	Low
chr1B_part1	97140108	97201057	id-352	Low
chr1B_part1	97230831	97318644	id-353	Low
chr1B_part1	100566288	100621961	id-354	Low
chr1B_part1	106685839	106746213	id-355	Low
chr1B_part1	106960619	107024565	id-356	Low
chr1B_part1	113129651	113497682	id-357	Low
chr1B_part1	117783565	117838752	id-358	Low
chr1B_part1	118690846	118765671	id-359	Low
chr1B_part1	122370679	122977846	id-360	Low
chr1B_part1	123973937	128648827	id-361	Low
chr1B_part1	128649407	129176372	id-362	Low
chr1B_part1	129214835	129375381	id-363	Low
chr1B_part1	129379259	129505206	id-364	Low
chr1B_part1	130021109	130346276	id-365	Low
chr1B_part1	131463876	131784638	id-366	Low
chr1B_part1	133239979	133246039	id-367	High
chr1B_part1	133246967	133254487	id-368	High
chr1B_part1	133266074	133274556	id-369	High
chr1B_part1	135367131	135575251	id-370	Low
chr1B_part1	137181463	137424298	id-371	Low
chr1B_part1	165258265	165413101	id-372	Low
chr1B_part1	207633327	207648900	id-373	High
chr1B_part1	241884315	241925243	id-374	High
chr1B_part1	241928738	241940991	id-375	High
chr1B_part1	244444802	244498922	id-376	Low
chr1B_part1	248147102	248224236	id-377	Low
chr1B_part1	253018170	253023891	id-378	High
chr1B_part1	269286492	269292002	id-379	High
chr1B_part1	296813944	296951215	id-380	Low
chr1B_part1	297127387	297190403	id-381	Low
chr1B_part1	301285656	301364286	id-382	Low
chr1B_part1	301566779	301632347	id-383	Low
chr1B_part1	301710129	301774833	id-384	Low
chr1B_part1	301855776	301975377	id-385	Low
chr1B_part1	302064598	302125173	id-386	Low
chr1B_part1	302391147	302459960	id-387	Low
chr1B_part1	305180652	305269431	id-388	Low
chr1B_part1	305303134	305415822	id-389	Low
chr1B_part1	305545199	305622452	id-390	Low
chr1B_part1	305624223	305718311	id-391	Low
chr1B_part1	305757695	305843002	id-392	Low
chr1B_part1	305965380	306046861	id-393	Low
chr1B_part1	306094335	306228219	id-394	Low
chr1B_part1	306288504	306376056	id-395	Low
chr1B_part1	306378434	306432684	id-396	Low
chr1B_part1	306451092	306507837	id-397	Low
chr1B_part1	306515492	306569610	id-398	Low
chr1B_part1	306588176	306642659	id-399	Low
chr1B_part1	306713066	306788547	id-400	Low
chr1B_part1	306795317	306865409	id-401	Low
chr1B_part1	306939293	306998947	id-402	Low
chr1B_part1	307011229	307076833	id-403	Low
chr1B_part1	307077394	307137295	id-404	Low
chr1B_part1	307174096	307403960	id-405	Low
chr1B_part1	307481533	307606210	id-406	Low
chr1B_part1	307611303	307811734	id-407	Low
chr1B_part1	307812301	307976268	id-408	Low
chr1B_part1	308054308	308111373	id-409	Low
chr1B_part1	308192170	308326665	id-410	Low
chr1B_part1	308385264	308435761	id-411	Low
chr1B_part1	308441547	308508943	id-412	Low
chr1B_part1	308635578	308903127	id-413	Low
chr1B_part1	308910632	309116269	id-414	Low
chr1B_part1	317501070	317572331	id-415	Low
chr1B_part1	317587454	317791906	id-416	Low
chr1B_part1	317940053	317991443	id-417	Low
chr1B_part1	318000935	320608647	id-418	Low
chr1B_part1	320609341	320812358	id-419	Low
chr1B_part1	320812967	320985326	id-420	Low
chr1B_part1	320985943	321250744	id-421	Low
chr1B_part1	321251577	321594887	id-422	Low
chr1B_part1	321596661	321674177	id-423	Low
chr1B_part1	321695235	321875690	id-424	Low
chr1B_part1	322023962	322095814	id-425	Low
chr1B_part1	322118984	322277512	id-426	Low
chr1B_part1	322288122	322360557	id-427	Low
chr1B_part1	328440309	328515955	id-428	Low
chr1B_part1	328516496	328632130	id-429	Low
chr1B_part1	336292435	336351270	id-430	Low
chr1B_part1	337307115	337422867	id-431	Low
chr1B_part1	337468887	337692587	id-432	Low
chr1B_part1	337693708	337807445	id-433	Low
chr1B_part1	389008167	389090283	id-434	Low
chr1B_part1	394189132	394240860	id-435	Low
chr1B_part1	418265941	418343959	id-436	Low
chr1B_part1	434835879	435042030	id-437	Low
chr1B_part2	7647264	7717911	id-438	Low
chr1B_part2	17315896	17417267	id-439	Low
chr1B_part2	18303041	18425703	id-440	Low
chr1B_part2	18447415	18593281	id-441	Low
chr1B_part2	21858473	22578571	id-442	Low
chr1B_part2	22649806	22831049	id-443	Low
chr1B_part2	23078267	23277237	id-444	Low
chr1B_part2	23277925	23396290	id-445	Low
chr1B_part2	23415520	23853503	id-446	Low
chr1B_part2	23909933	23972165	id-447	Low
chr1B_part2	23974608	24059659	id-448	Low
chr1B_part2	39997592	40295323	id-449	Low
chr1B_part2	42674525	42733688	id-450	Low
chr1B_part2	104369796	104455180	id-451	Low
chr1B_part2	104786745	104859276	id-452	Low
chr1B_part2	104914398	104992230	id-453	Low
chr1B_part2	111400958	111457913	id-454	Low
chr1B_part2	128137172	128222328	id-455	Low
chr1B_part2	128519231	129005385	id-456	Low
chr1B_part2	129006012	129251496	id-457	Low
chr1B_part2	131638106	131717047	id-458	Low
chr1B_part2	133598080	133791668	id-459	Low
chr1B_part2	134908309	134998275	id-460	Low
chr1B_part2	135051040	135137722	id-461	Low
chr1B_part2	144776751	144857481	id-462	Low
chr1B_part2	146359422	146442599	id-463	Low
chr1B_part2	150414898	150504143	id-464	Low
chr1B_part2	150805860	150982094	id-465	Low
chr1B_part2	153545613	153629574	id-466	Low
chr1B_part2	153649605	153826844	id-467	Low
chr1B_part2	157112946	157185432	id-468	Low
chr1B_part2	164298377	164361222	id-469	Low
chr1B_part2	164373108	164426653	id-470	Low
chr1B_part2	166303661	166518761	id-471	Low
chr1B_part2	166612546	166712050	id-472	Low
chr1B_part2	174530120	174599496	id-473	Low
chr1B_part2	184598348	184649655	id-474	Low
chr1B_part2	184669762	184849293	id-475	Low
chr1B_part2	185050277	185113555	id-476	Low
chr1B_part2	188004803	188061336	id-477	Low
chr1B_part2	188999052	189075453	id-478	Low
chr1B_part2	192119861	192195397	id-479	Low
chr1B_part2	192235242	192286546	id-480	Low
chr1B_part2	193181005	193237413	id-481	Low
chr1B_part2	193331357	193399528	id-482	Low
chr1B_part2	194237726	194296042	id-483	Low
chr1B_part2	194296966	194368673	id-484	Low
chr1B_part2	194613778	194712391	id-485	Low
chr1B_part2	194712951	194897226	id-486	Low
chr1B_part2	194899497	195048629	id-487	Low
chr1B_part2	195064048	195135352	id-488	Low
chr1B_part2	196637707	197136599	id-489	Low
chr1B_part2	197137335	197189764	id-490	Low
chr1B_part2	198677405	198778461	id-491	Low
chr1B_part2	198904498	199088006	id-492	Low
chr1B_part2	199112694	199162919	id-493	Low
chr1B_part2	199379191	199634757	id-494	Low
chr1B_part2	199737329	199810210	id-495	Low
chr1B_part2	199813722	199934535	id-496	Low
chr1B_part2	200013002	200066157	id-497	Low
chr1B_part2	200378785	200604239	id-498	Low
chr1B_part2	200608644	200660139	id-499	Low
chr1B_part2	202160717	202247388	id-500	Low
chr1B_part2	203375477	203451897	id-501	Low
chr1B_part2	203477096	203672153	id-502	Low
chr1B_part2	203972314	203979879	id-503	High
chr1B_part2	204126741	204215942	id-504	Low
chr1B_part2	207478265	207723215	id-505	Low
chr1B_part2	210948529	211434075	id-506	Low
chr1B_part2	211437860	211977001	id-507	Low
chr1B_part2	211977788	212179600	id-508	Low
chr1B_part2	212180101	212384950	id-509	Low
chr1B_part2	212385618	212558061	id-510	Low
chr1B_part2	212847655	213373953	id-511	Low
chr1B_part2	213376363	213548861	id-512	Low
chr1B_part2	213549412	213669041	id-513	Low
chr1B_part2	213670105	213726525	id-514	Low
chr1B_part2	214253847	214308312	id-515	Low
chr1B_part2	214550389	214793337	id-516	Low
chr1B_part2	214862984	214945636	id-517	Low
chr1B_part2	215170523	215254384	id-518	Low
chr1B_part2	216550604	216563392	id-519	High
chr1B_part2	216564126	216570535	id-520	High
chr1B_part2	216574734	216581194	id-521	High
chr1B_part2	216581908	216604568	id-522	High
chr1B_part2	216605246	216611177	id-523	High
chr1B_part2	219809567	219988274	id-524	Low
chr1B_part2	220673969	220779474	id-525	Low
chr1B_part2	221848042	222001701	id-526	Low
chr1B_part2	222238194	222326483	id-527	Low
chr1B_part2	222327210	222400772	id-528	Low
chr1B_part2	225798011	225849020	id-529	Low
chr1B_part2	230041372	230114661	id-530	Low
chr1B_part2	235360224	235630025	id-531	Low
chr1B_part2	235630570	235751766	id-532	Low
chr1B_part2	235790484	235848695	id-533	Low
chr1B_part2	237105920	237180569	id-534	Low
chr1B_part2	242979117	242987044	id-535	High
chr1B_part2	243764899	243818689	id-536	Low
chr1B_part2	244324770	244397199	id-537	Low
chr1B_part2	244402640	244409615	id-538	High
chr1B_part2	247106944	247181860	id-539	Low
chr1B_part2	248716266	248797455	id-540	Low
chr1B_part2	250769619	250908737	id-541	Low
chr1B_part2	250965514	251033859	id-542	Low
chr1D_part1	493126	500487	id-543	High
chr1D_part1	616504	894530	id-544	Low
chr1D_part1	908620	1035675	id-545	Low
chr1D_part1	1036808	1796902	id-546	Low
chr1D_part1	1814940	2045541	id-547	Low
chr1D_part1	2047901	2054755	id-548	High
chr1D_part1	2064941	2074045	id-549	High
chr1D_part1	4523411	4528873	id-550	High
chr1D_part1	8479272	8549769	id-551	Low
chr1D_part1	8603679	8609605	id-552	High
chr1D_part1	8798039	8854321	id-553	Low
chr1D_part1	8949438	8982025	id-554	High
chr1D_part1	8983778	8991087	id-555	High
chr1D_part1	9769903	9775159	id-556	High
chr1D_part1	11515697	11524643	id-557	High
chr1D_part1	11678680	11683903	id-558	High
chr1D_part1	11806331	11811805	id-559	High
chr1D_part1	13186900	13252789	id-560	Low
chr1D_part1	13399852	13454676	id-561	Low
chr1D_part1	13796079	13802586	id-562	High
chr1D_part1	14307291	14372155	id-563	Low
chr1D_part1	14502144	14556176	id-564	Low
chr1D_part1	14720970	15030993	id-565	Low
chr1D_part1	15339298	15345355	id-566	High
chr1D_part1	15789152	15871923	id-567	Low
chr1D_part1	15878452	16068916	id-568	Low
chr1D_part1	17253109	17265583	id-569	High
chr1D_part1	19106246	19111422	id-570	High
chr1D_part1	20718980	20727951	id-571	High
chr1D_part1	21091847	21142159	id-572	Low
chr1D_part1	21459542	21467439	id-573	High
chr1D_part1	21468660	21474666	id-574	High
chr1D_part1	21553640	21614817	id-575	Low
chr1D_part1	30080379	30085758	id-576	High
chr1D_part1	30447770	30502025	id-577	Low
chr1D_part1	30506825	30513409	id-578	High
chr1D_part1	30689703	31015079	id-579	Low
chr1D_part1	31432080	31513027	id-580	Low
chr1D_part1	31513584	31647753	id-581	Low
chr1D_part1	31648783	32480145	id-582	Low
chr1D_part1	32631925	32694949	id-583	Low
chr1D_part1	33028681	33413049	id-584	Low
chr1D_part1	33490741	33541541	id-585	Low
chr1D_part1	34091848	34175570	id-586	Low
chr1D_part1	34710705	34809840	id-587	Low
chr1D_part1	35233253	35286751	id-588	Low
chr1D_part1	35671480	35753347	id-589	Low
chr1D_part1	35816071	35917906	id-590	Low
chr1D_part1	35938374	35997243	id-591	Low
chr1D_part1	36015469	36139428	id-592	Low
chr1D_part1	36139614	36146764	id-593	High
chr1D_part1	36168260	36225826	id-594	Low
chr1D_part1	42135766	42142993	id-595	High
chr1D_part1	43269561	43283309	id-596	High
chr1D_part1	43283949	43295197	id-597	High
chr1D_part1	43295876	43307733	id-598	High
chr1D_part1	43312233	43318081	id-599	High
chr1D_part1	43318602	43325594	id-600	High
chr1D_part1	43336317	43343446	id-601	High
chr1D_part1	43344515	43350935	id-602	High
chr1D_part1	44209732	44215157	id-603	High
chr1D_part1	50565690	50632599	id-604	Low
chr1D_part1	50911643	50918938	id-605	High
chr1D_part1	50978879	50984534	id-606	High
chr1D_part1	50985064	50993453	id-607	High
chr1D_part1	51059633	51112900	id-608	Low
chr1D_part1	51490019	51548488	id-609	Low
chr1D_part1	51639324	51696813	id-610	Low
chr1D_part1	51774361	51870631	id-611	Low
chr1D_part1	52000116	52084815	id-612	Low
chr1D_part1	52475765	52532820	id-613	Low
chr1D_part1	52755343	52824903	id-614	Low
chr1D_part1	53751985	53844119	id-615	Low
chr1D_part1	57091796	57145351	id-616	Low
chr1D_part1	57540529	57611472	id-617	Low
chr1D_part1	58266411	58373619	id-618	Low
chr1D_part1	62140044	62145310	id-619	High
chr1D_part1	80035536	80045086	id-620	High
chr1D_part1	82829178	83037483	id-621	Low
chr1D_part1	143346740	143352343	id-622	High
chr1D_part1	156952782	156958629	id-623	High
chr1D_part1	169178758	170219389	id-624	Low
chr1D_part1	170225035	172273084	id-625	Low
chr1D_part1	180847661	180854013	id-626	High
chr1D_part1	241477040	241483736	id-627	High
chr1D_part1	258380437	258387236	id-628	High
chr1D_part1	296628179	296635682	id-629	High
chr1D_part1	296647281	296653525	id-630	High
chr1D_part1	378066168	378071760	id-631	High
chr1D_part1	407971999	408069510	id-632	Low
chr1D_part1	408266010	408343880	id-633	Low
chr1D_part1	409105049	409162456	id-634	Low
chr1D_part1	409397850	409466085	id-635	Low
chr1D_part1	411433461	411507237	id-636	Low
chr1D_part1	411581155	411692004	id-637	Low
chr1D_part1	412290734	412456355	id-638	Low
chr1D_part1	412683259	412767435	id-639	Low
chr1D_part1	413081626	413137573	id-640	Low
chr1D_part1	413415803	413577220	id-641	Low
chr1D_part1	413598311	413658583	id-642	Low
chr1D_part1	414059388	414123205	id-643	Low
chr1D_part1	414600450	414656687	id-644	Low
chr1D_part1	414777302	414878581	id-645	Low
chr1D_part1	414941086	415052755	id-646	Low
chr1D_part1	419064724	419071422	id-647	High
chr1D_part1	434371651	434498741	id-648	Low
chr1D_part1	434499573	434611438	id-649	Low
chr1D_part1	434613902	435046588	id-650	Low
chr1D_part1	439545780	439553015	id-651	High
chr1D_part2	10291964	10297264	id-652	High
chr1D_part2	10468698	10473882	id-653	High
chr1D_part2	43186258	43191737	id-654	High
chr1D_part2	43240698	43251047	id-655	High
chr1D_part2	43258265	43263976	id-656	High
chr2A_part1	20746	414783	id-657	Low
chr2A_part1	417301	477187	id-658	Low
chr2A_part1	623819	713008	id-659	Low
chr2A_part1	801066	1151725	id-660	Low
chr2A_part1	1216971	1283319	id-661	Low
chr2A_part1	1382000	1436031	id-662	Low
chr2A_part1	1463761	1513910	id-663	Low
chr2A_part1	1689154	1777740	id-664	Low
chr2A_part1	1784478	1871318	id-665	Low
chr2A_part1	1946437	2081853	id-666	Low
chr2A_part1	2082366	2320853	id-667	Low
chr2A_part1	2412999	2477588	id-668	Low
chr2A_part1	2490442	2644319	id-669	Low
chr2A_part1	2732759	2787716	id-670	Low
chr2A_part1	2820561	2882392	id-671	Low
chr2A_part1	2999674	3249289	id-672	Low
chr2A_part1	3251966	3334611	id-673	Low
chr2A_part1	3335387	3626406	id-674	Low
chr2A_part1	3627778	3779654	id-675	Low
chr2A_part1	3852135	3919376	id-676	Low
chr2A_part1	3978597	4034286	id-677	Low
chr2A_part1	4238365	4289103	id-678	Low
chr2A_part1	4325563	4634768	id-679	Low
chr2A_part1	4670548	4742564	id-680	Low
chr2A_part1	4757759	4920314	id-681	Low
chr2A_part1	5013382	5101879	id-682	Low
chr2A_part1	5128117	5271838	id-683	Low
chr2A_part1	5294330	5378738	id-684	Low
chr2A_part1	5379444	5606691	id-685	Low
chr2A_part1	5691791	6005248	id-686	Low
chr2A_part1	6005803	6310460	id-687	Low
chr2A_part1	6318690	6419499	id-688	Low
chr2A_part1	6420574	6477201	id-689	Low
chr2A_part1	6498405	7406662	id-690	Low
chr2A_part1	7447580	7513133	id-691	Low
chr2A_part1	7562856	7722150	id-692	Low
chr2A_part1	7833255	7960031	id-693	Low
chr2A_part1	7960571	8139718	id-694	Low
chr2A_part1	8192614	8200530	id-695	High
chr2A_part1	8201264	8302240	id-696	Low
chr2A_part1	8413550	8626799	id-697	Low
chr2A_part1	8738922	9093134	id-698	Low
chr2A_part1	9121657	9181234	id-699	Low
chr2A_part1	9183921	9343737	id-700	Low
chr2A_part1	9360497	9778048	id-701	Low
chr2A_part1	9779816	10198593	id-702	Low
chr2A_part1	10217282	10462051	id-703	Low
chr2A_part1	10465954	10596786	id-704	Low
chr2A_part1	10612784	10703203	id-705	Low
chr2A_part1	10748384	10901259	id-706	Low
chr2A_part1	10914327	10981702	id-707	Low
chr2A_part1	10983771	11080021	id-708	Low
chr2A_part1	11080524	11192094	id-709	Low
chr2A_part1	11240506	11307683	id-710	Low
chr2A_part1	11308791	11372993	id-711	Low
chr2A_part1	11380619	11530515	id-712	Low
chr2A_part1	11549516	11799028	id-713	Low
chr2A_part1	11902090	11993606	id-714	Low
chr2A_part1	12044391	12135307	id-715	Low
chr2A_part1	12141501	12215287	id-716	Low
chr2A_part1	12259035	12325918	id-717	Low
chr2A_part1	12401900	12577887	id-718	Low
chr2A_part1	12643319	12805087	id-719	Low
chr2A_part1	12915601	12984233	id-720	Low
chr2A_part1	13142668	13227915	id-721	Low
chr2A_part1	13254654	13400242	id-722	Low
chr2A_part1	13461857	13599280	id-723	Low
chr2A_part1	13617691	13755048	id-724	Low
chr2A_part1	13969559	14024461	id-725	Low
chr2A_part1	14071944	14173608	id-726	Low
chr2A_part1	14219601	14279839	id-727	Low
chr2A_part1	14580933	14681657	id-728	Low
chr2A_part1	14754087	14821260	id-729	Low
chr2A_part1	14821774	14899565	id-730	Low
chr2A_part1	14951739	15008227	id-731	Low
chr2A_part1	15009217	15181383	id-732	Low
chr2A_part1	15221974	15337667	id-733	Low
chr2A_part1	15364086	15448845	id-734	Low
chr2A_part1	15452353	15540979	id-735	Low
chr2A_part1	15542006	15727342	id-736	Low
chr2A_part1	15957400	16127312	id-737	Low
chr2A_part1	16132636	16253780	id-738	Low
chr2A_part1	16551509	16602820	id-739	Low
chr2A_part1	16884091	16960279	id-740	Low
chr2A_part1	17033291	17090512	id-741	Low
chr2A_part1	17116192	17225801	id-742	Low
chr2A_part1	17250021	17372744	id-743	Low
chr2A_part1	17374145	17445957	id-744	Low
chr2A_part1	17513951	17597089	id-745	Low
chr2A_part1	17618675	17683227	id-746	Low
chr2A_part1	17752761	17804871	id-747	Low
chr2A_part1	17922296	17999578	id-748	Low
chr2A_part1	18019063	18072119	id-749	Low
chr2A_part1	18106857	18164320	id-750	Low
chr2A_part1	18165523	18231375	id-751	Low
chr2A_part1	18233091	18285711	id-752	Low
chr2A_part1	18497315	18603834	id-753	Low
chr2A_part1	18677447	18881248	id-754	Low
chr2A_part1	18914283	19028450	id-755	Low
chr2A_part1	19293310	19408177	id-756	Low
chr2A_part1	19409640	19586186	id-757	Low
chr2A_part1	19692044	19892632	id-758	Low
chr2A_part1	19947293	20003207	id-759	Low
chr2A_part1	20008037	20145193	id-760	Low
chr2A_part1	20146961	20205738	id-761	Low
chr2A_part1	20206254	20259607	id-762	Low
chr2A_part1	20260675	20371303	id-763	Low
chr2A_part1	20371815	20505121	id-764	Low
chr2A_part1	20708580	20780007	id-765	Low
chr2A_part1	20856562	20955119	id-766	Low
chr2A_part1	21006095	21207220	id-767	Low
chr2A_part1	21254809	21455204	id-768	Low
chr2A_part1	21461198	21547429	id-769	Low
chr2A_part1	21547934	21599124	id-770	Low
chr2A_part1	21601029	21730403	id-771	Low
chr2A_part1	21730965	21816262	id-772	Low
chr2A_part1	21817511	21929526	id-773	Low
chr2A_part1	21935139	21997815	id-774	Low
chr2A_part1	21998589	22243194	id-775	Low
chr2A_part1	22249220	22571319	id-776	Low
chr2A_part1	22572397	23427923	id-777	Low
chr2A_part1	23430618	23526944	id-778	Low
chr2A_part1	23527750	23694924	id-779	Low
chr2A_part1	23695465	23755703	id-780	Low
chr2A_part1	23805768	23941845	id-781	Low
chr2A_part1	23960589	24028781	id-782	Low
chr2A_part1	24029387	24113202	id-783	Low
chr2A_part1	24176934	24395967	id-784	Low
chr2A_part1	24396487	24542847	id-785	Low
chr2A_part1	24543373	24660746	id-786	Low
chr2A_part1	25480193	25583712	id-787	Low
chr2A_part1	25584214	25652961	id-788	Low
chr2A_part1	27184624	27241452	id-789	Low
chr2A_part1	30578481	30629028	id-790	Low
chr2A_part1	31100657	31163218	id-791	Low
chr2A_part1	43301893	43370620	id-792	Low
chr2A_part1	56410993	56418356	id-793	High
chr2A_part1	58460974	58467304	id-794	High
chr2A_part1	60248434	60359547	id-795	Low
chr2A_part1	60360059	60618564	id-796	Low
chr2A_part1	60619264	60710939	id-797	Low
chr2A_part1	62626121	62632190	id-798	High
chr2A_part1	62714028	62721326	id-799	High
chr2A_part1	70502963	70508136	id-800	High
chr2A_part1	71644569	71705257	id-801	Low
chr2A_part1	71789876	71802563	id-802	High
chr2A_part1	72316962	72327043	id-803	High
chr2A_part1	74175375	74238537	id-804	Low
chr2A_part1	74257824	74316753	id-805	Low
chr2A_part1	74399882	74452143	id-806	Low
chr2A_part1	74459495	74515653	id-807	Low
chr2A_part1	77795331	77924464	id-808	Low
chr2A_part1	79212603	79264519	id-809	Low
chr2A_part1	83205164	83418282	id-810	Low
chr2A_part1	83469749	83586435	id-811	Low
chr2A_part1	85614666	85728878	id-812	Low
chr2A_part1	85729506	85803644	id-813	Low
chr2A_part1	86912069	86962421	id-814	Low
chr2A_part1	95259619	95266545	id-815	High
chr2A_part1	95273715	95280224	id-816	High
chr2A_part1	105708482	105714297	id-817	High
chr2A_part1	106388477	106468658	id-818	Low
chr2A_part1	106920888	107142645	id-819	Low
chr2A_part1	107579871	107677483	id-820	Low
chr2A_part1	134986445	135070590	id-821	Low
chr2A_part1	139512459	139839315	id-822	Low
chr2A_part1	139840195	139932636	id-823	Low
chr2A_part1	139934875	140361133	id-824	Low
chr2A_part1	141236281	141251669	id-825	High
chr2A_part1	141252486	141260285	id-826	High
chr2A_part1	196349017	196354729	id-827	High
chr2A_part1	209041335	209054711	id-828	High
chr2A_part1	216061173	216344640	id-829	Low
chr2A_part1	256205985	256211126	id-830	High
chr2A_part1	273264704	273269787	id-831	High
chr2A_part1	284602545	284616404	id-832	High
chr2A_part1	285975574	285984950	id-833	High
chr2A_part1	297785954	297791197	id-834	High
chr2A_part1	459450030	459458085	id-835	High
chr2A_part1	459466534	459477429	id-836	High
chr2A_part1	459483822	459500203	id-837	High
chr2A_part1	459500994	459509757	id-838	High
chr2A_part2	21684589	21747878	id-839	Low
chr2A_part2	29580592	29587759	id-840	High
chr2A_part2	29598660	29607662	id-841	High
chr2A_part2	29608253	29621318	id-842	High
chr2A_part2	47554780	47561496	id-843	High
chr2A_part2	50427677	50432931	id-844	High
chr2A_part2	99742445	99795537	id-845	Low
chr2A_part2	111407575	111413790	id-846	High
chr2A_part2	123284401	123291335	id-847	High
chr2A_part2	123298719	123306776	id-848	High
chr2A_part2	123314725	123320526	id-849	High
chr2A_part2	123321050	123329852	id-850	High
chr2A_part2	123330486	123338740	id-851	High
chr2A_part2	142659300	142734789	id-852	Low
chr2A_part2	144074896	144080799	id-853	High
chr2A_part2	156336123	156341407	id-854	High
chr2A_part2	167695592	167700869	id-855	High
chr2A_part2	171276185	171285907	id-856	High
chr2A_part2	185281895	186057250	id-857	Low
chr2A_part2	189016019	189070323	id-858	Low
chr2A_part2	206156349	206161924	id-859	High
chr2A_part2	210148469	210155844	id-860	High
chr2A_part2	227819966	227848648	id-861	High
chr2A_part2	227851810	227856929	id-862	High
chr2A_part2	227867543	227873410	id-863	High
chr2A_part2	232317124	232370271	id-864	Low
chr2A_part2	232378745	232463789	id-865	Low
chr2A_part2	247061445	247122325	id-866	Low
chr2A_part2	247261270	247314549	id-867	Low
chr2A_part2	247488967	247716834	id-868	Low
chr2A_part2	247809574	247818180	id-869	High
chr2A_part2	247898008	247977403	id-870	Low
chr2A_part2	248108092	248275141	id-871	Low
chr2A_part2	248284537	248386480	id-872	Low
chr2A_part2	248425730	248589126	id-873	Low
chr2A_part2	248591164	248641531	id-874	Low
chr2A_part2	250355395	250412709	id-875	Low
chr2A_part2	250870101	250875976	id-876	High
chr2A_part2	251554403	251559481	id-877	High
chr2A_part2	252405027	252410285	id-878	High
chr2A_part2	252840017	252845546	id-879	High
chr2A_part2	252919732	252934132	id-880	High
chr2A_part2	253040620	253047120	id-881	High
chr2A_part2	253689889	253748786	id-882	Low
chr2A_part2	266385264	266392186	id-883	High
chr2A_part2	266398457	266405554	id-884	High
chr2A_part2	266406224	266419781	id-885	High
chr2A_part2	266420542	266436133	id-886	High
chr2A_part2	272925337	272930842	id-887	High
chr2A_part2	277092310	277097677	id-888	High
chr2A_part2	277119574	277125406	id-889	High
chr2A_part2	277260374	277267621	id-890	High
chr2A_part2	282771407	282840413	id-891	Low
chr2A_part2	285850073	286037523	id-892	Low
chr2A_part2	286787434	286845822	id-893	Low
chr2A_part2	287524457	287541263	id-894	High
chr2A_part2	288847634	288861016	id-895	High
chr2A_part2	288898251	288995107	id-896	Low
chr2A_part2	288995141	289000387	id-897	High
chr2A_part2	290631598	290645758	id-898	High
chr2A_part2	291217132	291224417	id-899	High
chr2A_part2	296306277	296375941	id-900	Low
chr2A_part2	296579323	296740693	id-901	Low
chr2A_part2	296963834	297073654	id-902	Low
chr2A_part2	297467670	297587799	id-903	Low
chr2A_part2	297588419	297744156	id-904	Low
chr2A_part2	297765738	297921124	id-905	Low
chr2A_part2	297949901	298057308	id-906	Low
chr2A_part2	298057863	298117237	id-907	Low
chr2A_part2	298130946	298188585	id-908	Low
chr2A_part2	298388166	298485939	id-909	Low
chr2A_part2	298577477	298658174	id-910	Low
chr2A_part2	298672479	298828132	id-911	Low
chr2A_part2	299232263	299239081	id-912	High
chr2A_part2	299243932	299256120	id-913	High
chr2A_part2	299930123	299936679	id-914	High
chr2A_part2	299940154	299945879	id-915	High
chr2A_part2	300287102	300347200	id-916	Low
chr2A_part2	300376232	300434130	id-917	Low
chr2A_part2	300611540	300662377	id-918	Low
chr2A_part2	300682370	300816944	id-919	Low
chr2A_part2	300819872	300871630	id-920	Low
chr2A_part2	300917914	300992861	id-921	Low
chr2A_part2	301154827	301243343	id-922	Low
chr2A_part2	301247959	301309028	id-923	Low
chr2A_part2	301486186	301565815	id-924	Low
chr2A_part2	301930702	301936747	id-925	High
chr2A_part2	301966498	302095568	id-926	Low
chr2A_part2	302194359	302271488	id-927	Low
chr2A_part2	302804796	302876958	id-928	Low
chr2A_part2	303096729	303154910	id-929	Low
chr2A_part2	303334187	303386501	id-930	Low
chr2A_part2	303490066	303550748	id-931	Low
chr2A_part2	303629466	303775553	id-932	Low
chr2A_part2	303846324	303917237	id-933	Low
chr2A_part2	304218341	304329669	id-934	Low
chr2A_part2	304342159	304469912	id-935	Low
chr2A_part2	304472924	304559044	id-936	Low
chr2A_part2	304649662	304753675	id-937	Low
chr2A_part2	304793755	304869248	id-938	Low
chr2A_part2	304871266	304924545	id-939	Low
chr2A_part2	304951525	305135547	id-940	Low
chr2A_part2	305137181	305191234	id-941	Low
chr2A_part2	305202213	305253424	id-942	Low
chr2A_part2	305652960	305665378	id-943	High
chr2A_part2	306358623	306553373	id-944	Low
chr2A_part2	307138137	307246276	id-945	Low
chr2A_part2	307286350	307341061	id-946	Low
chr2A_part2	307341597	307454016	id-947	Low
chr2A_part2	307454556	307533139	id-948	Low
chr2A_part2	307533661	307593830	id-949	Low
chr2A_part2	309171639	309303605	id-950	Low
chr2A_part2	309337071	309414846	id-951	Low
chr2A_part2	309419682	309432242	id-952	High
chr2A_part2	310463747	310560879	id-953	Low
chr2A_part2	310907393	310966604	id-954	Low
chr2A_part2	311026816	311077454	id-955	Low
chr2A_part2	311137390	311144920	id-956	High
chr2A_part2	311396116	311404467	id-957	High
chr2A_part2	313399830	313554887	id-958	Low
chr2A_part2	313664205	313725968	id-959	Low
chr2A_part2	313916902	314155751	id-960	Low
chr2A_part2	314259862	314452533	id-961	Low
chr2A_part2	314466930	314689726	id-962	Low
chr2A_part2	314724450	314796516	id-963	Low
chr2A_part2	314798381	314878225	id-964	Low
chr2A_part2	314985541	315099608	id-965	Low
chr2A_part2	315162048	315236540	id-966	Low
chr2A_part2	315465011	315518128	id-967	Low
chr2A_part2	315528729	315641127	id-968	Low
chr2A_part2	316067123	316175050	id-969	Low
chr2A_part2	316256073	316338630	id-970	Low
chr2A_part2	316549318	316622240	id-971	Low
chr2A_part2	316631370	316706050	id-972	Low
chr2A_part2	316727790	316780827	id-973	Low
chr2A_part2	316976549	317056407	id-974	Low
chr2A_part2	317299025	317428195	id-975	Low
chr2A_part2	317612195	317748782	id-976	Low
chr2A_part2	317751985	317923129	id-977	Low
chr2A_part2	318075511	318132750	id-978	Low
chr2B_part1	9644	15558	id-979	High
chr2B_part1	111805	302494	id-980	Low
chr2B_part1	501592	511112	id-981	High
chr2B_part1	881540	966775	id-982	Low
chr2B_part1	1054929	1156934	id-983	Low
chr2B_part1	1364777	1506786	id-984	Low
chr2B_part1	1547177	1624422	id-985	Low
chr2B_part1	1833937	2086948	id-986	Low
chr2B_part1	2195866	2206441	id-987	High
chr2B_part1	2706851	2713471	id-988	High
chr2B_part1	2732609	2743302	id-989	High
chr2B_part1	2778473	2946175	id-990	Low
chr2B_part1	2971162	3245861	id-991	Low
chr2B_part1	3258090	3264628	id-992	High
chr2B_part1	3394441	3461037	id-993	Low
chr2B_part1	3463345	3610629	id-994	Low
chr2B_part1	3658339	3709133	id-995	Low
chr2B_part1	4582917	4593569	id-996	High
chr2B_part1	4594222	4625987	id-997	High
chr2B_part1	4642887	4648261	id-998	High
chr2B_part1	4832149	4839087	id-999	High
chr2B_part1	5092912	5296161	id-1000	Low
chr2B_part1	5357028	5434125	id-1001	Low
chr2B_part1	5802854	5809759	id-1002	High
chr2B_part1	6062247	6159682	id-1003	Low
chr2B_part1	6389685	6471491	id-1004	Low
chr2B_part1	6537690	6726098	id-1005	Low
chr2B_part1	6743284	7246705	id-1006	Low
chr2B_part1	7268959	7428263	id-1007	Low
chr2B_part1	7486646	7638033	id-1008	Low
chr2B_part1	7691183	7763531	id-1009	Low
chr2B_part1	7764306	7835210	id-1010	Low
chr2B_part1	8084086	8171791	id-1011	Low
chr2B_part1	8415141	8539195	id-1012	Low
chr2B_part1	8604682	8673266	id-1013	Low
chr2B_part1	8771598	8942647	id-1014	Low
chr2B_part1	9003896	9076120	id-1015	Low
chr2B_part1	9147014	9197020	id-1016	Low
chr2B_part1	9197849	9287229	id-1017	Low
chr2B_part1	9287847	9343849	id-1018	Low
chr2B_part1	9358326	9619976	id-1019	Low
chr2B_part1	9621440	9681860	id-1020	Low
chr2B_part1	9810877	10064048	id-1021	Low
chr2B_part1	10090457	10096067	id-1022	High
chr2B_part1	10254024	10587670	id-1023	Low
chr2B_part1	10618475	10690232	id-1024	Low
chr2B_part1	11433524	11521093	id-1025	Low
chr2B_part1	11527084	11722806	id-1026	Low
chr2B_part1	11767961	11818973	id-1027	Low
chr2B_part1	11913171	11988675	id-1028	Low
chr2B_part1	12230241	12393122	id-1029	Low
chr2B_part1	12418601	12908349	id-1030	Low
chr2B_part1	12912164	12971822	id-1031	Low
chr2B_part1	12972460	13040628	id-1032	Low
chr2B_part1	13043796	13161946	id-1033	Low
chr2B_part1	13235638	13243572	id-1034	High
chr2B_part1	13339690	13391364	id-1035	Low
chr2B_part1	14746333	14755638	id-1036	High
chr2B_part1	14757068	14764010	id-1037	High
chr2B_part1	15551703	15731299	id-1038	Low
chr2B_part1	15732244	15879660	id-1039	Low
chr2B_part1	15881189	15983923	id-1040	Low
chr2B_part1	16040147	16269016	id-1041	Low
chr2B_part1	16304392	16772575	id-1042	Low
chr2B_part1	16967798	16972850	id-1043	High
chr2B_part1	17043485	17048551	id-1044	High
chr2B_part1	17239531	17302861	id-1045	Low
chr2B_part1	17597019	17701259	id-1046	Low
chr2B_part1	17702409	17780050	id-1047	Low
chr2B_part1	18412028	18501662	id-1048	Low
chr2B_part1	18619865	18640131	id-1049	High
chr2B_part1	18958650	19039371	id-1050	Low
chr2B_part1	19459768	19588097	id-1051	Low
chr2B_part1	22138544	22144853	id-1052	High
chr2B_part1	22795931	22909180	id-1053	Low
chr2B_part1	22909750	23021287	id-1054	Low
chr2B_part1	23053802	23108595	id-1055	Low
chr2B_part1	23364013	23371459	id-1056	High
chr2B_part1	24696465	24751586	id-1057	Low
chr2B_part1	25351246	25430769	id-1058	Low
chr2B_part1	25602771	25688567	id-1059	Low
chr2B_part1	25769671	25774784	id-1060	High
chr2B_part1	26121548	26133520	id-1061	High
chr2B_part1	26134121	26145438	id-1062	High
chr2B_part1	26157927	26166020	id-1063	High
chr2B_part1	26584326	26750607	id-1064	Low
chr2B_part1	26755077	26844034	id-1065	Low
chr2B_part1	30461976	30472570	id-1066	High
chr2B_part1	30910110	30979919	id-1067	Low
chr2B_part1	31901791	31908487	id-1068	High
chr2B_part1	32914633	32920565	id-1069	High
chr2B_part1	33857158	33869870	id-1070	High
chr2B_part1	33966423	34063324	id-1071	Low
chr2B_part1	34079919	34085874	id-1072	High
chr2B_part1	34283442	34291749	id-1073	High
chr2B_part1	34292266	34303001	id-1074	High
chr2B_part1	36622225	36631066	id-1075	High
chr2B_part1	37898617	37905741	id-1076	High
chr2B_part1	37908805	37914506	id-1077	High
chr2B_part1	37915351	37920386	id-1078	High
chr2B_part1	38450573	38458271	id-1079	High
chr2B_part1	45609211	45696988	id-1080	Low
chr2B_part1	45817063	46001604	id-1081	Low
chr2B_part1	46116806	46191295	id-1082	Low
chr2B_part1	46235827	46329374	id-1083	Low
chr2B_part1	46346492	46398308	id-1084	Low
chr2B_part1	46400026	46496918	id-1085	Low
chr2B_part1	46506248	46559340	id-1086	Low
chr2B_part1	46605318	46656789	id-1087	Low
chr2B_part1	46678481	46800273	id-1088	Low
chr2B_part1	46801518	46878284	id-1089	Low
chr2B_part1	46893199	47107989	id-1090	Low
chr2B_part1	47636125	47643241	id-1091	High
chr2B_part1	48004444	48012232	id-1092	High
chr2B_part1	49908588	49972243	id-1093	Low
chr2B_part1	49986562	50151568	id-1094	Low
chr2B_part1	50152069	50285706	id-1095	Low
chr2B_part1	50291593	50345987	id-1096	Low
chr2B_part1	50406292	50411512	id-1097	High
chr2B_part1	50543680	50549773	id-1098	High
chr2B_part1	50763494	50769364	id-1099	High
chr2B_part1	50803062	50871532	id-1100	Low
chr2B_part1	51149397	51155222	id-1101	High
chr2B_part1	51745503	51876909	id-1102	Low
chr2B_part1	51937888	51992529	id-1103	Low
chr2B_part1	51996684	52113804	id-1104	Low
chr2B_part1	52451234	52598974	id-1105	Low
chr2B_part1	53098215	53106836	id-1106	High
chr2B_part1	53153036	53260957	id-1107	Low
chr2B_part1	53299983	53362813	id-1108	Low
chr2B_part1	57656695	57661965	id-1109	High
chr2B_part1	58052030	58058154	id-1110	High
chr2B_part1	58060791	58067380	id-1111	High
chr2B_part1	58742565	58752373	id-1112	High
chr2B_part1	58771440	58801196	id-1113	High
chr2B_part1	58801760	58807507	id-1114	High
chr2B_part1	63259240	63267477	id-1115	High
chr2B_part1	63274479	63281783	id-1116	High
chr2B_part1	64105940	64112020	id-1117	High
chr2B_part1	65094960	65110880	id-1118	High
chr2B_part1	65256109	65313848	id-1119	Low
chr2B_part1	65316763	65370359	id-1120	Low
chr2B_part1	67430326	67452692	id-1121	High
chr2B_part1	67453791	67463152	id-1122	High
chr2B_part1	68256813	68328900	id-1123	Low
chr2B_part1	75103342	75555803	id-1124	Low
chr2B_part1	94285181	94297288	id-1125	High
chr2B_part1	94310442	94321595	id-1126	High
chr2B_part1	99402528	99488438	id-1127	Low
chr2B_part1	99798217	99944511	id-1128	Low
chr2B_part1	101071368	101085128	id-1129	High
chr2B_part1	101092781	101097838	id-1130	High
chr2B_part1	104936766	104944564	id-1131	High
chr2B_part1	106619176	106716525	id-1132	Low
chr2B_part1	108683920	108779764	id-1133	Low
chr2B_part1	109189121	109760697	id-1134	Low
chr2B_part1	117931922	117989749	id-1135	Low
chr2B_part1	123100707	123264247	id-1136	Low
chr2B_part1	123264869	124841474	id-1137	Low
chr2B_part1	124842542	125462953	id-1138	Low
chr2B_part1	125463706	126169558	id-1139	Low
chr2B_part1	126196683	126259447	id-1140	Low
chr2B_part1	126310457	127019223	id-1141	Low
chr2B_part1	127019871	127144241	id-1142	Low
chr2B_part1	127146752	128028148	id-1143	Low
chr2B_part1	128028787	128259536	id-1144	Low
chr2B_part1	128645293	128651907	id-1145	High
chr2B_part1	134242581	134477656	id-1146	Low
chr2B_part1	134602460	134703351	id-1147	Low
chr2B_part1	136806291	136949236	id-1148	Low
chr2B_part1	136950619	137187942	id-1149	Low
chr2B_part1	137212513	137613005	id-1150	Low
chr2B_part1	137616885	137793574	id-1151	Low
chr2B_part1	138741083	138748354	id-1152	High
chr2B_part1	140252835	140386112	id-1153	Low
chr2B_part1	140386724	140475890	id-1154	Low
chr2B_part1	140535847	140744852	id-1155	Low
chr2B_part1	140791834	140843699	id-1156	Low
chr2B_part1	140852549	141147109	id-1157	Low
chr2B_part1	141192847	141249525	id-1158	Low
chr2B_part1	141384047	141564578	id-1159	Low
chr2B_part1	142377333	142740541	id-1160	Low
chr2B_part1	142752193	142849149	id-1161	Low
chr2B_part1	150724129	150729343	id-1162	High
chr2B_part1	154911696	154916929	id-1163	High
chr2B_part1	156669714	156756425	id-1164	Low
chr2B_part1	156758656	156830036	id-1165	Low
chr2B_part1	156839620	156902961	id-1166	Low
chr2B_part1	156953203	157035743	id-1167	Low
chr2B_part1	157655805	157661594	id-1168	High
chr2B_part1	157662921	157670476	id-1169	High
chr2B_part1	157671139	157716740	id-1170	High
chr2B_part1	161386639	161391774	id-1171	High
chr2B_part1	167680308	167687809	id-1172	High
chr2B_part1	167714969	167724528	id-1173	High
chr2B_part1	167887485	167894390	id-1174	High
chr2B_part1	176039784	176095161	id-1175	Low
chr2B_part1	176315026	176366706	id-1176	Low
chr2B_part1	176411502	176692013	id-1177	Low
chr2B_part1	176803558	176918007	id-1178	Low
chr2B_part1	176918661	177199728	id-1179	Low
chr2B_part1	177219055	177533045	id-1180	Low
chr2B_part1	181213851	181349134	id-1181	Low
chr2B_part1	193774508	193906966	id-1182	Low
chr2B_part1	195005962	195074130	id-1183	Low
chr2B_part1	195076649	195164359	id-1184	Low
chr2B_part1	195170940	195366569	id-1185	Low
chr2B_part1	202934117	204492002	id-1186	Low
chr2B_part1	204492561	205332046	id-1187	Low
chr2B_part1	205332572	205407666	id-1188	Low
chr2B_part1	205409241	205615358	id-1189	Low
chr2B_part1	205645544	205773931	id-1190	Low
chr2B_part1	205774613	205898055	id-1191	Low
chr2B_part1	205910318	206103295	id-1192	Low
chr2B_part1	210498618	210596496	id-1193	Low
chr2B_part1	216621847	216628786	id-1194	High
chr2B_part1	232828155	232833993	id-1195	High
chr2B_part1	238703774	238838591	id-1196	Low
chr2B_part1	275296063	275334687	id-1197	High
chr2B_part1	303297330	303303874	id-1198	High
chr2B_part1	310918755	310925494	id-1199	High
chr2B_part1	316105185	316110455	id-1200	High
chr2B_part1	359275862	359282980	id-1201	High
chr2B_part1	367320647	367327941	id-1202	High
chr2B_part1	419419417	419424922	id-1203	High
chr2B_part1	419444999	419455297	id-1204	High
chr2B_part1	426323697	426335806	id-1205	High
chr2B_part1	453082653	453141856	id-1206	Low
chr2B_part2	1476292	1599152	id-1207	Low
chr2B_part2	16124501	16136933	id-1208	High
chr2B_part2	42978768	42985103	id-1209	High
chr2B_part2	52718497	52723551	id-1210	High
chr2B_part2	74679658	74685364	id-1211	High
chr2B_part2	74691559	74699159	id-1212	High
chr2B_part2	74699766	74712443	id-1213	High
chr2B_part2	74743835	74758782	id-1214	High
chr2B_part2	74759364	74766191	id-1215	High
chr2B_part2	74814439	74819685	id-1216	High
chr2B_part2	74828199	74835490	id-1217	High
chr2B_part2	74837573	74843736	id-1218	High
chr2B_part2	75964266	75970093	id-1219	High
chr2B_part2	87760351	87765538	id-1220	High
chr2B_part2	88827992	88991292	id-1221	Low
chr2B_part2	90726419	90779877	id-1222	Low
chr2B_part2	90829656	90989314	id-1223	Low
chr2B_part2	92670822	92739228	id-1224	Low
chr2B_part2	92957540	92965667	id-1225	High
chr2B_part2	92966226	92974499	id-1226	High
chr2B_part2	93016122	93370345	id-1227	Low
chr2B_part2	94704891	94763835	id-1228	Low
chr2B_part2	100950659	100959584	id-1229	High
chr2B_part2	100972399	100981355	id-1230	High
chr2B_part2	100985090	100990680	id-1231	High
chr2B_part2	111287993	111293512	id-1232	High
chr2B_part2	111296512	111305365	id-1233	High
chr2B_part2	116077034	116131859	id-1234	Low
chr2B_part2	118131124	118265035	id-1235	Low
chr2B_part2	118598269	118696978	id-1236	Low
chr2B_part2	120825760	121320741	id-1237	Low
chr2B_part2	121321480	121422845	id-1238	Low
chr2B_part2	121566498	121669993	id-1239	Low
chr2B_part2	122227547	122235667	id-1240	High
chr2B_part2	125944941	126062874	id-1241	Low
chr2B_part2	137008114	137018684	id-1242	High
chr2B_part2	144351703	144426215	id-1243	Low
chr2B_part2	150719757	150731717	id-1244	High
chr2B_part2	158093683	158986500	id-1245	Low
chr2B_part2	159014559	159452719	id-1246	Low
chr2B_part2	160274824	160281276	id-1247	High
chr2B_part2	160303735	160309859	id-1248	High
chr2B_part2	160705665	160770854	id-1249	Low
chr2B_part2	163309006	163318498	id-1250	High
chr2B_part2	164613398	164619103	id-1251	High
chr2B_part2	165426931	165656166	id-1252	Low
chr2B_part2	165660970	165781008	id-1253	Low
chr2B_part2	165840469	165952128	id-1254	Low
chr2B_part2	167052724	167060759	id-1255	High
chr2B_part2	179439467	179555418	id-1256	Low
chr2B_part2	179556001	179697246	id-1257	Low
chr2B_part2	179702460	180236205	id-1258	Low
chr2B_part2	180237410	180351337	id-1259	Low
chr2B_part2	180367668	180473538	id-1260	Low
chr2B_part2	180475988	180953158	id-1261	Low
chr2B_part2	181299658	181366053	id-1262	Low
chr2B_part2	184250575	184353022	id-1263	Low
chr2B_part2	186892618	187116104	id-1264	Low
chr2B_part2	189073694	189085228	id-1265	High
chr2B_part2	189352329	189418444	id-1266	Low
chr2B_part2	189767676	189834715	id-1267	Low
chr2B_part2	190466595	190816848	id-1268	Low
chr2B_part2	190818350	190925988	id-1269	Low
chr2B_part2	191018837	191074029	id-1270	Low
chr2B_part2	195717100	195973795	id-1271	Low
chr2B_part2	196371040	196378068	id-1272	High
chr2B_part2	200737203	200745372	id-1273	High
chr2B_part2	201214719	201226049	id-1274	High
chr2B_part2	202185031	202287066	id-1275	Low
chr2B_part2	204696472	204757927	id-1276	Low
chr2B_part2	205715396	205722065	id-1277	High
chr2B_part2	212969438	213149863	id-1278	Low
chr2B_part2	213548151	213557981	id-1279	High
chr2B_part2	216455369	216694559	id-1280	Low
chr2B_part2	216955318	217075849	id-1281	Low
chr2B_part2	217077246	217374851	id-1282	Low
chr2B_part2	217378138	217510115	id-1283	Low
chr2B_part2	217534645	217615251	id-1284	Low
chr2B_part2	218691726	218803591	id-1285	Low
chr2B_part2	218862322	218914696	id-1286	Low
chr2B_part2	218978219	219079754	id-1287	Low
chr2B_part2	219167945	219302063	id-1288	Low
chr2B_part2	225107040	225113412	id-1289	High
chr2B_part2	225143148	225151805	id-1290	High
chr2B_part2	225152549	225161850	id-1291	High
chr2B_part2	228921204	228976786	id-1292	Low
chr2B_part2	229850378	229907994	id-1293	Low
chr2B_part2	229950779	230042615	id-1294	Low
chr2B_part2	230090732	230168920	id-1295	Low
chr2B_part2	230211602	230262269	id-1296	Low
chr2B_part2	230551204	231876736	id-1297	Low
chr2B_part2	231877798	232046850	id-1298	Low
chr2B_part2	232057738	232385668	id-1299	Low
chr2B_part2	232386181	232523638	id-1300	Low
chr2B_part2	232610297	232715476	id-1301	Low
chr2B_part2	232716040	232776607	id-1302	Low
chr2B_part2	232831985	233236230	id-1303	Low
chr2B_part2	233306166	233572569	id-1304	Low
chr2B_part2	233716562	233777147	id-1305	Low
chr2B_part2	233777740	233911485	id-1306	Low
chr2B_part2	234029743	234115489	id-1307	Low
chr2B_part2	237828877	237837057	id-1308	High
chr2B_part2	238525569	238539086	id-1309	High
chr2B_part2	238776401	238842050	id-1310	Low
chr2B_part2	238957196	239241417	id-1311	Low
chr2B_part2	239542241	239615217	id-1312	Low
chr2B_part2	240119990	240125027	id-1313	High
chr2B_part2	240145681	240153289	id-1314	High
chr2B_part2	240169529	240224096	id-1315	Low
chr2B_part2	240241952	240510511	id-1316	Low
chr2B_part2	240681433	240830216	id-1317	Low
chr2B_part2	242379648	242458486	id-1318	Low
chr2B_part2	245751943	245853861	id-1319	Low
chr2B_part2	250131863	250139153	id-1320	High
chr2B_part2	250488451	250500564	id-1321	High
chr2B_part2	254454758	254762086	id-1322	Low
chr2B_part2	254762727	254846328	id-1323	Low
chr2B_part2	259142740	259380444	id-1324	Low
chr2B_part2	261039424	261091231	id-1325	Low
chr2B_part2	262906936	262959161	id-1326	Low
chr2B_part2	263038547	263043987	id-1327	High
chr2B_part2	263071898	263319424	id-1328	Low
chr2B_part2	264786234	264887327	id-1329	Low
chr2B_part2	264995373	265175555	id-1330	Low
chr2B_part2	265482790	265539719	id-1331	Low
chr2B_part2	265559075	265691405	id-1332	Low
chr2B_part2	268077862	268135819	id-1333	Low
chr2B_part2	268143830	268148989	id-1334	High
chr2B_part2	268181411	268273424	id-1335	Low
chr2B_part2	268276978	268354362	id-1336	Low
chr2B_part2	268355046	268418723	id-1337	Low
chr2B_part2	268880609	269103334	id-1338	Low
chr2B_part2	269825604	269908074	id-1339	Low
chr2B_part2	269916889	270043220	id-1340	Low
chr2B_part2	270047508	270110978	id-1341	Low
chr2B_part2	271727282	271835862	id-1342	Low
chr2B_part2	274502901	274976774	id-1343	Low
chr2B_part2	275398534	275533264	id-1344	Low
chr2B_part2	276309482	276407967	id-1345	Low
chr2B_part2	283635549	283640898	id-1346	High
chr2B_part2	283686411	283746173	id-1347	Low
chr2B_part2	284657589	284666595	id-1348	High
chr2B_part2	284668567	284673568	id-1349	High
chr2B_part2	284674358	284681903	id-1350	High
chr2B_part2	286321076	286506422	id-1351	Low
chr2B_part2	289839812	289846450	id-1352	High
chr2B_part2	291301305	291616194	id-1353	Low
chr2B_part2	294192553	294298993	id-1354	Low
chr2B_part2	294301804	294356797	id-1355	Low
chr2B_part2	294741335	294815752	id-1356	Low
chr2B_part2	295247406	295299324	id-1357	Low
chr2B_part2	296905856	297217230	id-1358	Low
chr2B_part2	297220412	297553809	id-1359	Low
chr2B_part2	298383995	298591257	id-1360	Low
chr2B_part2	298848277	299069663	id-1361	Low
chr2B_part2	299274886	299360009	id-1362	Low
chr2B_part2	302702171	302707186	id-1363	High
chr2B_part2	302971599	302978313	id-1364	High
chr2B_part2	302989605	302997869	id-1365	High
chr2B_part2	302998954	303006080	id-1366	High
chr2B_part2	303232723	303238465	id-1367	High
chr2B_part2	303475991	303482536	id-1368	High
chr2B_part2	303797034	303847480	id-1369	Low
chr2B_part2	303848899	303901390	id-1370	Low
chr2B_part2	303923355	303994845	id-1371	Low
chr2B_part2	304000507	304213099	id-1372	Low
chr2B_part2	304354023	304467096	id-1373	Low
chr2B_part2	304468436	304576265	id-1374	Low
chr2B_part2	304935607	305039936	id-1375	Low
chr2B_part2	305040728	305154957	id-1376	Low
chr2B_part2	305171941	305310008	id-1377	Low
chr2B_part2	305380118	305447275	id-1378	Low
chr2B_part2	305590142	305677633	id-1379	Low
chr2B_part2	305680744	305837821	id-1380	Low
chr2B_part2	305957874	306054332	id-1381	Low
chr2B_part2	306137990	306220366	id-1382	Low
chr2B_part2	308110486	308488406	id-1383	Low
chr2B_part2	308489110	308611291	id-1384	Low
chr2B_part2	308611867	308668710	id-1385	Low
chr2B_part2	314688162	314694324	id-1386	High
chr2B_part2	314783983	314791785	id-1387	High
chr2B_part2	315441628	315819496	id-1388	Low
chr2B_part2	318599409	318753080	id-1389	Low
chr2B_part2	319363599	319487083	id-1390	Low
chr2B_part2	319488877	319621299	id-1391	Low
chr2B_part2	320596849	320604076	id-1392	High
chr2B_part2	320604585	320610155	id-1393	High
chr2B_part2	320611154	320616862	id-1394	High
chr2B_part2	320859188	320865405	id-1395	High
chr2B_part2	320903491	321035454	id-1396	Low
chr2B_part2	321466283	321491901	id-1397	High
chr2B_part2	321834563	321905058	id-1398	Low
chr2B_part2	321953653	322111159	id-1399	Low
chr2B_part2	333253502	333259631	id-1400	High
chr2B_part2	333301852	333460640	id-1401	Low
chr2B_part2	333461274	333546188	id-1402	Low
chr2B_part2	333656193	333750072	id-1403	Low
chr2B_part2	333878405	334007144	id-1404	Low
chr2B_part2	334050786	334101541	id-1405	Low
chr2B_part2	334112474	334605457	id-1406	Low
chr2B_part2	334619322	334796131	id-1407	Low
chr2B_part2	334925826	335025096	id-1408	Low
chr2B_part2	335037699	335261098	id-1409	Low
chr2B_part2	335495331	335558414	id-1410	Low
chr2B_part2	335579437	335630542	id-1411	Low
chr2B_part2	335655636	335790943	id-1412	Low
chr2B_part2	335792054	335866085	id-1413	Low
chr2B_part2	335866926	336022676	id-1414	Low
chr2B_part2	336067923	336182808	id-1415	Low
chr2B_part2	336391587	336473435	id-1416	Low
chr2B_part2	337232341	337354060	id-1417	Low
chr2B_part2	337566435	337575601	id-1418	High
chr2B_part2	337579914	337588353	id-1419	High
chr2B_part2	337592224	337600422	id-1420	High
chr2B_part2	337620264	337658573	id-1421	High
chr2B_part2	337670668	337675960	id-1422	High
chr2B_part2	337692839	337706450	id-1423	High
chr2B_part2	337810369	337877903	id-1424	Low
chr2B_part2	338628657	338684167	id-1425	Low
chr2B_part2	339963500	340042303	id-1426	Low
chr2B_part2	340237748	340295774	id-1427	Low
chr2B_part2	340314973	340441084	id-1428	Low
chr2B_part2	340441601	340566824	id-1429	Low
chr2B_part2	340577020	340739098	id-1430	Low
chr2B_part2	340878345	340928385	id-1431	Low
chr2B_part2	340930245	341036939	id-1432	Low
chr2B_part2	341209653	341266542	id-1433	Low
chr2B_part2	341353894	341412148	id-1434	Low
chr2B_part2	341455168	341595355	id-1435	Low
chr2B_part2	341741574	341798117	id-1436	Low
chr2B_part2	341893726	341985001	id-1437	Low
chr2B_part2	342131575	342204799	id-1438	Low
chr2B_part2	342318539	342327134	id-1439	High
chr2B_part2	342330192	342340763	id-1440	High
chr2B_part2	342380319	342433138	id-1441	Low
chr2B_part2	342660181	342830286	id-1442	Low
chr2B_part2	342856219	343089958	id-1443	Low
chr2B_part2	343226023	343304167	id-1444	Low
chr2B_part2	343523712	343582407	id-1445	Low
chr2B_part2	343588384	343685624	id-1446	Low
chr2B_part2	343700037	343763655	id-1447	Low
chr2B_part2	343764204	343838974	id-1448	Low
chr2B_part2	344050273	344055905	id-1449	High
chr2B_part2	344058082	344063376	id-1450	High
chr2B_part2	344177411	344270116	id-1451	Low
chr2B_part2	344506796	344596125	id-1452	Low
chr2B_part2	344657112	344714118	id-1453	Low
chr2B_part2	344721436	344830781	id-1454	Low
chr2B_part2	344839765	344899067	id-1455	Low
chr2B_part2	344927675	345095499	id-1456	Low
chr2B_part2	345106941	345160097	id-1457	Low
chr2B_part2	345173995	345397492	id-1458	Low
chr2B_part2	345412537	345499241	id-1459	Low
chr2B_part2	345506569	345603587	id-1460	Low
chr2B_part2	345608627	345739282	id-1461	Low
chr2B_part2	345929614	346031394	id-1462	Low
chr2B_part2	346239373	346313822	id-1463	Low
chr2B_part2	346438831	346495831	id-1464	Low
chr2B_part2	346512176	346600971	id-1465	Low
chr2B_part2	346601491	346739834	id-1466	Low
chr2B_part2	346751361	346807908	id-1467	Low
chr2B_part2	347040712	347477759	id-1468	Low
chr2B_part2	347565184	347674213	id-1469	Low
chr2B_part2	347675425	347752975	id-1470	Low
chr2B_part2	347836883	347930728	id-1471	Low
chr2B_part2	347945041	347998069	id-1472	Low
chr2D_part1	1736693	1814755	id-1473	Low
chr2D_part1	2772912	2778310	id-1474	High
chr2D_part1	5175049	5182266	id-1475	High
chr2D_part1	5385279	5393112	id-1476	High
chr2D_part1	5394208	5402877	id-1477	High
chr2D_part1	5545243	5550572	id-1478	High
chr2D_part1	5729537	5735428	id-1479	High
chr2D_part1	6160440	6165589	id-1480	High
chr2D_part1	6166441	6172694	id-1481	High
chr2D_part1	7180620	7187618	id-1482	High
chr2D_part1	7193800	7204277	id-1483	High
chr2D_part1	7690151	7701362	id-1484	High
chr2D_part1	7701942	7710573	id-1485	High
chr2D_part1	7715718	7761411	id-1486	High
chr2D_part1	7769208	7775840	id-1487	High
chr2D_part1	7794710	7800955	id-1488	High
chr2D_part1	7803000	7818752	id-1489	High
chr2D_part1	7823805	7831798	id-1490	High
chr2D_part1	7832353	7843311	id-1491	High
chr2D_part1	7847992	7853326	id-1492	High
chr2D_part1	7872427	7880400	id-1493	High
chr2D_part1	8343526	8349095	id-1494	High
chr2D_part1	8710478	8721126	id-1495	High
chr2D_part1	10665545	10674726	id-1496	High
chr2D_part1	10682344	10692408	id-1497	High
chr2D_part1	10695123	10700182	id-1498	High
chr2D_part1	10709527	10725124	id-1499	High
chr2D_part1	10737962	10751625	id-1500	High
chr2D_part1	10756825	10766858	id-1501	High
chr2D_part1	10776475	10783272	id-1502	High
chr2D_part1	11167931	11174596	id-1503	High
chr2D_part1	11225833	11236746	id-1504	High
chr2D_part1	11959521	11964613	id-1505	High
chr2D_part1	12900961	12908466	id-1506	High
chr2D_part1	13625296	13630870	id-1507	High
chr2D_part1	14134224	14195374	id-1508	Low
chr2D_part1	14449547	14458115	id-1509	High
chr2D_part1	14694250	14699351	id-1510	High
chr2D_part1	14838739	14896765	id-1511	Low
chr2D_part1	15031971	15113158	id-1512	Low
chr2D_part1	15218796	15278284	id-1513	Low
chr2D_part1	15376342	15382814	id-1514	High
chr2D_part1	15527100	15582929	id-1515	Low
chr2D_part1	15932071	15938085	id-1516	High
chr2D_part1	16252790	16336254	id-1517	Low
chr2D_part1	17137297	17143381	id-1518	High
chr2D_part1	17657211	17760727	id-1519	Low
chr2D_part1	17841303	17846318	id-1520	High
chr2D_part1	18185922	18193258	id-1521	High
chr2D_part1	18319077	18327797	id-1522	High
chr2D_part1	18628166	18635509	id-1523	High
chr2D_part1	18771564	19016369	id-1524	Low
chr2D_part1	19235661	19244526	id-1525	High
chr2D_part1	20673466	20685907	id-1526	High
chr2D_part1	20766752	20772312	id-1527	High
chr2D_part1	21001943	21015151	id-1528	High
chr2D_part1	21032183	21108573	id-1529	Low
chr2D_part1	21109149	21195035	id-1530	Low
chr2D_part1	21196878	21250490	id-1531	Low
chr2D_part1	21251858	21407597	id-1532	Low
chr2D_part1	21434399	21503110	id-1533	Low
chr2D_part1	21912774	21943355	id-1534	High
chr2D_part1	22733467	22741466	id-1535	High
chr2D_part1	22745333	22752970	id-1536	High
chr2D_part1	22948185	22956613	id-1537	High
chr2D_part1	23034917	23049575	id-1538	High
chr2D_part1	23659728	23665613	id-1539	High
chr2D_part1	28866496	28873253	id-1540	High
chr2D_part1	29166026	29171467	id-1541	High
chr2D_part1	29840475	29846082	id-1542	High
chr2D_part1	71259509	71265118	id-1543	High
chr2D_part1	71455268	71460656	id-1544	High
chr2D_part1	82860803	82866087	id-1545	High
chr2D_part1	91403804	91410765	id-1546	High
chr2D_part1	91411308	91416910	id-1547	High
chr2D_part1	96806353	96811627	id-1548	High
chr2D_part1	96813315	96828795	id-1549	High
chr2D_part1	96829741	96858430	id-1550	High
chr2D_part1	96878315	96891538	id-1551	High
chr2D_part1	96929035	96934391	id-1552	High
chr2D_part1	96941161	96949896	id-1553	High
chr2D_part1	96961375	96969875	id-1554	High
chr2D_part1	133276635	133282247	id-1555	High
chr2D_part1	181089597	181096227	id-1556	High
chr2D_part1	184092403	184611679	id-1557	Low
chr2D_part1	184612599	184772687	id-1558	Low
chr2D_part1	202782660	202791001	id-1559	High
chr2D_part1	217495072	217500326	id-1560	High
chr2D_part1	261140940	261154423	id-1561	High
chr2D_part1	261155456	261160466	id-1562	High
chr2D_part1	271549185	271691139	id-1563	Low
chr2D_part1	272259111	272355747	id-1564	Low
chr2D_part1	299851368	299986513	id-1565	Low
chr2D_part1	300431557	300439126	id-1566	High
chr2D_part1	386743311	386749073	id-1567	High
chr2D_part1	443009345	443014492	id-1568	High
chr2D_part1	459494336	459499896	id-1569	High
chr2D_part2	37414854	37420100	id-1570	High
chr2D_part2	71613436	71619993	id-1571	High
chr2D_part2	71931388	71946478	id-1572	High
chr2D_part2	107927136	108726425	id-1573	Low
chr2D_part2	108865299	108962829	id-1574	Low
chr2D_part2	108980774	109241679	id-1575	Low
chr2D_part2	109242224	109323621	id-1576	Low
chr2D_part2	109324162	109443566	id-1577	Low
chr2D_part2	109445017	109650979	id-1578	Low
chr2D_part2	109727208	109811980	id-1579	Low
chr2D_part2	109868339	110037949	id-1580	Low
chr2D_part2	110052120	110119581	id-1581	Low
chr2D_part2	110210694	110282346	id-1582	Low
chr2D_part2	110317770	110392260	id-1583	Low
chr2D_part2	110463213	110516076	id-1584	Low
chr2D_part2	110517657	110569099	id-1585	Low
chr2D_part2	110592986	111236992	id-1586	Low
chr2D_part2	111237926	111616121	id-1587	Low
chr2D_part2	111635660	111735128	id-1588	Low
chr2D_part2	111754364	111887978	id-1589	Low
chr2D_part2	111901568	112111106	id-1590	Low
chr2D_part2	112266039	112416437	id-1591	Low
chr2D_part2	112437544	112602577	id-1592	Low
chr2D_part2	112607792	112942245	id-1593	Low
chr2D_part2	113025395	113143219	id-1594	Low
chr2D_part2	113162938	113488120	id-1595	Low
chr2D_part2	113489677	113544609	id-1596	Low
chr2D_part2	113570173	113748988	id-1597	Low
chr2D_part2	113758770	113971615	id-1598	Low
chr2D_part2	113989844	114060919	id-1599	Low
chr2D_part2	114078934	114362980	id-1600	Low
chr2D_part2	114369329	114637822	id-1601	Low
chr2D_part2	114641305	114696326	id-1602	Low
chr2D_part2	114743886	114860873	id-1603	Low
chr2D_part2	114942829	115093660	id-1604	Low
chr2D_part2	115124209	115134189	id-1605	High
chr2D_part2	115228446	115312736	id-1606	Low
chr2D_part2	115414579	115468123	id-1607	Low
chr2D_part2	115519396	115608011	id-1608	Low
chr2D_part2	115610657	115873146	id-1609	Low
chr2D_part2	115881000	116360475	id-1610	Low
chr2D_part2	116384965	116437891	id-1611	Low
chr2D_part2	116488806	116655493	id-1612	Low
chr2D_part2	116787096	116843044	id-1613	Low
chr2D_part2	116988294	117173531	id-1614	Low
chr2D_part2	117181967	117298026	id-1615	Low
chr2D_part2	117372882	117462570	id-1616	Low
chr2D_part2	117463089	117524074	id-1617	Low
chr2D_part2	125788467	125794558	id-1618	High
chr2D_part2	125813427	125823758	id-1619	High
chr2D_part2	125897323	125907554	id-1620	High
chr2D_part2	137950293	138075486	id-1621	Low
chr2D_part2	138896874	138956165	id-1622	Low
chr2D_part2	139792262	140221739	id-1623	Low
chr2D_part2	140558945	140798447	id-1624	Low
chr2D_part2	140800042	141161838	id-1625	Low
chr2D_part2	142686319	143109328	id-1626	Low
chr2D_part2	144034069	144130211	id-1627	Low
chr2D_part2	144539514	144673117	id-1628	Low
chr2D_part2	145793565	145979410	id-1629	Low
chr2D_part2	146584546	146699777	id-1630	Low
chr2D_part2	147743606	147803992	id-1631	Low
chr2D_part2	158166570	158173141	id-1632	High
chr2D_part2	169711944	169717165	id-1633	High
chr2D_part2	172089130	172094131	id-1634	High
chr2D_part2	172918373	172924118	id-1635	High
chr2D_part2	173777168	173783504	id-1636	High
chr2D_part2	174379175	174397154	id-1637	High
chr2D_part2	174431886	174436980	id-1638	High
chr2D_part2	174436308	174509374	id-1639	Low
chr2D_part2	174578003	174705149	id-1640	Low
chr2D_part2	174705928	174801331	id-1641	Low
chr2D_part2	174802873	175130406	id-1642	Low
chr2D_part2	175361954	175415669	id-1643	Low
chr2D_part2	176738047	176801817	id-1644	Low
chr2D_part2	176964329	177135014	id-1645	Low
chr2D_part2	177146987	177200356	id-1646	Low
chr2D_part2	178188652	178298500	id-1647	Low
chr2D_part2	178299351	178365247	id-1648	Low
chr2D_part2	178365873	178506673	id-1649	Low
chr2D_part2	178547908	178617189	id-1650	Low
chr2D_part2	178694373	178764438	id-1651	Low
chr2D_part2	181572806	181578686	id-1652	High
chr2D_part2	183506376	183512133	id-1653	High
chr2D_part2	183716687	183722082	id-1654	High
chr2D_part2	183730425	183735655	id-1655	High
chr2D_part2	184273606	184288904	id-1656	High
chr2D_part2	185605841	185669678	id-1657	Low
chr2D_part2	186500122	186506393	id-1658	High
chr2D_part2	186509632	186514780	id-1659	High
chr2D_part2	186515854	186522638	id-1660	High
chr2D_part2	186529314	186534999	id-1661	High
chr2D_part2	188483685	188535732	id-1662	Low
chr2D_part2	188562905	188613944	id-1663	Low
chr3A_part1	181748	186874	id-1664	High
chr3A_part1	1948405	5992434	id-1665	Low
chr3A_part1	5994405	6308486	id-1666	Low
chr3A_part1	6308993	6667467	id-1667	Low
chr3A_part1	6725629	6788077	id-1668	Low
chr3A_part1	6827510	6888357	id-1669	Low
chr3A_part1	6888782	6894470	id-1670	High
chr3A_part1	6900423	7015692	id-1671	Low
chr3A_part1	7016441	7078743	id-1672	Low
chr3A_part1	7470639	7476248	id-1673	High
chr3A_part1	7562460	7616780	id-1674	Low
chr3A_part1	7658395	7777204	id-1675	Low
chr3A_part1	7929117	8033351	id-1676	Low
chr3A_part1	8378573	8549770	id-1677	Low
chr3A_part1	8787032	8838457	id-1678	Low
chr3A_part1	9377708	9437008	id-1679	Low
chr3A_part1	9630814	9716584	id-1680	Low
chr3A_part1	9989385	10146079	id-1681	Low
chr3A_part1	10411760	10485022	id-1682	Low
chr3A_part1	10592812	10675160	id-1683	Low
chr3A_part1	10689005	10825056	id-1684	Low
chr3A_part1	10825965	10939828	id-1685	Low
chr3A_part1	11026182	11117480	id-1686	Low
chr3A_part1	11124999	11235418	id-1687	Low
chr3A_part1	11236698	11353478	id-1688	Low
chr3A_part1	11472964	11535991	id-1689	Low
chr3A_part1	11642740	11700999	id-1690	Low
chr3A_part1	12643347	12767900	id-1691	Low
chr3A_part1	13321662	13333436	id-1692	High
chr3A_part1	13850739	13857048	id-1693	High
chr3A_part1	14523059	14611338	id-1694	Low
chr3A_part1	15929473	16009684	id-1695	Low
chr3A_part1	16144978	16463523	id-1696	Low
chr3A_part1	16464244	16598576	id-1697	Low
chr3A_part1	16665764	16890204	id-1698	Low
chr3A_part1	17164141	17405142	id-1699	Low
chr3A_part1	17715052	17798632	id-1700	Low
chr3A_part1	17802732	17858429	id-1701	Low
chr3A_part1	18145662	18151078	id-1702	High
chr3A_part1	22673986	22733172	id-1703	Low
chr3A_part1	23463258	23470400	id-1704	High
chr3A_part1	23470983	23479818	id-1705	High
chr3A_part1	27757942	27763324	id-1706	High
chr3A_part1	33964865	33970770	id-1707	High
chr3A_part1	33980234	34005508	id-1708	High
chr3A_part1	35086325	35142781	id-1709	Low
chr3A_part1	37299713	37310007	id-1710	High
chr3A_part1	40857235	40867347	id-1711	High
chr3A_part1	41146562	41151881	id-1712	High
chr3A_part1	47535372	47540931	id-1713	High
chr3A_part1	54437287	54443358	id-1714	High
chr3A_part1	121384271	121398884	id-1715	High
chr3A_part1	121420868	121426740	id-1716	High
chr3A_part1	129071980	129122920	id-1717	Low
chr3A_part1	194802238	194807978	id-1718	High
chr3A_part1	322948820	322954471	id-1719	High
chr3A_part1	327054231	327060111	id-1720	High
chr3A_part1	328748264	328753579	id-1721	High
chr3A_part1	408746766	408752428	id-1722	High
chr3A_part1	408754537	408763592	id-1723	High
chr3A_part1	408764479	408777908	id-1724	High
chr3A_part1	408788760	408801496	id-1725	High
chr3A_part1	408802336	408808647	id-1726	High
chr3A_part1	408809186	408816117	id-1727	High
chr3A_part1	408841996	408847013	id-1728	High
chr3A_part1	414404365	414411977	id-1729	High
chr3A_part2	3709016	3714370	id-1730	High
chr3A_part2	30063179	30129625	id-1731	Low
chr3A_part2	30130130	30209263	id-1732	Low
chr3A_part2	31983921	31989881	id-1733	High
chr3A_part2	32005389	32011180	id-1734	High
chr3A_part2	47811533	47820330	id-1735	High
chr3A_part2	57276798	57352843	id-1736	Low
chr3A_part2	68899913	68906048	id-1737	High
chr3A_part2	71092759	71100787	id-1738	High
chr3A_part2	72880983	72936462	id-1739	Low
chr3A_part2	77357506	77367528	id-1740	High
chr3A_part2	77368394	77374170	id-1741	High
chr3A_part2	78115097	78184508	id-1742	Low
chr3A_part2	78532763	78545938	id-1743	High
chr3A_part2	87537071	87589907	id-1744	Low
chr3A_part2	89254568	89571694	id-1745	Low
chr3A_part2	90343313	90348558	id-1746	High
chr3A_part2	90350211	90360474	id-1747	High
chr3A_part2	103440019	103492413	id-1748	Low
chr3A_part2	103496369	103602438	id-1749	Low
chr3A_part2	104139978	104315739	id-1750	Low
chr3A_part2	105176078	105226837	id-1751	Low
chr3A_part2	106436008	106491065	id-1752	Low
chr3A_part2	117448937	117500613	id-1753	Low
chr3A_part2	117704722	117809290	id-1754	Low
chr3A_part2	119924164	119994317	id-1755	Low
chr3A_part2	170088695	170140238	id-1756	Low
chr3A_part2	170162866	170221788	id-1757	Low
chr3A_part2	174560202	174567811	id-1758	High
chr3A_part2	176729355	176736307	id-1759	High
chr3A_part2	194275942	194375960	id-1760	Low
chr3A_part2	194773836	194914286	id-1761	Low
chr3A_part2	195964508	196048760	id-1762	Low
chr3A_part2	196212768	196268375	id-1763	Low
chr3A_part2	197031789	197099704	id-1764	Low
chr3A_part2	197419928	197476191	id-1765	Low
chr3A_part2	198387486	198461804	id-1766	Low
chr3A_part2	199676936	199729130	id-1767	Low
chr3A_part2	199805326	199810927	id-1768	High
chr3A_part2	200887570	201001818	id-1769	Low
chr3A_part2	201419451	201482854	id-1770	Low
chr3A_part2	201618177	201762824	id-1771	Low
chr3A_part2	205103243	205157592	id-1772	Low
chr3A_part2	206950980	206958236	id-1773	High
chr3A_part2	207975900	207981176	id-1774	High
chr3A_part2	209780887	209792137	id-1775	High
chr3A_part2	209842896	209920168	id-1776	Low
chr3A_part2	218286762	218295952	id-1777	High
chr3A_part2	220483585	220495631	id-1778	High
chr3A_part2	220929955	220995475	id-1779	Low
chr3A_part2	227595173	227600181	id-1780	High
chr3A_part2	229720806	229734492	id-1781	High
chr3A_part2	236151277	236229251	id-1782	Low
chr3A_part2	237632603	237641629	id-1783	High
chr3A_part2	237747194	237752378	id-1784	High
chr3A_part2	239534655	239539992	id-1785	High
chr3A_part2	241773439	241779828	id-1786	High
chr3A_part2	241797671	241804074	id-1787	High
chr3A_part2	246139174	246144554	id-1788	High
chr3A_part2	246242542	246248540	id-1789	High
chr3A_part2	249802374	249808105	id-1790	High
chr3A_part2	253641775	253712898	id-1791	Low
chr3A_part2	256836118	256957356	id-1792	Low
chr3A_part2	260449594	260456021	id-1793	High
chr3A_part2	260475270	260480866	id-1794	High
chr3A_part2	261164031	261173235	id-1795	High
chr3A_part2	261648579	261656150	id-1796	High
chr3A_part2	261689269	261695083	id-1797	High
chr3A_part2	265545374	265630484	id-1798	Low
chr3A_part2	265738604	265830940	id-1799	Low
chr3A_part2	265970722	266109263	id-1800	Low
chr3A_part2	266379374	266385418	id-1801	High
chr3A_part2	266605497	266669374	id-1802	Low
chr3A_part2	266735015	266755384	id-1803	High
chr3A_part2	266767496	266825841	id-1804	Low
chr3A_part2	266826448	266898820	id-1805	Low
chr3A_part2	271248271	271253399	id-1806	High
chr3A_part2	271256986	271267043	id-1807	High
chr3A_part2	271272339	271279775	id-1808	High
chr3A_part2	271280483	271286669	id-1809	High
chr3A_part2	275852629	275930526	id-1810	Low
chr3A_part2	276214727	276224040	id-1811	High
chr3A_part2	276327029	276489735	id-1812	Low
chr3A_part2	276503045	276521426	id-1813	High
chr3A_part2	277494867	277502678	id-1814	High
chr3A_part2	277529286	277540352	id-1815	High
chr3A_part2	277969395	278196094	id-1816	Low
chr3A_part2	278196881	278257128	id-1817	Low
chr3A_part2	279327721	279336479	id-1818	High
chr3A_part2	279518116	279525007	id-1819	High
chr3A_part2	281150295	281156690	id-1820	High
chr3A_part2	281157273	281168056	id-1821	High
chr3A_part2	281184771	281194346	id-1822	High
chr3A_part2	282856570	282865505	id-1823	High
chr3A_part2	283027809	283040706	id-1824	High
chr3A_part2	283116350	283193819	id-1825	Low
chr3A_part2	283766924	283772636	id-1826	High
chr3A_part2	283787686	283798992	id-1827	High
chr3A_part2	287094510	287100132	id-1828	High
chr3A_part2	287776445	287859548	id-1829	Low
chr3A_part2	288689930	288768891	id-1830	Low
chr3A_part2	288768310	288779101	id-1831	High
chr3A_part2	289702038	289760129	id-1832	Low
chr3A_part2	290901140	290963004	id-1833	Low
chr3A_part2	291161245	291175718	id-1834	High
chr3A_part2	291219539	291397950	id-1835	Low
chr3A_part2	291772505	291779123	id-1836	High
chr3A_part2	292590024	292651263	id-1837	Low
chr3A_part2	292718354	292782967	id-1838	Low
chr3A_part2	292980379	293080041	id-1839	Low
chr3A_part2	293203964	293460428	id-1840	Low
chr3A_part2	293652685	293738297	id-1841	Low
chr3A_part2	293822449	293828333	id-1842	High
chr3A_part2	293834902	293916799	id-1843	Low
chr3A_part2	293977085	294130975	id-1844	Low
chr3A_part2	294176498	294666122	id-1845	Low
chr3A_part2	295386532	295721303	id-1846	Low
chr3A_part2	296560637	296705760	id-1847	Low
chr3B_part1	369421	376094	id-1848	High
chr3B_part1	523348	529757	id-1849	High
chr3B_part1	541244	548014	id-1850	High
chr3B_part1	569809	575029	id-1851	High
chr3B_part1	613335	618401	id-1852	High
chr3B_part1	670289	676729	id-1853	High
chr3B_part1	698933	706330	id-1854	High
chr3B_part1	754089	759104	id-1855	High
chr3B_part1	1095359	1147082	id-1856	Low
chr3B_part1	1213076	1219413	id-1857	High
chr3B_part1	1345731	1414513	id-1858	Low
chr3B_part1	2026922	2033628	id-1859	High
chr3B_part1	2034363	2041553	id-1860	High
chr3B_part1	2042203	2047688	id-1861	High
chr3B_part1	2141950	2149016	id-1862	High
chr3B_part1	2518793	2880876	id-1863	Low
chr3B_part1	2881883	2958518	id-1864	Low
chr3B_part1	4377778	4383775	id-1865	High
chr3B_part1	4642585	4703339	id-1866	Low
chr3B_part1	4747074	4755271	id-1867	High
chr3B_part1	4761105	4840288	id-1868	Low
chr3B_part1	4850892	5056602	id-1869	Low
chr3B_part1	5151352	5367622	id-1870	Low
chr3B_part1	5810414	5888526	id-1871	Low
chr3B_part1	5964226	6061909	id-1872	Low
chr3B_part1	6084708	6094101	id-1873	High
chr3B_part1	7877045	7928676	id-1874	Low
chr3B_part1	8136693	8336514	id-1875	Low
chr3B_part1	9782517	9915357	id-1876	Low
chr3B_part1	9931758	9938820	id-1877	High
chr3B_part1	10372550	10614483	id-1878	Low
chr3B_part1	11684291	11735505	id-1879	Low
chr3B_part1	11737526	11909149	id-1880	Low
chr3B_part1	11961497	11967928	id-1881	High
chr3B_part1	12414372	12567291	id-1882	Low
chr3B_part1	12567833	12633410	id-1883	Low
chr3B_part1	12636286	12934602	id-1884	Low
chr3B_part1	12935152	13104685	id-1885	Low
chr3B_part1	13150379	13400881	id-1886	Low
chr3B_part1	13811022	13831337	id-1887	High
chr3B_part1	15181686	15453936	id-1888	Low
chr3B_part1	16520635	16526133	id-1889	High
chr3B_part1	16702713	16756591	id-1890	Low
chr3B_part1	16757678	16853550	id-1891	Low
chr3B_part1	16868094	17072014	id-1892	Low
chr3B_part1	18026670	18119836	id-1893	Low
chr3B_part1	18139160	18216981	id-1894	Low
chr3B_part1	18217552	18396700	id-1895	Low
chr3B_part1	19778096	19869567	id-1896	Low
chr3B_part1	22245814	22349734	id-1897	Low
chr3B_part1	22355119	22453676	id-1898	Low
chr3B_part1	24752094	24757591	id-1899	High
chr3B_part1	27054165	27182600	id-1900	Low
chr3B_part1	28568838	28574469	id-1901	High
chr3B_part1	29090938	29099375	id-1902	High
chr3B_part1	29890766	29947957	id-1903	Low
chr3B_part1	29983587	30088257	id-1904	Low
chr3B_part1	30088765	30199925	id-1905	Low
chr3B_part1	30236992	30316870	id-1906	Low
chr3B_part1	30336496	30407677	id-1907	Low
chr3B_part1	32808174	32899669	id-1908	Low
chr3B_part1	32940797	33076999	id-1909	Low
chr3B_part1	33150338	33259720	id-1910	Low
chr3B_part1	33504557	33515025	id-1911	High
chr3B_part1	34004188	34014305	id-1912	High
chr3B_part1	34565932	34648816	id-1913	Low
chr3B_part1	34688505	34699806	id-1914	High
chr3B_part1	34909366	34972970	id-1915	Low
chr3B_part1	35153805	35208821	id-1916	Low
chr3B_part1	35232751	35285704	id-1917	Low
chr3B_part1	35690225	35848699	id-1918	Low
chr3B_part1	41078716	41146472	id-1919	Low
chr3B_part1	42185565	42245468	id-1920	Low
chr3B_part1	42683827	42689053	id-1921	High
chr3B_part1	43739663	43819101	id-1922	Low
chr3B_part1	43837182	43942741	id-1923	Low
chr3B_part1	43982043	44094475	id-1924	Low
chr3B_part1	44837456	44843714	id-1925	High
chr3B_part1	44852170	44857380	id-1926	High
chr3B_part1	45365174	45518122	id-1927	Low
chr3B_part1	45754843	45861773	id-1928	Low
chr3B_part1	45862455	46020999	id-1929	Low
chr3B_part1	46104802	46267208	id-1930	Low
chr3B_part1	46285501	46365261	id-1931	Low
chr3B_part1	46365833	46461873	id-1932	Low
chr3B_part1	46586029	46594124	id-1933	High
chr3B_part1	49426800	49671478	id-1934	Low
chr3B_part1	51062730	51142361	id-1935	Low
chr3B_part1	51976944	52638068	id-1936	Low
chr3B_part1	52919447	53194765	id-1937	Low
chr3B_part1	53815014	53946672	id-1938	Low
chr3B_part1	60043374	60049196	id-1939	High
chr3B_part1	60737839	60745613	id-1940	High
chr3B_part1	68088795	68161565	id-1941	Low
chr3B_part1	69460733	69603459	id-1942	Low
chr3B_part1	70874760	70966074	id-1943	Low
chr3B_part1	70984605	71061073	id-1944	Low
chr3B_part1	71061574	71117085	id-1945	Low
chr3B_part1	71184898	71307440	id-1946	Low
chr3B_part1	75795121	75891477	id-1947	Low
chr3B_part1	80442474	80496211	id-1948	Low
chr3B_part1	82946638	83203435	id-1949	Low
chr3B_part1	83300296	83307120	id-1950	High
chr3B_part1	89591312	89671992	id-1951	Low
chr3B_part1	103589954	103836654	id-1952	Low
chr3B_part1	104184693	104420751	id-1953	Low
chr3B_part1	104421890	104484735	id-1954	Low
chr3B_part1	104503000	104604275	id-1955	Low
chr3B_part1	104605266	104696601	id-1956	Low
chr3B_part1	104698019	104923470	id-1957	Low
chr3B_part1	108025340	108237845	id-1958	Low
chr3B_part1	108286245	108409647	id-1959	Low
chr3B_part1	108832533	108895295	id-1960	Low
chr3B_part1	111213224	111480787	id-1961	Low
chr3B_part1	119394346	119400968	id-1962	High
chr3B_part1	121036147	121136625	id-1963	Low
chr3B_part1	123884507	123963759	id-1964	Low
chr3B_part1	124940213	125134360	id-1965	Low
chr3B_part1	125134925	125198884	id-1966	Low
chr3B_part1	125849631	125856535	id-1967	High
chr3B_part1	128375486	128557004	id-1968	Low
chr3B_part1	134632338	134724404	id-1969	Low
chr3B_part1	134832605	134925369	id-1970	Low
chr3B_part1	154187058	154206865	id-1971	High
chr3B_part1	168275225	168680455	id-1972	Low
chr3B_part1	169830730	170592369	id-1973	Low
chr3B_part1	170593007	170892356	id-1974	Low
chr3B_part1	170893349	171084966	id-1975	Low
chr3B_part1	171085718	171589597	id-1976	Low
chr3B_part1	193883792	193888812	id-1977	High
chr3B_part1	193889849	193895817	id-1978	High
chr3B_part1	194224595	194230476	id-1979	High
chr3B_part1	196931220	196936439	id-1980	High
chr3B_part1	202472084	202478235	id-1981	High
chr3B_part1	207769190	207779232	id-1982	High
chr3B_part1	207796763	207806584	id-1983	High
chr3B_part1	212870959	212925344	id-1984	Low
chr3B_part1	214286818	214360190	id-1985	Low
chr3B_part1	214452174	214504622	id-1986	Low
chr3B_part1	214719225	214859219	id-1987	Low
chr3B_part1	214860377	214938100	id-1988	Low
chr3B_part1	215173712	215282493	id-1989	Low
chr3B_part1	217683013	217741366	id-1990	Low
chr3B_part1	218299037	218370889	id-1991	Low
chr3B_part1	218393458	218519475	id-1992	Low
chr3B_part1	218522132	218614672	id-1993	Low
chr3B_part1	218670471	218741621	id-1994	Low
chr3B_part1	218886548	218940381	id-1995	Low
chr3B_part1	219025721	219144707	id-1996	Low
chr3B_part1	219619042	219677999	id-1997	Low
chr3B_part1	220062944	220134872	id-1998	Low
chr3B_part1	220347442	220486814	id-1999	Low
chr3B_part1	221204041	221260486	id-2000	Low
[truncated: 4,197 more rows]
