# Supplementary material for: DAWN: a resource for yielding insights into the diversity among wheat genomes
Source: BMC Genomics. 2018 Dec 17;19:941. doi: 10.1186/s12864-018-5228-2 (PMC6296097; doi:10.1186/s12864-018-5228-2)
Supplement: Supplementary file 6 — ZIP file containing BED5 format files of high and low read coverage regions. BED5 format file for each WGS accession. The score column (5th column) indicates if the feature (row) represents a region which has >2*SD above (High) or below (Low) the mean read coverage. (ZIP 1455 kb) [file 12864_2018_5228_MOESM6_ESM.zip › read_coverage_high_low/H45.realigned.bam.bw.high_low.bed]

chr1A_part1	2377542	2384249	id-1	High
chr1A_part1	3462158	3467477	id-2	High
chr1A_part1	3667467	3673138	id-3	High
chr1A_part1	4661115	4667045	id-4	High
chr1A_part1	5505031	6339778	id-5	Low
chr1A_part1	9152295	9163848	id-6	High
chr1A_part1	9177215	9182354	id-7	High
chr1A_part1	9643979	9696468	id-8	Low
chr1A_part1	10803554	10905476	id-9	Low
chr1A_part1	11231897	11529005	id-10	Low
chr1A_part1	11579971	11639168	id-11	Low
chr1A_part1	11742028	11804403	id-12	Low
chr1A_part1	12204758	12213691	id-13	High
chr1A_part1	12509090	12643719	id-14	Low
chr1A_part1	12654656	12735549	id-15	Low
chr1A_part1	12918888	13083720	id-16	Low
chr1A_part1	13084812	13191388	id-17	Low
chr1A_part1	13315245	13413820	id-18	Low
chr1A_part1	13883231	13971266	id-19	Low
chr1A_part1	14169630	14175798	id-20	High
chr1A_part1	14187489	14199010	id-21	High
chr1A_part1	14765725	14771939	id-22	High
chr1A_part1	14781403	14792555	id-23	High
chr1A_part1	14794685	14801717	id-24	High
chr1A_part1	14989072	14994361	id-25	High
chr1A_part1	15004420	15143588	id-26	Low
chr1A_part1	16436121	16498715	id-27	Low
chr1A_part1	16500971	16815052	id-28	Low
chr1A_part1	18241694	18247491	id-29	High
chr1A_part1	18277314	18284703	id-30	High
chr1A_part1	18287609	18293048	id-31	High
chr1A_part1	18865460	19044156	id-32	Low
chr1A_part1	19121694	19138136	id-33	High
chr1A_part1	19143873	19261670	id-34	Low
chr1A_part1	19276455	19444540	id-35	Low
chr1A_part1	19781565	19848284	id-36	Low
chr1A_part1	20534781	20543351	id-37	High
chr1A_part1	21072367	21102167	id-38	High
chr1A_part1	21103967	21109820	id-39	High
chr1A_part1	21244673	21252809	id-40	High
chr1A_part1	22102632	22188561	id-41	Low
chr1A_part1	22324162	22334937	id-42	High
chr1A_part1	22336329	22343083	id-43	High
chr1A_part1	26394796	26475489	id-44	Low
chr1A_part1	26722229	26807190	id-45	Low
chr1A_part1	27581320	27727936	id-46	Low
chr1A_part1	27943214	28028231	id-47	Low
chr1A_part1	28051130	28111551	id-48	Low
chr1A_part1	28113142	28192999	id-49	Low
chr1A_part1	28236285	28355227	id-50	Low
chr1A_part1	28366564	28372862	id-51	High
chr1A_part1	28813789	28871306	id-52	Low
chr1A_part1	29191183	29241233	id-53	Low
chr1A_part1	29686360	29760057	id-54	Low
chr1A_part1	29822250	29876422	id-55	Low
chr1A_part1	30016401	30077398	id-56	Low
chr1A_part1	30539833	30545228	id-57	High
chr1A_part1	30651035	30721936	id-58	Low
chr1A_part1	31563478	31570971	id-59	High
chr1A_part1	34432435	34515499	id-60	Low
chr1A_part1	35529726	35535627	id-61	High
chr1A_part1	36186661	36261772	id-62	Low
chr1A_part1	38530731	38601570	id-63	Low
chr1A_part1	41950658	42006438	id-64	Low
chr1A_part1	42215958	42223740	id-65	High
chr1A_part1	44118113	44172156	id-66	Low
chr1A_part1	44361205	44366425	id-67	High
chr1A_part1	44593364	44674817	id-68	Low
chr1A_part1	46089873	46141677	id-69	Low
chr1A_part1	46536126	46810456	id-70	Low
chr1A_part1	48758437	48767526	id-71	High
chr1A_part1	49391485	49465707	id-72	Low
chr1A_part1	50733706	50739725	id-73	High
chr1A_part1	52068739	52139927	id-74	Low
chr1A_part1	75710553	75715608	id-75	High
chr1A_part1	89105792	89111758	id-76	High
chr1A_part1	99750469	99864462	id-77	Low
chr1A_part1	100290781	100295924	id-78	High
chr1A_part1	115057751	115063597	id-79	High
chr1A_part1	115068273	115076999	id-80	High
chr1A_part1	128035493	128048297	id-81	High
chr1A_part1	128049174	128057376	id-82	High
chr1A_part1	128067451	128076298	id-83	High
chr1A_part1	128077596	128083458	id-84	High
chr1A_part1	128088471	128097999	id-85	High
chr1A_part1	128122881	128132356	id-86	High
chr1A_part1	128155764	128162191	id-87	High
chr1A_part1	128175154	128202966	id-88	High
chr1A_part1	128208058	128217953	id-89	High
chr1A_part1	128222101	128230999	id-90	High
chr1A_part1	128231840	128239682	id-91	High
chr1A_part1	128244789	128250077	id-92	High
chr1A_part1	129386264	129394868	id-93	High
chr1A_part1	160358481	160364092	id-94	High
chr1A_part1	177418556	177440852	id-95	High
chr1A_part1	177454387	177468289	id-96	High
chr1A_part1	177472106	177492354	id-97	High
chr1A_part1	177506243	177511606	id-98	High
chr1A_part1	177512495	177539846	id-99	High
chr1A_part1	179939608	179944692	id-100	High
chr1A_part1	189917137	189922599	id-101	High
chr1A_part1	197104353	197110602	id-102	High
chr1A_part1	212391091	212458493	id-103	Low
chr1A_part1	212974652	213035272	id-104	Low
chr1A_part1	214472742	214523795	id-105	Low
chr1A_part1	215573241	215628562	id-106	Low
chr1A_part1	221743593	221748640	id-107	High
chr1A_part1	221770521	221780375	id-108	High
chr1A_part1	260000044	260051860	id-109	Low
chr1A_part1	260599326	260650018	id-110	Low
chr1A_part1	279836707	279843946	id-111	High
chr1A_part1	294856420	294869710	id-112	High
chr1A_part1	304512478	304623747	id-113	Low
chr1A_part1	309704853	309710581	id-114	High
chr1A_part1	316259704	316265671	id-115	High
chr1A_part1	323998666	324056582	id-116	Low
chr1A_part1	332253465	332311615	id-117	Low
chr1A_part1	343395203	343400816	id-118	High
chr1A_part1	354002608	354053477	id-119	Low
chr1A_part1	355498378	355503611	id-120	High
chr1A_part1	356049175	356102158	id-121	Low
chr1A_part1	372987370	373247682	id-122	Low
chr1A_part1	379694205	379702169	id-123	High
chr1A_part1	379703145	379711840	id-124	High
chr1A_part1	380231130	380236703	id-125	High
chr1A_part1	381337975	381398916	id-126	Low
chr1A_part1	382108683	382189325	id-127	Low
chr1A_part1	382393028	382444317	id-128	Low
chr1A_part1	383072393	383724209	id-129	Low
chr1A_part1	383724903	384164187	id-130	Low
chr1A_part1	384199408	384204956	id-131	High
chr1A_part1	384648072	384734281	id-132	Low
chr1A_part1	385167072	385225355	id-133	Low
chr1A_part1	391763188	391820264	id-134	Low
chr1A_part1	394478148	394534051	id-135	Low
chr1A_part1	401199050	401207458	id-136	High
chr1A_part1	401214202	401220195	id-137	High
chr1A_part1	412442242	412453054	id-138	High
chr1A_part1	412453716	412463523	id-139	High
chr1A_part1	412531533	412538146	id-140	High
chr1A_part1	414908462	414986967	id-141	Low
chr1A_part1	420916136	421000107	id-142	Low
chr1A_part1	421164290	422057167	id-143	Low
chr1A_part1	425255558	425261313	id-144	High
chr1A_part1	425262148	425275847	id-145	High
chr1A_part1	433208774	433464091	id-146	Low
chr1A_part1	433465428	433544783	id-147	Low
chr1A_part1	433545349	433800965	id-148	Low
chr1A_part1	435908749	435959082	id-149	Low
chr1A_part1	437241552	437357778	id-150	Low
chr1A_part1	438106272	438159741	id-151	Low
chr1A_part1	438200892	438253482	id-152	Low
chr1A_part1	446241506	446247934	id-153	High
chr1A_part1	449175411	449180501	id-154	High
chr1A_part1	464472853	464478164	id-155	High
chr1A_part1	464601137	464670099	id-156	Low
chr1A_part2	3036554	3223227	id-157	Low
chr1A_part2	11917028	12019531	id-158	Low
chr1A_part2	12401489	12475792	id-159	Low
chr1A_part2	18144031	18195786	id-160	Low
chr1A_part2	25383160	25456072	id-161	Low
chr1A_part2	25614604	25679221	id-162	Low
chr1A_part2	35613285	35681841	id-163	Low
chr1A_part2	36087066	36178459	id-164	Low
chr1A_part2	43428695	43679759	id-165	Low
chr1A_part2	43717787	43980492	id-166	Low
chr1A_part2	44781277	44837410	id-167	Low
chr1A_part2	60690325	60760353	id-168	Low
chr1A_part2	64486005	64543762	id-169	Low
chr1A_part2	69699575	69750207	id-170	Low
chr1A_part2	73517176	73606685	id-171	Low
chr1A_part2	77549252	77606756	id-172	Low
chr1A_part2	78219855	78272829	id-173	Low
chr1A_part2	78453822	78515560	id-174	Low
chr1A_part2	81279163	81335476	id-175	Low
chr1A_part2	82013377	82124599	id-176	Low
chr1A_part2	82454604	82573779	id-177	Low
chr1A_part2	88247532	88319038	id-178	Low
chr1A_part2	88319560	88872289	id-179	Low
chr1A_part2	89122904	89502850	id-180	Low
chr1A_part2	91980184	91991890	id-181	High
chr1A_part2	92007723	92018333	id-182	High
chr1A_part2	93296018	93364579	id-183	Low
chr1A_part2	93376687	93444646	id-184	Low
chr1A_part2	93591165	93659271	id-185	Low
chr1A_part2	95087919	95175595	id-186	Low
chr1A_part2	96415586	96593744	id-187	Low
chr1A_part2	97749912	97826588	id-188	Low
chr1A_part2	98175927	98234084	id-189	Low
chr1A_part2	98725194	98797147	id-190	Low
chr1A_part2	98993764	99057254	id-191	Low
chr1A_part2	99124709	99274431	id-192	Low
chr1A_part2	99351359	99416155	id-193	Low
chr1A_part2	99423589	99485539	id-194	Low
chr1A_part2	99803820	99960022	id-195	Low
chr1A_part2	109207923	109352258	id-196	Low
chr1A_part2	109352854	109602533	id-197	Low
chr1A_part2	109965907	110018439	id-198	Low
chr1A_part2	111638047	111717738	id-199	Low
chr1A_part2	112226266	112304602	id-200	Low
chr1A_part2	112794526	113053291	id-201	Low
chr1A_part2	113549059	113763403	id-202	Low
chr1A_part2	113766851	113837491	id-203	Low
chr1A_part2	113930883	114125775	id-204	Low
chr1A_part2	115040918	115104943	id-205	Low
chr1A_part2	115107481	115292632	id-206	Low
chr1A_part2	115531004	115583971	id-207	Low
chr1A_part2	116858298	116918419	id-208	Low
chr1A_part2	117752777	117943199	id-209	Low
chr1B_part1	41486	706739	id-210	Low
chr1B_part1	723999	943938	id-211	Low
chr1B_part1	944612	1199277	id-212	Low
chr1B_part1	1334788	1393553	id-213	Low
chr1B_part1	1554660	1728989	id-214	Low
chr1B_part1	2014269	2093930	id-215	Low
chr1B_part1	2094964	2345059	id-216	Low
chr1B_part1	3295642	3572898	id-217	Low
chr1B_part1	3575987	3657656	id-218	Low
chr1B_part1	3658462	3760956	id-219	Low
chr1B_part1	3771083	3859386	id-220	Low
chr1B_part1	3875242	3949583	id-221	Low
chr1B_part1	3953707	4164628	id-222	Low
chr1B_part1	4174002	4226844	id-223	Low
chr1B_part1	4233962	4293179	id-224	Low
chr1B_part1	4351787	4441917	id-225	Low
chr1B_part1	4445627	4590878	id-226	Low
chr1B_part1	4820355	4956937	id-227	Low
chr1B_part1	5356672	5412428	id-228	Low
chr1B_part1	5520597	5686689	id-229	Low
chr1B_part1	5719113	5967492	id-230	Low
chr1B_part1	5984059	6069729	id-231	Low
chr1B_part1	6331086	6435336	id-232	Low
chr1B_part1	6680091	6744912	id-233	Low
chr1B_part1	6877607	7034651	id-234	Low
chr1B_part1	7049245	7117707	id-235	Low
chr1B_part1	7297216	7365079	id-236	Low
chr1B_part1	7368430	7479503	id-237	Low
chr1B_part1	7539634	7715269	id-238	Low
chr1B_part1	7716775	7849251	id-239	Low
chr1B_part1	7850799	7911766	id-240	Low
chr1B_part1	7912387	7987611	id-241	Low
chr1B_part1	8419331	8551365	id-242	Low
chr1B_part1	9633436	9640597	id-243	High
chr1B_part1	10074823	10081351	id-244	High
chr1B_part1	10128859	10219058	id-245	Low
chr1B_part1	10219719	10271560	id-246	Low
chr1B_part1	10411636	10573031	id-247	Low
chr1B_part1	10576203	11177433	id-248	Low
chr1B_part1	11181886	11405931	id-249	Low
chr1B_part1	11890516	12058333	id-250	Low
chr1B_part1	12147338	12297135	id-251	Low
chr1B_part1	12409253	12572433	id-252	Low
chr1B_part1	12628763	12784856	id-253	Low
chr1B_part1	12923584	12931192	id-254	High
chr1B_part1	12938273	12946691	id-255	High
chr1B_part1	13351505	13425035	id-256	Low
chr1B_part1	13488956	13517582	id-257	High
chr1B_part1	13529462	13534909	id-258	High
chr1B_part1	13550906	13560759	id-259	High
chr1B_part1	13568461	13576375	id-260	High
chr1B_part1	14332216	14431492	id-261	Low
chr1B_part1	14445258	14451352	id-262	High
chr1B_part1	14459294	14466178	id-263	High
chr1B_part1	14531005	14604564	id-264	Low
chr1B_part1	14946395	15022211	id-265	Low
chr1B_part1	15679875	15692242	id-266	High
chr1B_part1	15750679	15871616	id-267	Low
chr1B_part1	16237274	16302244	id-268	Low
chr1B_part1	16462261	16467444	id-269	High
chr1B_part1	16475913	16482227	id-270	High
chr1B_part1	16768826	16845323	id-271	Low
chr1B_part1	16952794	17065606	id-272	Low
chr1B_part1	17088313	17142160	id-273	Low
chr1B_part1	17148310	17242308	id-274	Low
chr1B_part1	17831316	18469841	id-275	Low
chr1B_part1	18573190	18677274	id-276	Low
chr1B_part1	18686789	18915689	id-277	Low
chr1B_part1	18916501	19040714	id-278	Low
chr1B_part1	19080035	19233805	id-279	Low
chr1B_part1	19414073	19474978	id-280	Low
chr1B_part1	19477897	19534449	id-281	Low
chr1B_part1	19566630	19633171	id-282	Low
chr1B_part1	19633793	19851552	id-283	Low
chr1B_part1	20320959	20403566	id-284	Low
chr1B_part1	20455233	20537157	id-285	Low
chr1B_part1	20867137	20990662	id-286	Low
chr1B_part1	20991227	21065546	id-287	Low
chr1B_part1	21066657	21161045	id-288	Low
chr1B_part1	21174138	21273838	id-289	Low
chr1B_part1	21292341	21297918	id-290	High
chr1B_part1	22401882	22462331	id-291	Low
chr1B_part1	22654534	22659770	id-292	High
chr1B_part1	25019440	25078208	id-293	Low
chr1B_part1	25113363	25246779	id-294	Low
chr1B_part1	26389945	26399170	id-295	High
chr1B_part1	26458580	26471791	id-296	High
chr1B_part1	27293914	27299977	id-297	High
chr1B_part1	27364066	27660398	id-298	Low
chr1B_part1	27752274	28024085	id-299	Low
chr1B_part1	28168513	28303723	id-300	Low
chr1B_part1	28377142	28437384	id-301	Low
chr1B_part1	28507394	28526063	id-302	High
chr1B_part1	28851088	29003301	id-303	Low
chr1B_part1	29514016	29780306	id-304	Low
chr1B_part1	29824402	29906420	id-305	Low
chr1B_part1	29968214	30048960	id-306	Low
chr1B_part1	30066434	30187237	id-307	Low
chr1B_part1	30223850	30294945	id-308	Low
chr1B_part1	30986968	31157240	id-309	Low
chr1B_part1	31159981	31317920	id-310	Low
chr1B_part1	31318759	31415805	id-311	Low
chr1B_part1	31416666	31742761	id-312	Low
chr1B_part1	31759449	31812365	id-313	Low
chr1B_part1	31824162	31829599	id-314	High
chr1B_part1	34822820	34887704	id-315	Low
chr1B_part1	34927531	34989736	id-316	Low
chr1B_part1	35176168	35184300	id-317	High
chr1B_part1	35240012	35246902	id-318	High
chr1B_part1	35495663	35504422	id-319	High
chr1B_part1	36536190	36587438	id-320	Low
chr1B_part1	36587983	36638769	id-321	Low
chr1B_part1	38916307	39066013	id-322	Low
chr1B_part1	40326039	40331623	id-323	High
chr1B_part1	40354754	40369228	id-324	High
chr1B_part1	40385842	40393400	id-325	High
chr1B_part1	41134975	41221409	id-326	Low
chr1B_part1	41449355	41646175	id-327	Low
chr1B_part1	42244803	42254240	id-328	High
chr1B_part1	42589400	42645821	id-329	Low
chr1B_part1	42646414	42757213	id-330	Low
chr1B_part1	43744446	43824148	id-331	Low
chr1B_part1	44727581	44798565	id-332	Low
chr1B_part1	45424448	45735426	id-333	Low
chr1B_part1	45869674	45937853	id-334	Low
chr1B_part1	46050651	46105349	id-335	Low
chr1B_part1	46173786	46225556	id-336	Low
chr1B_part1	46330651	46387957	id-337	Low
chr1B_part1	46442753	46513688	id-338	Low
chr1B_part1	46707751	46800954	id-339	Low
chr1B_part1	46977401	47160430	id-340	Low
chr1B_part1	47982336	48042190	id-341	Low
chr1B_part1	49017536	49027455	id-342	High
chr1B_part1	49028078	49035814	id-343	High
chr1B_part1	49042663	49048789	id-344	High
chr1B_part1	49049397	49056374	id-345	High
chr1B_part1	49069657	49080556	id-346	High
chr1B_part1	49087188	49097308	id-347	High
chr1B_part1	49166064	49178469	id-348	High
chr1B_part1	49184865	49190233	id-349	High
chr1B_part1	49199434	49206576	id-350	High
chr1B_part1	49219320	49226451	id-351	High
chr1B_part1	49242972	49248540	id-352	High
chr1B_part1	49313487	49321215	id-353	High
chr1B_part1	49347738	49360793	id-354	High
chr1B_part1	49374329	49381001	id-355	High
chr1B_part1	49404387	49410037	id-356	High
chr1B_part1	49410901	49421678	id-357	High
chr1B_part1	49430382	49612660	id-358	Low
chr1B_part1	49615059	49665142	id-359	Low
chr1B_part1	49686802	49750657	id-360	Low
chr1B_part1	49751964	49842233	id-361	Low
chr1B_part1	51137670	51271690	id-362	Low
chr1B_part1	51319496	51615223	id-363	Low
chr1B_part1	51619627	52307311	id-364	Low
chr1B_part1	52308115	52404913	id-365	Low
chr1B_part1	52547462	52556189	id-366	High
chr1B_part1	57438008	57498264	id-367	Low
chr1B_part1	57683066	57691135	id-368	High
chr1B_part1	57790876	58115746	id-369	Low
chr1B_part1	59494802	59546161	id-370	Low
chr1B_part1	60964656	61050982	id-371	Low
chr1B_part1	61096592	61104872	id-372	High
chr1B_part1	62059990	62194212	id-373	Low
chr1B_part1	62285516	62418770	id-374	Low
chr1B_part1	65769865	65776938	id-375	High
chr1B_part1	66646705	66763355	id-376	Low
chr1B_part1	70768797	70774736	id-377	High
chr1B_part1	84968737	84974107	id-378	High
chr1B_part1	84974829	84979830	id-379	High
chr1B_part1	107683070	107688914	id-380	High
chr1B_part1	121841837	121853302	id-381	High
chr1B_part1	135965083	135972634	id-382	High
chr1B_part1	157468569	157475764	id-383	High
chr1B_part1	157476406	157482129	id-384	High
chr1B_part1	165258020	165413314	id-385	Low
chr1B_part1	236816659	236821904	id-386	High
chr1B_part1	236848703	236856169	id-387	High
chr1B_part1	236903725	236909367	id-388	High
chr1B_part1	236932327	236941658	id-389	High
chr1B_part1	236955675	236962719	id-390	High
chr1B_part1	236964034	236969336	id-391	High
chr1B_part1	237001234	237006318	id-392	High
chr1B_part1	237025305	237031455	id-393	High
chr1B_part1	237092644	237097677	id-394	High
chr1B_part1	237123803	237128836	id-395	High
chr1B_part1	237148741	237154509	id-396	High
chr1B_part1	237192575	237199119	id-397	High
chr1B_part1	237253745	237262745	id-398	High
chr1B_part1	237372869	237378922	id-399	High
chr1B_part1	237392179	237402997	id-400	High
chr1B_part1	237437666	237443263	id-401	High
chr1B_part1	237481047	237486650	id-402	High
chr1B_part1	237522967	237532784	id-403	High
chr1B_part1	237540095	237547885	id-404	High
chr1B_part1	237553624	237560015	id-405	High
chr1B_part1	237578617	237584859	id-406	High
chr1B_part1	237613090	237619163	id-407	High
chr1B_part1	237620492	237626188	id-408	High
chr1B_part1	237643907	237649032	id-409	High
chr1B_part1	237668363	237674368	id-410	High
chr1B_part1	237734463	237743286	id-411	High
chr1B_part1	237745545	237750965	id-412	High
chr1B_part1	237758391	237771753	id-413	High
chr1B_part1	237772499	237780689	id-414	High
chr1B_part1	237820600	237825630	id-415	High
chr1B_part1	237838407	237844687	id-416	High
chr1B_part1	237973958	237979976	id-417	High
chr1B_part1	237993123	238003132	id-418	High
chr1B_part1	238081298	238087779	id-419	High
chr1B_part1	239566378	239628049	id-420	Low
chr1B_part1	240834547	240931338	id-421	Low
chr1B_part1	240985226	241062244	id-422	Low
chr1B_part1	241884421	241892750	id-423	High
chr1B_part1	241893459	241900565	id-424	High
chr1B_part1	241901515	241911943	id-425	High
chr1B_part1	241928848	241939588	id-426	High
chr1B_part1	244428665	244498783	id-427	Low
chr1B_part1	248146494	248224618	id-428	Low
chr1B_part1	267811661	267817077	id-429	High
chr1B_part1	293481356	293536235	id-430	Low
chr1B_part1	296757253	296810678	id-431	Low
chr1B_part1	296813215	296996328	id-432	Low
chr1B_part1	297120815	297190408	id-433	Low
chr1B_part1	297194017	297248425	id-434	Low
chr1B_part1	301285088	301370372	id-435	Low
chr1B_part1	301396162	301473656	id-436	Low
chr1B_part1	301565577	301633515	id-437	Low
chr1B_part1	301640556	301696926	id-438	Low
chr1B_part1	301708342	301775865	id-439	Low
chr1B_part1	301837571	301975377	id-440	Low
chr1B_part1	302064829	302127731	id-441	Low
chr1B_part1	302133068	302200868	id-442	Low
chr1B_part1	302391004	302459673	id-443	Low
chr1B_part1	305082053	305137280	id-444	Low
chr1B_part1	305180652	305233837	id-445	Low
chr1B_part1	305303129	305415822	id-446	Low
chr1B_part1	305479023	305529826	id-447	Low
chr1B_part1	305543423	305622452	id-448	Low
chr1B_part1	305624166	305719246	id-449	Low
chr1B_part1	305761759	305843881	id-450	Low
chr1B_part1	305875786	306062616	id-451	Low
chr1B_part1	306094182	306228100	id-452	Low
chr1B_part1	306287851	306376056	id-453	Low
chr1B_part1	306376615	306430925	id-454	Low
chr1B_part1	306433909	306507874	id-455	Low
chr1B_part1	306515198	306571783	id-456	Low
chr1B_part1	306589291	306643054	id-457	Low
chr1B_part1	306647824	306698672	id-458	Low
chr1B_part1	306711850	306886474	id-459	Low
chr1B_part1	306939254	307001903	id-460	Low
chr1B_part1	307011103	307137295	id-461	Low
chr1B_part1	307174098	307422635	id-462	Low
chr1B_part1	307482166	307609849	id-463	Low
chr1B_part1	307610789	308011099	id-464	Low
chr1B_part1	308053864	308111492	id-465	Low
chr1B_part1	308192167	308330011	id-466	Low
chr1B_part1	308384975	308437061	id-467	Low
chr1B_part1	308441203	308508974	id-468	Low
chr1B_part1	308634756	308903640	id-469	Low
chr1B_part1	308909651	309116062	id-470	Low
chr1B_part1	310089044	310095082	id-471	High
chr1B_part1	312364599	312447727	id-472	Low
chr1B_part1	313685335	313746805	id-473	Low
chr1B_part1	314584223	314637630	id-474	Low
chr1B_part1	314638656	314711033	id-475	Low
chr1B_part1	314744316	315385804	id-476	Low
chr1B_part1	315390866	315454206	id-477	Low
chr1B_part1	315457929	315513024	id-478	Low
chr1B_part1	315535474	316300009	id-479	Low
chr1B_part1	316300593	316738708	id-480	Low
chr1B_part1	316789429	316894998	id-481	Low
chr1B_part1	316927872	317009184	id-482	Low
chr1B_part1	317011317	317085356	id-483	Low
chr1B_part1	317123465	317174435	id-484	Low
chr1B_part1	317189794	317316011	id-485	Low
chr1B_part1	317500606	317572161	id-486	Low
chr1B_part1	317587559	317791848	id-487	Low
chr1B_part1	317939361	317991717	id-488	Low
chr1B_part1	318001448	318597405	id-489	Low
chr1B_part1	318598112	319418975	id-490	Low
chr1B_part1	319419700	320608634	id-491	Low
chr1B_part1	320609339	321681161	id-492	Low
chr1B_part1	321710073	321876684	id-493	Low
chr1B_part1	321931622	321990646	id-494	Low
chr1B_part1	322023962	322095560	id-495	Low
chr1B_part1	322118984	322360557	id-496	Low
chr1B_part1	328439745	328515940	id-497	Low
chr1B_part1	328529471	328632299	id-498	Low
chr1B_part1	329967262	330229691	id-499	Low
chr1B_part1	330234085	330387900	id-500	Low
chr1B_part1	331513317	331526381	id-501	High
chr1B_part1	331532388	331542149	id-502	High
chr1B_part1	336276090	336351826	id-503	Low
chr1B_part1	368602912	368608926	id-504	High
chr1B_part1	372430311	372503533	id-505	Low
chr1B_part1	372523221	372642729	id-506	Low
chr1B_part1	374383401	374459768	id-507	Low
chr1B_part1	382387909	382510047	id-508	Low
chr1B_part1	389022229	389027911	id-509	High
chr1B_part1	391471488	391554526	id-510	Low
chr1B_part1	394188565	394247928	id-511	Low
chr1B_part1	394248480	394358549	id-512	Low
chr1B_part1	398460616	398522134	id-513	Low
chr1B_part1	400892031	400952128	id-514	Low
chr1B_part1	415213079	415218772	id-515	High
chr1B_part1	418266172	418344056	id-516	Low
chr1B_part1	434835754	435042030	id-517	Low
chr1B_part2	16806028	16856438	id-518	Low
chr1B_part2	17315896	17417890	id-519	Low
chr1B_part2	18299052	18593281	id-520	Low
chr1B_part2	18603240	18655464	id-521	Low
chr1B_part2	42672683	42733669	id-522	Low
chr1B_part2	57658082	57709336	id-523	Low
chr1B_part2	89666683	90492805	id-524	Low
chr1B_part2	91761072	91869466	id-525	Low
chr1B_part2	92061337	92237544	id-526	Low
chr1B_part2	93032608	93132935	id-527	Low
chr1B_part2	93191277	93296307	id-528	Low
chr1B_part2	93378399	93441575	id-529	Low
chr1B_part2	93457070	93650974	id-530	Low
chr1B_part2	94008745	94072543	id-531	Low
chr1B_part2	97219442	97339303	id-532	Low
chr1B_part2	97465682	97526280	id-533	Low
chr1B_part2	101060759	101128330	id-534	Low
chr1B_part2	101129204	101182478	id-535	Low
chr1B_part2	104788028	104864520	id-536	Low
chr1B_part2	104875107	105127169	id-537	Low
chr1B_part2	105186774	105296146	id-538	Low
chr1B_part2	105297005	105410226	id-539	Low
chr1B_part2	111423467	111477603	id-540	Low
chr1B_part2	117221784	117284913	id-541	Low
chr1B_part2	118108810	118167304	id-542	Low
chr1B_part2	123096005	123442872	id-543	Low
chr1B_part2	125285404	125415259	id-544	Low
chr1B_part2	126199107	126204792	id-545	High
chr1B_part2	126210081	126272752	id-546	Low
chr1B_part2	126273481	126350747	id-547	Low
chr1B_part2	126352815	126476818	id-548	Low
chr1B_part2	126501349	126577839	id-549	Low
chr1B_part2	126850543	126921993	id-550	Low
chr1B_part2	127234598	127292448	id-551	Low
chr1B_part2	127465414	127524524	id-552	Low
chr1B_part2	146355856	146445632	id-553	Low
chr1B_part2	147578184	148262864	id-554	Low
chr1B_part2	148465100	148521013	id-555	Low
chr1B_part2	148638550	148691211	id-556	Low
chr1B_part2	148804563	148886836	id-557	Low
chr1B_part2	148941926	149103949	id-558	Low
chr1B_part2	149105133	149243730	id-559	Low
chr1B_part2	149289944	149385168	id-560	Low
chr1B_part2	149631125	149636547	id-561	High
chr1B_part2	150415903	150503395	id-562	Low
chr1B_part2	151257932	151371260	id-563	Low
chr1B_part2	151401505	151455540	id-564	Low
chr1B_part2	151470812	151661729	id-565	Low
chr1B_part2	151805022	152007771	id-566	Low
chr1B_part2	152021417	152194102	id-567	Low
chr1B_part2	152296617	152367569	id-568	Low
chr1B_part2	152638992	152645513	id-569	High
chr1B_part2	152693373	152700035	id-570	High
chr1B_part2	153543624	153629496	id-571	Low
chr1B_part2	153647998	153826849	id-572	Low
chr1B_part2	153838472	153917256	id-573	Low
chr1B_part2	174530120	174599636	id-574	Low
chr1B_part2	184598343	184649013	id-575	Low
chr1B_part2	184720620	184849248	id-576	Low
chr1B_part2	185050229	185112869	id-577	Low
chr1B_part2	185132428	185192542	id-578	Low
chr1B_part2	185239210	185298868	id-579	Low
chr1B_part2	188004613	188061336	id-580	Low
chr1B_part2	188999049	189076541	id-581	Low
chr1B_part2	189229260	189283707	id-582	Low
chr1B_part2	192041230	192103349	id-583	Low
chr1B_part2	192120075	192195585	id-584	Low
chr1B_part2	192206691	192211851	id-585	High
chr1B_part2	192235250	192322545	id-586	Low
chr1B_part2	193037342	193091919	id-587	Low
chr1B_part2	194220157	194372300	id-588	Low
chr1B_part2	194613833	194897229	id-589	Low
chr1B_part2	194899497	194988197	id-590	Low
chr1B_part2	195008584	195136335	id-591	Low
chr1B_part2	196476766	196534137	id-592	Low
chr1B_part2	199382946	199685951	id-593	Low
chr1B_part2	199722376	199855922	id-594	Low
chr1B_part2	199856446	199934537	id-595	Low
chr1B_part2	203475902	203672117	id-596	Low
chr1B_part2	204072078	204125340	id-597	Low
chr1B_part2	204126496	204216214	id-598	Low
chr1B_part2	207370763	207447044	id-599	Low
chr1B_part2	207478265	207723826	id-600	Low
chr1B_part2	210963588	211436797	id-601	Low
chr1B_part2	211438996	212559466	id-602	Low
chr1B_part2	212847655	213373953	id-603	Low
chr1B_part2	213376363	213726525	id-604	Low
chr1B_part2	214550398	214793511	id-605	Low
chr1B_part2	214861254	214945573	id-606	Low
chr1B_part2	215170528	215254642	id-607	Low
chr1B_part2	216550446	216563236	id-608	High
chr1B_part2	216574790	216581257	id-609	High
chr1B_part2	216581899	216589027	id-610	High
chr1B_part2	216589944	216599804	id-611	High
chr1B_part2	216605427	216611308	id-612	High
chr1B_part2	220673963	220806758	id-613	Low
chr1B_part2	221848010	222001701	id-614	Low
chr1B_part2	222176376	222227410	id-615	Low
chr1B_part2	222238303	222400742	id-616	Low
chr1B_part2	224366926	224481073	id-617	Low
chr1B_part2	224481703	225296459	id-618	Low
chr1B_part2	225769653	225866289	id-619	Low
chr1B_part2	225875760	225884290	id-620	High
chr1B_part2	225893579	225898888	id-621	High
chr1B_part2	225909116	225915370	id-622	High
chr1B_part2	225917615	225938647	id-623	High
chr1B_part2	226428691	226492136	id-624	Low
chr1B_part2	227466648	227528229	id-625	Low
chr1B_part2	229021443	229085725	id-626	Low
chr1B_part2	236867811	236919019	id-627	Low
chr1B_part2	237069686	237179803	id-628	Low
chr1B_part2	241893655	241953950	id-629	Low
chr1B_part2	241961421	242022902	id-630	Low
chr1B_part2	244403149	244408521	id-631	High
chr1B_part2	247016925	247181956	id-632	Low
chr1B_part2	249884140	249964968	id-633	Low
chr1B_part2	250769651	250908639	id-634	Low
chr1B_part2	250979310	251039365	id-635	Low
chr1D_part1	258669	266245	id-636	High
chr1D_part1	284104	289256	id-637	High
chr1D_part1	493210	500032	id-638	High
chr1D_part1	500698	506086	id-639	High
chr1D_part1	616504	893821	id-640	Low
chr1D_part1	908620	1035921	id-641	Low
chr1D_part1	1036829	1795973	id-642	Low
chr1D_part1	1864445	2045553	id-643	Low
chr1D_part1	4523413	4529148	id-644	High
chr1D_part1	7872628	7879683	id-645	High
chr1D_part1	7880431	7887719	id-646	High
chr1D_part1	8467541	8565884	id-647	Low
chr1D_part1	9639775	9648366	id-648	High
chr1D_part1	10952442	10958000	id-649	High
chr1D_part1	11516034	11524281	id-650	High
chr1D_part1	11803050	11808583	id-651	High
chr1D_part1	13186757	13253781	id-652	Low
chr1D_part1	13399834	13469582	id-653	Low
chr1D_part1	13795949	13801041	id-654	High
chr1D_part1	13911513	13963803	id-655	Low
chr1D_part1	14017032	14079553	id-656	Low
chr1D_part1	14203751	14254494	id-657	Low
chr1D_part1	14307113	14377535	id-658	Low
chr1D_part1	14497357	14556036	id-659	Low
chr1D_part1	14720970	15031032	id-660	Low
chr1D_part1	15789155	15872101	id-661	Low
chr1D_part1	15877316	16067764	id-662	Low
chr1D_part1	16532763	16604891	id-663	Low
chr1D_part1	17248741	17265622	id-664	High
chr1D_part1	19190210	19260762	id-665	Low
chr1D_part1	19273521	19341771	id-666	Low
chr1D_part1	19400721	19507002	id-667	Low
chr1D_part1	19570150	19705523	id-668	Low
chr1D_part1	19733366	19794291	id-669	Low
chr1D_part1	20459188	20556877	id-670	Low
chr1D_part1	20721092	20727232	id-671	High
chr1D_part1	21091903	21143226	id-672	Low
chr1D_part1	21459551	21467504	id-673	High
chr1D_part1	21468516	21474634	id-674	High
chr1D_part1	21553640	21614446	id-675	Low
chr1D_part1	24943925	24949536	id-676	High
chr1D_part1	30407342	30414980	id-677	High
chr1D_part1	30418998	30426662	id-678	High
chr1D_part1	30442604	30448594	id-679	High
chr1D_part1	37572047	37714059	id-680	Low
chr1D_part1	37714601	37773572	id-681	Low
chr1D_part1	38673093	38724335	id-682	Low
chr1D_part1	40227321	40470206	id-683	Low
chr1D_part1	40503098	40571445	id-684	Low
chr1D_part1	40621144	40790672	id-685	Low
chr1D_part1	42399085	42481756	id-686	Low
chr1D_part1	42494252	42548288	id-687	Low
chr1D_part1	43460039	43528754	id-688	Low
chr1D_part1	43561156	43647565	id-689	Low
chr1D_part1	43715962	43810671	id-690	Low
chr1D_part1	43833910	43944006	id-691	Low
chr1D_part1	43950263	44144637	id-692	Low
chr1D_part1	44180844	44251527	id-693	Low
chr1D_part1	44310215	44371543	id-694	Low
chr1D_part1	44374848	44581271	id-695	Low
chr1D_part1	44703018	44754058	id-696	Low
chr1D_part1	44788710	44854412	id-697	Low
chr1D_part1	44866618	44919461	id-698	Low
chr1D_part1	44989904	44995875	id-699	High
chr1D_part1	45203385	45262929	id-700	Low
chr1D_part1	45336218	45392339	id-701	Low
chr1D_part1	45409624	45483085	id-702	Low
chr1D_part1	45522434	45610873	id-703	Low
chr1D_part1	45722028	46073337	id-704	Low
chr1D_part1	47063663	47163816	id-705	Low
chr1D_part1	47642899	47648453	id-706	High
chr1D_part1	47716497	47779817	id-707	Low
chr1D_part1	47883158	47935675	id-708	Low
chr1D_part1	48919659	48984746	id-709	Low
chr1D_part1	49153179	49210283	id-710	Low
chr1D_part1	49256801	49331995	id-711	Low
chr1D_part1	49809389	49880941	id-712	Low
chr1D_part1	206953137	206967035	id-713	High
chr1D_part1	207010871	207016304	id-714	High
chr1D_part1	207131109	207136920	id-715	High
chr1D_part1	207267359	207275265	id-716	High
chr1D_part1	207654526	207659904	id-717	High
chr1D_part1	207692161	207698130	id-718	High
chr1D_part1	211117393	211122654	id-719	High
chr1D_part1	211125297	211132352	id-720	High
chr1D_part1	247518542	247524108	id-721	High
chr1D_part1	247529605	247536524	id-722	High
chr1D_part1	350598018	350606335	id-723	High
chr1D_part1	358996227	359001790	id-724	High
chr1D_part1	359949490	359954535	id-725	High
chr1D_part1	360001950	360012744	id-726	High
chr1D_part1	360021752	360026849	id-727	High
chr1D_part1	360038612	360046134	id-728	High
chr1D_part1	360060151	360067949	id-729	High
chr1D_part1	361906469	361918221	id-730	High
chr1D_part1	412754130	412760863	id-731	High
chr1D_part1	434370740	434611460	id-732	Low
chr1D_part1	434613892	435046598	id-733	Low
chr1D_part1	435814018	435867509	id-734	Low
chr1D_part1	437300930	437411241	id-735	Low
chr2A_part1	873997	884815	id-736	High
chr2A_part1	1488306	1518022	id-737	High
chr2A_part1	1915725	1921361	id-738	High
chr2A_part1	2176833	2182249	id-739	High
chr2A_part1	2183275	2190120	id-740	High
chr2A_part1	2196983	2203097	id-741	High
chr2A_part1	2217914	2223560	id-742	High
chr2A_part1	2224529	2233333	id-743	High
chr2A_part1	2233883	2240185	id-744	High
chr2A_part1	2259857	2273526	id-745	High
chr2A_part1	2915083	2920924	id-746	High
chr2A_part1	3111352	3249516	id-747	Low
chr2A_part1	3746630	3751675	id-748	High
chr2A_part1	4035523	4047314	id-749	High
chr2A_part1	4894761	4900466	id-750	High
chr2A_part1	5660958	5667937	id-751	High
chr2A_part1	6311050	6476875	id-752	Low
chr2A_part1	6477825	7328556	id-753	Low
chr2A_part1	7420987	7514825	id-754	Low
chr2A_part1	9433674	9510492	id-755	Low
chr2A_part1	10481218	10493549	id-756	High
chr2A_part1	10496276	10508758	id-757	High
chr2A_part1	10509646	10516706	id-758	High
chr2A_part1	10917579	10981800	id-759	Low
chr2A_part1	11003980	11190019	id-760	Low
chr2A_part1	11222550	11377625	id-761	Low
chr2A_part1	11378261	11532577	id-762	Low
chr2A_part1	11970007	11976772	id-763	High
chr2A_part1	11984412	11989844	id-764	High
chr2A_part1	11991842	11999878	id-765	High
chr2A_part1	12834232	12841014	id-766	High
chr2A_part1	13106606	13117655	id-767	High
chr2A_part1	13118714	13140169	id-768	High
chr2A_part1	13227964	13236642	id-769	High
chr2A_part1	16523620	16529239	id-770	High
chr2A_part1	17539593	17546698	id-771	High
chr2A_part1	17556941	17562021	id-772	High
chr2A_part1	17917422	17922557	id-773	High
chr2A_part1	18270691	18276505	id-774	High
chr2A_part1	18277247	18291950	id-775	High
chr2A_part1	18349522	18356300	id-776	High
chr2A_part1	18691623	18698878	id-777	High
chr2A_part1	18901888	18909126	id-778	High
chr2A_part1	19023717	19030979	id-779	High
chr2A_part1	19353790	19360137	id-780	High
chr2A_part1	20200089	20206774	id-781	High
chr2A_part1	21200522	21208513	id-782	High
chr2A_part1	21452204	21458662	id-783	High
chr2A_part1	21929893	21934911	id-784	High
chr2A_part1	22244453	22249942	id-785	High
chr2A_part1	24294006	24299525	id-786	High
chr2A_part1	24641664	24708585	id-787	Low
chr2A_part1	24945508	24951073	id-788	High
chr2A_part1	30578473	30659256	id-789	Low
chr2A_part1	31088066	31167485	id-790	Low
chr2A_part1	32039460	32093929	id-791	Low
chr2A_part1	32330869	32336756	id-792	High
chr2A_part1	32489364	32501462	id-793	High
chr2A_part1	32503958	32513597	id-794	High
chr2A_part1	32578860	32755623	id-795	Low
chr2A_part1	33317069	33325605	id-796	High
chr2A_part1	35167910	35179274	id-797	High
chr2A_part1	35242385	35249581	id-798	High
chr2A_part1	40955449	40961940	id-799	High
chr2A_part1	43301904	43370620	id-800	Low
chr2A_part1	43863210	43918136	id-801	Low
chr2A_part1	45144501	46070089	id-802	Low
chr2A_part1	46391014	46925721	id-803	Low
chr2A_part1	47182610	47446792	id-804	Low
chr2A_part1	48063225	48133186	id-805	Low
chr2A_part1	49173885	49179375	id-806	High
chr2A_part1	53074096	53079298	id-807	High
chr2A_part1	56411012	56418235	id-808	High
chr2A_part1	57574621	57627136	id-809	Low
chr2A_part1	58159762	58170675	id-810	High
chr2A_part1	59060479	59065781	id-811	High
chr2A_part1	59741789	59748481	id-812	High
chr2A_part1	61778405	61783455	id-813	High
chr2A_part1	65710213	65769696	id-814	Low
chr2A_part1	71171948	71301554	id-815	Low
chr2A_part1	71528790	71582685	id-816	Low
chr2A_part1	71636217	71795185	id-817	Low
chr2A_part1	71795755	73144403	id-818	Low
chr2A_part1	74175152	74238707	id-819	Low
chr2A_part1	74257824	74316614	id-820	Low
chr2A_part1	74371683	74452107	id-821	Low
chr2A_part1	74456477	74513925	id-822	Low
chr2A_part1	75634677	75640110	id-823	High
chr2A_part1	77018531	77070169	id-824	Low
chr2A_part1	77795092	77924485	id-825	Low
chr2A_part1	79212484	79264519	id-826	Low
chr2A_part1	83204679	83418429	id-827	Low
chr2A_part1	83440478	83586697	id-828	Low
chr2A_part1	85003422	85250012	id-829	Low
chr2A_part1	85612423	85812633	id-830	Low
chr2A_part1	86910661	86962555	id-831	Low
chr2A_part1	89164698	89170560	id-832	High
chr2A_part1	90875688	90931258	id-833	Low
chr2A_part1	91461776	91467184	id-834	High
chr2A_part1	92312793	92318507	id-835	High
chr2A_part1	95259767	95266698	id-836	High
chr2A_part1	104632827	104639099	id-837	High
chr2A_part1	105707512	105714303	id-838	High
chr2A_part1	106895919	107142647	id-839	Low
chr2A_part1	107517758	107741678	id-840	Low
chr2A_part1	107742466	107894774	id-841	Low
chr2A_part1	118785637	118837990	id-842	Low
chr2A_part1	134986421	135078373	id-843	Low
chr2A_part1	138973412	139038066	id-844	Low
chr2A_part1	139512663	139839425	id-845	Low
chr2A_part1	139840231	139935255	id-846	Low
chr2A_part1	139935894	140361343	id-847	Low
chr2A_part1	141236051	141245816	id-848	High
chr2A_part1	141255008	141260292	id-849	High
chr2A_part1	149233120	149238230	id-850	High
chr2A_part1	153307628	153359958	id-851	Low
chr2A_part1	160833366	160839064	id-852	High
chr2A_part1	177666136	177671187	id-853	High
chr2A_part1	178104776	178111967	id-854	High
chr2A_part1	182926942	182995550	id-855	Low
chr2A_part1	184592297	184647744	id-856	Low
chr2A_part1	189314279	189366280	id-857	Low
chr2A_part1	196360736	196451787	id-858	Low
chr2A_part1	203003621	203008719	id-859	High
chr2A_part1	203778999	203858588	id-860	Low
chr2A_part1	204763579	204820799	id-861	Low
chr2A_part1	206991056	206997878	id-862	High
chr2A_part1	211426998	211434510	id-863	High
chr2A_part1	211437060	211449424	id-864	High
chr2A_part1	211460413	211466092	id-865	High
chr2A_part1	211482322	211490382	id-866	High
chr2A_part1	211501897	211507244	id-867	High
chr2A_part1	211507972	211513102	id-868	High
chr2A_part1	217623433	217630872	id-869	High
chr2A_part1	223715849	223721047	id-870	High
chr2A_part1	229408194	229413215	id-871	High
chr2A_part1	235769210	235779136	id-872	High
chr2A_part1	235833400	235839037	id-873	High
chr2A_part1	235861085	235868832	id-874	High
chr2A_part1	235869697	235875860	id-875	High
chr2A_part1	244547043	244553284	id-876	High
chr2A_part1	245223953	245228968	id-877	High
chr2A_part1	246246212	246252321	id-878	High
chr2A_part1	246540141	246547394	id-879	High
chr2A_part1	252825381	252994542	id-880	Low
chr2A_part1	254978494	255029738	id-881	Low
chr2A_part1	259284048	259290032	id-882	High
chr2A_part1	259827952	259833932	id-883	High
chr2A_part1	260634782	260640943	id-884	High
chr2A_part1	262154342	262159911	id-885	High
chr2A_part1	262644760	264125809	id-886	Low
chr2A_part1	265056834	265061874	id-887	High
chr2A_part1	265521525	265536339	id-888	High
chr2A_part1	265536890	265548343	id-889	High
chr2A_part1	265682829	265688343	id-890	High
chr2A_part1	266083895	266089210	id-891	High
chr2A_part1	269938604	270001072	id-892	Low
chr2A_part1	271514824	271520024	id-893	High
chr2A_part1	274723798	274738575	id-894	High
chr2A_part1	274758025	274769404	id-895	High
chr2A_part1	274777057	274784768	id-896	High
chr2A_part1	274807354	274813629	id-897	High
chr2A_part1	279054740	279063647	id-898	High
chr2A_part1	288713685	288718959	id-899	High
chr2A_part1	289679892	289735154	id-900	Low
chr2A_part1	296813672	296821245	id-901	High
chr2A_part1	297766225	297771717	id-902	High
chr2A_part1	298327977	298334856	id-903	High
chr2A_part1	299379936	299447381	id-904	Low
chr2A_part1	306112531	306117816	id-905	High
chr2A_part1	306133643	306144703	id-906	High
chr2A_part1	306145649	306152412	id-907	High
chr2A_part1	306153870	306162797	id-908	High
chr2A_part1	311054291	311059982	id-909	High
chr2A_part1	314164848	314174318	id-910	High
chr2A_part1	314180946	314189855	id-911	High
chr2A_part1	314190765	314196765	id-912	High
chr2A_part1	314452926	314459377	id-913	High
chr2A_part1	325463208	325470918	id-914	High
chr2A_part1	326395896	326466669	id-915	Low
chr2A_part1	326614043	326687308	id-916	Low
chr2A_part1	326798538	326849032	id-917	Low
chr2A_part1	326908174	326990538	id-918	Low
chr2A_part1	327010122	327062686	id-919	Low
chr2A_part1	327762337	327813098	id-920	Low
chr2A_part1	327952468	328070198	id-921	Low
chr2A_part1	328286977	328401476	id-922	Low
chr2A_part1	328423695	328475694	id-923	Low
chr2A_part1	328680614	328741452	id-924	Low
chr2A_part1	329297418	329360617	id-925	Low
chr2A_part1	335429554	335497039	id-926	Low
chr2A_part1	337829432	337836037	id-927	High
chr2A_part1	339620060	339718886	id-928	Low
chr2A_part1	339807087	339919855	id-929	Low
chr2A_part1	339968131	340037009	id-930	Low
chr2A_part1	340151345	340467506	id-931	Low
chr2A_part1	340469685	340475675	id-932	High
chr2A_part1	346623349	346628717	id-933	High
chr2A_part1	347521979	347527124	id-934	High
chr2A_part1	350730283	350738593	id-935	High
chr2A_part1	350792063	350806086	id-936	High
chr2A_part1	350815517	350821206	id-937	High
chr2A_part1	351753068	351761701	id-938	High
chr2A_part1	352275280	352281609	id-939	High
chr2A_part1	353011531	353016935	id-940	High
chr2A_part1	356859716	356871864	id-941	High
chr2A_part1	362919262	363578991	id-942	Low
chr2A_part1	374908035	374915292	id-943	High
chr2A_part1	374926885	374931985	id-944	High
chr2A_part1	377935688	378126799	id-945	Low
chr2A_part1	385318088	385324274	id-946	High
chr2A_part1	385324859	385330432	id-947	High
chr2A_part1	392913165	392921594	id-948	High
chr2A_part1	393469006	393475379	id-949	High
chr2A_part1	394792077	395400672	id-950	Low
chr2A_part1	400527125	400532490	id-951	High
chr2A_part1	402916490	402970189	id-952	Low
chr2A_part1	412510486	412515899	id-953	High
chr2A_part1	419700481	419711162	id-954	High
chr2A_part1	419717673	419723934	id-955	High
chr2A_part1	419724777	419730062	id-956	High
chr2A_part1	419736158	419752822	id-957	High
chr2A_part1	419761497	419768127	id-958	High
chr2A_part1	419768723	419780678	id-959	High
chr2A_part1	419790451	419798808	id-960	High
chr2A_part1	419799721	419805503	id-961	High
chr2A_part1	419810081	419816877	id-962	High
chr2A_part1	429576010	429645196	id-963	Low
chr2A_part1	437186972	437204318	id-964	High
chr2A_part1	437206066	437211745	id-965	High
chr2A_part1	447535318	447588471	id-966	Low
chr2A_part1	458288456	458397084	id-967	Low
chr2A_part1	459445823	459454284	id-968	High
chr2A_part1	459454976	459460791	id-969	High
chr2A_part1	459466653	459477675	id-970	High
chr2A_part1	459483520	459500211	id-971	High
chr2A_part1	459500788	459508277	id-972	High
chr2A_part2	26390258	26445550	id-973	Low
chr2A_part2	40043552	40052072	id-974	High
chr2A_part2	43633928	44187677	id-975	Low
chr2A_part2	62807378	62917177	id-976	Low
chr2A_part2	92472890	92524392	id-977	Low
chr2A_part2	98651778	98705930	id-978	Low
chr2A_part2	99739955	99797518	id-979	Low
chr2A_part2	100538856	100590707	id-980	Low
chr2A_part2	142659300	142789350	id-981	Low
chr2A_part2	156872284	156877558	id-982	High
chr2A_part2	171258831	171265271	id-983	High
chr2A_part2	171275024	171282200	id-984	High
chr2A_part2	171282738	171288042	id-985	High
chr2A_part2	185281742	186057543	id-986	Low
chr2A_part2	214723459	214796923	id-987	Low
chr2A_part2	227833554	227850508	id-988	High
chr2A_part2	227852537	227859641	id-989	High
chr2A_part2	232315584	232371472	id-990	Low
chr2A_part2	232377629	232464378	id-991	Low
chr2A_part2	246885964	246938154	id-992	Low
chr2A_part2	247061447	247129212	id-993	Low
chr2A_part2	247261269	247314430	id-994	Low
chr2A_part2	247488967	247719137	id-995	Low
chr2A_part2	247898008	247982696	id-996	Low
chr2A_part2	248082246	248275145	id-997	Low
chr2A_part2	248284002	248383875	id-998	Low
chr2A_part2	248425338	248516683	id-999	Low
chr2A_part2	248517933	248589126	id-1000	Low
chr2A_part2	248589724	248641531	id-1001	Low
chr2A_part2	250353429	250412849	id-1002	Low
chr2A_part2	252821702	252855515	id-1003	High
chr2A_part2	253689889	253748661	id-1004	Low
chr2A_part2	253933461	254029893	id-1005	Low
chr2A_part2	254503632	254517041	id-1006	High
chr2A_part2	256391098	256452881	id-1007	Low
chr2A_part2	256900570	256907791	id-1008	High
chr2A_part2	269181825	269233573	id-1009	Low
chr2A_part2	269234100	269291051	id-1010	Low
chr2A_part2	269357995	269846165	id-1011	Low
chr2A_part2	269846781	270029710	id-1012	Low
chr2A_part2	270082744	270176099	id-1013	Low
chr2A_part2	272760738	272859831	id-1014	Low
chr2A_part2	273026934	273140382	id-1015	Low
chr2A_part2	277091071	277098081	id-1016	High
chr2A_part2	277099177	277106755	id-1017	High
chr2A_part2	285330367	285389021	id-1018	Low
chr2A_part2	285389828	285459896	id-1019	Low
chr2A_part2	285849980	285913039	id-1020	Low
chr2A_part2	285913658	286039664	id-1021	Low
chr2A_part2	286232674	286288389	id-1022	Low
chr2A_part2	287524548	287541235	id-1023	High
chr2A_part2	287601471	287651971	id-1024	Low
chr2A_part2	288847528	288860935	id-1025	High
chr2A_part2	288898041	288995107	id-1026	Low
chr2A_part2	289799649	289865229	id-1027	Low
chr2A_part2	290631598	290645789	id-1028	High
chr2A_part2	291217169	291224545	id-1029	High
chr2A_part2	296278457	296285513	id-1030	High
chr2A_part2	296308238	296313475	id-1031	High
chr2A_part2	296579868	296750573	id-1032	Low
chr2A_part2	296963834	297073994	id-1033	Low
chr2A_part2	297455172	297587799	id-1034	Low
chr2A_part2	297588369	297712266	id-1035	Low
chr2A_part2	297763552	297925814	id-1036	Low
chr2A_part2	297949901	298117237	id-1037	Low
chr2A_part2	298130317	298188585	id-1038	Low
chr2A_part2	298388030	298658311	id-1039	Low
chr2A_part2	298676860	298871870	id-1040	Low
chr2A_part2	299643830	299711524	id-1041	Low
chr2A_part2	299785383	299857893	id-1042	Low
chr2A_part2	300269653	300346627	id-1043	Low
chr2A_part2	300406839	300472984	id-1044	Low
chr2A_part2	300555020	300642197	id-1045	Low
chr2A_part2	300682018	300752879	id-1046	Low
chr2A_part2	300753598	300816770	id-1047	Low
chr2A_part2	300817351	300870843	id-1048	Low
chr2A_part2	300905247	300992709	id-1049	Low
chr2A_part2	301154912	301243716	id-1050	Low
chr2A_part2	301247849	301309028	id-1051	Low
chr2A_part2	301486188	301552067	id-1052	Low
chr2A_part2	301964069	302095568	id-1053	Low
chr2A_part2	302098064	302163952	id-1054	Low
chr2A_part2	302164937	302271476	id-1055	Low
chr2A_part2	302675987	302728328	id-1056	Low
chr2A_part2	302804796	302919823	id-1057	Low
chr2A_part2	302922166	302979486	id-1058	Low
chr2A_part2	303096729	303154823	id-1059	Low
chr2A_part2	303334177	303386498	id-1060	Low
chr2A_part2	303485810	303578009	id-1061	Low
chr2A_part2	303627847	303776462	id-1062	Low
chr2A_part2	303845483	303917480	id-1063	Low
chr2A_part2	304218341	304327289	id-1064	Low
chr2A_part2	304342158	304470816	id-1065	Low
chr2A_part2	304471730	304553884	id-1066	Low
chr2A_part2	304658823	304754594	id-1067	Low
chr2A_part2	304767261	304869248	id-1068	Low
chr2A_part2	304872129	304924545	id-1069	Low
chr2A_part2	304949357	305136050	id-1070	Low
chr2A_part2	305137182	305191766	id-1071	Low
chr2A_part2	305653109	305663250	id-1072	High
chr2A_part2	307286350	307593830	id-1073	Low
chr2A_part2	308054660	308129375	id-1074	Low
chr2A_part2	308450704	308509380	id-1075	Low
chr2A_part2	308562852	308695201	id-1076	Low
chr2A_part2	308695953	308750727	id-1077	Low
chr2A_part2	309171290	309302570	id-1078	Low
chr2A_part2	309333175	309419371	id-1079	Low
chr2A_part2	309419881	309431815	id-1080	High
chr2A_part2	310414991	310580742	id-1081	Low
chr2A_part2	311026886	311099132	id-1082	Low
chr2A_part2	311254985	311350552	id-1083	Low
chr2A_part2	311396342	311404515	id-1084	High
chr2A_part2	313399830	313555565	id-1085	Low
chr2A_part2	313664629	313725968	id-1086	Low
chr2A_part2	313849171	313907384	id-1087	Low
chr2A_part2	313916902	314120842	id-1088	Low
chr2A_part2	314227579	314466399	id-1089	Low
chr2A_part2	314468399	314698063	id-1090	Low
chr2A_part2	314724450	314878187	id-1091	Low
chr2A_part2	314978901	314985262	id-1092	High
chr2A_part2	314985463	315099791	id-1093	Low
chr2A_part2	315162038	315236540	id-1094	Low
chr2A_part2	315309259	315406840	id-1095	Low
chr2A_part2	315465011	315518128	id-1096	Low
chr2A_part2	315555291	315560863	id-1097	High
chr2A_part2	315581673	315641127	id-1098	Low
chr2A_part2	315993559	316046343	id-1099	Low
chr2A_part2	316067226	316132254	id-1100	Low
chr2A_part2	316132774	316187036	id-1101	Low
chr2A_part2	316255906	316341467	id-1102	Low
chr2A_part2	316549859	316622237	id-1103	Low
chr2A_part2	316626181	316704222	id-1104	Low
chr2A_part2	316706932	316780959	id-1105	Low
chr2A_part2	316975550	317056536	id-1106	Low
chr2A_part2	317071882	317139349	id-1107	Low
chr2A_part2	317156940	317208047	id-1108	Low
chr2A_part2	317299025	317429135	id-1109	Low
chr2A_part2	317572439	317747541	id-1110	Low
chr2A_part2	317748502	317922983	id-1111	Low
chr2A_part2	318030314	318100011	id-1112	Low
chr2B_part1	1416381	1490917	id-1113	Low
chr2B_part1	1516246	1522453	id-1114	High
chr2B_part1	1540299	1640070	id-1115	Low
chr2B_part1	1834540	1971188	id-1116	Low
chr2B_part1	2625447	2689887	id-1117	Low
chr2B_part1	2963430	2971983	id-1118	High
chr2B_part1	4582917	4593132	id-1119	High
chr2B_part1	4594272	4625898	id-1120	High
chr2B_part1	4642937	4648569	id-1121	High
chr2B_part1	4663495	4714591	id-1122	Low
chr2B_part1	4829370	4839363	id-1123	High
chr2B_part1	4839474	4988068	id-1124	Low
chr2B_part1	7038140	7060808	id-1125	High
chr2B_part1	7090497	7101467	id-1126	High
chr2B_part1	8589972	8595067	id-1127	High
chr2B_part1	10828976	10834603	id-1128	High
chr2B_part1	11463391	11722812	id-1129	Low
chr2B_part1	11767962	11830209	id-1130	Low
chr2B_part1	11913172	11988641	id-1131	Low
chr2B_part1	12947846	13059590	id-1132	Low
chr2B_part1	13237576	13243563	id-1133	High
chr2B_part1	13339643	13392063	id-1134	Low
chr2B_part1	13423464	13430546	id-1135	High
chr2B_part1	15087456	15098899	id-1136	High
chr2B_part1	15108905	15120415	id-1137	High
chr2B_part1	15124704	15132302	id-1138	High
chr2B_part1	15141089	15147275	id-1139	High
chr2B_part1	15147974	15167122	id-1140	High
chr2B_part1	15167794	15177459	id-1141	High
chr2B_part1	15178522	15185045	id-1142	High
chr2B_part1	15190043	15197390	id-1143	High
chr2B_part1	15203637	15211522	id-1144	High
chr2B_part1	15212540	15218805	id-1145	High
chr2B_part1	15219827	15240844	id-1146	High
chr2B_part1	15243590	15260785	id-1147	High
chr2B_part1	15271386	15283121	id-1148	High
chr2B_part1	15287994	15293437	id-1149	High
chr2B_part1	16036651	16303519	id-1150	Low
chr2B_part1	16304354	16772985	id-1151	Low
chr2B_part1	16894190	16909772	id-1152	High
chr2B_part1	17170100	17231656	id-1153	Low
chr2B_part1	17236368	17343875	id-1154	Low
chr2B_part1	17391661	17452555	id-1155	Low
chr2B_part1	17573704	17778882	id-1156	Low
chr2B_part1	17930878	18011231	id-1157	Low
chr2B_part1	18011985	18070447	id-1158	Low
chr2B_part1	18122350	18175432	id-1159	Low
chr2B_part1	18183929	18265304	id-1160	Low
chr2B_part1	18306698	18324841	id-1161	High
chr2B_part1	18407056	18501266	id-1162	Low
chr2B_part1	18665005	18799509	id-1163	Low
chr2B_part1	18803120	18934169	id-1164	Low
chr2B_part1	18958734	19039391	id-1165	Low
chr2B_part1	19617387	19837838	id-1166	Low
chr2B_part1	19881967	19934009	id-1167	Low
chr2B_part1	20349048	20367249	id-1168	High
chr2B_part1	23324104	23329195	id-1169	High
chr2B_part1	23341174	23346672	id-1170	High
chr2B_part1	24277028	24531281	id-1171	Low
chr2B_part1	24699810	24711127	id-1172	High
chr2B_part1	25296349	25348919	id-1173	Low
chr2B_part1	25351487	25441202	id-1174	Low
chr2B_part1	25602893	25769650	id-1175	Low
chr2B_part1	26121861	26145446	id-1176	High
chr2B_part1	26157957	26166297	id-1177	High
chr2B_part1	29256620	29376058	id-1178	Low
chr2B_part1	30283516	30289183	id-1179	High
chr2B_part1	30295104	30302339	id-1180	High
chr2B_part1	31478755	31543883	id-1181	Low
chr2B_part1	32914364	32920596	id-1182	High
chr2B_part1	33385323	33454680	id-1183	Low
chr2B_part1	33491724	33498687	id-1184	High
chr2B_part1	33966573	34039815	id-1185	Low
chr2B_part1	34080284	34086036	id-1186	High
chr2B_part1	34283393	34289295	id-1187	High
chr2B_part1	36801966	36807391	id-1188	High
chr2B_part1	38920546	38975743	id-1189	Low
chr2B_part1	41850302	41856352	id-1190	High
chr2B_part1	47154533	47159928	id-1191	High
chr2B_part1	56949315	56961856	id-1192	High
chr2B_part1	56962431	56973926	id-1193	High
chr2B_part1	57038607	57114138	id-1194	Low
chr2B_part1	58052047	58057562	id-1195	High
chr2B_part1	58060927	58067365	id-1196	High
chr2B_part1	64463356	64468490	id-1197	High
chr2B_part1	64898290	64951473	id-1198	Low
chr2B_part1	68255895	68328729	id-1199	Low
chr2B_part1	72755586	72806987	id-1200	Low
chr2B_part1	72825345	72926745	id-1201	Low
chr2B_part1	72929495	72993484	id-1202	Low
chr2B_part1	76080368	76085648	id-1203	High
chr2B_part1	76086795	76091840	id-1204	High
chr2B_part1	76092804	76100521	id-1205	High
chr2B_part1	77985635	78104881	id-1206	Low
chr2B_part1	78873460	78945014	id-1207	Low
chr2B_part1	90071655	90151416	id-1208	Low
chr2B_part1	94284933	94290327	id-1209	High
chr2B_part1	94290923	94297014	id-1210	High
chr2B_part1	94310416	94321512	id-1211	High
chr2B_part1	96234439	96241394	id-1212	High
chr2B_part1	97874414	97925709	id-1213	Low
chr2B_part1	98033794	98039113	id-1214	High
chr2B_part1	99402016	99490513	id-1215	Low
chr2B_part1	99798217	99951477	id-1216	Low
chr2B_part1	101055136	101061378	id-1217	High
chr2B_part1	101062088	101071832	id-1218	High
chr2B_part1	101072574	101085199	id-1219	High
chr2B_part1	101086467	101092035	id-1220	High
chr2B_part1	104010306	104062566	id-1221	Low
chr2B_part1	104936587	104944242	id-1222	High
chr2B_part1	106000343	106082469	id-1223	Low
chr2B_part1	106619176	106716525	id-1224	Low
chr2B_part1	108695574	108789670	id-1225	Low
chr2B_part1	109096375	109719235	id-1226	Low
chr2B_part1	109797897	109862414	id-1227	Low
chr2B_part1	116029763	116383156	id-1228	Low
chr2B_part1	117922444	117989748	id-1229	Low
chr2B_part1	127284413	127291817	id-1230	High
chr2B_part1	133580631	133811512	id-1231	Low
chr2B_part1	134242581	134375413	id-1232	Low
chr2B_part1	134377166	134477651	id-1233	Low
chr2B_part1	134602460	134702954	id-1234	Low
chr2B_part1	136806223	136949236	id-1235	Low
chr2B_part1	136955212	137187936	id-1236	Low
chr2B_part1	137189930	137614318	id-1237	Low
chr2B_part1	137616242	137794659	id-1238	Low
chr2B_part1	138741019	138747635	id-1239	High
chr2B_part1	139916584	140150338	id-1240	Low
chr2B_part1	140252800	140386112	id-1241	Low
chr2B_part1	140386771	140497499	id-1242	Low
chr2B_part1	146202488	146279536	id-1243	Low
chr2B_part1	146772662	146901300	id-1244	Low
chr2B_part1	149262458	149322473	id-1245	Low
chr2B_part1	150344272	150398882	id-1246	Low
chr2B_part1	153890447	153904557	id-1247	High
chr2B_part1	154909576	154917112	id-1248	High
chr2B_part1	158767340	159208493	id-1249	Low
chr2B_part1	165287526	165405599	id-1250	Low
chr2B_part1	167703336	167709373	id-1251	High
chr2B_part1	167718307	167724178	id-1252	High
chr2B_part1	168116499	168525022	id-1253	Low
chr2B_part1	176029355	176095726	id-1254	Low
chr2B_part1	176315058	176366706	id-1255	Low
chr2B_part1	176410782	176692198	id-1256	Low
chr2B_part1	176751983	177198961	id-1257	Low
chr2B_part1	177216807	177547767	id-1258	Low
chr2B_part1	181213643	181349134	id-1259	Low
chr2B_part1	202921699	203821919	id-1260	Low
chr2B_part1	203822694	204346197	id-1261	Low
chr2B_part1	204347279	205626170	id-1262	Low
chr2B_part1	205645544	205773931	id-1263	Low
chr2B_part1	205774613	205898295	id-1264	Low
chr2B_part1	205910318	206109509	id-1265	Low
chr2B_part1	215155071	215168625	id-1266	High
chr2B_part1	216621860	216628884	id-1267	High
chr2B_part1	238698423	238862898	id-1268	Low
chr2B_part1	244261278	244266748	id-1269	High
chr2B_part1	247695628	247785442	id-1270	Low
chr2B_part1	286506570	286511581	id-1271	High
chr2B_part1	303296990	303303157	id-1272	High
chr2B_part1	304943493	304949069	id-1273	High
chr2B_part1	310917933	310925350	id-1274	High
chr2B_part1	316105155	316110790	id-1275	High
chr2B_part1	346768904	346839447	id-1276	Low
chr2B_part1	358002688	358010246	id-1277	High
chr2B_part1	359262502	359267933	id-1278	High
chr2B_part1	367320596	367327330	id-1279	High
chr2B_part1	376362593	376367911	id-1280	High
chr2B_part1	381485260	381491857	id-1281	High
chr2B_part1	412665738	412716172	id-1282	Low
chr2B_part1	416036307	416041524	id-1283	High
chr2B_part1	416042446	416058986	id-1284	High
chr2B_part1	416059594	416086770	id-1285	High
chr2B_part1	416090713	416109411	id-1286	High
chr2B_part1	416110551	416160828	id-1287	High
chr2B_part1	416161459	416169548	id-1288	High
chr2B_part1	416177122	416187468	id-1289	High
chr2B_part1	416200938	416213115	id-1290	High
chr2B_part1	416213616	416220807	id-1291	High
chr2B_part1	416222672	416230418	id-1292	High
chr2B_part1	416230976	416243913	id-1293	High
chr2B_part1	416245474	416252726	id-1294	High
chr2B_part1	416253335	416263044	id-1295	High
chr2B_part1	416263756	416285909	id-1296	High
chr2B_part1	426323896	426335800	id-1297	High
chr2B_part1	453081784	453141867	id-1298	Low
chr2B_part2	16124319	16129528	id-1299	High
chr2B_part2	21015831	21021644	id-1300	High
chr2B_part2	90707702	90801540	id-1301	Low
chr2B_part2	90820917	91008018	id-1302	Low
chr2B_part2	91153688	91222383	id-1303	Low
chr2B_part2	91277056	91429390	id-1304	Low
chr2B_part2	92214653	92536870	id-1305	Low
chr2B_part2	92670956	92740858	id-1306	Low
chr2B_part2	93410724	93612504	id-1307	Low
chr2B_part2	94705037	94763684	id-1308	Low
chr2B_part2	96721876	96730164	id-1309	High
chr2B_part2	189267853	189418378	id-1310	Low
chr2B_part2	189766808	189834618	id-1311	Low
chr2B_part2	190466595	190816832	id-1312	Low
chr2B_part2	190818819	190932799	id-1313	Low
chr2B_part2	195717100	195980759	id-1314	Low
chr2B_part2	200324935	200330694	id-1315	High
chr2B_part2	200357376	200362384	id-1316	High
chr2B_part2	200724565	200733350	id-1317	High
chr2B_part2	200737411	200755022	id-1318	High
chr2B_part2	200764125	200769359	id-1319	High
chr2B_part2	201107808	201115157	id-1320	High
chr2B_part2	203055213	203117086	id-1321	Low
chr2B_part2	204664345	204961472	id-1322	Low
chr2B_part2	205509830	205568498	id-1323	Low
chr2B_part2	228920740	228976829	id-1324	Low
chr2B_part2	229850245	230076011	id-1325	Low
chr2B_part2	230090810	230272004	id-1326	Low
chr2B_part2	230551097	230990056	id-1327	Low
chr2B_part2	230990699	232046896	id-1328	Low
chr2B_part2	232050390	232523593	id-1329	Low
chr2B_part2	232525376	232582249	id-1330	Low
chr2B_part2	232582847	232821803	id-1331	Low
chr2B_part2	232831960	233239504	id-1332	Low
chr2B_part2	233306166	233651590	id-1333	Low
chr2B_part2	233686213	233777054	id-1334	Low
chr2B_part2	233787984	233982790	id-1335	Low
chr2B_part2	234029743	234115708	id-1336	Low
chr2B_part2	235029057	235152686	id-1337	Low
chr2B_part2	235163421	235764896	id-1338	Low
chr2B_part2	235765770	236099300	id-1339	Low
chr2B_part2	236101729	236264311	id-1340	Low
chr2B_part2	236268817	236518031	id-1341	Low
chr2B_part2	236769757	236776530	id-1342	High
chr2B_part2	236795760	236806219	id-1343	High
chr2B_part2	237530042	237674748	id-1344	Low
chr2B_part2	237827027	237968151	id-1345	Low
chr2B_part2	238245678	238308676	id-1346	Low
chr2B_part2	238313607	238377467	id-1347	Low
chr2B_part2	238447068	238532279	id-1348	Low
chr2B_part2	238591092	238647786	id-1349	Low
chr2B_part2	238650027	238701583	id-1350	Low
chr2B_part2	238702105	238769576	id-1351	Low
chr2B_part2	238772904	238849820	id-1352	Low
chr2B_part2	239569605	239632156	id-1353	Low
chr2B_part2	240153160	240229394	id-1354	Low
chr2B_part2	240236447	240506374	id-1355	Low
chr2B_part2	240525759	240680673	id-1356	Low
chr2B_part2	240681238	240832161	id-1357	Low
chr2B_part2	242379648	242459706	id-1358	Low
chr2B_part2	243009868	243015126	id-1359	High
chr2B_part2	243937994	244003592	id-1360	Low
chr2B_part2	244291592	244348086	id-1361	Low
chr2B_part2	245750067	245855749	id-1362	Low
chr2B_part2	245895276	245951415	id-1363	Low
chr2B_part2	246190785	246246724	id-1364	Low
chr2B_part2	251392525	251464560	id-1365	Low
chr2B_part2	254454604	254846469	id-1366	Low
chr2B_part2	261417645	261468490	id-1367	Low
chr2B_part2	262906752	262959164	id-1368	Low
chr2B_part2	263071981	263317296	id-1369	Low
chr2B_part2	264029393	264102989	id-1370	Low
chr2B_part2	264786222	264888584	id-1371	Low
chr2B_part2	264995373	265175555	id-1372	Low
chr2B_part2	265480307	265597424	id-1373	Low
chr2B_part2	265598074	265691520	id-1374	Low
chr2B_part2	268065917	268072294	id-1375	High
chr2B_part2	268077862	268135820	id-1376	Low
chr2B_part2	268143709	268148996	id-1377	High
chr2B_part2	268183699	268273440	id-1378	Low
chr2B_part2	268276978	268446495	id-1379	Low
chr2B_part2	268880646	269103334	id-1380	Low
chr2B_part2	269825607	269908074	id-1381	Low
chr2B_part2	269916883	270043221	id-1382	Low
chr2B_part2	270045810	270110954	id-1383	Low
chr2B_part2	271727282	271835563	id-1384	Low
chr2B_part2	274494210	274976744	id-1385	Low
chr2B_part2	276308959	276407967	id-1386	Low
chr2B_part2	277356580	277420243	id-1387	Low
chr2B_part2	279859750	279961255	id-1388	Low
chr2B_part2	279977319	280423577	id-1389	Low
chr2B_part2	280425107	280494229	id-1390	Low
chr2B_part2	280848491	280907898	id-1391	Low
chr2B_part2	280908491	280981740	id-1392	Low
chr2B_part2	283101870	283112004	id-1393	High
chr2B_part2	283686411	283746173	id-1394	Low
chr2B_part2	284657109	284666398	id-1395	High
chr2B_part2	284674397	284681881	id-1396	High
chr2B_part2	285888065	285960629	id-1397	Low
chr2B_part2	286284207	286506297	id-1398	Low
chr2B_part2	290524538	290583819	id-1399	Low
chr2B_part2	290590157	290688931	id-1400	Low
chr2B_part2	290711818	290839583	id-1401	Low
chr2B_part2	291301381	291462552	id-1402	Low
chr2B_part2	291465171	291614151	id-1403	Low
chr2B_part2	291633470	291639261	id-1404	High
chr2B_part2	293104203	293154319	id-1405	Low
chr2B_part2	293276599	293327601	id-1406	Low
chr2B_part2	293328209	293407995	id-1407	Low
chr2B_part2	294022713	294076175	id-1408	Low
chr2B_part2	294318998	294551719	id-1409	Low
chr2B_part2	298624896	298717614	id-1410	Low
chr2B_part2	298843062	299078150	id-1411	Low
chr2B_part2	299186256	299258117	id-1412	Low
chr2B_part2	301844533	301928544	id-1413	Low
chr2B_part2	301940136	302114915	id-1414	Low
chr2B_part2	302124125	302227667	id-1415	Low
chr2B_part2	303084433	303135330	id-1416	Low
chr2B_part2	303270823	303323811	id-1417	Low
chr2B_part2	303797109	303847480	id-1418	Low
chr2B_part2	303848899	303994838	id-1419	Low
chr2B_part2	303997577	304213099	id-1420	Low
chr2B_part2	304378931	304467096	id-1421	Low
chr2B_part2	304468384	304576267	id-1422	Low
chr2B_part2	304725190	304817002	id-1423	Low
chr2B_part2	304935323	305155008	id-1424	Low
chr2B_part2	305171941	305316517	id-1425	Low
chr2B_part2	305380110	305447356	id-1426	Low
chr2B_part2	305590142	305677795	id-1427	Low
chr2B_part2	305680745	305859357	id-1428	Low
chr2B_part2	305957742	306056622	id-1429	Low
chr2B_part2	306133166	306221831	id-1430	Low
chr2B_part2	306384340	306444079	id-1431	Low
chr2B_part2	307377242	307384317	id-1432	High
chr2B_part2	307815227	307933765	id-1433	Low
chr2B_part2	308025690	308046572	id-1434	High
chr2B_part2	308047386	308052493	id-1435	High
chr2B_part2	308114375	308488180	id-1436	Low
chr2B_part2	309997418	310112346	id-1437	Low
chr2B_part2	310113179	310228295	id-1438	Low
chr2B_part2	310443818	310602587	id-1439	Low
chr2B_part2	310751677	310756838	id-1440	High
chr2B_part2	310899626	311315584	id-1441	Low
chr2B_part2	312375640	312465560	id-1442	Low
chr2B_part2	312469118	312575576	id-1443	Low
chr2B_part2	312959547	313017919	id-1444	Low
chr2B_part2	313536732	313794668	id-1445	Low
chr2B_part2	314477416	314538834	id-1446	Low
chr2B_part2	314585125	314671600	id-1447	Low
chr2B_part2	314708625	314715222	id-1448	High
chr2B_part2	314785567	314791963	id-1449	High
chr2B_part2	314792504	314800656	id-1450	High
chr2B_part2	315449226	315504411	id-1451	Low
chr2B_part2	315618015	315694481	id-1452	Low
chr2B_part2	316271470	316280704	id-1453	High
chr2B_part2	316286784	316292614	id-1454	High
chr2B_part2	316301638	316315639	id-1455	High
chr2B_part2	316321510	316339087	id-1456	High
chr2B_part2	316359437	316367535	id-1457	High
chr2B_part2	317876710	317940035	id-1458	Low
chr2B_part2	318199030	318269260	id-1459	Low
chr2B_part2	318322282	318373730	id-1460	Low
chr2B_part2	318590635	318603135	id-1461	High
chr2B_part2	318921575	318972893	id-1462	Low
chr2B_part2	318999310	319193514	id-1463	Low
chr2B_part2	319363044	319487178	id-1464	Low
chr2B_part2	319488877	319622070	id-1465	Low
chr2B_part2	319628095	319760590	id-1466	Low
chr2B_part2	320107963	320119020	id-1467	High
chr2B_part2	320345400	320502439	id-1468	Low
chr2B_part2	322223227	322276238	id-1469	Low
chr2B_part2	322388561	322533942	id-1470	Low
chr2B_part2	322559030	322852789	id-1471	Low
chr2B_part2	323004037	323055979	id-1472	Low
chr2B_part2	323056108	323061160	id-1473	High
chr2B_part2	323081989	323132061	id-1474	Low
chr2B_part2	323194315	323200342	id-1475	High
chr2B_part2	323308099	323313475	id-1476	High
chr2B_part2	323317538	323378087	id-1477	Low
chr2B_part2	323490997	323554983	id-1478	Low
chr2B_part2	323764679	323854182	id-1479	Low
chr2B_part2	323953190	324050122	id-1480	Low
chr2B_part2	324725151	324776217	id-1481	Low
chr2B_part2	325110108	325122372	id-1482	High
chr2B_part2	325634962	325748611	id-1483	Low
chr2B_part2	325749126	325822707	id-1484	Low
chr2B_part2	325987930	325995180	id-1485	High
chr2B_part2	326020395	326030264	id-1486	High
chr2B_part2	326031633	326038181	id-1487	High
chr2B_part2	326039607	326050095	id-1488	High
chr2B_part2	326050724	326060645	id-1489	High
chr2B_part2	326073650	326082377	id-1490	High
chr2B_part2	326167030	326285565	id-1491	Low
chr2B_part2	326536286	326592705	id-1492	Low
chr2B_part2	326798941	326894094	id-1493	Low
chr2B_part2	326932986	327299636	id-1494	Low
chr2B_part2	327662424	327751282	id-1495	Low
chr2B_part2	327887830	328083465	id-1496	Low
chr2B_part2	328170092	328261118	id-1497	Low
chr2B_part2	329058386	329136427	id-1498	Low
chr2B_part2	329137078	329195924	id-1499	Low
chr2B_part2	329554608	329696465	id-1500	Low
chr2B_part2	329697027	329777801	id-1501	Low
chr2B_part2	330666127	330675352	id-1502	High
chr2B_part2	332194983	332271263	id-1503	Low
chr2B_part2	333108648	333169597	id-1504	Low
chr2B_part2	333240899	333252867	id-1505	High
chr2B_part2	333400188	333480507	id-1506	Low
chr2B_part2	333481032	333551081	id-1507	Low
chr2B_part2	333554468	333631320	id-1508	Low
chr2B_part2	333652630	333750116	id-1509	Low
chr2B_part2	333880527	334271193	id-1510	Low
chr2B_part2	334366873	334511981	id-1511	Low
chr2B_part2	334534330	334542488	id-1512	High
chr2B_part2	336381957	336389408	id-1513	High
chr2B_part2	336395004	336463418	id-1514	Low
chr2B_part2	337232113	337297371	id-1515	Low
chr2B_part2	337297892	337354606	id-1516	Low
chr2B_part2	337389772	337448337	id-1517	Low
chr2B_part2	337570150	337575404	id-1518	High
chr2B_part2	337593607	337600417	id-1519	High
chr2B_part2	337621726	337658474	id-1520	High
chr2B_part2	337693426	337706404	id-1521	High
chr2B_part2	337810624	337878018	id-1522	Low
chr2B_part2	338628609	338683815	id-1523	Low
chr2B_part2	339963500	340042303	id-1524	Low
chr2B_part2	340363484	340497469	id-1525	Low
chr2B_part2	340498011	340575552	id-1526	Low
chr2B_part2	340576671	340740907	id-1527	Low
chr2B_part2	341201019	341264905	id-1528	Low
chr2B_part2	341346216	341455745	id-1529	Low
chr2B_part2	341456295	341588570	id-1530	Low
chr2B_part2	341679900	341806553	id-1531	Low
chr2B_part2	341914274	342023688	id-1532	Low
chr2B_part2	342380203	342433250	id-1533	Low
chr2B_part2	342660177	342768796	id-1534	Low
chr2B_part2	342769680	343112550	id-1535	Low
chr2B_part2	343238742	343304291	id-1536	Low
chr2B_part2	343373592	343469682	id-1537	Low
chr2B_part2	343523699	343578922	id-1538	Low
chr2B_part2	343588384	343695492	id-1539	Low
chr2B_part2	343696162	343838974	id-1540	Low
chr2B_part2	344140485	344318750	id-1541	Low
chr2B_part2	344320197	344404848	id-1542	Low
chr2B_part2	344407498	344480607	id-1543	Low
chr2B_part2	344518540	344638592	id-1544	Low
chr2B_part2	344643569	344916004	id-1545	Low
chr2B_part2	344981428	345063462	id-1546	Low
chr2B_part2	345106941	345160157	id-1547	Low
chr2B_part2	345232433	345405116	id-1548	Low
chr2B_part2	345412248	345499317	id-1549	Low
chr2B_part2	345506543	345607694	id-1550	Low
chr2B_part2	345608380	345739318	id-1551	Low
chr2B_part2	345923051	346029920	id-1552	Low
chr2B_part2	346428421	346600839	id-1553	Low
chr2B_part2	346601464	346749443	id-1554	Low
chr2B_part2	346752507	346815199	id-1555	Low
chr2B_part2	346973488	347037401	id-1556	Low
chr2B_part2	347040718	347478170	id-1557	Low
chr2B_part2	347478894	347563842	id-1558	Low
chr2B_part2	347564870	347663859	id-1559	Low
chr2B_part2	347675424	347752975	id-1560	Low
chr2B_part2	347753575	347817420	id-1561	Low
chr2B_part2	347836934	347935049	id-1562	Low
chr2B_part2	347937536	347997988	id-1563	Low
chr2D_part1	2362236	2470271	id-1564	Low
chr2D_part1	2687147	2695643	id-1565	High
chr2D_part1	4478102	4486183	id-1566	High
chr2D_part1	9372805	9503274	id-1567	Low
chr2D_part1	14712394	14731347	id-1568	High
chr2D_part1	14741373	14749378	id-1569	High
chr2D_part1	14976907	15133988	id-1570	Low
chr2D_part1	15375782	15382852	id-1571	High
chr2D_part1	15527100	15582976	id-1572	Low
chr2D_part1	16252793	16344759	id-1573	Low
chr2D_part1	17172478	17179605	id-1574	High
chr2D_part1	17655127	17767458	id-1575	Low
chr2D_part1	18187053	18193143	id-1576	High
chr2D_part1	19686514	19840622	id-1577	Low
chr2D_part1	19845211	19935230	id-1578	Low
chr2D_part1	19936525	20178961	id-1579	Low
chr2D_part1	20192296	20259504	id-1580	Low
chr2D_part1	20438337	20617924	id-1581	Low
chr2D_part1	21001943	21015151	id-1582	High
chr2D_part1	21026360	21032078	id-1583	High
chr2D_part1	21032186	21195108	id-1584	Low
chr2D_part1	21196878	21250492	id-1585	Low
chr2D_part1	21251696	21510129	id-1586	Low
chr2D_part1	21706017	21784696	id-1587	Low
chr2D_part1	21912790	21918609	id-1588	High
chr2D_part1	21919287	21939376	id-1589	High
chr2D_part1	22237186	22245004	id-1590	High
chr2D_part1	22245519	22256192	id-1591	High
chr2D_part1	23581690	23659501	id-1592	Low
chr2D_part1	23659727	23665604	id-1593	High
chr2D_part1	28865407	28871385	id-1594	High
chr2D_part1	61023422	61224905	id-1595	Low
chr2D_part1	61376325	61450709	id-1596	Low
chr2D_part1	61451333	61748974	id-1597	Low
chr2D_part1	62312769	62369916	id-1598	Low
chr2D_part1	62405530	62544647	id-1599	Low
chr2D_part1	62895025	62948193	id-1600	Low
chr2D_part1	63389815	63399379	id-1601	High
chr2D_part1	64724431	64732589	id-1602	High
chr2D_part1	76743689	76755149	id-1603	High
chr2D_part1	91404030	91410345	id-1604	High
chr2D_part1	91411340	91417031	id-1605	High
chr2D_part1	158380084	158499693	id-1606	Low
chr2D_part1	181091298	181096318	id-1607	High
chr2D_part1	223839584	223893592	id-1608	Low
chr2D_part1	284121782	284131752	id-1609	High
chr2D_part1	405339501	405393502	id-1610	Low
chr2D_part1	407473938	407524510	id-1611	Low
chr2D_part1	459494591	459500502	id-1612	High
chr2D_part2	71936385	71942847	id-1613	High
chr2D_part2	137950293	138077019	id-1614	Low
chr2D_part2	138896874	138956915	id-1615	Low
chr2D_part2	139792542	140221886	id-1616	Low
chr2D_part2	140558275	141161959	id-1617	Low
chr2D_part2	142686164	143109707	id-1618	Low
chr2D_part2	144029340	144130342	id-1619	Low
chr2D_part2	144538395	144673376	id-1620	Low
chr2D_part2	146583745	146699743	id-1621	Low
chr2D_part2	147743465	147809408	id-1622	Low
chr2D_part2	152100983	152224567	id-1623	Low
chr2D_part2	174396605	174704974	id-1624	Low
chr2D_part2	174706144	174801618	id-1625	Low
chr2D_part2	174803598	175130418	id-1626	Low
chr2D_part2	175366587	175419077	id-1627	Low
chr2D_part2	176738040	176801321	id-1628	Low
chr2D_part2	176918380	177135063	id-1629	Low
chr2D_part2	177146874	177198425	id-1630	Low
chr2D_part2	178188652	178545705	id-1631	Low
chr2D_part2	178547881	178617189	id-1632	Low
chr2D_part2	178694364	178764438	id-1633	Low
chr2D_part2	185521798	185573520	id-1634	Low
chr2D_part2	185604735	185669411	id-1635	Low
chr2D_part2	187881349	187938992	id-1636	Low
chr2D_part2	188278659	188337895	id-1637	Low
chr2D_part2	188349189	188433849	id-1638	Low
chr2D_part2	188481266	188537165	id-1639	Low
chr2D_part2	188562324	188614870	id-1640	Low
chr3A_part1	1952316	5868994	id-1641	Low
chr3A_part1	5875447	5957196	id-1642	Low
chr3A_part1	5966139	5976152	id-1643	High
chr3A_part1	5999872	6007002	id-1644	High
chr3A_part1	6045446	6050756	id-1645	High
chr3A_part1	6075725	6084247	id-1646	High
chr3A_part1	6095349	6205692	id-1647	Low
chr3A_part1	6207100	6667533	id-1648	Low
chr3A_part1	6725717	6789153	id-1649	Low
chr3A_part1	6792551	6888637	id-1650	Low
chr3A_part1	6888966	6894287	id-1651	High
chr3A_part1	6900422	7015691	id-1652	Low
chr3A_part1	7016441	7078741	id-1653	Low
chr3A_part1	7124793	7131529	id-1654	High
chr3A_part1	7562460	7616783	id-1655	Low
chr3A_part1	7650227	7781860	id-1656	Low
chr3A_part1	7916891	8037065	id-1657	Low
chr3A_part1	8082255	8147456	id-1658	Low
chr3A_part1	8377989	8550269	id-1659	Low
chr3A_part1	8787032	8839015	id-1660	Low
chr3A_part1	9377012	9437251	id-1661	Low
chr3A_part1	9630853	9716584	id-1662	Low
chr3A_part1	9971431	10147125	id-1663	Low
chr3A_part1	10337651	10349216	id-1664	High
chr3A_part1	10363674	10492103	id-1665	Low
chr3A_part1	10593118	10674310	id-1666	Low
chr3A_part1	10684509	10818418	id-1667	Low
chr3A_part1	10823329	10874599	id-1668	Low
chr3A_part1	10876280	10938663	id-1669	Low
chr3A_part1	11028633	11118182	id-1670	Low
chr3A_part1	11124124	11235024	id-1671	Low
chr3A_part1	11236732	11351104	id-1672	Low
chr3A_part1	11473044	11527685	id-1673	Low
chr3A_part1	11641724	11750628	id-1674	Low
chr3A_part1	12041698	12142747	id-1675	Low
chr3A_part1	12668767	12729217	id-1676	Low
chr3A_part1	13006845	13012881	id-1677	High
chr3A_part1	13028037	13033328	id-1678	High
chr3A_part1	15946674	15952045	id-1679	High
chr3A_part1	15955839	15960979	id-1680	High
chr3A_part1	16018335	16154096	id-1681	Low
chr3A_part1	16155335	16246322	id-1682	Low
chr3A_part1	16351952	16408000	id-1683	Low
chr3A_part1	20226639	20286895	id-1684	Low
chr3A_part1	20952312	21067651	id-1685	Low
chr3A_part1	22674024	22733127	id-1686	Low
chr3A_part1	26031665	26039369	id-1687	High
chr3A_part1	26228766	26236139	id-1688	High
chr3A_part1	32162981	32168015	id-1689	High
chr3A_part1	33980277	34005372	id-1690	High
chr3A_part1	35093834	35163142	id-1691	Low
chr3A_part1	37833045	38023899	id-1692	Low
chr3A_part1	55844027	55903814	id-1693	Low
chr3A_part1	56157568	56215818	id-1694	Low
chr3A_part1	56792316	56797327	id-1695	High
chr3A_part1	56863508	56913589	id-1696	Low
chr3A_part1	59518929	59524110	id-1697	High
chr3A_part1	60694901	60777287	id-1698	Low
chr3A_part1	61351152	61423782	id-1699	Low
chr3A_part1	67199691	67254433	id-1700	Low
chr3A_part1	69760661	70138399	id-1701	Low
chr3A_part1	78447627	78458484	id-1702	High
chr3A_part1	78459017	78468164	id-1703	High
chr3A_part1	78471935	78478442	id-1704	High
chr3A_part1	78515484	78520889	id-1705	High
chr3A_part1	78525843	78532264	id-1706	High
chr3A_part1	78567773	78581364	id-1707	High
chr3A_part1	121384693	121393354	id-1708	High
chr3A_part1	133066574	133523340	id-1709	Low
chr3A_part1	140268509	140483994	id-1710	Low
chr3A_part1	318623252	318699605	id-1711	Low
chr3A_part1	319312654	319407625	id-1712	Low
chr3A_part1	319583221	319675201	id-1713	Low
chr3A_part1	319846868	319898909	id-1714	Low
chr3A_part1	327054892	327060421	id-1715	High
chr3A_part1	330050067	330060985	id-1716	High
chr3A_part1	330068537	330075458	id-1717	High
chr3A_part1	330107834	330114588	id-1718	High
chr3A_part1	330123849	330133025	id-1719	High
chr3A_part1	330141394	330146608	id-1720	High
chr3A_part1	370710126	370715954	id-1721	High
chr3A_part1	387297015	387302622	id-1722	High
chr3A_part1	387396600	387401650	id-1723	High
chr3A_part1	387404745	387413115	id-1724	High
chr3A_part1	397435478	397448669	id-1725	High
chr3A_part1	397462517	397478200	id-1726	High
chr3A_part1	397512687	397520464	id-1727	High
chr3A_part1	397522420	397551931	id-1728	High
chr3A_part1	414405107	414411995	id-1729	High
chr3A_part1	423317060	423473114	id-1730	Low
chr3A_part2	48420335	48471838	id-1731	Low
chr3A_part2	57276819	57352216	id-1732	Low
chr3A_part2	74254967	74310916	id-1733	Low
chr3A_part2	76614047	76683729	id-1734	Low
chr3A_part2	78126065	78179456	id-1735	Low
chr3A_part2	78602579	78661833	id-1736	Low
chr3A_part2	79190155	79241396	id-1737	Low
chr3A_part2	89254568	89544485	id-1738	Low
chr3A_part2	105092676	105164721	id-1739	Low
chr3A_part2	105167842	105230727	id-1740	Low
chr3A_part2	108907362	109071594	id-1741	Low
chr3A_part2	112281520	112355996	id-1742	Low
chr3A_part2	115066975	115121147	id-1743	Low
chr3A_part2	121902226	121962081	id-1744	Low
chr3A_part2	124309244	124362940	id-1745	Low
chr3A_part2	124961782	125013888	id-1746	Low
chr3A_part2	151801390	151859166	id-1747	Low
chr3A_part2	178980069	179050757	id-1748	Low
chr3A_part2	190718700	190811779	id-1749	Low
chr3A_part2	191317556	191370321	id-1750	Low
chr3A_part2	192048058	192112149	id-1751	Low
chr3A_part2	192214118	192267579	id-1752	Low
chr3A_part2	192280428	192337129	id-1753	Low
chr3A_part2	192919366	193031997	id-1754	Low
chr3A_part2	197422585	197474021	id-1755	Low
chr3A_part2	198389218	198461948	id-1756	Low
chr3A_part2	199146285	199196920	id-1757	Low
chr3A_part2	205096778	205163877	id-1758	Low
chr3A_part2	206235830	206301565	id-1759	Low
chr3A_part2	207100231	207165357	id-1760	Low
chr3A_part2	220929889	220995406	id-1761	Low
chr3A_part2	236148064	236227756	id-1762	Low
chr3A_part2	242608828	242700098	id-1763	Low
chr3A_part2	242700633	242759149	id-1764	Low
chr3A_part2	253616533	253687821	id-1765	Low
chr3A_part2	253905212	253989642	id-1766	Low
chr3A_part2	254571136	254579057	id-1767	High
chr3A_part2	256266172	256328899	id-1768	Low
chr3A_part2	260449748	260455771	id-1769	High
chr3A_part2	261163066	261172962	id-1770	High
chr3A_part2	264149787	264206002	id-1771	Low
chr3A_part2	265545251	265632537	id-1772	Low
chr3A_part2	265708753	265715819	id-1773	High
chr3A_part2	265738075	265831161	id-1774	Low
chr3A_part2	265892875	265971567	id-1775	Low
chr3A_part2	265972591	266119227	id-1776	Low
chr3A_part2	266381770	266483043	id-1777	Low
chr3A_part2	266841135	266929020	id-1778	Low
chr3A_part2	270160359	270168445	id-1779	High
chr3A_part2	273204899	273212807	id-1780	High
chr3A_part2	275233699	275240919	id-1781	High
chr3A_part2	276349061	276457867	id-1782	Low
chr3A_part2	277969127	278196093	id-1783	Low
chr3A_part2	278196622	278257128	id-1784	Low
chr3A_part2	280943335	280997989	id-1785	Low
chr3A_part2	288689932	288768931	id-1786	Low
chr3A_part2	289702035	289760087	id-1787	Low
chr3A_part2	292590025	292689392	id-1788	Low
chr3A_part2	292689993	292770196	id-1789	Low
chr3A_part2	292984171	293051810	id-1790	Low
chr3A_part2	293673944	293747398	id-1791	Low
chr3A_part2	293861334	294134508	id-1792	Low
chr3A_part2	294135047	294236867	id-1793	Low
chr3A_part2	294263513	294666239	id-1794	Low
chr3A_part2	295408548	295503672	id-1795	Low
chr3A_part2	296111708	296165829	id-1796	Low
chr3B_part1	989097	1214078	id-1797	Low
chr3B_part1	1237800	1336715	id-1798	Low
chr3B_part1	1352164	1423251	id-1799	Low
chr3B_part1	1463235	1587427	id-1800	Low
chr3B_part1	2527058	2658006	id-1801	Low
chr3B_part1	2734790	2819345	id-1802	Low
chr3B_part1	3126906	3204579	id-1803	Low
chr3B_part1	3307342	3402562	id-1804	Low
chr3B_part1	3600013	3657726	id-1805	Low
chr3B_part1	4344189	4433279	id-1806	Low
chr3B_part1	4642505	4767429	id-1807	Low
chr3B_part1	4767972	4840209	id-1808	Low
chr3B_part1	4850888	5068495	id-1809	Low
chr3B_part1	5104093	5200132	id-1810	Low
chr3B_part1	5200721	5327875	id-1811	Low
chr3B_part1	5492136	5543485	id-1812	Low
chr3B_part1	6544001	6638301	id-1813	Low
chr3B_part1	6684658	6756569	id-1814	Low
chr3B_part1	6760690	6849640	id-1815	Low
chr3B_part1	6850166	6916019	id-1816	Low
chr3B_part1	6983891	7064544	id-1817	Low
chr3B_part1	7183684	7246242	id-1818	Low
chr3B_part1	7490873	7557052	id-1819	Low
chr3B_part1	7616270	8026175	id-1820	Low
chr3B_part1	8136896	8339750	id-1821	Low
chr3B_part1	8365508	8469748	id-1822	Low
chr3B_part1	8649235	8783757	id-1823	Low
chr3B_part1	8812183	8879465	id-1824	Low
chr3B_part1	8883690	8935688	id-1825	Low
chr3B_part1	9202367	9412447	id-1826	Low
chr3B_part1	9441184	9523323	id-1827	Low
chr3B_part1	9575244	9652524	id-1828	Low
chr3B_part1	9782777	9837670	id-1829	Low
chr3B_part1	9939044	10014310	id-1830	Low
chr3B_part1	10059328	10177383	id-1831	Low
chr3B_part1	10308002	10365147	id-1832	Low
chr3B_part1	10414052	10551244	id-1833	Low
chr3B_part1	10745433	10954268	id-1834	Low
chr3B_part1	10954961	11086672	id-1835	Low
chr3B_part1	11165205	11216924	id-1836	Low
chr3B_part1	11290853	11467285	id-1837	Low
chr3B_part1	11468027	11568947	id-1838	Low
chr3B_part1	11582377	11869580	id-1839	Low
chr3B_part1	11948964	12023889	id-1840	Low
chr3B_part1	12025064	12111410	id-1841	Low
chr3B_part1	12173328	12323141	id-1842	Low
chr3B_part1	12323772	12391758	id-1843	Low
chr3B_part1	12411434	12468212	id-1844	Low
chr3B_part1	12479820	12546520	id-1845	Low
chr3B_part1	12567843	12662070	id-1846	Low
chr3B_part1	12669978	12824527	id-1847	Low
chr3B_part1	12830393	13123197	id-1848	Low
chr3B_part1	13171042	13242859	id-1849	Low
chr3B_part1	13250022	13343346	id-1850	Low
chr3B_part1	13444769	13744663	id-1851	Low
chr3B_part1	13747396	13817272	id-1852	Low
chr3B_part1	13819659	13904664	id-1853	Low
chr3B_part1	13905453	13961105	id-1854	Low
chr3B_part1	14010912	14062286	id-1855	Low
chr3B_part1	14097120	14162261	id-1856	Low
chr3B_part1	15181689	15453937	id-1857	Low
chr3B_part1	20466528	20476257	id-1858	High
chr3B_part1	22919992	23006302	id-1859	Low
chr3B_part1	27049843	27183046	id-1860	Low
chr3B_part1	29152321	29336606	id-1861	Low
chr3B_part1	29530295	29604822	id-1862	Low
chr3B_part1	29616479	29687921	id-1863	Low
chr3B_part1	30278022	30407204	id-1864	Low
chr3B_part1	32808174	32899669	id-1865	Low
chr3B_part1	32940797	33076999	id-1866	Low
chr3B_part1	33141503	33259720	id-1867	Low
chr3B_part1	34144789	34200770	id-1868	Low
chr3B_part1	34565688	34648816	id-1869	Low
chr3B_part1	34909411	34972885	id-1870	Low
chr3B_part1	35055933	35126178	id-1871	Low
chr3B_part1	35152056	35211137	id-1872	Low
chr3B_part1	35211874	35323033	id-1873	Low
chr3B_part1	35548530	35636493	id-1874	Low
chr3B_part1	35689688	35802066	id-1875	Low
chr3B_part1	36563464	36627707	id-1876	Low
chr3B_part1	36863664	37168268	id-1877	Low
chr3B_part1	37169033	38667972	id-1878	Low
chr3B_part1	39474128	39524889	id-1879	Low
chr3B_part1	41078493	41146295	id-1880	Low
chr3B_part1	42185565	42245388	id-1881	Low
chr3B_part1	43919171	44047299	id-1882	Low
chr3B_part1	45317389	45518342	id-1883	Low
chr3B_part1	47630763	47861969	id-1884	Low
chr3B_part1	47935808	48018866	id-1885	Low
chr3B_part1	48028658	48160426	id-1886	Low
chr3B_part1	48183797	48247794	id-1887	Low
chr3B_part1	51022650	51142361	id-1888	Low
chr3B_part1	51976230	52183301	id-1889	Low
chr3B_part1	52183848	52648157	id-1890	Low
chr3B_part1	52670080	52721763	id-1891	Low
chr3B_part1	52856941	53194759	id-1892	Low
chr3B_part1	53814700	53902471	id-1893	Low
chr3B_part1	54068893	54133525	id-1894	Low
chr3B_part1	54353801	54417543	id-1895	Low
chr3B_part1	54794642	54991125	id-1896	Low
chr3B_part1	54992567	55097326	id-1897	Low
chr3B_part1	55146508	55211831	id-1898	Low
chr3B_part1	55212577	55366472	id-1899	Low
chr3B_part1	59527082	59532919	id-1900	High
chr3B_part1	62986131	63112174	id-1901	Low
chr3B_part1	63120761	63382817	id-1902	Low
chr3B_part1	68085592	68183588	id-1903	Low
chr3B_part1	69460552	69603459	id-1904	Low
chr3B_part1	70874760	70966165	id-1905	Low
chr3B_part1	70981210	71117298	id-1906	Low
chr3B_part1	71184987	71306772	id-1907	Low
chr3B_part1	71586678	71646885	id-1908	Low
chr3B_part1	80428929	80496042	id-1909	Low
chr3B_part1	82940066	83203313	id-1910	Low
chr3B_part1	89591309	89672217	id-1911	Low
chr3B_part1	121035845	121136650	id-1912	Low
chr3B_part1	123847332	123978997	id-1913	Low
chr3B_part1	124375387	124430753	id-1914	Low
chr3B_part1	124498632	124574433	id-1915	Low
chr3B_part1	124822955	124874464	id-1916	Low
chr3B_part1	124925964	125198884	id-1917	Low
chr3B_part1	128375486	128557749	id-1918	Low
chr3B_part1	134578753	134631051	id-1919	Low
chr3B_part1	134631788	134754923	id-1920	Low
chr3B_part1	134755836	134816439	id-1921	Low
chr3B_part1	134832554	134931521	id-1922	Low
chr3B_part1	134932306	134988856	id-1923	Low
chr3B_part1	135101898	135155364	id-1924	Low
chr3B_part1	135430459	135480641	id-1925	Low
chr3B_part1	137962497	138052710	id-1926	Low
chr3B_part1	148557167	148627331	id-1927	Low
chr3B_part1	154187885	154193834	id-1928	High
chr3B_part1	154196794	154206170	id-1929	High
chr3B_part1	168274972	168680100	id-1930	Low
chr3B_part1	169830742	170592369	id-1931	Low
chr3B_part1	170593002	171084966	id-1932	Low
chr3B_part1	171085593	171589734	id-1933	Low
chr3B_part1	194920599	195006945	id-1934	Low
chr3B_part1	213469521	213589817	id-1935	Low
chr3B_part1	214284827	214387692	id-1936	Low
chr3B_part1	214452174	214505310	id-1937	Low
chr3B_part1	214719225	214969450	id-1938	Low
chr3B_part1	215152918	215283186	id-1939	Low
chr3B_part1	217476292	217533569	id-1940	Low
chr3B_part1	217682828	217743262	id-1941	Low
chr3B_part1	218109914	218164446	id-1942	Low
chr3B_part1	218182239	218262596	id-1943	Low
chr3B_part1	218293693	218380179	id-1944	Low
chr3B_part1	218393508	218520552	id-1945	Low
chr3B_part1	218521756	218616063	id-1946	Low
chr3B_part1	218646765	218745929	id-1947	Low
chr3B_part1	218788922	218856676	id-1948	Low
chr3B_part1	218857273	218958278	id-1949	Low
chr3B_part1	219025721	219144654	id-1950	Low
chr3B_part1	219152516	219317094	id-1951	Low
chr3B_part1	219366027	219441027	id-1952	Low
chr3B_part1	219493146	219575421	id-1953	Low
chr3B_part1	219604163	219701310	id-1954	Low
chr3B_part1	219752116	219822467	id-1955	Low
chr3B_part1	219828049	219889374	id-1956	Low
chr3B_part1	219932242	220106743	id-1957	Low
chr3B_part1	220178355	220248367	id-1958	Low
chr3B_part1	220344446	220514508	id-1959	Low
chr3B_part1	220621128	220730992	id-1960	Low
chr3B_part1	220790829	220841020	id-1961	Low
chr3B_part1	221203662	221266675	id-1962	Low
chr3B_part1	222825333	223032928	id-1963	Low
chr3B_part1	223045583	223343776	id-1964	Low
chr3B_part1	223382067	223499641	id-1965	Low
chr3B_part1	223520050	223658271	id-1966	Low
chr3B_part1	223700434	223768787	id-1967	Low
chr3B_part1	223807504	223884445	id-1968	Low
chr3B_part1	223964573	224164862	id-1969	Low
chr3B_part1	224322220	224373253	id-1970	Low
chr3B_part1	224373998	224425240	id-1971	Low
chr3B_part1	286383092	286437316	id-1972	Low
chr3B_part1	289897893	291097363	id-1973	Low
chr3B_part1	291098141	291832539	id-1974	Low
chr3B_part1	326816873	326867144	id-1975	Low
chr3B_part1	347028883	347094197	id-1976	Low
chr3B_part1	348492077	348651523	id-1977	Low
chr3B_part1	348784974	349069716	id-1978	Low
chr3B_part1	352406725	352460060	id-1979	Low
chr3B_part1	363827474	363890697	id-1980	Low
chr3B_part1	407936996	407994610	id-1981	Low
chr3B_part1	408077688	408163076	id-1982	Low
chr3B_part2	617701	859938	id-1983	Low
chr3B_part2	29025974	29082450	id-1984	Low
chr3B_part2	38896321	39045317	id-1985	Low
chr3B_part2	39069768	39288957	id-1986	Low
chr3B_part2	57234623	57303798	id-1987	Low
chr3B_part2	59861378	59911987	id-1988	Low
chr3B_part2	60409014	60541431	id-1989	Low
chr3B_part2	70260667	70321731	id-1990	Low
chr3B_part2	93048857	93057001	id-1991	High
chr3B_part2	93060041	93065418	id-1992	High
chr3B_part2	95792977	95861376	id-1993	Low
chr3B_part2	115807565	115858947	id-1994	Low
chr3B_part2	118739419	118793797	id-1995	Low
chr3B_part2	136422565	136537203	id-1996	Low
chr3B_part2	180437811	180555947	id-1997	Low
chr3B_part2	189018242	189074545	id-1998	Low
chr3B_part2	209917154	209971060	id-1999	Low
chr3B_part2	213588525	213595178	id-2000	High
[truncated: 4,689 more rows]
