# Supplementary material for: DAWN: a resource for yielding insights into the diversity among wheat genomes
Source: BMC Genomics. 2018 Dec 17;19:941. doi: 10.1186/s12864-018-5228-2 (PMC6296097; doi:10.1186/s12864-018-5228-2)
Supplement: Supplementary file 6 — ZIP file containing BED5 format files of high and low read coverage regions. BED5 format file for each WGS accession. The score column (5th column) indicates if the feature (row) represents a region which has >2*SD above (High) or below (Low) the mean read coverage. (ZIP 1455 kb) [file 12864_2018_5228_MOESM6_ESM.zip › read_coverage_high_low/Kukri.realigned.bam.bw.high_low.bed]

chr1A_part1	51	547086	id-1	Low
chr1A_part1	584956	699529	id-2	Low
chr1A_part1	716075	1119414	id-3	Low
chr1A_part1	1243997	1337783	id-4	Low
chr1A_part1	1346913	1460145	id-5	Low
chr1A_part1	1460697	1644210	id-6	Low
chr1A_part1	1698771	1939408	id-7	Low
chr1A_part1	1940015	2162101	id-8	Low
chr1A_part1	2291681	2377849	id-9	Low
chr1A_part1	2390450	2541651	id-10	Low
chr1A_part1	2542188	2627573	id-11	Low
chr1A_part1	2928582	3107682	id-12	Low
chr1A_part1	3196918	3258086	id-13	Low
chr1A_part1	3262129	3368634	id-14	Low
chr1A_part1	3454418	3505867	id-15	Low
chr1A_part1	3506449	3579609	id-16	Low
chr1A_part1	3581938	3672169	id-17	Low
chr1A_part1	3777272	3845497	id-18	Low
chr1A_part1	3846003	3904484	id-19	Low
chr1A_part1	3909089	4044729	id-20	Low
chr1A_part1	4072740	4200952	id-21	Low
chr1A_part1	4211555	4348646	id-22	Low
chr1A_part1	4349246	4499673	id-23	Low
chr1A_part1	4553083	4726816	id-24	Low
chr1A_part1	4727329	5029687	id-25	Low
chr1A_part1	5075735	5198362	id-26	Low
chr1A_part1	5198912	5319126	id-27	Low
chr1A_part1	5319945	5463283	id-28	Low
chr1A_part1	5495202	5557298	id-29	Low
chr1A_part1	5558058	6341789	id-30	Low
chr1A_part1	6342457	6393432	id-31	Low
chr1A_part1	6447370	6498458	id-32	Low
chr1A_part1	6565733	6623149	id-33	Low
chr1A_part1	6655562	6716126	id-34	Low
chr1A_part1	6764083	6882640	id-35	Low
chr1A_part1	6883149	7184392	id-36	Low
chr1A_part1	7334643	7513654	id-37	Low
chr1A_part1	7521708	7641246	id-38	Low
chr1A_part1	7697485	7804794	id-39	Low
chr1A_part1	7836076	8088554	id-40	Low
chr1A_part1	8159536	8243507	id-41	Low
chr1A_part1	8336219	8599225	id-42	Low
chr1A_part1	8600713	8665243	id-43	Low
chr1A_part1	8785736	9084669	id-44	Low
chr1A_part1	9128960	9208420	id-45	Low
chr1A_part1	9264111	9327317	id-46	Low
chr1A_part1	9370642	9562276	id-47	Low
chr1A_part1	9589012	9642711	id-48	Low
chr1A_part1	9643270	9698240	id-49	Low
chr1A_part1	9787443	9857221	id-50	Low
chr1A_part1	9858006	9912923	id-51	Low
chr1A_part1	10243158	10423170	id-52	Low
chr1A_part1	10500591	10604246	id-53	Low
chr1A_part1	10608086	10661947	id-54	Low
chr1A_part1	10718397	11387652	id-55	Low
chr1A_part1	11393572	11552447	id-56	Low
chr1A_part1	11580266	11633321	id-57	Low
chr1A_part1	11675350	11731919	id-58	Low
chr1A_part1	11741843	11806800	id-59	Low
chr1A_part1	11947258	12088286	id-60	Low
chr1A_part1	12173005	12264970	id-61	Low
chr1A_part1	12319347	12369730	id-62	Low
chr1A_part1	12421881	12501507	id-63	Low
chr1A_part1	12507705	12815640	id-64	Low
chr1A_part1	12836430	13018493	id-65	Low
chr1A_part1	13019185	13081710	id-66	Low
chr1A_part1	13101498	13165333	id-67	Low
chr1A_part1	13272036	13413045	id-68	Low
chr1A_part1	13414840	13574848	id-69	Low
chr1A_part1	13575763	13663519	id-70	Low
chr1A_part1	13675091	13741209	id-71	Low
chr1A_part1	14202336	14432991	id-72	Low
chr1A_part1	14533710	14585216	id-73	Low
chr1A_part1	14594025	14649187	id-74	Low
chr1A_part1	14650712	14724747	id-75	Low
chr1A_part1	14900427	14955659	id-76	Low
chr1A_part1	14966255	15182259	id-77	Low
chr1A_part1	15199085	15320592	id-78	Low
chr1A_part1	15352236	15421331	id-79	Low
chr1A_part1	15550338	15841182	id-80	Low
chr1A_part1	15925622	16038112	id-81	Low
chr1A_part1	16038629	16192539	id-82	Low
chr1A_part1	16193239	16296769	id-83	Low
chr1A_part1	16298600	16374781	id-84	Low
chr1A_part1	16435980	16838201	id-85	Low
chr1A_part1	17073153	17237941	id-86	Low
chr1A_part1	17260130	17678707	id-87	Low
chr1A_part1	17679233	17742252	id-88	Low
chr1A_part1	17939226	18050648	id-89	Low
chr1A_part1	18081539	18140988	id-90	Low
chr1A_part1	18155914	18278929	id-91	Low
chr1A_part1	18490635	19063800	id-92	Low
chr1A_part1	19129725	19549789	id-93	Low
chr1A_part1	19550513	19775908	id-94	Low
chr1A_part1	19782605	19898493	id-95	Low
chr1A_part1	19928348	20029667	id-96	Low
chr1A_part1	20092881	20170238	id-97	Low
chr1A_part1	20534750	20539818	id-98	High
chr1A_part1	21079942	21092217	id-99	High
chr1A_part1	21092730	21101956	id-100	High
chr1A_part1	21104033	21109802	id-101	High
chr1A_part1	22099985	22236769	id-102	Low
chr1A_part1	23908846	23966373	id-103	Low
chr1A_part1	23973065	24075277	id-104	Low
chr1A_part1	24561918	24657165	id-105	Low
chr1A_part1	24660796	24776489	id-106	Low
chr1A_part1	24959012	25025718	id-107	Low
chr1A_part1	25296950	25352535	id-108	Low
chr1A_part1	25724435	25775262	id-109	Low
chr1A_part1	26139062	26194729	id-110	Low
chr1A_part1	26388311	26475489	id-111	Low
chr1A_part1	26700986	26854251	id-112	Low
chr1A_part1	26855638	26916697	id-113	Low
chr1A_part1	27447973	27502364	id-114	Low
chr1A_part1	27581133	27728179	id-115	Low
chr1A_part1	27763395	27817956	id-116	Low
chr1A_part1	27943110	28014484	id-117	Low
chr1A_part1	28038267	28193212	id-118	Low
chr1A_part1	28232103	28358764	id-119	Low
chr1A_part1	28456231	28510100	id-120	Low
chr1A_part1	28773615	28868007	id-121	Low
chr1A_part1	29190369	29244201	id-122	Low
chr1A_part1	29821763	29876771	id-123	Low
chr1A_part1	30059234	30115322	id-124	Low
chr1A_part1	31597653	31678047	id-125	Low
chr1A_part1	31708749	31770130	id-126	Low
chr1A_part1	32113932	32185685	id-127	Low
chr1A_part1	32195923	32247887	id-128	Low
chr1A_part1	32617018	32671385	id-129	Low
chr1A_part1	34432271	34494822	id-130	Low
chr1A_part1	38794208	38844261	id-131	Low
chr1A_part1	38854747	38866094	id-132	High
chr1A_part1	39307947	39358059	id-133	Low
chr1A_part1	39513218	39582011	id-134	Low
chr1A_part1	39678364	39756405	id-135	Low
chr1A_part1	41196804	41293615	id-136	Low
chr1A_part1	41299273	41351167	id-137	Low
chr1A_part1	41634648	41693088	id-138	Low
chr1A_part1	41924216	42006787	id-139	Low
chr1A_part1	42017270	42075922	id-140	Low
chr1A_part1	42810443	42861041	id-141	Low
chr1A_part1	43007609	43073765	id-142	Low
chr1A_part1	43959677	44033040	id-143	Low
chr1A_part1	44084421	44199655	id-144	Low
chr1A_part1	44200183	44363496	id-145	Low
chr1A_part1	44526256	44680065	id-146	Low
chr1A_part1	45158346	45213861	id-147	Low
chr1A_part1	45403227	45456002	id-148	Low
chr1A_part1	46535747	46777056	id-149	Low
chr1A_part1	49416031	49466585	id-150	Low
chr1A_part1	49785210	49837369	id-151	Low
chr1A_part1	52068267	52186807	id-152	Low
chr1A_part1	53695598	53768003	id-153	Low
chr1A_part1	128225538	128231731	id-154	High
chr1A_part1	167840545	167891938	id-155	Low
chr1A_part1	177430495	177436474	id-156	High
chr1A_part1	177459272	177464332	id-157	High
chr1A_part1	177506255	177515323	id-158	High
chr1A_part1	177529481	177535599	id-159	High
chr1A_part1	212391036	212459922	id-160	Low
chr1A_part1	212525111	212576256	id-161	Low
chr1A_part1	212962860	213074819	id-162	Low
chr1A_part1	213075483	213134322	id-163	Low
chr1A_part1	213517267	213598747	id-164	Low
chr1A_part1	213966983	214034252	id-165	Low
chr1A_part1	214232152	214285294	id-166	Low
chr1A_part1	214435923	214614642	id-167	Low
chr1A_part1	214929830	214997282	id-168	Low
chr1A_part1	215066526	215143226	id-169	Low
chr1A_part1	215215321	215271719	id-170	Low
chr1A_part1	215573290	215638445	id-171	Low
chr1A_part1	259986735	260052047	id-172	Low
chr1A_part1	302259300	302315949	id-173	Low
chr1A_part1	304514609	304684500	id-174	Low
chr1A_part1	323351726	323402803	id-175	Low
chr1A_part1	323998111	324056582	id-176	Low
chr1A_part1	327335471	327412173	id-177	Low
chr1A_part1	332253125	332311398	id-178	Low
chr1A_part1	341390352	341477405	id-179	Low
chr1A_part1	353052869	353166211	id-180	Low
chr1A_part1	353189929	353249564	id-181	Low
chr1A_part1	353666246	353756688	id-182	Low
chr1A_part1	354002265	354056383	id-183	Low
chr1A_part1	355117555	355170915	id-184	Low
chr1A_part1	356045109	356106815	id-185	Low
chr1A_part1	366843809	366914910	id-186	Low
chr1A_part1	369002079	369054966	id-187	Low
chr1A_part1	369622534	369690232	id-188	Low
chr1A_part1	369918039	369981181	id-189	Low
chr1A_part1	370025609	370083754	id-190	Low
chr1A_part1	372987076	373255110	id-191	Low
chr1A_part1	374380367	374490674	id-192	Low
chr1A_part1	375160522	375214448	id-193	Low
chr1A_part1	375332875	375390563	id-194	Low
chr1A_part1	376533303	376631556	id-195	Low
chr1A_part1	376678206	376746367	id-196	Low
chr1A_part1	380418783	380478171	id-197	Low
chr1A_part1	381334946	381406620	id-198	Low
chr1A_part1	382106049	382190165	id-199	Low
chr1A_part1	382601822	382681401	id-200	Low
chr1A_part1	382805475	382883715	id-201	Low
chr1A_part1	383062416	384164673	id-202	Low
chr1A_part1	384204972	384268651	id-203	Low
chr1A_part1	384349272	384401813	id-204	Low
chr1A_part1	384531038	384638755	id-205	Low
chr1A_part1	384645329	384760646	id-206	Low
chr1A_part1	385066348	385127138	id-207	Low
chr1A_part1	385165943	385225496	id-208	Low
chr1A_part1	386309122	386372545	id-209	Low
chr1A_part1	386635129	386689082	id-210	Low
chr1A_part1	386910658	386981694	id-211	Low
chr1A_part1	388378247	388438791	id-212	Low
chr1A_part1	393906963	393959719	id-213	Low
chr1A_part1	394418872	394534337	id-214	Low
chr1A_part1	396591757	396646511	id-215	Low
chr1A_part1	397140310	397193228	id-216	Low
chr1A_part1	397782188	397861186	id-217	Low
chr1A_part1	398989309	399039565	id-218	Low
chr1A_part1	404267900	404318592	id-219	Low
chr1A_part1	412616849	412697255	id-220	Low
chr1A_part1	414905538	414993949	id-221	Low
chr1A_part1	419605547	419662391	id-222	Low
chr1A_part1	420915152	421015643	id-223	Low
chr1A_part1	421162743	422057917	id-224	Low
chr1A_part1	422323116	422380025	id-225	Low
chr1A_part1	425264885	425270781	id-226	High
chr1A_part1	433014574	433070486	id-227	Low
chr1A_part1	433140300	433201981	id-228	Low
chr1A_part1	433203672	433801648	id-229	Low
chr1A_part1	434043571	434096999	id-230	Low
chr1A_part1	434323574	434386879	id-231	Low
chr1A_part1	434526884	434577151	id-232	Low
chr1A_part1	435116514	435168026	id-233	Low
chr1A_part1	435906449	435976868	id-234	Low
chr1A_part1	437240388	437358886	id-235	Low
chr1A_part1	437621260	437674298	id-236	Low
chr1A_part1	437829453	437879956	id-237	Low
chr1A_part1	437973275	438034320	id-238	Low
chr1A_part1	438106099	438159642	id-239	Low
chr1A_part1	438171963	438278608	id-240	Low
chr1A_part1	438541633	438592274	id-241	Low
chr1A_part1	442734401	442797546	id-242	Low
chr1A_part1	456540507	456620014	id-243	Low
chr1A_part1	460777260	460841809	id-244	Low
chr1A_part1	460871591	460929309	id-245	Low
chr1A_part1	464256695	464324263	id-246	Low
chr1A_part2	1312505	1370248	id-247	Low
chr1A_part2	1768299	1823810	id-248	Low
chr1A_part2	1913434	1966058	id-249	Low
chr1A_part2	2051587	2102839	id-250	Low
chr1A_part2	2208783	2261061	id-251	Low
chr1A_part2	2762556	2844165	id-252	Low
chr1A_part2	3037089	3223754	id-253	Low
chr1A_part2	3274018	3331897	id-254	Low
chr1A_part2	9705122	9763726	id-255	Low
chr1A_part2	9770129	9834090	id-256	Low
chr1A_part2	10698539	10806806	id-257	Low
chr1A_part2	10973259	11023452	id-258	Low
chr1A_part2	11158066	11231289	id-259	Low
chr1A_part2	11917167	12019655	id-260	Low
chr1A_part2	12032559	12141964	id-261	Low
chr1A_part2	12239103	12294038	id-262	Low
chr1A_part2	12399032	12476967	id-263	Low
chr1A_part2	18144036	18197805	id-264	Low
chr1A_part2	21011528	21066730	id-265	Low
chr1A_part2	24073149	24126365	id-266	Low
chr1A_part2	24476127	24541945	id-267	Low
chr1A_part2	25350843	25454021	id-268	Low
chr1A_part2	25613183	25681215	id-269	Low
chr1A_part2	33340658	33398334	id-270	Low
chr1A_part2	33423823	33481803	id-271	Low
chr1A_part2	33691749	33757695	id-272	Low
chr1A_part2	33837675	33890967	id-273	Low
chr1A_part2	35465330	35544403	id-274	Low
chr1A_part2	36086371	36197708	id-275	Low
chr1A_part2	36260940	36344769	id-276	Low
chr1A_part2	36357594	36409949	id-277	Low
chr1A_part2	38825946	38882048	id-278	Low
chr1A_part2	40199663	40270519	id-279	Low
chr1A_part2	43393766	43848834	id-280	Low
chr1A_part2	43849585	43984379	id-281	Low
chr1A_part2	44776253	44836559	id-282	Low
chr1A_part2	45889561	45946900	id-283	Low
chr1A_part2	46226060	46281909	id-284	Low
chr1A_part2	48912879	49007871	id-285	Low
chr1A_part2	50179307	50230626	id-286	Low
chr1A_part2	50929294	50935081	id-287	High
chr1A_part2	59008159	59096333	id-288	Low
chr1A_part2	59792252	59862330	id-289	Low
chr1A_part2	60689480	60760354	id-290	Low
chr1A_part2	60808117	60894780	id-291	Low
chr1A_part2	61462445	61467719	id-292	High
chr1A_part2	62838738	62892904	id-293	Low
chr1A_part2	62977839	63037898	id-294	Low
chr1A_part2	63154252	63208058	id-295	Low
chr1A_part2	63267396	63347212	id-296	Low
chr1A_part2	63347723	63464455	id-297	Low
chr1A_part2	63563424	63626493	id-298	Low
chr1A_part2	64482684	64545994	id-299	Low
chr1A_part2	64837427	64899529	id-300	Low
chr1A_part2	65062064	65113094	id-301	Low
chr1A_part2	65137513	65201456	id-302	Low
chr1A_part2	65211840	65279185	id-303	Low
chr1A_part2	66298920	66379767	id-304	Low
chr1A_part2	66439771	66495312	id-305	Low
chr1A_part2	66529956	66583928	id-306	Low
chr1A_part2	66715120	66784844	id-307	Low
chr1A_part2	66972023	67023219	id-308	Low
chr1A_part2	67024029	67097073	id-309	Low
chr1A_part2	67217986	67279103	id-310	Low
chr1A_part2	67302482	67361832	id-311	Low
chr1A_part2	67509551	67584377	id-312	Low
chr1A_part2	67689051	67780334	id-313	Low
chr1A_part2	67781290	67848445	id-314	Low
chr1A_part2	68157264	68237205	id-315	Low
chr1A_part2	69485448	69568882	id-316	Low
chr1A_part2	69691905	69753015	id-317	Low
chr1A_part2	69774759	69832181	id-318	Low
chr1A_part2	70171925	70226980	id-319	Low
chr1A_part2	72917387	73016283	id-320	Low
chr1A_part2	73516587	73606714	id-321	Low
chr1A_part2	74227022	74327479	id-322	Low
chr1A_part2	74482232	74543994	id-323	Low
chr1A_part2	77548444	77607549	id-324	Low
chr1A_part2	77868364	77924615	id-325	Low
chr1A_part2	78219886	78272829	id-326	Low
chr1A_part2	78453331	78515914	id-327	Low
chr1A_part2	81274746	81345064	id-328	Low
chr1A_part2	81870704	81998659	id-329	Low
chr1A_part2	82008214	82124976	id-330	Low
chr1A_part2	82174762	82241009	id-331	Low
chr1A_part2	82453994	82578040	id-332	Low
chr1A_part2	82705248	82712079	id-333	High
chr1A_part2	82712590	82721746	id-334	High
chr1A_part2	82741150	82749902	id-335	High
chr1A_part2	82750445	82760757	id-336	High
chr1A_part2	87062363	87130814	id-337	Low
chr1A_part2	88060615	88118219	id-338	Low
chr1A_part2	88688723	88748632	id-339	Low
chr1A_part2	88802745	88872774	id-340	Low
chr1A_part2	89275475	89503803	id-341	Low
chr1A_part2	93295825	93373812	id-342	Low
chr1A_part2	93374583	93445384	id-343	Low
chr1A_part2	93550870	93645365	id-344	Low
chr1A_part2	95081717	95175956	id-345	Low
chr1A_part2	95195899	95253092	id-346	Low
chr1A_part2	95383146	95389287	id-347	High
chr1A_part2	96413567	96599647	id-348	Low
chr1A_part2	97725748	97826839	id-349	Low
chr1A_part2	97974022	98040154	id-350	Low
chr1A_part2	98177705	98243286	id-351	Low
chr1A_part2	98655793	98718691	id-352	Low
chr1A_part2	98723037	98797448	id-353	Low
chr1A_part2	98970803	99057144	id-354	Low
chr1A_part2	99123181	99276907	id-355	Low
chr1A_part2	99318687	99416175	id-356	Low
chr1A_part2	99420678	99485201	id-357	Low
chr1A_part2	99807376	99981765	id-358	Low
chr1A_part2	100489851	100548882	id-359	Low
chr1A_part2	102199640	102251034	id-360	Low
chr1A_part2	102418711	102491951	id-361	Low
chr1A_part2	109192642	109637932	id-362	Low
chr1A_part2	110459569	110523901	id-363	Low
chr1A_part2	111621490	111712390	id-364	Low
chr1A_part2	111873325	111929606	id-365	Low
chr1A_part2	112226166	112285878	id-366	Low
chr1A_part2	113548201	113666960	id-367	Low
chr1A_part2	113667516	113867831	id-368	Low
chr1A_part2	115073640	115293331	id-369	Low
chr1A_part2	115530737	115594293	id-370	Low
chr1A_part2	116088858	116139916	id-371	Low
chr1A_part2	116411278	116499521	id-372	Low
chr1A_part2	116864208	116917659	id-373	Low
chr1A_part2	117749148	117943181	id-374	Low
chr1A_part2	119257409	119325321	id-375	Low
chr1A_part2	119520985	119610389	id-376	Low
chr1B_part1	41508	707279	id-377	Low
chr1B_part1	712161	1200209	id-378	Low
chr1B_part1	1332980	1394064	id-379	Low
chr1B_part1	1527249	1638952	id-380	Low
chr1B_part1	1639476	1729635	id-381	Low
chr1B_part1	1730670	1781141	id-382	Low
chr1B_part1	2011029	2243886	id-383	Low
chr1B_part1	2244609	2347646	id-384	Low
chr1B_part1	3292973	3572909	id-385	Low
chr1B_part1	3573595	3696505	id-386	Low
chr1B_part1	3702154	3770472	id-387	Low
chr1B_part1	3771083	3872068	id-388	Low
chr1B_part1	3872582	3951247	id-389	Low
chr1B_part1	3951831	4165869	id-390	Low
chr1B_part1	4173990	4227866	id-391	Low
chr1B_part1	4233414	4298170	id-392	Low
chr1B_part1	4351876	4443406	id-393	Low
chr1B_part1	4445137	4531083	id-394	Low
chr1B_part1	4534981	4591100	id-395	Low
chr1B_part1	4791225	4957651	id-396	Low
chr1B_part1	5339797	5415014	id-397	Low
chr1B_part1	5520806	5693979	id-398	Low
chr1B_part1	5695272	6069775	id-399	Low
chr1B_part1	6197970	6270328	id-400	Low
chr1B_part1	6331153	6436154	id-401	Low
chr1B_part1	6677698	6744741	id-402	Low
chr1B_part1	6874905	7035366	id-403	Low
chr1B_part1	7049048	7117771	id-404	Low
chr1B_part1	7296618	7365519	id-405	Low
chr1B_part1	7368387	7536328	id-406	Low
chr1B_part1	7536866	7715269	id-407	Low
chr1B_part1	7716583	7989955	id-408	Low
chr1B_part1	7991629	8046575	id-409	Low
chr1B_part1	8412034	8554513	id-410	Low
chr1B_part1	10126697	10271560	id-411	Low
chr1B_part1	10272402	10360275	id-412	Low
chr1B_part1	10410257	10568763	id-413	Low
chr1B_part1	10569292	11408393	id-414	Low
chr1B_part1	11728988	11788548	id-415	Low
chr1B_part1	11860099	12058715	id-416	Low
chr1B_part1	12144573	12304187	id-417	Low
chr1B_part1	12409068	12572882	id-418	Low
chr1B_part1	12627520	12785480	id-419	Low
chr1B_part1	12868169	12918751	id-420	Low
chr1B_part1	13338690	13424369	id-421	Low
chr1B_part1	13496781	13517281	id-422	High
chr1B_part1	13553815	13560739	id-423	High
chr1B_part1	13568451	13575944	id-424	High
chr1B_part1	14331938	14431710	id-425	Low
chr1B_part1	14510727	14604793	id-426	Low
chr1B_part1	14946324	15022592	id-427	Low
chr1B_part1	15299674	15368505	id-428	Low
chr1B_part1	15588761	15654394	id-429	Low
chr1B_part1	15742639	15878725	id-430	Low
chr1B_part1	16239542	16302475	id-431	Low
chr1B_part1	16380523	16431823	id-432	Low
chr1B_part1	16769914	16852550	id-433	Low
chr1B_part1	16871467	17065435	id-434	Low
chr1B_part1	17087783	17145411	id-435	Low
chr1B_part1	17148098	17247353	id-436	Low
chr1B_part1	17294339	17350312	id-437	Low
chr1B_part1	17824885	18474556	id-438	Low
chr1B_part1	18477955	18542104	id-439	Low
chr1B_part1	18568619	18677594	id-440	Low
chr1B_part1	18684900	19033471	id-441	Low
chr1B_part1	19080238	19235017	id-442	Low
chr1B_part1	19327593	19466825	id-443	Low
chr1B_part1	19472769	19540174	id-444	Low
chr1B_part1	19556538	19841511	id-445	Low
chr1B_part1	20061726	20128000	id-446	Low
chr1B_part1	20332068	20404876	id-447	Low
chr1B_part1	20455076	20537338	id-448	Low
chr1B_part1	20672349	20683498	id-449	High
chr1B_part1	20866368	21165652	id-450	Low
chr1B_part1	21168835	21274910	id-451	Low
chr1B_part1	24875033	24932314	id-452	Low
chr1B_part1	25010126	25095795	id-453	Low
chr1B_part1	25112659	25248414	id-454	Low
chr1B_part1	26189897	26256482	id-455	Low
chr1B_part1	26393004	26399212	id-456	High
chr1B_part1	27241988	27305945	id-457	Low
chr1B_part1	27365116	27425367	id-458	Low
chr1B_part1	28067424	28121036	id-459	Low
chr1B_part1	28121544	28322202	id-460	Low
chr1B_part1	28586028	28712462	id-461	Low
chr1B_part1	28832576	29004494	id-462	Low
chr1B_part1	29510696	29780307	id-463	Low
chr1B_part1	29781024	30048555	id-464	Low
chr1B_part1	30050792	30187237	id-465	Low
chr1B_part1	30187834	30380235	id-466	Low
chr1B_part1	30978307	31157926	id-467	Low
chr1B_part1	31159494	31318306	id-468	Low
chr1B_part1	31318953	31758874	id-469	Low
chr1B_part1	31759436	31824148	id-470	Low
chr1B_part1	32291856	32352308	id-471	Low
chr1B_part1	34526751	34590621	id-472	Low
chr1B_part1	34822847	34887705	id-473	Low
chr1B_part1	34917172	34991573	id-474	Low
chr1B_part1	34992391	35052466	id-475	Low
chr1B_part1	36191050	36251911	id-476	Low
chr1B_part1	36535871	36590162	id-477	Low
chr1B_part1	36590720	36647078	id-478	Low
chr1B_part1	36872255	36922521	id-479	Low
chr1B_part1	37945123	38003572	id-480	Low
chr1B_part1	38905138	39070642	id-481	Low
chr1B_part1	41754729	41841112	id-482	Low
chr1B_part1	42242714	42255385	id-483	High
chr1B_part1	42273574	42281702	id-484	High
chr1B_part1	42631662	42727545	id-485	Low
chr1B_part1	43739770	43878301	id-486	Low
chr1B_part1	44674279	44798684	id-487	Low
chr1B_part1	45424645	45716604	id-488	Low
chr1B_part1	45869352	45942597	id-489	Low
chr1B_part1	45943586	46105993	id-490	Low
chr1B_part1	46155801	46225094	id-491	Low
chr1B_part1	46330817	46419140	id-492	Low
chr1B_part1	46419737	46535440	id-493	Low
chr1B_part1	46549370	46633789	id-494	Low
chr1B_part1	46740107	46801100	id-495	Low
chr1B_part1	46924344	46976284	id-496	Low
chr1B_part1	46976968	47160545	id-497	Low
chr1B_part1	47979366	48042539	id-498	Low
chr1B_part1	49023808	49030255	id-499	High
chr1B_part1	49069973	49075253	id-500	High
chr1B_part1	49087300	49093946	id-501	High
chr1B_part1	49309709	49317853	id-502	High
chr1B_part1	49430245	49676629	id-503	Low
chr1B_part1	49677194	49874653	id-504	Low
chr1B_part1	51077630	51619681	id-505	Low
chr1B_part1	52152711	52208038	id-506	Low
chr1B_part1	55255948	55337641	id-507	Low
chr1B_part1	55363979	55424970	id-508	Low
chr1B_part1	56555864	56619384	id-509	Low
chr1B_part1	57431974	57502492	id-510	Low
chr1B_part1	57813106	58126616	id-511	Low
chr1B_part1	58201710	58253666	id-512	Low
chr1B_part1	59494644	59546921	id-513	Low
chr1B_part1	60959124	61089105	id-514	Low
chr1B_part1	61176212	61250582	id-515	Low
chr1B_part1	62022776	62194926	id-516	Low
chr1B_part1	62238303	62449066	id-517	Low
chr1B_part1	66646018	66764634	id-518	Low
chr1B_part1	67179303	67358273	id-519	Low
chr1B_part1	80648318	80709730	id-520	Low
chr1B_part1	91969756	92069819	id-521	Low
chr1B_part1	92456770	92523395	id-522	Low
chr1B_part1	92970924	93021754	id-523	Low
chr1B_part1	94202261	94326209	id-524	Low
chr1B_part1	95244980	95306195	id-525	Low
chr1B_part1	95315379	95652017	id-526	Low
chr1B_part1	95904739	95990118	id-527	Low
chr1B_part1	96113990	96314449	id-528	Low
chr1B_part1	96314964	96409507	id-529	Low
chr1B_part1	96432532	96485604	id-530	Low
chr1B_part1	96660424	96764523	id-531	Low
chr1B_part1	96790031	96890416	id-532	Low
chr1B_part1	96891044	97019253	id-533	Low
chr1B_part1	97019827	97114529	id-534	Low
chr1B_part1	97116808	97212423	id-535	Low
chr1B_part1	97213211	97321345	id-536	Low
chr1B_part1	98368520	98447609	id-537	Low
chr1B_part1	99202866	99255960	id-538	Low
chr1B_part1	99390294	99459269	id-539	Low
chr1B_part1	100169618	100240306	id-540	Low
chr1B_part1	100434278	100494065	id-541	Low
chr1B_part1	100564847	100628155	id-542	Low
chr1B_part1	106685740	106759181	id-543	Low
chr1B_part1	106907206	107069143	id-544	Low
chr1B_part1	107074538	107128625	id-545	Low
chr1B_part1	111292359	111347460	id-546	Low
chr1B_part1	113027103	113086544	id-547	Low
chr1B_part1	113125477	113505713	id-548	Low
chr1B_part1	114136786	114202471	id-549	Low
chr1B_part1	117782288	117838892	id-550	Low
chr1B_part1	118661393	118800137	id-551	Low
chr1B_part1	119149501	119213795	id-552	Low
chr1B_part1	119605233	119658777	id-553	Low
chr1B_part1	120494722	120555767	id-554	Low
chr1B_part1	120916213	120986174	id-555	Low
chr1B_part1	122359055	122978533	id-556	Low
chr1B_part1	123968811	129176372	id-557	Low
chr1B_part1	129181215	129506919	id-558	Low
chr1B_part1	129591683	129649345	id-559	Low
chr1B_part1	130021120	130349621	id-560	Low
chr1B_part1	130994951	131057557	id-561	Low
chr1B_part1	131299069	131358668	id-562	Low
chr1B_part1	131463742	131789214	id-563	Low
chr1B_part1	131808136	131864920	id-564	Low
chr1B_part1	135365617	135581048	id-565	Low
chr1B_part1	137173105	137451481	id-566	Low
chr1B_part1	165258253	165414136	id-567	Low
chr1B_part1	239414460	239479963	id-568	Low
chr1B_part1	239519736	239629945	id-569	Low
chr1B_part1	240834158	240939311	id-570	Low
chr1B_part1	240977043	241064828	id-571	Low
chr1B_part1	242943218	243028891	id-572	Low
chr1B_part1	243767125	243830740	id-573	Low
chr1B_part1	244217967	244269420	id-574	Low
chr1B_part1	244354525	244428662	id-575	Low
chr1B_part1	244429215	244499147	id-576	Low
chr1B_part1	244675154	244736183	id-577	Low
chr1B_part1	244737179	244811373	id-578	Low
chr1B_part1	244984942	245035231	id-579	Low
chr1B_part1	248146518	248224503	id-580	Low
chr1B_part1	296756388	297012802	id-581	Low
chr1B_part1	297114828	297248841	id-582	Low
chr1B_part1	298864623	298932435	id-583	Low
chr1B_part1	299830254	299915708	id-584	Low
chr1B_part1	301257608	301395259	id-585	Low
chr1B_part1	301395871	301563416	id-586	Low
chr1B_part1	301566632	301792453	id-587	Low
chr1B_part1	301843503	302001273	id-588	Low
chr1B_part1	302062988	302130398	id-589	Low
chr1B_part1	302130978	302204145	id-590	Low
chr1B_part1	302235332	302296748	id-591	Low
chr1B_part1	302334652	302509391	id-592	Low
chr1B_part1	305176188	305269741	id-593	Low
chr1B_part1	305302736	305415822	id-594	Low
chr1B_part1	305418570	305478261	id-595	Low
chr1B_part1	305524670	305622569	id-596	Low
chr1B_part1	305623149	305856575	id-597	Low
chr1B_part1	305875877	306065314	id-598	Low
chr1B_part1	306093511	306229070	id-599	Low
chr1B_part1	306288005	306510345	id-600	Low
chr1B_part1	306511896	306572422	id-601	Low
chr1B_part1	306573203	306700843	id-602	Low
chr1B_part1	306711850	306788571	id-603	Low
chr1B_part1	306789179	306909629	id-604	Low
chr1B_part1	306939202	307001903	id-605	Low
chr1B_part1	307006417	307173311	id-606	Low
chr1B_part1	307174044	307436941	id-607	Low
chr1B_part1	307459062	308053596	id-608	Low
chr1B_part1	308054270	308113758	id-609	Low
chr1B_part1	308121567	308332636	id-610	Low
chr1B_part1	308341437	308437219	id-611	Low
chr1B_part1	308437913	308520147	id-612	Low
chr1B_part1	308614392	308905724	id-613	Low
chr1B_part1	308910349	309167067	id-614	Low
chr1B_part1	317500632	317843963	id-615	Low
chr1B_part1	317855394	317913881	id-616	Low
chr1B_part1	317917241	321682363	id-617	Low
chr1B_part1	321684322	321875730	id-618	Low
chr1B_part1	321974981	322103767	id-619	Low
chr1B_part1	322118832	322277951	id-620	Low
chr1B_part1	322278503	322385852	id-621	Low
chr1B_part1	325835384	325887540	id-622	Low
chr1B_part1	326323231	326403879	id-623	Low
chr1B_part1	328434988	328633048	id-624	Low
chr1B_part1	333328577	333379803	id-625	Low
chr1B_part1	336214261	336267050	id-626	Low
chr1B_part1	336275065	336351826	id-627	Low
chr1B_part1	336399789	336517227	id-628	Low
chr1B_part1	336921343	336974220	id-629	Low
chr1B_part1	337246634	337692594	id-630	Low
chr1B_part1	337693424	337807544	id-631	Low
chr1B_part1	338349297	338427287	id-632	Low
chr1B_part1	338850386	338921988	id-633	Low
chr1B_part1	339722628	339780264	id-634	Low
chr1B_part1	340101333	340154485	id-635	Low
chr1B_part1	340204355	340319191	id-636	Low
chr1B_part1	389006636	389092557	id-637	Low
chr1B_part1	394187960	394247148	id-638	Low
chr1B_part1	394247741	394359082	id-639	Low
chr1B_part1	395260252	395265963	id-640	High
chr1B_part1	398185683	398239974	id-641	Low
chr1B_part1	398407800	398460111	id-642	Low
chr1B_part1	398460641	398523228	id-643	Low
chr1B_part1	398734896	398787974	id-644	Low
chr1B_part1	400887219	400952140	id-645	Low
chr1B_part1	410903470	410954401	id-646	Low
chr1B_part1	418259418	418350250	id-647	Low
chr1B_part1	418711788	418764441	id-648	Low
chr1B_part1	420085341	420141316	id-649	Low
chr1B_part1	420863321	420915184	id-650	Low
chr1B_part1	420938684	420990493	id-651	Low
chr1B_part1	432383780	432440602	id-652	Low
chr1B_part1	434832599	435043606	id-653	Low
chr1B_part2	7626666	7728299	id-654	Low
chr1B_part2	13099792	13168350	id-655	Low
chr1B_part2	13508799	13560221	id-656	Low
chr1B_part2	14901356	14959098	id-657	Low
chr1B_part2	14963259	15024809	id-658	Low
chr1B_part2	16282962	16342876	id-659	Low
chr1B_part2	16789804	16858632	id-660	Low
chr1B_part2	16927211	17001477	id-661	Low
chr1B_part2	17275103	17471848	id-662	Low
chr1B_part2	17472597	17527644	id-663	Low
chr1B_part2	18303050	18595457	id-664	Low
chr1B_part2	18603240	18656691	id-665	Low
chr1B_part2	19857523	19910179	id-666	Low
chr1B_part2	20331307	20394435	id-667	Low
chr1B_part2	21095148	21173711	id-668	Low
chr1B_part2	21858473	22580151	id-669	Low
chr1B_part2	22591939	22647364	id-670	Low
chr1B_part2	22647945	22848426	id-671	Low
chr1B_part2	23077970	23409366	id-672	Low
chr1B_part2	23415092	24063673	id-673	Low
chr1B_part2	24276216	24337318	id-674	Low
chr1B_part2	24720093	24770417	id-675	Low
chr1B_part2	37798034	37851770	id-676	Low
chr1B_part2	38094486	38152031	id-677	Low
chr1B_part2	38988641	39047512	id-678	Low
chr1B_part2	39997392	40295652	id-679	Low
chr1B_part2	42670875	42733761	id-680	Low
chr1B_part2	44760766	44817002	id-681	Low
chr1B_part2	45003963	45087195	id-682	Low
chr1B_part2	45394300	45465356	id-683	Low
chr1B_part2	46625796	46681769	id-684	Low
chr1B_part2	94007081	94124539	id-685	Low
chr1B_part2	100620961	100710458	id-686	Low
chr1B_part2	104528120	104594936	id-687	Low
chr1B_part2	104787303	105117416	id-688	Low
chr1B_part2	105117917	105183175	id-689	Low
chr1B_part2	105183755	105413000	id-690	Low
chr1B_part2	105647413	105713660	id-691	Low
chr1B_part2	109105303	109167806	id-692	Low
chr1B_part2	111400218	111477533	id-693	Low
chr1B_part2	114445052	114503186	id-694	Low
chr1B_part2	115624859	115704660	id-695	Low
chr1B_part2	117219869	117288895	id-696	Low
chr1B_part2	117779169	117836033	id-697	Low
chr1B_part2	118108026	118170296	id-698	Low
chr1B_part2	121714193	121768102	id-699	Low
chr1B_part2	121805375	121890617	id-700	Low
chr1B_part2	121966070	122063571	id-701	Low
chr1B_part2	122173364	122228571	id-702	Low
chr1B_part2	122266779	122339643	id-703	Low
chr1B_part2	122836014	122888109	id-704	Low
chr1B_part2	123095769	123443935	id-705	Low
chr1B_part2	125285357	125441173	id-706	Low
chr1B_part2	126210085	126272692	id-707	Low
chr1B_part2	126273495	126477156	id-708	Low
chr1B_part2	126500629	126578475	id-709	Low
chr1B_part2	126850158	126922355	id-710	Low
chr1B_part2	127234487	127292465	id-711	Low
chr1B_part2	127464820	127524830	id-712	Low
chr1B_part2	127889558	127943461	id-713	Low
chr1B_part2	128049591	128100103	id-714	Low
chr1B_part2	128518720	129253364	id-715	Low
chr1B_part2	129641327	129699339	id-716	Low
chr1B_part2	129923587	130026438	id-717	Low
chr1B_part2	131638027	131720538	id-718	Low
chr1B_part2	132111719	132118103	id-719	High
chr1B_part2	145169832	145234092	id-720	Low
chr1B_part2	145784658	145842005	id-721	Low
chr1B_part2	146355826	146447619	id-722	Low
chr1B_part2	149832331	149895219	id-723	Low
chr1B_part2	150350590	150505713	id-724	Low
chr1B_part2	150801616	150982451	id-725	Low
chr1B_part2	151847828	151912460	id-726	Low
chr1B_part2	153006270	153061077	id-727	Low
chr1B_part2	153541623	153632065	id-728	Low
chr1B_part2	153646712	153826975	id-729	Low
chr1B_part2	153834083	153917233	id-730	Low
chr1B_part2	155601573	155651943	id-731	Low
chr1B_part2	157081267	157250392	id-732	Low
chr1B_part2	161127149	161187034	id-733	Low
chr1B_part2	174523188	174599686	id-734	Low
chr1B_part2	175007076	175208471	id-735	Low
chr1B_part2	175222734	175384519	id-736	Low
chr1B_part2	175385090	175452907	id-737	Low
chr1B_part2	176000795	176052037	id-738	Low
chr1B_part2	176116135	176191837	id-739	Low
chr1B_part2	176778394	176861467	id-740	Low
chr1B_part2	184683316	185131526	id-741	Low
chr1B_part2	188000705	188072626	id-742	Low
chr1B_part2	188998774	189077297	id-743	Low
chr1B_part2	189447329	189498501	id-744	Low
chr1B_part2	191661985	191715076	id-745	Low
chr1B_part2	192040595	192102286	id-746	Low
chr1B_part2	192119812	192195307	id-747	Low
chr1B_part2	192205430	192211440	id-748	High
chr1B_part2	192217798	192329637	id-749	Low
chr1B_part2	192998514	193091980	id-750	Low
chr1B_part2	193092528	193180333	id-751	Low
chr1B_part2	194212606	194369015	id-752	Low
chr1B_part2	194613038	194898667	id-753	Low
chr1B_part2	194899497	195016317	id-754	Low
chr1B_part2	195016906	195139366	id-755	Low
chr1B_part2	195608569	195660141	id-756	Low
chr1B_part2	196006854	196060675	id-757	Low
chr1B_part2	196083049	196178570	id-758	Low
chr1B_part2	196479451	196573312	id-759	Low
chr1B_part2	199381920	199810194	id-760	Low
chr1B_part2	199810760	199954139	id-761	Low
chr1B_part2	200011594	200079441	id-762	Low
chr1B_part2	202829675	202884462	id-763	Low
chr1B_part2	203465871	203672172	id-764	Low
chr1B_part2	204072052	204238911	id-765	Low
chr1B_part2	207242484	207324129	id-766	Low
chr1B_part2	207373798	207434771	id-767	Low
chr1B_part2	207476399	207723857	id-768	Low
chr1B_part2	210945442	211974186	id-769	Low
chr1B_part2	211977600	212457685	id-770	Low
chr1B_part2	212458189	212560279	id-771	Low
chr1B_part2	212565739	212698031	id-772	Low
chr1B_part2	213234284	213569640	id-773	Low
chr1B_part2	213855964	213913085	id-774	Low
chr1B_part2	214117820	214178662	id-775	Low
chr1B_part2	214251466	214317026	id-776	Low
chr1B_part2	214548690	214766026	id-777	Low
chr1B_part2	214824457	214946189	id-778	Low
chr1B_part2	215011479	215065191	id-779	Low
chr1B_part2	215170239	215258428	id-780	Low
chr1B_part2	216550717	216559163	id-781	High
chr1B_part2	216564055	216570542	id-782	High
chr1B_part2	216574784	216581300	id-783	High
chr1B_part2	216586511	216592934	id-784	High
chr1B_part2	216605287	216610833	id-785	High
chr1B_part2	217202359	217283603	id-786	Low
chr1B_part2	220672947	220835227	id-787	Low
chr1B_part2	221845086	222002561	id-788	Low
chr1B_part2	222158211	222237479	id-789	Low
chr1B_part2	222238059	222403690	id-790	Low
chr1B_part2	224365494	225298945	id-791	Low
chr1B_part2	225769257	225866083	id-792	Low
chr1B_part2	225920464	225926323	id-793	High
chr1B_part2	225927322	225933310	id-794	High
chr1B_part2	226411903	226521338	id-795	Low
chr1B_part2	226592317	226678805	id-796	Low
chr1B_part2	227197869	227259194	id-797	Low
chr1B_part2	227458684	227548572	id-798	Low
chr1B_part2	227593026	227830776	id-799	Low
chr1B_part2	228335284	228494802	id-800	Low
chr1B_part2	230036205	230125610	id-801	Low
chr1B_part2	230126115	230178184	id-802	Low
chr1B_part2	232084452	232300659	id-803	Low
chr1B_part2	232317957	232407485	id-804	Low
chr1B_part2	232569572	232671968	id-805	Low
chr1B_part2	232792617	234126432	id-806	Low
chr1B_part2	234148389	234437483	id-807	Low
chr1B_part2	235139954	235244281	id-808	Low
chr1B_part2	235358549	235770871	id-809	Low
chr1B_part2	235771593	235849143	id-810	Low
chr1B_part2	236854009	236931760	id-811	Low
chr1B_part2	236932318	236982721	id-812	Low
chr1B_part2	237063504	237181169	id-813	Low
chr1B_part2	238406454	238578257	id-814	Low
chr1B_part2	238582495	238802422	id-815	Low
chr1B_part2	238849461	239203558	id-816	Low
chr1B_part2	239204116	239324133	id-817	Low
chr1B_part2	239354261	239493098	id-818	Low
chr1B_part2	243764091	243820455	id-819	Low
chr1B_part2	247042861	247182169	id-820	Low
chr1B_part2	249688379	249746888	id-821	Low
chr1B_part2	249883930	249967037	id-822	Low
chr1B_part2	250769479	250908982	id-823	Low
chr1B_part2	250956639	251039651	id-824	Low
chr1D_part1	625716	1797082	id-825	Low
chr1D_part1	1797734	1858582	id-826	Low
chr1D_part1	1862032	2068565	id-827	Low
chr1D_part1	2156931	2220325	id-828	Low
chr1D_part1	2721683	2858613	id-829	Low
chr1D_part1	3038869	3101862	id-830	Low
chr1D_part1	3376898	3456822	id-831	Low
chr1D_part1	8466008	8547173	id-832	Low
chr1D_part1	9639792	9648539	id-833	High
chr1D_part1	13186973	13254583	id-834	Low
chr1D_part1	13399750	13469559	id-835	Low
chr1D_part1	13517718	13575136	id-836	Low
chr1D_part1	13887422	13967666	id-837	Low
chr1D_part1	14015349	14117121	id-838	Low
chr1D_part1	14202236	14255315	id-839	Low
chr1D_part1	14307238	14377717	id-840	Low
chr1D_part1	14491413	14556633	id-841	Low
chr1D_part1	14557553	14623912	id-842	Low
chr1D_part1	14720368	15033633	id-843	Low
chr1D_part1	15786005	15873353	id-844	Low
chr1D_part1	15877677	16069655	id-845	Low
chr1D_part1	16297628	16352236	id-846	Low
chr1D_part1	16512564	16605291	id-847	Low
chr1D_part1	17060578	17135270	id-848	Low
chr1D_part1	17305271	17396740	id-849	Low
chr1D_part1	19184410	19348092	id-850	Low
chr1D_part1	19399423	19507132	id-851	Low
chr1D_part1	19569041	19705769	id-852	Low
chr1D_part1	19712795	19803175	id-853	Low
chr1D_part1	20459076	20557861	id-854	Low
chr1D_part1	21090996	21144343	id-855	Low
chr1D_part1	21468919	21474635	id-856	High
chr1D_part1	21552311	21633259	id-857	Low
chr1D_part1	21743975	21801543	id-858	Low
chr1D_part1	30419974	30433086	id-859	High
chr1D_part1	37571677	37709222	id-860	Low
chr1D_part1	37709764	37773758	id-861	Low
chr1D_part1	38302067	38361456	id-862	Low
chr1D_part1	38462058	38518068	id-863	Low
chr1D_part1	38659393	38723633	id-864	Low
chr1D_part1	39584585	39638912	id-865	Low
chr1D_part1	39793017	39849814	id-866	Low
chr1D_part1	40072591	40144622	id-867	Low
chr1D_part1	40227321	40470089	id-868	Low
chr1D_part1	40498616	40597309	id-869	Low
chr1D_part1	40601665	40791180	id-870	Low
chr1D_part1	40908394	40960829	id-871	Low
chr1D_part1	41505319	41562799	id-872	Low
chr1D_part1	41624969	41681817	id-873	Low
chr1D_part1	41766217	41818636	id-874	Low
chr1D_part1	41886697	41978258	id-875	Low
chr1D_part1	42070335	42135580	id-876	Low
chr1D_part1	42393328	42482596	id-877	Low
chr1D_part1	42483272	42560654	id-878	Low
chr1D_part1	42887279	42976002	id-879	Low
chr1D_part1	43436765	43526663	id-880	Low
chr1D_part1	43557755	43686759	id-881	Low
chr1D_part1	43710951	43815129	id-882	Low
chr1D_part1	43832274	43948686	id-883	Low
chr1D_part1	43949293	44144392	id-884	Low
chr1D_part1	44173342	44251557	id-885	Low
chr1D_part1	44267277	44371543	id-886	Low
chr1D_part1	44373910	44566813	id-887	Low
chr1D_part1	44692905	44862640	id-888	Low
chr1D_part1	44863163	44920626	id-889	Low
chr1D_part1	45198366	45263210	id-890	Low
chr1D_part1	45279561	45332173	id-891	Low
chr1D_part1	45335903	45394132	id-892	Low
chr1D_part1	45394976	45483085	id-893	Low
chr1D_part1	45516429	45610730	id-894	Low
chr1D_part1	45713126	46095265	id-895	Low
chr1D_part1	46679213	46771412	id-896	Low
chr1D_part1	46793215	46865437	id-897	Low
chr1D_part1	47036598	47164154	id-898	Low
chr1D_part1	47490333	47545925	id-899	Low
chr1D_part1	47708442	47779561	id-900	Low
chr1D_part1	47883039	47935832	id-901	Low
chr1D_part1	48139395	48195375	id-902	Low
chr1D_part1	48919120	49005651	id-903	Low
chr1D_part1	49044940	49096868	id-904	Low
chr1D_part1	49109546	49216305	id-905	Low
chr1D_part1	49249780	49329868	id-906	Low
chr1D_part1	49691916	49761731	id-907	Low
chr1D_part1	49809124	49880720	id-908	Low
chr1D_part1	172451327	172534467	id-909	Low
chr1D_part1	235589721	235645878	id-910	Low
chr1D_part1	263206652	263258709	id-911	Low
chr1D_part1	334256849	334307026	id-912	Low
chr1D_part1	336310739	336315861	id-913	High
chr1D_part1	336336828	336344684	id-914	High
chr1D_part1	336358642	336363826	id-915	High
chr1D_part1	407879374	408069953	id-916	Low
chr1D_part1	408091784	408143248	id-917	Low
chr1D_part1	408250580	408343970	id-918	Low
chr1D_part1	409097264	409176893	id-919	Low
chr1D_part1	409394900	409491417	id-920	Low
chr1D_part1	409589960	409660859	id-921	Low
chr1D_part1	410317562	410403568	id-922	Low
chr1D_part1	410620520	410678448	id-923	Low
chr1D_part1	410799402	410950018	id-924	Low
chr1D_part1	410950660	411018912	id-925	Low
chr1D_part1	411317622	411375316	id-926	Low
chr1D_part1	411432559	411512199	id-927	Low
chr1D_part1	411580637	411698181	id-928	Low
chr1D_part1	411823088	411883694	id-929	Low
chr1D_part1	411952452	412014924	id-930	Low
chr1D_part1	412237367	412287899	id-931	Low
chr1D_part1	412288519	412494615	id-932	Low
chr1D_part1	412555621	412614723	id-933	Low
chr1D_part1	412641501	412780197	id-934	Low
chr1D_part1	413081478	413138122	id-935	Low
chr1D_part1	413235861	413291183	id-936	Low
chr1D_part1	413415356	413577797	id-937	Low
chr1D_part1	413588637	413659342	id-938	Low
chr1D_part1	413778881	413858989	id-939	Low
chr1D_part1	413972894	414128031	id-940	Low
chr1D_part1	414170798	414242400	id-941	Low
chr1D_part1	414357080	414438072	id-942	Low
chr1D_part1	414598009	414668199	id-943	Low
chr1D_part1	414775053	414897449	id-944	Low
chr1D_part1	414939740	415074471	id-945	Low
chr1D_part1	415334456	415391501	id-946	Low
chr1D_part1	415646926	415704057	id-947	Low
chr1D_part1	434370859	434612971	id-948	Low
chr1D_part1	434613860	435051856	id-949	Low
chr1D_part1	435568551	435626996	id-950	Low
chr1D_part1	435875219	435925738	id-951	Low
chr2A_part1	1047423	1100832	id-952	Low
chr2A_part1	1489571	1516425	id-953	High
chr2A_part1	1922225	1929523	id-954	High
chr2A_part1	2171149	2177798	id-955	High
chr2A_part1	2196571	2203070	id-956	High
chr2A_part1	2265260	2271363	id-957	High
chr2A_part1	3112990	3166870	id-958	Low
chr2A_part1	3167492	3233400	id-959	Low
chr2A_part1	3284275	3334648	id-960	Low
chr2A_part1	3541349	3592520	id-961	Low
chr2A_part1	6745481	6797083	id-962	Low
chr2A_part1	6797644	6868790	id-963	Low
chr2A_part1	7018131	7070119	id-964	Low
chr2A_part1	9461575	9533357	id-965	Low
chr2A_part1	13107222	13117458	id-966	High
chr2A_part1	13118714	13140412	id-967	High
chr2A_part1	18270413	18276469	id-968	High
chr2A_part1	18277412	18294766	id-969	High
chr2A_part1	19711900	19770578	id-970	Low
chr2A_part1	20200119	20206366	id-971	High
chr2A_part1	21228652	21234403	id-972	High
chr2A_part1	21940225	21998497	id-973	Low
chr2A_part1	22446036	22694797	id-974	Low
chr2A_part1	22738587	22819036	id-975	Low
chr2A_part1	22856916	22912518	id-976	Low
chr2A_part1	22949335	23003518	id-977	Low
chr2A_part1	23004083	23287251	id-978	Low
chr2A_part1	23366790	23371850	id-979	High
chr2A_part1	23460848	23466322	id-980	High
chr2A_part1	23477143	23484400	id-981	High
chr2A_part1	23539198	23548741	id-982	High
chr2A_part1	23551276	23683046	id-983	Low
chr2A_part1	23748744	23753990	id-984	High
chr2A_part1	23823482	23879812	id-985	Low
chr2A_part1	24637439	24728485	id-986	Low
chr2A_part1	27142891	27272270	id-987	Low
chr2A_part1	30578321	30698597	id-988	Low
chr2A_part1	31076306	31169163	id-989	Low
chr2A_part1	31777478	31832771	id-990	Low
chr2A_part1	36304504	36372026	id-991	Low
chr2A_part1	36564351	36629804	id-992	Low
chr2A_part1	41494464	41546578	id-993	Low
chr2A_part1	42075708	42145449	id-994	Low
chr2A_part1	42406832	42468210	id-995	Low
chr2A_part1	42523638	42592524	id-996	Low
chr2A_part1	43860251	43918505	id-997	Low
chr2A_part1	48060053	48139478	id-998	Low
chr2A_part1	59073960	59124955	id-999	Low
chr2A_part1	61486907	61611742	id-1000	Low
chr2A_part1	61698161	61770496	id-1001	Low
chr2A_part1	61860830	61958380	id-1002	Low
chr2A_part1	61963082	62130249	id-1003	Low
chr2A_part1	65726882	65813996	id-1004	Low
chr2A_part1	65829725	65913504	id-1005	Low
chr2A_part1	66098779	66184691	id-1006	Low
chr2A_part1	68557413	68619459	id-1007	Low
chr2A_part1	68736452	68798417	id-1008	Low
chr2A_part1	68962479	69015554	id-1009	Low
chr2A_part1	69118428	69181647	id-1010	Low
chr2A_part1	70989264	71040897	id-1011	Low
chr2A_part1	71156456	71301840	id-1012	Low
chr2A_part1	71521546	71583380	id-1013	Low
chr2A_part1	71635726	73148755	id-1014	Low
chr2A_part1	73969848	74046434	id-1015	Low
chr2A_part1	74165842	74251743	id-1016	Low
chr2A_part1	74252724	74317503	id-1017	Low
chr2A_part1	74363826	74529475	id-1018	Low
chr2A_part1	75244609	75304290	id-1019	Low
chr2A_part1	76440214	76498463	id-1020	Low
chr2A_part1	76608391	76672607	id-1021	Low
chr2A_part1	76673402	76747911	id-1022	Low
chr2A_part1	76768405	76835921	id-1023	Low
chr2A_part1	77018602	77107163	id-1024	Low
chr2A_part1	77795167	77929216	id-1025	Low
chr2A_part1	78863383	78938219	id-1026	Low
chr2A_part1	79211546	79305761	id-1027	Low
chr2A_part1	82473278	82523305	id-1028	Low
chr2A_part1	82608089	82659716	id-1029	Low
chr2A_part1	83116552	83190634	id-1030	Low
chr2A_part1	83204151	83418452	id-1031	Low
chr2A_part1	83418979	83597397	id-1032	Low
chr2A_part1	85780115	85831589	id-1033	Low
chr2A_part1	86788815	86866018	id-1034	Low
chr2A_part1	86910383	86962805	id-1035	Low
chr2A_part1	87208868	87260457	id-1036	Low
chr2A_part1	87568801	87620058	id-1037	Low
chr2A_part1	90875890	90929784	id-1038	Low
chr2A_part1	91057376	91121426	id-1039	Low
chr2A_part1	91543395	91597537	id-1040	Low
chr2A_part1	94757583	94827938	id-1041	Low
chr2A_part1	95697094	95748423	id-1042	Low
chr2A_part1	95835101	95893391	id-1043	Low
chr2A_part1	96803427	96875446	id-1044	Low
chr2A_part1	97891746	97948469	id-1045	Low
chr2A_part1	97975855	98055125	id-1046	Low
chr2A_part1	99869194	99933155	id-1047	Low
chr2A_part1	99940882	99994645	id-1048	Low
chr2A_part1	101559576	101638165	id-1049	Low
chr2A_part1	101638747	101692581	id-1050	Low
chr2A_part1	101742109	101800804	id-1051	Low
chr2A_part1	107607352	107661005	id-1052	Low
chr2A_part1	117852232	117906490	id-1053	Low
chr2A_part1	118761221	118841240	id-1054	Low
chr2A_part1	118912693	118963921	id-1055	Low
chr2A_part1	119207373	119275255	id-1056	Low
chr2A_part1	125133733	125185008	id-1057	Low
chr2A_part1	133389629	133463353	id-1058	Low
chr2A_part1	134985526	135079031	id-1059	Low
chr2A_part1	135307225	135370718	id-1060	Low
chr2A_part1	136374865	136430173	id-1061	Low
chr2A_part1	136556445	136613410	id-1062	Low
chr2A_part1	138920106	139038676	id-1063	Low
chr2A_part1	139133561	139228286	id-1064	Low
chr2A_part1	139512136	140361546	id-1065	Low
chr2A_part1	141236286	141245986	id-1066	High
chr2A_part1	147047317	147142610	id-1067	Low
chr2A_part1	148092388	148154086	id-1068	Low
chr2A_part1	151086933	151140179	id-1069	Low
chr2A_part1	151927426	151996064	id-1070	Low
chr2A_part1	152132506	152186507	id-1071	Low
chr2A_part1	152368873	152419215	id-1072	Low
chr2A_part1	153293527	153366660	id-1073	Low
chr2A_part1	153747413	153810302	id-1074	Low
chr2A_part1	180039356	180093141	id-1075	Low
chr2A_part1	182914276	183007052	id-1076	Low
chr2A_part1	183032439	183113202	id-1077	Low
chr2A_part1	184591562	184648275	id-1078	Low
chr2A_part1	186047580	186103924	id-1079	Low
chr2A_part1	187567270	187625585	id-1080	Low
chr2A_part1	188467532	188534201	id-1081	Low
chr2A_part1	189313400	189368140	id-1082	Low
chr2A_part1	192137399	192194223	id-1083	Low
chr2A_part1	193789805	193863867	id-1084	Low
chr2A_part1	195585175	195642621	id-1085	Low
chr2A_part1	195712216	195770488	id-1086	Low
chr2A_part1	195915559	195966303	id-1087	Low
chr2A_part1	196613430	196664326	id-1088	Low
chr2A_part1	196787764	196884262	id-1089	Low
chr2A_part1	199355691	199411981	id-1090	Low
chr2A_part1	202687530	202755189	id-1091	Low
chr2A_part1	203776604	203859691	id-1092	Low
chr2A_part1	204763087	204821127	id-1093	Low
chr2A_part1	211440857	211448250	id-1094	High
chr2A_part1	242979244	243031423	id-1095	Low
chr2A_part1	243586825	243642169	id-1096	Low
chr2A_part1	252825191	252998881	id-1097	Low
chr2A_part1	259284021	259290839	id-1098	High
chr2A_part1	262643539	264126118	id-1099	Low
chr2A_part1	265536776	265543986	id-1100	High
chr2A_part1	268345385	268416424	id-1101	Low
chr2A_part1	269937484	270001514	id-1102	Low
chr2A_part1	273112419	273163354	id-1103	Low
chr2A_part1	289680403	289735004	id-1104	Low
chr2A_part1	299337017	299449905	id-1105	Low
chr2A_part1	303573574	303624017	id-1106	Low
chr2A_part1	314182926	314189884	id-1107	High
chr2A_part1	326396004	326478534	id-1108	Low
chr2A_part1	326526751	326579866	id-1109	Low
chr2A_part1	326613841	326687883	id-1110	Low
chr2A_part1	326797490	326849312	id-1111	Low
chr2A_part1	326907854	327064489	id-1112	Low
chr2A_part1	327266756	327326296	id-1113	Low
chr2A_part1	327475386	327545207	id-1114	Low
chr2A_part1	327760658	327840115	id-1115	Low
chr2A_part1	327871058	327950260	id-1116	Low
chr2A_part1	327954339	328070507	id-1117	Low
chr2A_part1	328226969	328280375	id-1118	Low
chr2A_part1	328284171	328401670	id-1119	Low
chr2A_part1	328572900	328626561	id-1120	Low
chr2A_part1	328653569	328741170	id-1121	Low
chr2A_part1	329230501	329285347	id-1122	Low
chr2A_part1	329285950	329410387	id-1123	Low
chr2A_part1	330071605	330122467	id-1124	Low
chr2A_part1	335423472	335497462	id-1125	Low
chr2A_part1	339382891	339439433	id-1126	Low
chr2A_part1	339620114	339728678	id-1127	Low
chr2A_part1	339780587	339925447	id-1128	Low
chr2A_part1	339969117	340037026	id-1129	Low
chr2A_part1	340151119	340319775	id-1130	Low
chr2A_part1	340320373	340467389	id-1131	Low
chr2A_part1	341154502	341213651	id-1132	Low
chr2A_part1	341278568	341348097	id-1133	Low
chr2A_part1	341512559	341603597	id-1134	Low
chr2A_part1	362736625	362789288	id-1135	Low
chr2A_part1	362911382	363576467	id-1136	Low
chr2A_part1	377925660	378126842	id-1137	Low
chr2A_part1	394788369	395401741	id-1138	Low
chr2A_part1	397200354	397253654	id-1139	Low
chr2A_part1	400403968	400466785	id-1140	Low
chr2A_part1	401078097	401129979	id-1141	Low
chr2A_part1	402913352	402970739	id-1142	Low
chr2A_part1	405530133	405591845	id-1143	Low
chr2A_part1	419700506	419710048	id-1144	High
chr2A_part1	419736294	419752686	id-1145	High
chr2A_part1	419772825	419778689	id-1146	High
chr2A_part1	429574775	429644206	id-1147	Low
chr2A_part1	429651656	429706650	id-1148	Low
chr2A_part1	447535713	447589873	id-1149	Low
chr2A_part1	458283719	458401908	id-1150	Low
chr2A_part1	459483827	459506847	id-1151	High
chr2A_part2	5158812	5212588	id-1152	Low
chr2A_part2	13734191	13797667	id-1153	Low
chr2A_part2	26395037	26445603	id-1154	Low
chr2A_part2	37018690	37074135	id-1155	Low
chr2A_part2	40046625	40052123	id-1156	High
chr2A_part2	43629225	44209188	id-1157	Low
chr2A_part2	45246480	45304510	id-1158	Low
chr2A_part2	62807518	62912728	id-1159	Low
chr2A_part2	72313938	72401794	id-1160	Low
chr2A_part2	72404452	72458665	id-1161	Low
chr2A_part2	72497482	72552078	id-1162	Low
chr2A_part2	72570302	72621640	id-1163	Low
chr2A_part2	72877953	72956537	id-1164	Low
chr2A_part2	73154581	73214980	id-1165	Low
chr2A_part2	73371003	73421906	id-1166	Low
chr2A_part2	74918222	74998270	id-1167	Low
chr2A_part2	78083952	78134647	id-1168	Low
chr2A_part2	78507668	78581069	id-1169	Low
chr2A_part2	79021961	79074931	id-1170	Low
chr2A_part2	80411150	80465731	id-1171	Low
chr2A_part2	92241916	92296741	id-1172	Low
chr2A_part2	94232802	94283128	id-1173	Low
chr2A_part2	96160585	96215321	id-1174	Low
chr2A_part2	96578144	96692727	id-1175	Low
chr2A_part2	96834893	96891787	id-1176	Low
chr2A_part2	96984310	97035986	id-1177	Low
chr2A_part2	98422370	98473683	id-1178	Low
chr2A_part2	98522805	98626235	id-1179	Low
chr2A_part2	98650920	98705842	id-1180	Low
chr2A_part2	98793575	98848793	id-1181	Low
chr2A_part2	99398841	99464668	id-1182	Low
chr2A_part2	99739292	99801511	id-1183	Low
chr2A_part2	100538559	100591297	id-1184	Low
chr2A_part2	100864674	100927416	id-1185	Low
chr2A_part2	102007989	102062697	id-1186	Low
chr2A_part2	140120487	140180364	id-1187	Low
chr2A_part2	142654382	142731197	id-1188	Low
chr2A_part2	142731895	142794314	id-1189	Low
chr2A_part2	143320049	143370567	id-1190	Low
chr2A_part2	148404406	148476472	id-1191	Low
chr2A_part2	148833505	148889223	id-1192	Low
chr2A_part2	148967118	148982135	id-1193	High
chr2A_part2	150100401	150163098	id-1194	Low
chr2A_part2	150230163	150299310	id-1195	Low
chr2A_part2	177642924	177697935	id-1196	Low
chr2A_part2	177738756	177803519	id-1197	Low
chr2A_part2	178370207	178424583	id-1198	Low
chr2A_part2	178905687	178958329	id-1199	Low
chr2A_part2	179147466	179204587	id-1200	Low
chr2A_part2	179293365	179361832	id-1201	Low
chr2A_part2	185275893	186058797	id-1202	Low
chr2A_part2	188120006	188183539	id-1203	Low
chr2A_part2	189013755	189071254	id-1204	Low
chr2A_part2	199709957	199770744	id-1205	Low
chr2A_part2	201973937	202050077	id-1206	Low
chr2A_part2	210958773	211070495	id-1207	Low
chr2A_part2	212161563	212386459	id-1208	Low
chr2A_part2	214723458	214832646	id-1209	Low
chr2A_part2	215042583	215103029	id-1210	Low
chr2A_part2	229040155	229099377	id-1211	Low
chr2A_part2	229380633	229464326	id-1212	Low
chr2A_part2	229537972	229588221	id-1213	Low
chr2A_part2	229692938	229784221	id-1214	Low
chr2A_part2	230338442	230392505	id-1215	Low
chr2A_part2	232009183	232060557	id-1216	Low
chr2A_part2	232097890	232148575	id-1217	Low
chr2A_part2	232149207	232201684	id-1218	Low
chr2A_part2	232315567	232370361	id-1219	Low
chr2A_part2	232374297	232436322	id-1220	Low
chr2A_part2	234607090	234666078	id-1221	Low
chr2A_part2	243290249	243362168	id-1222	Low
chr2A_part2	250351836	250418123	id-1223	Low
chr2A_part2	251169538	251253073	id-1224	Low
chr2A_part2	251734005	251828259	id-1225	Low
chr2A_part2	253935863	254050941	id-1226	Low
chr2A_part2	254228987	254329164	id-1227	Low
chr2A_part2	254329695	254384327	id-1228	Low
chr2A_part2	255299307	255361466	id-1229	Low
chr2A_part2	255640253	255711109	id-1230	Low
chr2A_part2	271603197	271656273	id-1231	Low
chr2A_part2	272066394	272123567	id-1232	Low
chr2A_part2	272978197	273209188	id-1233	Low
chr2A_part2	276937951	276994278	id-1234	Low
chr2A_part2	277099459	277106814	id-1235	High
chr2A_part2	278223122	278335543	id-1236	Low
chr2A_part2	278375573	278434450	id-1237	Low
chr2A_part2	279385059	279448252	id-1238	Low
chr2A_part2	279520334	279581906	id-1239	Low
chr2A_part2	279662566	279740780	id-1240	Low
chr2A_part2	279950549	280014923	id-1241	Low
chr2A_part2	280206832	280298740	id-1242	Low
chr2A_part2	280893220	280948187	id-1243	Low
chr2A_part2	281865270	281872093	id-1244	High
chr2A_part2	282769619	282840518	id-1245	Low
chr2A_part2	282941381	283013497	id-1246	Low
chr2A_part2	285054588	285109339	id-1247	Low
chr2A_part2	285330367	285462390	id-1248	Low
chr2A_part2	285848036	286058169	id-1249	Low
chr2A_part2	286187281	286262062	id-1250	Low
chr2A_part2	286327601	286394269	id-1251	Low
chr2A_part2	286763942	286905031	id-1252	Low
chr2A_part2	287597043	287656027	id-1253	Low
chr2A_part2	288898374	288991713	id-1254	Low
chr2A_part2	289782159	289885846	id-1255	Low
chr2A_part2	291465591	291521671	id-1256	Low
chr2A_part2	293644851	293713633	id-1257	Low
chr2A_part2	293906978	293972327	id-1258	Low
chr2A_part2	297457600	297779990	id-1259	Low
chr2A_part2	298113772	298119141	id-1260	High
chr2A_part2	298119943	298130059	id-1261	High
chr2A_part2	298130655	298135719	id-1262	High
chr2A_part2	298244352	298337771	id-1263	Low
chr2A_part2	298385600	298460221	id-1264	Low
chr2A_part2	298681989	298687151	id-1265	High
chr2A_part2	298765387	298828228	id-1266	Low
chr2A_part2	298829361	298903065	id-1267	Low
chr2A_part2	299233731	299239202	id-1268	High
chr2A_part2	299842556	299847934	id-1269	High
chr2A_part2	299869774	299875205	id-1270	High
chr2A_part2	299906980	299913684	id-1271	High
chr2A_part2	299932731	299939624	id-1272	High
chr2A_part2	299964548	299974345	id-1273	High
chr2A_part2	300120235	300135139	id-1274	High
chr2A_part2	300289210	300294728	id-1275	High
chr2A_part2	300378430	300383626	id-1276	High
chr2A_part2	300403097	300409243	id-1277	High
chr2A_part2	300480504	300485870	id-1278	High
chr2A_part2	300582083	300589489	id-1279	High
chr2A_part2	300676732	300820163	id-1280	Low
chr2A_part2	300820834	300911240	id-1281	Low
chr2A_part2	300958245	300963960	id-1282	High
chr2A_part2	301097679	301102836	id-1283	High
chr2A_part2	301926938	301942736	id-1284	High
chr2A_part2	302126657	302132761	id-1285	High
chr2A_part2	303029804	303035338	id-1286	High
chr2A_part2	303166089	303171748	id-1287	High
chr2A_part2	303396008	303403074	id-1288	High
chr2A_part2	303845813	303917237	id-1289	Low
chr2A_part2	304196581	304469770	id-1290	Low
chr2A_part2	304470396	304621944	id-1291	Low
chr2A_part2	304649376	304755246	id-1292	Low
chr2A_part2	304767049	304924806	id-1293	Low
chr2A_part2	304953130	305089534	id-1294	Low
chr2A_part2	305137030	305191953	id-1295	Low
chr2A_part2	305197980	305253930	id-1296	Low
chr2A_part2	305597010	305605162	id-1297	High
chr2A_part2	305653072	305659032	id-1298	High
chr2A_part2	305659534	305665578	id-1299	High
chr2A_part2	306289451	306295073	id-1300	High
chr2A_part2	306311173	306316558	id-1301	High
chr2A_part2	306340089	306345478	id-1302	High
chr2A_part2	306543365	306549108	id-1303	High
chr2A_part2	307146796	307152275	id-1304	High
chr2A_part2	307233273	307239374	id-1305	High
chr2A_part2	307660951	307712417	id-1306	Low
chr2A_part2	309419490	309429101	id-1307	High
chr2A_part2	311137018	311144881	id-1308	High
chr2A_part2	311615843	311621828	id-1309	High
chr2A_part2	311745992	311752586	id-1310	High
chr2A_part2	313454731	313507437	id-1311	Low
chr2A_part2	313662759	313800963	id-1312	Low
chr2A_part2	313843890	313914182	id-1313	Low
chr2A_part2	313914693	314120842	id-1314	Low
chr2A_part2	314226700	314458798	id-1315	Low
chr2A_part2	314459385	314697343	id-1316	Low
chr2A_part2	314719322	314831494	id-1317	Low
chr2A_part2	314832387	314900099	id-1318	Low
chr2A_part2	314984979	315099930	id-1319	Low
chr2A_part2	315165309	315237352	id-1320	Low
chr2A_part2	315248773	315302297	id-1321	Low
chr2A_part2	315302804	315429117	id-1322	Low
chr2A_part2	315462979	315518684	id-1323	Low
chr2A_part2	315574194	315643791	id-1324	Low
chr2A_part2	315686509	315754689	id-1325	Low
chr2A_part2	315799294	315874966	id-1326	Low
chr2A_part2	315875574	315959523	id-1327	Low
chr2A_part2	315993658	316047235	id-1328	Low
chr2A_part2	316963425	317268747	id-1329	Low
chr2A_part2	317305810	317431411	id-1330	Low
chr2A_part2	317512435	317572425	id-1331	Low
chr2B_part1	97963	314202	id-1332	Low
chr2B_part1	878955	968729	id-1333	Low
chr2B_part1	1044540	1157357	id-1334	Low
chr2B_part1	1160435	1216858	id-1335	Low
chr2B_part1	1252279	1352112	id-1336	Low
chr2B_part1	1363028	1544463	id-1337	Low
chr2B_part1	1548140	1624599	id-1338	Low
chr2B_part1	1745856	1833350	id-1339	Low
chr2B_part1	1840188	2107979	id-1340	Low
chr2B_part1	2197403	2205712	id-1341	High
chr2B_part1	2778472	2946324	id-1342	Low
chr2B_part1	2950587	3246485	id-1343	Low
chr2B_part1	3394145	3657102	id-1344	Low
chr2B_part1	3658090	3748400	id-1345	Low
chr2B_part1	4583493	4593601	id-1346	High
chr2B_part1	4594212	4604369	id-1347	High
chr2B_part1	4606003	4613767	id-1348	High
chr2B_part1	4614709	4625797	id-1349	High
chr2B_part1	4662200	4714015	id-1350	Low
chr2B_part1	5015405	5066234	id-1351	Low
chr2B_part1	5079410	5495591	id-1352	Low
chr2B_part1	6060684	6176894	id-1353	Low
chr2B_part1	6389685	6524240	id-1354	Low
chr2B_part1	6534618	6727752	id-1355	Low
chr2B_part1	6732229	7247387	id-1356	Low
chr2B_part1	7268947	7441150	id-1357	Low
chr2B_part1	7441723	7639893	id-1358	Low
chr2B_part1	7661683	7835431	id-1359	Low
chr2B_part1	7961513	8047475	id-1360	Low
chr2B_part1	8083961	8162708	id-1361	Low
chr2B_part1	8163214	8239145	id-1362	Low
chr2B_part1	8359991	8554511	id-1363	Low
chr2B_part1	8604173	9031242	id-1364	Low
chr2B_part1	9031784	9724998	id-1365	Low
chr2B_part1	9793615	10063563	id-1366	Low
chr2B_part1	10221698	10785345	id-1367	Low
chr2B_part1	10793131	10859327	id-1368	Low
chr2B_part1	11010192	11138937	id-1369	Low
chr2B_part1	11419120	11830209	id-1370	Low
chr2B_part1	11913171	11996798	id-1371	Low
chr2B_part1	12170065	12222125	id-1372	Low
chr2B_part1	12222987	12971964	id-1373	Low
chr2B_part1	12972469	13166039	id-1374	Low
chr2B_part1	13338738	13392614	id-1375	Low
chr2B_part1	15548947	15626918	id-1376	Low
chr2B_part1	15627566	15731397	id-1377	Low
chr2B_part1	15732237	16000668	id-1378	Low
chr2B_part1	16035619	16286591	id-1379	Low
chr2B_part1	16287107	16813932	id-1380	Low
chr2B_part1	17169846	17235718	id-1381	Low
chr2B_part1	17236301	17354579	id-1382	Low
chr2B_part1	17391635	17452619	id-1383	Low
chr2B_part1	17587495	17784280	id-1384	Low
chr2B_part1	18406394	18508138	id-1385	Low
chr2B_part1	18675026	18795543	id-1386	Low
chr2B_part1	18956234	19073903	id-1387	Low
chr2B_part1	19207733	19263699	id-1388	Low
chr2B_part1	19456787	19611855	id-1389	Low
chr2B_part1	22795059	23021638	id-1390	Low
chr2B_part1	23053802	23114058	id-1391	Low
chr2B_part1	24694985	24752244	id-1392	Low
chr2B_part1	24754335	24806114	id-1393	Low
chr2B_part1	25264873	25349098	id-1394	Low
chr2B_part1	25349890	25443720	id-1395	Low
chr2B_part1	25602771	25770001	id-1396	Low
chr2B_part1	26122847	26131468	id-1397	High
chr2B_part1	26134129	26143419	id-1398	High
chr2B_part1	26199534	26325723	id-1399	Low
chr2B_part1	26441032	26493957	id-1400	Low
chr2B_part1	26530221	26752639	id-1401	Low
chr2B_part1	26753698	26845093	id-1402	Low
chr2B_part1	26882552	26998796	id-1403	Low
chr2B_part1	27000132	27068166	id-1404	Low
chr2B_part1	28365501	28423575	id-1405	Low
chr2B_part1	28621256	28768541	id-1406	Low
chr2B_part1	29254988	29377819	id-1407	Low
chr2B_part1	30354371	30405571	id-1408	Low
chr2B_part1	30462917	30469077	id-1409	High
chr2B_part1	31828407	31835306	id-1410	High
chr2B_part1	33384391	33466392	id-1411	Low
chr2B_part1	33966194	34017478	id-1412	Low
chr2B_part1	38624317	38632577	id-1413	High
chr2B_part1	38646317	38653259	id-1414	High
chr2B_part1	42819597	42877642	id-1415	Low
chr2B_part1	47676077	47805659	id-1416	Low
chr2B_part1	48478248	48559404	id-1417	Low
chr2B_part1	48929940	48985445	id-1418	Low
chr2B_part1	49521085	49903974	id-1419	Low
chr2B_part1	50731945	50738944	id-1420	High
chr2B_part1	50743331	50749422	id-1421	High
chr2B_part1	50762977	50769549	id-1422	High
chr2B_part1	50783447	50789835	id-1423	High
chr2B_part1	58775814	58782883	id-1424	High
chr2B_part1	58783624	58792200	id-1425	High
chr2B_part1	63134612	63255840	id-1426	Low
chr2B_part1	63412263	63464025	id-1427	Low
chr2B_part1	63571373	63640157	id-1428	Low
chr2B_part1	63868916	63939190	id-1429	Low
chr2B_part1	64408985	64581086	id-1430	Low
chr2B_part1	64625119	64764197	id-1431	Low
chr2B_part1	64787287	64854591	id-1432	Low
chr2B_part1	64897956	64950748	id-1433	Low
chr2B_part1	66663932	66749349	id-1434	Low
chr2B_part1	66749880	67075453	id-1435	Low
chr2B_part1	67442007	67452942	id-1436	High
chr2B_part1	68038699	68112337	id-1437	Low
chr2B_part1	68874473	68932674	id-1438	Low
chr2B_part1	69704840	69775866	id-1439	Low
chr2B_part1	69848480	69996695	id-1440	Low
chr2B_part1	70148301	70264662	id-1441	Low
chr2B_part1	70542028	70618581	id-1442	Low
chr2B_part1	70624097	70716276	id-1443	Low
chr2B_part1	72059141	72162660	id-1444	Low
chr2B_part1	72436793	72499079	id-1445	Low
chr2B_part1	72501829	72588726	id-1446	Low
chr2B_part1	74470194	74542260	id-1447	Low
chr2B_part1	75410261	75469974	id-1448	Low
chr2B_part1	75522174	75528420	id-1449	High
chr2B_part1	75546377	75602430	id-1450	Low
chr2B_part1	75689339	75832155	id-1451	Low
chr2B_part1	75836632	75895524	id-1452	Low
chr2B_part1	76077378	76817017	id-1453	Low
chr2B_part1	76821568	77200037	id-1454	Low
chr2B_part1	77202554	77295845	id-1455	Low
chr2B_part1	77327884	77384162	id-1456	Low
chr2B_part1	77420938	77486793	id-1457	Low
chr2B_part1	77680197	77759568	id-1458	Low
chr2B_part1	77773539	77908645	id-1459	Low
chr2B_part1	77963908	78821443	id-1460	Low
chr2B_part1	78867020	79006702	id-1461	Low
chr2B_part1	82217389	82276884	id-1462	Low
chr2B_part1	83795381	83858910	id-1463	Low
chr2B_part1	89641901	89696282	id-1464	Low
chr2B_part1	90068672	90152567	id-1465	Low
chr2B_part1	94289342	94296060	id-1466	High
chr2B_part1	96517191	96580565	id-1467	Low
chr2B_part1	96704112	96786859	id-1468	Low
chr2B_part1	97205231	97262067	id-1469	Low
chr2B_part1	97290338	97342416	id-1470	Low
chr2B_part1	97870312	97929012	id-1471	Low
chr2B_part1	99386531	99497087	id-1472	Low
chr2B_part1	99775662	100018409	id-1473	Low
chr2B_part1	103923394	103998163	id-1474	Low
chr2B_part1	104010105	104065042	id-1475	Low
chr2B_part1	104939460	104944492	id-1476	High
chr2B_part1	106000047	106094985	id-1477	Low
chr2B_part1	106618848	106716531	id-1478	Low
chr2B_part1	107196054	107246673	id-1479	Low
chr2B_part1	108683583	108798349	id-1480	Low
chr2B_part1	108926536	108981762	id-1481	Low
chr2B_part1	109093816	109765653	id-1482	Low
chr2B_part1	109942221	109998764	id-1483	Low
chr2B_part1	116657985	116710386	id-1484	Low
chr2B_part1	117922434	117992275	id-1485	Low
chr2B_part1	118721655	118866597	id-1486	Low
chr2B_part1	123099567	126170270	id-1487	Low
chr2B_part1	126170777	127325985	id-1488	Low
chr2B_part1	127326721	128259655	id-1489	Low
chr2B_part1	128645538	128653175	id-1490	High
chr2B_part1	132524762	132589687	id-1491	Low
chr2B_part1	133717771	133804018	id-1492	Low
chr2B_part1	134242532	134375371	id-1493	Low
chr2B_part1	134375885	134477699	id-1494	Low
chr2B_part1	134544848	134704313	id-1495	Low
chr2B_part1	135889609	135950817	id-1496	Low
chr2B_part1	136556767	136611838	id-1497	Low
chr2B_part1	136711225	136784315	id-1498	Low
chr2B_part1	136804378	136949236	id-1499	Low
chr2B_part1	136950586	137793998	id-1500	Low
chr2B_part1	138557568	138612590	id-1501	Low
chr2B_part1	139916460	140150656	id-1502	Low
chr2B_part1	140252751	140498869	id-1503	Low
chr2B_part1	144683716	144736795	id-1504	Low
chr2B_part1	145187621	145240349	id-1505	Low
chr2B_part1	146197631	146272934	id-1506	Low
chr2B_part1	146454572	146520523	id-1507	Low
chr2B_part1	146772069	146906863	id-1508	Low
chr2B_part1	147799373	147849961	id-1509	Low
chr2B_part1	148662335	148716731	id-1510	Low
chr2B_part1	149104111	149210889	id-1511	Low
chr2B_part1	149255397	149388920	id-1512	Low
chr2B_part1	149968295	150052087	id-1513	Low
chr2B_part1	150052660	150109168	id-1514	Low
chr2B_part1	150250690	150306909	id-1515	Low
chr2B_part1	150334929	150401619	id-1516	Low
chr2B_part1	151180092	151257217	id-1517	Low
chr2B_part1	151913449	151966651	id-1518	Low
chr2B_part1	153381526	153438107	id-1519	Low
chr2B_part1	153895497	153901463	id-1520	High
chr2B_part1	156680459	156749776	id-1521	Low
chr2B_part1	158651052	158716585	id-1522	Low
chr2B_part1	158744935	159213203	id-1523	Low
chr2B_part1	159639747	159692175	id-1524	Low
chr2B_part1	165286845	165407973	id-1525	Low
chr2B_part1	165951469	166008744	id-1526	Low
chr2B_part1	175776480	175879165	id-1527	Low
chr2B_part1	176029527	176142937	id-1528	Low
chr2B_part1	176177575	176272638	id-1529	Low
chr2B_part1	176311566	176366974	id-1530	Low
chr2B_part1	176410110	177583231	id-1531	Low
chr2B_part1	181551601	181601602	id-1532	Low
chr2B_part1	182747313	182811370	id-1533	Low
chr2B_part1	202934104	203822943	id-1534	Low
chr2B_part1	203823454	205898060	id-1535	Low
chr2B_part1	205898630	205995632	id-1536	Low
chr2B_part1	205996134	206110065	id-1537	Low
chr2B_part1	207606101	207663025	id-1538	Low
chr2B_part1	207759456	207832766	id-1539	Low
chr2B_part1	209179944	209243073	id-1540	Low
chr2B_part1	210056782	210130658	id-1541	Low
chr2B_part1	213060280	213112819	id-1542	Low
chr2B_part1	237514119	237566121	id-1543	Low
chr2B_part1	238697193	238868363	id-1544	Low
chr2B_part1	239519850	239610665	id-1545	Low
chr2B_part1	244261668	244266746	id-1546	High
chr2B_part1	259393602	259443647	id-1547	Low
chr2B_part1	321879364	321884426	id-1548	High
chr2B_part1	346072521	346078042	id-1549	High
chr2B_part1	346766839	346857878	id-1550	Low
chr2B_part1	346881420	346941853	id-1551	Low
chr2B_part1	347011819	347062274	id-1552	Low
chr2B_part1	347528680	347580882	id-1553	Low
chr2B_part1	347674075	347731617	id-1554	Low
chr2B_part1	349200379	349265889	id-1555	Low
chr2B_part1	388508622	388581594	id-1556	Low
chr2B_part1	400506649	400560073	id-1557	Low
chr2B_part1	405263883	405271232	id-1558	High
chr2B_part1	407350559	407402538	id-1559	Low
chr2B_part1	407420650	407481175	id-1560	Low
chr2B_part1	413088730	413147196	id-1561	Low
chr2B_part1	414825080	414897333	id-1562	Low
chr2B_part1	434301012	434351584	id-1563	Low
chr2B_part1	434982438	435032602	id-1564	Low
chr2B_part1	439448732	439503449	id-1565	Low
chr2B_part1	440890639	440964150	id-1566	Low
chr2B_part1	441622374	441679183	id-1567	Low
chr2B_part1	442513428	442569568	id-1568	Low
chr2B_part1	445323868	445376618	id-1569	Low
chr2B_part1	446123342	447163289	id-1570	Low
chr2B_part1	447828332	447923346	id-1571	Low
chr2B_part1	450005912	450078174	id-1572	Low
chr2B_part1	450201937	450252099	id-1573	Low
chr2B_part1	451247806	451304335	id-1574	Low
chr2B_part1	453022377	453081914	id-1575	Low
chr2B_part1	453082579	453142730	id-1576	Low
chr2B_part2	867526	936099	id-1577	Low
chr2B_part2	1001490	1072982	id-1578	Low
chr2B_part2	1445802	1652673	id-1579	Low
chr2B_part2	2378063	2465299	id-1580	Low
chr2B_part2	3291046	3361637	id-1581	Low
chr2B_part2	5734608	5904113	id-1582	Low
chr2B_part2	6825858	6988752	id-1583	Low
chr2B_part2	22498673	22503915	id-1584	High
chr2B_part2	23787007	23937861	id-1585	Low
chr2B_part2	23980825	24086509	id-1586	Low
chr2B_part2	69945641	70001910	id-1587	Low
chr2B_part2	73381584	73451771	id-1588	Low
chr2B_part2	74747460	74755151	id-1589	High
chr2B_part2	74828473	74833911	id-1590	High
chr2B_part2	75760151	75824965	id-1591	Low
chr2B_part2	79096500	79209852	id-1592	Low
chr2B_part2	81051878	81106324	id-1593	Low
chr2B_part2	82082882	82148754	id-1594	Low
chr2B_part2	82414267	82465349	id-1595	Low
chr2B_part2	82527115	82617893	id-1596	Low
chr2B_part2	82810656	82877200	id-1597	Low
chr2B_part2	83006013	83062445	id-1598	Low
chr2B_part2	83189996	83247031	id-1599	Low
chr2B_part2	83660196	83710357	id-1600	Low
chr2B_part2	85463757	85513810	id-1601	Low
chr2B_part2	87392034	87442720	id-1602	Low
chr2B_part2	88819961	88995721	id-1603	Low
chr2B_part2	90570893	90621327	id-1604	Low
chr2B_part2	90621841	90706186	id-1605	Low
chr2B_part2	90726419	90826110	id-1606	Low
chr2B_part2	90826628	91104280	id-1607	Low
chr2B_part2	91104821	91243332	id-1608	Low
chr2B_part2	91311502	91492044	id-1609	Low
chr2B_part2	92669173	92742075	id-1610	Low
chr2B_part2	92958262	92964147	id-1611	High
chr2B_part2	92987922	93370416	id-1612	Low
chr2B_part2	94704361	94763940	id-1613	Low
chr2B_part2	96672090	96722908	id-1614	Low
chr2B_part2	115628560	115679164	id-1615	Low
chr2B_part2	115695692	115751302	id-1616	Low
chr2B_part2	116054198	116163009	id-1617	Low
chr2B_part2	118126999	118294621	id-1618	Low
chr2B_part2	118598240	118779223	id-1619	Low
chr2B_part2	120002986	120094301	id-1620	Low
chr2B_part2	120190870	120279380	id-1621	Low
chr2B_part2	120377033	120444661	id-1622	Low
chr2B_part2	120638576	120753629	id-1623	Low
chr2B_part2	120756467	120824365	id-1624	Low
chr2B_part2	120825417	120962424	id-1625	Low
chr2B_part2	120962975	121429026	id-1626	Low
chr2B_part2	121562394	121671808	id-1627	Low
chr2B_part2	125935921	126062901	id-1628	Low
chr2B_part2	131711122	131788646	id-1629	Low
chr2B_part2	132732603	132805773	id-1630	Low
chr2B_part2	132807523	132879151	id-1631	Low
chr2B_part2	137012459	137018539	id-1632	High
chr2B_part2	138231218	138282290	id-1633	Low
chr2B_part2	141478074	141537088	id-1634	Low
chr2B_part2	141944918	142012074	id-1635	Low
chr2B_part2	144334950	144428106	id-1636	Low
chr2B_part2	147319801	147378896	id-1637	Low
chr2B_part2	148217658	148292169	id-1638	Low
chr2B_part2	150719571	150726410	id-1639	High
chr2B_part2	158093585	158988289	id-1640	Low
chr2B_part2	159014256	159455670	id-1641	Low
chr2B_part2	160360659	160411141	id-1642	Low
chr2B_part2	160704823	160778246	id-1643	Low
chr2B_part2	161085461	161178300	id-1644	Low
chr2B_part2	161179208	161281555	id-1645	Low
chr2B_part2	162147179	162198139	id-1646	Low
chr2B_part2	163005899	163060865	id-1647	Low
chr2B_part2	163115932	163176530	id-1648	Low
chr2B_part2	164236357	164304271	id-1649	Low
chr2B_part2	164329163	164381089	id-1650	Low
chr2B_part2	164431131	164488839	id-1651	Low
chr2B_part2	164936810	165052256	id-1652	Low
chr2B_part2	165219271	165280811	id-1653	Low
chr2B_part2	165426076	165825728	id-1654	Low
chr2B_part2	165837496	165960297	id-1655	Low
chr2B_part2	174149950	174200301	id-1656	Low
chr2B_part2	179409713	179682163	id-1657	Low
chr2B_part2	179697851	180473538	id-1658	Low
chr2B_part2	180474322	180953194	id-1659	Low
chr2B_part2	181200117	181374615	id-1660	Low
chr2B_part2	181671331	181721491	id-1661	Low
chr2B_part2	183501905	183507483	id-1662	High
chr2B_part2	184165677	184216948	id-1663	Low
chr2B_part2	184247581	184353189	id-1664	Low
chr2B_part2	186884536	187116104	id-1665	Low
chr2B_part2	187318683	187376228	id-1666	Low
chr2B_part2	188875385	188925434	id-1667	Low
chr2B_part2	188928091	189004698	id-1668	Low
chr2B_part2	189232972	189418593	id-1669	Low
chr2B_part2	189419142	189474398	id-1670	Low
chr2B_part2	189766940	189835823	id-1671	Low
chr2B_part2	190464575	190925997	id-1672	Low
chr2B_part2	191017514	191074077	id-1673	Low
chr2B_part2	194242376	194298392	id-1674	Low
chr2B_part2	195717092	195984898	id-1675	Low
chr2B_part2	196544268	196607754	id-1676	Low
chr2B_part2	197357703	197435835	id-1677	Low
chr2B_part2	201215099	201224456	id-1678	High
chr2B_part2	201676929	201727889	id-1679	Low
chr2B_part2	202143933	202287067	id-1680	Low
chr2B_part2	204663061	204785219	id-1681	Low
chr2B_part2	205479208	205544268	id-1682	Low
chr2B_part2	208242344	208297270	id-1683	Low
chr2B_part2	208365760	208437417	id-1684	Low
chr2B_part2	209377202	209427878	id-1685	Low
chr2B_part2	212650451	212709890	id-1686	Low
chr2B_part2	212956832	213150815	id-1687	Low
chr2B_part2	213158391	213214077	id-1688	Low
chr2B_part2	213589428	213649528	id-1689	Low
chr2B_part2	213737014	213841408	id-1690	Low
chr2B_part2	216017544	216126286	id-1691	Low
chr2B_part2	216454710	216712651	id-1692	Low
chr2B_part2	216953547	217531800	id-1693	Low
chr2B_part2	217532379	217633448	id-1694	Low
chr2B_part2	217655392	217708644	id-1695	Low
chr2B_part2	218811228	218861798	id-1696	Low
chr2B_part2	218862322	219084868	id-1697	Low
chr2B_part2	219120703	219304723	id-1698	Low
chr2B_part2	225020693	225070926	id-1699	Low
chr2B_part2	226305353	226357738	id-1700	Low
chr2B_part2	228920250	228979548	id-1701	Low
chr2B_part2	229848090	230076338	id-1702	Low
chr2B_part2	230076913	230366835	id-1703	Low
chr2B_part2	230434545	230507193	id-1704	Low
chr2B_part2	230509002	232047424	id-1705	Low
chr2B_part2	232048037	232821803	id-1706	Low
chr2B_part2	232831837	233239302	id-1707	Low
chr2B_part2	233305867	233613713	id-1708	Low
chr2B_part2	233614246	233985227	id-1709	Low
chr2B_part2	234029177	234116507	id-1710	Low
chr2B_part2	234118644	234197140	id-1711	Low
chr2B_part2	234784337	234837721	id-1712	Low
chr2B_part2	235025755	236100881	id-1713	Low
chr2B_part2	236101439	236267744	id-1714	Low
chr2B_part2	236268246	236531497	id-1715	Low
chr2B_part2	237529847	237676329	id-1716	Low
chr2B_part2	237826285	237968363	id-1717	Low
chr2B_part2	238245460	238309095	id-1718	Low
chr2B_part2	238313607	238571169	id-1719	Low
chr2B_part2	238589975	238769576	id-1720	Low
chr2B_part2	238770691	238896427	id-1721	Low
chr2B_part2	239516557	239648747	id-1722	Low
chr2B_part2	239752522	239820123	id-1723	Low
chr2B_part2	240146945	240843429	id-1724	Low
chr2B_part2	241781460	241866906	id-1725	Low
chr2B_part2	242301600	242358994	id-1726	Low
chr2B_part2	242377694	242461785	id-1727	Low
chr2B_part2	242709046	242772023	id-1728	Low
chr2B_part2	243832866	243899404	id-1729	Low
chr2B_part2	243931751	244003086	id-1730	Low
chr2B_part2	245751912	245856189	id-1731	Low
chr2B_part2	245952779	246015285	id-1732	Low
chr2B_part2	246190115	246249328	id-1733	Low
chr2B_part2	249069424	249136137	id-1734	Low
chr2B_part2	250766674	250822926	id-1735	Low
chr2B_part2	251019812	251077163	id-1736	Low
chr2B_part2	251393044	251490760	id-1737	Low
chr2B_part2	254454561	254849333	id-1738	Low
chr2B_part2	255232477	255312999	id-1739	Low
chr2B_part2	255336301	255389241	id-1740	Low
chr2B_part2	257237838	257293598	id-1741	Low
chr2B_part2	257359767	257423009	id-1742	Low
chr2B_part2	259232522	259316079	id-1743	Low
chr2B_part2	259748267	259816216	id-1744	Low
chr2B_part2	261022023	261102955	id-1745	Low
chr2B_part2	261103593	261156354	id-1746	Low
chr2B_part2	261312706	261364595	id-1747	Low
chr2B_part2	261508532	261560592	id-1748	Low
chr2B_part2	261596239	261686249	id-1749	Low
chr2B_part2	261994729	262051059	id-1750	Low
chr2B_part2	262134328	262185308	id-1751	Low
chr2B_part2	262240082	262297040	id-1752	Low
chr2B_part2	262393931	262472883	id-1753	Low
chr2B_part2	262751768	262824926	id-1754	Low
chr2B_part2	262905244	262961269	id-1755	Low
chr2B_part2	262961819	263037363	id-1756	Low
chr2B_part2	263071895	263320663	id-1757	Low
chr2B_part2	264022683	264105294	id-1758	Low
chr2B_part2	264729539	264784724	id-1759	Low
chr2B_part2	264785240	264888638	id-1760	Low
chr2B_part2	264987369	265175647	id-1761	Low
chr2B_part2	265446766	265692563	id-1762	Low
chr2B_part2	268077862	268135820	id-1763	Low
chr2B_part2	268154054	268274878	id-1764	Low
chr2B_part2	268275833	268426832	id-1765	Low
chr2B_part2	268878231	269125682	id-1766	Low
chr2B_part2	269775912	269907963	id-1767	Low
chr2B_part2	269916614	270046950	id-1768	Low
chr2B_part2	270047508	270111116	id-1769	Low
chr2B_part2	271726653	271887268	id-1770	Low
chr2B_part2	273481886	273540954	id-1771	Low
chr2B_part2	274471818	274978667	id-1772	Low
chr2B_part2	276309484	276408169	id-1773	Low
chr2B_part2	277350532	277420978	id-1774	Low
chr2B_part2	278412175	278466323	id-1775	Low
chr2B_part2	278586022	278650459	id-1776	Low
chr2B_part2	279862439	279962482	id-1777	Low
chr2B_part2	279978144	280423835	id-1778	Low
chr2B_part2	280426130	280494463	id-1779	Low
chr2B_part2	280835212	280907948	id-1780	Low
chr2B_part2	280908475	280981614	id-1781	Low
chr2B_part2	283684991	283767667	id-1782	Low
chr2B_part2	285554448	285614412	id-1783	Low
chr2B_part2	286283622	286506577	id-1784	Low
chr2B_part2	289757182	289810820	id-1785	Low
chr2B_part2	290372746	290443937	id-1786	Low
chr2B_part2	290524062	290894108	id-1787	Low
chr2B_part2	291299111	291471583	id-1788	Low
chr2B_part2	291472534	291619335	id-1789	Low
chr2B_part2	293102256	293155393	id-1790	Low
chr2B_part2	293194587	293247686	id-1791	Low
chr2B_part2	293273285	293409097	id-1792	Low
chr2B_part2	293411759	293466609	id-1793	Low
chr2B_part2	294020535	294093000	id-1794	Low
chr2B_part2	294167464	294234783	id-1795	Low
chr2B_part2	294305171	294565763	id-1796	Low
chr2B_part2	295553353	295605512	id-1797	Low
chr2B_part2	295655447	295706070	id-1798	Low
chr2B_part2	295720108	295772288	id-1799	Low
chr2B_part2	297329955	297441963	id-1800	Low
chr2B_part2	297493909	297592171	id-1801	Low
chr2B_part2	297871104	297930515	id-1802	Low
chr2B_part2	298123320	298281763	id-1803	Low
chr2B_part2	302545369	302643784	id-1804	Low
chr2B_part2	302968384	303488991	id-1805	Low
chr2B_part2	303489586	303836693	id-1806	Low
chr2B_part2	304233681	304660895	id-1807	Low
chr2B_part2	304661585	305339013	id-1808	Low
chr2B_part2	305355901	305574519	id-1809	Low
chr2B_part2	305575089	305678329	id-1810	Low
chr2B_part2	305678858	305954078	id-1811	Low
chr2B_part2	305960748	306220381	id-1812	Low
chr2B_part2	306240185	306938442	id-1813	Low
chr2B_part2	306939032	307039413	id-1814	Low
chr2B_part2	307040036	307638634	id-1815	Low
chr2B_part2	307664575	308488202	id-1816	Low
chr2B_part2	308488773	308566998	id-1817	Low
chr2B_part2	308568660	308627147	id-1818	Low
chr2B_part2	308628849	308740839	id-1819	Low
chr2B_part2	308766371	308872821	id-1820	Low
chr2B_part2	315396891	315831516	id-1821	Low
chr2B_part2	318599407	318753284	id-1822	Low
chr2B_part2	318753796	318809671	id-1823	Low
chr2B_part2	318920361	318974564	id-1824	Low
chr2B_part2	318985273	319193687	id-1825	Low
chr2B_part2	319364263	319785876	id-1826	Low
chr2B_part2	320342497	320505601	id-1827	Low
chr2B_part2	320945306	321036073	id-1828	Low
chr2B_part2	321371000	321437248	id-1829	Low
chr2B_part2	321834337	321940998	id-1830	Low
chr2B_part2	321941505	322111682	id-1831	Low
chr2B_part2	323774932	323891421	id-1832	Low
chr2B_part2	323952818	324061972	id-1833	Low
chr2B_part2	324721694	324778555	id-1834	Low
chr2B_part2	324824548	324874920	id-1835	Low
chr2B_part2	324962548	325030387	id-1836	Low
chr2B_part2	325569206	325823755	id-1837	Low
chr2B_part2	326162176	326276043	id-1838	Low
chr2B_part2	326536533	326594844	id-1839	Low
chr2B_part2	326664539	326795445	id-1840	Low
chr2B_part2	327301262	327362887	id-1841	Low
chr2B_part2	327458999	327564866	id-1842	Low
chr2B_part2	327647626	327860559	id-1843	Low
chr2B_part2	327862244	327939752	id-1844	Low
chr2B_part2	327940369	328071228	id-1845	Low
chr2B_part2	328170364	328226311	id-1846	Low
chr2B_part2	328613411	328678401	id-1847	Low
chr2B_part2	328744972	328797637	id-1848	Low
chr2B_part2	328824796	328902832	id-1849	Low
chr2B_part2	328943976	328949604	id-1850	High
chr2B_part2	328959035	328964134	id-1851	High
chr2B_part2	329518105	329622342	id-1852	Low
chr2B_part2	329622858	329792578	id-1853	Low
chr2B_part2	331337476	331400035	id-1854	Low
chr2B_part2	333023085	333241103	id-1855	Low
chr2B_part2	333302136	333551235	id-1856	Low
chr2B_part2	333551769	333631464	id-1857	Low
chr2B_part2	333633155	333750912	id-1858	Low
chr2B_part2	333839116	333923177	id-1859	Low
chr2B_part2	334018137	334102641	id-1860	Low
chr2B_part2	334123904	334570005	id-1861	Low
chr2B_part2	334658759	334720466	id-1862	Low
chr2B_part2	334940498	335284507	id-1863	Low
chr2B_part2	335305033	335367465	id-1864	Low
chr2B_part2	336066431	336210221	id-1865	Low
chr2B_part2	336452420	336583341	id-1866	Low
chr2B_part2	338628859	338693881	id-1867	Low
chr2B_part2	340107854	340113190	id-1868	High
chr2B_part2	340178857	340233068	id-1869	Low
chr2B_part2	340233646	340286504	id-1870	Low
chr2B_part2	340321189	340575552	id-1871	Low
chr2B_part2	340576842	340739098	id-1872	Low
chr2B_part2	340875920	340929984	id-1873	Low
chr2B_part2	340930598	341055623	id-1874	Low
chr2B_part2	341133123	341192837	id-1875	Low
chr2B_part2	341195009	341265199	id-1876	Low
chr2B_part2	341266749	341343420	id-1877	Low
chr2B_part2	341344020	342058860	id-1878	Low
chr2B_part2	346071900	346700388	id-1879	Low
chr2B_part2	346702630	346812666	id-1880	Low
chr2D_part1	810885	870686	id-1881	Low
chr2D_part1	885510	1061034	id-1882	Low
chr2D_part1	1109745	1167117	id-1883	Low
chr2D_part1	1339218	1391215	id-1884	Low
chr2D_part1	2361175	2473817	id-1885	Low
chr2D_part1	2687198	2692703	id-1886	High
chr2D_part1	9372812	9560124	id-1887	Low
chr2D_part1	14977013	15115060	id-1888	Low
chr2D_part1	15116061	15186797	id-1889	Low
chr2D_part1	15218543	15270317	id-1890	Low
chr2D_part1	15473686	15524244	id-1891	Low
chr2D_part1	15524874	15583942	id-1892	Low
chr2D_part1	16252760	16354504	id-1893	Low
chr2D_part1	16501653	16574724	id-1894	Low
chr2D_part1	17320337	17376633	id-1895	Low
chr2D_part1	17596340	17651850	id-1896	Low
chr2D_part1	17655459	17767467	id-1897	Low
chr2D_part1	18077333	18138727	id-1898	Low
chr2D_part1	19682912	19843206	id-1899	Low
chr2D_part1	19845931	20182724	id-1900	Low
chr2D_part1	20195055	20303388	id-1901	Low
chr2D_part1	20380883	20620384	id-1902	Low
chr2D_part1	21001768	21015119	id-1903	High
chr2D_part1	21032095	21195953	id-1904	Low
chr2D_part1	21196533	21505327	id-1905	Low
chr2D_part1	21615254	21684069	id-1906	Low
chr2D_part1	21690725	21789784	id-1907	Low
chr2D_part1	21912856	21918481	id-1908	High
chr2D_part1	21933556	21938802	id-1909	High
chr2D_part1	21952911	22050403	id-1910	Low
chr2D_part1	23587168	23659715	id-1911	Low
chr2D_part1	23659930	23665785	id-1912	High
chr2D_part1	23878647	23935632	id-1913	Low
chr2D_part1	45959362	46009626	id-1914	Low
chr2D_part1	60785891	60837197	id-1915	Low
chr2D_part1	60837975	60918153	id-1916	Low
chr2D_part1	61021095	61108833	id-1917	Low
chr2D_part1	61109370	61226659	id-1918	Low
chr2D_part1	61348730	61450355	id-1919	Low
chr2D_part1	61451435	61748312	id-1920	Low
chr2D_part1	62119896	62184889	id-1921	Low
chr2D_part1	62312576	62370035	id-1922	Low
chr2D_part1	62405938	62550603	id-1923	Low
chr2D_part1	62742858	62948230	id-1924	Low
chr2D_part1	63389602	63395438	id-1925	High
chr2D_part1	65568691	65637384	id-1926	Low
chr2D_part1	69152583	69216455	id-1927	Low
chr2D_part1	69422650	69493131	id-1928	Low
chr2D_part1	91406870	91416272	id-1929	High
chr2D_part1	133276221	133281879	id-1930	High
chr2D_part1	158380039	158501246	id-1931	Low
chr2D_part1	181362780	181413173	id-1932	Low
chr2D_part1	184058505	184772850	id-1933	Low
chr2D_part1	193855305	193912003	id-1934	Low
chr2D_part1	202785084	202790721	id-1935	High
chr2D_part1	269967665	270050007	id-1936	Low
chr2D_part1	271544256	271695905	id-1937	Low
chr2D_part1	272258790	272358317	id-1938	Low
chr2D_part1	290894024	290948508	id-1939	Low
chr2D_part1	373910485	373918240	id-1940	High
chr2D_part1	373919649	373934205	id-1941	High
chr2D_part1	373944428	373950398	id-1942	High
chr2D_part1	373953014	373958993	id-1943	High
chr2D_part1	374045493	374054661	id-1944	High
chr2D_part1	374064864	374071413	id-1945	High
chr2D_part1	374073195	374079277	id-1946	High
chr2D_part1	397187343	397243598	id-1947	Low
chr2D_part1	416733400	416796782	id-1948	Low
chr2D_part1	454736659	454800349	id-1949	Low
chr2D_part2	88262549	88314037	id-1950	Low
chr2D_part2	130777173	131198767	id-1951	Low
chr2D_part2	137950246	138075490	id-1952	Low
chr2D_part2	139294561	139351587	id-1953	Low
chr2D_part2	139625484	139738875	id-1954	Low
chr2D_part2	139792100	140221761	id-1955	Low
chr2D_part2	140362084	140420803	id-1956	Low
chr2D_part2	140558896	141162847	id-1957	Low
chr2D_part2	141890363	141943786	id-1958	Low
chr2D_part2	142684011	143111530	id-1959	Low
chr2D_part2	143424524	143487762	id-1960	Low
chr2D_part2	144007807	144133775	id-1961	Low
chr2D_part2	144538106	144695090	id-1962	Low
chr2D_part2	145208846	145272697	id-1963	Low
chr2D_part2	145491934	145578460	id-1964	Low
chr2D_part2	145592649	145691304	id-1965	Low
chr2D_part2	145755086	145979812	id-1966	Low
chr2D_part2	146363665	146436263	id-1967	Low
chr2D_part2	146583136	146701333	id-1968	Low
chr2D_part2	147468424	147537721	id-1969	Low
chr2D_part2	147568296	147637038	id-1970	Low
chr2D_part2	147742547	147809162	id-1971	Low
chr2D_part2	152100967	152224963	id-1972	Low
chr2D_part2	162451998	162517507	id-1973	Low
chr2D_part2	173361191	173582021	id-1974	Low
chr2D_part2	173585119	173638093	id-1975	Low
chr2D_part2	173660143	173777130	id-1976	Low
chr2D_part2	173882933	174237843	id-1977	Low
chr2D_part2	174258444	175227185	id-1978	Low
chr2D_part2	175227699	176887291	id-1979	Low
chr2D_part2	176887899	178576769	id-1980	Low
chr2D_part2	178577668	178683791	id-1981	Low
chr2D_part2	178694365	178902851	id-1982	Low
chr2D_part2	178903530	178973203	id-1983	Low
chr2D_part2	178975713	179559873	id-1984	Low
chr2D_part2	179561926	179664549	id-1985	Low
chr2D_part2	179665064	179762766	id-1986	Low
chr2D_part2	179763345	180038596	id-1987	Low
chr2D_part2	180039128	180119283	id-1988	Low
chr2D_part2	180120108	180263055	id-1989	Low
chr2D_part2	180263668	180739293	id-1990	Low
chr2D_part2	180739814	181103795	id-1991	Low
chr2D_part2	181104587	183192819	id-1992	Low
chr2D_part2	183193325	183395304	id-1993	Low
chr2D_part2	183395943	183662221	id-1994	Low
chr2D_part2	183662762	183718574	id-1995	Low
chr2D_part2	183733223	184130759	id-1996	Low
chr2D_part2	184149713	185267134	id-1997	Low
chr2D_part2	185288149	185494157	id-1998	Low
chr2D_part2	185521688	185904908	id-1999	Low
chr2D_part2	185905485	186424854	id-2000	Low
[truncated: 5,777 more rows]
