# Supplementary material for: DAWN: a resource for yielding insights into the diversity among wheat genomes
Source: BMC Genomics. 2018 Dec 17;19:941. doi: 10.1186/s12864-018-5228-2 (PMC6296097; doi:10.1186/s12864-018-5228-2)
Supplement: Supplementary file 6 — ZIP file containing BED5 format files of high and low read coverage regions. BED5 format file for each WGS accession. The score column (5th column) indicates if the feature (row) represents a region which has >2*SD above (High) or below (Low) the mean read coverage. (ZIP 1455 kb) [file 12864_2018_5228_MOESM6_ESM.zip › read_coverage_high_low/Pastor.realigned.bam.bw.high_low.bed]

chr1A_part1	5504951	5999366	id-1	Low
chr1A_part1	6025109	6339940	id-2	Low
chr1A_part1	9156492	9220709	id-3	Low
chr1A_part1	9245475	9332557	id-4	Low
chr1A_part1	9351011	9548044	id-5	Low
chr1A_part1	9653036	9763671	id-6	Low
chr1A_part1	9980745	10054003	id-7	Low
chr1A_part1	10132260	10143136	id-8	High
chr1A_part1	10249033	10369020	id-9	Low
chr1A_part1	10473835	10603235	id-10	Low
chr1A_part1	10648801	10707583	id-11	Low
chr1A_part1	10803844	10936740	id-12	Low
chr1A_part1	10964527	10972342	id-13	High
chr1A_part1	10972924	11063568	id-14	Low
chr1A_part1	11392217	11529082	id-15	Low
chr1A_part1	11579950	11639168	id-16	Low
chr1A_part1	11742068	11804498	id-17	Low
chr1A_part1	12204692	12213691	id-18	High
chr1A_part1	12509237	12567127	id-19	Low
chr1A_part1	12919828	13084010	id-20	Low
chr1A_part1	13084769	13192097	id-21	Low
chr1A_part1	13274629	13412783	id-22	Low
chr1A_part1	13497553	13547699	id-23	Low
chr1A_part1	14784348	14792594	id-24	High
chr1A_part1	14794950	14801414	id-25	High
chr1A_part1	14857296	14924391	id-26	Low
chr1A_part1	15005378	15143797	id-27	Low
chr1A_part1	15238629	15244198	id-28	High
chr1A_part1	15341940	15349312	id-29	High
chr1A_part1	15370082	15377248	id-30	High
chr1A_part1	16436086	16498564	id-31	Low
chr1A_part1	16515981	16815161	id-32	Low
chr1A_part1	18865276	18953703	id-33	Low
chr1A_part1	18954428	19005888	id-34	Low
chr1A_part1	19127284	19138251	id-35	High
chr1A_part1	19176004	19262547	id-36	Low
chr1A_part1	19274933	19448692	id-37	Low
chr1A_part1	19553326	19624787	id-38	Low
chr1A_part1	19780875	19848045	id-39	Low
chr1A_part1	20534550	20543169	id-40	High
chr1A_part1	21072486	21102024	id-41	High
chr1A_part1	21103964	21109703	id-42	High
chr1A_part1	21244792	21252796	id-43	High
chr1A_part1	22100353	22188697	id-44	Low
chr1A_part1	22212957	22267474	id-45	Low
chr1A_part1	22324502	22334864	id-46	High
chr1A_part1	22336367	22343224	id-47	High
chr1A_part1	23972282	24072876	id-48	Low
chr1A_part1	24582247	24657069	id-49	Low
chr1A_part1	24659845	24768773	id-50	Low
chr1A_part1	24959702	25022595	id-51	Low
chr1A_part1	26394638	26474960	id-52	Low
chr1A_part1	26722205	26817652	id-53	Low
chr1A_part1	27645252	27701780	id-54	Low
chr1A_part1	30653161	30728772	id-55	Low
chr1A_part1	32097675	32104080	id-56	High
chr1A_part1	32104629	32110800	id-57	High
chr1A_part1	32620501	32671452	id-58	Low
chr1A_part1	39513282	39567382	id-59	Low
chr1A_part1	39678256	39756326	id-60	Low
chr1A_part1	41867454	41880761	id-61	High
chr1A_part1	41891876	41908267	id-62	High
chr1A_part1	41908974	41924990	id-63	High
chr1A_part1	41924517	42010522	id-64	Low
chr1A_part1	42215946	42223750	id-65	High
chr1A_part1	42292730	42355033	id-66	Low
chr1A_part1	43404392	43456455	id-67	Low
chr1A_part1	44117658	44172840	id-68	Low
chr1A_part1	44360936	44366656	id-69	High
chr1A_part1	44612089	44679428	id-70	Low
chr1A_part1	45158972	45213328	id-71	Low
chr1A_part1	46536092	46810723	id-72	Low
chr1A_part1	48758035	48767261	id-73	High
chr1A_part1	49387690	49466541	id-74	Low
chr1A_part1	52064532	52140264	id-75	Low
chr1A_part1	53696322	53770622	id-76	Low
chr1A_part1	54892630	54960137	id-77	Low
chr1A_part1	115052327	115057971	id-78	High
chr1A_part1	128028917	128042241	id-79	High
chr1A_part1	128042759	128048204	id-80	High
chr1A_part1	128049294	128054759	id-81	High
chr1A_part1	128070411	128076100	id-82	High
chr1A_part1	128178320	128190742	id-83	High
chr1A_part1	129392047	129398985	id-84	High
chr1A_part1	132432605	132488783	id-85	Low
chr1A_part1	177419054	177424980	id-86	High
chr1A_part1	177425734	177432239	id-87	High
chr1A_part1	177433459	177440025	id-88	High
chr1A_part1	177454313	177459669	id-89	High
chr1A_part1	177462309	177467454	id-90	High
chr1A_part1	177469083	177479110	id-91	High
chr1A_part1	177480009	177485743	id-92	High
chr1A_part1	177486293	177492161	id-93	High
chr1A_part1	177506227	177511357	id-94	High
chr1A_part1	177514032	177525002	id-95	High
chr1A_part1	177525670	177539236	id-96	High
chr1A_part1	189916643	189922553	id-97	High
chr1A_part1	212390860	212458522	id-98	Low
chr1A_part1	212605104	212668444	id-99	Low
chr1A_part1	212965264	213051030	id-100	Low
chr1A_part1	213051620	213125133	id-101	Low
chr1A_part1	213158757	213209750	id-102	Low
chr1A_part1	213514660	213585448	id-103	Low
chr1A_part1	213969484	214029730	id-104	Low
chr1A_part1	214232970	214303369	id-105	Low
chr1A_part1	214316848	214383634	id-106	Low
chr1A_part1	214438866	214523739	id-107	Low
chr1A_part1	214695968	214772213	id-108	Low
chr1A_part1	214929561	215011584	id-109	Low
chr1A_part1	215065812	215143208	id-110	Low
chr1A_part1	215213103	215269612	id-111	Low
chr1A_part1	221775958	221781353	id-112	High
chr1A_part1	238105960	238156613	id-113	Low
chr1A_part1	259987069	260051635	id-114	Low
chr1A_part1	260598994	260650122	id-115	Low
chr1A_part1	279837246	279842953	id-116	High
chr1A_part1	294861479	294870014	id-117	High
chr1A_part1	304512533	304698424	id-118	Low
chr1A_part1	319477435	319483030	id-119	High
chr1A_part1	323998308	324056659	id-120	Low
chr1A_part1	332253553	332319691	id-121	Low
chr1A_part1	353505925	353573337	id-122	Low
chr1A_part1	354002464	354053743	id-123	Low
chr1A_part1	369145425	369218018	id-124	Low
chr1A_part1	372986750	373257959	id-125	Low
chr1A_part1	381329243	381408310	id-126	Low
chr1A_part1	382110138	382189087	id-127	Low
chr1A_part1	382327959	382378160	id-128	Low
chr1A_part1	382390864	382442673	id-129	Low
chr1A_part1	382600047	382655528	id-130	Low
chr1A_part1	383071029	384164904	id-131	Low
chr1A_part1	384482847	384545086	id-132	Low
chr1A_part1	384640965	384734229	id-133	Low
chr1A_part1	385164580	385225355	id-134	Low
chr1A_part1	386317865	386370222	id-135	Low
chr1A_part1	386631437	386685738	id-136	Low
chr1A_part1	391676049	391760289	id-137	Low
chr1A_part1	391760936	391812795	id-138	Low
chr1A_part1	394429233	394534333	id-139	Low
chr1A_part1	397884357	397934433	id-140	Low
chr1A_part1	408416324	408467334	id-141	Low
chr1A_part1	414909156	414996015	id-142	Low
chr1A_part1	421163060	422057449	id-143	Low
chr1A_part1	425268801	425276039	id-144	High
chr1A_part1	433206842	433544783	id-145	Low
chr1A_part1	433545464	433801025	id-146	Low
chr1A_part1	435907218	435979889	id-147	Low
chr1A_part1	437241042	437384931	id-148	Low
chr1A_part1	438109686	438165906	id-149	Low
chr1A_part1	440717102	440769282	id-150	Low
chr1A_part1	449175432	449180637	id-151	High
chr1A_part1	464574648	464631713	id-152	Low
chr1A_part2	1757519	1812199	id-153	Low
chr1A_part2	2759160	2827401	id-154	Low
chr1A_part2	3035756	3229003	id-155	Low
chr1A_part2	9706588	9766875	id-156	Low
chr1A_part2	10709052	10763099	id-157	Low
chr1A_part2	11917277	12020813	id-158	Low
chr1A_part2	12401102	12476031	id-159	Low
chr1A_part2	24073251	24126305	id-160	Low
chr1A_part2	24475839	24541945	id-161	Low
chr1A_part2	25382826	25455193	id-162	Low
chr1A_part2	25614604	25679848	id-163	Low
chr1A_part2	35471901	35541867	id-164	Low
chr1A_part2	35611482	35681887	id-165	Low
chr1A_part2	36087225	36197685	id-166	Low
chr1A_part2	37987476	38047952	id-167	Low
chr1A_part2	40586694	40646936	id-168	Low
chr1A_part2	43429681	43679762	id-169	Low
chr1A_part2	43680484	43980572	id-170	Low
chr1A_part2	44781144	44836386	id-171	Low
chr1A_part2	59025398	59088226	id-172	Low
chr1A_part2	59321630	59400192	id-173	Low
chr1A_part2	59776092	59835517	id-174	Low
chr1A_part2	60686602	60761464	id-175	Low
chr1A_part2	64485332	64546024	id-176	Low
chr1A_part2	65196710	65261785	id-177	Low
chr1A_part2	67023386	67090280	id-178	Low
chr1A_part2	72911029	73013867	id-179	Low
chr1A_part2	73515960	73606681	id-180	Low
chr1A_part2	74234768	74287189	id-181	Low
chr1A_part2	74482255	74541797	id-182	Low
chr1A_part2	78219722	78300643	id-183	Low
chr1A_part2	79488412	79568720	id-184	Low
chr1A_part2	79593931	79663160	id-185	Low
chr1A_part2	81281652	81334601	id-186	Low
chr1A_part2	81871658	81943295	id-187	Low
chr1A_part2	82006779	82124739	id-188	Low
chr1A_part2	82453983	82576379	id-189	Low
chr1A_part2	83380700	83431527	id-190	Low
chr1A_part2	83929709	83986469	id-191	Low
chr1A_part2	89314118	89444685	id-192	Low
chr1A_part2	89446825	89504121	id-193	Low
chr1A_part2	93261192	93273799	id-194	High
chr1A_part2	93291020	93364656	id-195	Low
chr1A_part2	93376849	93447520	id-196	Low
chr1A_part2	93641748	93696970	id-197	Low
chr1A_part2	96414830	96466963	id-198	Low
chr1A_part2	96479140	96608655	id-199	Low
chr1A_part2	97762736	97826618	id-200	Low
chr1A_part2	99816161	99960293	id-201	Low
chr1A_part2	101380107	101541402	id-202	Low
chr1A_part2	103100035	103165930	id-203	Low
chr1A_part2	109192488	109352072	id-204	Low
chr1A_part2	109352740	109637268	id-205	Low
chr1A_part2	110828657	110890208	id-206	Low
chr1A_part2	111649966	111717766	id-207	Low
chr1A_part2	112226747	112283100	id-208	Low
chr1A_part2	113549973	113666805	id-209	Low
chr1A_part2	113668526	113763375	id-210	Low
chr1A_part2	113763991	113837503	id-211	Low
chr1A_part2	114851703	114903906	id-212	Low
chr1A_part2	115074185	115292912	id-213	Low
chr1A_part2	115530834	115583906	id-214	Low
chr1A_part2	117752777	117944549	id-215	Low
chr1A_part2	119260757	119324336	id-216	Low
chr1A_part2	119538037	119597352	id-217	Low
chr1B_part1	1527384	1779283	id-218	Low
chr1B_part1	1871090	2094054	id-219	Low
chr1B_part1	2094673	3164720	id-220	Low
chr1B_part1	4595723	4857736	id-221	Low
chr1B_part1	4858445	4956745	id-222	Low
chr1B_part1	5339185	5408808	id-223	Low
chr1B_part1	6680091	6745112	id-224	Low
chr1B_part1	6875011	7124253	id-225	Low
chr1B_part1	7298091	7306696	id-226	High
chr1B_part1	7552102	7849596	id-227	Low
chr1B_part1	7850565	7911879	id-228	Low
chr1B_part1	7912404	7991334	id-229	Low
chr1B_part1	8418500	8553428	id-230	Low
chr1B_part1	9628500	9640641	id-231	High
chr1B_part1	10074828	10080430	id-232	High
chr1B_part1	10128731	10271374	id-233	Low
chr1B_part1	10307091	10359489	id-234	Low
chr1B_part1	10411680	10572639	id-235	Low
chr1B_part1	10576203	11132688	id-236	Low
chr1B_part1	11181886	11409183	id-237	Low
chr1B_part1	11889506	12059952	id-238	Low
chr1B_part1	12147340	12296831	id-239	Low
chr1B_part1	12431948	12572427	id-240	Low
chr1B_part1	12627758	12784859	id-241	Low
chr1B_part1	12938236	12946374	id-242	High
chr1B_part1	13351105	13426860	id-243	Low
chr1B_part1	13488214	13515081	id-244	High
chr1B_part1	13529570	13534872	id-245	High
chr1B_part1	13553999	13560722	id-246	High
chr1B_part1	14338507	14429871	id-247	Low
chr1B_part1	14444273	14451185	id-248	High
chr1B_part1	14530515	14604804	id-249	Low
chr1B_part1	14946012	15026678	id-250	Low
chr1B_part1	15300993	15368530	id-251	Low
chr1B_part1	15588754	15654401	id-252	Low
chr1B_part1	15746993	15871620	id-253	Low
chr1B_part1	16236665	16302796	id-254	Low
chr1B_part1	16462018	16467496	id-255	High
chr1B_part1	16768826	16845285	id-256	Low
chr1B_part1	16898318	17065225	id-257	Low
chr1B_part1	17088315	17142175	id-258	Low
chr1B_part1	17148178	17247345	id-259	Low
chr1B_part1	17398396	17464282	id-260	Low
chr1B_part1	17831484	18470527	id-261	Low
chr1B_part1	18573192	18677623	id-262	Low
chr1B_part1	18684900	18870319	id-263	Low
chr1B_part1	18875458	19041308	id-264	Low
chr1B_part1	19080069	19231968	id-265	Low
chr1B_part1	19377815	19475713	id-266	Low
chr1B_part1	19477898	19551090	id-267	Low
chr1B_part1	19562155	19681284	id-268	Low
chr1B_part1	19681859	19863521	id-269	Low
chr1B_part1	20332206	20403757	id-270	Low
chr1B_part1	20455168	20553774	id-271	Low
chr1B_part1	20867065	21055811	id-272	Low
chr1B_part1	21056461	21161161	id-273	Low
chr1B_part1	21171964	21239710	id-274	Low
chr1B_part1	22401255	22462380	id-275	Low
chr1B_part1	24875595	24927058	id-276	Low
chr1B_part1	25019585	25078336	id-277	Low
chr1B_part1	25113362	25244819	id-278	Low
chr1B_part1	25588293	25594844	id-279	High
chr1B_part1	27364066	27672339	id-280	Low
chr1B_part1	27752229	28024895	id-281	Low
chr1B_part1	28167182	28303817	id-282	Low
chr1B_part1	28375761	28431944	id-283	Low
chr1B_part1	28511186	28523921	id-284	High
chr1B_part1	28851093	29003603	id-285	Low
chr1B_part1	29512388	29780726	id-286	Low
chr1B_part1	29824342	30049561	id-287	Low
chr1B_part1	30050497	30180808	id-288	Low
chr1B_part1	30223794	30314668	id-289	Low
chr1B_part1	30404841	30543470	id-290	Low
chr1B_part1	30551428	30705169	id-291	Low
chr1B_part1	31017985	31157240	id-292	Low
chr1B_part1	31159981	31287974	id-293	Low
chr1B_part1	31288570	31414555	id-294	Low
chr1B_part1	31415114	31758742	id-295	Low
chr1B_part1	31759449	31812651	id-296	Low
chr1B_part1	34823169	34888636	id-297	Low
chr1B_part1	34924860	34982996	id-298	Low
chr1B_part1	35171359	35177193	id-299	High
chr1B_part1	36588277	36638704	id-300	Low
chr1B_part1	38916305	39069665	id-301	Low
chr1B_part1	41793770	41854818	id-302	Low
chr1B_part1	42245217	42252988	id-303	High
chr1B_part1	42589316	42718239	id-304	Low
chr1B_part1	43779296	43875047	id-305	Low
chr1B_part1	44467587	44473450	id-306	High
chr1B_part1	44488691	44496373	id-307	High
chr1B_part1	44497360	44506808	id-308	High
chr1B_part1	44690813	44800266	id-309	Low
chr1B_part1	45424453	45653282	id-310	Low
chr1B_part1	45654238	45735845	id-311	Low
chr1B_part1	46019091	46130940	id-312	Low
chr1B_part1	46173944	46224547	id-313	Low
chr1B_part1	47009381	47091845	id-314	Low
chr1B_part1	47216449	47505425	id-315	Low
chr1B_part1	47636414	47981587	id-316	Low
chr1B_part1	47982347	48091103	id-317	Low
chr1B_part1	48091608	48154478	id-318	Low
chr1B_part1	48155102	48264206	id-319	Low
chr1B_part1	48267503	48713702	id-320	Low
chr1B_part1	48781772	48849055	id-321	Low
chr1B_part1	48924418	48981016	id-322	Low
chr1B_part1	49020421	49087228	id-323	Low
chr1B_part1	49111295	49170156	id-324	Low
chr1B_part1	49222049	49436926	id-325	Low
chr1B_part1	49437431	49665231	id-326	Low
chr1B_part1	49677442	49750818	id-327	Low
chr1B_part1	49751964	49842233	id-328	Low
chr1B_part1	51105385	51539965	id-329	Low
chr1B_part1	51540920	51611641	id-330	Low
chr1B_part1	51720392	51770695	id-331	Low
chr1B_part1	60963581	61051070	id-332	Low
chr1B_part1	61178187	61229146	id-333	Low
chr1B_part1	61959695	62058473	id-334	Low
chr1B_part1	62059266	62194719	id-335	Low
chr1B_part1	62286350	62418689	id-336	Low
chr1B_part1	66350930	66356178	id-337	High
chr1B_part1	67184030	67236307	id-338	Low
chr1B_part1	67263479	67348657	id-339	Low
chr1B_part1	76834383	76839665	id-340	High
chr1B_part1	76870153	76875629	id-341	High
chr1B_part1	77066521	77072215	id-342	High
chr1B_part1	135965197	135972681	id-343	High
chr1B_part1	157474089	157480071	id-344	High
chr1B_part1	165258265	165416891	id-345	Low
chr1B_part1	236826486	236832237	id-346	High
chr1B_part1	236844776	236856514	id-347	High
chr1B_part1	236869755	236876021	id-348	High
chr1B_part1	237021179	237027526	id-349	High
chr1B_part1	237090975	237098045	id-350	High
chr1B_part1	237555027	237560093	id-351	High
chr1B_part1	237682670	237687748	id-352	High
chr1B_part1	237769647	237775288	id-353	High
chr1B_part1	239524072	239659425	id-354	Low
chr1B_part1	240761481	240816535	id-355	Low
chr1B_part1	240832779	240931186	id-356	Low
chr1B_part1	240978436	241062892	id-357	Low
chr1B_part1	241884266	241890118	id-358	High
chr1B_part1	241920351	241925366	id-359	High
chr1B_part1	241934977	241940171	id-360	High
chr1B_part1	243767996	243825017	id-361	Low
chr1B_part1	243979699	244075764	id-362	Low
chr1B_part1	244429474	244499430	id-363	Low
chr1B_part1	244651416	244736601	id-364	Low
chr1B_part1	244737363	244871197	id-365	Low
chr1B_part1	245133071	245233266	id-366	Low
chr1B_part1	248147102	248219514	id-367	Low
chr1B_part1	253018505	253024082	id-368	High
chr1B_part1	293481172	293561762	id-369	Low
chr1B_part1	296754807	296811518	id-370	Low
chr1B_part1	296812152	297012180	id-371	Low
chr1B_part1	297121617	297291460	id-372	Low
chr1B_part1	299853600	299906062	id-373	Low
chr1B_part1	301285088	301396482	id-374	Low
chr1B_part1	301397192	301474564	id-375	Low
chr1B_part1	301475954	301565020	id-376	Low
chr1B_part1	301566443	301637778	id-377	Low
chr1B_part1	301638340	301697884	id-378	Low
chr1B_part1	301698566	301775862	id-379	Low
chr1B_part1	301816661	301975377	id-380	Low
chr1B_part1	302064505	302130191	id-381	Low
chr1B_part1	302130981	302200868	id-382	Low
chr1B_part1	302332517	302460216	id-383	Low
chr1B_part1	305082054	305137688	id-384	Low
chr1B_part1	305177775	305269380	id-385	Low
chr1B_part1	305303110	305418164	id-386	Low
chr1B_part1	305478916	305541621	id-387	Low
chr1B_part1	305543217	305719120	id-388	Low
chr1B_part1	305719734	305842987	id-389	Low
chr1B_part1	305876149	306064399	id-390	Low
chr1B_part1	306093223	306228389	id-391	Low
chr1B_part1	306288510	306432745	id-392	Low
chr1B_part1	306433283	306507953	id-393	Low
chr1B_part1	306513292	306572616	id-394	Low
chr1B_part1	306573117	306642713	id-395	Low
chr1B_part1	306643317	306698749	id-396	Low
chr1B_part1	306711850	306861024	id-397	Low
chr1B_part1	306938798	306998954	id-398	Low
chr1B_part1	307011131	307139325	id-399	Low
chr1B_part1	307174096	307404259	id-400	Low
chr1B_part1	307477930	307606224	id-401	Low
chr1B_part1	307610790	308011720	id-402	Low
chr1B_part1	308053788	308113941	id-403	Low
chr1B_part1	308179797	308329998	id-404	Low
chr1B_part1	308385216	308441821	id-405	Low
chr1B_part1	308442367	308508943	id-406	Low
chr1B_part1	308509613	308568010	id-407	Low
chr1B_part1	308614392	308904033	id-408	Low
chr1B_part1	308909556	309167892	id-409	Low
chr1B_part1	312365123	312453815	id-410	Low
chr1B_part1	313680455	313747243	id-411	Low
chr1B_part1	314579724	314637923	id-412	Low
chr1B_part1	314638704	314711086	id-413	Low
chr1B_part1	314747400	315382631	id-414	Low
chr1B_part1	315391014	315456150	id-415	Low
chr1B_part1	315456887	315520175	id-416	Low
chr1B_part1	315536011	316291260	id-417	Low
chr1B_part1	316291950	316605244	id-418	Low
chr1B_part1	316606778	316757091	id-419	Low
chr1B_part1	316790401	317009484	id-420	Low
chr1B_part1	317011079	317080608	id-421	Low
chr1B_part1	317123909	317183477	id-422	Low
chr1B_part1	317189551	317316715	id-423	Low
chr1B_part1	317490225	317572380	id-424	Low
chr1B_part1	317587294	317792225	id-425	Low
chr1B_part1	317794687	317846944	id-426	Low
chr1B_part1	317917094	317991336	id-427	Low
chr1B_part1	318001448	321250933	id-428	Low
chr1B_part1	321251727	321595176	id-429	Low
chr1B_part1	321596326	321681161	id-430	Low
chr1B_part1	321694783	321875795	id-431	Low
chr1B_part1	321915491	322095814	id-432	Low
chr1B_part1	322118025	322277552	id-433	Low
chr1B_part1	322278258	322360557	id-434	Low
chr1B_part1	328439410	328637447	id-435	Low
chr1B_part1	328881450	328943231	id-436	Low
chr1B_part1	329966052	330230061	id-437	Low
chr1B_part1	330234085	330366770	id-438	Low
chr1B_part1	331513322	331522227	id-439	High
chr1B_part1	331532472	331542217	id-440	High
chr1B_part1	336275800	336351288	id-441	Low
chr1B_part1	365318089	365370414	id-442	Low
chr1B_part1	368603616	368608913	id-443	High
chr1B_part1	372409378	372637184	id-444	Low
chr1B_part1	374378088	374463244	id-445	Low
chr1B_part1	374597283	374662024	id-446	Low
chr1B_part1	381593059	381649322	id-447	Low
chr1B_part1	382387595	382510047	id-448	Low
chr1B_part1	382922168	382973111	id-449	Low
chr1B_part1	391471109	391555732	id-450	Low
chr1B_part1	394188541	394331389	id-451	Low
chr1B_part1	398458362	398510867	id-452	Low
chr1B_part1	400888484	400952037	id-453	Low
chr1B_part1	418260373	418348934	id-454	Low
chr1B_part1	418713257	418775436	id-455	Low
chr1B_part1	434835020	435042030	id-456	Low
chr1B_part2	16805987	16856581	id-457	Low
chr1B_part2	16940157	17001521	id-458	Low
chr1B_part2	17315896	17467278	id-459	Low
chr1B_part2	17472974	17528079	id-460	Low
chr1B_part2	18303705	18596094	id-461	Low
chr1B_part2	18603240	18655471	id-462	Low
chr1B_part2	37527479	37587509	id-463	Low
chr1B_part2	42672715	42733895	id-464	Low
chr1B_part2	45412427	45467601	id-465	Low
chr1B_part2	57658082	57710385	id-466	Low
chr1B_part2	89668858	90492847	id-467	Low
chr1B_part2	91761072	91869536	id-468	Low
chr1B_part2	92061150	92237673	id-469	Low
chr1B_part2	92401816	92459735	id-470	Low
chr1B_part2	93032538	93132935	id-471	Low
chr1B_part2	93191267	93296533	id-472	Low
chr1B_part2	93345634	93441557	id-473	Low
chr1B_part2	93454312	93650752	id-474	Low
chr1B_part2	94008178	94113121	id-475	Low
chr1B_part2	97218759	97340421	id-476	Low
chr1B_part2	97465670	97525633	id-477	Low
chr1B_part2	101063269	101182688	id-478	Low
chr1B_part2	101649470	101709430	id-479	Low
chr1B_part2	104368836	104457202	id-480	Low
chr1B_part2	104786705	104859557	id-481	Low
chr1B_part2	104897258	105001221	id-482	Low
chr1B_part2	105646834	105712874	id-483	Low
chr1B_part2	117220729	117284966	id-484	Low
chr1B_part2	125284745	125440018	id-485	Low
chr1B_part2	126273773	126345780	id-486	Low
chr1B_part2	126352640	126477046	id-487	Low
chr1B_part2	126850315	126922194	id-488	Low
chr1B_part2	127465234	127524573	id-489	Low
chr1B_part2	146355253	146445632	id-490	Low
chr1B_part2	149311239	149384986	id-491	Low
chr1B_part2	150415089	150503267	id-492	Low
chr1B_part2	151256445	151372486	id-493	Low
chr1B_part2	151374134	151455651	id-494	Low
chr1B_part2	151456153	151661413	id-495	Low
chr1B_part2	151688343	151761562	id-496	Low
chr1B_part2	151813954	152008766	id-497	Low
chr1B_part2	152059253	152194924	id-498	Low
chr1B_part2	152296447	152367417	id-499	Low
chr1B_part2	153543453	153633826	id-500	Low
chr1B_part2	153695394	153829652	id-501	Low
chr1B_part2	153834148	153917256	id-502	Low
chr1B_part2	164371177	164428812	id-503	Low
chr1B_part2	166303668	166519032	id-504	Low
chr1B_part2	166602666	166712050	id-505	Low
chr1B_part2	167255207	167581117	id-506	Low
chr1B_part2	168836849	169328695	id-507	Low
chr1B_part2	169539017	169609251	id-508	Low
chr1B_part2	169661030	169734841	id-509	Low
chr1B_part2	170008932	171437614	id-510	Low
chr1B_part2	174525270	174599466	id-511	Low
chr1B_part2	187437312	187505315	id-512	Low
chr1B_part2	187529623	187580644	id-513	Low
chr1B_part2	187678166	187770992	id-514	Low
chr1B_part2	193037342	193091552	id-515	Low
chr1B_part2	193092080	193174865	id-516	Low
chr1B_part2	193295593	193912544	id-517	Low
chr1B_part2	193993306	194044307	id-518	Low
chr1B_part2	194142437	194219604	id-519	Low
chr1B_part2	194220117	194273240	id-520	Low
chr1B_part2	194275198	194399764	id-521	Low
chr1B_part2	195433437	195444457	id-522	High
chr1B_part2	195538098	195592252	id-523	Low
chr1B_part2	196468053	196529416	id-524	Low
chr1B_part2	197587237	197690626	id-525	Low
chr1B_part2	197698898	197749341	id-526	Low
chr1B_part2	198681492	198840981	id-527	Low
chr1B_part2	198903975	199088235	id-528	Low
chr1B_part2	199378626	199658880	id-529	Low
chr1B_part2	199700506	199934890	id-530	Low
chr1B_part2	200378309	200604791	id-531	Low
chr1B_part2	200608337	200668941	id-532	Low
chr1B_part2	201775854	201828169	id-533	Low
chr1B_part2	202143644	202275680	id-534	Low
chr1B_part2	202289475	202374240	id-535	Low
chr1B_part2	203374624	203463954	id-536	Low
chr1B_part2	203475724	203672226	id-537	Low
chr1B_part2	204067345	204125841	id-538	Low
chr1B_part2	204126449	204225699	id-539	Low
chr1B_part2	207242701	207331558	id-540	Low
chr1B_part2	207478265	207723928	id-541	Low
chr1B_part2	210948529	211261660	id-542	Low
chr1B_part2	211262608	212384787	id-543	Low
chr1B_part2	212385619	212455890	id-544	Low
chr1B_part2	212466336	212557404	id-545	Low
chr1B_part2	212574656	212695108	id-546	Low
chr1B_part2	213235960	213567471	id-547	Low
chr1B_part2	213857475	213910864	id-548	Low
chr1B_part2	214118000	214183498	id-549	Low
chr1B_part2	214253863	214316740	id-550	Low
chr1B_part2	214591210	214764794	id-551	Low
chr1B_part2	214863093	214945649	id-552	Low
chr1B_part2	215012014	215063004	id-553	Low
chr1B_part2	215170217	215256343	id-554	Low
chr1B_part2	216550585	216563526	id-555	High
chr1B_part2	216564158	216570435	id-556	High
chr1B_part2	216574684	216581170	id-557	High
chr1B_part2	216581691	216604637	id-558	High
chr1B_part2	216605229	216614379	id-559	High
chr1B_part2	220033350	220190224	id-560	Low
chr1B_part2	220673917	220823015	id-561	Low
chr1B_part2	221847853	221925217	id-562	Low
chr1B_part2	221925898	222004970	id-563	Low
chr1B_part2	222159191	222237479	id-564	Low
chr1B_part2	222238265	222401627	id-565	Low
chr1B_part2	224366951	224843104	id-566	Low
chr1B_part2	224843699	225296469	id-567	Low
chr1B_part2	225798007	225870502	id-568	Low
chr1B_part2	225875725	225884314	id-569	High
chr1B_part2	226418280	226521488	id-570	Low
chr1B_part2	226618640	226680020	id-571	Low
chr1B_part2	226941395	226996521	id-572	Low
chr1B_part2	227198617	227261843	id-573	Low
chr1B_part2	227466648	227527812	id-574	Low
chr1B_part2	227598784	227814869	id-575	Low
chr1B_part2	230036751	230114762	id-576	Low
chr1B_part2	233763771	233828722	id-577	Low
chr1B_part2	235358483	235756441	id-578	Low
chr1B_part2	235789733	235849356	id-579	Low
chr1B_part2	236867124	236927928	id-580	Low
chr1B_part2	237105920	237182717	id-581	Low
chr1B_part2	238687709	238739863	id-582	Low
chr1B_part2	238770926	238852584	id-583	Low
chr1B_part2	239992196	239997412	id-584	High
chr1B_part2	240902830	240962299	id-585	Low
chr1B_part2	243764665	243822399	id-586	Low
chr1B_part2	244318302	244402866	id-587	Low
chr1B_part2	244403152	244409621	id-588	High
chr1B_part2	247020372	247098980	id-589	Low
chr1B_part2	247099588	247183357	id-590	Low
chr1B_part2	248716266	248803498	id-591	Low
chr1B_part2	249688240	249745750	id-592	Low
chr1B_part2	249884068	249965034	id-593	Low
chr1B_part2	250769587	250908988	id-594	Low
chr1B_part2	250960469	251033831	id-595	Low
chr1D_part1	596518	646539	id-596	Low
chr1D_part1	650654	2045918	id-597	Low
chr1D_part1	8466202	8549525	id-598	Low
chr1D_part1	9638457	9648614	id-599	High
chr1D_part1	12758710	12819719	id-600	Low
chr1D_part1	12855048	12905442	id-601	Low
chr1D_part1	13186973	13254019	id-602	Low
chr1D_part1	13399852	13469845	id-603	Low
chr1D_part1	13860405	13989392	id-604	Low
chr1D_part1	14010345	14117029	id-605	Low
chr1D_part1	14307120	14373927	id-606	Low
chr1D_part1	14502156	14555776	id-607	Low
chr1D_part1	14558334	14622320	id-608	Low
chr1D_part1	14720910	15033205	id-609	Low
chr1D_part1	15789040	15874450	id-610	Low
chr1D_part1	15877316	16068916	id-611	Low
chr1D_part1	16286691	16351635	id-612	Low
chr1D_part1	16532763	16605145	id-613	Low
chr1D_part1	17251406	17260027	id-614	High
chr1D_part1	17289954	17374684	id-615	Low
chr1D_part1	18466889	18540044	id-616	Low
chr1D_part1	18576940	18684370	id-617	Low
chr1D_part1	19190027	19259569	id-618	Low
chr1D_part1	19272878	19342990	id-619	Low
chr1D_part1	19400784	19507123	id-620	Low
chr1D_part1	19570511	19705741	id-621	Low
chr1D_part1	19731308	19797303	id-622	Low
chr1D_part1	20459154	20557098	id-623	Low
chr1D_part1	20719002	20727952	id-624	High
chr1D_part1	21090715	21144270	id-625	Low
chr1D_part1	21459629	21467375	id-626	High
chr1D_part1	21468721	21474474	id-627	High
chr1D_part1	21549733	21617470	id-628	Low
chr1D_part1	21744169	21796940	id-629	Low
chr1D_part1	26261938	26267217	id-630	High
chr1D_part1	29882934	29888305	id-631	High
chr1D_part1	30419007	30425151	id-632	High
chr1D_part1	30428533	30434204	id-633	High
chr1D_part1	30442549	30448058	id-634	High
chr1D_part1	37114096	37119759	id-635	High
chr1D_part1	37573948	37774063	id-636	Low
chr1D_part1	38673352	38723780	id-637	Low
chr1D_part1	40227152	40470374	id-638	Low
chr1D_part1	40503094	40571812	id-639	Low
chr1D_part1	40629574	40790935	id-640	Low
chr1D_part1	41345812	41431021	id-641	Low
chr1D_part1	41638675	41693213	id-642	Low
chr1D_part1	42052239	42131782	id-643	Low
chr1D_part1	42398982	42468987	id-644	Low
chr1D_part1	42501822	42559398	id-645	Low
chr1D_part1	42901396	42973129	id-646	Low
chr1D_part1	43306817	43369270	id-647	Low
chr1D_part1	43460002	43528572	id-648	Low
chr1D_part1	43571193	43647598	id-649	Low
chr1D_part1	43648472	43710559	id-650	Low
chr1D_part1	43715202	43822008	id-651	Low
chr1D_part1	43833910	43948367	id-652	Low
chr1D_part1	43950500	44149965	id-653	Low
chr1D_part1	44175502	44252123	id-654	Low
chr1D_part1	44308292	44372248	id-655	Low
chr1D_part1	44373292	44517288	id-656	Low
chr1D_part1	44691472	44770446	id-657	Low
chr1D_part1	44855266	44919385	id-658	Low
chr1D_part1	44990132	44995898	id-659	High
chr1D_part1	45203057	45261560	id-660	Low
chr1D_part1	45281182	45335563	id-661	Low
chr1D_part1	45336262	45394850	id-662	Low
chr1D_part1	45409825	45484262	id-663	Low
chr1D_part1	45537777	45610873	id-664	Low
chr1D_part1	45721934	46092343	id-665	Low
chr1D_part1	46544801	46623303	id-666	Low
chr1D_part1	46678980	46729087	id-667	Low
chr1D_part1	47064845	47138161	id-668	Low
chr1D_part1	47712156	47799762	id-669	Low
chr1D_part1	47882901	47943905	id-670	Low
chr1D_part1	48919660	48970998	id-671	Low
chr1D_part1	49257558	49329528	id-672	Low
chr1D_part1	49809368	49883704	id-673	Low
chr1D_part1	95062840	95127838	id-674	Low
chr1D_part1	141288688	141355495	id-675	Low
chr1D_part1	158492914	158547886	id-676	Low
chr1D_part1	172464657	172534503	id-677	Low
chr1D_part1	210093783	210100880	id-678	High
chr1D_part1	210225608	210230944	id-679	High
chr1D_part1	210310398	210318258	id-680	High
chr1D_part1	319367656	319374179	id-681	High
chr1D_part1	373001240	373006464	id-682	High
chr1D_part1	398931718	398937632	id-683	High
chr1D_part1	407971924	408069510	id-684	Low
chr1D_part1	408251833	408343840	id-685	Low
chr1D_part1	408457083	408511088	id-686	Low
chr1D_part1	409100986	409162353	id-687	Low
chr1D_part1	409588418	409648814	id-688	Low
chr1D_part1	410859190	411000842	id-689	Low
chr1D_part1	411432813	411512116	id-690	Low
chr1D_part1	411580685	411698162	id-691	Low
chr1D_part1	411823088	411877953	id-692	Low
chr1D_part1	411905277	411991018	id-693	Low
chr1D_part1	412290734	412457358	id-694	Low
chr1D_part1	412552369	412618552	id-695	Low
chr1D_part1	412639537	412780053	id-696	Low
chr1D_part1	413081010	413140557	id-697	Low
chr1D_part1	413239150	413291418	id-698	Low
chr1D_part1	413415803	413577957	id-699	Low
chr1D_part1	413598237	413658799	id-700	Low
chr1D_part1	414040486	414127688	id-701	Low
chr1D_part1	414358501	414437715	id-702	Low
chr1D_part1	414620448	414679948	id-703	Low
chr1D_part1	414776247	414893862	id-704	Low
chr1D_part1	414940772	415053962	id-705	Low
chr1D_part1	415647799	415704103	id-706	Low
chr1D_part1	434370611	434612948	id-707	Low
chr1D_part1	434614053	435046794	id-708	Low
chr1D_part1	435815793	435868845	id-709	Low
chr1D_part1	439547143	439552146	id-710	High
chr2A_part1	329	52757	id-711	Low
chr2A_part1	1488434	1518153	id-712	High
chr2A_part1	1819960	1841476	id-713	High
chr2A_part1	1842167	1860381	id-714	High
chr2A_part1	1861051	1876598	id-715	High
chr2A_part1	1877804	1888927	id-716	High
chr2A_part1	1899421	1909603	id-717	High
chr2A_part1	1915181	1929599	id-718	High
chr2A_part1	1941259	1954493	id-719	High
chr2A_part1	1955027	1960225	id-720	High
chr2A_part1	2057695	2063365	id-721	High
chr2A_part1	2071527	2078052	id-722	High
chr2A_part1	2168910	2182251	id-723	High
chr2A_part1	2182929	2192366	id-724	High
chr2A_part1	2193415	2203081	id-725	High
chr2A_part1	2203655	2214168	id-726	High
chr2A_part1	2218834	2240541	id-727	High
chr2A_part1	2246542	2252224	id-728	High
chr2A_part1	3169250	3232540	id-729	Low
chr2A_part1	3251550	3315007	id-730	Low
chr2A_part1	6783233	6868790	id-731	Low
chr2A_part1	7795103	7800318	id-732	High
chr2A_part1	8017880	8027223	id-733	High
chr2A_part1	9433890	9511348	id-734	Low
chr2A_part1	10486450	10493382	id-735	High
chr2A_part1	10498881	10506188	id-736	High
chr2A_part1	10509702	10516399	id-737	High
chr2A_part1	10641849	10700825	id-738	Low
chr2A_part1	10914570	10982149	id-739	Low
chr2A_part1	11003779	11213716	id-740	Low
chr2A_part1	11214232	11532549	id-741	Low
chr2A_part1	13106774	13117372	id-742	High
chr2A_part1	13118833	13140057	id-743	High
chr2A_part1	18270480	18276498	id-744	High
chr2A_part1	18277248	18295690	id-745	High
chr2A_part1	18310332	18315358	id-746	High
chr2A_part1	18318262	18323611	id-747	High
chr2A_part1	23940018	23946420	id-748	High
chr2A_part1	32613008	32670615	id-749	Low
chr2A_part1	35991072	36005817	id-750	High
chr2A_part1	36007745	36012910	id-751	High
chr2A_part1	36060927	36117563	id-752	Low
chr2A_part1	42079846	42139548	id-753	Low
chr2A_part1	42407184	42468065	id-754	Low
chr2A_part1	43301904	43370605	id-755	Low
chr2A_part1	43862941	43918021	id-756	Low
chr2A_part1	44972884	45024175	id-757	Low
chr2A_part1	45144501	46070630	id-758	Low
chr2A_part1	46377715	46915494	id-759	Low
chr2A_part1	47179270	47446363	id-760	Low
chr2A_part1	48063065	48133250	id-761	Low
chr2A_part1	58461075	58467279	id-762	High
chr2A_part1	60248377	60711092	id-763	Low
chr2A_part1	60857078	60922546	id-764	Low
chr2A_part1	61384387	61465993	id-765	Low
chr2A_part1	61514115	61565041	id-766	Low
chr2A_part1	61853622	61958099	id-767	Low
chr2A_part1	61964798	62126515	id-768	Low
chr2A_part1	65710435	65784854	id-769	Low
chr2A_part1	68734915	68786604	id-770	Low
chr2A_part1	71177768	71271781	id-771	Low
chr2A_part1	71523840	71582970	id-772	Low
chr2A_part1	71643596	71705257	id-773	Low
chr2A_part1	71789892	71800967	id-774	High
chr2A_part1	71803553	71854410	id-775	Low
chr2A_part1	71985090	72058993	id-776	Low
chr2A_part1	72318061	72327007	id-777	High
chr2A_part1	79210150	79296119	id-778	Low
chr2A_part1	83204291	83426960	id-779	Low
chr2A_part1	83440319	83590146	id-780	Low
chr2A_part1	85050800	85245608	id-781	Low
chr2A_part1	85612066	85812709	id-782	Low
chr2A_part1	86909941	86962934	id-783	Low
chr2A_part1	90875452	90930234	id-784	Low
chr2A_part1	92150177	92206680	id-785	Low
chr2A_part1	99831399	99918516	id-786	Low
chr2A_part1	102957638	103011135	id-787	Low
chr2A_part1	105708969	105714302	id-788	High
chr2A_part1	106387741	106483762	id-789	Low
chr2A_part1	106897965	107147671	id-790	Low
chr2A_part1	107517707	107735479	id-791	Low
chr2A_part1	107736010	107932370	id-792	Low
chr2A_part1	115274526	115325547	id-793	Low
chr2A_part1	118785719	118837588	id-794	Low
chr2A_part1	118889104	118998477	id-795	Low
chr2A_part1	133403385	133462852	id-796	Low
chr2A_part1	134979717	135075913	id-797	Low
chr2A_part1	138920916	138971876	id-798	Low
chr2A_part1	138972976	139041930	id-799	Low
chr2A_part1	139142188	139205790	id-800	Low
chr2A_part1	139512006	140361694	id-801	Low
chr2A_part1	152128087	152183539	id-802	Low
chr2A_part1	153306817	153359390	id-803	Low
chr2A_part1	154750128	154800626	id-804	Low
chr2A_part1	180118186	180184978	id-805	Low
chr2A_part1	183635959	183696521	id-806	Low
chr2A_part1	184578943	184647752	id-807	Low
chr2A_part1	187572112	187625585	id-808	Low
chr2A_part1	189314322	189366115	id-809	Low
chr2A_part1	202687325	202745229	id-810	Low
chr2A_part1	203772100	203846914	id-811	Low
chr2A_part1	204763579	204821883	id-812	Low
chr2A_part1	211457643	211465755	id-813	High
chr2A_part1	211483688	211490060	id-814	High
chr2A_part1	242979828	243037738	id-815	Low
chr2A_part1	246246419	246252252	id-816	High
chr2A_part1	252824784	252994542	id-817	Low
chr2A_part1	262643540	264125809	id-818	Low
chr2A_part1	268332667	268393350	id-819	Low
chr2A_part1	269938740	270000946	id-820	Low
chr2A_part1	284602647	284609794	id-821	High
chr2A_part1	285579459	285584676	id-822	High
chr2A_part1	289677083	289735413	id-823	Low
chr2A_part1	299339051	299403969	id-824	Low
chr2A_part1	306125266	306133032	id-825	High
chr2A_part1	306931222	306997476	id-826	Low
chr2A_part1	322242143	322297351	id-827	Low
chr2A_part1	326395797	326478521	id-828	Low
chr2A_part1	326529309	326687427	id-829	Low
chr2A_part1	326688550	326740454	id-830	Low
chr2A_part1	326798413	326855517	id-831	Low
chr2A_part1	326908545	326990349	id-832	Low
chr2A_part1	327009958	327062692	id-833	Low
chr2A_part1	327761844	327830791	id-834	Low
chr2A_part1	327954350	328070388	id-835	Low
chr2A_part1	328095472	328145942	id-836	Low
chr2A_part1	328282322	328402335	id-837	Low
chr2A_part1	328412372	328475768	id-838	Low
chr2A_part1	328572858	328627966	id-839	Low
chr2A_part1	328663678	328742074	id-840	Low
chr2A_part1	329296814	329364261	id-841	Low
chr2A_part1	335428686	335495998	id-842	Low
chr2A_part1	336459203	336509619	id-843	Low
chr2A_part1	339619109	339752071	id-844	Low
chr2A_part1	339783973	339837355	id-845	Low
chr2A_part1	339838519	339922058	id-846	Low
chr2A_part1	339969235	340036984	id-847	Low
chr2A_part1	340064206	340137504	id-848	Low
chr2A_part1	340149521	340315771	id-849	Low
chr2A_part1	340360538	340468874	id-850	Low
chr2A_part1	340838497	340889823	id-851	Low
chr2A_part1	341513096	341601986	id-852	Low
chr2A_part1	362919238	363579667	id-853	Low
chr2A_part1	374930086	374935113	id-854	High
chr2A_part1	377936968	378127045	id-855	Low
chr2A_part1	394792789	395401780	id-856	Low
chr2A_part1	402916592	402973021	id-857	Low
chr2A_part1	406228576	406283099	id-858	Low
chr2A_part1	419737752	419748386	id-859	High
chr2A_part1	419771672	419779229	id-860	High
chr2A_part1	419790745	419797377	id-861	High
chr2A_part1	419799854	419805533	id-862	High
chr2A_part1	429649103	429708389	id-863	Low
chr2A_part1	434318156	434324944	id-864	High
chr2A_part1	447535410	447588771	id-865	Low
chr2A_part1	455706827	455766639	id-866	Low
chr2A_part1	458282877	458397521	id-867	Low
chr2A_part1	462208851	462285184	id-868	Low
chr2A_part2	4914645	4920763	id-869	High
chr2A_part2	5162417	5215176	id-870	Low
chr2A_part2	25736439	25895203	id-871	Low
chr2A_part2	26386563	26455124	id-872	Low
chr2A_part2	32284752	32345795	id-873	Low
chr2A_part2	37018376	37083129	id-874	Low
chr2A_part2	40433349	40439028	id-875	High
chr2A_part2	46978800	46985080	id-876	High
chr2A_part2	52690425	52753122	id-877	Low
chr2A_part2	62807503	62916313	id-878	Low
chr2A_part2	72316574	72374434	id-879	Low
chr2A_part2	74944938	74995603	id-880	Low
chr2A_part2	80425951	80487649	id-881	Low
chr2A_part2	91901266	91906305	id-882	High
chr2A_part2	92462627	92530420	id-883	Low
chr2A_part2	96608560	96683992	id-884	Low
chr2A_part2	98496728	98562424	id-885	Low
chr2A_part2	98650807	98707580	id-886	Low
chr2A_part2	99739984	99797518	id-887	Low
chr2A_part2	100521807	100590992	id-888	Low
chr2A_part2	142657858	142789550	id-889	Low
chr2A_part2	179146028	179203468	id-890	Low
chr2A_part2	188116349	188171123	id-891	Low
chr2A_part2	189008305	189070316	id-892	Low
chr2A_part2	199636655	199712554	id-893	Low
chr2A_part2	201975717	202034262	id-894	Low
chr2A_part2	210956173	211044907	id-895	Low
chr2A_part2	212162681	212386791	id-896	Low
chr2A_part2	229379813	229464104	id-897	Low
chr2A_part2	229714951	229784228	id-898	Low
chr2A_part2	232315397	232371472	id-899	Low
chr2A_part2	232378745	232464814	id-900	Low
chr2A_part2	240583430	240640683	id-901	Low
chr2A_part2	242422554	242486422	id-902	Low
chr2A_part2	246543277	246611858	id-903	Low
chr2A_part2	246885997	247003028	id-904	Low
chr2A_part2	247045320	247161004	id-905	Low
chr2A_part2	247261246	247314430	id-906	Low
chr2A_part2	247462049	247721377	id-907	Low
chr2A_part2	247897342	248027466	id-908	Low
chr2A_part2	248078227	248392180	id-909	Low
chr2A_part2	248392958	248641663	id-910	Low
chr2A_part2	249192370	249251884	id-911	Low
chr2A_part2	250353429	250412709	id-912	Low
chr2A_part2	253979252	254049452	id-913	Low
chr2A_part2	254341614	254395478	id-914	Low
chr2A_part2	255093201	255146664	id-915	Low
chr2A_part2	255296599	255349340	id-916	Low
chr2A_part2	256386671	256439980	id-917	Low
chr2A_part2	262446516	262452181	id-918	High
chr2A_part2	266384662	266392015	id-919	High
chr2A_part2	266398437	266403665	id-920	High
chr2A_part2	266406499	266412508	id-921	High
chr2A_part2	266425650	266436337	id-922	High
chr2A_part2	272760312	272859831	id-923	Low
chr2A_part2	273025822	273185213	id-924	Low
chr2A_part2	275903117	275908425	id-925	High
chr2A_part2	277092114	277097792	id-926	High
chr2A_part2	277099183	277106693	id-927	High
chr2A_part2	277560628	277615776	id-928	Low
chr2A_part2	279277658	279350374	id-929	Low
chr2A_part2	279665597	279747283	id-930	Low
chr2A_part2	282771295	282840413	id-931	Low
chr2A_part2	282941788	283012031	id-932	Low
chr2A_part2	285330432	285459900	id-933	Low
chr2A_part2	286773767	286904481	id-934	Low
chr2A_part2	287524644	287541190	id-935	High
chr2A_part2	288847651	288860976	id-936	High
chr2A_part2	288898234	288995107	id-937	Low
chr2A_part2	289763559	289864972	id-938	Low
chr2A_part2	290634956	290641735	id-939	High
chr2A_part2	290867188	290872629	id-940	High
chr2A_part2	296277793	296284086	id-941	High
chr2A_part2	296578829	296740752	id-942	Low
chr2A_part2	296963834	297073763	id-943	Low
chr2A_part2	297455172	297712187	id-944	Low
chr2A_part2	297765117	297927358	id-945	Low
chr2A_part2	297949901	298118156	id-946	Low
chr2A_part2	298130973	298188862	id-947	Low
chr2A_part2	298388095	298534010	id-948	Low
chr2A_part2	298534516	298658440	id-949	Low
chr2A_part2	298676759	298871916	id-950	Low
chr2A_part2	299152612	299159534	id-951	High
chr2A_part2	299199352	299206090	id-952	High
chr2A_part2	299312564	299320107	id-953	High
chr2A_part2	299387833	299394469	id-954	High
chr2A_part2	299398191	299405289	id-955	High
chr2A_part2	299592212	299672458	id-956	Low
chr2A_part2	299785379	299857864	id-957	Low
chr2A_part2	299933706	299938866	id-958	High
chr2A_part2	299947446	299953068	id-959	High
chr2A_part2	300042831	300093285	id-960	Low
chr2A_part2	300129150	300136255	id-961	High
chr2A_part2	300267548	300347336	id-962	Low
chr2A_part2	300376209	300513223	id-963	Low
chr2A_part2	300554490	300647046	id-964	Low
chr2A_part2	300680739	300752854	id-965	Low
chr2A_part2	300753598	300871131	id-966	Low
chr2A_part2	300901977	300992732	id-967	Low
chr2A_part2	301139061	301144928	id-968	High
chr2A_part2	301155967	301243140	id-969	Low
chr2A_part2	301248072	301309252	id-970	Low
chr2A_part2	301323305	301330338	id-971	High
chr2A_part2	301486186	301552060	id-972	Low
chr2A_part2	301934009	302112422	id-973	Low
chr2A_part2	302112959	302164051	id-974	Low
chr2A_part2	302168740	302274144	id-975	Low
chr2A_part2	302395336	302563562	id-976	Low
chr2A_part2	302567390	302635475	id-977	Low
chr2A_part2	302803947	302895693	id-978	Low
chr2A_part2	302921677	302979486	id-979	Low
chr2A_part2	303375434	303381879	id-980	High
chr2A_part2	303386698	303394601	id-981	High
chr2A_part2	303402751	303407943	id-982	High
chr2A_part2	303464728	303474003	id-983	High
chr2A_part2	303474566	303480501	id-984	High
chr2A_part2	303503586	303511286	id-985	High
chr2A_part2	303532091	303540176	id-986	High
chr2A_part2	303580759	303587011	id-987	High
chr2A_part2	303720823	303727122	id-988	High
chr2A_part2	303845620	303917680	id-989	Low
chr2A_part2	304218095	304327288	id-990	Low
chr2A_part2	304342039	304469977	id-991	Low
chr2A_part2	304471809	304553895	id-992	Low
chr2A_part2	304658769	304754047	id-993	Low
chr2A_part2	304764528	304869092	id-994	Low
chr2A_part2	304870202	304924787	id-995	Low
chr2A_part2	304933087	304938996	id-996	High
chr2A_part2	304953178	305135534	id-997	Low
chr2A_part2	305137181	305191766	id-998	Low
chr2A_part2	305601822	305609043	id-999	High
chr2A_part2	305652918	305665777	id-1000	High
chr2A_part2	305828446	305833667	id-1001	High
chr2A_part2	306095028	306100949	id-1002	High
chr2A_part2	306141237	306146359	id-1003	High
chr2A_part2	306350313	306357764	id-1004	High
chr2A_part2	306390662	306395795	id-1005	High
chr2A_part2	306510087	306515322	id-1006	High
chr2A_part2	306604285	306613887	id-1007	High
chr2A_part2	306656249	306661643	id-1008	High
chr2A_part2	306777010	306783079	id-1009	High
chr2A_part2	306843067	306849467	id-1010	High
chr2A_part2	307018664	307023869	id-1011	High
chr2A_part2	307097539	307104180	id-1012	High
chr2A_part2	307130992	307136518	id-1013	High
chr2A_part2	307147585	307152860	id-1014	High
chr2A_part2	307190234	307201140	id-1015	High
chr2A_part2	307256970	307262928	id-1016	High
chr2A_part2	307295739	307301004	id-1017	High
chr2A_part2	307387681	307394308	id-1018	High
chr2A_part2	307544030	307552199	id-1019	High
chr2A_part2	307711563	307719167	id-1020	High
chr2A_part2	307936872	307942891	id-1021	High
chr2A_part2	307980638	307985997	id-1022	High
chr2A_part2	308182662	308241956	id-1023	Low
chr2A_part2	308242498	308296317	id-1024	Low
chr2A_part2	308353925	308546557	id-1025	Low
chr2A_part2	308772995	308781182	id-1026	High
chr2A_part2	308953650	308958671	id-1027	High
chr2A_part2	309084386	309090287	id-1028	High
chr2A_part2	309148534	309153573	id-1029	High
chr2A_part2	309332117	309337601	id-1030	High
chr2A_part2	309419621	309432066	id-1031	High
chr2A_part2	309507904	309513212	id-1032	High
chr2A_part2	309838149	309844437	id-1033	High
chr2A_part2	309947715	309952953	id-1034	High
chr2A_part2	310009117	310015195	id-1035	High
chr2A_part2	310021767	310031669	id-1036	High
chr2A_part2	310157833	310163718	id-1037	High
chr2A_part2	310228521	310242346	id-1038	High
chr2A_part2	310479191	310487696	id-1039	High
chr2A_part2	310560629	310567608	id-1040	High
chr2A_part2	310696328	310797715	id-1041	Low
chr2A_part2	310848564	310854129	id-1042	High
chr2A_part2	311276242	311281553	id-1043	High
chr2A_part2	311307725	311312747	id-1044	High
chr2A_part2	311333191	311338841	id-1045	High
chr2A_part2	311395944	311405310	id-1046	High
chr2A_part2	311472702	311479937	id-1047	High
chr2A_part2	311611135	311619372	id-1048	High
chr2A_part2	311854058	311860753	id-1049	High
chr2A_part2	311874402	311880589	id-1050	High
chr2A_part2	311932416	311939259	id-1051	High
chr2A_part2	312017669	312023231	id-1052	High
chr2A_part2	312064071	312070900	id-1053	High
chr2A_part2	312080075	312085107	id-1054	High
chr2A_part2	312101456	312108125	id-1055	High
chr2A_part2	312331209	312338908	id-1056	High
chr2A_part2	312529124	312534529	id-1057	High
chr2A_part2	313055941	313060978	id-1058	High
chr2A_part2	313461994	313533625	id-1059	Low
chr2A_part2	313663114	313792516	id-1060	Low
chr2A_part2	313849171	313908423	id-1061	Low
chr2A_part2	313916826	314120772	id-1062	Low
chr2A_part2	314260635	314466402	id-1063	Low
chr2A_part2	314468014	314699199	id-1064	Low
chr2A_part2	314724045	314878335	id-1065	Low
chr2A_part2	314985463	315120385	id-1066	Low
chr2A_part2	315156027	315236540	id-1067	Low
chr2A_part2	315465011	315518128	id-1068	Low
chr2A_part2	315555317	315560882	id-1069	High
chr2A_part2	315581665	315645500	id-1070	Low
chr2A_part2	315686543	315751343	id-1071	Low
chr2A_part2	315799646	315858733	id-1072	Low
chr2A_part2	315875027	315959679	id-1073	Low
chr2A_part2	316055762	316175050	id-1074	Low
chr2A_part2	316255618	316349584	id-1075	Low
chr2A_part2	316549859	316782055	id-1076	Low
chr2A_part2	316963340	317076006	id-1077	Low
chr2A_part2	317295390	317428427	id-1078	Low
chr2A_part2	317612098	317742973	id-1079	Low
chr2A_part2	317748467	317929803	id-1080	Low
chr2A_part2	318029997	318134183	id-1081	Low
chr2B_part1	1416387	1490567	id-1082	Low
chr2B_part1	1516490	1522925	id-1083	High
chr2B_part1	1522465	1640169	id-1084	Low
chr2B_part1	1834509	1917233	id-1085	Low
chr2B_part1	1917793	1976284	id-1086	Low
chr2B_part1	2625247	2709827	id-1087	Low
chr2B_part1	3652355	3702568	id-1088	Low
chr2B_part1	4582907	4593378	id-1089	High
chr2B_part1	4596778	4625796	id-1090	High
chr2B_part1	4643138	4648544	id-1091	High
chr2B_part1	4863025	4934109	id-1092	Low
chr2B_part1	4934611	4985429	id-1093	Low
chr2B_part1	7038851	7060812	id-1094	High
chr2B_part1	7094994	7101087	id-1095	High
chr2B_part1	10829105	10834702	id-1096	High
chr2B_part1	11445653	11457999	id-1097	High
chr2B_part1	12947866	13060344	id-1098	Low
chr2B_part1	13339026	13395008	id-1099	Low
chr2B_part1	14746169	14754954	id-1100	High
chr2B_part1	15736899	15824239	id-1101	Low
chr2B_part1	15855338	15926784	id-1102	Low
chr2B_part1	16036727	16298539	id-1103	Low
chr2B_part1	16304513	16813902	id-1104	Low
chr2B_part1	16813433	16818705	id-1105	High
chr2B_part1	16821488	16829532	id-1106	High
chr2B_part1	16887976	16895833	id-1107	High
chr2B_part1	16900961	16906109	id-1108	High
chr2B_part1	17012997	17018288	id-1109	High
chr2B_part1	17018845	17031586	id-1110	High
chr2B_part1	17102941	17108437	id-1111	High
chr2B_part1	17161557	17347976	id-1112	Low
chr2B_part1	17902257	18080484	id-1113	Low
chr2B_part1	18081041	18175527	id-1114	Low
chr2B_part1	18406800	18501693	id-1115	Low
chr2B_part1	18664196	18795399	id-1116	Low
chr2B_part1	18958473	19056172	id-1117	Low
chr2B_part1	19220788	19299237	id-1118	Low
chr2B_part1	20360445	20367279	id-1119	High
chr2B_part1	22840777	22909328	id-1120	Low
chr2B_part1	23321679	23328487	id-1121	High
chr2B_part1	23364071	23372458	id-1122	High
chr2B_part1	23389706	23460409	id-1123	Low
chr2B_part1	24696465	24751586	id-1124	Low
chr2B_part1	25265261	25344225	id-1125	Low
chr2B_part1	25344896	25442955	id-1126	Low
chr2B_part1	25602694	25786953	id-1127	Low
chr2B_part1	26122867	26133458	id-1128	High
chr2B_part1	26136270	26141653	id-1129	High
chr2B_part1	26157904	26163898	id-1130	High
chr2B_part1	27208310	27352388	id-1131	Low
chr2B_part1	28422728	28657730	id-1132	Low
chr2B_part1	28660710	28718361	id-1133	Low
chr2B_part1	29256628	29376011	id-1134	Low
chr2B_part1	30291410	30302982	id-1135	High
chr2B_part1	30307600	30314775	id-1136	High
chr2B_part1	30462063	30469428	id-1137	High
chr2B_part1	32238506	32243620	id-1138	High
chr2B_part1	32334663	32341049	id-1139	High
chr2B_part1	33384533	33454806	id-1140	Low
chr2B_part1	33863708	33871628	id-1141	High
chr2B_part1	33966145	34043431	id-1142	Low
chr2B_part1	35212114	35320448	id-1143	Low
chr2B_part1	38626458	38632632	id-1144	High
chr2B_part1	38644791	38653581	id-1145	High
chr2B_part1	40911461	41089703	id-1146	Low
chr2B_part1	41605894	41661425	id-1147	Low
chr2B_part1	41668184	41866170	id-1148	Low
chr2B_part1	42334953	42396900	id-1149	Low
chr2B_part1	42501127	42559927	id-1150	Low
chr2B_part1	42575523	42757431	id-1151	Low
chr2B_part1	42758223	42934059	id-1152	Low
chr2B_part1	42987716	43041678	id-1153	Low
chr2B_part1	43070098	43137843	id-1154	Low
chr2B_part1	45800286	46002920	id-1155	Low
chr2B_part1	46115454	46197429	id-1156	Low
chr2B_part1	46200279	46331105	id-1157	Low
chr2B_part1	46338227	46503848	id-1158	Low
chr2B_part1	46505641	46559437	id-1159	Low
chr2B_part1	46605318	46656789	id-1160	Low
chr2B_part1	46676615	46800921	id-1161	Low
chr2B_part1	46801448	47176052	id-1162	Low
chr2B_part1	47729159	47814733	id-1163	Low
chr2B_part1	49521084	49603443	id-1164	Low
chr2B_part1	49605895	49656364	id-1165	Low
chr2B_part1	49657123	49898159	id-1166	Low
chr2B_part1	49907933	49978335	id-1167	Low
chr2B_part1	49986562	50289159	id-1168	Low
chr2B_part1	50291109	50476594	id-1169	Low
chr2B_part1	50763546	50769352	id-1170	High
chr2B_part1	50792270	50874782	id-1171	Low
chr2B_part1	51149339	51155201	id-1172	High
chr2B_part1	51745503	51877455	id-1173	Low
chr2B_part1	51937888	51995874	id-1174	Low
chr2B_part1	51996406	52114078	id-1175	Low
chr2B_part1	52243278	52297236	id-1176	Low
chr2B_part1	52349587	52412269	id-1177	Low
chr2B_part1	52412862	52599011	id-1178	Low
chr2B_part1	56967503	56973579	id-1179	High
chr2B_part1	57037112	57113983	id-1180	Low
chr2B_part1	58740325	58749259	id-1181	High
chr2B_part1	58771543	58777446	id-1182	High
chr2B_part1	58778080	58783122	id-1183	High
chr2B_part1	58783669	58797107	id-1184	High
chr2B_part1	66254793	66311546	id-1185	Low
chr2B_part1	66725309	67075732	id-1186	Low
chr2B_part1	67401940	67491798	id-1187	Low
chr2B_part1	69704282	69769859	id-1188	Low
chr2B_part1	69846690	69996929	id-1189	Low
chr2B_part1	70150392	70206095	id-1190	Low
chr2B_part1	70548562	70619481	id-1191	Low
chr2B_part1	70626045	70709490	id-1192	Low
chr2B_part1	70796410	70847121	id-1193	Low
chr2B_part1	72429964	72570057	id-1194	Low
chr2B_part1	74470309	74535802	id-1195	Low
chr2B_part1	75521927	75527635	id-1196	High
chr2B_part1	75694564	75835136	id-1197	Low
chr2B_part1	75845588	75912737	id-1198	Low
chr2B_part1	76078860	76817031	id-1199	Low
chr2B_part1	76822752	76885989	id-1200	Low
chr2B_part1	76930434	77175607	id-1201	Low
chr2B_part1	77201696	77286607	id-1202	Low
chr2B_part1	77299386	77383942	id-1203	Low
chr2B_part1	77806152	77908156	id-1204	Low
chr2B_part1	77961335	78074078	id-1205	Low
chr2B_part1	78103636	78820209	id-1206	Low
chr2B_part1	78868000	78945043	id-1207	Low
chr2B_part1	78945552	79007682	id-1208	Low
chr2B_part1	80204498	80255719	id-1209	Low
chr2B_part1	80556452	80625726	id-1210	Low
chr2B_part1	88847092	88909825	id-1211	Low
chr2B_part1	90060032	90182962	id-1212	Low
chr2B_part1	90788225	90997663	id-1213	Low
chr2B_part1	91083289	91147431	id-1214	Low
chr2B_part1	94811778	94868951	id-1215	Low
chr2B_part1	95880342	95888794	id-1216	High
chr2B_part1	105236375	105320416	id-1217	Low
chr2B_part1	106619176	106716525	id-1218	Low
chr2B_part1	108683920	108789841	id-1219	Low
chr2B_part1	108941136	108996916	id-1220	Low
chr2B_part1	109096319	109403733	id-1221	Low
chr2B_part1	109404799	109762070	id-1222	Low
chr2B_part1	109797788	109862864	id-1223	Low
chr2B_part1	109951148	109964100	id-1224	High
chr2B_part1	117635102	117687617	id-1225	Low
chr2B_part1	117931909	117992139	id-1226	Low
chr2B_part1	118721792	118804828	id-1227	Low
chr2B_part1	118805369	118868737	id-1228	Low
chr2B_part1	123197275	123288139	id-1229	Low
chr2B_part1	132524629	132583286	id-1230	Low
chr2B_part1	133580410	133811512	id-1231	Low
chr2B_part1	134241418	134477656	id-1232	Low
chr2B_part1	134602323	134699489	id-1233	Low
chr2B_part1	136560557	136610701	id-1234	Low
chr2B_part1	136711135	136785066	id-1235	Low
chr2B_part1	136806464	136949320	id-1236	Low
chr2B_part1	136950423	137187913	id-1237	Low
chr2B_part1	137212513	137793998	id-1238	Low
chr2B_part1	139914046	140129600	id-1239	Low
chr2B_part1	140251689	140496955	id-1240	Low
chr2B_part1	146208440	146280119	id-1241	Low
chr2B_part1	146772639	146901514	id-1242	Low
chr2B_part1	149262468	149370445	id-1243	Low
chr2B_part1	150350169	150400187	id-1244	Low
chr2B_part1	153337503	153401276	id-1245	Low
chr2B_part1	153899165	153904582	id-1246	High
chr2B_part1	155588093	155640117	id-1247	Low
chr2B_part1	156232696	156296948	id-1248	Low
chr2B_part1	156503906	156573485	id-1249	Low
chr2B_part1	156676176	156822779	id-1250	Low
chr2B_part1	157634553	157647010	id-1251	High
chr2B_part1	157655586	157661750	id-1252	High
chr2B_part1	157665470	157670476	id-1253	High
chr2B_part1	157670990	157716784	id-1254	High
chr2B_part1	158651175	158748920	id-1255	Low
chr2B_part1	158766790	159209251	id-1256	Low
chr2B_part1	161547139	161668996	id-1257	Low
chr2B_part1	165287324	165405612	id-1258	Low
chr2B_part1	168117283	168525436	id-1259	Low
chr2B_part1	176030133	176095204	id-1260	Low
chr2B_part1	176179580	176278842	id-1261	Low
chr2B_part1	176315212	176367390	id-1262	Low
chr2B_part1	176410782	176706672	id-1263	Low
chr2B_part1	176707223	176916831	id-1264	Low
chr2B_part1	176919910	177547752	id-1265	Low
chr2B_part1	178776635	178781636	id-1266	High
chr2B_part1	181212935	181351061	id-1267	Low
chr2B_part1	184955130	184962081	id-1268	High
chr2B_part1	198405825	198411212	id-1269	High
chr2B_part1	202933963	205644919	id-1270	Low
chr2B_part1	205645544	206110132	id-1271	Low
chr2B_part1	207611805	207662239	id-1272	Low
chr2B_part1	223705809	223711756	id-1273	High
chr2B_part1	235155093	235160326	id-1274	High
chr2B_part1	238697366	238862854	id-1275	Low
chr2B_part1	239558576	239609589	id-1276	Low
chr2B_part1	243194204	243244811	id-1277	Low
chr2B_part1	295816595	295821682	id-1278	High
chr2B_part1	345812322	345879533	id-1279	Low
chr2B_part1	346085972	346150741	id-1280	Low
chr2B_part1	346768989	346839321	id-1281	Low
chr2B_part1	346880721	346945126	id-1282	Low
chr2B_part1	346965290	347069159	id-1283	Low
chr2B_part1	347156630	347213349	id-1284	Low
chr2B_part1	347283340	347335557	id-1285	Low
chr2B_part1	347443533	347500911	id-1286	Low
chr2B_part1	347528309	347591704	id-1287	Low
chr2B_part1	349671684	349725297	id-1288	Low
chr2B_part1	412665206	412719861	id-1289	Low
chr2B_part1	414832889	414888183	id-1290	Low
chr2B_part1	416036381	416041753	id-1291	High
chr2B_part1	416046513	416052030	id-1292	High
chr2B_part1	416052612	416058027	id-1293	High
chr2B_part1	416058624	416078706	id-1294	High
chr2B_part1	416090913	416105448	id-1295	High
chr2B_part1	416110752	416117828	id-1296	High
chr2B_part1	416122948	416134643	id-1297	High
chr2B_part1	416139085	416144620	id-1298	High
chr2B_part1	416147594	416158730	id-1299	High
chr2B_part1	416162998	416168649	id-1300	High
chr2B_part1	416177327	416186439	id-1301	High
chr2B_part1	416201819	416212526	id-1302	High
chr2B_part1	416222829	416232777	id-1303	High
chr2B_part1	416245410	416252625	id-1304	High
chr2B_part1	416274021	416285140	id-1305	High
chr2B_part1	453082454	453142297	id-1306	Low
chr2B_part2	5789733	5840537	id-1307	Low
chr2B_part2	21018832	21024640	id-1308	High
chr2B_part2	59419372	59426393	id-1309	High
chr2B_part2	79097106	79150974	id-1310	Low
chr2B_part2	79158574	79210036	id-1311	Low
chr2B_part2	79482652	79532735	id-1312	Low
chr2B_part2	82164271	82227204	id-1313	Low
chr2B_part2	83190247	83246927	id-1314	Low
chr2B_part2	92670183	92739352	id-1315	Low
chr2B_part2	93011749	93370334	id-1316	Low
chr2B_part2	94704484	94776989	id-1317	Low
chr2B_part2	110917276	111007348	id-1318	Low
chr2B_part2	116052926	116164182	id-1319	Low
chr2B_part2	119628696	119687966	id-1320	Low
chr2B_part2	120175229	120239946	id-1321	Low
chr2B_part2	120638665	120822869	id-1322	Low
chr2B_part2	120825583	121422847	id-1323	Low
chr2B_part2	121778414	121875133	id-1324	Low
chr2B_part2	125941854	126064828	id-1325	Low
chr2B_part2	144336105	144426951	id-1326	Low
chr2B_part2	148398894	148456830	id-1327	Low
chr2B_part2	161116829	161178419	id-1328	Low
chr2B_part2	161199372	161285070	id-1329	Low
chr2B_part2	162223620	162358115	id-1330	Low
chr2B_part2	163122842	163175635	id-1331	Low
chr2B_part2	163849260	163920543	id-1332	Low
chr2B_part2	163932420	163987799	id-1333	Low
chr2B_part2	163988310	164073985	id-1334	Low
chr2B_part2	164098720	164199057	id-1335	Low
chr2B_part2	164199686	164303938	id-1336	Low
chr2B_part2	166304844	166357022	id-1337	Low
chr2B_part2	179407318	180351520	id-1338	Low
chr2B_part2	180367668	180954254	id-1339	Low
chr2B_part2	181218577	181373016	id-1340	Low
chr2B_part2	184249679	184353135	id-1341	Low
chr2B_part2	195717326	195973800	id-1342	Low
chr2B_part2	196618965	196673428	id-1343	Low
chr2B_part2	199681446	199760812	id-1344	Low
chr2B_part2	212647752	212708850	id-1345	Low
chr2B_part2	212959569	213211279	id-1346	Low
chr2B_part2	213601418	213661137	id-1347	Low
chr2B_part2	214604644	214654682	id-1348	Low
chr2B_part2	214655197	214720180	id-1349	Low
chr2B_part2	215356021	215462296	id-1350	Low
chr2B_part2	215463505	215926076	id-1351	Low
chr2B_part2	216003705	216133640	id-1352	Low
chr2B_part2	216217730	216285161	id-1353	Low
chr2B_part2	216454616	216694625	id-1354	Low
chr2B_part2	216954950	217075849	id-1355	Low
chr2B_part2	217076644	217374892	id-1356	Low
chr2B_part2	217378979	217510115	id-1357	Low
chr2B_part2	217531726	217615732	id-1358	Low
chr2B_part2	218859212	218914701	id-1359	Low
chr2B_part2	218931545	219091064	id-1360	Low
chr2B_part2	219118453	219304594	id-1361	Low
chr2B_part2	225803400	225810679	id-1362	High
chr2B_part2	227105593	227189398	id-1363	Low
chr2B_part2	227190589	227304006	id-1364	Low
chr2B_part2	227448567	227536602	id-1365	Low
chr2B_part2	227540355	227592623	id-1366	Low
chr2B_part2	227651498	227907175	id-1367	Low
chr2B_part2	227915307	227994993	id-1368	Low
chr2B_part2	227999096	228115120	id-1369	Low
chr2B_part2	228115625	228181426	id-1370	Low
chr2B_part2	228182130	228522894	id-1371	Low
chr2B_part2	237569663	237674958	id-1372	Low
chr2B_part2	238770271	238842178	id-1373	Low
chr2B_part2	238956716	239236891	id-1374	Low
chr2B_part2	239317983	239393829	id-1375	Low
chr2B_part2	239516202	239637013	id-1376	Low
chr2B_part2	239877269	240013214	id-1377	Low
chr2B_part2	240013874	240098614	id-1378	Low
chr2B_part2	240169284	240229202	id-1379	Low
chr2B_part2	240231790	240524662	id-1380	Low
chr2B_part2	240525759	240832185	id-1381	Low
chr2B_part2	241812242	241866814	id-1382	Low
chr2B_part2	242390707	242461716	id-1383	Low
chr2B_part2	243833969	243897778	id-1384	Low
chr2B_part2	243934150	244004454	id-1385	Low
chr2B_part2	244004984	244069600	id-1386	Low
chr2B_part2	255232225	255309645	id-1387	Low
chr2B_part2	255828738	255898501	id-1388	Low
chr2B_part2	256234674	256541988	id-1389	Low
chr2B_part2	258651247	258762384	id-1390	Low
chr2B_part2	259744397	260327478	id-1391	Low
chr2B_part2	260331994	260454037	id-1392	Low
chr2B_part2	264029368	264104539	id-1393	Low
chr2B_part2	264729456	264887910	id-1394	Low
chr2B_part2	264995290	265175555	id-1395	Low
chr2B_part2	265480165	265691497	id-1396	Low
chr2B_part2	266924245	266984774	id-1397	Low
chr2B_part2	268077862	268135820	id-1398	Low
chr2B_part2	268143745	268149000	id-1399	High
chr2B_part2	268154067	268276122	id-1400	Low
chr2B_part2	268276978	268354573	id-1401	Low
chr2B_part2	268355172	268445890	id-1402	Low
chr2B_part2	268878115	269103411	id-1403	Low
chr2B_part2	270246980	270304662	id-1404	Low
chr2B_part2	271726787	271844526	id-1405	Low
chr2B_part2	274492676	274979627	id-1406	Low
chr2B_part2	275995408	276047139	id-1407	Low
chr2B_part2	276309490	276407967	id-1408	Low
chr2B_part2	279748455	279816524	id-1409	Low
chr2B_part2	279965617	280423667	id-1410	Low
chr2B_part2	280424364	280494653	id-1411	Low
chr2B_part2	280831748	280983243	id-1412	Low
chr2B_part2	287803065	288038352	id-1413	Low
chr2B_part2	288526144	288624755	id-1414	Low
chr2B_part2	291300635	291471701	id-1415	Low
chr2B_part2	291472526	291636434	id-1416	Low
chr2B_part2	292957213	293044669	id-1417	Low
chr2B_part2	293103876	293154319	id-1418	Low
chr2B_part2	293276599	293327204	id-1419	Low
chr2B_part2	293328248	293410467	id-1420	Low
chr2B_part2	293859926	293961058	id-1421	Low
chr2B_part2	295214856	295269630	id-1422	Low
chr2B_part2	295297923	295354065	id-1423	Low
chr2B_part2	295556851	295620915	id-1424	Low
chr2B_part2	295940890	296008541	id-1425	Low
chr2B_part2	300612682	300619577	id-1426	High
chr2B_part2	300828405	300895287	id-1427	Low
chr2B_part2	301940135	302123360	id-1428	Low
chr2B_part2	302123987	302238568	id-1429	Low
chr2B_part2	302303460	302308603	id-1430	High
chr2B_part2	302545898	302644814	id-1431	Low
chr2B_part2	302805246	302811298	id-1432	High
chr2B_part2	302969126	303335410	id-1433	Low
chr2B_part2	303336050	303486153	id-1434	Low
chr2B_part2	303486758	303651144	id-1435	Low
chr2B_part2	303653204	303836450	id-1436	Low
chr2B_part2	304234201	304904108	id-1437	Low
chr2B_part2	304907836	305039753	id-1438	Low
chr2B_part2	305040269	305169201	id-1439	Low
chr2B_part2	305169766	305319661	id-1440	Low
chr2B_part2	305353116	305574424	id-1441	Low
chr2B_part2	305590074	305954361	id-1442	Low
chr2B_part2	305971501	306040593	id-1443	Low
chr2B_part2	306041152	306131935	id-1444	Low
chr2B_part2	306132812	306221428	id-1445	Low
chr2B_part2	306222157	306305083	id-1446	Low
chr2B_part2	306305884	306512013	id-1447	Low
chr2B_part2	306513662	306596551	id-1448	Low
chr2B_part2	306599359	306914212	id-1449	Low
chr2B_part2	306935944	307040489	id-1450	Low
chr2B_part2	307098880	307609838	id-1451	Low
chr2B_part2	307711484	308028309	id-1452	Low
chr2B_part2	308028881	308103865	id-1453	Low
chr2B_part2	308110486	308567078	id-1454	Low
chr2B_part2	308568107	308740811	id-1455	Low
chr2B_part2	308746114	308810812	id-1456	Low
chr2B_part2	309151259	309209211	id-1457	Low
chr2B_part2	309321814	309571348	id-1458	Low
chr2B_part2	310756697	310828237	id-1459	Low
chr2B_part2	310894683	311320901	id-1460	Low
chr2B_part2	311852234	312002086	id-1461	Low
chr2B_part2	312088130	312235190	id-1462	Low
chr2B_part2	312270023	312320484	id-1463	Low
chr2B_part2	312374274	312465607	id-1464	Low
chr2B_part2	312468524	312575576	id-1465	Low
chr2B_part2	312960525	313023486	id-1466	Low
chr2B_part2	314708623	314715242	id-1467	High
chr2B_part2	315398386	315831510	id-1468	Low
chr2B_part2	315889683	315968342	id-1469	Low
chr2B_part2	318599201	318753383	id-1470	Low
chr2B_part2	319363314	319487135	id-1471	Low
chr2B_part2	319488877	319623050	id-1472	Low
chr2B_part2	320903159	321041931	id-1473	Low
chr2B_part2	321952339	322130188	id-1474	Low
chr2B_part2	324724821	324785581	id-1475	Low
chr2B_part2	324807012	324857831	id-1476	Low
chr2B_part2	325110139	325118986	id-1477	High
chr2B_part2	325568314	325630541	id-1478	Low
chr2B_part2	325631054	325823291	id-1479	Low
chr2B_part2	325988861	325995007	id-1480	High
chr2B_part2	326020419	326030196	id-1481	High
chr2B_part2	326039604	326050145	id-1482	High
chr2B_part2	326153433	326286944	id-1483	Low
chr2B_part2	326532802	326592895	id-1484	Low
chr2B_part2	326798927	326894224	id-1485	Low
chr2B_part2	326932570	327299636	id-1486	Low
chr2B_part2	327662424	327751606	id-1487	Low
chr2B_part2	327887879	328083465	id-1488	Low
chr2B_part2	328167047	328261184	id-1489	Low
chr2B_part2	328940031	329009607	id-1490	Low
chr2B_part2	329056140	329139359	id-1491	Low
chr2B_part2	329139888	329193568	id-1492	Low
chr2B_part2	329512576	329639997	id-1493	Low
chr2B_part2	329640551	329699234	id-1494	Low
chr2B_part2	330505149	330560117	id-1495	Low
chr2B_part2	330666139	330672290	id-1496	High
chr2B_part2	332194574	332271263	id-1497	Low
chr2B_part2	332687429	332693292	id-1498	High
chr2B_part2	332819450	332885669	id-1499	Low
chr2B_part2	333049168	333169849	id-1500	Low
chr2B_part2	333240438	333252659	id-1501	High
chr2B_part2	333352539	333553514	id-1502	Low
chr2B_part2	333554219	333631454	id-1503	Low
chr2B_part2	333654038	333750285	id-1504	Low
chr2B_part2	333837614	334537241	id-1505	Low
chr2B_part2	336382199	336387478	id-1506	High
chr2B_part2	336395004	336479264	id-1507	Low
chr2B_part2	337232191	337283982	id-1508	Low
chr2B_part2	337284593	337354067	id-1509	Low
chr2B_part2	337389942	337448701	id-1510	Low
chr2B_part2	337567591	337575320	id-1511	High
chr2B_part2	337582705	337588575	id-1512	High
chr2B_part2	337593174	337600420	id-1513	High
chr2B_part2	337620934	337651110	id-1514	High
chr2B_part2	337693452	337706313	id-1515	High
chr2B_part2	337809817	337878050	id-1516	Low
chr2B_part2	338627025	338684122	id-1517	Low
chr2B_part2	339102271	339168133	id-1518	Low
chr2B_part2	339962684	340042303	id-1519	Low
chr2B_part2	340060398	340119756	id-1520	Low
chr2B_part2	340237322	340306058	id-1521	Low
chr2B_part2	340324638	340575552	id-1522	Low
chr2B_part2	340576844	340740602	id-1523	Low
chr2B_part2	340873298	340878867	id-1524	High
chr2B_part2	341131511	341191701	id-1525	Low
chr2B_part2	341193932	341266057	id-1526	Low
chr2B_part2	341330099	341455745	id-1527	Low
chr2B_part2	341456294	341523848	id-1528	Low
chr2B_part2	341524673	341600589	id-1529	Low
chr2B_part2	341601933	341846388	id-1530	Low
chr2B_part2	341914223	342011342	id-1531	Low
chr2B_part2	342131575	342204801	id-1532	Low
chr2B_part2	342207233	342259359	id-1533	Low
chr2B_part2	342268159	342273384	id-1534	High
chr2B_part2	342377718	342432968	id-1535	Low
chr2B_part2	342492924	342547356	id-1536	Low
chr2B_part2	342628069	342844821	id-1537	Low
chr2B_part2	342856024	343112562	id-1538	Low
chr2B_part2	343225247	343305227	id-1539	Low
chr2B_part2	343310180	343387312	id-1540	Low
chr2B_part2	343387889	343512342	id-1541	Low
chr2B_part2	343523697	343582785	id-1542	Low
chr2B_part2	343583579	343686265	id-1543	Low
chr2B_part2	343686949	343784016	id-1544	Low
chr2B_part2	343840009	343891038	id-1545	Low
chr2B_part2	344063605	344114397	id-1546	Low
chr2B_part2	344178128	344318783	id-1547	Low
chr2B_part2	344319808	344404848	id-1548	Low
chr2B_part2	344407482	344480557	id-1549	Low
chr2B_part2	344518540	344643058	id-1550	Low
chr2B_part2	344643570	344830072	id-1551	Low
chr2B_part2	344838753	344916027	id-1552	Low
chr2B_part2	344980953	345063463	id-1553	Low
chr2B_part2	345064925	345160116	id-1554	Low
chr2B_part2	345172947	345405771	id-1555	Low
chr2B_part2	345410367	345502361	id-1556	Low
chr2B_part2	345505729	345739592	id-1557	Low
chr2B_part2	345752365	345804877	id-1558	Low
chr2B_part2	345817926	345882810	id-1559	Low
chr2B_part2	345929614	346029881	id-1560	Low
chr2B_part2	346320996	346389355	id-1561	Low
chr2B_part2	346393802	346600900	id-1562	Low
chr2B_part2	346601461	346750502	id-1563	Low
chr2B_part2	346751352	346815252	id-1564	Low
chr2B_part2	346968109	347037969	id-1565	Low
chr2B_part2	347040730	347561694	id-1566	Low
chr2B_part2	347564668	347674852	id-1567	Low
chr2B_part2	347675354	347817683	id-1568	Low
chr2B_part2	347821641	347934642	id-1569	Low
chr2B_part2	347935959	348008623	id-1570	Low
chr2D_part1	940812	1062076	id-1571	Low
chr2D_part1	3313805	3319394	id-1572	High
chr2D_part1	3949302	3956306	id-1573	High
chr2D_part1	4322093	4387677	id-1574	Low
chr2D_part1	14976112	15187440	id-1575	Low
chr2D_part1	15218641	15275486	id-1576	Low
chr2D_part1	16493162	16501808	id-1577	High
chr2D_part1	17841512	17846610	id-1578	High
chr2D_part1	17945871	17954358	id-1579	High
chr2D_part1	18253975	18262468	id-1580	High
chr2D_part1	19686186	19841118	id-1581	Low
chr2D_part1	19936525	20179008	id-1582	Low
chr2D_part1	20193673	20260485	id-1583	Low
chr2D_part1	20383046	20619602	id-1584	Low
chr2D_part1	21001977	21015156	id-1585	High
chr2D_part1	21032091	21195035	id-1586	Low
chr2D_part1	21196879	21250491	id-1587	Low
chr2D_part1	21251547	21413777	id-1588	Low
chr2D_part1	21414302	21504195	id-1589	Low
chr2D_part1	21619385	21683029	id-1590	Low
chr2D_part1	21715857	21788868	id-1591	Low
chr2D_part1	21912789	21922946	id-1592	High
chr2D_part1	21923737	21942474	id-1593	High
chr2D_part1	22948185	22956657	id-1594	High
chr2D_part1	23592608	23657954	id-1595	Low
chr2D_part1	23659887	23665604	id-1596	High
chr2D_part1	49203195	49212092	id-1597	High
chr2D_part1	81195770	81245807	id-1598	Low
chr2D_part1	82858812	82865672	id-1599	High
chr2D_part1	133855222	133911293	id-1600	Low
chr2D_part1	158380081	158499757	id-1601	Low
chr2D_part1	184059863	184775626	id-1602	Low
chr2D_part1	193838855	193903479	id-1603	Low
chr2D_part1	200894277	200951105	id-1604	Low
chr2D_part1	245967821	245972960	id-1605	High
chr2D_part1	262229688	262235063	id-1606	High
chr2D_part1	270571951	270624115	id-1607	Low
chr2D_part1	271544340	271695272	id-1608	Low
chr2D_part1	272258920	272355981	id-1609	Low
chr2D_part1	335347235	335352986	id-1610	High
chr2D_part1	397175727	397244060	id-1611	Low
chr2D_part1	445448279	445454301	id-1612	High
chr2D_part2	71936358	71946379	id-1613	High
chr2D_part2	107731144	107736182	id-1614	High
chr2D_part2	139790449	140221851	id-1615	Low
chr2D_part2	140558945	141162371	id-1616	Low
chr2D_part2	142676486	143109328	id-1617	Low
chr2D_part2	143434842	143488037	id-1618	Low
chr2D_part2	144029314	144131397	id-1619	Low
chr2D_part2	144538097	144676587	id-1620	Low
chr2D_part2	145212440	145272283	id-1621	Low
chr2D_part2	145784862	145979847	id-1622	Low
chr2D_part2	146584523	146700544	id-1623	Low
chr2D_part2	147743593	147814532	id-1624	Low
chr2D_part2	173361345	173582536	id-1625	Low
chr2D_part2	173591820	173778916	id-1626	Low
chr2D_part2	173883226	173937100	id-1627	Low
chr2D_part2	173989176	174237794	id-1628	Low
chr2D_part2	174315738	174377487	id-1629	Low
chr2D_part2	174394763	174509085	id-1630	Low
chr2D_part2	174509664	174705191	id-1631	Low
chr2D_part2	174706157	175207895	id-1632	Low
chr2D_part2	175253638	175415708	id-1633	Low
chr2D_part2	175416308	175828380	id-1634	Low
chr2D_part2	175828989	175914664	id-1635	Low
chr2D_part2	175925722	176101451	id-1636	Low
chr2D_part2	176166781	176425542	id-1637	Low
chr2D_part2	176426285	176562882	id-1638	Low
chr2D_part2	176595913	176963756	id-1639	Low
chr2D_part2	176964269	177409997	id-1640	Low
chr2D_part2	177410555	177464029	id-1641	Low
chr2D_part2	177465466	177519227	id-1642	Low
chr2D_part2	177527070	177703821	id-1643	Low
chr2D_part2	177705904	177825189	id-1644	Low
chr2D_part2	177827271	177942352	id-1645	Low
chr2D_part2	177959619	178902898	id-1646	Low
chr2D_part2	178903436	178973103	id-1647	Low
chr2D_part2	178977264	179385072	id-1648	Low
chr2D_part2	179389139	179560058	id-1649	Low
chr2D_part2	179562109	179802588	id-1650	Low
chr2D_part2	179803186	179880577	id-1651	Low
chr2D_part2	179881188	180032632	id-1652	Low
chr2D_part2	180039799	180119009	id-1653	Low
chr2D_part2	180122274	180263055	id-1654	Low
chr2D_part2	180263668	180741358	id-1655	Low
chr2D_part2	180741897	180799787	id-1656	Low
chr2D_part2	180800483	181101963	id-1657	Low
chr2D_part2	181104574	181551720	id-1658	Low
chr2D_part2	181575462	181923408	id-1659	Low
chr2D_part2	181939615	182771256	id-1660	Low
chr2D_part2	182771763	183095376	id-1661	Low
chr2D_part2	183096942	183230772	id-1662	Low
chr2D_part2	183236365	183395295	id-1663	Low
chr2D_part2	183395872	183514600	id-1664	Low
chr2D_part2	183515275	183637177	id-1665	Low
chr2D_part2	183663319	183713959	id-1666	Low
chr2D_part2	183739376	184149107	id-1667	Low
chr2D_part2	184149692	184223601	id-1668	Low
chr2D_part2	184263184	185223439	id-1669	Low
chr2D_part2	185297778	185904967	id-1670	Low
chr2D_part2	185905472	186149343	id-1671	Low
chr2D_part2	186169053	186444827	id-1672	Low
chr2D_part2	186685014	186771650	id-1673	Low
chr2D_part2	186805113	186855203	id-1674	Low
chr2D_part2	186855727	186907818	id-1675	Low
chr2D_part2	186908361	187374115	id-1676	Low
chr2D_part2	187374721	187613430	id-1677	Low
chr2D_part2	187621860	188615365	id-1678	Low
chr2D_part2	189507780	189604291	id-1679	Low
chr3A_part1	713503	766090	id-1680	Low
chr3A_part1	1118168	1124419	id-1681	High
chr3A_part1	1952439	5868990	id-1682	Low
chr3A_part1	5967831	5974072	id-1683	High
chr3A_part1	6045311	6050802	id-1684	High
chr3A_part1	6077999	6084270	id-1685	High
chr3A_part1	6095332	6206259	id-1686	Low
chr3A_part1	6206863	6667467	id-1687	Low
chr3A_part1	6711689	6789219	id-1688	Low
chr3A_part1	6789720	6888571	id-1689	Low
chr3A_part1	6888969	6894444	id-1690	High
chr3A_part1	6900422	7015692	id-1691	Low
chr3A_part1	7016442	7078774	id-1692	Low
chr3A_part1	7126149	7131412	id-1693	High
chr3A_part1	7577974	7647669	id-1694	Low
chr3A_part1	7653989	7782010	id-1695	Low
chr3A_part1	7916890	8037065	id-1696	Low
chr3A_part1	8082754	8147388	id-1697	Low
chr3A_part1	8378565	8549770	id-1698	Low
chr3A_part1	9377877	9437253	id-1699	Low
chr3A_part1	9630483	9717666	id-1700	Low
chr3A_part1	9934417	10146934	id-1701	Low
chr3A_part1	10215975	10267234	id-1702	Low
chr3A_part1	10362895	10485725	id-1703	Low
chr3A_part1	10592812	10679754	id-1704	Low
chr3A_part1	10691388	10940766	id-1705	Low
chr3A_part1	10952159	11023205	id-1706	Low
chr3A_part1	11026222	11118144	id-1707	Low
chr3A_part1	11119499	11235418	id-1708	Low
chr3A_part1	11236690	11391489	id-1709	Low
chr3A_part1	11472925	11528397	id-1710	Low
chr3A_part1	11574979	11749150	id-1711	Low
chr3A_part1	12643104	12774853	id-1712	Low
chr3A_part1	13325522	13333142	id-1713	High
chr3A_part1	14522887	14613109	id-1714	Low
chr3A_part1	15888740	16010201	id-1715	Low
chr3A_part1	16013141	16088955	id-1716	Low
chr3A_part1	16139101	16243286	id-1717	Low
chr3A_part1	16243987	16337075	id-1718	Low
chr3A_part1	16350238	16463567	id-1719	Low
chr3A_part1	16464244	16598992	id-1720	Low
chr3A_part1	16666463	16890061	id-1721	Low
chr3A_part1	16932989	16993609	id-1722	Low
chr3A_part1	17164099	17404316	id-1723	Low
chr3A_part1	17700454	17858459	id-1724	Low
chr3A_part1	18665161	18715634	id-1725	Low
chr3A_part1	22673416	22733089	id-1726	Low
chr3A_part1	25285880	25335944	id-1727	Low
chr3A_part1	26228900	26236419	id-1728	High
chr3A_part1	32312012	32379389	id-1729	Low
chr3A_part1	35078914	35381565	id-1730	Low
chr3A_part1	41151031	41417845	id-1731	Low
chr3A_part1	41418806	41533741	id-1732	Low
chr3A_part1	41534337	41603217	id-1733	Low
chr3A_part1	41676004	41733590	id-1734	Low
chr3A_part1	42102517	42172542	id-1735	Low
chr3A_part1	43297221	43352666	id-1736	Low
chr3A_part1	43612997	43866240	id-1737	Low
chr3A_part1	43866923	44220991	id-1738	Low
chr3A_part1	45641623	45700608	id-1739	Low
chr3A_part1	45780155	45848556	id-1740	Low
chr3A_part1	45945576	46003568	id-1741	Low
chr3A_part1	46049158	46156989	id-1742	Low
chr3A_part1	67198369	67253377	id-1743	Low
chr3A_part1	98624897	98786559	id-1744	Low
chr3A_part1	127513786	127578358	id-1745	Low
chr3A_part1	133066574	133523308	id-1746	Low
chr3A_part1	140268371	140483947	id-1747	Low
chr3A_part1	214127317	214132891	id-1748	High
chr3A_part1	277650581	277655645	id-1749	High
chr3A_part1	318417763	318475784	id-1750	Low
chr3A_part1	318567151	318621517	id-1751	Low
chr3A_part1	318623421	318710735	id-1752	Low
chr3A_part1	318903062	318968623	id-1753	Low
chr3A_part1	318969132	319047725	id-1754	Low
chr3A_part1	319183428	319237273	id-1755	Low
chr3A_part1	319312307	319446536	id-1756	Low
chr3A_part1	319469612	319569373	id-1757	Low
chr3A_part1	319579872	319779483	id-1758	Low
chr3A_part1	319781004	319913497	id-1759	Low
chr3A_part1	320721882	320780809	id-1760	Low
chr3A_part1	320889090	320947492	id-1761	Low
chr3A_part1	321198477	321254347	id-1762	Low
chr3A_part1	321338833	321423443	id-1763	Low
chr3A_part1	321426475	321490631	id-1764	Low
chr3A_part1	321555086	321623076	id-1765	Low
chr3A_part1	330114158	330122733	id-1766	High
chr3A_part1	330124088	330138714	id-1767	High
chr3A_part1	359062069	359070156	id-1768	High
chr3A_part1	395980211	395985663	id-1769	High
chr3A_part1	396125219	396130248	id-1770	High
chr3A_part1	408795311	408801329	id-1771	High
chr3A_part1	408817136	408822732	id-1772	High
chr3A_part1	423317107	423474047	id-1773	Low
chr3A_part2	31435991	31496372	id-1774	Low
chr3A_part2	48085158	48152762	id-1775	Low
chr3A_part2	49850239	49901672	id-1776	Low
chr3A_part2	50267301	50321863	id-1777	Low
chr3A_part2	57276234	57352843	id-1778	Low
chr3A_part2	58275310	58331654	id-1779	Low
chr3A_part2	58381267	58451515	id-1780	Low
chr3A_part2	59330717	59386854	id-1781	Low
chr3A_part2	63271055	63341294	id-1782	Low
chr3A_part2	64042754	64095011	id-1783	Low
chr3A_part2	64097224	64148533	id-1784	Low
chr3A_part2	64242344	64296503	id-1785	Low
chr3A_part2	64553744	64604573	id-1786	Low
chr3A_part2	76577318	76665308	id-1787	Low
chr3A_part2	76665846	76775061	id-1788	Low
chr3A_part2	77088525	77161141	id-1789	Low
chr3A_part2	78532763	78542451	id-1790	High
chr3A_part2	87536406	87589857	id-1791	Low
chr3A_part2	89254100	89544520	id-1792	Low
chr3A_part2	89731997	89839993	id-1793	Low
chr3A_part2	94591668	94666722	id-1794	Low
chr3A_part2	95848260	95922136	id-1795	Low
chr3A_part2	99708619	99713632	id-1796	High
chr3A_part2	102480127	102538259	id-1797	Low
chr3A_part2	105091423	105230768	id-1798	Low
chr3A_part2	106422486	106489506	id-1799	Low
chr3A_part2	108908143	109078976	id-1800	Low
chr3A_part2	112281621	112356700	id-1801	Low
chr3A_part2	117916908	117922102	id-1802	High
chr3A_part2	163145654	163196421	id-1803	Low
chr3A_part2	165300610	165358656	id-1804	Low
chr3A_part2	167322422	167383408	id-1805	Low
chr3A_part2	170087748	170144551	id-1806	Low
chr3A_part2	170146789	170221823	id-1807	Low
chr3A_part2	170347642	170398976	id-1808	Low
chr3A_part2	176730629	176736306	id-1809	High
chr3A_part2	194271862	194378012	id-1810	Low
chr3A_part2	194506100	194575326	id-1811	Low
chr3A_part2	194773836	194916350	id-1812	Low
chr3A_part2	195534704	195603728	id-1813	Low
chr3A_part2	195961007	196048762	id-1814	Low
chr3A_part2	196202058	196268561	id-1815	Low
chr3A_part2	196528038	196598067	id-1816	Low
chr3A_part2	197006735	197084427	id-1817	Low
chr3A_part2	197244420	197305481	id-1818	Low
chr3A_part2	197419850	197481548	id-1819	Low
chr3A_part2	197931243	197984274	id-1820	Low
chr3A_part2	198135927	198193751	id-1821	Low
chr3A_part2	198252201	198341567	id-1822	Low
chr3A_part2	198354603	198466571	id-1823	Low
chr3A_part2	198476923	198529954	id-1824	Low
chr3A_part2	199146893	199199613	id-1825	Low
chr3A_part2	199422016	199473758	id-1826	Low
chr3A_part2	199635762	199729352	id-1827	Low
chr3A_part2	200013925	200069300	id-1828	Low
chr3A_part2	200887453	201002675	id-1829	Low
chr3A_part2	201419387	201483566	id-1830	Low
chr3A_part2	201545624	201614887	id-1831	Low
chr3A_part2	201618107	201762824	id-1832	Low
chr3A_part2	205084472	205224977	id-1833	Low
chr3A_part2	209842851	209940697	id-1834	Low
chr3A_part2	211567341	211618432	id-1835	Low
chr3A_part2	220929955	220995444	id-1836	Low
chr3A_part2	233738749	233793262	id-1837	Low
chr3A_part2	236151232	236229246	id-1838	Low
chr3A_part2	242608990	242759266	id-1839	Low
chr3A_part2	253653993	253729661	id-1840	Low
chr3A_part2	258467728	258576679	id-1841	Low
chr3A_part2	258644734	258715905	id-1842	Low
chr3A_part2	258893553	258947635	id-1843	Low
chr3A_part2	260208419	260261073	id-1844	Low
chr3A_part2	260861257	260998572	id-1845	Low
chr3A_part2	263623608	263628628	id-1846	High
chr3A_part2	264148355	264210778	id-1847	Low
chr3A_part2	265545203	265630483	id-1848	Low
chr3A_part2	265738076	265830799	id-1849	Low
chr3A_part2	265892875	265965984	id-1850	Low
chr3A_part2	265972812	266119273	id-1851	Low
chr3A_part2	266381884	266483876	id-1852	Low
chr3A_part2	266841425	266896538	id-1853	Low
chr3A_part2	267357908	267438300	id-1854	Low
chr3A_part2	270161038	270168277	id-1855	High
chr3A_part2	275888205	275950321	id-1856	Low
chr3A_part2	276326926	276490597	id-1857	Low
chr3A_part2	276503001	276516729	id-1858	High
chr3A_part2	276652497	276667672	id-1859	High
chr3A_part2	277531858	277540171	id-1860	High
chr3A_part2	277738679	277789158	id-1861	Low
chr3A_part2	277968935	278196152	id-1862	Low
chr3A_part2	278196673	278282598	id-1863	Low
chr3A_part2	280735631	280792397	id-1864	Low
chr3A_part2	286402598	286462626	id-1865	Low
chr3A_part2	287270234	287493288	id-1866	Low
chr3A_part2	288688864	288768459	id-1867	Low
chr3A_part2	288768761	288779119	id-1868	High
chr3A_part2	288780021	288785551	id-1869	High
chr3A_part2	288929098	288982990	id-1870	Low
chr3A_part2	289700397	289760668	id-1871	Low
chr3A_part2	289778209	289837247	id-1872	Low
chr3A_part2	290664497	290718373	id-1873	Low
chr3A_part2	291101938	291157196	id-1874	Low
chr3A_part2	291219206	291398310	id-1875	Low
chr3A_part2	291840342	291902734	id-1876	Low
chr3A_part2	292589740	292654901	id-1877	Low
chr3A_part2	292706534	292783807	id-1878	Low
chr3A_part2	292980248	293080041	id-1879	Low
chr3A_part2	293096669	293159735	id-1880	Low
chr3A_part2	293200478	293467112	id-1881	Low
chr3A_part2	293652253	293738311	id-1882	Low
chr3A_part2	293822512	293828392	id-1883	High
chr3A_part2	293834385	293974250	id-1884	Low
chr3A_part2	293974875	294131469	id-1885	Low
chr3A_part2	294174564	294237040	id-1886	Low
chr3A_part2	294263513	294680014	id-1887	Low
chr3A_part2	295392407	295507199	id-1888	Low
chr3A_part2	295508693	295725025	id-1889	Low
chr3A_part2	296258967	296328269	id-1890	Low
chr3A_part2	296577141	296723288	id-1891	Low
chr3B_part1	717177	793679	id-1892	Low
chr3B_part1	975952	1216989	id-1893	Low
chr3B_part1	1237052	1351502	id-1894	Low
chr3B_part1	1352011	1423143	id-1895	Low
chr3B_part1	1425071	1587347	id-1896	Low
chr3B_part1	2421400	2473871	id-1897	Low
chr3B_part1	2515456	2880603	id-1898	Low
chr3B_part1	2902033	2958726	id-1899	Low
chr3B_part1	2966258	3023685	id-1900	Low
chr3B_part1	3598711	3654225	id-1901	Low
chr3B_part1	3754704	3806810	id-1902	Low
chr3B_part1	3824726	3880707	id-1903	Low
chr3B_part1	3906436	3985061	id-1904	Low
chr3B_part1	4006190	4059444	id-1905	Low
chr3B_part1	4098846	4184261	id-1906	Low
chr3B_part1	4342473	4433919	id-1907	Low
chr3B_part1	4563179	4627330	id-1908	Low
chr3B_part1	4851810	5068542	id-1909	Low
chr3B_part1	5134079	5199902	id-1910	Low
chr3B_part1	5200902	5434158	id-1911	Low
chr3B_part1	5989386	6047706	id-1912	Low
chr3B_part1	7304450	7368544	id-1913	Low
chr3B_part1	7733774	7813890	id-1914	Low
chr3B_part1	8052368	8128158	id-1915	Low
chr3B_part1	8889365	9091454	id-1916	Low
chr3B_part1	9782517	9916688	id-1917	Low
chr3B_part1	11665791	11735659	id-1918	Low
chr3B_part1	15181655	15453950	id-1919	Low
chr3B_part1	17382407	17556909	id-1920	Low
chr3B_part1	18672954	18763076	id-1921	Low
chr3B_part1	18946261	19036462	id-1922	Low
chr3B_part1	19777865	19869626	id-1923	Low
chr3B_part1	20466297	20476307	id-1924	High
chr3B_part1	22919992	23018731	id-1925	Low
chr3B_part1	23226676	23302473	id-1926	Low
chr3B_part1	23383526	23473588	id-1927	Low
chr3B_part1	23474487	23549598	id-1928	Low
chr3B_part1	24605307	24691761	id-1929	Low
chr3B_part1	25804692	25871713	id-1930	Low
chr3B_part1	25959895	26016613	id-1931	Low
chr3B_part1	26122955	26207665	id-1932	Low
chr3B_part1	26266512	26356318	id-1933	Low
chr3B_part1	27053893	27197390	id-1934	Low
chr3B_part1	28120520	28129117	id-1935	High
chr3B_part1	28632159	28698993	id-1936	Low
chr3B_part1	28699537	28794242	id-1937	Low
chr3B_part1	28795285	29153808	id-1938	Low
chr3B_part1	30247243	30317050	id-1939	Low
chr3B_part1	30335606	30471857	id-1940	Low
chr3B_part1	32808162	32915182	id-1941	Low
chr3B_part1	32940685	33088590	id-1942	Low
chr3B_part1	33150317	33260951	id-1943	Low
chr3B_part1	34112068	34239904	id-1944	Low
chr3B_part1	34302159	34362143	id-1945	Low
chr3B_part1	34565916	34648816	id-1946	Low
chr3B_part1	34909399	34973018	id-1947	Low
chr3B_part1	35062415	35126301	id-1948	Low
chr3B_part1	35152059	35211084	id-1949	Low
chr3B_part1	35211883	35281633	id-1950	Low
chr3B_part1	35548605	35599823	id-1951	Low
chr3B_part1	35611899	35683110	id-1952	Low
chr3B_part1	35689831	35802204	id-1953	Low
chr3B_part1	36563235	36627951	id-1954	Low
chr3B_part1	36636326	36689608	id-1955	Low
chr3B_part1	36864096	37251416	id-1956	Low
chr3B_part1	37252075	38678384	id-1957	Low
chr3B_part1	39474128	39524889	id-1958	Low
chr3B_part1	41078480	41146881	id-1959	Low
chr3B_part1	42185552	42245890	id-1960	Low
chr3B_part1	45317389	45519929	id-1961	Low
chr3B_part1	47616597	47892365	id-1962	Low
chr3B_part1	47970454	48026952	id-1963	Low
chr3B_part1	48027483	48148771	id-1964	Low
chr3B_part1	48161086	48295425	id-1965	Low
chr3B_part1	51022668	51142361	id-1966	Low
chr3B_part1	51956216	52648145	id-1967	Low
chr3B_part1	52659921	52720572	id-1968	Low
chr3B_part1	52772477	52838684	id-1969	Low
chr3B_part1	52839370	53198007	id-1970	Low
chr3B_part1	53642222	53713207	id-1971	Low
chr3B_part1	53815014	53948005	id-1972	Low
chr3B_part1	54066960	54133534	id-1973	Low
chr3B_part1	54794642	54865256	id-1974	Low
chr3B_part1	54865760	55096672	id-1975	Low
chr3B_part1	55113876	55211813	id-1976	Low
chr3B_part1	55212402	55369530	id-1977	Low
chr3B_part1	68084548	68186991	id-1978	Low
chr3B_part1	69388756	69460301	id-1979	Low
chr3B_part1	69460809	69604590	id-1980	Low
chr3B_part1	89589981	89675006	id-1981	Low
chr3B_part1	103588319	103840042	id-1982	Low
chr3B_part1	104183924	104329247	id-1983	Low
chr3B_part1	104329808	104548932	id-1984	Low
chr3B_part1	104554096	104696669	id-1985	Low
chr3B_part1	104697325	104927405	id-1986	Low
chr3B_part1	107971974	108239167	id-1987	Low
chr3B_part1	108242983	108409839	id-1988	Low
chr3B_part1	108546356	108607292	id-1989	Low
chr3B_part1	108832416	108897288	id-1990	Low
chr3B_part1	109674840	109726042	id-1991	Low
chr3B_part1	111213264	111480673	id-1992	Low
chr3B_part1	111568358	111622003	id-1993	Low
chr3B_part1	112658306	112717278	id-1994	Low
chr3B_part1	123847417	123967802	id-1995	Low
chr3B_part1	124496254	124579642	id-1996	Low
chr3B_part1	124822955	124876345	id-1997	Low
chr3B_part1	124901132	125199534	id-1998	Low
chr3B_part1	134980740	135496479	id-1999	Low
chr3B_part1	142734580	142838693	id-2000	Low
[truncated: 4,959 more rows]
