# Supplementary material for: DAWN: a resource for yielding insights into the diversity among wheat genomes
Source: BMC Genomics. 2018 Dec 17;19:941. doi: 10.1186/s12864-018-5228-2 (PMC6296097; doi:10.1186/s12864-018-5228-2)
Supplement: Supplementary file 6 — ZIP file containing BED5 format files of high and low read coverage regions. BED5 format file for each WGS accession. The score column (5th column) indicates if the feature (row) represents a region which has >2*SD above (High) or below (Low) the mean read coverage. (ZIP 1455 kb) [file 12864_2018_5228_MOESM6_ESM.zip › read_coverage_high_low/RAC875.realigned.bam.bw.high_low.bed]

chr1A_part1	1382641	1510282	id-1	Low
chr1A_part1	1693354	1839825	id-2	Low
chr1A_part1	1840610	2016863	id-3	Low
chr1A_part1	2018924	2164156	id-4	Low
chr1A_part1	2280640	2373927	id-5	Low
chr1A_part1	2377604	2384883	id-6	High
chr1A_part1	2544626	2677144	id-7	Low
chr1A_part1	2694082	2762047	id-8	Low
chr1A_part1	2795882	2848870	id-9	Low
chr1A_part1	3678966	3750479	id-10	Low
chr1A_part1	5608737	5994845	id-11	Low
chr1A_part1	6002183	6152746	id-12	Low
chr1A_part1	6153507	6283360	id-13	Low
chr1A_part1	6441431	6497728	id-14	Low
chr1A_part1	6501898	6563228	id-15	Low
chr1A_part1	6565912	6641701	id-16	Low
chr1A_part1	6793668	6869794	id-17	Low
chr1A_part1	11624481	11632654	id-18	High
chr1A_part1	12502428	12507548	id-19	High
chr1A_part1	12919954	13083582	id-20	Low
chr1A_part1	13101272	13191386	id-21	Low
chr1A_part1	13349929	13415863	id-22	Low
chr1A_part1	13638261	13644756	id-23	High
chr1A_part1	13912761	13921824	id-24	High
chr1A_part1	14188528	14194559	id-25	High
chr1A_part1	14834034	14841030	id-26	High
chr1A_part1	14851242	14862905	id-27	High
chr1A_part1	15070372	15143194	id-28	Low
chr1A_part1	15232784	15315659	id-29	Low
chr1A_part1	15354396	15413883	id-30	Low
chr1A_part1	15550581	15686116	id-31	Low
chr1A_part1	15698200	15838978	id-32	Low
chr1A_part1	16042762	16190778	id-33	Low
chr1A_part1	16298600	16370563	id-34	Low
chr1A_part1	16550742	16838163	id-35	Low
chr1A_part1	16997857	17005635	id-36	High
chr1A_part1	17007433	17017721	id-37	High
chr1A_part1	18278997	18285778	id-38	High
chr1A_part1	19121805	19138095	id-39	High
chr1A_part1	19138779	19143810	id-40	High
chr1A_part1	19176290	19234071	id-41	Low
chr1A_part1	19376932	19444537	id-42	Low
chr1A_part1	19545922	19553077	id-43	High
chr1A_part1	19781561	19847902	id-44	Low
chr1A_part1	20534443	20543677	id-45	High
chr1A_part1	21072357	21102191	id-46	High
chr1A_part1	21103964	21110176	id-47	High
chr1A_part1	21244272	21253022	id-48	High
chr1A_part1	21414891	21421571	id-49	High
chr1A_part1	22119889	22188371	id-50	Low
chr1A_part1	22363340	22370941	id-51	High
chr1A_part1	27508940	27515294	id-52	High
chr1A_part1	27636679	27710746	id-53	Low
chr1A_part1	28051379	28108813	id-54	Low
chr1A_part1	28121201	28173646	id-55	Low
chr1A_part1	28366169	28373041	id-56	High
chr1A_part1	29784997	29806999	id-57	High
chr1A_part1	38842398	38866240	id-58	High
chr1A_part1	41069509	41079353	id-59	High
chr1A_part1	41867670	41880669	id-60	High
chr1A_part1	41892096	41925703	id-61	High
chr1A_part1	42215967	42223659	id-62	High
chr1A_part1	43252064	43257236	id-63	High
chr1A_part1	44360950	44366639	id-64	High
chr1A_part1	128010072	128017347	id-65	High
chr1A_part1	128029614	128048250	id-66	High
chr1A_part1	128049329	128057395	id-67	High
chr1A_part1	128067515	128076572	id-68	High
chr1A_part1	128077307	128083798	id-69	High
chr1A_part1	128084350	128105092	id-70	High
chr1A_part1	128106251	128120042	id-71	High
chr1A_part1	128125532	128130720	id-72	High
chr1A_part1	128131322	128140016	id-73	High
chr1A_part1	128155606	128162360	id-74	High
chr1A_part1	128176227	128219600	id-75	High
chr1A_part1	128220229	128239640	id-76	High
chr1A_part1	128244530	128256570	id-77	High
chr1A_part1	129385033	129398945	id-78	High
chr1A_part1	133419194	133424523	id-79	High
chr1A_part1	167153955	167159200	id-80	High
chr1A_part1	177417990	177441232	id-81	High
chr1A_part1	177454464	177468266	id-82	High
chr1A_part1	177469062	177492201	id-83	High
chr1A_part1	177506258	177539493	id-84	High
chr1A_part1	189916589	189922672	id-85	High
chr1A_part1	221770136	221780641	id-86	High
chr1A_part1	260000483	260050844	id-87	Low
chr1A_part1	273515353	273520531	id-88	High
chr1A_part1	279836743	279844313	id-89	High
chr1A_part1	294859676	294870635	id-90	High
chr1A_part1	304446025	304454727	id-91	High
chr1A_part1	306288786	306293801	id-92	High
chr1A_part1	316260245	316265951	id-93	High
chr1A_part1	323998696	324056581	id-94	Low
chr1A_part1	355498226	355505963	id-95	High
chr1A_part1	372987370	373247685	id-96	Low
chr1A_part1	374892050	374897115	id-97	High
chr1A_part1	379694243	379702487	id-98	High
chr1A_part1	379703153	379711819	id-99	High
chr1A_part1	380231117	380236755	id-100	High
chr1A_part1	382112161	382186640	id-101	Low
chr1A_part1	383072460	383724170	id-102	Low
chr1A_part1	383724865	383964140	id-103	Low
chr1A_part1	383965247	384158898	id-104	Low
chr1A_part1	384199731	384204850	id-105	High
chr1A_part1	409836917	409842430	id-106	High
chr1A_part1	414908609	414985830	id-107	Low
chr1A_part1	415299502	415305075	id-108	High
chr1A_part1	421164496	421647536	id-109	Low
chr1A_part1	421648149	421928908	id-110	Low
chr1A_part1	421931467	422054871	id-111	Low
chr1A_part1	439204704	439257435	id-112	Low
chr1A_part1	449175411	449180501	id-113	High
chr1A_part1	455522499	455531295	id-114	High
chr1A_part2	4059184	4064570	id-115	High
chr1A_part2	4066186	4080460	id-116	High
chr1A_part2	4156403	4171435	id-117	High
chr1A_part2	4173197	4178792	id-118	High
chr1A_part2	4180231	4188687	id-119	High
chr1A_part2	5736817	5747250	id-120	High
chr1A_part2	11942700	11998322	id-121	Low
chr1A_part2	18725030	18730382	id-122	High
chr1A_part2	18779181	18786999	id-123	High
chr1A_part2	36087243	36151656	id-124	Low
chr1A_part2	39220739	39231535	id-125	High
chr1A_part2	44846828	44851889	id-126	High
chr1A_part2	47297507	47304015	id-127	High
chr1A_part2	49952666	49960845	id-128	High
chr1A_part2	50676438	50688457	id-129	High
chr1A_part2	60690545	60759903	id-130	Low
chr1A_part2	61458229	61471772	id-131	High
chr1A_part2	63261397	63266941	id-132	High
chr1A_part2	63268059	63392617	id-133	Low
chr1A_part2	68407458	68412660	id-134	High
chr1A_part2	68416121	68422205	id-135	High
chr1A_part2	73517179	73606672	id-136	Low
chr1A_part2	77187708	77192769	id-137	High
chr1A_part2	80815564	80825915	id-138	High
chr1A_part2	82020185	82124418	id-139	Low
chr1A_part2	82455098	82562506	id-140	Low
chr1A_part2	82936671	82944110	id-141	High
chr1A_part2	84624616	84633642	id-142	High
chr1A_part2	84642526	84650277	id-143	High
chr1A_part2	88886130	88891406	id-144	High
chr1A_part2	89802092	89853231	id-145	High
chr1A_part2	89854075	89881254	id-146	High
chr1A_part2	90286576	90293451	id-147	High
chr1A_part2	90294256	90309938	id-148	High
chr1A_part2	90310553	90322340	id-149	High
chr1A_part2	95111488	95173584	id-150	Low
chr1A_part2	96469052	96474267	id-151	High
chr1A_part2	96541986	96593303	id-152	Low
chr1A_part2	97023975	97030068	id-153	High
chr1A_part2	99816347	99959404	id-154	Low
chr1A_part2	101384554	101535393	id-155	Low
chr1A_part2	103929534	103934871	id-156	High
chr1A_part2	105582093	105587615	id-157	High
chr1A_part2	108899708	108972984	id-158	Low
chr1A_part2	109586769	109596693	id-159	High
chr1A_part2	109620536	109630635	id-160	High
chr1A_part2	110307808	110313841	id-161	High
chr1A_part2	112145816	112152256	id-162	High
chr1A_part2	112161221	112175274	id-163	High
chr1A_part2	112226748	112278887	id-164	Low
chr1A_part2	112809531	113054345	id-165	Low
chr1A_part2	113614088	113763231	id-166	Low
chr1A_part2	113767357	113837469	id-167	Low
chr1A_part2	113931020	114075700	id-168	Low
chr1A_part2	115028307	115035941	id-169	High
chr1A_part2	115321068	115326174	id-170	High
chr1A_part2	117153535	117158595	id-171	High
chr1A_part2	117753641	117859402	id-172	Low
chr1A_part2	117860024	117933843	id-173	Low
chr1A_part2	118553304	118563206	id-174	High
chr1A_part2	118839016	118935212	id-175	Low
chr1A_part2	118987610	119053706	id-176	Low
chr1A_part2	119055583	119116295	id-177	Low
chr1A_part2	119124576	119246112	id-178	Low
chr1A_part2	119251367	119256843	id-179	High
chr1A_part2	119368597	119466345	id-180	Low
chr1A_part2	119552018	119655590	id-181	Low
chr1A_part2	119659984	119666824	id-182	High
chr1A_part2	120404911	120409980	id-183	High
chr1A_part2	121901817	121917515	id-184	High
chr1B_part1	6070	409872	id-185	Low
chr1B_part1	437973	706469	id-186	Low
chr1B_part1	724155	783113	id-187	Low
chr1B_part1	816089	1199277	id-188	Low
chr1B_part1	1554660	1638956	id-189	Low
chr1B_part1	1639525	1728862	id-190	Low
chr1B_part1	2109949	2243855	id-191	Low
chr1B_part1	2247083	2302936	id-192	Low
chr1B_part1	3295642	3572898	id-193	Low
chr1B_part1	3577013	3657675	id-194	Low
chr1B_part1	3708319	3760956	id-195	Low
chr1B_part1	3781973	3857452	id-196	Low
chr1B_part1	3876610	3938909	id-197	Low
chr1B_part1	3954635	4005497	id-198	Low
chr1B_part1	4015270	4080486	id-199	Low
chr1B_part1	4233966	4292654	id-200	Low
chr1B_part1	4353546	4441833	id-201	Low
chr1B_part1	4858322	4908688	id-202	Low
chr1B_part1	6680443	6744725	id-203	Low
chr1B_part1	6875014	7064880	id-204	Low
chr1B_part1	7257250	7338293	id-205	Low
chr1B_part1	7401089	7471143	id-206	Low
chr1B_part1	7557075	7689156	id-207	Low
chr1B_part1	7716784	7846896	id-208	Low
chr1B_part1	7928366	7987366	id-209	Low
chr1B_part1	8419339	8550962	id-210	Low
chr1B_part1	8776043	8783919	id-211	High
chr1B_part1	10411643	10568427	id-212	Low
chr1B_part1	10611613	10951522	id-213	Low
chr1B_part1	10952123	11176162	id-214	Low
chr1B_part1	11221053	11328749	id-215	Low
chr1B_part1	11407917	11508598	id-216	Low
chr1B_part1	11515529	11634227	id-217	Low
chr1B_part1	11635821	11696717	id-218	Low
chr1B_part1	11708667	11858309	id-219	Low
chr1B_part1	11937812	12100285	id-220	Low
chr1B_part1	12128270	12328708	id-221	Low
chr1B_part1	12428827	12738211	id-222	Low
chr1B_part1	12784426	12843518	id-223	Low
chr1B_part1	12847173	12942609	id-224	Low
chr1B_part1	13020155	13166602	id-225	Low
chr1B_part1	13177218	13428895	id-226	Low
chr1B_part1	13446896	13504854	id-227	Low
chr1B_part1	13507394	13632444	id-228	Low
chr1B_part1	13711487	13772621	id-229	Low
chr1B_part1	13893267	13965386	id-230	Low
chr1B_part1	14170701	14283620	id-231	Low
chr1B_part1	14289152	14432583	id-232	Low
chr1B_part1	14459664	14465980	id-233	High
chr1B_part1	14531466	14606559	id-234	Low
chr1B_part1	14701572	14770255	id-235	Low
chr1B_part1	15445954	15528315	id-236	Low
chr1B_part1	15584893	15715825	id-237	Low
chr1B_part1	15750682	15871586	id-238	Low
chr1B_part1	15894007	16003332	id-239	Low
chr1B_part1	16004008	16129367	id-240	Low
chr1B_part1	16131451	16188302	id-241	Low
chr1B_part1	16241249	16302420	id-242	Low
chr1B_part1	16323375	16401622	id-243	Low
chr1B_part1	16530744	16605239	id-244	Low
chr1B_part1	16707154	16766191	id-245	Low
chr1B_part1	16952794	17013647	id-246	Low
chr1B_part1	17088446	17142159	id-247	Low
chr1B_part1	17148310	17247353	id-248	Low
chr1B_part1	17388405	17464582	id-249	Low
chr1B_part1	17503541	17515550	id-250	High
chr1B_part1	17814522	17890867	id-251	Low
chr1B_part1	17904262	17963269	id-252	Low
chr1B_part1	17966963	18088824	id-253	Low
chr1B_part1	18124590	18358311	id-254	Low
chr1B_part1	18429588	18571335	id-255	Low
chr1B_part1	18585487	18656557	id-256	Low
chr1B_part1	18690001	18855319	id-257	Low
chr1B_part1	19081052	19312268	id-258	Low
chr1B_part1	19359621	19556150	id-259	Low
chr1B_part1	19556724	20046249	id-260	Low
chr1B_part1	20176501	20553610	id-261	Low
chr1B_part1	20751707	20833879	id-262	Low
chr1B_part1	20836220	21277157	id-263	Low
chr1B_part1	21280432	21331570	id-264	Low
chr1B_part1	21358643	21708368	id-265	Low
chr1B_part1	21708876	21881625	id-266	Low
chr1B_part1	21882384	21936365	id-267	Low
chr1B_part1	22321058	22409024	id-268	Low
chr1B_part1	22409597	22583552	id-269	Low
chr1B_part1	22724692	22841351	id-270	Low
chr1B_part1	23225197	23276444	id-271	Low
chr1B_part1	23601554	23672659	id-272	Low
chr1B_part1	23673191	23776845	id-273	Low
chr1B_part1	25113798	25237169	id-274	Low
chr1B_part1	25594315	25601287	id-275	High
chr1B_part1	25602411	25611457	id-276	High
chr1B_part1	27294169	27301081	id-277	High
chr1B_part1	27364471	27471355	id-278	Low
chr1B_part1	27472878	27557073	id-279	Low
chr1B_part1	27559310	27639601	id-280	Low
chr1B_part1	27752518	28023982	id-281	Low
chr1B_part1	28198041	28303723	id-282	Low
chr1B_part1	28377142	28434593	id-283	Low
chr1B_part1	28508099	28526037	id-284	High
chr1B_part1	28906330	29003315	id-285	Low
chr1B_part1	29396770	29404303	id-286	High
chr1B_part1	29515993	29780301	id-287	Low
chr1B_part1	29824402	29911218	id-288	Low
chr1B_part1	30030949	30187237	id-289	Low
chr1B_part1	30217297	30294942	id-290	Low
chr1B_part1	30462254	30536516	id-291	Low
chr1B_part1	30551982	30644869	id-292	Low
chr1B_part1	31026728	31157240	id-293	Low
chr1B_part1	31161995	31287974	id-294	Low
chr1B_part1	31376065	31496816	id-295	Low
chr1B_part1	31497396	31732038	id-296	Low
chr1B_part1	31759449	31812365	id-297	Low
chr1B_part1	31824157	31829575	id-298	High
chr1B_part1	35171287	35176403	id-299	High
chr1B_part1	35204954	35215084	id-300	High
chr1B_part1	35240355	35247001	id-301	High
chr1B_part1	35248074	35254477	id-302	High
chr1B_part1	35268045	35274293	id-303	High
chr1B_part1	38916307	39065725	id-304	Low
chr1B_part1	41308544	41316896	id-305	High
chr1B_part1	42245155	42253957	id-306	High
chr1B_part1	44467804	44473410	id-307	High
chr1B_part1	44488629	44495890	id-308	High
chr1B_part1	44497513	44507109	id-309	High
chr1B_part1	44512396	44520356	id-310	High
chr1B_part1	44727965	44798919	id-311	Low
chr1B_part1	45424817	45504297	id-312	Low
chr1B_part1	45504806	45648703	id-313	Low
chr1B_part1	46224912	46232046	id-314	High
chr1B_part1	47216449	47502573	id-315	Low
chr1B_part1	47636640	47981549	id-316	Low
chr1B_part1	47982417	48057878	id-317	Low
chr1B_part1	48092490	48154287	id-318	Low
chr1B_part1	48155179	48263682	id-319	Low
chr1B_part1	48279939	48347963	id-320	Low
chr1B_part1	48348521	48441634	id-321	Low
chr1B_part1	48489704	48563831	id-322	Low
chr1B_part1	48564731	48713673	id-323	Low
chr1B_part1	49111295	49168575	id-324	Low
chr1B_part1	49171008	49436438	id-325	Low
chr1B_part1	49444204	49606256	id-326	Low
chr1B_part1	49691242	49750661	id-327	Low
chr1B_part1	49752298	49841672	id-328	Low
chr1B_part1	51137780	51318991	id-329	Low
chr1B_part1	51319573	51539211	id-330	Low
chr1B_part1	51541095	51607265	id-331	Low
chr1B_part1	51622484	51633057	id-332	High
chr1B_part1	58655661	58661462	id-333	High
chr1B_part1	58669555	58675290	id-334	High
chr1B_part1	59494815	59546183	id-335	Low
chr1B_part1	59640567	59822127	id-336	Low
chr1B_part1	60127466	60255816	id-337	Low
chr1B_part1	60967791	61050986	id-338	Low
chr1B_part1	61096509	61105296	id-339	High
chr1B_part1	61130691	61135692	id-340	High
chr1B_part1	62060257	62193803	id-341	Low
chr1B_part1	62286336	62386584	id-342	Low
chr1B_part1	73136078	73288584	id-343	Low
chr1B_part1	76716656	76723056	id-344	High
chr1B_part1	76740708	76747268	id-345	High
chr1B_part1	76747991	76755522	id-346	High
chr1B_part1	76770187	76775875	id-347	High
chr1B_part1	76809117	76829125	id-348	High
chr1B_part1	76830002	76848115	id-349	High
chr1B_part1	76884523	76891798	id-350	High
chr1B_part1	76897558	76905059	id-351	High
chr1B_part1	76942961	76950951	id-352	High
chr1B_part1	76998822	77004306	id-353	High
chr1B_part1	77005767	77011758	id-354	High
chr1B_part1	77047897	77064851	id-355	High
chr1B_part1	77081061	77089095	id-356	High
chr1B_part1	107683704	107689018	id-357	High
chr1B_part1	135962149	135972661	id-358	High
chr1B_part1	146109011	146114509	id-359	High
chr1B_part1	146115168	146129525	id-360	High
chr1B_part1	165258269	165412849	id-361	Low
chr1B_part1	236701512	236723780	id-362	High
chr1B_part1	236735805	236741744	id-363	High
chr1B_part1	236746630	236757573	id-364	High
chr1B_part1	236758133	236763538	id-365	High
chr1B_part1	236768615	236776981	id-366	High
chr1B_part1	236813495	236829567	id-367	High
chr1B_part1	236871294	236876631	id-368	High
chr1B_part1	236902075	236908602	id-369	High
chr1B_part1	236917204	236924641	id-370	High
chr1B_part1	236925310	236931172	id-371	High
chr1B_part1	236939599	236948318	id-372	High
chr1B_part1	236950784	236958998	id-373	High
chr1B_part1	237026468	237031834	id-374	High
chr1B_part1	237035158	237042611	id-375	High
chr1B_part1	237066242	237072096	id-376	High
chr1B_part1	237088691	237098052	id-377	High
chr1B_part1	237113645	237122753	id-378	High
chr1B_part1	237193174	237198197	id-379	High
chr1B_part1	237261244	237268967	id-380	High
chr1B_part1	237295679	237301362	id-381	High
chr1B_part1	237309624	237315270	id-382	High
chr1B_part1	237339294	237347888	id-383	High
chr1B_part1	237366340	237380091	id-384	High
chr1B_part1	237387741	237413815	id-385	High
chr1B_part1	237414457	237429033	id-386	High
chr1B_part1	237438317	237446227	id-387	High
chr1B_part1	237474254	237479807	id-388	High
chr1B_part1	237481064	237486144	id-389	High
chr1B_part1	237489432	237495211	id-390	High
chr1B_part1	237495881	237504471	id-391	High
chr1B_part1	237538651	237549121	id-392	High
chr1B_part1	237553299	237562405	id-393	High
chr1B_part1	237573926	237579889	id-394	High
chr1B_part1	237580784	237592058	id-395	High
chr1B_part1	237592757	237598316	id-396	High
chr1B_part1	237612735	237619489	id-397	High
chr1B_part1	237643804	237649084	id-398	High
chr1B_part1	237683006	237688112	id-399	High
chr1B_part1	237704421	237712239	id-400	High
chr1B_part1	237731288	237737344	id-401	High
chr1B_part1	240769442	241130330	id-402	Low
chr1B_part1	241812666	241819450	id-403	High
chr1B_part1	241821742	241826829	id-404	High
chr1B_part1	241845561	241853718	id-405	High
chr1B_part1	241884261	241941032	id-406	High
chr1B_part1	248155924	248218476	id-407	Low
chr1B_part1	253018190	253024072	id-408	High
chr1B_part1	259512946	259526794	id-409	High
chr1B_part1	269285951	269292077	id-410	High
chr1B_part1	286430265	286436421	id-411	High
chr1B_part1	296823593	296951439	id-412	Low
chr1B_part1	297137106	297189880	id-413	Low
chr1B_part1	301285659	301364247	id-414	Low
chr1B_part1	301566912	301632347	id-415	Low
chr1B_part1	301698566	301773809	id-416	Low
chr1B_part1	301843503	301975377	id-417	Low
chr1B_part1	302064766	302125091	id-418	Low
chr1B_part1	302394426	302459673	id-419	Low
chr1B_part1	305181610	305269431	id-420	Low
chr1B_part1	305303134	305415822	id-421	Low
chr1B_part1	305559699	305622452	id-422	Low
chr1B_part1	305624216	305718311	id-423	Low
chr1B_part1	305758346	305842979	id-424	Low
chr1B_part1	305889412	306046977	id-425	Low
chr1B_part1	306094182	306182981	id-426	Low
chr1B_part1	306288515	306374437	id-427	Low
chr1B_part1	306515767	306571422	id-428	Low
chr1B_part1	306713299	306787783	id-429	Low
chr1B_part1	306797164	306865010	id-430	Low
chr1B_part1	306939312	306998947	id-431	Low
chr1B_part1	307011229	307062219	id-432	Low
chr1B_part1	307174096	307403957	id-433	Low
chr1B_part1	307483693	307603157	id-434	Low
chr1B_part1	307611640	307710300	id-435	Low
chr1B_part1	307710839	307811665	id-436	Low
chr1B_part1	307812450	307889881	id-437	Low
chr1B_part1	307890407	307974199	id-438	Low
chr1B_part1	308054335	308111242	id-439	Low
chr1B_part1	308192326	308326817	id-440	Low
chr1B_part1	308441411	308508650	id-441	Low
chr1B_part1	308638538	308903640	id-442	Low
chr1B_part1	308912183	309114700	id-443	Low
chr1B_part1	309887749	309892851	id-444	High
chr1B_part1	313685363	313745406	id-445	Low
chr1B_part1	314751531	315071196	id-446	Low
chr1B_part1	315072191	315354129	id-447	Low
chr1B_part1	315392214	315454358	id-448	Low
chr1B_part1	315536010	316261989	id-449	Low
chr1B_part1	316300633	316604991	id-450	Low
chr1B_part1	316608516	316720873	id-451	Low
chr1B_part1	316835603	316894994	id-452	Low
chr1B_part1	317123921	317174431	id-453	Low
chr1B_part1	317190093	317310594	id-454	Low
chr1B_part1	317500885	317571891	id-455	Low
chr1B_part1	317587564	317791822	id-456	Low
chr1B_part1	318002038	318381633	id-457	Low
chr1B_part1	318382328	318597324	id-458	Low
chr1B_part1	318601850	319409094	id-459	Low
chr1B_part1	319421039	319826250	id-460	Low
chr1B_part1	319826990	319895777	id-461	Low
chr1B_part1	319898186	320370432	id-462	Low
chr1B_part1	320370976	320608629	id-463	Low
chr1B_part1	320609548	320812241	id-464	Low
chr1B_part1	320812967	320985289	id-465	Low
chr1B_part1	320985943	321236868	id-466	Low
chr1B_part1	321251755	321429970	id-467	Low
chr1B_part1	321430701	321594561	id-468	Low
chr1B_part1	321597088	321677204	id-469	Low
chr1B_part1	321695305	321875653	id-470	Low
chr1B_part1	322023962	322095502	id-471	Low
chr1B_part1	322118986	322230221	id-472	Low
chr1B_part1	322287937	322360216	id-473	Low
chr1B_part1	326913640	326922714	id-474	High
chr1B_part1	328440313	328570615	id-475	Low
chr1B_part1	328571493	328632118	id-476	Low
chr1B_part1	329967328	330217485	id-477	Low
chr1B_part1	330234085	330366770	id-478	Low
chr1B_part1	331513207	331526369	id-479	High
chr1B_part1	331527280	331543975	id-480	High
chr1B_part1	336292608	336351201	id-481	Low
chr1B_part1	368603337	368608767	id-482	High
chr1B_part1	374383587	374459471	id-483	Low
chr1B_part1	382387910	382510047	id-484	Low
chr1B_part1	387640630	387699019	id-485	Low
chr1B_part1	389013731	389029345	id-486	High
chr1B_part1	389046092	389051349	id-487	High
chr1B_part1	395656865	395662022	id-488	High
chr1B_part1	418266258	418343956	id-489	Low
chr1B_part1	419275569	419280612	id-490	High
chr1B_part1	434850501	435042030	id-491	Low
chr1B_part2	70003878	70066257	id-492	Low
chr1B_part2	70067334	70226855	id-493	Low
chr1B_part2	70227694	70280645	id-494	Low
chr1B_part2	70612822	70663940	id-495	Low
chr1B_part2	104369648	104454986	id-496	Low
chr1B_part2	117231128	117284913	id-497	Low
chr1B_part2	125285467	125410743	id-498	Low
chr1B_part2	127465764	127524524	id-499	Low
chr1B_part2	128519237	129005385	id-500	Low
chr1B_part2	129006010	129218209	id-501	Low
chr1B_part2	131638100	131717030	id-502	Low
chr1B_part2	132094193	132101416	id-503	High
chr1B_part2	132111693	132118257	id-504	High
chr1B_part2	133598157	133789510	id-505	Low
chr1B_part2	134908312	134997256	id-506	Low
chr1B_part2	135051040	135137698	id-507	Low
chr1B_part2	146359328	146442561	id-508	Low
chr1B_part2	150416108	150503267	id-509	Low
chr1B_part2	151257982	151370904	id-510	Low
chr1B_part2	151401505	151455389	id-511	Low
chr1B_part2	151476350	151661412	id-512	Low
chr1B_part2	151834787	151949760	id-513	Low
chr1B_part2	152080710	152151522	id-514	Low
chr1B_part2	152296627	152354681	id-515	Low
chr1B_part2	153543808	153630945	id-516	Low
chr1B_part2	153650177	153826849	id-517	Low
chr1B_part2	154777177	154883714	id-518	Low
chr1B_part2	157098417	157217991	id-519	Low
chr1B_part2	164298684	164361020	id-520	Low
chr1B_part2	164373594	164426653	id-521	Low
chr1B_part2	166304416	166479660	id-522	Low
chr1B_part2	166615422	166712050	id-523	Low
chr1B_part2	174530120	174599466	id-524	Low
chr1B_part2	184720620	184849082	id-525	Low
chr1B_part2	185051579	185112599	id-526	Low
chr1B_part2	185132682	185184252	id-527	Low
chr1B_part2	188009825	188061336	id-528	Low
chr1B_part2	188999052	189075401	id-529	Low
chr1B_part2	192041296	192100438	id-530	Low
chr1B_part2	192123267	192194380	id-531	Low
chr1B_part2	193181004	193237413	id-532	Low
chr1B_part2	193332699	193394939	id-533	Low
chr1B_part2	194296966	194369015	id-534	Low
chr1B_part2	194613833	194890755	id-535	Low
chr1B_part2	194899497	195007734	id-536	Low
chr1B_part2	195064409	195135274	id-537	Low
chr1B_part2	196637707	196823502	id-538	Low
chr1B_part2	196824078	197073707	id-539	Low
chr1B_part2	197081026	197142545	id-540	Low
chr1B_part2	198681793	198757445	id-541	Low
chr1B_part2	198904146	199088006	id-542	Low
chr1B_part2	199112694	199162819	id-543	Low
chr1B_part2	199382268	199475598	id-544	Low
chr1B_part2	199476122	199626273	id-545	Low
chr1B_part2	199722711	199799519	id-546	Low
chr1B_part2	200361105	200374777	id-547	High
chr1B_part2	200378785	200557001	id-548	Low
chr1B_part2	202182933	202247388	id-549	Low
chr1B_part2	203375483	203451924	id-550	Low
chr1B_part2	203485845	203671854	id-551	Low
chr1B_part2	203972085	203988169	id-552	High
chr1B_part2	204126741	204203917	id-553	Low
chr1B_part2	207499210	207723066	id-554	Low
chr1B_part2	210949092	211105724	id-555	Low
chr1B_part2	211112560	211261739	id-556	Low
chr1B_part2	211262831	211442934	id-557	Low
chr1B_part2	211444000	211844277	id-558	Low
chr1B_part2	211868020	211973066	id-559	Low
chr1B_part2	211977570	212163808	id-560	Low
chr1B_part2	212199739	212340947	id-561	Low
chr1B_part2	212385619	212454742	id-562	Low
chr1B_part2	212467367	212557400	id-563	Low
chr1B_part2	212847869	212984825	id-564	Low
chr1B_part2	212988771	213168521	id-565	Low
chr1B_part2	213169859	213373953	id-566	Low
chr1B_part2	213376523	213548861	id-567	Low
chr1B_part2	213549412	213669168	id-568	Low
chr1B_part2	213669922	213726525	id-569	Low
chr1B_part2	214550400	214790058	id-570	Low
chr1B_part2	215203463	215254631	id-571	Low
chr1B_part2	216550349	216563548	id-572	High
chr1B_part2	216564066	216570613	id-573	High
chr1B_part2	216574700	216614383	id-574	High
chr1B_part2	220119642	220183249	id-575	Low
chr1B_part2	220674487	220806682	id-576	Low
chr1B_part2	221848042	221925179	id-577	Low
chr1B_part2	221925915	222001701	id-578	Low
chr1B_part2	222238471	222324746	id-579	Low
chr1B_part2	222327220	222400737	id-580	Low
chr1B_part2	224366974	224481073	id-581	Low
chr1B_part2	224481703	224842704	id-582	Low
chr1B_part2	224843661	224904621	id-583	Low
chr1B_part2	224905205	225296359	id-584	Low
chr1B_part2	225875743	225884195	id-585	High
chr1B_part2	225886005	225892253	id-586	High
chr1B_part2	225893263	225898951	id-587	High
chr1B_part2	225908878	225915554	id-588	High
chr1B_part2	225917565	225948515	id-589	High
chr1B_part2	226425046	226490601	id-590	Low
chr1B_part2	229030179	229085140	id-591	Low
chr1B_part2	230042657	230114660	id-592	Low
chr1B_part2	231886521	231942498	id-593	Low
chr1B_part2	234922088	235001296	id-594	Low
chr1B_part2	242979127	242987370	id-595	High
chr1B_part2	243257342	243262968	id-596	High
chr1B_part2	244324774	244395627	id-597	Low
chr1B_part2	244403113	244409547	id-598	High
chr1B_part2	244791808	244798457	id-599	High
chr1B_part2	246596873	246601978	id-600	High
chr1B_part2	246627115	246633202	id-601	High
chr1B_part2	246778746	246784332	id-602	High
chr1B_part2	247108123	247176951	id-603	Low
chr1B_part2	248737292	248797454	id-604	Low
chr1B_part2	250788259	250851352	id-605	Low
chr1B_part2	251089106	251094119	id-606	High
chr1D_part1	15353	73502	id-607	Low
chr1D_part1	621653	784127	id-608	Low
chr1D_part1	908621	1025485	id-609	Low
chr1D_part1	1037158	1698860	id-610	Low
chr1D_part1	1699414	1796001	id-611	Low
chr1D_part1	1865185	2045535	id-612	Low
chr1D_part1	2048154	2054149	id-613	High
chr1D_part1	2065166	2074266	id-614	High
chr1D_part1	3074560	3134767	id-615	Low
chr1D_part1	3706489	3711924	id-616	High
chr1D_part1	3733044	3750652	id-617	High
chr1D_part1	3753799	3763722	id-618	High
chr1D_part1	3797809	3802964	id-619	High
chr1D_part1	3847257	3957137	id-620	Low
chr1D_part1	3973511	4433225	id-621	Low
chr1D_part1	4437150	4574056	id-622	Low
chr1D_part1	4596842	4731024	id-623	Low
chr1D_part1	4731913	4814961	id-624	Low
chr1D_part1	4839160	4987973	id-625	Low
chr1D_part1	5014506	5076798	id-626	Low
chr1D_part1	6727322	6750446	id-627	High
chr1D_part1	6761295	6766786	id-628	High
chr1D_part1	8545630	8556330	id-629	High
chr1D_part1	8579906	8595510	id-630	High
chr1D_part1	8596172	8621521	id-631	High
chr1D_part1	9639786	9648432	id-632	High
chr1D_part1	10578852	10594492	id-633	High
chr1D_part1	11515689	11528494	id-634	High
chr1D_part1	11538166	11544587	id-635	High
chr1D_part1	13399852	13454745	id-636	Low
chr1D_part1	13649134	13655903	id-637	High
chr1D_part1	13796069	13802766	id-638	High
chr1D_part1	14060087	14111249	id-639	Low
chr1D_part1	14307291	14372113	id-640	Low
chr1D_part1	14720976	14785014	id-641	Low
chr1D_part1	14822139	15019108	id-642	Low
chr1D_part1	15340041	15345222	id-643	High
chr1D_part1	15789152	15850894	id-644	Low
chr1D_part1	15878386	16067518	id-645	Low
chr1D_part1	17248720	17265679	id-646	High
chr1D_part1	19190491	19256130	id-647	Low
chr1D_part1	19400891	19503866	id-648	Low
chr1D_part1	19570508	19705492	id-649	Low
chr1D_part1	19738608	19797304	id-650	Low
chr1D_part1	20459283	20556877	id-651	Low
chr1D_part1	20718991	20728112	id-652	High
chr1D_part1	21459541	21467501	id-653	High
chr1D_part1	21468443	21474631	id-654	High
chr1D_part1	30506867	30513450	id-655	High
chr1D_part1	30672166	31015079	id-656	Low
chr1D_part1	31432080	31647983	id-657	Low
chr1D_part1	31667617	32252762	id-658	Low
chr1D_part1	32253271	32479244	id-659	Low
chr1D_part1	32638680	32690324	id-660	Low
chr1D_part1	33028733	33413047	id-661	Low
chr1D_part1	40229214	40289766	id-662	Low
chr1D_part1	40290301	40433847	id-663	Low
chr1D_part1	40503644	40571365	id-664	Low
chr1D_part1	40629665	40790671	id-665	Low
chr1D_part1	42070335	42131779	id-666	Low
chr1D_part1	43585094	43640502	id-667	Low
chr1D_part1	43718051	43805657	id-668	Low
chr1D_part1	43835154	43938901	id-669	Low
chr1D_part1	43956321	44041702	id-670	Low
chr1D_part1	44066915	44144172	id-671	Low
chr1D_part1	44181088	44232312	id-672	Low
chr1D_part1	44310869	44371543	id-673	Low
chr1D_part1	44376585	44516807	id-674	Low
chr1D_part1	44989894	44998864	id-675	High
chr1D_part1	45204132	45261321	id-676	Low
chr1D_part1	45337769	45392531	id-677	Low
chr1D_part1	45409825	45464087	id-678	Low
chr1D_part1	45537778	45610873	id-679	Low
chr1D_part1	45743768	45923869	id-680	Low
chr1D_part1	45925872	46073415	id-681	Low
chr1D_part1	47064916	47137996	id-682	Low
chr1D_part1	47642763	47648834	id-683	High
chr1D_part1	48919655	48970868	id-684	Low
chr1D_part1	206952816	206969693	id-685	High
chr1D_part1	207010923	207016751	id-686	High
chr1D_part1	207107465	207114608	id-687	High
chr1D_part1	207118727	207125185	id-688	High
chr1D_part1	207126893	207136705	id-689	High
chr1D_part1	207242421	207253306	id-690	High
chr1D_part1	207264044	207275227	id-691	High
chr1D_part1	207286592	207292875	id-692	High
chr1D_part1	207409585	207418155	id-693	High
chr1D_part1	207486432	207495954	id-694	High
chr1D_part1	207542152	207550715	id-695	High
chr1D_part1	207558544	207568005	id-696	High
chr1D_part1	207654478	207663775	id-697	High
chr1D_part1	207685614	207698326	id-698	High
chr1D_part1	210840908	210848882	id-699	High
chr1D_part1	210997660	211007544	id-700	High
chr1D_part1	211093697	211106026	id-701	High
chr1D_part1	211118439	211132828	id-702	High
chr1D_part1	211144538	211151519	id-703	High
chr1D_part1	247518843	247523893	id-704	High
chr1D_part1	247524463	247536463	id-705	High
chr1D_part1	258380597	258387258	id-706	High
chr1D_part1	342132768	342137933	id-707	High
chr1D_part1	368119621	368125405	id-708	High
chr1D_part1	407971924	408069510	id-709	Low
chr1D_part1	408268037	408323146	id-710	Low
chr1D_part1	409105301	409162450	id-711	Low
chr1D_part1	411434063	411506363	id-712	Low
chr1D_part1	411584054	411690422	id-713	Low
chr1D_part1	412290734	412456503	id-714	Low
chr1D_part1	412683163	412750166	id-715	Low
chr1D_part1	413415803	413577189	id-716	Low
chr1D_part1	413598342	413658551	id-717	Low
chr1D_part1	414776376	414873612	id-718	Low
chr1D_part1	414941068	415052492	id-719	Low
chr1D_part1	417889790	417896061	id-720	High
chr1D_part1	417896836	417906957	id-721	High
chr1D_part1	417912046	417917873	id-722	High
chr1D_part1	417971061	417981678	id-723	High
chr1D_part1	418670064	418736005	id-724	Low
chr1D_part1	418737005	418879682	id-725	Low
chr1D_part1	418881973	418996314	id-726	Low
chr1D_part1	419071073	419309806	id-727	Low
chr1D_part1	420000092	420227713	id-728	Low
chr1D_part1	420450586	420507070	id-729	Low
chr1D_part1	421261789	421355326	id-730	Low
chr1D_part1	421675983	421730690	id-731	Low
chr1D_part1	422854329	422860419	id-732	High
chr1D_part1	423359576	423434034	id-733	Low
chr1D_part1	423930422	424189194	id-734	Low
chr1D_part1	424189784	424455499	id-735	Low
chr1D_part1	424456117	424537849	id-736	Low
chr1D_part1	425320530	425459996	id-737	Low
chr1D_part1	425461300	425520340	id-738	Low
chr1D_part1	425763005	426056497	id-739	Low
chr1D_part1	427241017	427312103	id-740	Low
chr1D_part1	427495095	427587576	id-741	Low
chr1D_part1	427646404	427655560	id-742	High
chr1D_part1	434371967	434498820	id-743	Low
chr1D_part1	434499680	434611432	id-744	Low
chr1D_part1	434614528	434761750	id-745	Low
chr1D_part1	434762295	435046560	id-746	Low
chr1D_part1	442548865	442554089	id-747	High
chr1D_part2	4471812	4477058	id-748	High
chr1D_part2	10468200	10474172	id-749	High
chr1D_part2	10542886	10548088	id-750	High
chr1D_part2	31221148	31237540	id-751	High
chr1D_part2	32123677	32215911	id-752	Low
chr1D_part2	32248236	32377332	id-753	Low
chr1D_part2	32381371	32541962	id-754	Low
chr1D_part2	32551224	32621260	id-755	Low
chr1D_part2	32690925	32834653	id-756	Low
chr1D_part2	32934924	33144537	id-757	Low
chr1D_part2	33150784	33236550	id-758	Low
chr1D_part2	33395582	33525690	id-759	Low
chr1D_part2	33575718	33638426	id-760	Low
chr1D_part2	33698038	33785866	id-761	Low
chr1D_part2	33826676	33921179	id-762	Low
chr1D_part2	33921688	33975915	id-763	Low
chr1D_part2	34063394	34207440	id-764	Low
chr1D_part2	34215004	34554709	id-765	Low
chr1D_part2	34558101	34697415	id-766	Low
chr1D_part2	34747852	34809585	id-767	Low
chr1D_part2	34815740	34989137	id-768	Low
chr1D_part2	35012923	35082414	id-769	Low
chr1D_part2	35173003	35255152	id-770	Low
chr1D_part2	35367412	35435519	id-771	Low
chr1D_part2	35459245	35562819	id-772	Low
chr1D_part2	35792614	36325303	id-773	Low
chr1D_part2	36439253	36576555	id-774	Low
chr1D_part2	36624933	37292155	id-775	Low
chr1D_part2	37300209	37769987	id-776	Low
chr1D_part2	37770632	37855133	id-777	Low
chr1D_part2	37855703	37931150	id-778	Low
chr1D_part2	37942029	38223273	id-779	Low
chr1D_part2	38251178	38310334	id-780	Low
chr1D_part2	38376585	38549431	id-781	Low
chr1D_part2	38609906	38747393	id-782	Low
chr1D_part2	38773487	38851921	id-783	Low
chr1D_part2	38860442	39243444	id-784	Low
chr1D_part2	39245569	39408087	id-785	Low
chr1D_part2	39626792	39746888	id-786	Low
chr1D_part2	39802901	39909118	id-787	Low
chr1D_part2	40036105	40162472	id-788	Low
chr1D_part2	40185669	40192165	id-789	High
chr1D_part2	40231175	40337157	id-790	Low
chr1D_part2	40355288	40429722	id-791	Low
chr1D_part2	40464636	40624301	id-792	Low
chr1D_part2	40624943	40703772	id-793	Low
chr1D_part2	40813020	41300937	id-794	Low
chr1D_part2	41301778	41425127	id-795	Low
chr1D_part2	41458332	41525675	id-796	Low
chr1D_part2	41526293	41592746	id-797	Low
chr1D_part2	41614025	41760151	id-798	Low
chr1D_part2	41873270	41966961	id-799	Low
chr1D_part2	41969828	42124056	id-800	Low
chr1D_part2	42182883	42235681	id-801	Low
chr1D_part2	42290037	42367261	id-802	Low
chr1D_part2	42380156	42446977	id-803	Low
chr1D_part2	42447493	42679177	id-804	Low
chr1D_part2	42686062	42757818	id-805	Low
chr1D_part2	42820939	42923233	id-806	Low
chr1D_part2	42945991	43240930	id-807	Low
chr2A_part1	545849	558184	id-808	High
chr2A_part1	1559817	1566054	id-809	High
chr2A_part1	1915331	1929555	id-810	High
chr2A_part1	1941504	1953703	id-811	High
chr2A_part1	2058532	2063671	id-812	High
chr2A_part1	2071501	2078021	id-813	High
chr2A_part1	2083921	2089438	id-814	High
chr2A_part1	2151994	2168226	id-815	High
chr2A_part1	2168950	2182254	id-816	High
chr2A_part1	2182898	2192322	id-817	High
chr2A_part1	2196166	2203063	id-818	High
chr2A_part1	2203667	2209235	id-819	High
chr2A_part1	2217725	2240384	id-820	High
chr2A_part1	2246573	2256034	id-821	High
chr2A_part1	2259862	2271363	id-822	High
chr2A_part1	2362238	2367355	id-823	High
chr2A_part1	2376126	2383523	id-824	High
chr2A_part1	3251967	3314976	id-825	Low
chr2A_part1	5661603	5666619	id-826	High
chr2A_part1	6439085	6446697	id-827	High
chr2A_part1	6470271	6476011	id-828	High
chr2A_part1	6491685	6497563	id-829	High
chr2A_part1	8017266	8027224	id-830	High
chr2A_part1	8029232	8034417	id-831	High
chr2A_part1	10481563	10493525	id-832	High
chr2A_part1	10496153	10508969	id-833	High
chr2A_part1	10509669	10516483	id-834	High
chr2A_part1	10920800	10980225	id-835	Low
chr2A_part1	11047244	11189432	id-836	Low
chr2A_part1	11222964	11376818	id-837	Low
chr2A_part1	11378683	11523108	id-838	Low
chr2A_part1	13962415	13969881	id-839	High
chr2A_part1	17539867	17546418	id-840	High
chr2A_part1	17555105	17560327	id-841	High
chr2A_part1	18277290	18293798	id-842	High
chr2A_part1	18317594	18322709	id-843	High
chr2A_part1	18902025	18909147	id-844	High
chr2A_part1	20200103	20206346	id-845	High
chr2A_part1	20678784	20684916	id-846	High
chr2A_part1	21404337	21418393	id-847	High
chr2A_part1	21453722	21466357	id-848	High
chr2A_part1	23941098	23948238	id-849	High
chr2A_part1	24281945	24317315	id-850	High
chr2A_part1	27189283	27240628	id-851	Low
chr2A_part1	30578539	30647206	id-852	Low
chr2A_part1	31100456	31163218	id-853	Low
chr2A_part1	32586155	32670303	id-854	Low
chr2A_part1	32671327	32755537	id-855	Low
chr2A_part1	33056615	33178255	id-856	Low
chr2A_part1	33189249	33261085	id-857	Low
chr2A_part1	35165643	35177001	id-858	High
chr2A_part1	35180042	35185822	id-859	High
chr2A_part1	40957190	40963010	id-860	High
chr2A_part1	43301904	43370620	id-861	Low
chr2A_part1	45166696	45259431	id-862	Low
chr2A_part1	45259954	46070089	id-863	Low
chr2A_part1	46402632	46915494	id-864	Low
chr2A_part1	47182815	47319680	id-865	Low
chr2A_part1	47320244	47444853	id-866	Low
chr2A_part1	56412307	56418136	id-867	High
chr2A_part1	60248597	60359138	id-868	Low
chr2A_part1	60360576	60618408	id-869	Low
chr2A_part1	60619406	60710939	id-870	Low
chr2A_part1	62713828	62719845	id-871	High
chr2A_part1	65071597	65079108	id-872	High
chr2A_part1	71644712	71704722	id-873	Low
chr2A_part1	71789913	71802662	id-874	High
chr2A_part1	72316716	72327261	id-875	High
chr2A_part1	74260072	74316614	id-876	Low
chr2A_part1	74460982	74513876	id-877	Low
chr2A_part1	77795388	77924465	id-878	Low
chr2A_part1	79212843	79264519	id-879	Low
chr2A_part1	83213938	83418180	id-880	Low
chr2A_part1	83469751	83586511	id-881	Low
chr2A_part1	85613070	85803326	id-882	Low
chr2A_part1	95259422	95266480	id-883	High
chr2A_part1	95272359	95280167	id-884	High
chr2A_part1	105707482	105714329	id-885	High
chr2A_part1	106388762	106467976	id-886	Low
chr2A_part1	106921106	107138945	id-887	Low
chr2A_part1	107589232	107649031	id-888	Low
chr2A_part1	134987066	135070482	id-889	Low
chr2A_part1	139512714	139839320	id-890	Low
chr2A_part1	139840424	139932522	id-891	Low
chr2A_part1	139936171	140360998	id-892	Low
chr2A_part1	141236280	141254216	id-893	High
chr2A_part1	141254821	141260222	id-894	High
chr2A_part1	209042231	209054843	id-895	High
chr2A_part1	216061173	216344488	id-896	Low
chr2A_part1	257248717	257253772	id-897	High
chr2A_part1	284603586	284615718	id-898	High
chr2A_part1	459448475	459458047	id-899	High
chr2A_part1	459462910	459477575	id-900	High
chr2A_part1	459483857	459509772	id-901	High
chr2A_part2	19582045	19587045	id-902	High
chr2A_part2	21685475	21747878	id-903	Low
chr2A_part2	29580242	29587932	id-904	High
chr2A_part2	29592780	29597873	id-905	High
chr2A_part2	29601693	29621384	id-906	High
chr2A_part2	47554719	47561704	id-907	High
chr2A_part2	50427716	50432896	id-908	High
chr2A_part2	85352087	85358011	id-909	High
chr2A_part2	123280882	123310324	id-910	High
chr2A_part2	123314659	123329873	id-911	High
chr2A_part2	123330465	123339902	id-912	High
chr2A_part2	140180077	140185188	id-913	High
chr2A_part2	142659300	142731537	id-914	Low
chr2A_part2	156872212	156877753	id-915	High
chr2A_part2	157136815	157141870	id-916	High
chr2A_part2	171258812	171265385	id-917	High
chr2A_part2	171272854	171288000	id-918	High
chr2A_part2	185281918	186057250	id-919	Low
chr2A_part2	189017576	189069206	id-920	Low
chr2A_part2	222052256	222057520	id-921	High
chr2A_part2	227819931	227830102	id-922	High
chr2A_part2	227830682	227849932	id-923	High
chr2A_part2	227850846	227859720	id-924	High
chr2A_part2	227865639	227873409	id-925	High
chr2A_part2	232317346	232370271	id-926	Low
chr2A_part2	232378606	232463712	id-927	Low
chr2A_part2	232962931	232968070	id-928	High
chr2A_part2	246010459	246015753	id-929	High
chr2A_part2	247488967	247716834	id-930	Low
chr2A_part2	247898028	247968278	id-931	Low
chr2A_part2	248082287	248228886	id-932	Low
chr2A_part2	248284678	248383873	id-933	Low
chr2A_part2	248427652	248588014	id-934	Low
chr2A_part2	248591164	248641531	id-935	Low
chr2A_part2	249677058	249682093	id-936	High
chr2A_part2	250870127	250876014	id-937	High
chr2A_part2	252404318	252410272	id-938	High
chr2A_part2	252840468	252845622	id-939	High
chr2A_part2	252922058	252934613	id-940	High
chr2A_part2	253039527	253046056	id-941	High
chr2A_part2	253689889	253744570	id-942	Low
chr2A_part2	266385341	266392794	id-943	High
chr2A_part2	266398551	266405508	id-944	High
chr2A_part2	266406482	266436118	id-945	High
chr2A_part2	277092334	277097840	id-946	High
chr2A_part2	277119579	277125437	id-947	High
chr2A_part2	282771704	282840413	id-948	Low
chr2A_part2	285850657	286037882	id-949	Low
chr2A_part2	287524370	287541235	id-950	High
chr2A_part2	288847556	288861043	id-951	High
chr2A_part2	288898404	288994350	id-952	Low
chr2A_part2	290631598	290645799	id-953	High
chr2A_part2	291214855	291220160	id-954	High
chr2A_part2	296308211	296375941	id-955	Low
chr2A_part2	296579323	296740695	id-956	Low
chr2A_part2	296963834	297029579	id-957	Low
chr2A_part2	297467669	297587799	id-958	Low
chr2A_part2	297589578	297707152	id-959	Low
chr2A_part2	297765706	297921496	id-960	Low
chr2A_part2	297949901	298057024	id-961	Low
chr2A_part2	298388188	298533979	id-962	Low
chr2A_part2	298534484	298633557	id-963	Low
chr2A_part2	298672479	298828130	id-964	Low
chr2A_part2	300682375	300744655	id-965	Low
chr2A_part2	300820858	300871629	id-966	Low
chr2A_part2	300917914	300988294	id-967	Low
chr2A_part2	301139673	301144832	id-968	High
chr2A_part2	301247959	301306156	id-969	Low
chr2A_part2	301486190	301551736	id-970	Low
chr2A_part2	301930711	301935851	id-971	High
chr2A_part2	301966593	302095568	id-972	Low
chr2A_part2	302203257	302271445	id-973	Low
chr2A_part2	302804796	302919626	id-974	Low
chr2A_part2	303096628	303154780	id-975	Low
chr2A_part2	303334187	303386501	id-976	Low
chr2A_part2	303629470	303775553	id-977	Low
chr2A_part2	303848495	303917237	id-978	Low
chr2A_part2	304218341	304326101	id-979	Low
chr2A_part2	304342158	304469498	id-980	Low
chr2A_part2	304472891	304553819	id-981	Low
chr2A_part2	304682630	304753680	id-982	Low
chr2A_part2	304793889	304869248	id-983	Low
chr2A_part2	304872151	304924545	id-984	Low
chr2A_part2	304953187	305135534	id-985	Low
chr2A_part2	305137181	305191234	id-986	Low
chr2A_part2	305652918	305665681	id-987	High
chr2A_part2	305753527	305760230	id-988	High
chr2A_part2	306358627	306547474	id-989	Low
chr2A_part2	307138137	307244087	id-990	Low
chr2A_part2	307286417	307454016	id-991	Low
chr2A_part2	307455129	307593830	id-992	Low
chr2A_part2	309171697	309303622	id-993	Low
chr2A_part2	309337600	309414846	id-994	Low
chr2A_part2	309419524	309431998	id-995	High
chr2A_part2	310463747	310541396	id-996	Low
chr2A_part2	310907393	310966433	id-997	Low
chr2A_part2	311026901	311077435	id-998	Low
chr2A_part2	311137390	311144920	id-999	High
chr2A_part2	311254985	311309838	id-1000	Low
chr2A_part2	311396031	311404898	id-1001	High
chr2A_part2	313399830	313554887	id-1002	Low
chr2A_part2	313664131	313725968	id-1003	Low
chr2A_part2	313849730	313907301	id-1004	Low
chr2A_part2	313916410	314148632	id-1005	Low
chr2A_part2	314227634	314329306	id-1006	Low
chr2A_part2	314330474	314444588	id-1007	Low
chr2A_part2	314467093	314689234	id-1008	Low
chr2A_part2	314724450	314794170	id-1009	Low
chr2A_part2	314799008	314878187	id-1010	Low
chr2A_part2	315025866	315095992	id-1011	Low
chr2A_part2	315465686	315518128	id-1012	Low
chr2A_part2	315528729	315641126	id-1013	Low
chr2A_part2	315902787	315959677	id-1014	Low
chr2A_part2	316067321	316128163	id-1015	Low
chr2A_part2	316256225	316346843	id-1016	Low
chr2A_part2	316631881	316702748	id-1017	Low
chr2A_part2	316976748	317053380	id-1018	Low
chr2A_part2	317301460	317428097	id-1019	Low
chr2A_part2	317612215	317747541	id-1020	Low
chr2A_part2	317752155	317865479	id-1021	Low
chr2A_part2	317867781	317922128	id-1022	Low
chr2A_part2	318075352	318132318	id-1023	Low
chr2B_part1	111982	173130	id-1024	Low
chr2B_part1	184231	300915	id-1025	Low
chr2B_part1	501621	507588	id-1026	High
chr2B_part1	893093	966790	id-1027	Low
chr2B_part1	1055274	1156934	id-1028	Low
chr2B_part1	1377454	1506775	id-1029	Low
chr2B_part1	1552537	1615341	id-1030	Low
chr2B_part1	1833936	2107058	id-1031	Low
chr2B_part1	2185165	2194102	id-1032	High
chr2B_part1	2195894	2205995	id-1033	High
chr2B_part1	2689139	2694822	id-1034	High
chr2B_part1	2705758	2713472	id-1035	High
chr2B_part1	2732611	2743045	id-1036	High
chr2B_part1	2778480	2921034	id-1037	Low
chr2B_part1	2953014	3245278	id-1038	Low
chr2B_part1	3258088	3264692	id-1039	High
chr2B_part1	3394444	3461037	id-1040	Low
chr2B_part1	3463349	3610629	id-1041	Low
chr2B_part1	3658461	3709076	id-1042	Low
chr2B_part1	4582917	4593406	id-1043	High
chr2B_part1	4594187	4625921	id-1044	High
chr2B_part1	4642958	4648265	id-1045	High
chr2B_part1	5088402	5293258	id-1046	Low
chr2B_part1	5359756	5434125	id-1047	Low
chr2B_part1	5436446	5494300	id-1048	Low
chr2B_part1	6062249	6176514	id-1049	Low
chr2B_part1	6399450	6471358	id-1050	Low
chr2B_part1	6537689	6716722	id-1051	Low
chr2B_part1	6732419	7246321	id-1052	Low
chr2B_part1	7250610	7255765	id-1053	High
chr2B_part1	7268960	7428335	id-1054	Low
chr2B_part1	7493985	7597243	id-1055	Low
chr2B_part1	7691183	7763524	id-1056	Low
chr2B_part1	7764299	7835210	id-1057	Low
chr2B_part1	8415138	8539195	id-1058	Low
chr2B_part1	8604679	8673266	id-1059	Low
chr2B_part1	8734326	8840209	id-1060	Low
chr2B_part1	8840766	8979870	id-1061	Low
chr2B_part1	9116652	9197020	id-1062	Low
chr2B_part1	9197869	9293779	id-1063	Low
chr2B_part1	9396015	9681827	id-1064	Low
chr2B_part1	9788738	9794263	id-1065	High
chr2B_part1	9810883	10063559	id-1066	Low
chr2B_part1	10254320	10349638	id-1067	Low
chr2B_part1	10350527	10527500	id-1068	Low
chr2B_part1	10529178	10690232	id-1069	Low
chr2B_part1	11433755	11522549	id-1070	Low
chr2B_part1	11527084	11722812	id-1071	Low
chr2B_part1	11768619	11819012	id-1072	Low
chr2B_part1	11913171	11975004	id-1073	Low
chr2B_part1	12273975	12418087	id-1074	Low
chr2B_part1	12419699	12757104	id-1075	Low
chr2B_part1	12757653	12844955	id-1076	Low
chr2B_part1	12912164	12971810	id-1077	Low
chr2B_part1	12972633	13161485	id-1078	Low
chr2B_part1	13236098	13243568	id-1079	High
chr2B_part1	13425254	13430301	id-1080	High
chr2B_part1	14746875	14755807	id-1081	High
chr2B_part1	14756837	14764110	id-1082	High
chr2B_part1	15551703	15628158	id-1083	Low
chr2B_part1	15628666	15730903	id-1084	Low
chr2B_part1	15732264	15879623	id-1085	Low
chr2B_part1	15881470	15962552	id-1086	Low
chr2B_part1	16229942	16284899	id-1087	Low
chr2B_part1	16304392	16537277	id-1088	Low
chr2B_part1	16537931	16795622	id-1089	Low
chr2B_part1	16967445	16972595	id-1090	High
chr2B_part1	17238300	17343333	id-1091	Low
chr2B_part1	17391725	17453364	id-1092	Low
chr2B_part1	17611587	17701257	id-1093	Low
chr2B_part1	17702409	17779898	id-1094	Low
chr2B_part1	18432689	18501662	id-1095	Low
chr2B_part1	18619749	18640358	id-1096	High
chr2B_part1	18958842	19039652	id-1097	Low
chr2B_part1	19459769	19609098	id-1098	Low
chr2B_part1	22856404	22998728	id-1099	Low
chr2B_part1	23052992	23107361	id-1100	Low
chr2B_part1	24699477	24750539	id-1101	Low
chr2B_part1	25351542	25430770	id-1102	Low
chr2B_part1	25602896	25737332	id-1103	Low
chr2B_part1	26121547	26150507	id-1104	High
chr2B_part1	26156136	26167156	id-1105	High
chr2B_part1	28448111	28656083	id-1106	Low
chr2B_part1	28661305	28718381	id-1107	Low
chr2B_part1	28837223	28842309	id-1108	High
chr2B_part1	29282501	29345698	id-1109	Low
chr2B_part1	30283222	30306772	id-1110	High
chr2B_part1	30307313	30316275	id-1111	High
chr2B_part1	31820898	31826608	id-1112	High
chr2B_part1	31827616	31835977	id-1113	High
chr2B_part1	32468636	32483210	id-1114	High
chr2B_part1	32912621	32920563	id-1115	High
chr2B_part1	34079962	34085567	id-1116	High
chr2B_part1	34286816	34292862	id-1117	High
chr2B_part1	38144077	38150365	id-1118	High
chr2B_part1	41850653	41856317	id-1119	High
chr2B_part1	45626263	45696651	id-1120	Low
chr2B_part1	45817064	46002919	id-1121	Low
chr2B_part1	46120030	46191295	id-1122	Low
chr2B_part1	46235895	46336240	id-1123	Low
chr2B_part1	46346509	46468837	id-1124	Low
chr2B_part1	46605318	46655339	id-1125	Low
chr2B_part1	46678488	46800274	id-1126	Low
chr2B_part1	46801599	46878355	id-1127	Low
chr2B_part1	46893589	47154335	id-1128	Low
chr2B_part1	47750550	47804136	id-1129	Low
chr2B_part1	48005081	48012373	id-1130	High
chr2B_part1	50701225	50709031	id-1131	High
chr2B_part1	50709952	50719608	id-1132	High
chr2B_part1	50730606	50751682	id-1133	High
chr2B_part1	50763051	50769281	id-1134	High
chr2B_part1	50781381	50792912	id-1135	High
chr2B_part1	50799345	50805972	id-1136	High
chr2B_part1	51719793	51734889	id-1137	High
chr2B_part1	51747374	51752818	id-1138	High
chr2B_part1	51861626	51869418	id-1139	High
chr2B_part1	56945661	56955718	id-1140	High
chr2B_part1	58051575	58058209	id-1141	High
chr2B_part1	58061588	58068732	id-1142	High
chr2B_part1	58740312	58753861	id-1143	High
chr2B_part1	58771312	58801174	id-1144	High
chr2B_part1	58801717	58806735	id-1145	High
chr2B_part1	63164106	63248211	id-1146	Low
chr2B_part1	64502922	64554416	id-1147	Low
chr2B_part1	64625236	64690103	id-1148	Low
chr2B_part1	64901066	64951473	id-1149	Low
chr2B_part1	67430532	67452581	id-1150	High
chr2B_part1	67453775	67462547	id-1151	High
chr2B_part1	68257407	68328387	id-1152	Low
chr2B_part1	75103342	75409935	id-1153	Low
chr2B_part1	75411407	75541101	id-1154	Low
chr2B_part1	82335984	82343987	id-1155	High
chr2B_part1	87829165	87835898	id-1156	High
chr2B_part1	94285317	94297041	id-1157	High
chr2B_part1	94310194	94321447	id-1158	High
chr2B_part1	97058026	97063704	id-1159	High
chr2B_part1	98031122	98037432	id-1160	High
chr2B_part1	99402699	99488438	id-1161	Low
chr2B_part1	99804484	99861984	id-1162	Low
chr2B_part1	99862533	99944486	id-1163	Low
chr2B_part1	100844076	100857449	id-1164	High
chr2B_part1	101062287	101068616	id-1165	High
chr2B_part1	101070962	101085246	id-1166	High
chr2B_part1	101086031	101092242	id-1167	High
chr2B_part1	104005672	104062552	id-1168	Low
chr2B_part1	104936204	104944053	id-1169	High
chr2B_part1	106620573	106716525	id-1170	Low
chr2B_part1	108695574	108779764	id-1171	Low
chr2B_part1	109189932	109330160	id-1172	Low
chr2B_part1	109330690	109760348	id-1173	Low
chr2B_part1	120588020	120597003	id-1174	High
chr2B_part1	120597569	120602827	id-1175	High
chr2B_part1	133582098	133809255	id-1176	Low
chr2B_part1	133852236	133905123	id-1177	Low
chr2B_part1	134242567	134477656	id-1178	Low
chr2B_part1	134603323	134674380	id-1179	Low
chr2B_part1	136639152	136754908	id-1180	Low
chr2B_part1	136755429	136949236	id-1181	Low
chr2B_part1	136950732	137013468	id-1182	Low
chr2B_part1	137013990	137187910	id-1183	Low
chr2B_part1	137212513	137340712	id-1184	Low
chr2B_part1	137348848	137612999	id-1185	Low
chr2B_part1	137616689	137793574	id-1186	Low
chr2B_part1	138740957	138752519	id-1187	High
chr2B_part1	139916583	140129447	id-1188	Low
chr2B_part1	140254319	140386112	id-1189	Low
chr2B_part1	140410248	140474135	id-1190	Low
chr2B_part1	140529647	140579676	id-1191	Low
chr2B_part1	140580179	140744327	id-1192	Low
chr2B_part1	140791834	140843699	id-1193	Low
chr2B_part1	140852806	141147109	id-1194	Low
chr2B_part1	141206483	141258310	id-1195	Low
chr2B_part1	141384047	141564115	id-1196	Low
chr2B_part1	142377913	142749531	id-1197	Low
chr2B_part1	142752193	142849149	id-1198	Low
chr2B_part1	156233036	156295948	id-1199	Low
chr2B_part1	156670823	156829785	id-1200	Low
chr2B_part1	156839620	156902961	id-1201	Low
chr2B_part1	156953276	157035743	id-1202	Low
chr2B_part1	157655757	157661626	id-1203	High
chr2B_part1	157662900	157670490	id-1204	High
chr2B_part1	157671024	157716655	id-1205	High
chr2B_part1	167681807	167687841	id-1206	High
chr2B_part1	167715102	167724645	id-1207	High
chr2B_part1	167887493	167894414	id-1208	High
chr2B_part1	176039784	176095153	id-1209	Low
chr2B_part1	176315348	176366706	id-1210	Low
chr2B_part1	176412028	176691725	id-1211	Low
chr2B_part1	176803415	177198880	id-1212	Low
chr2B_part1	177219055	177532485	id-1213	Low
chr2B_part1	181213874	181349134	id-1214	Low
chr2B_part1	186952440	186960114	id-1215	High
chr2B_part1	186960681	186971180	id-1216	High
chr2B_part1	191479846	191488099	id-1217	High
chr2B_part1	193774716	193906966	id-1218	Low
chr2B_part1	195005961	195073881	id-1219	Low
chr2B_part1	195076637	195164359	id-1220	Low
chr2B_part1	195196425	195366549	id-1221	Low
chr2B_part1	202953994	203642183	id-1222	Low
chr2B_part1	203644195	203752892	id-1223	Low
chr2B_part1	203753506	205407666	id-1224	Low
chr2B_part1	205409293	205479840	id-1225	Low
chr2B_part1	205480410	205613405	id-1226	Low
chr2B_part1	205647512	205773931	id-1227	Low
chr2B_part1	205774613	205845539	id-1228	Low
chr2B_part1	205846473	205898055	id-1229	Low
chr2B_part1	205982794	206097925	id-1230	Low
chr2B_part1	210498673	210596496	id-1231	Low
chr2B_part1	216621591	216628821	id-1232	High
chr2B_part1	232842083	232847176	id-1233	High
chr2B_part1	238758819	238838377	id-1234	Low
chr2B_part1	244261292	244266744	id-1235	High
chr2B_part1	275296364	275334691	id-1236	High
chr2B_part1	303300721	303306326	id-1237	High
chr2B_part1	310917668	310925704	id-1238	High
chr2B_part1	316105333	316110551	id-1239	High
chr2B_part1	336748627	336754925	id-1240	High
chr2B_part1	367320622	367328101	id-1241	High
chr2B_part1	419448307	419454529	id-1242	High
chr2B_part1	419455895	419464349	id-1243	High
chr2B_part1	426323829	426337797	id-1244	High
chr2B_part1	453082655	453141801	id-1245	Low
chr2B_part2	1476382	1649430	id-1246	Low
chr2B_part2	16124508	16136880	id-1247	High
chr2B_part2	42978468	42986569	id-1248	High
chr2B_part2	52718481	52723495	id-1249	High
chr2B_part2	59419531	59426351	id-1250	High
chr2B_part2	94705063	94763678	id-1251	Low
chr2B_part2	100950499	100959472	id-1252	High
chr2B_part2	100966875	100974455	id-1253	High
chr2B_part2	100975038	100981660	id-1254	High
chr2B_part2	100985036	100990319	id-1255	High
chr2B_part2	111288026	111293399	id-1256	High
chr2B_part2	111300209	111305389	id-1257	High
chr2B_part2	120826137	121320695	id-1258	Low
chr2B_part2	121344970	121422807	id-1259	Low
chr2B_part2	121570650	121669993	id-1260	Low
chr2B_part2	122227284	122235965	id-1261	High
chr2B_part2	125944995	126061317	id-1262	Low
chr2B_part2	144351208	144426216	id-1263	Low
chr2B_part2	150721463	150734982	id-1264	High
chr2B_part2	152724637	152731405	id-1265	High
chr2B_part2	154969625	154977667	id-1266	High
chr2B_part2	158093682	158846257	id-1267	Low
chr2B_part2	158847354	158984581	id-1268	Low
chr2B_part2	159014561	159450973	id-1269	Low
chr2B_part2	160274945	160281414	id-1270	High
chr2B_part2	160706385	160769683	id-1271	Low
chr2B_part2	163308873	163318431	id-1272	High
chr2B_part2	164613159	164619179	id-1273	High
chr2B_part2	165426929	165655248	id-1274	Low
chr2B_part2	165661007	165781008	id-1275	Low
chr2B_part2	165840968	165952127	id-1276	Low
chr2B_part2	167052867	167060573	id-1277	High
chr2B_part2	167380209	167385492	id-1278	High
chr2B_part2	179439321	179555418	id-1279	Low
chr2B_part2	179556001	179691652	id-1280	Low
chr2B_part2	179703311	180088445	id-1281	Low
chr2B_part2	180088951	180236199	id-1282	Low
chr2B_part2	180237408	180351286	id-1283	Low
chr2B_part2	180367668	180464276	id-1284	Low
chr2B_part2	180474483	180953157	id-1285	Low
chr2B_part2	182478138	182483328	id-1286	High
chr2B_part2	184250575	184352873	id-1287	Low
chr2B_part2	186893103	187115590	id-1288	Low
chr2B_part2	189074220	189085232	id-1289	High
chr2B_part2	189126538	189132876	id-1290	High
chr2B_part2	189172930	189181565	id-1291	High
chr2B_part2	189769720	189831675	id-1292	Low
chr2B_part2	190467176	190543955	id-1293	Low
chr2B_part2	190546566	190753306	id-1294	Low
chr2B_part2	190753934	190816849	id-1295	Low
chr2B_part2	190820104	190925948	id-1296	Low
chr2B_part2	195717326	195973795	id-1297	Low
chr2B_part2	196371047	196378081	id-1298	High
chr2B_part2	196379574	196385123	id-1299	High
chr2B_part2	196385829	196395935	id-1300	High
chr2B_part2	200724462	200731505	id-1301	High
chr2B_part2	200737255	200745192	id-1302	High
chr2B_part2	200745874	200752899	id-1303	High
chr2B_part2	200759252	200768592	id-1304	High
chr2B_part2	201214277	201225406	id-1305	High
chr2B_part2	202184395	202287067	id-1306	Low
chr2B_part2	205714677	205721150	id-1307	High
chr2B_part2	207548905	207556609	id-1308	High
chr2B_part2	209378327	209430087	id-1309	Low
chr2B_part2	212820729	212833452	id-1310	High
chr2B_part2	213002355	213062288	id-1311	Low
chr2B_part2	213063026	213149793	id-1312	Low
chr2B_part2	213548209	213557737	id-1313	High
chr2B_part2	216455369	216694559	id-1314	Low
chr2B_part2	216955446	217075849	id-1315	Low
chr2B_part2	217121742	217374856	id-1316	Low
chr2B_part2	217379178	217510115	id-1317	Low
chr2B_part2	217534684	217615248	id-1318	Low
chr2B_part2	218684277	218799906	id-1319	Low
chr2B_part2	218989322	219077381	id-1320	Low
chr2B_part2	219168077	219282509	id-1321	Low
chr2B_part2	225108366	225113386	id-1322	High
chr2B_part2	225143421	225159712	id-1323	High
chr2B_part2	225160307	225167056	id-1324	High
chr2B_part2	225211755	225217679	id-1325	High
chr2B_part2	228920742	228976776	id-1326	Low
chr2B_part2	229059663	229065925	id-1327	High
chr2B_part2	229850387	229908189	id-1328	Low
chr2B_part2	229955687	230087144	id-1329	Low
chr2B_part2	230090991	230170014	id-1330	Low
chr2B_part2	230211649	230262120	id-1331	Low
chr2B_part2	230551926	231465571	id-1332	Low
chr2B_part2	231466294	231876667	id-1333	Low
chr2B_part2	231878286	231928679	id-1334	Low
chr2B_part2	231929214	232046853	id-1335	Low
chr2B_part2	232057503	232385668	id-1336	Low
chr2B_part2	232386209	232523638	id-1337	Low
chr2B_part2	232610303	232715476	id-1338	Low
chr2B_part2	232717295	232827132	id-1339	Low
chr2B_part2	232831927	233235921	id-1340	Low
chr2B_part2	233306166	233616914	id-1341	Low
chr2B_part2	233717036	233777035	id-1342	Low
chr2B_part2	233787917	233940349	id-1343	Low
chr2B_part2	234029743	234115489	id-1344	Low
chr2B_part2	237830812	237836531	id-1345	High
chr2B_part2	238525643	238539004	id-1346	High
chr2B_part2	238957181	239240405	id-1347	Low
chr2B_part2	239538283	239613338	id-1348	Low
chr2B_part2	240115171	240120602	id-1349	High
chr2B_part2	240169599	240221752	id-1350	Low
chr2B_part2	240247240	240510554	id-1351	Low
chr2B_part2	240688176	240829714	id-1352	Low
chr2B_part2	242390903	242453405	id-1353	Low
chr2B_part2	243007437	243015158	id-1354	High
chr2B_part2	243017594	243022972	id-1355	High
chr2B_part2	244079332	244085434	id-1356	High
chr2B_part2	245752909	245853861	id-1357	Low
chr2B_part2	248602227	248609289	id-1358	High
chr2B_part2	250131914	250138836	id-1359	High
chr2B_part2	250492707	250499816	id-1360	High
chr2B_part2	254454758	254510810	id-1361	Low
chr2B_part2	254511659	254846325	id-1362	Low
chr2B_part2	254945177	254951116	id-1363	High
chr2B_part2	259153367	259316038	id-1364	Low
chr2B_part2	259316725	259378872	id-1365	Low
chr2B_part2	262906943	262957793	id-1366	Low
chr2B_part2	263071981	263319419	id-1367	Low
chr2B_part2	264786234	264856255	id-1368	Low
chr2B_part2	264998786	265175555	id-1369	Low
chr2B_part2	265598079	265653053	id-1370	Low
chr2B_part2	268065910	268072565	id-1371	High
chr2B_part2	268078383	268135820	id-1372	Low
chr2B_part2	268143731	268149028	id-1373	High
chr2B_part2	268355392	268407903	id-1374	Low
chr2B_part2	268880743	269103334	id-1375	Low
chr2B_part2	269916891	270043220	id-1376	Low
chr2B_part2	271727282	271834657	id-1377	Low
chr2B_part2	274503239	274976870	id-1378	Low
chr2B_part2	275398821	275532960	id-1379	Low
chr2B_part2	276309564	276407967	id-1380	Low
chr2B_part2	283635531	283640536	id-1381	High
chr2B_part2	283686595	283746173	id-1382	Low
chr2B_part2	284657690	284666481	id-1383	High
chr2B_part2	284668538	284673674	id-1384	High
chr2B_part2	284674408	284683894	id-1385	High
chr2B_part2	286321076	286506264	id-1386	Low
chr2B_part2	289260590	289268551	id-1387	High
chr2B_part2	289837270	289844379	id-1388	High
chr2B_part2	291301472	291617326	id-1389	Low
chr2B_part2	294192686	294291011	id-1390	Low
chr2B_part2	294301804	294356490	id-1391	Low
chr2B_part2	294741325	294809688	id-1392	Low
chr2B_part2	295247460	295299404	id-1393	Low
chr2B_part2	296905871	297217230	id-1394	Low
chr2B_part2	297220058	297398879	id-1395	Low
chr2B_part2	297399449	297553755	id-1396	Low
chr2B_part2	298384215	298532023	id-1397	Low
chr2B_part2	298532766	298591257	id-1398	Low
chr2B_part2	298844530	299057783	id-1399	Low
chr2B_part2	302969546	302978433	id-1400	High
chr2B_part2	302987579	302998055	id-1401	High
chr2B_part2	302999336	303005787	id-1402	High
chr2B_part2	303232701	303238241	id-1403	High
chr2B_part2	303424064	303436863	id-1404	High
chr2B_part2	303475945	303482809	id-1405	High
chr2B_part2	303797199	303847480	id-1406	Low
chr2B_part2	303848899	303913588	id-1407	Low
chr2B_part2	303914673	303994838	id-1408	Low
chr2B_part2	304000969	304066658	id-1409	Low
chr2B_part2	304067277	304177030	id-1410	Low
chr2B_part2	304378931	304466783	id-1411	Low
chr2B_part2	304471977	304574343	id-1412	Low
chr2B_part2	304725318	304817002	id-1413	Low
chr2B_part2	304935679	305040271	id-1414	Low
chr2B_part2	305040775	305154976	id-1415	Low
chr2B_part2	305176585	305310008	id-1416	Low
chr2B_part2	305378229	305429217	id-1417	Low
chr2B_part2	305590143	305677661	id-1418	Low
chr2B_part2	305688397	305838177	id-1419	Low
chr2B_part2	305957874	306054332	id-1420	Low
chr2B_part2	306138208	306220203	id-1421	Low
chr2B_part2	308110486	308488542	id-1422	Low
chr2B_part2	308526941	308628410	id-1423	Low
chr2B_part2	308854921	308859935	id-1424	High
chr2B_part2	310906257	311315545	id-1425	Low
chr2B_part2	311660292	311665558	id-1426	High
chr2B_part2	312375690	312513647	id-1427	Low
chr2B_part2	312514503	312575081	id-1428	Low
chr2B_part2	313055881	313122138	id-1429	Low
chr2B_part2	314688875	314694549	id-1430	High
chr2B_part2	314806972	314826787	id-1431	High
chr2B_part2	315441628	315818821	id-1432	Low
chr2B_part2	315890074	315968317	id-1433	Low
chr2B_part2	318600109	318753046	id-1434	Low
chr2B_part2	319363881	319487145	id-1435	Low
chr2B_part2	319488872	319546016	id-1436	Low
chr2B_part2	319546553	319621270	id-1437	Low
chr2B_part2	320596797	320604028	id-1438	High
chr2B_part2	320604604	320610164	id-1439	High
chr2B_part2	320611261	320617159	id-1440	High
chr2B_part2	320859037	320865563	id-1441	High
chr2B_part2	320903669	321035454	id-1442	Low
chr2B_part2	321466283	321491851	id-1443	High
chr2B_part2	321952815	322110116	id-1444	Low
chr2B_part2	322456936	322464107	id-1445	High
chr2B_part2	331556672	331562891	id-1446	High
chr2B_part2	333253367	333259787	id-1447	High
chr2B_part2	333305950	333408650	id-1448	Low
chr2B_part2	333409217	333460043	id-1449	Low
chr2B_part2	333461274	333546188	id-1450	Low
chr2B_part2	333565619	333631000	id-1451	Low
chr2B_part2	333654426	333750019	id-1452	Low
chr2B_part2	333878405	333950882	id-1453	Low
chr2B_part2	333951425	334007144	id-1454	Low
chr2B_part2	334112635	334252495	id-1455	Low
chr2B_part2	334253037	334579166	id-1456	Low
chr2B_part2	334606331	334794244	id-1457	Low
chr2B_part2	334933453	335025096	id-1458	Low
chr2B_part2	335037817	335259883	id-1459	Low
chr2B_part2	335655718	335790943	id-1460	Low
chr2B_part2	335866840	335953745	id-1461	Low
chr2B_part2	335954883	336022676	id-1462	Low
chr2B_part2	336067919	336173273	id-1463	Low
chr2B_part2	336391587	336473435	id-1464	Low
chr2B_part2	337251789	337305074	id-1465	Low
chr2B_part2	337566244	337588375	id-1466	High
chr2B_part2	337590264	337600437	id-1467	High
chr2B_part2	337619988	337658769	id-1468	High
chr2B_part2	337693219	337706386	id-1469	High
chr2B_part2	337810869	337873752	id-1470	Low
chr2B_part2	339963501	340042303	id-1471	Low
chr2B_part2	340314973	340426987	id-1472	Low
chr2B_part2	340437492	340566823	id-1473	Low
chr2B_part2	340577020	340739098	id-1474	Low
chr2B_part2	340930240	341032901	id-1475	Low
chr2B_part2	341209653	341266529	id-1476	Low
chr2B_part2	341354202	341412073	id-1477	Low
chr2B_part2	341455168	341523069	id-1478	Low
chr2B_part2	341528302	341601593	id-1479	Low
chr2B_part2	341741614	341797672	id-1480	Low
chr2B_part2	341893828	341984485	id-1481	Low
chr2B_part2	342268687	342277979	id-1482	High
chr2B_part2	342318459	342326411	id-1483	High
chr2B_part2	342334947	342340140	id-1484	High
chr2B_part2	342380757	342433138	id-1485	Low
chr2B_part2	342613345	342769259	id-1486	Low
chr2B_part2	342769831	342844319	id-1487	Low
chr2B_part2	342856437	343089541	id-1488	Low
chr2B_part2	343226026	343304166	id-1489	Low
chr2B_part2	343523712	343582460	id-1490	Low
chr2B_part2	343588384	343685611	id-1491	Low
chr2B_part2	343700279	343763655	id-1492	Low
chr2B_part2	343764598	343838974	id-1493	Low
chr2B_part2	344050526	344055888	id-1494	High
chr2B_part2	344178622	344319076	id-1495	Low
chr2B_part2	344518540	344596125	id-1496	Low
chr2B_part2	344658984	344710723	id-1497	Low
chr2B_part2	344839790	344898413	id-1498	Low
chr2B_part2	344927300	345096000	id-1499	Low
chr2B_part2	345106941	345160109	id-1500	Low
chr2B_part2	345174064	345229661	id-1501	Low
chr2B_part2	345233755	345332353	id-1502	Low
chr2B_part2	345412594	345499241	id-1503	Low
chr2B_part2	345512699	345603218	id-1504	Low
chr2B_part2	345608627	345733962	id-1505	Low
chr2B_part2	345929614	346031393	id-1506	Low
chr2B_part2	346239346	346312516	id-1507	Low
chr2B_part2	346354245	346359545	id-1508	High
chr2B_part2	346518744	346600858	id-1509	Low
chr2B_part2	346601497	346749803	id-1510	Low
chr2B_part2	346752745	346807914	id-1511	Low
chr2B_part2	347050891	347245225	id-1512	Low
chr2B_part2	347245911	347477170	id-1513	Low
chr2B_part2	347565685	347631718	id-1514	Low
chr2B_part2	347678814	347752975	id-1515	Low
chr2B_part2	347836865	347930588	id-1516	Low
chr2D_part1	2893130	2901650	id-1517	High
chr2D_part1	2904819	2916110	id-1518	High
chr2D_part1	6166296	6172676	id-1519	High
chr2D_part1	7180590	7187610	id-1520	High
chr2D_part1	7191398	7197558	id-1521	High
chr2D_part1	7690163	7701401	id-1522	High
chr2D_part1	7701968	7710486	id-1523	High
chr2D_part1	7715715	7761424	id-1524	High
chr2D_part1	7769240	7775975	id-1525	High
chr2D_part1	7803064	7818877	id-1526	High
chr2D_part1	7823731	7843358	id-1527	High
chr2D_part1	7847877	7853233	id-1528	High
chr2D_part1	7872414	7879829	id-1529	High
chr2D_part1	8714763	8720727	id-1530	High
chr2D_part1	10714800	10725432	id-1531	High
chr2D_part1	10752707	10762529	id-1532	High
chr2D_part1	10818921	10870345	id-1533	Low
chr2D_part1	10875421	10963620	id-1534	Low
chr2D_part1	13233998	13249251	id-1535	High
chr2D_part1	13250050	13255770	id-1536	High
chr2D_part1	14838721	14970610	id-1537	Low
chr2D_part1	14977591	15125122	id-1538	Low
chr2D_part1	15376294	15383166	id-1539	High
chr2D_part1	15529585	15582929	id-1540	Low
chr2D_part1	16252790	16336669	id-1541	Low
chr2D_part1	17656362	17760766	id-1542	Low
chr2D_part1	17841276	17846583	id-1543	High
chr2D_part1	18187581	18193166	id-1544	High
chr2D_part1	18767720	19019646	id-1545	Low
chr2D_part1	19231685	19238390	id-1546	High
chr2D_part1	21001943	21015126	id-1547	High
chr2D_part1	21026375	21032140	id-1548	High
chr2D_part1	21032195	21161127	id-1549	Low
chr2D_part1	21196878	21250490	id-1550	Low
chr2D_part1	21251902	21413784	id-1551	Low
chr2D_part1	21414412	21503110	id-1552	Low
chr2D_part1	21912766	21943337	id-1553	High
chr2D_part1	22722266	22727495	id-1554	High
chr2D_part1	22733470	22752891	id-1555	High
chr2D_part1	22948191	22956454	id-1556	High
chr2D_part1	23659810	23665924	id-1557	High
chr2D_part1	28866430	28872015	id-1558	High
chr2D_part1	29840474	29846196	id-1559	High
chr2D_part1	37905121	37910468	id-1560	High
chr2D_part1	43900929	43906385	id-1561	High
chr2D_part1	82860275	82865885	id-1562	High
chr2D_part1	96804773	96812346	id-1563	High
chr2D_part1	96812912	96828943	id-1564	High
chr2D_part1	96829854	96858084	id-1565	High
chr2D_part1	96878241	96891490	id-1566	High
chr2D_part1	96897064	96913246	id-1567	High
chr2D_part1	96923760	96934672	id-1568	High
chr2D_part1	96941018	96948643	id-1569	High
chr2D_part1	96961539	96969505	id-1570	High
chr2D_part1	96977262	96983968	id-1571	High
chr2D_part1	96998593	97004405	id-1572	High
chr2D_part1	133276464	133282027	id-1573	High
chr2D_part1	181089760	181096347	id-1574	High
chr2D_part1	184107036	184611584	id-1575	Low
chr2D_part1	184612782	184771733	id-1576	Low
chr2D_part1	202782494	202790739	id-1577	High
chr2D_part1	261141082	261154379	id-1578	High
chr2D_part1	261155252	261160470	id-1579	High
chr2D_part1	271550134	271691117	id-1580	Low
chr2D_part1	284121470	284131799	id-1581	High
chr2D_part1	285063304	285068380	id-1582	High
chr2D_part1	299849220	299986513	id-1583	Low
chr2D_part1	436018932	436024249	id-1584	High
chr2D_part1	452088020	452093509	id-1585	High
chr2D_part1	459494609	459500502	id-1586	High
chr2D_part2	926593	933669	id-1587	High
chr2D_part2	8316930	8324999	id-1588	High
chr2D_part2	37414796	37420124	id-1589	High
chr2D_part2	42323658	42332430	id-1590	High
chr2D_part2	42688188	42696019	id-1591	High
chr2D_part2	71439767	71444798	id-1592	High
chr2D_part2	71613132	71620095	id-1593	High
chr2D_part2	71929829	71946436	id-1594	High
chr2D_part2	81970754	81976971	id-1595	High
chr2D_part2	107730690	107736207	id-1596	High
chr2D_part2	107926490	108726425	id-1597	Low
chr2D_part2	108865468	108961358	id-1598	Low
chr2D_part2	108980774	109241679	id-1599	Low
chr2D_part2	109242194	109331704	id-1600	Low
chr2D_part2	109332376	109443566	id-1601	Low
chr2D_part2	109445285	109650979	id-1602	Low
chr2D_part2	109732321	109811998	id-1603	Low
chr2D_part2	109868346	110037935	id-1604	Low
chr2D_part2	110051037	110118219	id-1605	Low
chr2D_part2	110210903	110282280	id-1606	Low
chr2D_part2	110463213	110516076	id-1607	Low
chr2D_part2	110517657	110569091	id-1608	Low
chr2D_part2	110592983	110699090	id-1609	Low
chr2D_part2	110704229	111236987	id-1610	Low
chr2D_part2	111268396	111616121	id-1611	Low
chr2D_part2	111635679	111734726	id-1612	Low
chr2D_part2	111756172	111861299	id-1613	Low
chr2D_part2	111902464	112111106	id-1614	Low
chr2D_part2	112266040	112417592	id-1615	Low
chr2D_part2	112437544	112602324	id-1616	Low
chr2D_part2	112607889	112942109	id-1617	Low
chr2D_part2	113025401	113104979	id-1618	Low
chr2D_part2	113162971	113488120	id-1619	Low
chr2D_part2	113489980	113544609	id-1620	Low
chr2D_part2	113560001	113748988	id-1621	Low
chr2D_part2	113758942	113971614	id-1622	Low
chr2D_part2	113989829	114057625	id-1623	Low
chr2D_part2	114078530	114362980	id-1624	Low
chr2D_part2	114369329	114636411	id-1625	Low
chr2D_part2	114642648	114730510	id-1626	Low
chr2D_part2	114743886	114860873	id-1627	Low
chr2D_part2	114944200	115032881	id-1628	Low
chr2D_part2	115033408	115093475	id-1629	Low
chr2D_part2	115124132	115134302	id-1630	High
chr2D_part2	115228448	115312104	id-1631	Low
chr2D_part2	115414579	115468123	id-1632	Low
chr2D_part2	115539012	115608186	id-1633	Low
chr2D_part2	115610760	115741563	id-1634	Low
chr2D_part2	115881240	116365548	id-1635	Low
chr2D_part2	116386928	116467435	id-1636	Low
chr2D_part2	116490421	116655493	id-1637	Low
chr2D_part2	116787117	116843044	id-1638	Low
chr2D_part2	116987180	117173354	id-1639	Low
chr2D_part2	117181918	117295311	id-1640	Low
chr2D_part2	117389654	117461389	id-1641	Low
chr2D_part2	117463345	117523806	id-1642	Low
chr2D_part2	125773018	125786573	id-1643	High
chr2D_part2	125788053	125802839	id-1644	High
chr2D_part2	125811024	125828215	id-1645	High
chr2D_part2	125876138	125882140	id-1646	High
chr2D_part2	125890631	125896418	id-1647	High
chr2D_part2	125901909	125907955	id-1648	High
chr2D_part2	136019713	136025737	id-1649	High
chr2D_part2	137950293	138075523	id-1650	Low
chr2D_part2	139792804	140221738	id-1651	Low
chr2D_part2	140559031	140798101	id-1652	Low
chr2D_part2	140799884	140908526	id-1653	Low
chr2D_part2	140909059	141161714	id-1654	Low
chr2D_part2	142687224	142892859	id-1655	Low
chr2D_part2	142893459	143109327	id-1656	Low
chr2D_part2	144029340	144130211	id-1657	Low
chr2D_part2	144540070	144673117	id-1658	Low
chr2D_part2	145793766	145979410	id-1659	Low
chr2D_part2	146585009	146643997	id-1660	Low
chr2D_part2	146644576	146699452	id-1661	Low
chr2D_part2	147749305	147807770	id-1662	Low
chr2D_part2	150437434	150443289	id-1663	High
chr2D_part2	169711862	169717271	id-1664	High
chr2D_part2	170197037	170203638	id-1665	High
chr2D_part2	170974042	170979181	id-1666	High
chr2D_part2	172088974	172095554	id-1667	High
chr2D_part2	172632029	172638326	id-1668	High
chr2D_part2	173776625	173783785	id-1669	High
chr2D_part2	173791821	173800315	id-1670	High
chr2D_part2	174379699	174386193	id-1671	High
chr2D_part2	174388520	174397278	id-1672	High
chr2D_part2	174431862	174436995	id-1673	High
chr2D_part2	174436309	174509374	id-1674	Low
chr2D_part2	174576332	174651613	id-1675	Low
chr2D_part2	174652122	174704975	id-1676	Low
chr2D_part2	174706159	174801623	id-1677	Low
chr2D_part2	174803128	174940281	id-1678	Low
chr2D_part2	174942614	175130406	id-1679	Low
chr2D_part2	175370888	175421425	id-1680	Low
chr2D_part2	176240147	176248140	id-1681	High
chr2D_part2	176738046	176801322	id-1682	Low
chr2D_part2	176919487	177003873	id-1683	Low
chr2D_part2	177049062	177135014	id-1684	Low
chr2D_part2	177147057	177198195	id-1685	Low
chr2D_part2	177520877	177528783	id-1686	High
chr2D_part2	178188663	178298466	id-1687	Low
chr2D_part2	178299353	178364152	id-1688	Low
chr2D_part2	178366174	178506024	id-1689	Low
chr2D_part2	178678485	178764438	id-1690	Low
chr2D_part2	183635189	183641000	id-1691	High
chr2D_part2	183716448	183726638	id-1692	High
chr2D_part2	184146956	184151961	id-1693	High
chr2D_part2	184273720	184288939	id-1694	High
chr2D_part2	185605841	185669406	id-1695	Low
chr2D_part2	186484993	186491888	id-1696	High
chr2D_part2	186504363	186523618	id-1697	High
chr2D_part2	186529362	186534745	id-1698	High
chr2D_part2	186560222	186565828	id-1699	High
chr2D_part2	188483791	188535732	id-1700	Low
chr2D_part2	188562906	188614077	id-1701	Low
chr3A_part1	1410778	1416772	id-1702	High
chr3A_part1	1948417	5992242	id-1703	Low
chr3A_part1	5994245	6308482	id-1704	Low
chr3A_part1	6309037	6655396	id-1705	Low
chr3A_part1	6888787	6894374	id-1706	High
chr3A_part1	6900422	7015692	id-1707	Low
chr3A_part1	7016442	7078742	id-1708	Low
chr3A_part1	7562460	7616753	id-1709	Low
chr3A_part1	7658392	7776319	id-1710	Low
chr3A_part1	7929185	8033351	id-1711	Low
chr3A_part1	8387755	8541380	id-1712	Low
chr3A_part1	8787032	8837571	id-1713	Low
chr3A_part1	9377708	9437008	id-1714	Low
chr3A_part1	9630794	9717666	id-1715	Low
chr3A_part1	9989609	10091658	id-1716	Low
chr3A_part1	10092751	10146204	id-1717	Low
chr3A_part1	10592812	10674062	id-1718	Low
chr3A_part1	10689180	10824875	id-1719	Low
chr3A_part1	10875121	10940552	id-1720	Low
chr3A_part1	11027584	11117480	id-1721	Low
chr3A_part1	11125037	11234426	id-1722	Low
chr3A_part1	11237026	11352619	id-1723	Low
chr3A_part1	11472971	11535841	id-1724	Low
chr3A_part1	12643347	12767900	id-1725	Low
chr3A_part1	13321719	13331412	id-1726	High
chr3A_part1	15929606	16009214	id-1727	Low
chr3A_part1	16144978	16211269	id-1728	Low
chr3A_part1	16254406	16463523	id-1729	Low
chr3A_part1	16464250	16598540	id-1730	Low
chr3A_part1	16666395	16889807	id-1731	Low
chr3A_part1	16925817	16930886	id-1732	High
chr3A_part1	17164165	17310472	id-1733	Low
chr3A_part1	17311349	17393997	id-1734	Low
chr3A_part1	17700647	17800833	id-1735	Low
chr3A_part1	17802733	17858276	id-1736	Low
chr3A_part1	18143775	18151112	id-1737	High
chr3A_part1	22674024	22733172	id-1738	Low
chr3A_part1	23462987	23479344	id-1739	High
chr3A_part1	26231220	26237042	id-1740	High
chr3A_part1	26446990	26452551	id-1741	High
chr3A_part1	28163029	28168981	id-1742	High
chr3A_part1	33964885	33970740	id-1743	High
chr3A_part1	33980232	34005438	id-1744	High
chr3A_part1	37265605	37274118	id-1745	High
chr3A_part1	37275293	37281955	id-1746	High
chr3A_part1	37299715	37310274	id-1747	High
chr3A_part1	40857466	40867496	id-1748	High
chr3A_part1	41605163	41610328	id-1749	High
chr3A_part1	47535523	47542311	id-1750	High
chr3A_part1	54437745	54443608	id-1751	High
chr3A_part1	71976509	71981998	id-1752	High
chr3A_part1	121384250	121393578	id-1753	High
chr3A_part1	121421137	121427445	id-1754	High
chr3A_part1	129071980	129122920	id-1755	Low
chr3A_part1	322948798	322954477	id-1756	High
chr3A_part1	327052554	327060149	id-1757	High
chr3A_part1	405450339	405455385	id-1758	High
chr3A_part1	408746591	408753483	id-1759	High
chr3A_part1	408754115	408763830	id-1760	High
chr3A_part1	408764381	408782903	id-1761	High
chr3A_part1	408787803	408796592	id-1762	High
chr3A_part1	408802396	408808665	id-1763	High
chr3A_part1	408809413	408816370	id-1764	High
chr3A_part1	408817100	408825927	id-1765	High
chr3A_part1	414404904	414412179	id-1766	High
chr3A_part2	3724940	3734016	id-1767	High
chr3A_part2	3751287	3758170	id-1768	High
chr3A_part2	30063456	30196251	id-1769	Low
chr3A_part2	32005383	32010863	id-1770	High
chr3A_part2	47810011	47821178	id-1771	High
chr3A_part2	68900660	68908129	id-1772	High
chr3A_part2	71095804	71101348	id-1773	High
chr3A_part2	77356697	77367537	id-1774	High
chr3A_part2	77368382	77374245	id-1775	High
chr3A_part2	78115093	78184481	id-1776	Low
chr3A_part2	78532109	78542453	id-1777	High
chr3A_part2	87537071	87588743	id-1778	Low
chr3A_part2	88910632	88916005	id-1779	High
chr3A_part2	88919065	88924382	id-1780	High
chr3A_part2	89254569	89571637	id-1781	Low
chr3A_part2	90350192	90360285	id-1782	High
chr3A_part2	97037746	97043030	id-1783	High
chr3A_part2	103440102	103490558	id-1784	Low
chr3A_part2	103496372	103550367	id-1785	Low
chr3A_part2	103551038	103602438	id-1786	Low
chr3A_part2	104138457	104315611	id-1787	Low
chr3A_part2	106433900	106486810	id-1788	Low
chr3A_part2	117704943	117805877	id-1789	Low
chr3A_part2	117916736	117922070	id-1790	High
chr3A_part2	120205675	120213222	id-1791	High
chr3A_part2	120213817	120220988	id-1792	High
chr3A_part2	149234819	149241613	id-1793	High
chr3A_part2	154375470	154380645	id-1794	High
chr3A_part2	170567475	170574441	id-1795	High
chr3A_part2	174559881	174567875	id-1796	High
chr3A_part2	176729999	176736193	id-1797	High
chr3A_part2	194275942	194375960	id-1798	Low
chr3A_part2	194773836	194914291	id-1799	Low
chr3A_part2	195841992	195847681	id-1800	High
chr3A_part2	195964337	196048520	id-1801	Low
chr3A_part2	196213007	196263294	id-1802	Low
chr3A_part2	197033747	197084711	id-1803	Low
chr3A_part2	197419958	197472007	id-1804	Low
chr3A_part2	198400088	198456594	id-1805	Low
chr3A_part2	199676936	199728492	id-1806	Low
chr3A_part2	199805344	199810841	id-1807	High
chr3A_part2	200887815	200996493	id-1808	Low
chr3A_part2	201419554	201482854	id-1809	Low
chr3A_part2	201621236	201682644	id-1810	Low
chr3A_part2	201683186	201756433	id-1811	Low
chr3A_part2	205107412	205158316	id-1812	Low
chr3A_part2	206951020	206957807	id-1813	High
chr3A_part2	209780010	209792410	id-1814	High
chr3A_part2	209842926	209917763	id-1815	Low
chr3A_part2	218286597	218296048	id-1816	High
chr3A_part2	220483588	220498167	id-1817	High
chr3A_part2	229726644	229734512	id-1818	High
chr3A_part2	236175863	236229184	id-1819	Low
chr3A_part2	237632818	237641668	id-1820	High
chr3A_part2	239534807	239539997	id-1821	High
chr3A_part2	239540657	239548232	id-1822	High
chr3A_part2	239641725	239648034	id-1823	High
chr3A_part2	241773729	241779239	id-1824	High
chr3A_part2	241797114	241809771	id-1825	High
chr3A_part2	246138959	246144541	id-1826	High
chr3A_part2	246242516	246248545	id-1827	High
chr3A_part2	252725938	252735151	id-1828	High
chr3A_part2	256237744	256243186	id-1829	High
chr3A_part2	256275480	256281637	id-1830	High
chr3A_part2	256836084	256957356	id-1831	Low
chr3A_part2	257452552	257460025	id-1832	High
chr3A_part2	258575520	258581420	id-1833	High
chr3A_part2	260449628	260456060	id-1834	High
chr3A_part2	261163247	261173174	id-1835	High
chr3A_part2	261648413	261661857	id-1836	High
chr3A_part2	261689373	261694942	id-1837	High
chr3A_part2	265545374	265631324	id-1838	Low
chr3A_part2	265744927	265830799	id-1839	Low
chr3A_part2	265970722	266110130	id-1840	Low
chr3A_part2	266362736	266372425	id-1841	High
chr3A_part2	266378790	266386276	id-1842	High
chr3A_part2	266730972	266752533	id-1843	High
chr3A_part2	266832034	266898536	id-1844	Low
chr3A_part2	271256968	271267028	id-1845	High
chr3A_part2	271267720	271286657	id-1846	High
chr3A_part2	273576627	273582098	id-1847	High
chr3A_part2	275230117	275241037	id-1848	High
chr3A_part2	275852661	275930418	id-1849	Low
chr3A_part2	276214707	276224023	id-1850	High
chr3A_part2	276326745	276444691	id-1851	Low
chr3A_part2	276503064	276521397	id-1852	High
chr3A_part2	277490293	277502840	id-1853	High
chr3A_part2	277529101	277540479	id-1854	High
chr3A_part2	277882359	277887431	id-1855	High
chr3A_part2	277969392	278196084	id-1856	Low
chr3A_part2	278196881	278257128	id-1857	Low
chr3A_part2	279327725	279333451	id-1858	High
chr3A_part2	279519029	279524294	id-1859	High
chr3A_part2	281150350	281156657	id-1860	High
chr3A_part2	281157223	281168005	id-1861	High
chr3A_part2	281184709	281194434	id-1862	High
chr3A_part2	282856579	282865493	id-1863	High
chr3A_part2	283022690	283043435	id-1864	High
chr3A_part2	283107267	283168063	id-1865	Low
chr3A_part2	283767231	283772361	id-1866	High
chr3A_part2	283787517	283799027	id-1867	High
chr3A_part2	287094546	287100092	id-1868	High
chr3A_part2	287776607	287858839	id-1869	Low
chr3A_part2	288690053	288763385	id-1870	Low
chr3A_part2	288768365	288779105	id-1871	High
chr3A_part2	288780181	288785269	id-1872	High
chr3A_part2	290901226	290964915	id-1873	Low
chr3A_part2	291161236	291175619	id-1874	High
chr3A_part2	291219539	291280772	id-1875	Low
chr3A_part2	291281277	291353166	id-1876	Low
chr3A_part2	291772486	291778986	id-1877	High
chr3A_part2	292590024	292640635	id-1878	Low
chr3A_part2	292719023	292780260	id-1879	Low
chr3A_part2	292982341	293079435	id-1880	Low
chr3A_part2	293204513	293460428	id-1881	Low
chr3A_part2	293652752	293738297	id-1882	Low
chr3A_part2	293820741	293828464	id-1883	High
chr3A_part2	293974912	294130802	id-1884	Low
chr3A_part2	294176536	294665379	id-1885	Low
chr3A_part2	295386532	295508198	id-1886	Low
chr3A_part2	295562812	295720556	id-1887	Low
chr3A_part2	296560637	296705559	id-1888	Low
chr3B_part1	290392	297508	id-1889	High
chr3B_part1	341607	350144	id-1890	High
chr3B_part1	353089	358874	id-1891	High
chr3B_part1	369401	376148	id-1892	High
chr3B_part1	524987	532546	id-1893	High
chr3B_part1	541250	550237	id-1894	High
chr3B_part1	569681	574739	id-1895	High
chr3B_part1	612069	618404	id-1896	High
chr3B_part1	619424	627993	id-1897	High
chr3B_part1	654198	661127	id-1898	High
chr3B_part1	670328	676498	id-1899	High
chr3B_part1	697722	706154	id-1900	High
chr3B_part1	711177	717415	id-1901	High
chr3B_part1	749510	759170	id-1902	High
chr3B_part1	859331	864775	id-1903	High
chr3B_part1	1034466	1039637	id-1904	High
chr3B_part1	1080919	1087061	id-1905	High
chr3B_part1	1095281	1147103	id-1906	Low
chr3B_part1	1157778	1165008	id-1907	High
chr3B_part1	1213529	1219472	id-1908	High
chr3B_part1	1325232	1331063	id-1909	High
chr3B_part1	1345734	1414590	id-1910	Low
chr3B_part1	1788665	1794240	id-1911	High
chr3B_part1	2020381	2039725	id-1912	High
chr3B_part1	2040253	2048832	id-1913	High
chr3B_part1	2071625	2087574	id-1914	High
chr3B_part1	2089666	2095344	id-1915	High
chr3B_part1	2141566	2148844	id-1916	High
chr3B_part1	2253414	2259228	id-1917	High
chr3B_part1	2405534	2471200	id-1918	Low
chr3B_part1	2515272	2879201	id-1919	Low
chr3B_part1	2881882	2959114	id-1920	Low
chr3B_part1	3113557	3119636	id-1921	High
chr3B_part1	3235202	3240524	id-1922	High
chr3B_part1	3254325	3262280	id-1923	High
chr3B_part1	4294187	4299601	id-1924	High
chr3B_part1	4335260	4344933	id-1925	High
chr3B_part1	4377640	4384363	id-1926	High
chr3B_part1	4406640	4414507	id-1927	High
chr3B_part1	4517774	4523679	id-1928	High
chr3B_part1	4642936	4703141	id-1929	Low
chr3B_part1	4745821	4755287	id-1930	High
chr3B_part1	4767974	4840095	id-1931	Low
chr3B_part1	4850896	4945159	id-1932	Low
chr3B_part1	4946005	5048121	id-1933	Low
chr3B_part1	5167357	5230949	id-1934	Low
chr3B_part1	5231663	5324250	id-1935	Low
chr3B_part1	5810833	5888322	id-1936	Low
chr3B_part1	5964714	6060571	id-1937	Low
chr3B_part1	6084708	6094223	id-1938	High
chr3B_part1	6244805	6251533	id-1939	High
chr3B_part1	6674330	6681816	id-1940	High
chr3B_part1	7281984	7287196	id-1941	High
chr3B_part1	8136693	8336514	id-1942	Low
chr3B_part1	9782517	9915478	id-1943	Low
chr3B_part1	10372550	10611114	id-1944	Low
chr3B_part1	11684365	11735533	id-1945	Low
chr3B_part1	11737539	11877995	id-1946	Low
chr3B_part1	11941354	11947137	id-1947	High
chr3B_part1	11948435	11955487	id-1948	High
chr3B_part1	11957626	11968062	id-1949	High
chr3B_part1	12414343	12546598	id-1950	Low
chr3B_part1	12547277	12633408	id-1951	Low
chr3B_part1	12636377	12934817	id-1952	Low
chr3B_part1	12935379	13105143	id-1953	Low
chr3B_part1	13150386	13238222	id-1954	Low
chr3B_part1	13238730	13402326	id-1955	Low
chr3B_part1	14415849	14473813	id-1956	Low
chr3B_part1	14942687	14951910	id-1957	High
chr3B_part1	15243110	15375964	id-1958	Low
chr3B_part1	15377434	15453022	id-1959	Low
chr3B_part1	16460343	16465651	id-1960	High
chr3B_part1	16520857	16526029	id-1961	High
chr3B_part1	17057636	17069671	id-1962	High
chr3B_part1	17080813	17089902	id-1963	High
chr3B_part1	17581823	17613609	id-1964	High
chr3B_part1	18025840	18152795	id-1965	Low
chr3B_part1	18307816	18397199	id-1966	Low
chr3B_part1	18503627	18558769	id-1967	Low
chr3B_part1	20021515	20027695	id-1968	High
chr3B_part1	20031877	20038476	id-1969	High
chr3B_part1	20192664	20200766	id-1970	High
chr3B_part1	22349945	22355036	id-1971	High
chr3B_part1	24611119	24687647	id-1972	Low
chr3B_part1	24752271	24757682	id-1973	High
chr3B_part1	27054159	27182585	id-1974	Low
chr3B_part1	28568815	28573956	id-1975	High
chr3B_part1	29778340	29796961	id-1976	High
chr3B_part1	29797777	29812455	id-1977	High
chr3B_part1	29822887	29842358	id-1978	High
chr3B_part1	29842954	29856837	id-1979	High
chr3B_part1	29882541	29897409	id-1980	High
chr3B_part1	29898183	29904199	id-1981	High
chr3B_part1	29920502	29926152	id-1982	High
chr3B_part1	29932068	29938854	id-1983	High
chr3B_part1	29948447	29953651	id-1984	High
chr3B_part1	29956744	29964935	id-1985	High
chr3B_part1	29980193	29987412	id-1986	High
chr3B_part1	29999548	30007764	id-1987	High
chr3B_part1	30031296	30038187	id-1988	High
chr3B_part1	30045477	30051039	id-1989	High
chr3B_part1	30051724	30063376	id-1990	High
chr3B_part1	30063958	30074987	id-1991	High
chr3B_part1	30078003	30091088	id-1992	High
chr3B_part1	30095289	30100861	id-1993	High
chr3B_part1	30132118	30139241	id-1994	High
chr3B_part1	30143749	30154010	id-1995	High
chr3B_part1	30177659	30183304	id-1996	High
chr3B_part1	30183806	30193506	id-1997	High
chr3B_part1	30194944	30201354	id-1998	High
chr3B_part1	30263181	30354358	id-1999	Low
chr3B_part1	30354913	30438868	id-2000	Low
[truncated: 3,946 more rows]
