# Supplementary material for: DAWN: a resource for yielding insights into the diversity among wheat genomes
Source: BMC Genomics. 2018 Dec 17;19:941. doi: 10.1186/s12864-018-5228-2 (PMC6296097; doi:10.1186/s12864-018-5228-2)
Supplement: Supplementary file 6 — ZIP file containing BED5 format files of high and low read coverage regions. BED5 format file for each WGS accession. The score column (5th column) indicates if the feature (row) represents a region which has >2*SD above (High) or below (Low) the mean read coverage. (ZIP 1455 kb) [file 12864_2018_5228_MOESM6_ESM.zip › read_coverage_high_low/Volcanii.realigned.bam.bw.high_low.bed]

chr1A_part1	53	632545	id-1	Low
chr1A_part1	637445	699352	id-2	Low
chr1A_part1	725591	1145327	id-3	Low
chr1A_part1	1391480	1499860	id-4	Low
chr1A_part1	1533438	1629621	id-5	Low
chr1A_part1	1630152	1844345	id-6	Low
chr1A_part1	2280593	2373942	id-7	Low
chr1A_part1	2390661	2475849	id-8	Low
chr1A_part1	2513266	2677194	id-9	Low
chr1A_part1	2683722	2850873	id-10	Low
chr1A_part1	3670161	3754875	id-11	Low
chr1A_part1	4321920	4493107	id-12	Low
chr1A_part1	4557474	4660611	id-13	Low
chr1A_part1	6217688	6224218	id-14	High
chr1A_part1	6443262	6497728	id-15	Low
chr1A_part1	6565733	6623056	id-16	Low
chr1A_part1	6663280	6717028	id-17	Low
chr1A_part1	6791740	7078410	id-18	Low
chr1A_part1	7116335	7178318	id-19	Low
chr1A_part1	7364628	7508089	id-20	Low
chr1A_part1	7537122	7641070	id-21	Low
chr1A_part1	7697694	7774905	id-22	Low
chr1A_part1	7836366	8088479	id-23	Low
chr1A_part1	8337606	8432678	id-24	Low
chr1A_part1	8433233	8629297	id-25	Low
chr1A_part1	8786091	9083556	id-26	Low
chr1A_part1	9129023	9207637	id-27	Low
chr1A_part1	9374426	9547808	id-28	Low
chr1A_part1	9589194	9640750	id-29	Low
chr1A_part1	9643928	9696603	id-30	Low
chr1A_part1	9788454	9910557	id-31	Low
chr1A_part1	10250973	10368780	id-32	Low
chr1A_part1	10500659	10578457	id-33	Low
chr1A_part1	10608324	10661798	id-34	Low
chr1A_part1	10747748	10969448	id-35	Low
chr1A_part1	10972028	11025431	id-36	Low
chr1A_part1	11027025	11388964	id-37	Low
chr1A_part1	11413889	11529398	id-38	Low
chr1A_part1	11581443	11633316	id-39	Low
chr1A_part1	11742023	11806199	id-40	Low
chr1A_part1	11948682	12087482	id-41	Low
chr1A_part1	12184818	12243933	id-42	Low
chr1A_part1	12507725	12644960	id-43	Low
chr1A_part1	12654540	12736802	id-44	Low
chr1A_part1	12740265	12814230	id-45	Low
chr1A_part1	12837763	12916124	id-46	Low
chr1A_part1	12918781	13012129	id-47	Low
chr1A_part1	13274354	13492208	id-48	Low
chr1A_part1	13492909	13654528	id-49	Low
chr1A_part1	14256181	14376347	id-50	Low
chr1A_part1	14376877	14431494	id-51	Low
chr1A_part1	14857772	14985269	id-52	Low
chr1A_part1	14985815	15177086	id-53	Low
chr1A_part1	15199774	15316167	id-54	Low
chr1A_part1	15354396	15421022	id-55	Low
chr1A_part1	15550305	15686248	id-56	Low
chr1A_part1	15697859	15840890	id-57	Low
chr1A_part1	15953199	16036950	id-58	Low
chr1A_part1	16042616	16191200	id-59	Low
chr1A_part1	16195509	16298082	id-60	Low
chr1A_part1	16298670	16372435	id-61	Low
chr1A_part1	16436044	16499064	id-62	Low
chr1A_part1	16548446	16736475	id-63	Low
chr1A_part1	16736979	16838213	id-64	Low
chr1A_part1	17122207	17237126	id-65	Low
chr1A_part1	17259554	17744942	id-66	Low
chr1A_part1	17964242	18048046	id-67	Low
chr1A_part1	18083998	18140889	id-68	Low
chr1A_part1	18156207	18244546	id-69	Low
chr1A_part1	18491306	18703225	id-70	Low
chr1A_part1	18703733	19062157	id-71	Low
chr1A_part1	19129969	19549771	id-72	Low
chr1A_part1	19550653	19775908	id-73	Low
chr1A_part1	19775949	19782370	id-74	High
chr1A_part1	19782605	20076770	id-75	Low
chr1A_part1	20094698	20157033	id-76	Low
chr1A_part1	20534395	20543350	id-77	High
chr1A_part1	21079715	21101864	id-78	High
chr1A_part1	21103964	21110185	id-79	High
chr1A_part1	22100408	22188798	id-80	Low
chr1A_part1	27417226	27503548	id-81	Low
chr1A_part1	27636422	27711956	id-82	Low
chr1A_part1	28257986	28350529	id-83	Low
chr1A_part1	28512688	28520218	id-84	High
chr1A_part1	28828137	28893383	id-85	Low
chr1A_part1	38842488	38865914	id-86	High
chr1A_part1	39513119	39567357	id-87	Low
chr1A_part1	41531295	41537785	id-88	High
chr1A_part1	41924216	42012043	id-89	Low
chr1A_part1	42291031	42354883	id-90	Low
chr1A_part1	44118080	44195680	id-91	Low
chr1A_part1	44289799	44343386	id-92	Low
chr1A_part1	45161193	45213365	id-93	Low
chr1A_part1	46255805	46315291	id-94	Low
chr1A_part1	46536485	46809591	id-95	Low
chr1A_part1	52218905	52250293	id-96	High
chr1A_part1	53701389	53756602	id-97	Low
chr1A_part1	54894305	54951424	id-98	Low
chr1A_part1	56334291	56341277	id-99	High
chr1A_part1	56366458	56373414	id-100	High
chr1A_part1	57220740	57285391	id-101	Low
chr1A_part1	57439718	57506266	id-102	Low
chr1A_part1	70192427	70199949	id-103	High
chr1A_part1	95103573	95108749	id-104	High
chr1A_part1	128029631	128034739	id-105	High
chr1A_part1	128043428	128048532	id-106	High
chr1A_part1	128049137	128054987	id-107	High
chr1A_part1	128070366	128092017	id-108	High
chr1A_part1	128183491	128190473	id-109	High
chr1A_part1	128194103	128213686	id-110	High
chr1A_part1	128217544	128223984	id-111	High
chr1A_part1	129385765	129398901	id-112	High
chr1A_part1	158462240	158468412	id-113	High
chr1A_part1	162134152	162141039	id-114	High
chr1A_part1	177419063	177440042	id-115	High
chr1A_part1	177469094	177476829	id-116	High
chr1A_part1	177479795	177492146	id-117	High
chr1A_part1	177506249	177518269	id-118	High
chr1A_part1	177518818	177537955	id-119	High
chr1A_part1	198968191	198973412	id-120	High
chr1A_part1	212391103	212456685	id-121	Low
chr1A_part1	212826526	212878796	id-122	Low
chr1A_part1	212966191	213036825	id-123	Low
chr1A_part1	213972452	214028627	id-124	Low
chr1A_part1	214232892	214284077	id-125	Low
chr1A_part1	214931339	214997644	id-126	Low
chr1A_part1	215065953	215143218	id-127	Low
chr1A_part1	215161070	215211729	id-128	Low
chr1A_part1	215216259	215269358	id-129	Low
chr1A_part1	221988997	221994334	id-130	High
chr1A_part1	231558245	231563646	id-131	High
chr1A_part1	231927580	231933087	id-132	High
chr1A_part1	234223225	234230422	id-133	High
chr1A_part1	238102438	238156576	id-134	Low
chr1A_part1	238261473	238266490	id-135	High
chr1A_part1	246603028	246608849	id-136	High
chr1A_part1	260000357	260051545	id-137	Low
chr1A_part1	273515561	273521214	id-138	High
chr1A_part1	281364007	281371109	id-139	High
chr1A_part1	294861488	294869426	id-140	High
chr1A_part1	304510295	304590755	id-141	Low
chr1A_part1	304621588	304684289	id-142	Low
chr1A_part1	323998467	324056582	id-143	Low
chr1A_part1	335828571	335835534	id-144	High
chr1A_part1	335977621	335983377	id-145	High
chr1A_part1	336086595	336094257	id-146	High
chr1A_part1	341392255	341454005	id-147	Low
chr1A_part1	363693853	364028423	id-148	Low
chr1A_part1	381343828	381398485	id-149	Low
chr1A_part1	382110306	382188941	id-150	Low
chr1A_part1	383072302	383190346	id-151	Low
chr1A_part1	383191790	384163872	id-152	Low
chr1A_part1	384642936	384760643	id-153	Low
chr1A_part1	385036759	385086769	id-154	Low
chr1A_part1	386633540	386683918	id-155	Low
chr1A_part1	394477868	394534588	id-156	Low
chr1A_part1	397870775	397934096	id-157	Low
chr1A_part1	399824747	399829863	id-158	High
chr1A_part1	401201894	401207391	id-159	High
chr1A_part1	403832000	403837924	id-160	High
chr1A_part1	408416214	408468498	id-161	Low
chr1A_part1	411156363	411227140	id-162	Low
chr1A_part1	414909185	414994043	id-163	Low
chr1A_part1	421164497	422057314	id-164	Low
chr1A_part1	425256768	425269610	id-165	High
chr1A_part1	425270202	425275638	id-166	High
chr1A_part1	433203814	433800944	id-167	Low
chr1A_part1	435906247	435959082	id-168	Low
chr1A_part1	437241552	437383425	id-169	Low
chr1A_part1	456546813	456602783	id-170	Low
chr1A_part1	461109807	461194582	id-171	Low
chr1A_part1	465798343	465803412	id-172	High
chr1A_part2	2764816	2825175	id-173	Low
chr1A_part2	11917304	12020481	id-174	Low
chr1A_part2	12399032	12497724	id-175	Low
chr1A_part2	32471433	32682485	id-176	Low
chr1A_part2	32700830	32759198	id-177	Low
chr1A_part2	36985800	37044773	id-178	Low
chr1A_part2	40588710	40654004	id-179	Low
chr1A_part2	43142904	43194872	id-180	Low
chr1A_part2	43429637	43681387	id-181	Low
chr1A_part2	43717787	43981071	id-182	Low
chr1A_part2	44776792	44836464	id-183	Low
chr1A_part2	45421809	45433047	id-184	High
chr1A_part2	45433583	45439066	id-185	High
chr1A_part2	47794624	47848299	id-186	Low
chr1A_part2	50918508	50925063	id-187	High
chr1A_part2	50925772	50940599	id-188	High
chr1A_part2	60701844	60760436	id-189	Low
chr1A_part2	63267396	63339588	id-190	Low
chr1A_part2	63341777	63423159	id-191	Low
chr1A_part2	63564569	63619554	id-192	Low
chr1A_part2	64485390	64546824	id-193	Low
chr1A_part2	68157394	68239743	id-194	Low
chr1A_part2	69772221	69822356	id-195	Low
chr1A_part2	70779083	70830766	id-196	Low
chr1A_part2	72928997	73013542	id-197	Low
chr1A_part2	73517163	73606685	id-198	Low
chr1A_part2	77537640	77606756	id-199	Low
chr1A_part2	78219961	78272829	id-200	Low
chr1A_part2	78453695	78513115	id-201	Low
chr1A_part2	82020036	82132270	id-202	Low
chr1A_part2	82454604	82562435	id-203	Low
chr1A_part2	82703631	82721754	id-204	High
chr1A_part2	82725259	82760831	id-205	High
chr1A_part2	88802681	88872134	id-206	Low
chr1A_part2	89308528	89502184	id-207	Low
chr1A_part2	93292774	93364662	id-208	Low
chr1A_part2	93377527	93440899	id-209	Low
chr1A_part2	95084486	95175062	id-210	Low
chr1A_part2	95385142	95390470	id-211	High
chr1A_part2	96415593	96528066	id-212	Low
chr1A_part2	96528725	96593720	id-213	Low
chr1A_part2	97024960	97029994	id-214	High
chr1A_part2	97768571	97826129	id-215	Low
chr1A_part2	98175704	98243272	id-216	Low
chr1A_part2	98727375	98797487	id-217	Low
chr1A_part2	98993832	99058354	id-218	Low
chr1A_part2	99146130	99274689	id-219	Low
chr1A_part2	99351373	99416246	id-220	Low
chr1A_part2	99424617	99485145	id-221	Low
chr1A_part2	99801193	99960188	id-222	Low
chr1A_part2	100066717	100117766	id-223	Low
chr1A_part2	103709505	103805103	id-224	Low
chr1A_part2	108899643	108973229	id-225	Low
chr1A_part2	109620736	109630663	id-226	High
chr1A_part2	112226445	112282898	id-227	Low
chr1A_part2	113777377	113832549	id-228	Low
chr1A_part2	113876438	113929218	id-229	Low
chr1A_part2	114036111	114043052	id-230	High
chr1A_part2	116287598	116355713	id-231	Low
chr1A_part2	116416835	116466912	id-232	Low
chr1A_part2	117751631	117806120	id-233	Low
chr1A_part2	117806892	117859395	id-234	Low
chr1A_part2	117860024	117943179	id-235	Low
chr1A_part2	119252864	119258070	id-236	High
chr1A_part2	122605040	122677061	id-237	Low
chr1B_part1	11432	707280	id-238	Low
chr1B_part1	723996	943646	id-239	Low
chr1B_part1	944622	1199277	id-240	Low
chr1B_part1	1335024	1393651	id-241	Low
chr1B_part1	1533203	1728955	id-242	Low
chr1B_part1	2095204	2244068	id-243	Low
chr1B_part1	2247052	2322983	id-244	Low
chr1B_part1	3294046	3573083	id-245	Low
chr1B_part1	3573984	3657829	id-246	Low
chr1B_part1	3707186	3761466	id-247	Low
chr1B_part1	3762165	3862557	id-248	Low
chr1B_part1	3875242	3949598	id-249	Low
chr1B_part1	4006332	4080486	id-250	Low
chr1B_part1	4082120	4151081	id-251	Low
chr1B_part1	4165526	4226844	id-252	Low
chr1B_part1	4232822	4298606	id-253	Low
chr1B_part1	4353149	4445960	id-254	Low
chr1B_part1	4446639	4534185	id-255	Low
chr1B_part1	4838281	4964097	id-256	Low
chr1B_part1	6329169	6435336	id-257	Low
chr1B_part1	6680091	6744744	id-258	Low
chr1B_part1	6875015	7051720	id-259	Low
chr1B_part1	7254631	7316459	id-260	Low
chr1B_part1	7367271	7499302	id-261	Low
chr1B_part1	7537637	7715344	id-262	Low
chr1B_part1	7716754	7849631	id-263	Low
chr1B_part1	7850590	7911689	id-264	Low
chr1B_part1	7920566	7987644	id-265	Low
chr1B_part1	8419332	8551855	id-266	Low
chr1B_part1	9573387	9581663	id-267	High
chr1B_part1	12058541	12064374	id-268	High
chr1B_part1	13020949	13513889	id-269	Low
chr1B_part1	13514403	13569361	id-270	Low
chr1B_part1	14532948	14604885	id-271	Low
chr1B_part1	14779151	14784314	id-272	High
chr1B_part1	15530590	15535983	id-273	High
chr1B_part1	15558769	15572218	id-274	High
chr1B_part1	15580733	15587748	id-275	High
chr1B_part1	15893802	16129436	id-276	Low
chr1B_part1	16131407	16188415	id-277	Low
chr1B_part1	16239413	16302604	id-278	Low
chr1B_part1	16473542	16486230	id-279	High
chr1B_part1	16520950	16530357	id-280	High
chr1B_part1	17345883	17351804	id-281	High
chr1B_part1	17955976	17962991	id-282	High
chr1B_part1	17966963	18088932	id-283	Low
chr1B_part1	18572911	18676959	id-284	Low
chr1B_part1	19367840	19539804	id-285	Low
chr1B_part1	19562601	19807824	id-286	Low
chr1B_part1	19842064	19893867	id-287	Low
chr1B_part1	20332065	20386253	id-288	Low
chr1B_part1	20446683	20537245	id-289	Low
chr1B_part1	20868288	21161237	id-290	Low
chr1B_part1	21171988	21235855	id-291	Low
chr1B_part1	21276389	21282206	id-292	High
chr1B_part1	22699961	22705185	id-293	High
chr1B_part1	22718086	22723267	id-294	High
chr1B_part1	24103585	24109084	id-295	High
chr1B_part1	25012158	25078386	id-296	Low
chr1B_part1	25113362	25247333	id-297	Low
chr1B_part1	26390051	26399181	id-298	High
chr1B_part1	26458459	26469984	id-299	High
chr1B_part1	27364066	27672339	id-300	Low
chr1B_part1	27752250	28023976	id-301	Low
chr1B_part1	28167186	28255597	id-302	Low
chr1B_part1	28377142	28434593	id-303	Low
chr1B_part1	28507332	28522263	id-304	High
chr1B_part1	28900975	29003554	id-305	Low
chr1B_part1	29514343	29780477	id-306	Low
chr1B_part1	29824402	29951527	id-307	Low
chr1B_part1	29952357	30348573	id-308	Low
chr1B_part1	30987924	31157240	id-309	Low
chr1B_part1	31159981	31225403	id-310	Low
chr1B_part1	31227668	31317136	id-311	Low
chr1B_part1	31318798	31372627	id-312	Low
chr1B_part1	31375838	31758721	id-313	Low
chr1B_part1	31759254	31824148	id-314	Low
chr1B_part1	34918335	34990235	id-315	Low
chr1B_part1	35179306	35184860	id-316	High
chr1B_part1	35267516	35272929	id-317	High
chr1B_part1	35273745	35279068	id-318	High
chr1B_part1	35285571	35296350	id-319	High
chr1B_part1	36083751	36089687	id-320	High
chr1B_part1	36590889	36645129	id-321	Low
chr1B_part1	38916307	39068057	id-322	Low
chr1B_part1	41701117	41706826	id-323	High
chr1B_part1	42242727	42247987	id-324	High
chr1B_part1	42589349	42757306	id-325	Low
chr1B_part1	43743052	43830374	id-326	Low
chr1B_part1	44728003	44798903	id-327	Low
chr1B_part1	44993565	45056035	id-328	Low
chr1B_part1	45424817	45716231	id-329	Low
chr1B_part1	46224817	46230400	id-330	High
chr1B_part1	46417895	46423133	id-331	High
chr1B_part1	47026686	47078789	id-332	Low
chr1B_part1	47216449	47502572	id-333	Low
chr1B_part1	47636638	47981408	id-334	Low
chr1B_part1	47982349	48084681	id-335	Low
chr1B_part1	48092617	48264106	id-336	Low
chr1B_part1	48275033	48489139	id-337	Low
chr1B_part1	48489660	48713673	id-338	Low
chr1B_part1	48924789	48980944	id-339	Low
chr1B_part1	49111295	49174952	id-340	Low
chr1B_part1	49437259	49561240	id-341	Low
chr1B_part1	49693568	49750056	id-342	Low
chr1B_part1	49753755	49840649	id-343	Low
chr1B_part1	49923692	49929711	id-344	High
chr1B_part1	51141957	51530688	id-345	Low
chr1B_part1	55278237	55331217	id-346	Low
chr1B_part1	55363713	55421771	id-347	Low
chr1B_part1	57437126	57496941	id-348	Low
chr1B_part1	57790696	58115763	id-349	Low
chr1B_part1	58581852	58590438	id-350	High
chr1B_part1	58655998	58661446	id-351	High
chr1B_part1	58670083	58675408	id-352	High
chr1B_part1	59494620	59546265	id-353	Low
chr1B_part1	59640575	59823486	id-354	Low
chr1B_part1	60127463	60255816	id-355	Low
chr1B_part1	60966632	61052118	id-356	Low
chr1B_part1	61174661	61228298	id-357	Low
chr1B_part1	62060184	62195928	id-358	Low
chr1B_part1	62239609	62418674	id-359	Low
chr1B_part1	66350391	66355457	id-360	High
chr1B_part1	67263332	67331982	id-361	Low
chr1B_part1	71223721	71291811	id-362	Low
chr1B_part1	73314036	73367432	id-363	Low
chr1B_part1	76012976	76019466	id-364	High
chr1B_part1	76023678	76033188	id-365	High
chr1B_part1	80628396	80712152	id-366	Low
chr1B_part1	83988060	84110848	id-367	Low
chr1B_part1	84161130	84321734	id-368	Low
chr1B_part1	86739941	86746033	id-369	High
chr1B_part1	89719592	89791074	id-370	Low
chr1B_part1	133111059	133116862	id-371	High
chr1B_part1	135963513	135973478	id-372	High
chr1B_part1	137181335	137424325	id-373	Low
chr1B_part1	165258052	165413154	id-374	Low
chr1B_part1	192798491	192920370	id-375	Low
chr1B_part1	234698191	235886409	id-376	Low
chr1B_part1	236768887	236783646	id-377	High
chr1B_part1	236800676	236807760	id-378	High
chr1B_part1	236827186	236833334	id-379	High
chr1B_part1	236853722	236860503	id-380	High
chr1B_part1	236872609	236878042	id-381	High
chr1B_part1	236925081	236938045	id-382	High
chr1B_part1	237544352	238981262	id-383	Low
chr1B_part1	238981831	239170936	id-384	Low
chr1B_part1	239171448	239295801	id-385	Low
chr1B_part1	239546166	239651258	id-386	Low
chr1B_part1	240761528	240819357	id-387	Low
chr1B_part1	240830823	240973967	id-388	Low
chr1B_part1	240974513	241063181	id-389	Low
chr1B_part1	241832728	241838934	id-390	High
chr1B_part1	241873195	241881620	id-391	High
chr1B_part1	241890884	241897023	id-392	High
chr1B_part1	241899195	241912237	id-393	High
chr1B_part1	241920247	241933831	id-394	High
chr1B_part1	243767611	243824836	id-395	Low
chr1B_part1	243979683	244072271	id-396	Low
chr1B_part1	244421123	244498763	id-397	Low
chr1B_part1	244737371	244871772	id-398	Low
chr1B_part1	244982251	245035359	id-399	Low
chr1B_part1	245112735	245174611	id-400	Low
chr1B_part1	248155742	248224270	id-401	Low
chr1B_part1	279416320	279422897	id-402	High
chr1B_part1	284306126	284357270	id-403	Low
chr1B_part1	293478552	293552328	id-404	Low
chr1B_part1	296811521	297006700	id-405	Low
chr1B_part1	317500868	317571891	id-406	Low
chr1B_part1	317584881	317792044	id-407	Low
chr1B_part1	317917645	317991333	id-408	Low
chr1B_part1	318001448	319409549	id-409	Low
chr1B_part1	319419448	319895624	id-410	Low
chr1B_part1	319896139	320608552	id-411	Low
chr1B_part1	320609377	320985202	id-412	Low
chr1B_part1	320985943	321250968	id-413	Low
chr1B_part1	321251635	321681388	id-414	Low
chr1B_part1	321710073	321876386	id-415	Low
chr1B_part1	321916484	322095814	id-416	Low
chr1B_part1	322118238	322389982	id-417	Low
chr1B_part1	328440334	328632403	id-418	Low
chr1B_part1	329967328	330229667	id-419	Low
chr1B_part1	330230174	330366771	id-420	Low
chr1B_part1	331513348	331519340	id-421	High
chr1B_part1	331527200	331542198	id-422	High
chr1B_part1	408797594	408877403	id-423	Low
chr1B_part1	409090659	409158266	id-424	Low
chr1B_part1	410068950	410133872	id-425	Low
chr1B_part1	415213170	415218591	id-426	High
chr1B_part1	418264999	418347902	id-427	Low
chr1B_part1	420087276	420141445	id-428	Low
chr1B_part1	434835488	435042030	id-429	Low
chr1B_part2	11034070	11041045	id-430	High
chr1B_part2	13089760	13096883	id-431	High
chr1B_part2	13110051	13160349	id-432	Low
chr1B_part2	16795686	16856881	id-433	Low
chr1B_part2	17265376	17467278	id-434	Low
chr1B_part2	18295907	18593596	id-435	Low
chr1B_part2	18601283	18655279	id-436	Low
chr1B_part2	42672686	42733758	id-437	Low
chr1B_part2	45965822	45973869	id-438	High
chr1B_part2	45991884	45997530	id-439	High
chr1B_part2	66695372	66701652	id-440	High
chr1B_part2	66706941	66723779	id-441	High
chr1B_part2	66727774	66734650	id-442	High
chr1B_part2	73591447	73685453	id-443	Low
chr1B_part2	91761275	91869579	id-444	Low
chr1B_part2	92061338	92283572	id-445	Low
chr1B_part2	94071670	94124330	id-446	Low
chr1B_part2	104788042	104864954	id-447	Low
chr1B_part2	104869730	105169198	id-448	Low
chr1B_part2	105186558	105296146	id-449	Low
chr1B_part2	105296979	105410423	id-450	Low
chr1B_part2	105646571	105712024	id-451	Low
chr1B_part2	105766240	105775803	id-452	High
chr1B_part2	114413444	114420097	id-453	High
chr1B_part2	117230906	117284945	id-454	Low
chr1B_part2	117780999	117835380	id-455	Low
chr1B_part2	123095726	123442538	id-456	Low
chr1B_part2	124398198	124403596	id-457	High
chr1B_part2	125284749	125415555	id-458	Low
chr1B_part2	126016445	126023349	id-459	High
chr1B_part2	126068308	126073924	id-460	High
chr1B_part2	126094634	126099794	id-461	High
chr1B_part2	126199172	126207668	id-462	High
chr1B_part2	126273552	126350464	id-463	Low
chr1B_part2	126352860	126476824	id-464	Low
chr1B_part2	126501407	126578475	id-465	Low
chr1B_part2	127234484	127292476	id-466	Low
chr1B_part2	127465251	127524533	id-467	Low
chr1B_part2	128517901	129250816	id-468	Low
chr1B_part2	131631599	131731413	id-469	Low
chr1B_part2	132111651	132118257	id-470	High
chr1B_part2	134739582	134792430	id-471	Low
chr1B_part2	134900773	134998352	id-472	Low
chr1B_part2	135046193	135137732	id-473	Low
chr1B_part2	135155273	135216889	id-474	Low
chr1B_part2	137210842	137287843	id-475	Low
chr1B_part2	137408634	137415371	id-476	High
chr1B_part2	137511467	137630311	id-477	Low
chr1B_part2	137648126	137755489	id-478	Low
chr1B_part2	144776369	144889710	id-479	Low
chr1B_part2	146359411	146445632	id-480	Low
chr1B_part2	148771286	148777027	id-481	High
chr1B_part2	150441055	150505082	id-482	Low
chr1B_part2	150805716	150982215	id-483	Low
chr1B_part2	151170890	151176010	id-484	High
chr1B_part2	152426885	152481509	id-485	Low
chr1B_part2	153542202	153631065	id-486	Low
chr1B_part2	153650152	153826844	id-487	Low
chr1B_part2	153834440	153917177	id-488	Low
chr1B_part2	157095118	157218417	id-489	Low
chr1B_part2	174530120	174599502	id-490	Low
chr1B_part2	175007508	175208459	id-491	Low
chr1B_part2	175224402	175450651	id-492	Low
chr1B_part2	175687930	175693144	id-493	High
chr1B_part2	176780033	176861438	id-494	Low
chr1B_part2	183643435	183648742	id-495	High
chr1B_part2	184731137	184947073	id-496	Low
chr1B_part2	184947817	185128967	id-497	Low
chr1B_part2	187937837	187943283	id-498	High
chr1B_part2	188004684	188070722	id-499	Low
chr1B_part2	188998774	189075453	id-500	Low
chr1B_part2	189229014	189283833	id-501	Low
chr1B_part2	190089979	190095283	id-502	High
chr1B_part2	190375442	190381128	id-503	High
chr1B_part2	192037643	192103349	id-504	Low
chr1B_part2	192119819	192195109	id-505	Low
chr1B_part2	192205462	192211899	id-506	High
chr1B_part2	192235248	192323136	id-507	Low
chr1B_part2	193037342	193091862	id-508	Low
chr1B_part2	194296940	194369027	id-509	Low
chr1B_part2	194613831	194897245	id-510	Low
chr1B_part2	194899497	195007743	id-511	Low
chr1B_part2	195008305	195136501	id-512	Low
chr1B_part2	197598093	197603780	id-513	High
chr1B_part2	199382953	199699824	id-514	Low
chr1B_part2	199722641	199934438	id-515	Low
chr1B_part2	200011611	200063048	id-516	Low
chr1B_part2	202831902	202884324	id-517	Low
chr1B_part2	203475724	203672153	id-518	Low
chr1B_part2	203977022	203988197	id-519	High
chr1B_part2	204126559	204224788	id-520	Low
chr1B_part2	207243177	207324825	id-521	Low
chr1B_part2	207477902	207726126	id-522	Low
chr1B_part2	210948529	211261739	id-523	Low
chr1B_part2	211262757	211744391	id-524	Low
chr1B_part2	211745109	212557404	id-525	Low
chr1B_part2	212574761	212714745	id-526	Low
chr1B_part2	213235417	213571931	id-527	Low
chr1B_part2	213857486	213910684	id-528	Low
chr1B_part2	214117886	214183514	id-529	Low
chr1B_part2	214251462	214315769	id-530	Low
chr1B_part2	214590830	214764838	id-531	Low
chr1B_part2	214861273	214946178	id-532	Low
chr1B_part2	214989723	215062999	id-533	Low
chr1B_part2	215165561	215254415	id-534	Low
chr1B_part2	216550470	216563578	id-535	High
chr1B_part2	216564095	216570617	id-536	High
chr1B_part2	216571837	216589133	id-537	High
chr1B_part2	216590144	216614431	id-538	High
chr1B_part2	216789549	216858333	id-539	Low
chr1B_part2	219809447	219988533	id-540	Low
chr1B_part2	220673969	220806753	id-541	Low
chr1B_part2	222159093	222210863	id-542	Low
chr1B_part2	222238227	222400758	id-543	Low
chr1B_part2	224366951	224481118	id-544	Low
chr1B_part2	224481632	224656699	id-545	Low
chr1B_part2	224657209	224843025	id-546	Low
chr1B_part2	224843611	225296810	id-547	Low
chr1B_part2	225769470	225870506	id-548	Low
chr1B_part2	225886027	225892615	id-549	High
chr1B_part2	225893264	225899326	id-550	High
chr1B_part2	225918698	225925418	id-551	High
chr1B_part2	226421712	226497372	id-552	Low
chr1B_part2	229027188	229086037	id-553	Low
chr1B_part2	230043602	230114661	id-554	Low
chr1B_part2	231887815	231951039	id-555	Low
chr1B_part2	234921437	235019998	id-556	Low
chr1B_part2	236867300	236919304	id-557	Low
chr1B_part2	237077714	237149071	id-558	Low
chr1B_part2	238303944	238311060	id-559	High
chr1B_part2	242975473	242983670	id-560	High
chr1B_part2	243353646	243358757	id-561	High
chr1B_part2	243465809	243471021	id-562	High
chr1B_part2	243513659	243521580	id-563	High
chr1B_part2	243573456	243582127	id-564	High
chr1B_part2	243759358	243764498	id-565	High
chr1B_part2	243764570	243818733	id-566	Low
chr1B_part2	244324774	244397178	id-567	Low
chr1B_part2	244403123	244409633	id-568	High
chr1B_part2	244807165	244813959	id-569	High
chr1B_part2	245474269	245479530	id-570	High
chr1B_part2	246627177	246633577	id-571	High
chr1B_part2	246641320	246647202	id-572	High
chr1B_part2	246713603	246719322	id-573	High
chr1B_part2	246722186	246727279	id-574	High
chr1B_part2	246728117	246740104	id-575	High
chr1B_part2	246778174	246784362	id-576	High
chr1B_part2	247099470	247176989	id-577	Low
chr1B_part2	247297054	247303547	id-578	High
chr1B_part2	247408778	247415758	id-579	High
chr1B_part2	248737289	248797455	id-580	Low
chr1B_part2	249883954	249964959	id-581	Low
chr1B_part2	250769424	250908849	id-582	Low
chr1B_part2	250965497	251056266	id-583	Low
chr1B_part2	251089112	251094122	id-584	High
chr1D_part1	596638	784139	id-585	Low
chr1D_part1	828694	891797	id-586	Low
chr1D_part1	897269	1795959	id-587	Low
chr1D_part1	1865185	2068737	id-588	Low
chr1D_part1	2160018	2220622	id-589	Low
chr1D_part1	2722432	2858614	id-590	Low
chr1D_part1	3042382	3102547	id-591	Low
chr1D_part1	4523473	4528993	id-592	High
chr1D_part1	7425417	7430965	id-593	High
chr1D_part1	8400314	8459995	id-594	Low
chr1D_part1	8467541	8565941	id-595	Low
chr1D_part1	9639882	9648492	id-596	High
chr1D_part1	11522748	11528594	id-597	High
chr1D_part1	11539252	11544362	id-598	High
chr1D_part1	13186973	13253670	id-599	Low
chr1D_part1	13399852	13454745	id-600	Low
chr1D_part1	13861713	13917738	id-601	Low
chr1D_part1	14027181	14115459	id-602	Low
chr1D_part1	14203974	14254583	id-603	Low
chr1D_part1	14307017	14373695	id-604	Low
chr1D_part1	14500042	14553412	id-605	Low
chr1D_part1	14720976	15032916	id-606	Low
chr1D_part1	15789152	15871923	id-607	Low
chr1D_part1	15878452	16068916	id-608	Low
chr1D_part1	16298844	16352169	id-609	Low
chr1D_part1	16532791	16604793	id-610	Low
chr1D_part1	17246079	17264431	id-611	High
chr1D_part1	19190491	19256129	id-612	Low
chr1D_part1	19272449	19341804	id-613	Low
chr1D_part1	19400891	19506783	id-614	Low
chr1D_part1	19570285	19705644	id-615	Low
chr1D_part1	19733230	19797304	id-616	Low
chr1D_part1	20457621	20556877	id-617	Low
chr1D_part1	20718991	20727982	id-618	High
chr1D_part1	21459553	21464988	id-619	High
chr1D_part1	21469674	21479701	id-620	High
chr1D_part1	21550630	21608939	id-621	Low
chr1D_part1	30446992	30502077	id-622	Low
chr1D_part1	30582686	30588232	id-623	High
chr1D_part1	30689703	31020039	id-624	Low
chr1D_part1	31432080	31647983	id-625	Low
chr1D_part1	31667616	32046294	id-626	Low
chr1D_part1	32046923	32480450	id-627	Low
chr1D_part1	32631246	32702134	id-628	Low
chr1D_part1	32824873	32879224	id-629	Low
chr1D_part1	33028536	33413050	id-630	Low
chr1D_part1	37573915	37774071	id-631	Low
chr1D_part1	38673122	38723571	id-632	Low
chr1D_part1	40226863	40470259	id-633	Low
chr1D_part1	40503099	40571594	id-634	Low
chr1D_part1	40620745	40790978	id-635	Low
chr1D_part1	42070335	42131968	id-636	Low
chr1D_part1	42398373	42470692	id-637	Low
chr1D_part1	42626372	42685938	id-638	Low
chr1D_part1	43498317	43559521	id-639	Low
chr1D_part1	43571205	43647326	id-640	Low
chr1D_part1	43718051	43812994	id-641	Low
chr1D_part1	43834967	43944078	id-642	Low
chr1D_part1	43950405	44051971	id-643	Low
chr1D_part1	44057242	44144543	id-644	Low
chr1D_part1	44175562	44251387	id-645	Low
chr1D_part1	44308495	44372248	id-646	Low
chr1D_part1	44373910	44566919	id-647	Low
chr1D_part1	44705036	44756890	id-648	Low
chr1D_part1	44775587	44854662	id-649	Low
chr1D_part1	44867420	44919531	id-650	Low
chr1D_part1	44983783	44988836	id-651	High
chr1D_part1	44989899	44995836	id-652	High
chr1D_part1	45204132	45261339	id-653	Low
chr1D_part1	45280625	45333345	id-654	Low
chr1D_part1	45337121	45392543	id-655	Low
chr1D_part1	45409825	45483085	id-656	Low
chr1D_part1	45537777	45607666	id-657	Low
chr1D_part1	45721942	46073337	id-658	Low
chr1D_part1	47064806	47138151	id-659	Low
chr1D_part1	47715974	47776879	id-660	Low
chr1D_part1	47883074	47935547	id-661	Low
chr1D_part1	48919655	48970868	id-662	Low
chr1D_part1	49122489	49207802	id-663	Low
chr1D_part1	49276727	49329528	id-664	Low
chr1D_part1	49668762	49722915	id-665	Low
chr1D_part1	49808192	49882049	id-666	Low
chr1D_part1	68431524	68437260	id-667	High
chr1D_part1	92234571	92356559	id-668	Low
chr1D_part1	100655385	100661286	id-669	High
chr1D_part1	104459336	104464442	id-670	High
chr1D_part1	160721030	160727070	id-671	High
chr1D_part1	161764721	161769800	id-672	High
chr1D_part1	172484454	172564551	id-673	Low
chr1D_part1	201490818	201498332	id-674	High
chr1D_part1	202805028	202810148	id-675	High
chr1D_part1	206962071	206977666	id-676	High
chr1D_part1	207007511	207013767	id-677	High
chr1D_part1	207118660	207124213	id-678	High
chr1D_part1	207542625	207550836	id-679	High
chr1D_part1	207558841	207564323	id-680	High
chr1D_part1	207655272	207663536	id-681	High
chr1D_part1	211077093	211082486	id-682	High
chr1D_part1	211088489	211095074	id-683	High
chr1D_part1	211145717	211151551	id-684	High
chr1D_part1	221866069	221871875	id-685	High
chr1D_part1	232772847	232777912	id-686	High
chr1D_part1	240114149	240119401	id-687	High
chr1D_part1	258380305	258387172	id-688	High
chr1D_part1	315635940	315640965	id-689	High
chr1D_part1	321316074	321321173	id-690	High
chr1D_part1	336295878	336315040	id-691	High
chr1D_part1	336336163	336355406	id-692	High
chr1D_part1	336357649	336367623	id-693	High
chr1D_part1	348399056	348404172	id-694	High
chr1D_part1	355704064	355709116	id-695	High
chr1D_part1	365966684	365973910	id-696	High
chr1D_part1	373001772	373007735	id-697	High
chr1D_part1	373028360	373034960	id-698	High
chr1D_part1	373060032	373065851	id-699	High
chr1D_part1	373098642	373103743	id-700	High
chr1D_part1	373107160	373120407	id-701	High
chr1D_part1	373196885	373203511	id-702	High
chr1D_part1	373204799	373210170	id-703	High
chr1D_part1	373230886	373237466	id-704	High
chr1D_part1	391135275	391141122	id-705	High
chr1D_part1	407971649	408069583	id-706	Low
chr1D_part1	408253349	408343924	id-707	Low
chr1D_part1	409100979	409166267	id-708	Low
chr1D_part1	409397843	409466030	id-709	Low
chr1D_part1	409590335	409640981	id-710	Low
chr1D_part1	410541240	410592888	id-711	Low
chr1D_part1	410840408	410949954	id-712	Low
chr1D_part1	411433202	411512012	id-713	Low
chr1D_part1	411580638	411698133	id-714	Low
chr1D_part1	411905311	411990800	id-715	Low
chr1D_part1	412290734	412457694	id-716	Low
chr1D_part1	412555132	412614225	id-717	Low
chr1D_part1	412641457	412778644	id-718	Low
chr1D_part1	413081010	413137575	id-719	Low
chr1D_part1	413415803	413577386	id-720	Low
chr1D_part1	413597587	413658726	id-721	Low
chr1D_part1	413972629	414038865	id-722	Low
chr1D_part1	414040750	414129661	id-723	Low
chr1D_part1	414605714	414668218	id-724	Low
chr1D_part1	414776335	414893540	id-725	Low
chr1D_part1	414940857	415053727	id-726	Low
chr1D_part1	415647346	415704298	id-727	Low
chr1D_part1	434370036	434499250	id-728	Low
chr1D_part1	434499774	434612445	id-729	Low
chr1D_part1	434614528	435046808	id-730	Low
chr1D_part1	435813766	435867634	id-731	Low
chr1D_part1	439509831	439515710	id-732	High
chr1D_part1	446641345	446646416	id-733	High
chr1D_part1	448642430	448647823	id-734	High
chr1D_part2	32122991	32228385	id-735	Low
chr1D_part2	32247028	32402009	id-736	Low
chr1D_part2	32402513	32644234	id-737	Low
chr1D_part2	32690708	32836422	id-738	Low
chr1D_part2	32837113	33236550	id-739	Low
chr1D_part2	33240617	33309465	id-740	Low
chr1D_part2	33395604	33556749	id-741	Low
chr1D_part2	33565097	33641171	id-742	Low
chr1D_part2	33642015	33696603	id-743	Low
chr1D_part2	33697597	33798662	id-744	Low
chr1D_part2	33826678	34022459	id-745	Low
chr1D_part2	34063034	34207493	id-746	Low
chr1D_part2	34215090	34726250	id-747	Low
chr1D_part2	34746770	34950028	id-748	Low
chr1D_part2	35114386	35172449	id-749	Low
chr1D_part2	35173003	35259553	id-750	Low
chr1D_part2	35260103	35317613	id-751	Low
chr1D_part2	35318269	35435371	id-752	Low
chr1D_part2	35458975	35562819	id-753	Low
chr1D_part2	35563357	35657121	id-754	Low
chr1D_part2	35717568	35772235	id-755	Low
chr1D_part2	35777938	36326650	id-756	Low
chr1D_part2	36353043	36434429	id-757	Low
chr1D_part2	36437860	36576555	id-758	Low
chr1D_part2	36577201	37294271	id-759	Low
chr1D_part2	37295004	37786666	id-760	Low
chr1D_part2	37787361	37855133	id-761	Low
chr1D_part2	37855705	37931206	id-762	Low
chr1D_part2	37931983	38185083	id-763	Low
chr1D_part2	38185586	38250083	id-764	Low
chr1D_part2	38251178	38311471	id-765	Low
chr1D_part2	38312041	38563494	id-766	Low
chr1D_part2	38564104	38869729	id-767	Low
chr1D_part2	38870246	39149716	id-768	Low
chr1D_part2	39155212	39243687	id-769	Low
chr1D_part2	39245046	39458372	id-770	Low
chr1D_part2	39486303	39547402	id-771	Low
chr1D_part2	39623633	39791516	id-772	Low
chr1D_part2	39792172	39909118	id-773	Low
chr1D_part2	40035111	40166164	id-774	Low
chr1D_part2	40230816	40337443	id-775	Low
chr1D_part2	40354665	40422798	id-776	Low
chr1D_part2	40432591	40707223	id-777	Low
chr1D_part2	40850893	41593545	id-778	Low
chr1D_part2	41594149	41777727	id-779	Low
chr1D_part2	41778452	42124056	id-780	Low
chr1D_part2	42124559	42367141	id-781	Low
chr1D_part2	42370252	42446980	id-782	Low
chr1D_part2	42447493	42679177	id-783	Low
chr1D_part2	42686062	42757975	id-784	Low
chr1D_part2	42821178	43240964	id-785	Low
chr2A_part1	1709634	1783923	id-786	Low
chr2A_part1	1784478	1860973	id-787	Low
chr2A_part1	1922296	1929387	id-788	High
chr2A_part1	1942703	1948310	id-789	High
chr2A_part1	2071940	2078055	id-790	High
chr2A_part1	2155904	2162482	id-791	High
chr2A_part1	2169100	2185785	id-792	High
chr2A_part1	2186336	2191858	id-793	High
chr2A_part1	2193990	2203062	id-794	High
chr2A_part1	2208112	2214146	id-795	High
chr2A_part1	2224807	2235110	id-796	High
chr2A_part1	2246504	2251645	id-797	High
chr2A_part1	3169214	3232336	id-798	Low
chr2A_part1	3251966	3314970	id-799	Low
chr2A_part1	5101721	5107595	id-800	High
chr2A_part1	7420987	7515093	id-801	Low
chr2A_part1	9421838	9510576	id-802	Low
chr2A_part1	10483783	10491533	id-803	High
chr2A_part1	10642493	10702638	id-804	Low
chr2A_part1	10917627	10981777	id-805	Low
chr2A_part1	11003979	11377625	id-806	Low
chr2A_part1	11378511	11531301	id-807	Low
chr2A_part1	11987275	11997821	id-808	High
chr2A_part1	12835466	12841038	id-809	High
chr2A_part1	13106712	13117859	id-810	High
chr2A_part1	13118646	13140057	id-811	High
chr2A_part1	15223586	15334008	id-812	Low
chr2A_part1	15338402	15406196	id-813	Low
chr2A_part1	15472454	15528584	id-814	Low
chr2A_part1	15547312	15602257	id-815	Low
chr2A_part1	15643043	15813194	id-816	Low
chr2A_part1	15813767	15935753	id-817	Low
chr2A_part1	15956163	16014232	id-818	Low
chr2A_part1	16080397	16260329	id-819	Low
chr2A_part1	16261718	16319748	id-820	Low
chr2A_part1	16321923	16404178	id-821	Low
chr2A_part1	16404795	16493735	id-822	Low
chr2A_part1	16709203	16801905	id-823	Low
chr2A_part1	16802750	16881957	id-824	Low
chr2A_part1	16882462	17000872	id-825	Low
chr2A_part1	17003801	17513401	id-826	Low
chr2A_part1	17514007	17694466	id-827	Low
chr2A_part1	17739405	17908546	id-828	Low
chr2A_part1	17955278	18008414	id-829	Low
chr2A_part1	18019632	18070377	id-830	Low
chr2A_part1	18109964	18164361	id-831	Low
chr2A_part1	18165025	18231593	id-832	Low
chr2A_part1	18233397	18299000	id-833	Low
chr2A_part1	18414719	18487155	id-834	Low
chr2A_part1	18547352	18904554	id-835	Low
chr2A_part1	18912257	19047579	id-836	Low
chr2A_part1	19074634	19125616	id-837	Low
chr2A_part1	19204178	19277520	id-838	Low
chr2A_part1	19288889	19408511	id-839	Low
chr2A_part1	19409042	19477318	id-840	Low
chr2A_part1	19478753	19611671	id-841	Low
chr2A_part1	19650261	19892652	id-842	Low
chr2A_part1	19949061	20017434	id-843	Low
chr2A_part1	20018060	20242477	id-844	Low
chr2A_part1	20260744	20338530	id-845	Low
chr2A_part1	20366443	20523400	id-846	Low
chr2A_part1	20552823	20679899	id-847	Low
chr2A_part1	20686392	20780281	id-848	Low
chr2A_part1	20781009	21041020	id-849	Low
chr2A_part1	21925896	21930905	id-850	High
chr2A_part1	22245091	22250335	id-851	High
chr2A_part1	23939936	23948701	id-852	High
chr2A_part1	38861911	38867454	id-853	High
chr2A_part1	40314816	40320050	id-854	High
chr2A_part1	42863064	43049060	id-855	Low
chr2A_part1	43092690	43097913	id-856	High
chr2A_part1	43301899	43370727	id-857	Low
chr2A_part1	43863228	43918021	id-858	Low
chr2A_part1	45905620	45961978	id-859	Low
chr2A_part1	46377894	46915672	id-860	Low
chr2A_part1	47182578	47446393	id-861	Low
chr2A_part1	48077949	48133243	id-862	Low
chr2A_part1	59993936	59999444	id-863	High
chr2A_part1	61860757	61958714	id-864	Low
chr2A_part1	61962515	62126044	id-865	Low
chr2A_part1	68965171	69019325	id-866	Low
chr2A_part1	71172005	71310981	id-867	Low
chr2A_part1	71636306	72215123	id-868	Low
chr2A_part1	72215625	73144403	id-869	Low
chr2A_part1	74166444	74241555	id-870	Low
chr2A_part1	74257824	74316738	id-871	Low
chr2A_part1	74369177	74421224	id-872	Low
chr2A_part1	74458244	74529629	id-873	Low
chr2A_part1	76440109	76495140	id-874	Low
chr2A_part1	77795332	77924469	id-875	Low
chr2A_part1	79212812	79296136	id-876	Low
chr2A_part1	83204834	83418280	id-877	Low
chr2A_part1	83440478	83586711	id-878	Low
chr2A_part1	88418892	88427758	id-879	High
chr2A_part1	90875031	90929778	id-880	Low
chr2A_part1	95659513	95732235	id-881	Low
chr2A_part1	118784630	118845912	id-882	Low
chr2A_part1	118915768	118975825	id-883	Low
chr2A_part1	133403930	133462787	id-884	Low
chr2A_part1	134979718	135070653	id-885	Low
chr2A_part1	138972935	139066857	id-886	Low
chr2A_part1	139149325	139205658	id-887	Low
chr2A_part1	139512430	139934119	id-888	Low
chr2A_part1	139935026	140361387	id-889	Low
chr2A_part1	141235705	141250471	id-890	High
chr2A_part1	141252627	141260174	id-891	High
chr2A_part1	157246204	157309631	id-892	Low
chr2A_part1	208540189	208545250	id-893	High
chr2A_part1	209042283	209054654	id-894	High
chr2A_part1	216061012	216344576	id-895	Low
chr2A_part1	284543870	284549963	id-896	High
chr2A_part1	284601345	284609022	id-897	High
chr2A_part1	285579121	285584348	id-898	High
chr2A_part1	306949578	307003674	id-899	Low
chr2A_part1	323151760	323158116	id-900	High
chr2A_part1	326376123	326478556	id-901	Low
chr2A_part1	326615889	326668943	id-902	Low
chr2A_part1	327762531	327813080	id-903	Low
chr2A_part1	327954362	328011590	id-904	Low
chr2A_part1	328148541	328199252	id-905	Low
chr2A_part1	328284203	328401186	id-906	Low
chr2A_part1	328663287	328726665	id-907	Low
chr2A_part1	339667714	339723327	id-908	Low
chr2A_part1	339969613	340037066	id-909	Low
chr2A_part1	340267759	340319755	id-910	Low
chr2A_part1	341526218	341596552	id-911	Low
chr2A_part1	352469563	352474979	id-912	High
chr2A_part1	353181099	353186264	id-913	High
chr2A_part1	355888026	355893408	id-914	High
chr2A_part1	371907808	371912879	id-915	High
chr2A_part1	459448589	459454453	id-916	High
chr2A_part1	459485486	459492334	id-917	High
chr2A_part1	459497644	459503766	id-918	High
chr2A_part2	21683869	21747878	id-919	Low
chr2A_part2	37026533	37082683	id-920	Low
chr2A_part2	62807165	62916360	id-921	Low
chr2A_part2	74925367	74996056	id-922	Low
chr2A_part2	96599258	96684008	id-923	Low
chr2A_part2	99399684	99461591	id-924	Low
chr2A_part2	99739971	99797518	id-925	Low
chr2A_part2	123302066	123310885	id-926	High
chr2A_part2	123317027	123325276	id-927	High
chr2A_part2	123330511	123338122	id-928	High
chr2A_part2	142657360	142735411	id-929	Low
chr2A_part2	142735969	142790128	id-930	Low
chr2A_part2	156868797	156874297	id-931	High
chr2A_part2	185281588	186057250	id-932	Low
chr2A_part2	188122175	188181926	id-933	Low
chr2A_part2	189015853	189069303	id-934	Low
chr2A_part2	214723458	214797261	id-935	Low
chr2A_part2	227822318	227831986	id-936	High
chr2A_part2	232315396	232370272	id-937	Low
chr2A_part2	232377629	232464400	id-938	Low
chr2A_part2	246542807	246611880	id-939	Low
chr2A_part2	248081984	248272924	id-940	Low
chr2A_part2	248283616	248386480	id-941	Low
chr2A_part2	248424997	248516744	id-942	Low
chr2A_part2	248518039	248587870	id-943	Low
chr2A_part2	248590791	248641440	id-944	Low
chr2A_part2	248834153	248890735	id-945	Low
chr2A_part2	248964339	249034457	id-946	Low
chr2A_part2	249179127	249257191	id-947	Low
chr2A_part2	249936649	249944172	id-948	High
chr2A_part2	250353540	250413790	id-949	Low
chr2A_part2	254446497	254453157	id-950	High
chr2A_part2	255659958	255711157	id-951	Low
chr2A_part2	264790371	264795879	id-952	High
chr2A_part2	272760738	272860012	id-953	Low
chr2A_part2	273375391	273380458	id-954	High
chr2A_part2	277358654	277414190	id-955	Low
chr2A_part2	282771421	282841182	id-956	Low
chr2A_part2	282944247	283012154	id-957	Low
chr2A_part2	285849345	286037765	id-958	Low
chr2A_part2	286208611	286283516	id-959	Low
chr2A_part2	286767171	286835422	id-960	Low
chr2A_part2	286835943	286904425	id-961	Low
chr2A_part2	287524590	287540379	id-962	High
chr2A_part2	288847758	288860974	id-963	High
chr2A_part2	288898485	288995107	id-964	Low
chr2A_part2	289099286	289104889	id-965	High
chr2A_part2	290011115	290018633	id-966	High
chr2A_part2	290621866	290627383	id-967	High
chr2A_part2	293097993	293148129	id-968	Low
chr2A_part2	293648428	293728343	id-969	Low
chr2A_part2	294027327	294105775	id-970	Low
chr2A_part2	296192792	296198030	id-971	High
chr2A_part2	296204799	296213575	id-972	High
chr2A_part2	296307086	296376321	id-973	Low
chr2A_part2	296579981	296740751	id-974	Low
chr2A_part2	296963834	297073654	id-975	Low
chr2A_part2	297495929	297587588	id-976	Low
chr2A_part2	297588391	297742785	id-977	Low
chr2A_part2	297765117	297927109	id-978	Low
chr2A_part2	297968734	298117237	id-979	Low
chr2A_part2	298131008	298186790	id-980	Low
chr2A_part2	298388256	298576916	id-981	Low
chr2A_part2	298577440	298632927	id-982	Low
chr2A_part2	298634105	298884464	id-983	Low
chr2A_part2	299391048	299402075	id-984	High
chr2A_part2	299592212	299671710	id-985	Low
chr2A_part2	299677403	299764498	id-986	Low
chr2A_part2	299839164	299847910	id-987	High
chr2A_part2	299860576	299866251	id-988	High
chr2A_part2	299871971	299883575	id-989	High
chr2A_part2	299913883	299919434	id-990	High
chr2A_part2	299935999	299946803	id-991	High
chr2A_part2	299947350	299955181	id-992	High
chr2A_part2	300115624	300131567	id-993	High
chr2A_part2	300193105	300246671	id-994	Low
chr2A_part2	300264419	300347324	id-995	Low
chr2A_part2	300347885	300494587	id-996	Low
chr2A_part2	300536752	300663606	id-997	Low
chr2A_part2	300665404	300769378	id-998	Low
chr2A_part2	300816990	300937419	id-999	Low
chr2A_part2	301189249	301194355	id-1000	High
chr2A_part2	301321430	301326638	id-1001	High
chr2A_part2	301632548	301641029	id-1002	High
chr2A_part2	301694458	301699592	id-1003	High
chr2A_part2	301702799	301710195	id-1004	High
chr2A_part2	301926643	301932721	id-1005	High
chr2A_part2	303015791	303023167	id-1006	High
chr2A_part2	303167885	303173335	id-1007	High
chr2A_part2	303192327	303197603	id-1008	High
chr2A_part2	303198238	303204106	id-1009	High
chr2A_part2	303846242	303917237	id-1010	Low
chr2A_part2	304196575	304309851	id-1011	Low
chr2A_part2	304335721	304470035	id-1012	Low
chr2A_part2	304483211	304550817	id-1013	Low
chr2A_part2	304649492	304755381	id-1014	Low
chr2A_part2	304767830	304869623	id-1015	Low
chr2A_part2	304871267	304924394	id-1016	Low
chr2A_part2	304928569	304939306	id-1017	High
chr2A_part2	304953396	305135537	id-1018	Low
chr2A_part2	305137181	305191766	id-1019	Low
chr2A_part2	305380739	305386839	id-1020	High
chr2A_part2	305429872	305435285	id-1021	High
chr2A_part2	305473456	305479414	id-1022	High
chr2A_part2	305565111	305577396	id-1023	High
chr2A_part2	305653081	305669822	id-1024	High
chr2A_part2	305675988	305688228	id-1025	High
chr2A_part2	305718832	305725165	id-1026	High
chr2A_part2	305725716	305737159	id-1027	High
chr2A_part2	305742075	305748546	id-1028	High
chr2A_part2	305749300	305760275	id-1029	High
chr2A_part2	305786806	305793266	id-1030	High
chr2A_part2	305828456	305833472	id-1031	High
chr2A_part2	305884454	305892666	id-1032	High
chr2A_part2	305930609	305936264	id-1033	High
chr2A_part2	305993572	305999442	id-1034	High
chr2A_part2	306043310	306049764	id-1035	High
chr2A_part2	306074777	306082447	id-1036	High
chr2A_part2	306138503	306144925	id-1037	High
chr2A_part2	306164471	306171535	id-1038	High
chr2A_part2	306195623	306200899	id-1039	High
chr2A_part2	306251347	306258517	id-1040	High
chr2A_part2	306288815	306298673	id-1041	High
chr2A_part2	306364960	306370432	id-1042	High
chr2A_part2	306373298	306382029	id-1043	High
chr2A_part2	306539008	306544935	id-1044	High
chr2A_part2	306562079	306571322	id-1045	High
chr2A_part2	306603490	306614163	id-1046	High
chr2A_part2	306615179	306623719	id-1047	High
chr2A_part2	306643216	306650639	id-1048	High
chr2A_part2	306654928	306661626	id-1049	High
chr2A_part2	306710624	306718828	id-1050	High
chr2A_part2	306719524	306728507	id-1051	High
chr2A_part2	306780727	306787391	id-1052	High
chr2A_part2	306832775	306840868	id-1053	High
chr2A_part2	306957359	306964282	id-1054	High
chr2A_part2	307006164	307011794	id-1055	High
chr2A_part2	307084992	307092066	id-1056	High
chr2A_part2	307116440	307129861	id-1057	High
chr2A_part2	307228907	307234763	id-1058	High
chr2A_part2	307594498	307601079	id-1059	High
chr2A_part2	307635690	307640857	id-1060	High
chr2A_part2	307711820	307718604	id-1061	High
chr2A_part2	307824113	307829706	id-1062	High
chr2A_part2	307868003	307874670	id-1063	High
chr2A_part2	307875217	307883557	id-1064	High
chr2A_part2	307937400	307943144	id-1065	High
chr2A_part2	308440538	308509506	id-1066	Low
chr2A_part2	308780557	308785736	id-1067	High
chr2A_part2	309087669	309093441	id-1068	High
chr2A_part2	309424736	309431860	id-1069	High
chr2A_part2	309479634	309485049	id-1070	High
chr2A_part2	309490630	309496285	id-1071	High
chr2A_part2	309507673	309513819	id-1072	High
chr2A_part2	309618854	309625665	id-1073	High
chr2A_part2	309633733	309638769	id-1074	High
chr2A_part2	309858938	309866206	id-1075	High
chr2A_part2	309923021	309931416	id-1076	High
chr2A_part2	309963944	309970367	id-1077	High
chr2A_part2	310002360	310015508	id-1078	High
chr2A_part2	310025939	310031756	id-1079	High
chr2A_part2	310051370	310058621	id-1080	High
chr2A_part2	310059440	310065060	id-1081	High
chr2A_part2	310178131	310183352	id-1082	High
chr2A_part2	310367832	310373112	id-1083	High
chr2A_part2	310813723	310822436	id-1084	High
chr2A_part2	310852086	310857746	id-1085	High
chr2A_part2	310892429	310897792	id-1086	High
chr2A_part2	310904303	310910457	id-1087	High
chr2A_part2	310930393	310936385	id-1088	High
chr2A_part2	311005412	311011608	id-1089	High
chr2A_part2	311445166	311452684	id-1090	High
chr2A_part2	311662783	311670248	id-1091	High
chr2A_part2	311726994	311733654	id-1092	High
chr2A_part2	311734188	311741924	id-1093	High
chr2A_part2	311932124	311938075	id-1094	High
chr2A_part2	312154713	312162409	id-1095	High
chr2A_part2	312184566	312191638	id-1096	High
chr2A_part2	312253946	312259411	id-1097	High
chr2A_part2	312317351	312322581	id-1098	High
chr2A_part2	312334929	312342145	id-1099	High
chr2A_part2	312428237	312434466	id-1100	High
chr2A_part2	312461071	312472000	id-1101	High
chr2A_part2	312647920	312655271	id-1102	High
chr2A_part2	312668027	312674817	id-1103	High
chr2A_part2	312693860	312698871	id-1104	High
chr2A_part2	312867762	312874395	id-1105	High
chr2A_part2	312892794	312898750	id-1106	High
chr2A_part2	312911354	312920448	id-1107	High
chr2A_part2	312926079	312932231	id-1108	High
chr2A_part2	313063241	313068990	id-1109	High
chr2A_part2	313211436	313217194	id-1110	High
chr2A_part2	313376360	313382616	id-1111	High
chr2A_part2	313663650	313725968	id-1112	Low
chr2A_part2	313916410	314120842	id-1113	Low
chr2A_part2	314227374	314466402	id-1114	Low
chr2A_part2	314468332	314689842	id-1115	Low
chr2A_part2	314724450	314793999	id-1116	Low
chr2A_part2	314985359	315099440	id-1117	Low
chr2A_part2	315161992	315236540	id-1118	Low
chr2A_part2	315307549	315387911	id-1119	Low
chr2A_part2	315555308	315560874	id-1120	High
chr2A_part2	315574651	315643747	id-1121	Low
chr2A_part2	315877513	315936091	id-1122	Low
chr2A_part2	315993559	316046343	id-1123	Low
chr2A_part2	316055861	316132263	id-1124	Low
chr2A_part2	316256043	316346888	id-1125	Low
chr2A_part2	316549318	316622682	id-1126	Low
chr2A_part2	316623370	316704021	id-1127	Low
chr2A_part2	316976317	317053398	id-1128	Low
chr2A_part2	317157444	317207655	id-1129	Low
chr2A_part2	317301460	317428195	id-1130	Low
chr2A_part2	317612167	317740201	id-1131	Low
chr2A_part2	317743876	317929770	id-1132	Low
chr2A_part2	318030163	318134394	id-1133	Low
chr2B_part1	111679	314001	id-1134	Low
chr2B_part1	503032	509764	id-1135	High
chr2B_part1	1054849	1169185	id-1136	Low
chr2B_part1	1304235	1359980	id-1137	Low
chr2B_part1	1548928	1600832	id-1138	Low
chr2B_part1	2082393	2090680	id-1139	High
chr2B_part1	2363251	2369398	id-1140	High
chr2B_part1	2758989	2948465	id-1141	Low
chr2B_part1	2950917	3245849	id-1142	Low
chr2B_part1	3493463	3599875	id-1143	Low
chr2B_part1	3612630	4648537	id-1144	Low
chr2B_part1	5015144	5079855	id-1145	Low
chr2B_part1	5088402	5295418	id-1146	Low
chr2B_part1	5335000	5434125	id-1147	Low
chr2B_part1	5434687	5484933	id-1148	Low
chr2B_part1	5543891	5601783	id-1149	Low
chr2B_part1	8422180	8430601	id-1150	High
chr2B_part1	8503703	8521119	id-1151	High
chr2B_part1	8535208	8541356	id-1152	High
chr2B_part1	8544278	8557552	id-1153	High
chr2B_part1	8577946	8583014	id-1154	High
chr2B_part1	8619099	8629087	id-1155	High
chr2B_part1	8660094	8666345	id-1156	High
chr2B_part1	8689008	8694512	id-1157	High
chr2B_part1	8709068	8714285	id-1158	High
chr2B_part1	8730610	8768864	id-1159	High
chr2B_part1	8789032	8799722	id-1160	High
chr2B_part1	8815473	8820759	id-1161	High
chr2B_part1	8821346	8831342	id-1162	High
chr2B_part1	8851487	8856935	id-1163	High
chr2B_part1	8877398	8884152	id-1164	High
chr2B_part1	8889156	8905436	id-1165	High
chr2B_part1	8906110	8911989	id-1166	High
chr2B_part1	8912616	8918319	id-1167	High
chr2B_part1	8936663	8948665	id-1168	High
chr2B_part1	8953121	8958672	id-1169	High
chr2B_part1	8975153	8982378	id-1170	High
chr2B_part1	9000933	9009333	id-1171	High
chr2B_part1	9234244	9350605	id-1172	Low
chr2B_part1	9351264	9696220	id-1173	Low
chr2B_part1	9802523	10063540	id-1174	Low
chr2B_part1	10253863	10349656	id-1175	Low
chr2B_part1	10350284	10409533	id-1176	Low
chr2B_part1	10410169	10690232	id-1177	Low
chr2B_part1	10795790	10857870	id-1178	Low
chr2B_part1	11463391	11523055	id-1179	Low
chr2B_part1	11526412	11722809	id-1180	Low
chr2B_part1	11767944	11831463	id-1181	Low
chr2B_part1	11913119	11988944	id-1182	Low
chr2B_part1	12644723	12696542	id-1183	Low
chr2B_part1	12947843	13041326	id-1184	Low
chr2B_part1	13339665	13392270	id-1185	Low
chr2B_part1	13501882	13621775	id-1186	Low
chr2B_part1	13641762	13715265	id-1187	Low
chr2B_part1	13716412	13808468	id-1188	Low
chr2B_part1	14161132	14167675	id-1189	High
chr2B_part1	14311291	14316543	id-1190	High
chr2B_part1	14339228	14347898	id-1191	High
chr2B_part1	14349456	14356818	id-1192	High
chr2B_part1	15712703	15776455	id-1193	Low
chr2B_part1	15777001	15880615	id-1194	Low
chr2B_part1	15881128	15985372	id-1195	Low
chr2B_part1	16039330	16272673	id-1196	Low
chr2B_part1	16304392	16814449	id-1197	Low
chr2B_part1	17023437	17031590	id-1198	High
chr2B_part1	17131760	17150851	id-1199	High
chr2B_part1	17170626	17231722	id-1200	Low
chr2B_part1	17232258	17354516	id-1201	Low
chr2B_part1	17502277	17509979	id-1202	High
chr2B_part1	17580419	17588356	id-1203	High
chr2B_part1	18432580	18503873	id-1204	Low
chr2B_part1	18619893	18640379	id-1205	High
chr2B_part1	18736488	18789991	id-1206	Low
chr2B_part1	18958445	19067957	id-1207	Low
chr2B_part1	19617108	19838490	id-1208	Low
chr2B_part1	19881967	19965231	id-1209	Low
chr2B_part1	22321038	22459612	id-1210	Low
chr2B_part1	22460265	22548809	id-1211	Low
chr2B_part1	22556938	22617801	id-1212	Low
chr2B_part1	22618718	22724104	id-1213	Low
chr2B_part1	23029837	23105695	id-1214	Low
chr2B_part1	23361386	23372092	id-1215	High
chr2B_part1	23390343	23463921	id-1216	Low
chr2B_part1	24277028	24531516	id-1217	Low
chr2B_part1	24693294	24706160	id-1218	High
chr2B_part1	24754851	24805177	id-1219	Low
chr2B_part1	25280300	25348770	id-1220	Low
chr2B_part1	25351602	25430808	id-1221	Low
chr2B_part1	25602896	25737525	id-1222	Low
chr2B_part1	26203078	26284865	id-1223	Low
chr2B_part1	27550357	27620211	id-1224	Low
chr2B_part1	28477603	28483327	id-1225	High
chr2B_part1	29255710	29374115	id-1226	Low
chr2B_part1	30295110	30306621	id-1227	High
chr2B_part1	30307271	30315385	id-1228	High
chr2B_part1	33403761	33454689	id-1229	Low
chr2B_part1	33966286	34037699	id-1230	Low
chr2B_part1	36622499	36630760	id-1231	High
chr2B_part1	38625129	38632759	id-1232	High
chr2B_part1	38646523	38653877	id-1233	High
chr2B_part1	40909078	41096869	id-1234	Low
chr2B_part1	41156455	41247337	id-1235	Low
chr2B_part1	45621562	45632952	id-1236	High
chr2B_part1	45635735	45652097	id-1237	High
chr2B_part1	45666743	45682935	id-1238	High
chr2B_part1	45692168	45699898	id-1239	High
chr2B_part1	45800286	46003051	id-1240	Low
chr2B_part1	46017110	46081800	id-1241	Low
chr2B_part1	46798806	46807093	id-1242	High
chr2B_part1	46845180	46852108	id-1243	High
chr2B_part1	50711874	50719496	id-1244	High
chr2B_part1	50730751	50746884	id-1245	High
chr2B_part1	50763198	50769844	id-1246	High
chr2B_part1	50780450	50786666	id-1247	High
chr2B_part1	58060850	58067352	id-1248	High
chr2B_part1	58771607	58777289	id-1249	High
chr2B_part1	58777911	58796064	id-1250	High
chr2B_part1	66254028	66307409	id-1251	Low
chr2B_part1	66750245	66800370	id-1252	Low
chr2B_part1	66802545	67062254	id-1253	Low
chr2B_part1	67402656	67492542	id-1254	Low
chr2B_part1	69700230	69756099	id-1255	Low
chr2B_part1	69845251	69898130	id-1256	Low
chr2B_part1	70155794	70205932	id-1257	Low
chr2B_part1	72430687	72499067	id-1258	Low
chr2B_part1	72500001	72562272	id-1259	Low
chr2B_part1	74484922	74535606	id-1260	Low
chr2B_part1	75522068	75527764	id-1261	High
chr2B_part1	75717017	75835290	id-1262	Low
chr2B_part1	76078860	76475966	id-1263	Low
chr2B_part1	76476491	76816904	id-1264	Low
chr2B_part1	76822752	76883971	id-1265	Low
chr2B_part1	76915302	77181129	id-1266	Low
chr2B_part1	77202638	77262388	id-1267	Low
chr2B_part1	77325711	77383889	id-1268	Low
chr2B_part1	77384676	77444276	id-1269	Low
chr2B_part1	77806152	77901818	id-1270	Low
chr2B_part1	77962077	78103781	id-1271	Low
chr2B_part1	78104296	78819140	id-1272	Low
chr2B_part1	78873465	79006781	id-1273	Low
chr2B_part1	80203983	80255205	id-1274	Low
chr2B_part1	80557008	80625703	id-1275	Low
chr2B_part1	83821775	83882483	id-1276	Low
chr2B_part1	88847217	88909825	id-1277	Low
chr2B_part1	90060074	90183054	id-1278	Low
chr2B_part1	90788336	90995540	id-1279	Low
chr2B_part1	91083322	91146719	id-1280	Low
chr2B_part1	94813766	94868863	id-1281	Low
chr2B_part1	95881912	95888467	id-1282	High
chr2B_part1	105236865	105326814	id-1283	Low
chr2B_part1	106628333	106716525	id-1284	Low
chr2B_part1	107645499	107721715	id-1285	Low
chr2B_part1	108550935	108649629	id-1286	Low
chr2B_part1	108684005	108789801	id-1287	Low
chr2B_part1	109096029	109162837	id-1288	Low
chr2B_part1	109163523	109719405	id-1289	Low
chr2B_part1	109795068	109870131	id-1290	Low
chr2B_part1	109940862	109998631	id-1291	Low
chr2B_part1	118721730	118772296	id-1292	Low
chr2B_part1	119064651	119115204	id-1293	Low
chr2B_part1	127582403	127651409	id-1294	Low
chr2B_part1	131448163	131514646	id-1295	Low
chr2B_part1	132514463	132566474	id-1296	Low
chr2B_part1	133580424	133811851	id-1297	Low
chr2B_part1	133850428	133906101	id-1298	Low
chr2B_part1	134242452	134370734	id-1299	Low
chr2B_part1	134377166	134477656	id-1300	Low
chr2B_part1	134602460	134670654	id-1301	Low
chr2B_part1	136711412	136784251	id-1302	Low
chr2B_part1	136806624	136949240	id-1303	Low
chr2B_part1	136950657	137188077	id-1304	Low
chr2B_part1	137210522	137627285	id-1305	Low
chr2B_part1	137627802	137793574	id-1306	Low
chr2B_part1	139916573	140150345	id-1307	Low
chr2B_part1	140252851	140386112	id-1308	Low
chr2B_part1	140386627	140497499	id-1309	Low
chr2B_part1	146208380	146272948	id-1310	Low
chr2B_part1	146771946	146901302	id-1311	Low
chr2B_part1	149262371	149356662	id-1312	Low
chr2B_part1	149997928	150052442	id-1313	Low
chr2B_part1	150344232	150401735	id-1314	Low
chr2B_part1	151913554	151964689	id-1315	Low
chr2B_part1	153889965	153904603	id-1316	High
chr2B_part1	158651665	158718578	id-1317	Low
chr2B_part1	158766573	159208627	id-1318	Low
chr2B_part1	161387418	161392427	id-1319	High
chr2B_part1	165287525	165429467	id-1320	Low
chr2B_part1	167685713	167690729	id-1321	High
chr2B_part1	167887467	167893901	id-1322	High
chr2B_part1	176030945	176095226	id-1323	Low
chr2B_part1	176315188	176366922	id-1324	Low
chr2B_part1	176410788	176695064	id-1325	Low
chr2B_part1	176752850	176802926	id-1326	Low
chr2B_part1	176803531	177217094	id-1327	Low
chr2B_part1	177217759	177449994	id-1328	Low
chr2B_part1	177451738	177583744	id-1329	Low
chr2B_part1	202934117	203642464	id-1330	Low
chr2B_part1	203643048	204346278	id-1331	Low
chr2B_part1	204346818	204421181	id-1332	Low
chr2B_part1	204422357	205637521	id-1333	Low
chr2B_part1	205646263	206103613	id-1334	Low
chr2B_part1	207188097	207194979	id-1335	High
chr2B_part1	238716023	238862923	id-1336	Low
chr2B_part1	321948198	321957105	id-1337	High
chr2B_part1	345816070	345880096	id-1338	Low
chr2B_part1	346281708	346286871	id-1339	High
chr2B_part1	346769337	346843702	id-1340	Low
chr2B_part1	346881983	346947189	id-1341	Low
chr2B_part1	347145000	347213240	id-1342	Low
chr2B_part1	347448318	347526521	id-1343	Low
chr2B_part1	347527039	347590364	id-1344	Low
chr2B_part1	348142120	348147172	id-1345	High
chr2B_part1	349195284	349248234	id-1346	Low
chr2B_part1	391105054	391168474	id-1347	Low
chr2B_part1	405258798	405268658	id-1348	High
chr2B_part1	405270271	405279418	id-1349	High
chr2B_part1	414828192	414891118	id-1350	Low
chr2B_part1	440890726	440963450	id-1351	Low
chr2B_part1	442368679	442422760	id-1352	Low
chr2B_part1	446127146	447163815	id-1353	Low
chr2B_part1	453082479	453142730	id-1354	Low
chr2B_part2	1001490	1055856	id-1355	Low
chr2B_part2	1598608	1611280	id-1356	High
chr2B_part2	2381994	2460713	id-1357	Low
chr2B_part2	2700681	2771383	id-1358	Low
chr2B_part2	5758543	5870825	id-1359	Low
chr2B_part2	6819536	6978014	id-1360	Low
chr2B_part2	23787128	23936791	id-1361	Low
chr2B_part2	23980805	24086443	id-1362	Low
chr2B_part2	60037574	60044422	id-1363	High
chr2B_part2	62359606	62364621	id-1364	High
chr2B_part2	74809093	74819518	id-1365	High
chr2B_part2	75964344	75970117	id-1366	High
chr2B_part2	79154345	79209745	id-1367	Low
chr2B_part2	82169453	82227244	id-1368	Low
chr2B_part2	83191337	83246926	id-1369	Low
chr2B_part2	94703545	94764093	id-1370	Low
chr2B_part2	116053097	116164515	id-1371	Low
chr2B_part2	118128547	118294765	id-1372	Low
chr2B_part2	118598212	118720814	id-1373	Low
chr2B_part2	118722135	118779307	id-1374	Low
chr2B_part2	120012553	120070199	id-1375	Low
chr2B_part2	120200433	120277548	id-1376	Low
chr2B_part2	120668848	120753487	id-1377	Low
chr2B_part2	120826137	121320756	id-1378	Low
chr2B_part2	121321362	121426796	id-1379	Low
chr2B_part2	121566497	121669993	id-1380	Low
chr2B_part2	125937219	126063690	id-1381	Low
chr2B_part2	132808455	132878984	id-1382	Low
chr2B_part2	137008150	137017366	id-1383	High
chr2B_part2	144351703	144426216	id-1384	Low
chr2B_part2	150723559	150733979	id-1385	High
chr2B_part2	155929819	155935558	id-1386	High
chr2B_part2	158093542	159452744	id-1387	Low
chr2B_part2	160705643	160771670	id-1388	Low
chr2B_part2	161199400	161260677	id-1389	Low
chr2B_part2	163308929	163319151	id-1390	High
chr2B_part2	165426605	165656100	id-1391	Low
chr2B_part2	165658455	165781008	id-1392	Low
chr2B_part2	165838972	165953898	id-1393	Low
chr2B_part2	179410535	180351301	id-1394	Low
chr2B_part2	180367663	180473811	id-1395	Low
chr2B_part2	180474440	180953141	id-1396	Low
chr2B_part2	181212899	181373516	id-1397	Low
chr2B_part2	181985367	181990583	id-1398	High
chr2B_part2	183501811	183507557	id-1399	High
chr2B_part2	184165685	184216836	id-1400	Low
chr2B_part2	184250575	184353062	id-1401	Low
chr2B_part2	186045181	186051660	id-1402	High
chr2B_part2	186892604	187115607	id-1403	Low
chr2B_part2	189250063	189314490	id-1404	Low
chr2B_part2	189352380	189428893	id-1405	Low
chr2B_part2	189767471	189834715	id-1406	Low
chr2B_part2	190466595	190817146	id-1407	Low
chr2B_part2	190817773	190925953	id-1408	Low
chr2B_part2	191018204	191074041	id-1409	Low
chr2B_part2	195717100	195980911	id-1410	Low
chr2B_part2	201214128	201225694	id-1411	High
chr2B_part2	202182436	202287929	id-1412	Low
chr2B_part2	204694741	204758202	id-1413	Low
chr2B_part2	209377355	209431768	id-1414	Low
chr2B_part2	212436916	212442579	id-1415	High
chr2B_part2	225222070	225275562	id-1416	Low
chr2B_part2	228920810	228976780	id-1417	Low
chr2B_part2	229850216	229908195	id-1418	Low
chr2B_part2	229908741	230088792	id-1419	Low
chr2B_part2	230090742	230264457	id-1420	Low
chr2B_part2	230551925	231625140	id-1421	Low
chr2B_part2	231625727	231934971	id-1422	Low
chr2B_part2	231935515	232046896	id-1423	Low
chr2B_part2	232056631	232153755	id-1424	Low
chr2B_part2	232169014	232278630	id-1425	Low
chr2B_part2	232280169	232523575	id-1426	Low
chr2B_part2	232525698	232582290	id-1427	Low
chr2B_part2	232607768	232715476	id-1428	Low
chr2B_part2	232717215	232821803	id-1429	Low
chr2B_part2	232839352	233239250	id-1430	Low
chr2B_part2	233306166	233600850	id-1431	Low
chr2B_part2	233601485	233651619	id-1432	Low
chr2B_part2	233655417	233982790	id-1433	Low
chr2B_part2	234029158	234115128	id-1434	Low
chr2B_part2	235029291	235151530	id-1435	Low
chr2B_part2	235163421	235241130	id-1436	Low
chr2B_part2	235241752	236099231	id-1437	Low
chr2B_part2	236107949	236264311	id-1438	Low
chr2B_part2	236267435	236518379	id-1439	Low
chr2B_part2	236794249	236801638	id-1440	High
chr2B_part2	237569663	237674000	id-1441	Low
chr2B_part2	237835189	237946184	id-1442	Low
chr2B_part2	238645183	238650297	id-1443	High
chr2B_part2	238773810	238842641	id-1444	Low
chr2B_part2	239249911	239305793	id-1445	Low
chr2B_part2	239534561	239613456	id-1446	Low
chr2B_part2	240013876	240085871	id-1447	Low
chr2B_part2	240169034	240224041	id-1448	Low
chr2B_part2	240238444	240498747	id-1449	Low
chr2B_part2	240559184	240611874	id-1450	Low
chr2B_part2	240612598	240672740	id-1451	Low
chr2B_part2	242556038	242564247	id-1452	High
chr2B_part2	242770757	242776028	id-1453	High
chr2B_part2	251209910	251264663	id-1454	Low
chr2B_part2	251301818	251352631	id-1455	Low
chr2B_part2	251394755	251465536	id-1456	Low
chr2B_part2	254246258	254406030	id-1457	Low
chr2B_part2	254454758	254846331	id-1458	Low
chr2B_part2	255828736	255926277	id-1459	Low
chr2B_part2	256033479	256101561	id-1460	Low
chr2B_part2	256268004	256375324	id-1461	Low
chr2B_part2	256375875	256541988	id-1462	Low
chr2B_part2	259746382	260327866	id-1463	Low
chr2B_part2	260331384	260454086	id-1464	Low
chr2B_part2	263998990	264005655	id-1465	High
chr2B_part2	264786234	264887815	id-1466	Low
chr2B_part2	264998021	265175554	id-1467	Low
chr2B_part2	265431635	265691656	id-1468	Low
chr2B_part2	271727282	271840831	id-1469	Low
chr2B_part2	273486002	273540996	id-1470	Low
chr2B_part2	274494242	274948018	id-1471	Low
chr2B_part2	276171692	276221819	id-1472	Low
chr2B_part2	276308695	276407967	id-1473	Low
chr2B_part2	279675480	279741780	id-1474	Low
chr2B_part2	279748355	279816524	id-1475	Low
chr2B_part2	279966728	280423891	id-1476	Low
chr2B_part2	280426126	280494229	id-1477	Low
chr2B_part2	280659368	280737936	id-1478	Low
chr2B_part2	280837430	280905269	id-1479	Low
chr2B_part2	280906819	280982454	id-1480	Low
chr2B_part2	283689377	283694632	id-1481	High
chr2B_part2	287802746	287904592	id-1482	Low
chr2B_part2	287905135	288034987	id-1483	Low
chr2B_part2	288526144	288624524	id-1484	Low
chr2B_part2	289757779	289808115	id-1485	Low
chr2B_part2	290120612	290125879	id-1486	High
chr2B_part2	290524465	290583819	id-1487	Low
chr2B_part2	290587008	290689007	id-1488	Low
chr2B_part2	290689661	290838493	id-1489	Low
chr2B_part2	291300989	291619286	id-1490	Low
chr2B_part2	292465988	292471200	id-1491	High
chr2B_part2	293276599	293327990	id-1492	Low
chr2B_part2	293328559	293409767	id-1493	Low
chr2B_part2	294023394	294076355	id-1494	Low
chr2B_part2	294389645	294557517	id-1495	Low
chr2B_part2	300612713	300620331	id-1496	High
chr2B_part2	301940136	302114944	id-1497	Low
chr2B_part2	302124230	302233725	id-1498	Low
chr2B_part2	302300739	302308594	id-1499	High
chr2B_part2	302321640	302327056	id-1500	High
chr2B_part2	302360797	302367801	id-1501	High
chr2B_part2	302545857	302643600	id-1502	Low
chr2B_part2	302802328	302811473	id-1503	High
chr2B_part2	302968702	303335283	id-1504	Low
chr2B_part2	303424922	303487184	id-1505	Low
chr2B_part2	303489548	303651119	id-1506	Low
chr2B_part2	303654334	303836522	id-1507	Low
chr2B_part2	304234145	304467829	id-1508	Low
chr2B_part2	304468436	304605507	id-1509	Low
chr2B_part2	304680633	304895486	id-1510	Low
chr2B_part2	304934684	305039942	id-1511	Low
chr2B_part2	305040675	305166499	id-1512	Low
chr2B_part2	305170069	305319662	id-1513	Low
chr2B_part2	305340519	305574424	id-1514	Low
chr2B_part2	305590140	305677991	id-1515	Low
chr2B_part2	305680729	305954522	id-1516	Low
chr2B_part2	305971501	306054663	id-1517	Low
chr2B_part2	306153278	306221293	id-1518	Low
chr2B_part2	306305045	306495938	id-1519	Low
chr2B_part2	306515641	306596664	id-1520	Low
chr2B_part2	306597228	306764552	id-1521	Low
chr2B_part2	306774446	306911803	id-1522	Low
chr2B_part2	306938442	307039413	id-1523	Low
chr2B_part2	307098892	307609710	id-1524	Low
chr2B_part2	307725610	308103665	id-1525	Low
chr2B_part2	308110486	308504779	id-1526	Low
chr2B_part2	308505519	308566195	id-1527	Low
chr2B_part2	308568107	308627478	id-1528	Low
chr2B_part2	308628759	308737169	id-1529	Low
chr2B_part2	309001017	309254191	id-1530	Low
chr2B_part2	309322800	309375295	id-1531	Low
chr2B_part2	309375830	309515911	id-1532	Low
chr2B_part2	309516438	309581102	id-1533	Low
chr2B_part2	309582095	309698783	id-1534	Low
chr2B_part2	309737582	309792042	id-1535	Low
chr2B_part2	309852269	310209405	id-1536	Low
chr2B_part2	310283599	310414945	id-1537	Low
chr2B_part2	310436320	310579021	id-1538	Low
chr2B_part2	310937228	311279467	id-1539	Low
chr2B_part2	311315749	311654410	id-1540	Low
chr2B_part2	311699591	311779577	id-1541	Low
chr2B_part2	315441551	315821990	id-1542	Low
chr2B_part2	315889688	315968957	id-1543	Low
chr2B_part2	318599407	318753097	id-1544	Low
chr2B_part2	318921687	318972856	id-1545	Low
chr2B_part2	318999310	319193449	id-1546	Low
chr2B_part2	319363022	319504991	id-1547	Low
chr2B_part2	319505555	319621696	id-1548	Low
chr2B_part2	319627834	319761613	id-1549	Low
chr2B_part2	320116877	320122936	id-1550	High
chr2B_part2	320345491	320502438	id-1551	Low
chr2B_part2	320945363	321034788	id-1552	Low
chr2B_part2	321371303	321434321	id-1553	Low
chr2B_part2	321834750	321905462	id-1554	Low
chr2B_part2	321953604	322111160	id-1555	Low
chr2B_part2	323774932	323854074	id-1556	Low
chr2B_part2	323953189	324050064	id-1557	Low
chr2B_part2	324724795	324783885	id-1558	Low
chr2B_part2	325108947	325117431	id-1559	High
chr2B_part2	325569341	325749375	id-1560	Low
chr2B_part2	325750019	325813210	id-1561	Low
chr2B_part2	326038771	326050129	id-1562	High
chr2B_part2	326162315	326276141	id-1563	Low
chr2B_part2	326535592	326593155	id-1564	Low
chr2B_part2	326664878	326716120	id-1565	Low
chr2B_part2	326716818	326795438	id-1566	Low
chr2B_part2	327302247	327360927	id-1567	Low
chr2B_part2	327459244	327559255	id-1568	Low
chr2B_part2	327652515	327860936	id-1569	Low
chr2B_part2	327866555	327930577	id-1570	Low
chr2B_part2	327933134	328067410	id-1571	Low
chr2B_part2	328745037	328799395	id-1572	Low
chr2B_part2	328825823	328902642	id-1573	Low
chr2B_part2	328943901	328951237	id-1574	High
chr2B_part2	328974452	328981745	id-1575	High
chr2B_part2	329324683	329330714	id-1576	High
chr2B_part2	329353295	329359678	id-1577	High
chr2B_part2	329512786	329567785	id-1578	Low
chr2B_part2	329619756	329677850	id-1579	Low
chr2B_part2	329678398	329733937	id-1580	Low
chr2B_part2	331007106	331015316	id-1581	High
chr2B_part2	331339189	331399284	id-1582	Low
chr2B_part2	332684585	332693325	id-1583	High
chr2B_part2	333031681	333160853	id-1584	Low
chr2B_part2	333328922	333546188	id-1585	Low
chr2B_part2	333564848	333631000	id-1586	Low
chr2B_part2	333635711	333755636	id-1587	Low
chr2B_part2	334050819	334101591	id-1588	Low
chr2B_part2	334135318	334569654	id-1589	Low
chr2B_part2	334587424	334596496	id-1590	High
chr2B_part2	334664278	334714952	id-1591	Low
chr2B_part2	334825099	334832243	id-1592	High
chr2B_part2	334938651	335244351	id-1593	Low
chr2B_part2	336066797	336210854	id-1594	Low
chr2B_part2	336382168	336390417	id-1595	High
chr2B_part2	336478289	336573228	id-1596	Low
chr2B_part2	340067184	340073071	id-1597	High
chr2B_part2	340083030	340088875	id-1598	High
chr2B_part2	340099358	340110946	id-1599	High
chr2B_part2	340323520	340483402	id-1600	Low
chr2B_part2	340484224	340575552	id-1601	Low
chr2B_part2	340576575	340752675	id-1602	Low
chr2B_part2	340878345	341126701	id-1603	Low
chr2B_part2	341209705	341810091	id-1604	Low
chr2B_part2	341810619	342025831	id-1605	Low
chr2B_part2	342260925	342269854	id-1606	High
chr2B_part2	342270455	342280067	id-1607	High
chr2B_part2	342941778	342948732	id-1608	High
chr2B_part2	343957358	343962986	id-1609	High
chr2B_part2	344019865	344027611	id-1610	High
chr2B_part2	344501489	344506632	id-1611	High
chr2B_part2	345733963	345741484	id-1612	High
chr2B_part2	346160720	346238702	id-1613	Low
chr2B_part2	346239361	346398573	id-1614	Low
chr2B_part2	346399198	346467539	id-1615	Low
chr2B_part2	346518368	346700334	id-1616	Low
chr2B_part2	346705664	346808888	id-1617	Low
chr2D_part1	969443	1054995	id-1618	Low
chr2D_part1	4478262	4486126	id-1619	High
chr2D_part1	6366890	6372290	id-1620	High
chr2D_part1	7690101	7701369	id-1621	High
chr2D_part1	7701938	7714214	id-1622	High
chr2D_part1	7715700	7766565	id-1623	High
chr2D_part1	7768281	7775959	id-1624	High
chr2D_part1	7794626	7801020	id-1625	High
chr2D_part1	7802994	7818739	id-1626	High
chr2D_part1	7823735	7831789	id-1627	High
chr2D_part1	7832319	7856768	id-1628	High
chr2D_part1	7872115	7879934	id-1629	High
chr2D_part1	8776155	8792559	id-1630	High
chr2D_part1	8796490	8812266	id-1631	High
chr2D_part1	8814549	8819786	id-1632	High
chr2D_part1	8834122	8906371	id-1633	High
chr2D_part1	8918622	8924850	id-1634	High
chr2D_part1	8925685	8944897	id-1635	High
chr2D_part1	8945452	8980087	id-1636	High
chr2D_part1	8981398	8988148	id-1637	High
chr2D_part1	9002164	9008570	id-1638	High
chr2D_part1	9023355	9031905	id-1639	High
chr2D_part1	9056115	9071567	id-1640	High
chr2D_part1	10064523	10069533	id-1641	High
chr2D_part1	10685728	10692281	id-1642	High
chr2D_part1	10736302	10746996	id-1643	High
chr2D_part1	11225867	11236712	id-1644	High
chr2D_part1	12885439	12901853	id-1645	High
chr2D_part1	12907028	12920506	id-1646	High
chr2D_part1	12923968	12931259	id-1647	High
chr2D_part1	13633895	13640459	id-1648	High
chr2D_part1	13957710	13965621	id-1649	High
chr2D_part1	15028727	15115078	id-1650	Low
chr2D_part1	15136935	15187627	id-1651	Low
chr2D_part1	15375408	15382838	id-1652	High
chr2D_part1	16252792	16336669	id-1653	Low
chr2D_part1	17199332	17205813	id-1654	High
chr2D_part1	17327879	17377898	id-1655	Low
chr2D_part1	17655598	17767458	id-1656	Low
chr2D_part1	20425436	20606400	id-1657	Low
chr2D_part1	21001943	21015156	id-1658	High
chr2D_part1	21032191	21195221	id-1659	Low
chr2D_part1	21196349	21503239	id-1660	Low
chr2D_part1	21690268	21789408	id-1661	Low
chr2D_part1	21912776	21918050	id-1662	High
chr2D_part1	21928153	21942257	id-1663	High
chr2D_part1	22947469	22955674	id-1664	High
chr2D_part1	23587313	23659732	id-1665	Low
chr2D_part1	23659836	23665601	id-1666	High
chr2D_part1	23847078	23935623	id-1667	Low
chr2D_part1	55292627	55345300	id-1668	Low
chr2D_part1	55405189	55602920	id-1669	Low
chr2D_part1	55819732	55911109	id-1670	Low
chr2D_part1	55963018	56056881	id-1671	Low
chr2D_part1	58893981	58953972	id-1672	Low
chr2D_part1	90981976	91489885	id-1673	Low
chr2D_part1	158380085	158499655	id-1674	Low
chr2D_part1	181089718	181095977	id-1675	High
chr2D_part1	261137565	261147079	id-1676	High
chr2D_part1	268016584	273013853	id-1677	Low
chr2D_part1	273015112	274086244	id-1678	Low
chr2D_part1	361378478	361383698	id-1679	High
chr2D_part1	373906552	373911926	id-1680	High
chr2D_part1	373923617	373930475	id-1681	High
chr2D_part1	373931015	373941448	id-1682	High
chr2D_part1	373951177	373959599	id-1683	High
chr2D_part1	373961744	373986236	id-1684	High
chr2D_part1	373988002	373996495	id-1685	High
chr2D_part1	374011356	374025828	id-1686	High
chr2D_part1	374034338	374044185	id-1687	High
chr2D_part1	374044736	374051302	id-1688	High
chr2D_part1	397179121	397242965	id-1689	Low
chr2D_part1	412509205	412516694	id-1690	High
chr2D_part1	452329925	452337495	id-1691	High
chr2D_part2	69724979	69730819	id-1692	High
chr2D_part2	71613284	71619786	id-1693	High
chr2D_part2	71929731	71946269	id-1694	High
chr2D_part2	107928439	108726425	id-1695	Low
chr2D_part2	108729208	108842819	id-1696	Low
chr2D_part2	108860938	108962835	id-1697	Low
chr2D_part2	108980012	109232721	id-1698	Low
chr2D_part2	109242194	109443566	id-1699	Low
chr2D_part2	109445201	109650979	id-1700	Low
chr2D_part2	109725770	109811998	id-1701	Low
chr2D_part2	109866045	110038665	id-1702	Low
chr2D_part2	110049595	110118219	id-1703	Low
chr2D_part2	110208236	110282364	id-1704	Low
chr2D_part2	110318999	110391137	id-1705	Low
chr2D_part2	110463213	110571755	id-1706	Low
chr2D_part2	110592983	110699215	id-1707	Low
chr2D_part2	110699731	111237088	id-1708	Low
chr2D_part2	111237822	111616121	id-1709	Low
chr2D_part2	111635610	111753248	id-1710	Low
chr2D_part2	111754048	111888761	id-1711	Low
chr2D_part2	111901586	112124854	id-1712	Low
chr2D_part2	112265991	112417653	id-1713	Low
chr2D_part2	112437544	112602630	id-1714	Low
chr2D_part2	112604752	112942109	id-1715	Low
chr2D_part2	112942730	113023972	id-1716	Low
chr2D_part2	113024619	113104951	id-1717	Low
chr2D_part2	113149841	113488120	id-1718	Low
chr2D_part2	113488680	113544609	id-1719	Low
chr2D_part2	113560001	113748988	id-1720	Low
chr2D_part2	113758702	113974776	id-1721	Low
chr2D_part2	113975304	114057647	id-1722	Low
chr2D_part2	114071639	114362980	id-1723	Low
chr2D_part2	114369329	114734088	id-1724	Low
chr2D_part2	114740705	114860863	id-1725	Low
chr2D_part2	114929582	115095168	id-1726	Low
chr2D_part2	115134401	115213967	id-1727	Low
chr2D_part2	115227938	115313497	id-1728	Low
chr2D_part2	115414568	115468123	id-1729	Low
chr2D_part2	115518944	115608011	id-1730	Low
chr2D_part2	115610467	115873342	id-1731	Low
chr2D_part2	115874030	116467387	id-1732	Low
chr2D_part2	116489068	116655493	id-1733	Low
chr2D_part2	116672094	116746306	id-1734	Low
chr2D_part2	116786369	116843044	id-1735	Low
chr2D_part2	116843859	116899785	id-1736	Low
chr2D_part2	116975478	117180722	id-1737	Low
chr2D_part2	117181339	117297985	id-1738	Low
chr2D_part2	134373165	134501925	id-1739	Low
chr2D_part2	134503124	134690808	id-1740	Low
chr2D_part2	134699555	134760837	id-1741	Low
chr2D_part2	134761370	135105127	id-1742	Low
chr2D_part2	135107297	136030266	id-1743	Low
chr2D_part2	136030767	136497616	id-1744	Low
chr2D_part2	136529095	136589141	id-1745	Low
chr2D_part2	136596191	136647067	id-1746	Low
chr2D_part2	136684819	136736016	id-1747	Low
chr2D_part2	136750289	136935136	id-1748	Low
chr2D_part2	136937740	137000854	id-1749	Low
chr2D_part2	137003123	137076469	id-1750	Low
chr2D_part2	137077083	137372940	id-1751	Low
chr2D_part2	137375395	137563677	id-1752	Low
chr2D_part2	137564210	137680791	id-1753	Low
chr2D_part2	137720997	137818209	id-1754	Low
chr2D_part2	137818886	138127497	id-1755	Low
chr2D_part2	138194706	138347040	id-1756	Low
chr2D_part2	138435518	138541992	id-1757	Low
chr2D_part2	138546887	138751151	id-1758	Low
chr2D_part2	138813534	138890264	id-1759	Low
chr2D_part2	138896795	138985414	id-1760	Low
chr2D_part2	139045967	139187932	id-1761	Low
chr2D_part2	139209733	139358365	id-1762	Low
chr2D_part2	139380633	139439715	id-1763	Low
chr2D_part2	139440936	139499306	id-1764	Low
chr2D_part2	139511136	139745996	id-1765	Low
chr2D_part2	139791619	140036871	id-1766	Low
chr2D_part2	140037690	140221788	id-1767	Low
chr2D_part2	140290221	140418865	id-1768	Low
chr2D_part2	140518957	140910667	id-1769	Low
chr2D_part2	140912143	141290853	id-1770	Low
chr2D_part2	141299538	141386123	id-1771	Low
chr2D_part2	141445184	141674593	id-1772	Low
chr2D_part2	141711167	142074262	id-1773	Low
chr2D_part2	142074785	142160696	id-1774	Low
chr2D_part2	142161218	142860922	id-1775	Low
chr2D_part2	142861503	142960256	id-1776	Low
chr2D_part2	142960815	143193725	id-1777	Low
chr2D_part2	143194236	143497296	id-1778	Low
chr2D_part2	143631438	143702827	id-1779	Low
chr2D_part2	143703437	143802897	id-1780	Low
chr2D_part2	143970981	144166150	id-1781	Low
chr2D_part2	144194943	144284521	id-1782	Low
chr2D_part2	144304443	144385813	id-1783	Low
chr2D_part2	144396433	144488966	id-1784	Low
chr2D_part2	144539083	144676228	id-1785	Low
chr2D_part2	144732870	144876867	id-1786	Low
chr2D_part2	144932827	145056412	id-1787	Low
chr2D_part2	145092940	145281548	id-1788	Low
chr2D_part2	145292816	145430587	id-1789	Low
chr2D_part2	145442004	145716282	id-1790	Low
chr2D_part2	145793508	145966859	id-1791	Low
chr2D_part2	145977624	146212436	id-1792	Low
chr2D_part2	146213259	146269743	id-1793	Low
chr2D_part2	146363701	146414121	id-1794	Low
chr2D_part2	146441423	146510388	id-1795	Low
chr2D_part2	146637230	147020736	id-1796	Low
chr2D_part2	147423614	147558558	id-1797	Low
chr2D_part2	147560927	147952378	id-1798	Low
chr2D_part2	147959976	148063314	id-1799	Low
chr2D_part2	148073849	148148040	id-1800	Low
chr2D_part2	148193507	148647808	id-1801	Low
chr2D_part2	148649352	148944141	id-1802	Low
chr2D_part2	148944844	149335436	id-1803	Low
chr2D_part2	149335960	149676140	id-1804	Low
chr2D_part2	149676701	149953407	id-1805	Low
chr2D_part2	149958991	150067101	id-1806	Low
chr2D_part2	150150950	150220762	id-1807	Low
chr2D_part2	150274709	150775486	id-1808	Low
chr2D_part2	150911101	151005386	id-1809	Low
chr2D_part2	151020356	151090708	id-1810	Low
chr2D_part2	168820769	168827103	id-1811	High
chr2D_part2	172786869	172855068	id-1812	Low
chr2D_part2	173378984	173558858	id-1813	Low
chr2D_part2	173591282	173647972	id-1814	Low
chr2D_part2	173653249	173721782	id-1815	Low
chr2D_part2	173915465	173971848	id-1816	Low
chr2D_part2	173972396	174155829	id-1817	Low
chr2D_part2	174157137	174237794	id-1818	Low
chr2D_part2	174321983	174380922	id-1819	Low
chr2D_part2	174435726	174509374	id-1820	Low
chr2D_part2	174509940	174667742	id-1821	Low
chr2D_part2	174706437	175136767	id-1822	Low
chr2D_part2	175216605	175294761	id-1823	Low
chr2D_part2	175309266	175422076	id-1824	Low
chr2D_part2	175424139	175793738	id-1825	Low
chr2D_part2	175795509	175925140	id-1826	Low
chr2D_part2	175925809	176166002	id-1827	Low
chr2D_part2	176166802	176888244	id-1828	Low
chr2D_part2	176888838	177409998	id-1829	Low
chr2D_part2	177410639	177670067	id-1830	Low
chr2D_part2	177671162	177942644	id-1831	Low
chr2D_part2	177958086	178078898	id-1832	Low
chr2D_part2	178099151	178543766	id-1833	Low
chr2D_part2	178629411	178683454	id-1834	Low
chr2D_part2	178694373	178902851	id-1835	Low
chr2D_part2	178903633	178973202	id-1836	Low
chr2D_part2	178977239	179058768	id-1837	Low
chr2D_part2	179059280	179155996	id-1838	Low
chr2D_part2	179156600	179355707	id-1839	Low
chr2D_part2	179396802	179560129	id-1840	Low
chr2D_part2	179597350	179664460	id-1841	Low
chr2D_part2	179665064	179762750	id-1842	Low
chr2D_part2	179803179	179910478	id-1843	Low
chr2D_part2	179910981	180032593	id-1844	Low
chr2D_part2	180051931	180119009	id-1845	Low
chr2D_part2	180120151	180199180	id-1846	Low
chr2D_part2	180201813	180263055	id-1847	Low
chr2D_part2	180263668	180716034	id-1848	Low
chr2D_part2	180800837	181101359	id-1849	Low
chr2D_part2	181104634	181444085	id-1850	Low
chr2D_part2	181444889	181551701	id-1851	Low
chr2D_part2	181552446	182326513	id-1852	Low
chr2D_part2	182327068	182455245	id-1853	Low
chr2D_part2	182482154	183153402	id-1854	Low
chr2D_part2	183397420	183607682	id-1855	Low
chr2D_part2	183820081	184261430	id-1856	Low
chr2D_part2	184262036	184512123	id-1857	Low
chr2D_part2	184513715	184959827	id-1858	Low
chr2D_part2	185033646	185091474	id-1859	Low
chr2D_part2	185141635	185223242	id-1860	Low
chr2D_part2	185314885	185439415	id-1861	Low
chr2D_part2	185521492	185904980	id-1862	Low
chr2D_part2	185905591	186148956	id-1863	Low
chr2D_part2	186150035	186252508	id-1864	Low
chr2D_part2	186253254	186417386	id-1865	Low
chr2D_part2	186685014	186772421	id-1866	Low
chr2D_part2	186855759	186907704	id-1867	Low
chr2D_part2	186908353	187613430	id-1868	Low
chr2D_part2	187642050	188616151	id-1869	Low
chr2D_part2	189507714	189626297	id-1870	Low
chr3A_part1	1625123	1709094	id-1871	Low
chr3A_part1	1959864	5868990	id-1872	Low
chr3A_part1	5967846	5975874	id-1873	High
chr3A_part1	6078143	6084006	id-1874	High
chr3A_part1	6090352	6095544	id-1875	High
chr3A_part1	6690344	6788120	id-1876	Low
chr3A_part1	6795392	6889047	id-1877	Low
chr3A_part1	6900422	7015692	id-1878	Low
chr3A_part1	7016441	7079187	id-1879	Low
chr3A_part1	7125968	7131679	id-1880	High
chr3A_part1	7507987	7558152	id-1881	Low
chr3A_part1	7653996	7776868	id-1882	Low
chr3A_part1	7866648	7917207	id-1883	Low
chr3A_part1	8082481	8147191	id-1884	Low
chr3A_part1	8378458	8549770	id-1885	Low
chr3A_part1	8603604	8611937	id-1886	High
chr3A_part1	8612531	8618310	id-1887	High
chr3A_part1	8627510	8634271	id-1888	High
chr3A_part1	8939997	9007875	id-1889	Low
chr3A_part1	9036855	9043052	id-1890	High
chr3A_part1	9043663	9053392	id-1891	High
chr3A_part1	9377877	9437008	id-1892	Low
chr3A_part1	9610757	9728668	id-1893	Low
chr3A_part1	9934360	10151455	id-1894	Low
chr3A_part1	10349374	10356257	id-1895	High
chr3A_part1	10592548	10678460	id-1896	Low
chr3A_part1	10691440	10827211	id-1897	Low
chr3A_part1	10829608	10938864	id-1898	Low
chr3A_part1	11027460	11120599	id-1899	Low
chr3A_part1	11121171	11234844	id-1900	Low
chr3A_part1	11236591	11350134	id-1901	Low
chr3A_part1	11474913	11528453	id-1902	Low
chr3A_part1	11641735	11701080	id-1903	Low
chr3A_part1	12642765	12770198	id-1904	Low
chr3A_part1	13325764	13331367	id-1905	High
chr3A_part1	13851612	13860715	id-1906	High
chr3A_part1	13891772	13897777	id-1907	High
chr3A_part1	14091303	14155658	id-1908	Low
chr3A_part1	15799280	15807963	id-1909	High
chr3A_part1	15808852	15815302	id-1910	High
chr3A_part1	15816146	15829981	id-1911	High
chr3A_part1	15944666	15954155	id-1912	High
chr3A_part1	18665355	18716114	id-1913	Low
chr3A_part1	20170193	20225283	id-1914	Low
chr3A_part1	20952312	21068342	id-1915	Low
chr3A_part1	22264388	22314409	id-1916	Low
chr3A_part1	22673959	22733131	id-1917	Low
chr3A_part1	23676951	23803527	id-1918	Low
chr3A_part1	24544566	24598536	id-1919	Low
chr3A_part1	25585843	25646533	id-1920	Low
chr3A_part1	27426089	27431325	id-1921	High
chr3A_part1	30537791	30543006	id-1922	High
chr3A_part1	32286398	32380966	id-1923	Low
chr3A_part1	32543993	32599177	id-1924	Low
chr3A_part1	33076656	33127627	id-1925	Low
chr3A_part1	33980251	34005428	id-1926	High
chr3A_part1	35060599	35154998	id-1927	Low
chr3A_part1	35329437	35383663	id-1928	Low
chr3A_part1	37296502	37304717	id-1929	High
chr3A_part1	38759618	38818522	id-1930	Low
chr3A_part1	38828578	38912203	id-1931	Low
chr3A_part1	39676393	39682627	id-1932	High
chr3A_part1	40189986	40283865	id-1933	Low
chr3A_part1	40377171	40395493	id-1934	High
chr3A_part1	40432418	40495670	id-1935	Low
chr3A_part1	40682868	40808244	id-1936	Low
chr3A_part1	41364580	41608204	id-1937	Low
chr3A_part1	43645222	43724220	id-1938	Low
chr3A_part1	43727206	43865674	id-1939	Low
chr3A_part1	43866596	43965928	id-1940	Low
chr3A_part1	43966480	44220347	id-1941	Low
chr3A_part1	47730482	47780592	id-1942	Low
chr3A_part1	47907702	47965101	id-1943	Low
chr3A_part1	48311371	48365677	id-1944	Low
chr3A_part1	48385141	48443981	id-1945	Low
chr3A_part1	48788255	48851181	id-1946	Low
chr3A_part1	49007600	49073918	id-1947	Low
chr3A_part1	49150105	49155658	id-1948	High
chr3A_part1	49510641	49565518	id-1949	Low
chr3A_part1	50218807	50227972	id-1950	High
chr3A_part1	54879604	54929649	id-1951	Low
chr3A_part1	54933432	54939994	id-1952	High
chr3A_part1	55563420	55636955	id-1953	Low
chr3A_part1	55843508	55903832	id-1954	Low
chr3A_part1	56156434	56216326	id-1955	Low
chr3A_part1	58717331	58773422	id-1956	Low
chr3A_part1	67198999	67250898	id-1957	Low
chr3A_part1	69759207	70140456	id-1958	Low
chr3A_part1	72517483	72580875	id-1959	Low
chr3A_part1	73615113	73620983	id-1960	High
chr3A_part1	76135120	76140258	id-1961	High
chr3A_part1	94111681	94117274	id-1962	High
chr3A_part1	127513730	127570633	id-1963	Low
chr3A_part1	133066574	133523365	id-1964	Low
chr3A_part1	140268474	140484075	id-1965	Low
chr3A_part1	177468173	177473222	id-1966	High
chr3A_part1	177859883	177865458	id-1967	High
chr3A_part1	186050835	186056415	id-1968	High
chr3A_part1	247166596	247172878	id-1969	High
chr3A_part1	270790884	270795986	id-1970	High
chr3A_part1	284343710	284348804	id-1971	High
chr3A_part1	285689042	285694464	id-1972	High
chr3A_part1	318623421	318702019	id-1973	Low
chr3A_part1	318917871	319047312	id-1974	Low
chr3A_part1	319184080	319237464	id-1975	Low
chr3A_part1	319329488	319446583	id-1976	Low
chr3A_part1	319504902	319570419	id-1977	Low
chr3A_part1	319579821	319640288	id-1978	Low
chr3A_part1	319675722	319734488	id-1979	Low
chr3A_part1	319781840	319913538	id-1980	Low
chr3A_part1	321338891	321418455	id-1981	Low
chr3A_part1	326605437	326611852	id-1982	High
chr3A_part1	334439434	334444918	id-1983	High
chr3A_part1	359217117	359223401	id-1984	High
chr3A_part1	404308388	404313620	id-1985	High
chr3A_part1	404332159	404338431	id-1986	High
chr3A_part1	404375887	404389994	id-1987	High
chr3A_part1	404390785	404396783	id-1988	High
chr3A_part1	404401751	404409541	id-1989	High
chr3A_part1	404439054	404445300	id-1990	High
chr3A_part1	404452417	404462206	id-1991	High
chr3A_part1	404471593	404477357	id-1992	High
chr3A_part1	423014136	423019329	id-1993	High
chr3A_part1	423317034	423472833	id-1994	Low
chr3A_part1	432300816	432306075	id-1995	High
chr3A_part2	3727437	3732798	id-1996	High
chr3A_part2	29178118	29183884	id-1997	High
chr3A_part2	44516648	44522363	id-1998	High
chr3A_part2	58275221	58331671	id-1999	Low
chr3A_part2	72880939	72952593	id-2000	Low
[truncated: 5,670 more rows]
