# Supplementary material for: DAWN: a resource for yielding insights into the diversity among wheat genomes
Source: BMC Genomics. 2018 Dec 17;19:941. doi: 10.1186/s12864-018-5228-2 (PMC6296097; doi:10.1186/s12864-018-5228-2)
Supplement: Supplementary file 6 — ZIP file containing BED5 format files of high and low read coverage regions. BED5 format file for each WGS accession. The score column (5th column) indicates if the feature (row) represents a region which has >2*SD above (High) or below (Low) the mean read coverage. (ZIP 1455 kb) [file 12864_2018_5228_MOESM6_ESM.zip › read_coverage_high_low/Westonia.realigned.bam.bw.high_low.bed]

chr1A_part1	3486502	3492823	id-1	High
chr1A_part1	3668249	3673787	id-2	High
chr1A_part1	5505013	5604657	id-3	Low
chr1A_part1	5654366	5995805	id-4	Low
chr1A_part1	6000326	6295923	id-5	Low
chr1A_part1	6496429	6501898	id-6	High
chr1A_part1	9152290	9163610	id-7	High
chr1A_part1	10492952	10498070	id-8	High
chr1A_part1	12509218	12567629	id-9	Low
chr1A_part1	12919919	13083738	id-10	Low
chr1A_part1	13085489	13191388	id-11	Low
chr1A_part1	13349406	13412734	id-12	Low
chr1A_part1	13638288	13644724	id-13	High
chr1A_part1	14834542	14840889	id-14	High
chr1A_part1	14851475	14859187	id-15	High
chr1A_part1	15232497	15315748	id-16	Low
chr1A_part1	15354396	15421161	id-17	Low
chr1A_part1	15550492	15686277	id-18	Low
chr1A_part1	15693108	15839808	id-19	Low
chr1A_part1	16042650	16192307	id-20	Low
chr1A_part1	16298726	16372393	id-21	Low
chr1A_part1	16436128	16499066	id-22	Low
chr1A_part1	16551943	16838163	id-23	Low
chr1A_part1	17011144	17017379	id-24	High
chr1A_part1	18287454	18293211	id-25	High
chr1A_part1	19122720	19138249	id-26	High
chr1A_part1	19146347	19234239	id-27	Low
chr1A_part1	19275203	19445368	id-28	Low
chr1A_part1	19547372	19553146	id-29	High
chr1A_part1	19781510	19847903	id-30	Low
chr1A_part1	20534664	20543991	id-31	High
chr1A_part1	21074196	21102024	id-32	High
chr1A_part1	21103964	21110247	id-33	High
chr1A_part1	21414688	21421465	id-34	High
chr1A_part1	22109388	22188580	id-35	Low
chr1A_part1	22363340	22371270	id-36	High
chr1A_part1	27510019	27515035	id-37	High
chr1A_part1	27581310	27635826	id-38	Low
chr1A_part1	27636453	27710790	id-39	Low
chr1A_part1	27944147	28028431	id-40	Low
chr1A_part1	28051233	28111953	id-41	Low
chr1A_part1	28114060	28192410	id-42	Low
chr1A_part1	28253087	28353606	id-43	Low
chr1A_part1	28365954	28373048	id-44	High
chr1A_part1	38842335	38866062	id-45	High
chr1A_part1	39513677	39566930	id-46	Low
chr1A_part1	41072933	41079609	id-47	High
chr1A_part1	41518569	41524428	id-48	High
chr1A_part1	41525356	41533980	id-49	High
chr1A_part1	41538501	41546719	id-50	High
chr1A_part1	44118127	44199177	id-51	Low
chr1A_part1	44361205	44366752	id-52	High
chr1A_part1	46568401	46774621	id-53	Low
chr1A_part1	52068697	52139967	id-54	Low
chr1A_part1	72752343	72757555	id-55	High
chr1A_part1	99710013	99728820	id-56	High
chr1A_part1	99729401	99735526	id-57	High
chr1A_part1	99736338	99755160	id-58	High
chr1A_part1	128030731	128048477	id-59	High
chr1A_part1	128078594	128083711	id-60	High
chr1A_part1	128093176	128098344	id-61	High
chr1A_part1	128155592	128163104	id-62	High
chr1A_part1	128182776	128190967	id-63	High
chr1A_part1	128222329	128239663	id-64	High
chr1A_part1	152788279	152794141	id-65	High
chr1A_part1	162631448	162636674	id-66	High
chr1A_part1	170454048	170459700	id-67	High
chr1A_part1	172462219	172467653	id-68	High
chr1A_part1	177419056	177440490	id-69	High
chr1A_part1	177454388	177467987	id-70	High
chr1A_part1	177469053	177492135	id-71	High
chr1A_part1	177506273	177539478	id-72	High
chr1A_part1	189917662	189922741	id-73	High
chr1A_part1	221774125	221780558	id-74	High
chr1A_part1	260000490	260051505	id-75	Low
chr1A_part1	279836729	279843575	id-76	High
chr1A_part1	294861360	294870003	id-77	High
chr1A_part1	304522341	304595494	id-78	Low
chr1A_part1	304609606	304672237	id-79	Low
chr1A_part1	319462335	319467791	id-80	High
chr1A_part1	323997947	324056582	id-81	Low
chr1A_part1	348884558	348889902	id-82	High
chr1A_part1	354002547	354053549	id-83	Low
chr1A_part1	355497282	355503820	id-84	High
chr1A_part1	368832532	368837776	id-85	High
chr1A_part1	369150610	369205055	id-86	Low
chr1A_part1	372987361	373247685	id-87	Low
chr1A_part1	379695718	379701813	id-88	High
chr1A_part1	379705838	379711852	id-89	High
chr1A_part1	382108059	382188795	id-90	Low
chr1A_part1	383072421	384164163	id-91	Low
chr1A_part1	384668496	384760526	id-92	Low
chr1A_part1	394483320	394534108	id-93	Low
chr1A_part1	401214383	401221265	id-94	High
chr1A_part1	405779222	405784477	id-95	High
chr1A_part1	409836671	409842754	id-96	High
chr1A_part1	412445844	412452584	id-97	High
chr1A_part1	412453553	412463397	id-98	High
chr1A_part1	414908239	414985875	id-99	Low
chr1A_part1	415298971	415305214	id-100	High
chr1A_part1	420937643	421001141	id-101	Low
chr1A_part1	421164496	422057275	id-102	Low
chr1A_part1	425256155	425261397	id-103	High
chr1A_part1	425261963	425273799	id-104	High
chr1A_part1	432760941	432768860	id-105	High
chr1A_part1	433208492	433464091	id-106	Low
chr1A_part1	433465614	433544783	id-107	Low
chr1A_part1	433545456	433794706	id-108	Low
chr1A_part1	435051440	435056556	id-109	High
chr1A_part1	437284081	437357581	id-110	Low
chr1A_part1	444123152	444128276	id-111	High
chr1A_part1	449175439	449180439	id-112	High
chr1A_part2	3037141	3222856	id-113	Low
chr1A_part2	11942809	12019594	id-114	Low
chr1A_part2	12401355	12475665	id-115	Low
chr1A_part2	24073313	24126307	id-116	Low
chr1A_part2	24477404	24536638	id-117	Low
chr1A_part2	25383499	25448827	id-118	Low
chr1A_part2	25627575	25678832	id-119	Low
chr1A_part2	36104269	36178404	id-120	Low
chr1A_part2	36985232	37045363	id-121	Low
chr1A_part2	37858898	37916906	id-122	Low
chr1A_part2	37982322	38037320	id-123	Low
chr1A_part2	38691366	38789727	id-124	Low
chr1A_part2	43087621	43139439	id-125	Low
chr1A_part2	43432401	43629172	id-126	Low
chr1A_part2	43717787	43848562	id-127	Low
chr1A_part2	43849609	43980626	id-128	Low
chr1A_part2	44781130	44837507	id-129	Low
chr1A_part2	44935403	45049519	id-130	Low
chr1A_part2	60690351	60760374	id-131	Low
chr1A_part2	64486746	64543196	id-132	Low
chr1A_part2	72959344	73013613	id-133	Low
chr1A_part2	73517173	73606685	id-134	Low
chr1A_part2	77003610	77101174	id-135	Low
chr1A_part2	77549148	77606491	id-136	Low
chr1A_part2	78219772	78270975	id-137	Low
chr1A_part2	79488412	79568611	id-138	Low
chr1A_part2	79594497	79663159	id-139	Low
chr1A_part2	82008433	82093130	id-140	Low
chr1A_part2	82454604	82573945	id-141	Low
chr1A_part2	83935996	83986469	id-142	Low
chr1A_part2	89811521	89820283	id-143	High
chr1A_part2	89820890	89836419	id-144	High
chr1A_part2	89843739	89851310	id-145	High
chr1A_part2	89854849	89864875	id-146	High
chr1A_part2	91980159	91991954	id-147	High
chr1A_part2	92007686	92020467	id-148	High
chr1A_part2	95087920	95173657	id-149	Low
chr1A_part2	98175739	98243814	id-150	Low
chr1A_part2	98454161	98514755	id-151	Low
chr1A_part2	98727764	98792726	id-152	Low
chr1A_part2	98995033	99056961	id-153	Low
chr1A_part2	99139824	99274689	id-154	Low
chr1A_part2	99351377	99416249	id-155	Low
chr1A_part2	99424891	99485195	id-156	Low
chr1A_part2	99805988	99960143	id-157	Low
chr1A_part2	109207923	109259647	id-158	Low
chr1A_part2	109260369	109351989	id-159	Low
chr1A_part2	109352854	109510257	id-160	Low
chr1A_part2	109510828	109637268	id-161	Low
chr1A_part2	112226649	112278887	id-162	Low
chr1A_part2	113549853	113837183	id-163	Low
chr1A_part2	115107946	115214060	id-164	Low
chr1A_part2	115214791	115292639	id-165	Low
chr1A_part2	115530759	115583937	id-166	Low
chr1A_part2	117752777	117805603	id-167	Low
chr1A_part2	117807025	117943179	id-168	Low
chr1A_part2	119261500	119324178	id-169	Low
chr1B_part1	41542	707279	id-170	Low
chr1B_part1	724004	1199277	id-171	Low
chr1B_part1	1554762	1728861	id-172	Low
chr1B_part1	1801448	1808095	id-173	High
chr1B_part1	2109949	2246183	id-174	Low
chr1B_part1	2246718	2345093	id-175	Low
chr1B_part1	3140289	3145989	id-176	High
chr1B_part1	3157451	3163139	id-177	High
chr1B_part1	3208810	3214689	id-178	High
chr1B_part1	3295642	3573170	id-179	Low
chr1B_part1	3576052	3657991	id-180	Low
chr1B_part1	3658632	3760956	id-181	Low
chr1B_part1	3777422	3873612	id-182	Low
chr1B_part1	3875242	3949582	id-183	Low
chr1B_part1	3953735	4005766	id-184	Low
chr1B_part1	4006381	4081491	id-185	Low
chr1B_part1	4085073	4151144	id-186	Low
chr1B_part1	4175092	4226844	id-187	Low
chr1B_part1	4233778	4290655	id-188	Low
chr1B_part1	4351800	4441833	id-189	Low
chr1B_part1	4526696	4591011	id-190	Low
chr1B_part1	4844155	4956678	id-191	Low
chr1B_part1	5520625	5582748	id-192	Low
chr1B_part1	5583422	5683951	id-193	Low
chr1B_part1	5695275	5967638	id-194	Low
chr1B_part1	5988230	6069729	id-195	Low
chr1B_part1	6365009	6435336	id-196	Low
chr1B_part1	6680443	6745055	id-197	Low
chr1B_part1	6877525	7034458	id-198	Low
chr1B_part1	7297216	7365089	id-199	Low
chr1B_part1	7368430	7478915	id-200	Low
chr1B_part1	7555302	7689765	id-201	Low
chr1B_part1	7716775	7849587	id-202	Low
chr1B_part1	7850683	7911769	id-203	Low
chr1B_part1	7928239	7987366	id-204	Low
chr1B_part1	8419211	8551365	id-205	Low
chr1B_part1	9628617	9640609	id-206	High
chr1B_part1	9642876	9650037	id-207	High
chr1B_part1	10134825	10204429	id-208	Low
chr1B_part1	10411944	10553706	id-209	Low
chr1B_part1	10576203	11177433	id-210	Low
chr1B_part1	11181912	11405801	id-211	Low
chr1B_part1	11890516	12058333	id-212	Low
chr1B_part1	12107491	12112544	id-213	High
chr1B_part1	12147266	12296831	id-214	Low
chr1B_part1	12409251	12572404	id-215	Low
chr1B_part1	12628643	12742796	id-216	Low
chr1B_part1	12938154	12946711	id-217	High
chr1B_part1	13351310	13425029	id-218	Low
chr1B_part1	13488954	13517377	id-219	High
chr1B_part1	13529643	13534900	id-220	High
chr1B_part1	13553792	13560764	id-221	High
chr1B_part1	13568386	13576119	id-222	High
chr1B_part1	14343487	14429884	id-223	Low
chr1B_part1	14444230	14451295	id-224	High
chr1B_part1	14459265	14466238	id-225	High
chr1B_part1	14501749	14510486	id-226	High
chr1B_part1	14531005	14604564	id-227	Low
chr1B_part1	14779188	14784308	id-228	High
chr1B_part1	14948333	15022303	id-229	Low
chr1B_part1	15299674	15365000	id-230	Low
chr1B_part1	15683961	15690418	id-231	High
chr1B_part1	15750682	15871616	id-232	Low
chr1B_part1	16239330	16302577	id-233	Low
chr1B_part1	16462185	16467415	id-234	High
chr1B_part1	16473574	16483033	id-235	High
chr1B_part1	16898314	16951380	id-236	Low
chr1B_part1	16952136	17065225	id-237	Low
chr1B_part1	17088415	17142159	id-238	Low
chr1B_part1	17148178	17242308	id-239	Low
chr1B_part1	17831484	18160187	id-240	Low
chr1B_part1	18161055	18470269	id-241	Low
chr1B_part1	18573136	18677275	id-242	Low
chr1B_part1	18686885	18874845	id-243	Low
chr1B_part1	18875458	18965998	id-244	Low
chr1B_part1	18966585	19040714	id-245	Low
chr1B_part1	19080069	19219269	id-246	Low
chr1B_part1	19566354	19632804	id-247	Low
chr1B_part1	19681903	19772839	id-248	Low
chr1B_part1	20332010	20386115	id-249	Low
chr1B_part1	20446665	20541956	id-250	Low
chr1B_part1	20868307	20967058	id-251	Low
chr1B_part1	20994746	21055651	id-252	Low
chr1B_part1	21066257	21161100	id-253	Low
chr1B_part1	21174080	21235860	id-254	Low
chr1B_part1	21274516	21281816	id-255	High
chr1B_part1	22401486	22462319	id-256	Low
chr1B_part1	22652835	22659751	id-257	High
chr1B_part1	24511368	24517620	id-258	High
chr1B_part1	24732024	24739908	id-259	High
chr1B_part1	25113321	25243780	id-260	Low
chr1B_part1	26390012	26399139	id-261	High
chr1B_part1	27354995	27360247	id-262	High
chr1B_part1	27364069	27471373	id-263	Low
chr1B_part1	27472761	27556623	id-264	Low
chr1B_part1	27557141	27660543	id-265	Low
chr1B_part1	27752250	28023994	id-266	Low
chr1B_part1	28167186	28298288	id-267	Low
chr1B_part1	28377142	28431944	id-268	Low
chr1B_part1	28511798	28523690	id-269	High
chr1B_part1	28900799	28963003	id-270	Low
chr1B_part1	29398455	29404273	id-271	High
chr1B_part1	29514745	29780307	id-272	Low
chr1B_part1	29824402	29935424	id-273	Low
chr1B_part1	29968241	30048546	id-274	Low
chr1B_part1	30066434	30187237	id-275	Low
chr1B_part1	30223822	30376503	id-276	Low
chr1B_part1	31026728	31157240	id-277	Low
chr1B_part1	31159981	31287974	id-278	Low
chr1B_part1	31322662	31732159	id-279	Low
chr1B_part1	31759449	31812365	id-280	Low
chr1B_part1	31824098	31829597	id-281	High
chr1B_part1	32426926	32432017	id-282	High
chr1B_part1	34920060	34982969	id-283	Low
chr1B_part1	35178613	35184478	id-284	High
chr1B_part1	35211412	35217899	id-285	High
chr1B_part1	35269508	35278576	id-286	High
chr1B_part1	36588529	36638672	id-287	Low
chr1B_part1	38916307	39068057	id-288	Low
chr1B_part1	39311276	39391621	id-289	Low
chr1B_part1	39447410	39509150	id-290	Low
chr1B_part1	41308610	41314309	id-291	High
chr1B_part1	42177509	42182531	id-292	High
chr1B_part1	42245104	42254308	id-293	High
chr1B_part1	42647776	42718239	id-294	Low
chr1B_part1	44727956	44798556	id-295	Low
chr1B_part1	45424670	45649154	id-296	Low
chr1B_part1	45654174	45710913	id-297	Low
chr1B_part1	45869480	45937255	id-298	Low
chr1B_part1	46050332	46104063	id-299	Low
chr1B_part1	46173960	46224285	id-300	Low
chr1B_part1	46443348	46513965	id-301	Low
chr1B_part1	46740314	46801245	id-302	Low
chr1B_part1	46978408	47130778	id-303	Low
chr1B_part1	49017533	49035524	id-304	High
chr1B_part1	49087651	49097339	id-305	High
chr1B_part1	49098068	49103068	id-306	High
chr1B_part1	49165950	49179311	id-307	High
chr1B_part1	49199122	49206255	id-308	High
chr1B_part1	49219156	49227818	id-309	High
chr1B_part1	49243993	49253062	id-310	High
chr1B_part1	49309320	49321301	id-311	High
chr1B_part1	49340538	49346577	id-312	High
chr1B_part1	49403985	49410251	id-313	High
chr1B_part1	49410880	49416547	id-314	High
chr1B_part1	49442663	49561202	id-315	Low
chr1B_part1	49561746	49612660	id-316	Low
chr1B_part1	49613421	49665142	id-317	Low
chr1B_part1	49687328	49750661	id-318	Low
chr1B_part1	49751981	49841935	id-319	Low
chr1B_part1	51141988	51226966	id-320	Low
chr1B_part1	51272206	51539303	id-321	Low
chr1B_part1	51539949	51615203	id-322	Low
chr1B_part1	51619648	52307123	id-323	Low
chr1B_part1	52308115	52404700	id-324	Low
chr1B_part1	52547636	52559968	id-325	High
chr1B_part1	57437126	57497692	id-326	Low
chr1B_part1	57616011	57621015	id-327	High
chr1B_part1	57813106	58115783	id-328	Low
chr1B_part1	58655995	58661431	id-329	High
chr1B_part1	59640514	59822762	id-330	Low
chr1B_part1	60127363	60255846	id-331	Low
chr1B_part1	60965009	61051005	id-332	Low
chr1B_part1	61097864	61103842	id-333	High
chr1B_part1	61458749	61466390	id-334	High
chr1B_part1	62060173	62194162	id-335	Low
chr1B_part1	62239842	62386595	id-336	Low
chr1B_part1	65769804	65776857	id-337	High
chr1B_part1	66365320	66371801	id-338	High
chr1B_part1	67263724	67327919	id-339	Low
chr1B_part1	71223643	71294816	id-340	Low
chr1B_part1	77273620	77278657	id-341	High
chr1B_part1	80630845	80711492	id-342	Low
chr1B_part1	83997800	84105350	id-343	Low
chr1B_part1	84169156	84289930	id-344	Low
chr1B_part1	86739929	86745260	id-345	High
chr1B_part1	89830805	89882204	id-346	Low
chr1B_part1	107683907	107689245	id-347	High
chr1B_part1	108118945	108552450	id-348	Low
chr1B_part1	121841594	121848147	id-349	High
chr1B_part1	135964203	135972835	id-350	High
chr1B_part1	165258265	165412821	id-351	Low
chr1B_part1	227592153	227599952	id-352	High
chr1B_part1	227641009	227647090	id-353	High
chr1B_part1	240834558	240886282	id-354	Low
chr1B_part1	240978326	241033343	id-355	Low
chr1B_part1	241884153	241912199	id-356	High
chr1B_part1	241916968	241922777	id-357	High
chr1B_part1	241929108	241934412	id-358	High
chr1B_part1	241935481	241941020	id-359	High
chr1B_part1	243768037	244872411	id-360	Low
chr1B_part1	253018825	253024107	id-361	High
chr1B_part1	296813897	296996326	id-362	Low
chr1B_part1	299848614	299906048	id-363	Low
chr1B_part1	301286560	301364316	id-364	Low
chr1B_part1	301399572	301473656	id-365	Low
chr1B_part1	301566869	301632217	id-366	Low
chr1B_part1	301640547	301697884	id-367	Low
chr1B_part1	301698566	301774833	id-368	Low
chr1B_part1	301843503	301998444	id-369	Low
chr1B_part1	302064813	302125091	id-370	Low
chr1B_part1	302391207	302459673	id-371	Low
chr1B_part1	305178871	305269431	id-372	Low
chr1B_part1	305302494	305415822	id-373	Low
chr1B_part1	305542898	305622510	id-374	Low
chr1B_part1	305623598	305719238	id-375	Low
chr1B_part1	305727132	305843081	id-376	Low
chr1B_part1	305875911	306062616	id-377	Low
chr1B_part1	306094182	306228217	id-378	Low
chr1B_part1	306323475	306376311	id-379	Low
chr1B_part1	306377001	306431568	id-380	Low
chr1B_part1	306515441	306571633	id-381	Low
chr1B_part1	306591519	306642497	id-382	Low
chr1B_part1	306710177	306789809	id-383	Low
chr1B_part1	306790357	306886323	id-384	Low
chr1B_part1	306939129	306998947	id-385	Low
chr1B_part1	307010939	307076820	id-386	Low
chr1B_part1	307077394	307137294	id-387	Low
chr1B_part1	307174093	307404164	id-388	Low
chr1B_part1	307482195	307606210	id-389	Low
chr1B_part1	307611336	308010159	id-390	Low
chr1B_part1	308054315	308111506	id-391	Low
chr1B_part1	308192003	308326913	id-392	Low
chr1B_part1	308384149	308437225	id-393	Low
chr1B_part1	308441524	308508943	id-394	Low
chr1B_part1	308509627	308567920	id-395	Low
chr1B_part1	308635593	308903640	id-396	Low
chr1B_part1	308910392	309116975	id-397	Low
chr1B_part1	310090359	310095511	id-398	High
chr1B_part1	310135484	310141950	id-399	High
chr1B_part1	312373284	312441336	id-400	Low
chr1B_part1	312443223	312496857	id-401	Low
chr1B_part1	313685364	313745458	id-402	Low
chr1B_part1	314584223	314635460	id-403	Low
chr1B_part1	314643744	314710994	id-404	Low
chr1B_part1	314747363	315382631	id-405	Low
chr1B_part1	315391188	315454359	id-406	Low
chr1B_part1	315536011	316298591	id-407	Low
chr1B_part1	316300613	316739263	id-408	Low
chr1B_part1	316789430	316894361	id-409	Low
chr1B_part1	316927904	317009184	id-410	Low
chr1B_part1	317013833	317080607	id-411	Low
chr1B_part1	317123912	317175310	id-412	Low
chr1B_part1	317190094	317311536	id-413	Low
chr1B_part1	317500642	317572163	id-414	Low
chr1B_part1	317587528	317791976	id-415	Low
chr1B_part1	317917645	317991443	id-416	Low
chr1B_part1	318001996	318598134	id-417	Low
chr1B_part1	318598919	320571004	id-418	Low
chr1B_part1	320571540	321251259	id-419	Low
chr1B_part1	321251815	321676330	id-420	Low
chr1B_part1	321710073	321875652	id-421	Low
chr1B_part1	321931624	322095814	id-422	Low
chr1B_part1	322119164	322277512	id-423	Low
chr1B_part1	322279636	322360216	id-424	Low
chr1B_part1	328440104	328530510	id-425	Low
chr1B_part1	328531164	328632128	id-426	Low
chr1B_part1	328882128	328942556	id-427	Low
chr1B_part1	329967328	330229664	id-428	Low
chr1B_part1	330231341	330366789	id-429	Low
chr1B_part1	331513352	331525602	id-430	High
chr1B_part1	331532027	331542132	id-431	High
chr1B_part1	336276141	336351320	id-432	Low
chr1B_part1	372423672	372474261	id-433	Low
chr1B_part1	372527673	372581088	id-434	Low
chr1B_part1	374383260	374459894	id-435	Low
chr1B_part1	382387913	382510047	id-436	Low
chr1B_part1	389013517	389020094	id-437	High
chr1B_part1	389020723	389026206	id-438	High
chr1B_part1	398460517	398510903	id-439	Low
chr1B_part1	400888382	400952015	id-440	Low
chr1B_part1	415212952	415219953	id-441	High
chr1B_part1	418265866	418343908	id-442	Low
chr1B_part1	434835869	435042030	id-443	Low
chr1B_part2	7656036	7718426	id-444	Low
chr1B_part2	13099776	13160272	id-445	Low
chr1B_part2	17315896	17417890	id-446	Low
chr1B_part2	18303700	18594830	id-447	Low
chr1B_part2	21858473	22579220	id-448	Low
chr1B_part2	22649806	22848326	id-449	Low
chr1B_part2	23078268	23179223	id-450	Low
chr1B_part2	23184896	23251658	id-451	Low
chr1B_part2	23279849	23399827	id-452	Low
chr1B_part2	23416282	23742844	id-453	Low
chr1B_part2	23743809	23853505	id-454	Low
chr1B_part2	23909918	23972163	id-455	Low
chr1B_part2	23973009	24061108	id-456	Low
chr1B_part2	39997592	40295324	id-457	Low
chr1B_part2	42672797	42733746	id-458	Low
chr1B_part2	104369721	104455190	id-459	Low
chr1B_part2	104786746	104859276	id-460	Low
chr1B_part2	104934908	104992343	id-461	Low
chr1B_part2	117229782	117284966	id-462	Low
chr1B_part2	125285437	125415255	id-463	Low
chr1B_part2	126273492	126343829	id-464	Low
chr1B_part2	126353194	126465213	id-465	Low
chr1B_part2	127465309	127524525	id-466	Low
chr1B_part2	146356171	146442599	id-467	Low
chr1B_part2	150415978	150503267	id-468	Low
chr1B_part2	156047194	156104779	id-469	Low
chr1B_part2	156173940	156297614	id-470	Low
chr1B_part2	174530120	174599509	id-471	Low
chr1B_part2	187207912	187275044	id-472	Low
chr1B_part2	187437312	187505145	id-473	Low
chr1B_part2	187530191	187580644	id-474	Low
chr1B_part2	187678288	187770760	id-475	Low
chr1B_part2	190074951	190085802	id-476	High
chr1B_part2	190090064	190095273	id-477	High
chr1B_part2	193037342	193091879	id-478	Low
chr1B_part2	193296182	193413573	id-479	Low
chr1B_part2	193452435	193912544	id-480	Low
chr1B_part2	194143799	194204330	id-481	Low
chr1B_part2	194220142	194272305	id-482	Low
chr1B_part2	194296956	194370552	id-483	Low
chr1B_part2	195433437	195444472	id-484	High
chr1B_part2	195539093	195592252	id-485	Low
chr1B_part2	197603888	197671694	id-486	Low
chr1B_part2	198677273	198762084	id-487	Low
chr1B_part2	198903975	199088160	id-488	Low
chr1B_part2	199381839	199626448	id-489	Low
chr1B_part2	199737349	199810204	id-490	Low
chr1B_part2	199810793	199934537	id-491	Low
chr1B_part2	200012827	200065782	id-492	Low
chr1B_part2	200367807	200374094	id-493	High
chr1B_part2	200378059	200604297	id-494	Low
chr1B_part2	200608644	200659177	id-495	Low
chr1B_part2	201775866	201831597	id-496	Low
chr1B_part2	202160708	202247388	id-497	Low
chr1B_part2	203375088	203463055	id-498	Low
chr1B_part2	203477083	203672045	id-499	Low
chr1B_part2	203972350	203979437	id-500	High
chr1B_part2	204126742	204215928	id-501	Low
chr1B_part2	207478265	207723208	id-502	Low
chr1B_part2	210948010	211261739	id-503	Low
chr1B_part2	211262783	211434058	id-504	Low
chr1B_part2	211443792	211744259	id-505	Low
chr1B_part2	211745035	211976622	id-506	Low
chr1B_part2	211977750	212463135	id-507	Low
chr1B_part2	212463820	212557409	id-508	Low
chr1B_part2	212847655	212959823	id-509	Low
chr1B_part2	212960325	213373953	id-510	Low
chr1B_part2	213376523	213669157	id-511	Low
chr1B_part2	213670107	213726682	id-512	Low
chr1B_part2	214550378	214793334	id-513	Low
chr1B_part2	214847373	214946033	id-514	Low
chr1B_part2	215170324	215254632	id-515	Low
chr1B_part2	216550499	216563507	id-516	High
chr1B_part2	216574730	216581182	id-517	High
chr1B_part2	216586493	216604672	id-518	High
chr1B_part2	216605236	216614350	id-519	High
chr1B_part2	220033605	220118914	id-520	Low
chr1B_part2	220119433	220190418	id-521	Low
chr1B_part2	220673969	220806681	id-522	Low
chr1B_part2	221848042	222002011	id-523	Low
chr1B_part2	222176380	222227529	id-524	Low
chr1B_part2	222238356	222324745	id-525	Low
chr1B_part2	222325353	222400782	id-526	Low
chr1B_part2	224366974	224481154	id-527	Low
chr1B_part2	224481689	224843012	id-528	Low
chr1B_part2	224843815	225296357	id-529	Low
chr1B_part2	225875853	225884117	id-530	High
chr1B_part2	225893308	225898920	id-531	High
chr1B_part2	225908938	225915413	id-532	High
chr1B_part2	225918589	225926907	id-533	High
chr1B_part2	225927988	225938240	id-534	High
chr1B_part2	225941558	225948367	id-535	High
chr1B_part2	226417269	226521374	id-536	Low
chr1B_part2	226618462	226678880	id-537	Low
chr1B_part2	227466648	227527812	id-538	Low
chr1B_part2	227599209	227817467	id-539	Low
chr1B_part2	229030141	229085139	id-540	Low
chr1B_part2	230038723	230114670	id-541	Low
chr1B_part2	231886351	231943253	id-542	Low
chr1B_part2	237071047	237180264	id-543	Low
chr1B_part2	240023103	240028762	id-544	High
chr1B_part2	241893800	241953847	id-545	Low
chr1B_part2	241962241	242023157	id-546	Low
chr1B_part2	242979139	242987215	id-547	High
chr1B_part2	243014066	243071026	id-548	Low
chr1B_part2	243111593	243224836	id-549	Low
chr1B_part2	243764898	243822372	id-550	Low
chr1B_part2	244322600	244402802	id-551	Low
chr1B_part2	244403127	244409630	id-552	High
chr1B_part2	247108205	247176689	id-553	Low
chr1B_part2	248716266	248797455	id-554	Low
chr1B_part2	250769657	250908669	id-555	Low
chr1B_part2	250960403	251056015	id-556	Low
chr1D_part1	6299	77911	id-557	Low
chr1D_part1	129176	134481	id-558	High
chr1D_part1	616504	747900	id-559	Low
chr1D_part1	748415	908117	id-560	Low
chr1D_part1	908620	1494053	id-561	Low
chr1D_part1	1494665	1795972	id-562	Low
chr1D_part1	1865185	2068738	id-563	Low
chr1D_part1	2160017	2220261	id-564	Low
chr1D_part1	3074549	3134839	id-565	Low
chr1D_part1	4523406	4528634	id-566	High
chr1D_part1	7203234	7208589	id-567	High
chr1D_part1	8479466	8543875	id-568	Low
chr1D_part1	9639802	9648528	id-569	High
chr1D_part1	9770097	9775828	id-570	High
chr1D_part1	11515838	11524279	id-571	High
chr1D_part1	11538284	11544281	id-572	High
chr1D_part1	13186973	13252759	id-573	Low
chr1D_part1	13399852	13454745	id-574	Low
chr1D_part1	13796089	13801102	id-575	High
chr1D_part1	14015311	14111514	id-576	Low
chr1D_part1	14203974	14254489	id-577	Low
chr1D_part1	14307288	14376177	id-578	Low
chr1D_part1	14500042	14555913	id-579	Low
chr1D_part1	14720970	15031379	id-580	Low
chr1D_part1	15339489	15345048	id-581	High
chr1D_part1	15789152	15871923	id-582	Low
chr1D_part1	15877316	16068916	id-583	Low
chr1D_part1	16532763	16605076	id-584	Low
chr1D_part1	17248985	17265591	id-585	High
chr1D_part1	19190529	19257230	id-586	Low
chr1D_part1	19400891	19506666	id-587	Low
chr1D_part1	19570508	19705537	id-588	Low
chr1D_part1	19733258	19797304	id-589	Low
chr1D_part1	20459180	20556877	id-590	Low
chr1D_part1	20721167	20727933	id-591	High
chr1D_part1	21091858	21143679	id-592	Low
chr1D_part1	21459553	21467378	id-593	High
chr1D_part1	21469047	21474425	id-594	High
chr1D_part1	21553640	21608939	id-595	Low
chr1D_part1	24943907	24950045	id-596	High
chr1D_part1	29884423	29889581	id-597	High
chr1D_part1	34519378	34527168	id-598	High
chr1D_part1	34533965	34543582	id-599	High
chr1D_part1	37573731	37770422	id-600	Low
chr1D_part1	40227321	40289793	id-601	Low
chr1D_part1	40290330	40470522	id-602	Low
chr1D_part1	40503099	40571591	id-603	Low
chr1D_part1	40629640	40790959	id-604	Low
chr1D_part1	41223877	41310464	id-605	Low
chr1D_part1	42069038	42130299	id-606	Low
chr1D_part1	42135987	42145912	id-607	High
chr1D_part1	43571205	43643347	id-608	Low
chr1D_part1	43718051	43810671	id-609	Low
chr1D_part1	43835021	43944044	id-610	Low
chr1D_part1	43950313	44040803	id-611	Low
chr1D_part1	44057242	44144345	id-612	Low
chr1D_part1	44179188	44251451	id-613	Low
chr1D_part1	44310115	44371543	id-614	Low
chr1D_part1	44376351	44517249	id-615	Low
chr1D_part1	44704073	44758858	id-616	Low
chr1D_part1	44867420	44919305	id-617	Low
chr1D_part1	44990211	44998678	id-618	High
chr1D_part1	45204132	45263210	id-619	Low
chr1D_part1	45336943	45392555	id-620	Low
chr1D_part1	45410020	45483085	id-621	Low
chr1D_part1	45537748	45610730	id-622	Low
chr1D_part1	45743468	45924862	id-623	Low
chr1D_part1	45925583	46092648	id-624	Low
chr1D_part1	47064168	47159166	id-625	Low
chr1D_part1	47882940	47935608	id-626	Low
chr1D_part1	48919661	48970868	id-627	Low
chr1D_part1	49276702	49329528	id-628	Low
chr1D_part1	49809436	49880724	id-629	Low
chr1D_part1	92234559	92356499	id-630	Low
chr1D_part1	156953198	156958568	id-631	High
chr1D_part1	247530029	247537009	id-632	High
chr1D_part1	312161075	312166365	id-633	High
chr1D_part1	336295222	336310637	id-634	High
chr1D_part1	336311194	336316317	id-635	High
chr1D_part1	336336177	336354856	id-636	High
chr1D_part1	336358557	336367702	id-637	High
chr1D_part1	336368428	336377433	id-638	High
chr1D_part1	412755947	412761057	id-639	High
chr1D_part1	434370429	434611440	id-640	Low
chr1D_part1	434613934	435046621	id-641	Low
chr1D_part1	439529689	439535850	id-642	High
chr1D_part1	439545739	439552135	id-643	High
chr2A_part1	1378067	1385373	id-644	High
chr2A_part1	1489479	1516299	id-645	High
chr2A_part1	2071961	2077627	id-646	High
chr2A_part1	2156033	2161599	id-647	High
chr2A_part1	2169063	2182251	id-648	High
chr2A_part1	2183452	2189738	id-649	High
chr2A_part1	2235058	2240420	id-650	High
chr2A_part1	2262578	2273148	id-651	High
chr2A_part1	2659123	2664349	id-652	High
chr2A_part1	2714530	2720212	id-653	High
chr2A_part1	3111351	3249525	id-654	Low
chr2A_part1	3251965	3323049	id-655	Low
chr2A_part1	4036391	4047589	id-656	High
chr2A_part1	5661598	5667301	id-657	High
chr2A_part1	6311050	6477033	id-658	Low
chr2A_part1	6477801	7327164	id-659	Low
chr2A_part1	7408602	7413831	id-660	High
chr2A_part1	7420987	7515090	id-661	Low
chr2A_part1	9155014	9360073	id-662	Low
chr2A_part1	9360678	9675091	id-663	Low
chr2A_part1	10199331	10425893	id-664	Low
chr2A_part1	10518897	10582707	id-665	Low
chr2A_part1	11982601	11994991	id-666	High
chr2A_part1	13106548	13117458	id-667	High
chr2A_part1	13118646	13140976	id-668	High
chr2A_part1	15223586	15334102	id-669	Low
chr2A_part1	15358718	15448759	id-670	Low
chr2A_part1	15449527	15540823	id-671	Low
chr2A_part1	15541870	15642444	id-672	Low
chr2A_part1	15642994	15724307	id-673	Low
chr2A_part1	15724933	15906439	id-674	Low
chr2A_part1	15957550	16011637	id-675	Low
chr2A_part1	16018094	16079869	id-676	Low
chr2A_part1	16127172	16260229	id-677	Low
chr2A_part1	16261718	16320253	id-678	Low
chr2A_part1	16335133	16404189	id-679	Low
chr2A_part1	16546350	16602312	id-680	Low
chr2A_part1	16882544	16960545	id-681	Low
chr2A_part1	17114360	17445978	id-682	Low
chr2A_part1	17446574	17541177	id-683	Low
chr2A_part1	17542069	17600047	id-684	Low
chr2A_part1	17739603	17861603	id-685	Low
chr2A_part1	18019651	18072194	id-686	Low
chr2A_part1	18072883	18164327	id-687	Low
chr2A_part1	18165523	18297238	id-688	Low
chr2A_part1	18297899	18352979	id-689	Low
chr2A_part1	18413313	18487614	id-690	Low
chr2A_part1	18548063	18628220	id-691	Low
chr2A_part1	18648350	18902459	id-692	Low
chr2A_part1	18912799	19044203	id-693	Low
chr2A_part1	19204178	19273745	id-694	Low
chr2A_part1	19359483	19611662	id-695	Low
chr2A_part1	19650692	19892089	id-696	Low
chr2A_part1	19948945	20236781	id-697	Low
chr2A_part1	20283735	20337874	id-698	Low
chr2A_part1	20368005	20552084	id-699	Low
chr2A_part1	20552905	20649282	id-700	Low
chr2A_part1	20649848	20726997	id-701	Low
chr2A_part1	20727736	20780281	id-702	Low
chr2A_part1	20792271	21041039	id-703	Low
chr2A_part1	21192871	21249912	id-704	Low
chr2A_part1	21453229	21466217	id-705	High
chr2A_part1	22440030	22446323	id-706	High
chr2A_part1	22446368	22656961	id-707	Low
chr2A_part1	23002308	23138881	id-708	Low
chr2A_part1	23139490	23229287	id-709	Low
chr2A_part1	23229965	23282917	id-710	Low
chr2A_part1	23366585	23373943	id-711	High
chr2A_part1	23374526	23379705	id-712	High
chr2A_part1	23461615	23469023	id-713	High
chr2A_part1	23474550	23484262	id-714	High
chr2A_part1	23541558	23547185	id-715	High
chr2A_part1	23551465	23678632	id-716	Low
chr2A_part1	23828383	23879473	id-717	Low
chr2A_part1	23892692	23898520	id-718	High
chr2A_part1	23902467	23908311	id-719	High
chr2A_part1	23940245	23948397	id-720	High
chr2A_part1	24213970	24221017	id-721	High
chr2A_part1	25208351	25213660	id-722	High
chr2A_part1	27722126	27733749	id-723	High
chr2A_part1	27737095	27748866	id-724	High
chr2A_part1	27754315	27767080	id-725	High
chr2A_part1	28516923	28523114	id-726	High
chr2A_part1	32489322	32501423	id-727	High
chr2A_part1	32501972	32513379	id-728	High
chr2A_part1	32578810	32670561	id-729	Low
chr2A_part1	32671078	32755968	id-730	Low
chr2A_part1	36027995	36033220	id-731	High
chr2A_part1	38884260	38890738	id-732	High
chr2A_part1	42501268	42609801	id-733	Low
chr2A_part1	43862936	43918021	id-734	Low
chr2A_part1	45144501	46070121	id-735	Low
chr2A_part1	46391345	46915494	id-736	Low
chr2A_part1	47182689	47355019	id-737	Low
chr2A_part1	47357500	47446088	id-738	Low
chr2A_part1	48078063	48133219	id-739	Low
chr2A_part1	49242362	49431266	id-740	Low
chr2A_part1	56517541	56522969	id-741	High
chr2A_part1	58461005	58467298	id-742	High
chr2A_part1	69324673	69330217	id-743	High
chr2A_part1	71211454	71294267	id-744	Low
chr2A_part1	71528499	71582695	id-745	Low
chr2A_part1	71636306	71792907	id-746	Low
chr2A_part1	71794904	73144403	id-747	Low
chr2A_part1	74175367	74238521	id-748	Low
chr2A_part1	74257824	74316910	id-749	Low
chr2A_part1	74458260	74524385	id-750	Low
chr2A_part1	77018931	77073125	id-751	Low
chr2A_part1	77795331	77929191	id-752	Low
chr2A_part1	79212581	79264519	id-753	Low
chr2A_part1	81661704	81667399	id-754	High
chr2A_part1	83205145	83418334	id-755	Low
chr2A_part1	83440475	83587123	id-756	Low
chr2A_part1	86432673	86437742	id-757	High
chr2A_part1	88662787	88668043	id-758	High
chr2A_part1	95021226	95027196	id-759	High
chr2A_part1	95286563	95291921	id-760	High
chr2A_part1	96196356	96358006	id-761	Low
chr2A_part1	105257962	105264003	id-762	High
chr2A_part1	107977899	107983626	id-763	High
chr2A_part1	118785936	118839848	id-764	Low
chr2A_part1	133660537	133665821	id-765	High
chr2A_part1	142423714	142429147	id-766	High
chr2A_part1	157246180	157309523	id-767	Low
chr2A_part1	160948062	161006239	id-768	Low
chr2A_part1	172202696	172208241	id-769	High
chr2A_part1	178107844	178113050	id-770	High
chr2A_part1	180989409	180994428	id-771	High
chr2A_part1	209042120	209054690	id-772	High
chr2A_part1	214496090	214501219	id-773	High
chr2A_part1	216061173	216344603	id-774	Low
chr2A_part1	218562912	218568204	id-775	High
chr2A_part1	239505680	239511773	id-776	High
chr2A_part1	245223704	245228823	id-777	High
chr2A_part1	248790632	248796438	id-778	High
chr2A_part1	258194489	258202012	id-779	High
chr2A_part1	281326756	281332437	id-780	High
chr2A_part1	291665635	291670708	id-781	High
chr2A_part1	317597255	317602718	id-782	High
chr2A_part1	335383551	335388699	id-783	High
chr2A_part1	339646149	339698084	id-784	Low
chr2A_part1	339969648	340036985	id-785	Low
chr2A_part1	367417929	367423161	id-786	High
chr2A_part1	437151936	437157764	id-787	High
chr2A_part1	459448751	459458117	id-788	High
chr2A_part1	459470835	459477786	id-789	High
chr2A_part1	459487101	459492432	id-790	High
chr2A_part1	459496543	459509984	id-791	High
chr2A_part2	21684589	21747878	id-792	Low
chr2A_part2	41903570	41909053	id-793	High
chr2A_part2	45322880	45329382	id-794	High
chr2A_part2	46978823	46983876	id-795	High
chr2A_part2	62807484	62911528	id-796	Low
chr2A_part2	98651794	98705784	id-797	Low
chr2A_part2	99742156	99797504	id-798	Low
chr2A_part2	123284448	123290971	id-799	High
chr2A_part2	123301316	123306561	id-800	High
chr2A_part2	123330382	123336084	id-801	High
chr2A_part2	142659300	142731517	id-802	Low
chr2A_part2	142736084	142789347	id-803	Low
chr2A_part2	147849907	147857154	id-804	High
chr2A_part2	156872144	156877231	id-805	High
chr2A_part2	179147466	179198633	id-806	Low
chr2A_part2	185281785	186057250	id-807	Low
chr2A_part2	206156782	206161988	id-808	High
chr2A_part2	210934793	210940395	id-809	High
chr2A_part2	227819982	227825257	id-810	High
chr2A_part2	229132992	229138468	id-811	High
chr2A_part2	229158075	229163918	id-812	High
chr2A_part2	229380857	229464269	id-813	Low
chr2A_part2	229715374	229770228	id-814	Low
chr2A_part2	232315649	232370271	id-815	Low
chr2A_part2	232378606	232463712	id-816	Low
chr2A_part2	242684211	242690783	id-817	High
chr2A_part2	246010477	246016034	id-818	High
chr2A_part2	246545670	246611559	id-819	Low
chr2A_part2	246886069	246938252	id-820	Low
chr2A_part2	246940916	247002878	id-821	Low
chr2A_part2	247061445	247122325	id-822	Low
chr2A_part2	247488959	247716966	id-823	Low
chr2A_part2	247897665	247983082	id-824	Low
chr2A_part2	248082104	248272760	id-825	Low
chr2A_part2	248284103	248386472	id-826	Low
chr2A_part2	248425512	248589126	id-827	Low
chr2A_part2	248591137	248641537	id-828	Low
chr2A_part2	250354126	250412709	id-829	Low
chr2A_part2	253979250	254045516	id-830	Low
chr2A_part2	254444963	254451629	id-831	High
chr2A_part2	266398424	266405518	id-832	High
chr2A_part2	266407169	266419842	id-833	High
chr2A_part2	266420533	266436092	id-834	High
chr2A_part2	272760451	272859916	id-835	Low
chr2A_part2	273001919	273007752	id-836	High
chr2A_part2	273027000	273185104	id-837	Low
chr2A_part2	275679023	275685288	id-838	High
chr2A_part2	275894429	275901148	id-839	High
chr2A_part2	275901727	275907963	id-840	High
chr2A_part2	277092304	277098009	id-841	High
chr2A_part2	277099466	277106742	id-842	High
chr2A_part2	277282613	277288493	id-843	High
chr2A_part2	279673494	279743981	id-844	Low
chr2A_part2	281865660	281872053	id-845	High
chr2A_part2	282771453	282840499	id-846	Low
chr2A_part2	285324606	285330177	id-847	High
chr2A_part2	285330368	285388989	id-848	Low
chr2A_part2	286773805	286835424	id-849	Low
chr2A_part2	287524556	287541233	id-850	High
chr2A_part2	288031121	288036995	id-851	High
chr2A_part2	288847719	288860979	id-852	High
chr2A_part2	288898250	288995107	id-853	Low
chr2A_part2	290632532	290645758	id-854	High
chr2A_part2	291214831	291224295	id-855	High
chr2A_part2	296306863	296376321	id-856	Low
chr2A_part2	296579957	296740788	id-857	Low
chr2A_part2	296964035	297073654	id-858	Low
chr2A_part2	297455255	297587799	id-859	Low
chr2A_part2	297589602	297708134	id-860	Low
chr2A_part2	297765100	297925846	id-861	Low
chr2A_part2	297949901	298057309	id-862	Low
chr2A_part2	298057918	298117237	id-863	Low
chr2A_part2	298131002	298188584	id-864	Low
chr2A_part2	298388188	298576876	id-865	Low
chr2A_part2	298577513	298658158	id-866	Low
chr2A_part2	298672461	298828216	id-867	Low
chr2A_part2	298921866	298928347	id-868	High
chr2A_part2	299042354	299048429	id-869	High
chr2A_part2	299049025	299054314	id-870	High
chr2A_part2	299072129	299080458	id-871	High
chr2A_part2	299149862	299165075	id-872	High
chr2A_part2	299170744	299177903	id-873	High
chr2A_part2	299182785	299189462	id-874	High
chr2A_part2	299200880	299206083	id-875	High
chr2A_part2	299298151	299305496	id-876	High
chr2A_part2	299310623	299316562	id-877	High
chr2A_part2	299387709	299394632	id-878	High
chr2A_part2	299427133	299434410	id-879	High
chr2A_part2	299448270	299453939	id-880	High
chr2A_part2	299572707	299579021	id-881	High
chr2A_part2	299592212	299643290	id-882	Low
chr2A_part2	299643851	299707104	id-883	Low
chr2A_part2	299875392	299883575	id-884	High
chr2A_part2	299908094	299915850	id-885	High
chr2A_part2	299928119	299943470	id-886	High
chr2A_part2	300124245	300131783	id-887	High
chr2A_part2	300190985	300473179	id-888	Low
chr2A_part2	300554438	300904582	id-889	Low
chr2A_part2	300915345	300992515	id-890	Low
chr2A_part2	301139046	301144911	id-891	High
chr2A_part2	301147752	301153575	id-892	High
chr2A_part2	301155963	301243111	id-893	Low
chr2A_part2	301248071	301306161	id-894	Low
chr2A_part2	301311920	301317178	id-895	High
chr2A_part2	301454409	301459607	id-896	High
chr2A_part2	301486192	301540205	id-897	Low
chr2A_part2	301713933	301718975	id-898	High
chr2A_part2	301721601	301728368	id-899	High
chr2A_part2	301948416	302167980	id-900	Low
chr2A_part2	302169126	302309158	id-901	Low
chr2A_part2	302404913	302504240	id-902	Low
chr2A_part2	302505328	302563958	id-903	Low
chr2A_part2	302804796	302875669	id-904	Low
chr2A_part2	302922559	302979483	id-905	Low
chr2A_part2	303096628	303154779	id-906	Low
chr2A_part2	303334158	303386402	id-907	Low
chr2A_part2	303479925	303489951	id-908	High
chr2A_part2	303629502	303775553	id-909	Low
chr2A_part2	303848615	303917237	id-910	Low
chr2A_part2	304218341	304326752	id-911	Low
chr2A_part2	304342262	304469612	id-912	Low
chr2A_part2	304482310	304553888	id-913	Low
chr2A_part2	304649829	304753684	id-914	Low
chr2A_part2	304761538	304767073	id-915	High
chr2A_part2	304793895	304869034	id-916	Low
chr2A_part2	304871317	304924545	id-917	Low
chr2A_part2	304931857	304937116	id-918	High
chr2A_part2	304953188	305136050	id-919	Low
chr2A_part2	305138255	305191766	id-920	Low
chr2A_part2	305374453	305379543	id-921	High
chr2A_part2	305381382	305390253	id-922	High
chr2A_part2	305419920	305426523	id-923	High
chr2A_part2	305575799	305581403	id-924	High
chr2A_part2	305599489	305609198	id-925	High
chr2A_part2	305652916	305663448	id-926	High
chr2A_part2	305663975	305673303	id-927	High
chr2A_part2	305673905	305686033	id-928	High
chr2A_part2	305721333	305728782	id-929	High
chr2A_part2	305749299	305760199	id-930	High
chr2A_part2	305826709	305834642	id-931	High
chr2A_part2	305881475	305887632	id-932	High
chr2A_part2	305930849	305936725	id-933	High
chr2A_part2	306069069	306074123	id-934	High
chr2A_part2	306074653	306080576	id-935	High
chr2A_part2	306085927	306094290	id-936	High
chr2A_part2	306097574	306107483	id-937	High
chr2A_part2	306123973	306130944	id-938	High
chr2A_part2	306165898	306170993	id-939	High
chr2A_part2	306194885	306199933	id-940	High
chr2A_part2	306237816	306247399	id-941	High
chr2A_part2	306293288	306307870	id-942	High
chr2A_part2	306352647	306563118	id-943	Low
chr2A_part2	306606238	306613789	id-944	High
chr2A_part2	306776472	306787363	id-945	High
chr2A_part2	306827011	306836640	id-946	High
chr2A_part2	306839055	306848396	id-947	High
chr2A_part2	307086689	307097107	id-948	High
chr2A_part2	307097784	307105275	id-949	High
chr2A_part2	307111346	307118394	id-950	High
chr2A_part2	307125989	307131442	id-951	High
chr2A_part2	307138137	307245929	id-952	Low
chr2A_part2	307257275	307262870	id-953	High
chr2A_part2	307322081	307328293	id-954	High
chr2A_part2	307391233	307400761	id-955	High
chr2A_part2	307523173	307528403	id-956	High
chr2A_part2	307539844	307547222	id-957	High
chr2A_part2	307548856	307556359	id-958	High
chr2A_part2	307577680	307585767	id-959	High
chr2A_part2	307589635	307595706	id-960	High
chr2A_part2	307634628	307640853	id-961	High
chr2A_part2	307711790	307720492	id-962	High
chr2A_part2	307721151	307726468	id-963	High
chr2A_part2	307868314	307875008	id-964	High
chr2A_part2	308182687	308241940	id-965	Low
chr2A_part2	308242498	308296340	id-966	Low
chr2A_part2	308353924	308546511	id-967	Low
chr2A_part2	308562484	308568330	id-968	High
chr2A_part2	308690316	308696798	id-969	High
chr2A_part2	308772608	308781256	id-970	High
chr2A_part2	308859832	308866001	id-971	High
chr2A_part2	308867036	308873109	id-972	High
chr2A_part2	308919321	308929502	id-973	High
chr2A_part2	308953840	308963741	id-974	High
chr2A_part2	308969461	308975011	id-975	High
chr2A_part2	308985287	308993557	id-976	High
chr2A_part2	309082731	309093988	id-977	High
chr2A_part2	309123203	309128998	id-978	High
chr2A_part2	309133311	309139455	id-979	High
chr2A_part2	309140050	309146128	id-980	High
chr2A_part2	309148310	309153479	id-981	High
chr2A_part2	309154054	309159058	id-982	High
chr2A_part2	309209712	309214880	id-983	High
chr2A_part2	309216125	309222874	id-984	High
chr2A_part2	309332252	309337572	id-985	High
chr2A_part2	309419392	309432722	id-986	High
chr2A_part2	309480764	309493623	id-987	High
chr2A_part2	309505839	309512466	id-988	High
chr2A_part2	309513444	309519455	id-989	High
chr2A_part2	309576875	309582404	id-990	High
chr2A_part2	309583147	309588426	id-991	High
chr2A_part2	309593665	309603179	id-992	High
chr2A_part2	309615561	309622452	id-993	High
chr2A_part2	309660799	309668718	id-994	High
chr2A_part2	309833869	309839071	id-995	High
chr2A_part2	309848457	309858192	id-996	High
chr2A_part2	309860923	309866191	id-997	High
chr2A_part2	309927141	309935863	id-998	High
chr2A_part2	309937338	309943193	id-999	High
chr2A_part2	309947592	309956027	id-1000	High
chr2A_part2	309995463	310009755	id-1001	High
chr2A_part2	310010801	310016290	id-1002	High
chr2A_part2	310021976	310030292	id-1003	High
chr2A_part2	310055363	310075268	id-1004	High
chr2A_part2	310082613	310088178	id-1005	High
chr2A_part2	310232014	310241915	id-1006	High
chr2A_part2	310301312	310309281	id-1007	High
chr2A_part2	310309995	310319936	id-1008	High
chr2A_part2	310344799	310352698	id-1009	High
chr2A_part2	310358336	310370705	id-1010	High
chr2A_part2	310403968	310410117	id-1011	High
chr2A_part2	310471211	310479434	id-1012	High
chr2A_part2	310480257	310490721	id-1013	High
chr2A_part2	310499931	310508685	id-1014	High
chr2A_part2	310538494	310544706	id-1015	High
chr2A_part2	310558616	310567666	id-1016	High
chr2A_part2	310697076	310797134	id-1017	Low
chr2A_part2	310801014	310812798	id-1018	High
chr2A_part2	310813301	310823769	id-1019	High
chr2A_part2	310836069	310843231	id-1020	High
chr2A_part2	310848773	310858569	id-1021	High
chr2A_part2	310885381	310894136	id-1022	High
chr2A_part2	310901580	310907803	id-1023	High
chr2A_part2	310995382	311000977	id-1024	High
chr2A_part2	311018540	311026597	id-1025	High
chr2A_part2	311137945	311143553	id-1026	High
chr2A_part2	311148857	311154498	id-1027	High
chr2A_part2	311328310	311339343	id-1028	High
chr2A_part2	311395989	311405528	id-1029	High
chr2A_part2	311418263	311425845	id-1030	High
chr2A_part2	311832200	311838717	id-1031	High
chr2A_part2	311854492	311860954	id-1032	High
chr2A_part2	311874414	311888198	id-1033	High
chr2A_part2	311889100	311896301	id-1034	High
chr2A_part2	311929438	311939265	id-1035	High
chr2A_part2	312056258	312066718	id-1036	High
chr2A_part2	312154668	312162050	id-1037	High
chr2A_part2	312189344	312195591	id-1038	High
chr2A_part2	312209675	312216380	id-1039	High
chr2A_part2	312254071	312261581	id-1040	High
chr2A_part2	312330776	312337046	id-1041	High
chr2A_part2	312339710	312350802	id-1042	High
chr2A_part2	312420713	312426506	id-1043	High
chr2A_part2	312465553	312471872	id-1044	High
chr2A_part2	312528049	312534462	id-1045	High
chr2A_part2	312636961	312645258	id-1046	High
chr2A_part2	312689298	312695898	id-1047	High
chr2A_part2	312729133	312734838	id-1048	High
chr2A_part2	312917252	312924921	id-1049	High
chr2A_part2	313045321	313053798	id-1050	High
chr2A_part2	313056830	313065040	id-1051	High
chr2A_part2	313147676	313153523	id-1052	High
chr2A_part2	313381253	313387335	id-1053	High
chr2A_part2	313664193	313791735	id-1054	Low
chr2A_part2	313916410	314155689	id-1055	Low
chr2A_part2	314227363	314330819	id-1056	Low
chr2A_part2	314331524	314466402	id-1057	Low
chr2A_part2	314466928	314689883	id-1058	Low
chr2A_part2	314724451	314878225	id-1059	Low
chr2A_part2	314985180	315100235	id-1060	Low
chr2A_part2	315165373	315236540	id-1061	Low
chr2A_part2	315465645	315518128	id-1062	Low
chr2A_part2	315555291	315560861	id-1063	High
chr2A_part2	315582092	315643608	id-1064	Low
chr2A_part2	316055847	316132221	id-1065	Low
chr2A_part2	316256069	316338473	id-1066	Low
chr2A_part2	316549859	316622128	id-1067	Low
chr2A_part2	316631877	316706200	id-1068	Low
chr2A_part2	316727894	316781874	id-1069	Low
chr2A_part2	316976382	317053430	id-1070	Low
chr2A_part2	317299025	317428302	id-1071	Low
chr2A_part2	317612176	317742938	id-1072	Low
chr2A_part2	317751960	317923039	id-1073	Low
chr2A_part2	318030248	318132404	id-1074	Low
chr2B_part1	111755	313448	id-1075	Low
chr2B_part1	1416385	1490599	id-1076	Low
chr2B_part1	1516594	1522943	id-1077	High
chr2B_part1	1540299	1624407	id-1078	Low
chr2B_part1	1834540	1970600	id-1079	Low
chr2B_part1	2625495	2689887	id-1080	Low
chr2B_part1	2963102	2972552	id-1081	High
chr2B_part1	4582917	4593572	id-1082	High
chr2B_part1	4595345	4603341	id-1083	High
chr2B_part1	4604014	4625750	id-1084	High
chr2B_part1	4642502	4648235	id-1085	High
chr2B_part1	4833697	4839101	id-1086	High
chr2B_part1	4863015	4988064	id-1087	Low
chr2B_part1	7049110	7056506	id-1088	High
chr2B_part1	7803362	8238969	id-1089	Low
chr2B_part1	8415127	8514603	id-1090	Low
chr2B_part1	8515331	8594984	id-1091	Low
chr2B_part1	8602181	8730601	id-1092	Low
chr2B_part1	9017742	9076244	id-1093	Low
chr2B_part1	9139099	9197020	id-1094	Low
chr2B_part1	9197865	9349407	id-1095	Low
chr2B_part1	9350069	9681851	id-1096	Low
chr2B_part1	9810877	10063536	id-1097	Low
chr2B_part1	10253803	10722039	id-1098	Low
chr2B_part1	10722708	10780978	id-1099	Low
chr2B_part1	10806153	10857870	id-1100	Low
chr2B_part1	11019110	11139012	id-1101	Low
chr2B_part1	11463391	11522704	id-1102	Low
chr2B_part1	11526397	11722812	id-1103	Low
chr2B_part1	11768619	11819099	id-1104	Low
chr2B_part1	11913172	11988610	id-1105	Low
chr2B_part1	12947856	13059031	id-1106	Low
chr2B_part1	13069759	13130172	id-1107	Low
chr2B_part1	13180131	13185346	id-1108	High
chr2B_part1	13339686	13392539	id-1109	Low
chr2B_part1	15181132	15186776	id-1110	High
chr2B_part1	15223357	15228876	id-1111	High
chr2B_part1	15243919	15250483	id-1112	High
chr2B_part1	15268034	15274851	id-1113	High
chr2B_part1	16031324	16301587	id-1114	Low
chr2B_part1	16304918	16772737	id-1115	Low
chr2B_part1	16893001	16908127	id-1116	High
chr2B_part1	17170217	17231734	id-1117	Low
chr2B_part1	17238257	17343331	id-1118	Low
chr2B_part1	17391721	17452654	id-1119	Low
chr2B_part1	17611613	17778840	id-1120	Low
chr2B_part1	17930871	18010902	id-1121	Low
chr2B_part1	18012166	18070636	id-1122	Low
chr2B_part1	18121851	18175267	id-1123	Low
chr2B_part1	18183836	18265321	id-1124	Low
chr2B_part1	18306808	18324832	id-1125	High
chr2B_part1	18407023	18501343	id-1126	Low
chr2B_part1	18732937	18799509	id-1127	Low
chr2B_part1	18802767	18929486	id-1128	Low
chr2B_part1	18958631	19039652	id-1129	Low
chr2B_part1	19617387	19807676	id-1130	Low
chr2B_part1	19881967	19964941	id-1131	Low
chr2B_part1	20354178	20367260	id-1132	High
chr2B_part1	23143325	23151862	id-1133	High
chr2B_part1	23896303	23911995	id-1134	High
chr2B_part1	23915276	23926519	id-1135	High
chr2B_part1	24149351	24201364	id-1136	Low
chr2B_part1	24250578	24258801	id-1137	High
chr2B_part1	24263865	24275150	id-1138	High
chr2B_part1	25296352	25348427	id-1139	Low
chr2B_part1	25351571	25430770	id-1140	Low
chr2B_part1	25498121	25580166	id-1141	Low
chr2B_part1	25690737	25769594	id-1142	Low
chr2B_part1	25849711	25954495	id-1143	Low
chr2B_part1	26352560	26406863	id-1144	Low
chr2B_part1	26590112	26751430	id-1145	Low
chr2B_part1	26755150	26839823	id-1146	Low
chr2B_part1	26869440	26877695	id-1147	High
chr2B_part1	27550714	27618855	id-1148	Low
chr2B_part1	29256552	29377334	id-1149	Low
chr2B_part1	30291573	30298928	id-1150	High
chr2B_part1	31482825	31543933	id-1151	Low
chr2B_part1	31827849	31835313	id-1152	High
chr2B_part1	33406854	33465991	id-1153	Low
chr2B_part1	33491021	33498377	id-1154	High
chr2B_part1	33799656	33804897	id-1155	High
chr2B_part1	34080554	34085929	id-1156	High
chr2B_part1	34283452	34291662	id-1157	High
chr2B_part1	38450458	38458171	id-1158	High
chr2B_part1	38624282	38632667	id-1159	High
chr2B_part1	38644769	38653503	id-1160	High
chr2B_part1	39973930	40062199	id-1161	Low
chr2B_part1	40667829	40722494	id-1162	Low
chr2B_part1	40911449	41090543	id-1163	Low
chr2B_part1	41186106	41247653	id-1164	Low
chr2B_part1	41850104	41856422	id-1165	High
chr2B_part1	45644556	45696786	id-1166	Low
chr2B_part1	45816714	46001528	id-1167	Low
chr2B_part1	46116459	46197861	id-1168	Low
chr2B_part1	46235891	46329175	id-1169	Low
chr2B_part1	46338287	46398542	id-1170	Low
chr2B_part1	46399325	46504107	id-1171	Low
chr2B_part1	46605318	46656785	id-1172	Low
chr2B_part1	46676631	46800560	id-1173	Low
chr2B_part1	46880700	46962775	id-1174	Low
chr2B_part1	46964015	47176053	id-1175	Low
chr2B_part1	47735905	47805515	id-1176	Low
chr2B_part1	47833628	47842337	id-1177	High
chr2B_part1	48005310	48012236	id-1178	High
chr2B_part1	50709998	50719668	id-1179	High
chr2B_part1	50730526	50746861	id-1180	High
chr2B_part1	50763223	50769851	id-1181	High
chr2B_part1	50781349	50786665	id-1182	High
chr2B_part1	58051612	58056978	id-1183	High
chr2B_part1	58721099	58727215	id-1184	High
chr2B_part1	58743285	58749929	id-1185	High
chr2B_part1	58771479	58782944	id-1186	High
chr2B_part1	58783529	58801194	id-1187	High
chr2B_part1	66255052	66311546	id-1188	Low
chr2B_part1	66750004	67075546	id-1189	Low
chr2B_part1	67402656	67489999	id-1190	Low
chr2B_part1	69705964	69756114	id-1191	Low
chr2B_part1	69846631	69930647	id-1192	Low
chr2B_part1	69931284	69982302	id-1193	Low
chr2B_part1	70548489	70618789	id-1194	Low
chr2B_part1	72437706	72499105	id-1195	Low
chr2B_part1	72500827	72570348	id-1196	Low
chr2B_part1	75717027	75772858	id-1197	Low
chr2B_part1	75773369	75832129	id-1198	Low
chr2B_part1	76078860	76816702	id-1199	Low
chr2B_part1	76927916	77030456	id-1200	Low
chr2B_part1	77031064	77175607	id-1201	Low
chr2B_part1	77202638	77262710	id-1202	Low
chr2B_part1	77325761	77383198	id-1203	Low
chr2B_part1	77384782	77443584	id-1204	Low
chr2B_part1	77806244	77901837	id-1205	Low
chr2B_part1	77985616	78073982	id-1206	Low
chr2B_part1	78074614	78819134	id-1207	Low
chr2B_part1	78873430	78956395	id-1208	Low
chr2B_part1	80204536	80255971	id-1209	Low
chr2B_part1	80557561	80624959	id-1210	Low
chr2B_part1	88847244	88909762	id-1211	Low
chr2B_part1	90060065	90182924	id-1212	Low
chr2B_part1	90788711	90910749	id-1213	Low
chr2B_part1	90911334	90995519	id-1214	Low
chr2B_part1	91124319	91130481	id-1215	High
chr2B_part1	94167067	94172181	id-1216	High
chr2B_part1	94813803	94868787	id-1217	Low
chr2B_part1	105236893	105320329	id-1218	Low
chr2B_part1	106619539	106716525	id-1219	Low
chr2B_part1	107645820	107719506	id-1220	Low
chr2B_part1	108550958	108653269	id-1221	Low
chr2B_part1	108683997	108779693	id-1222	Low
chr2B_part1	109096283	109172213	id-1223	Low
chr2B_part1	109188752	109760695	id-1224	Low
chr2B_part1	109797474	109861780	id-1225	Low
chr2B_part1	109941021	109998469	id-1226	Low
chr2B_part1	133580597	133811512	id-1227	Low
chr2B_part1	133850694	133905123	id-1228	Low
chr2B_part1	134242580	134375055	id-1229	Low
chr2B_part1	134377166	134477656	id-1230	Low
chr2B_part1	134602460	134699312	id-1231	Low
chr2B_part1	136635080	136949236	id-1232	Low
chr2B_part1	136950694	137187939	id-1233	Low
chr2B_part1	137212514	137793574	id-1234	Low
chr2B_part1	138557676	138612573	id-1235	Low
chr2B_part1	138742478	138747700	id-1236	High
chr2B_part1	139914852	140129447	id-1237	Low
chr2B_part1	140252773	140386050	id-1238	Low
chr2B_part1	140386652	140475864	id-1239	Low
chr2B_part1	140553656	140744852	id-1240	Low
chr2B_part1	140791834	140849963	id-1241	Low
chr2B_part1	140850730	141149551	id-1242	Low
chr2B_part1	141192844	141281832	id-1243	Low
chr2B_part1	141384257	141539013	id-1244	Low
chr2B_part1	142375297	142749094	id-1245	Low
chr2B_part1	142752193	142850189	id-1246	Low
chr2B_part1	147482883	147504909	id-1247	High
chr2B_part1	158767340	159208536	id-1248	Low
chr2B_part1	165287525	165405599	id-1249	Low
chr2B_part1	168121524	168525268	id-1250	Low
chr2B_part1	176034735	176095159	id-1251	Low
chr2B_part1	176315271	176366871	id-1252	Low
chr2B_part1	176414829	176692098	id-1253	Low
chr2B_part1	176752849	177198880	id-1254	Low
chr2B_part1	177216807	177365450	id-1255	Low
chr2B_part1	177366009	177547820	id-1256	Low
chr2B_part1	181213551	181349134	id-1257	Low
chr2B_part1	190222168	190228465	id-1258	High
chr2B_part1	191208734	191261788	id-1259	Low
chr2B_part1	193774507	193907014	id-1260	Low
chr2B_part1	195005445	195074313	id-1261	Low
chr2B_part1	195075068	195164359	id-1262	Low
chr2B_part1	195169697	195366569	id-1263	Low
chr2B_part1	216217232	216222600	id-1264	High
chr2B_part1	216623502	216629384	id-1265	High
chr2B_part1	234498595	234556324	id-1266	Low
chr2B_part1	234716070	234854674	id-1267	Low
chr2B_part1	235106137	235159247	id-1268	Low
chr2B_part1	238698160	238849371	id-1269	Low
chr2B_part1	243364756	243370010	id-1270	High
chr2B_part1	275314456	275321875	id-1271	High
chr2B_part1	287034279	287099537	id-1272	Low
chr2B_part1	291109351	291183353	id-1273	Low
chr2B_part1	316105311	316110341	id-1274	High
chr2B_part1	346140419	346198453	id-1275	Low
chr2B_part1	346422573	346428029	id-1276	High
chr2B_part1	367320422	367328902	id-1277	High
chr2B_part1	389713985	389719122	id-1278	High
chr2B_part1	405259363	405276151	id-1279	High
chr2B_part1	407420663	407500726	id-1280	Low
chr2B_part1	414831992	414891809	id-1281	Low
chr2B_part1	433665191	433670688	id-1282	High
chr2B_part1	446127157	447163082	id-1283	Low
chr2B_part1	453082547	453142730	id-1284	Low
chr2B_part2	5787429	5871113	id-1285	Low
chr2B_part2	6825858	6977751	id-1286	Low
chr2B_part2	23787127	23939131	id-1287	Low
chr2B_part2	23980850	24086168	id-1288	Low
chr2B_part2	79097680	79150821	id-1289	Low
chr2B_part2	79158499	79209675	id-1290	Low
chr2B_part2	82169511	82229774	id-1291	Low
chr2B_part2	94704706	94763693	id-1292	Low
chr2B_part2	106213819	106331567	id-1293	Low
chr2B_part2	106567500	106619659	id-1294	Low
chr2B_part2	106862850	106916335	id-1295	Low
chr2B_part2	120668433	120822869	id-1296	Low
chr2B_part2	120826295	121320172	id-1297	Low
chr2B_part2	121321480	121425411	id-1298	Low
chr2B_part2	121795093	121849946	id-1299	Low
chr2B_part2	131622433	131722457	id-1300	Low
chr2B_part2	133225454	133276670	id-1301	Low
chr2B_part2	158093681	158984752	id-1302	Low
chr2B_part2	159011163	159452691	id-1303	Low
chr2B_part2	160706330	160777161	id-1304	Low
chr2B_part2	161095530	161158573	id-1305	Low
chr2B_part2	161192897	161259913	id-1306	Low
chr2B_part2	163311781	163317977	id-1307	High
chr2B_part2	165426929	165656395	id-1308	Low
chr2B_part2	165659168	165781058	id-1309	Low
chr2B_part2	165838984	165953913	id-1310	Low
chr2B_part2	179428898	179697244	id-1311	Low
chr2B_part2	179702460	180236178	id-1312	Low
chr2B_part2	180237333	180356174	id-1313	Low
chr2B_part2	180367668	180473538	id-1314	Low
chr2B_part2	180474325	180953773	id-1315	Low
chr2B_part2	181240282	181295921	id-1316	Low
chr2B_part2	181311290	181374633	id-1317	Low
chr2B_part2	183501975	183507398	id-1318	High
chr2B_part2	184250575	184352942	id-1319	Low
chr2B_part2	186892729	187116104	id-1320	Low
chr2B_part2	189352994	189418489	id-1321	Low
chr2B_part2	189767665	189834715	id-1322	Low
chr2B_part2	190467092	190816849	id-1323	Low
chr2B_part2	190818351	190925976	id-1324	Low
chr2B_part2	195717100	195983527	id-1325	Low
chr2B_part2	201214733	201225720	id-1326	High
chr2B_part2	202183903	202287135	id-1327	Low
chr2B_part2	204669988	204752281	id-1328	Low
chr2B_part2	209377964	209431780	id-1329	Low
chr2B_part2	213002411	213149949	id-1330	Low
chr2B_part2	213159198	213211645	id-1331	Low
chr2B_part2	216017268	216122473	id-1332	Low
chr2B_part2	216455369	216703227	id-1333	Low
chr2B_part2	216955415	217075849	id-1334	Low
chr2B_part2	217077194	217374874	id-1335	Low
chr2B_part2	217379178	217509870	id-1336	Low
chr2B_part2	217534702	217615481	id-1337	Low
chr2B_part2	218931520	219082900	id-1338	Low
chr2B_part2	219167934	219302014	id-1339	Low
chr2B_part2	228920854	228976813	id-1340	Low
chr2B_part2	229850388	229913470	id-1341	Low
chr2B_part2	229914002	230076127	id-1342	Low
chr2B_part2	230089423	230268583	id-1343	Low
chr2B_part2	230272303	230342801	id-1344	Low
chr2B_part2	230529851	231876749	id-1345	Low
chr2B_part2	231877778	232046854	id-1346	Low
chr2B_part2	232048920	232523635	id-1347	Low
chr2B_part2	232525694	232716671	id-1348	Low
chr2B_part2	232717292	232776448	id-1349	Low
chr2B_part2	232831796	233236895	id-1350	Low
chr2B_part2	233306166	233616914	id-1351	Low
chr2B_part2	233686207	233787276	id-1352	Low
chr2B_part2	233787917	233984302	id-1353	Low
chr2B_part2	234029743	234115708	id-1354	Low
chr2B_part2	235029670	235152790	id-1355	Low
chr2B_part2	235211687	235764985	id-1356	Low
chr2B_part2	235765770	236099343	id-1357	Low
chr2B_part2	236101603	236264311	id-1358	Low
chr2B_part2	236269143	236516979	id-1359	Low
chr2B_part2	236797811	236804911	id-1360	High
chr2B_part2	237569663	237674747	id-1361	Low
chr2B_part2	237827470	237967962	id-1362	Low
chr2B_part2	238245678	238308692	id-1363	Low
chr2B_part2	238446791	238532285	id-1364	Low
chr2B_part2	238592803	238647868	id-1365	Low
chr2B_part2	238702105	238769576	id-1366	Low
chr2B_part2	238771443	238849820	id-1367	Low
chr2B_part2	239536279	239613375	id-1368	Low
chr2B_part2	240169527	240229299	id-1369	Low
chr2B_part2	240235510	240525077	id-1370	Low
chr2B_part2	240525759	240582805	id-1371	Low
chr2B_part2	240583436	240832339	id-1372	Low
chr2B_part2	242390707	242454235	id-1373	Low
chr2B_part2	243935042	244002656	id-1374	Low
chr2B_part2	245749895	245855862	id-1375	Low
chr2B_part2	245895276	245951734	id-1376	Low
chr2B_part2	250131998	250138032	id-1377	High
chr2B_part2	250495144	250502878	id-1378	High
chr2B_part2	254454761	254846325	id-1379	Low
chr2B_part2	255257980	255309271	id-1380	Low
chr2B_part2	262905555	262959167	id-1381	Low
chr2B_part2	263071935	263319441	id-1382	Low
chr2B_part2	264030803	264102838	id-1383	Low
chr2B_part2	264786234	264888584	id-1384	Low
chr2B_part2	264995290	265175555	id-1385	Low
chr2B_part2	265480447	265691405	id-1386	Low
chr2B_part2	268057766	268062864	id-1387	High
chr2B_part2	268065860	268072722	id-1388	High
chr2B_part2	268077862	268135820	id-1389	Low
chr2B_part2	268143711	268149014	id-1390	High
chr2B_part2	268178503	268274807	id-1391	Low
chr2B_part2	268276978	268445667	id-1392	Low
chr2B_part2	268880445	269103334	id-1393	Low
chr2B_part2	269825531	269908074	id-1394	Low
chr2B_part2	269916664	270045061	id-1395	Low
chr2B_part2	270047236	270111181	id-1396	Low
chr2B_part2	271727282	271835723	id-1397	Low
chr2B_part2	274494268	274960739	id-1398	Low
chr2B_part2	276309187	276407967	id-1399	Low
chr2B_part2	279862439	279961255	id-1400	Low
chr2B_part2	279978145	280423452	id-1401	Low
chr2B_part2	280425295	280494229	id-1402	Low
chr2B_part2	280835212	280906466	id-1403	Low
chr2B_part2	280908627	280981763	id-1404	Low
chr2B_part2	283686411	283746173	id-1405	Low
chr2B_part2	285887836	285961426	id-1406	Low
chr2B_part2	286321076	286506356	id-1407	Low
chr2B_part2	291301466	291616054	id-1408	Low
chr2B_part2	301844533	301928544	id-1409	Low
chr2B_part2	301940135	302113941	id-1410	Low
chr2B_part2	302124230	302228669	id-1411	Low
chr2B_part2	303476815	303482208	id-1412	High
chr2B_part2	303797072	303847317	id-1413	Low
chr2B_part2	303848898	303913812	id-1414	Low
chr2B_part2	303915015	303994845	id-1415	Low
chr2B_part2	304000060	304176413	id-1416	Low
chr2B_part2	304378902	304467101	id-1417	Low
chr2B_part2	304471845	304576309	id-1418	Low
chr2B_part2	304723102	304817002	id-1419	Low
chr2B_part2	304935269	305040142	id-1420	Low
chr2B_part2	305040696	305155003	id-1421	Low
chr2B_part2	305170286	305310008	id-1422	Low
chr2B_part2	305378229	305447384	id-1423	Low
chr2B_part2	305590136	305677955	id-1424	Low
chr2B_part2	305680745	305838606	id-1425	Low
chr2B_part2	305885560	305943478	id-1426	Low
chr2B_part2	305957742	306056405	id-1427	Low
chr2B_part2	306137799	306221816	id-1428	Low
chr2B_part2	307806663	307933771	id-1429	Low
chr2B_part2	308025997	308034809	id-1430	High
chr2B_part2	308035326	308048620	id-1431	High
chr2B_part2	308114545	308488206	id-1432	Low
chr2B_part2	309997383	310112328	id-1433	Low
chr2B_part2	310112869	310229885	id-1434	Low
chr2B_part2	310443778	310621079	id-1435	Low
chr2B_part2	310899917	311315545	id-1436	Low
chr2B_part2	312375386	312465574	id-1437	Low
chr2B_part2	312469309	312575576	id-1438	Low
chr2B_part2	312964473	313017662	id-1439	Low
chr2B_part2	313536731	313794668	id-1440	Low
chr2B_part2	314477473	314538244	id-1441	Low
chr2B_part2	314585106	314670204	id-1442	Low
chr2B_part2	314787457	314792575	id-1443	High
chr2B_part2	315617984	315676412	id-1444	Low
chr2B_part2	316260386	316266008	id-1445	High
chr2B_part2	316301833	316312543	id-1446	High
chr2B_part2	316325413	316333101	id-1447	High
chr2B_part2	317876699	317940044	id-1448	Low
chr2B_part2	318198295	318269375	id-1449	Low
chr2B_part2	318595159	318603125	id-1450	High
chr2B_part2	318652390	318703432	id-1451	Low
chr2B_part2	318921687	318972850	id-1452	Low
chr2B_part2	318988622	319193751	id-1453	Low
chr2B_part2	319362894	319463796	id-1454	Low
chr2B_part2	319488874	319623070	id-1455	Low
chr2B_part2	319627775	319765192	id-1456	Low
chr2B_part2	320286015	320341409	id-1457	Low
chr2B_part2	320345513	320502439	id-1458	Low
chr2B_part2	322215159	322276211	id-1459	Low
chr2B_part2	322388565	322533861	id-1460	Low
chr2B_part2	322559030	322852738	id-1461	Low
chr2B_part2	323004037	323055847	id-1462	Low
chr2B_part2	323334181	323389443	id-1463	Low
chr2B_part2	323765266	323854054	id-1464	Low
chr2B_part2	323953187	324050061	id-1465	Low
chr2B_part2	325108921	325119790	id-1466	High
chr2B_part2	325569341	325747456	id-1467	Low
chr2B_part2	325749926	325822707	id-1468	Low
chr2B_part2	325988107	325994749	id-1469	High
chr2B_part2	326020426	326029737	id-1470	High
chr2B_part2	326032615	326038139	id-1471	High
chr2B_part2	326039211	326050084	id-1472	High
chr2B_part2	326167063	326269946	id-1473	Low
chr2B_part2	326536533	326588654	id-1474	Low
chr2B_part2	326798955	326894094	id-1475	Low
chr2B_part2	326932681	327299641	id-1476	Low
chr2B_part2	327656054	327810838	id-1477	Low
chr2B_part2	327812244	327870644	id-1478	Low
chr2B_part2	327887405	328071608	id-1479	Low
chr2B_part2	328943968	328951071	id-1480	High
chr2B_part2	328959056	328966676	id-1481	High
chr2B_part2	330814676	330819724	id-1482	High
chr2B_part2	335808602	335866692	id-1483	Low
chr2B_part2	336504055	336563920	id-1484	Low
chr2B_part2	340094594	340108168	id-1485	High
chr2B_part2	340314973	340566809	id-1486	Low
chr2B_part2	340577021	340739098	id-1487	Low
chr2B_part2	340878345	340929602	id-1488	Low
chr2B_part2	340930224	341032901	id-1489	Low
chr2B_part2	341045464	341151021	id-1490	Low
chr2B_part2	341193841	341306583	id-1491	Low
chr2B_part2	341307168	341523323	id-1492	Low
chr2B_part2	341527370	341810066	id-1493	Low
chr2B_part2	341810646	342018382	id-1494	Low
chr2B_part2	342131574	342204799	id-1495	Low
chr2B_part2	342266232	342272268	id-1496	High
chr2B_part2	342318418	342326290	id-1497	High
chr2B_part2	342334937	342340658	id-1498	High
chr2B_part2	342380179	342491137	id-1499	Low
chr2B_part2	342491707	342547356	id-1500	Low
chr2B_part2	342613345	342845401	id-1501	Low
chr2B_part2	342856154	343111687	id-1502	Low
chr2B_part2	343226004	343304167	id-1503	Low
chr2B_part2	343312031	343519525	id-1504	Low
chr2B_part2	343520180	343573038	id-1505	Low
chr2B_part2	343588384	343686207	id-1506	Low
chr2B_part2	343686949	343784013	id-1507	Low
chr2B_part2	343798742	343908163	id-1508	Low
chr2B_part2	343963442	344050383	id-1509	Low
chr2B_part2	344052612	344115310	id-1510	Low
chr2B_part2	344115947	344177825	id-1511	Low
chr2B_part2	344178443	344319200	id-1512	Low
chr2B_part2	344320313	344370675	id-1513	Low
chr2B_part2	344508200	344596125	id-1514	Low
chr2B_part2	344658913	344710916	id-1515	Low
chr2B_part2	344773996	344837987	id-1516	Low
chr2B_part2	344925830	345160089	id-1517	Low
chr2B_part2	345174006	345232674	id-1518	Low
chr2B_part2	345233246	345384627	id-1519	Low
chr2B_part2	345412526	345503394	id-1520	Low
chr2B_part2	345506048	345607690	id-1521	Low
chr2B_part2	345608618	345739349	id-1522	Low
chr2B_part2	345929614	346031394	id-1523	Low
chr2B_part2	346165082	346215436	id-1524	Low
chr2B_part2	346239368	346312799	id-1525	Low
chr2B_part2	346428429	346511613	id-1526	Low
chr2B_part2	346512139	346600848	id-1527	Low
chr2B_part2	346601435	346806578	id-1528	Low
chr2B_part2	346844425	346904115	id-1529	Low
chr2B_part2	346973417	347033547	id-1530	Low
chr2B_part2	347040720	347477255	id-1531	Low
chr2B_part2	347478963	347531689	id-1532	Low
chr2B_part2	347567602	347674836	id-1533	Low
chr2B_part2	347678814	347788492	id-1534	Low
chr2B_part2	347821750	347934626	id-1535	Low
chr2B_part2	347945022	348002241	id-1536	Low
chr2D_part1	1517075	1523474	id-1537	High
chr2D_part1	2687211	2693109	id-1538	High
chr2D_part1	9373092	9502748	id-1539	Low
chr2D_part1	13623773	13630757	id-1540	High
chr2D_part1	13634543	13640317	id-1541	High
chr2D_part1	13906247	13912775	id-1542	High
chr2D_part1	13937390	13945864	id-1543	High
chr2D_part1	14687799	14692998	id-1544	High
chr2D_part1	14699969	14708976	id-1545	High
chr2D_part1	14712300	14726528	id-1546	High
chr2D_part1	15028715	15115012	id-1547	Low
chr2D_part1	15375775	15382652	id-1548	High
chr2D_part1	15527119	15582976	id-1549	Low
chr2D_part1	15958820	15964262	id-1550	High
chr2D_part1	16125263	16134146	id-1551	High
chr2D_part1	16252788	16344405	id-1552	Low
chr2D_part1	17171728	17178260	id-1553	High
chr2D_part1	17657041	17760733	id-1554	Low
chr2D_part1	18145750	18150806	id-1555	High
chr2D_part1	19231678	19238475	id-1556	High
chr2D_part1	19686570	19841116	id-1557	Low
chr2D_part1	19937146	20133606	id-1558	Low
chr2D_part1	20194923	20259740	id-1559	Low
chr2D_part1	20383049	20617946	id-1560	Low
chr2D_part1	21001943	21015149	id-1561	High
chr2D_part1	21032189	21161127	id-1562	Low
chr2D_part1	21196946	21251011	id-1563	Low
chr2D_part1	21251804	21413772	id-1564	Low
chr2D_part1	21414412	21504144	id-1565	Low
chr2D_part1	21690958	21784696	id-1566	Low
chr2D_part1	21912777	21931275	id-1567	High
chr2D_part1	21931791	21940903	id-1568	High
chr2D_part1	22238094	22244369	id-1569	High
chr2D_part1	22244951	22256162	id-1570	High
chr2D_part1	22949636	22956725	id-1571	High
chr2D_part1	23659950	23665601	id-1572	High
chr2D_part1	25326708	25331738	id-1573	High
chr2D_part1	29165344	29172888	id-1574	High
chr2D_part1	29840333	29846036	id-1575	High
chr2D_part1	37922674	37928838	id-1576	High
chr2D_part1	48561546	48568446	id-1577	High
chr2D_part1	62312986	62369913	id-1578	Low
chr2D_part1	62406005	62543431	id-1579	Low
chr2D_part1	80229761	80235432	id-1580	High
chr2D_part1	82843684	82849321	id-1581	High
chr2D_part1	82860845	82866048	id-1582	High
chr2D_part1	91403882	91410641	id-1583	High
chr2D_part1	91411308	91417086	id-1584	High
chr2D_part1	96816697	96828837	id-1585	High
chr2D_part1	96829693	96834959	id-1586	High
chr2D_part1	96923788	96934325	id-1587	High
chr2D_part1	96941119	96946737	id-1588	High
chr2D_part1	110843968	110854023	id-1589	High
chr2D_part1	112183459	112188516	id-1590	High
chr2D_part1	118373226	118524591	id-1591	Low
chr2D_part1	133276689	133282914	id-1592	High
chr2D_part1	141476203	141481496	id-1593	High
chr2D_part1	262759429	262764768	id-1594	High
chr2D_part1	288623849	288629495	id-1595	High
chr2D_part1	305627681	305635357	id-1596	High
chr2D_part1	313020152	313025205	id-1597	High
chr2D_part1	376021512	376026755	id-1598	High
chr2D_part1	423530039	423535665	id-1599	High
chr2D_part2	71614104	71619749	id-1600	High
chr2D_part2	71934082	71943612	id-1601	High
chr2D_part2	137950293	138077019	id-1602	Low
chr2D_part2	138896874	138956244	id-1603	Low
chr2D_part2	139792553	140221886	id-1604	Low
chr2D_part2	140563917	140908537	id-1605	Low
chr2D_part2	140909061	141161785	id-1606	Low
chr2D_part2	142687485	143109901	id-1607	Low
chr2D_part2	144029340	144131585	id-1608	Low
chr2D_part2	144539798	144673376	id-1609	Low
chr2D_part2	145784861	145979376	id-1610	Low
chr2D_part2	146583746	146699756	id-1611	Low
chr2D_part2	147743441	147803992	id-1612	Low
chr2D_part2	155359306	155412363	id-1613	Low
chr2D_part2	156326350	156470809	id-1614	Low
chr2D_part2	156501555	156552037	id-1615	Low
chr2D_part2	156667640	156823510	id-1616	Low
chr2D_part2	156990988	157095634	id-1617	Low
chr2D_part2	157517679	157615475	id-1618	Low
chr2D_part2	173367362	173582536	id-1619	Low
chr2D_part2	173592355	173731659	id-1620	Low
chr2D_part2	173883229	173971582	id-1621	Low
chr2D_part2	173989148	174227952	id-1622	Low
chr2D_part2	174317268	174377487	id-1623	Low
chr2D_part2	174395598	174509374	id-1624	Low
chr2D_part2	174509919	174705192	id-1625	Low
chr2D_part2	174706162	175210003	id-1626	Low
chr2D_part2	175226394	175914769	id-1627	Low
chr2D_part2	175925758	176165821	id-1628	Low
chr2D_part2	176215350	176397749	id-1629	Low
chr2D_part2	176432078	176509021	id-1630	Low
chr2D_part2	176595913	176888244	id-1631	Low
chr2D_part2	176898957	177409997	id-1632	Low
chr2D_part2	177410542	177464080	id-1633	Low
chr2D_part2	177527205	177703759	id-1634	Low
chr2D_part2	177752556	177825593	id-1635	Low
chr2D_part2	177826290	177942644	id-1636	Low
chr2D_part2	178025185	178078659	id-1637	Low
chr2D_part2	178099091	178543766	id-1638	Low
chr2D_part2	178547893	178619473	id-1639	Low
chr2D_part2	178619990	178764438	id-1640	Low
chr2D_part2	178765754	178901467	id-1641	Low
chr2D_part2	178904031	178973033	id-1642	Low
chr2D_part2	178977179	179267108	id-1643	Low
chr2D_part2	179268951	179353594	id-1644	Low
chr2D_part2	179387833	179532769	id-1645	Low
chr2D_part2	179562111	179653942	id-1646	Low
chr2D_part2	179679107	179762817	id-1647	Low
chr2D_part2	179802525	179880230	id-1648	Low
chr2D_part2	179910981	180000451	id-1649	Low
chr2D_part2	180039799	180118612	id-1650	Low
chr2D_part2	180122489	180200569	id-1651	Low
chr2D_part2	180201269	180263055	id-1652	Low
chr2D_part2	180263668	180706599	id-1653	Low
chr2D_part2	180800483	180961925	id-1654	Low
chr2D_part2	180962526	181101963	id-1655	Low
chr2D_part2	181104660	181371954	id-1656	Low
chr2D_part2	181372726	181501560	id-1657	Low
chr2D_part2	181553299	181741006	id-1658	Low
chr2D_part2	181741551	182069810	id-1659	Low
chr2D_part2	182070394	182121146	id-1660	Low
chr2D_part2	182126812	182331858	id-1661	Low
chr2D_part2	182332393	182595137	id-1662	Low
chr2D_part2	182595678	183052248	id-1663	Low
chr2D_part2	183053290	183151737	id-1664	Low
chr2D_part2	183152367	183222399	id-1665	Low
chr2D_part2	183234754	183395295	id-1666	Low
chr2D_part2	183396029	183559807	id-1667	Low
chr2D_part2	183560312	183738667	id-1668	Low
chr2D_part2	183739401	184149953	id-1669	Low
chr2D_part2	184150491	184232676	id-1670	Low
chr2D_part2	184262036	185089274	id-1671	Low
chr2D_part2	185089846	185221979	id-1672	Low
chr2D_part2	185298370	185894694	id-1673	Low
chr2D_part2	185905526	186149049	id-1674	Low
chr2D_part2	186168874	186226343	id-1675	Low
chr2D_part2	186241953	186329847	id-1676	Low
chr2D_part2	186330373	186417386	id-1677	Low
chr2D_part2	186685015	186771620	id-1678	Low
chr2D_part2	186855761	186907694	id-1679	Low
chr2D_part2	186908353	187115467	id-1680	Low
chr2D_part2	187117168	187373891	id-1681	Low
chr2D_part2	187374819	187612518	id-1682	Low
chr2D_part2	187622926	188442216	id-1683	Low
chr2D_part2	188442752	188614359	id-1684	Low
chr2D_part2	189518574	189631759	id-1685	Low
chr3A_part1	269314	371201	id-1686	Low
chr3A_part1	431542	534071	id-1687	Low
chr3A_part1	534604	609434	id-1688	Low
chr3A_part1	677097	1031017	id-1689	Low
chr3A_part1	1055509	1120687	id-1690	Low
chr3A_part1	1123584	1270311	id-1691	Low
chr3A_part1	1499894	1506908	id-1692	High
chr3A_part1	1624443	1708906	id-1693	Low
chr3A_part1	1962871	5884781	id-1694	Low
chr3A_part1	5969020	5975845	id-1695	High
chr3A_part1	6690361	6789215	id-1696	Low
chr3A_part1	6826921	6889047	id-1697	Low
chr3A_part1	6900423	7015692	id-1698	Low
chr3A_part1	7016442	7078757	id-1699	Low
chr3A_part1	7658130	7711355	id-1700	Low
chr3A_part1	7959349	8081530	id-1701	Low
chr3A_part1	8976138	8981741	id-1702	High
chr3A_part1	9082380	9087856	id-1703	High
chr3A_part1	10592594	10674060	id-1704	Low
chr3A_part1	10680891	10818419	id-1705	Low
chr3A_part1	10818922	10940607	id-1706	Low
chr3A_part1	10946002	11001650	id-1707	Low
chr3A_part1	11026242	11117480	id-1708	Low
chr3A_part1	11125052	11235418	id-1709	Low
chr3A_part1	11269089	11353235	id-1710	Low
chr3A_part1	11468189	11473254	id-1711	High
chr3A_part1	11474356	11551472	id-1712	Low
chr3A_part1	12642937	12770198	id-1713	Low
chr3A_part1	13534739	13544992	id-1714	High
chr3A_part1	15944977	15954333	id-1715	High
chr3A_part1	15955769	15964538	id-1716	High
chr3A_part1	15992915	15998601	id-1717	High
chr3A_part1	16581768	16601412	id-1718	High
chr3A_part1	17889964	17896109	id-1719	High
chr3A_part1	18142284	18150943	id-1720	High
chr3A_part1	18151713	18163524	id-1721	High
chr3A_part1	18665161	18718302	id-1722	Low
chr3A_part1	18820263	18827381	id-1723	High
chr3A_part1	18828495	18838969	id-1724	High
chr3A_part1	20485712	20491874	id-1725	High
chr3A_part1	22673986	22733172	id-1726	Low
chr3A_part1	25198147	25206183	id-1727	High
chr3A_part1	27426089	27431215	id-1728	High
chr3A_part1	28152640	28159448	id-1729	High
chr3A_part1	30553615	30559010	id-1730	High
chr3A_part1	33964427	33969858	id-1731	High
chr3A_part1	33980251	34005364	id-1732	High
chr3A_part1	35060830	35124165	id-1733	Low
chr3A_part1	37265980	37274188	id-1734	High
chr3A_part1	40857469	40867412	id-1735	High
chr3A_part1	47120845	47244622	id-1736	Low
chr3A_part1	47522195	47528283	id-1737	High
chr3A_part1	48777814	48875315	id-1738	Low
chr3A_part1	49006949	49065485	id-1739	Low
chr3A_part1	50728087	50733184	id-1740	High
chr3A_part1	51612778	51718247	id-1741	Low
chr3A_part1	52210761	52322456	id-1742	Low
chr3A_part1	52492189	52545953	id-1743	Low
chr3A_part1	52671140	52837567	id-1744	Low
chr3A_part1	53034556	53177508	id-1745	Low
chr3A_part1	54879604	54929660	id-1746	Low
chr3A_part1	54934401	54939505	id-1747	High
chr3A_part1	55563419	55615033	id-1748	Low
chr3A_part1	56145507	56211909	id-1749	Low
chr3A_part1	56776668	56851319	id-1750	Low
chr3A_part1	57003183	57011876	id-1751	High
chr3A_part1	67199699	67253377	id-1752	Low
chr3A_part1	69760281	70139028	id-1753	Low
chr3A_part1	72521549	72579307	id-1754	Low
chr3A_part1	121246977	121252355	id-1755	High
chr3A_part1	121294357	121304178	id-1756	High
chr3A_part1	121388830	121393927	id-1757	High
chr3A_part1	130841850	130847094	id-1758	High
chr3A_part1	133066574	133523222	id-1759	Low
chr3A_part1	140269279	140368827	id-1760	Low
chr3A_part1	140369402	140481696	id-1761	Low
chr3A_part1	214126617	214134411	id-1762	High
chr3A_part1	248963329	248969320	id-1763	High
chr3A_part1	327051028	327060090	id-1764	High
chr3A_part1	330049483	330056873	id-1765	High
chr3A_part1	330059211	330065346	id-1766	High
chr3A_part1	330068455	330075408	id-1767	High
chr3A_part1	330078740	330086317	id-1768	High
chr3A_part1	330101771	330123695	id-1769	High
chr3A_part1	330137216	330151157	id-1770	High
chr3A_part1	342035167	342040190	id-1771	High
chr3A_part1	370696930	370702240	id-1772	High
chr3A_part1	387296660	387301712	id-1773	High
chr3A_part1	387303793	387311686	id-1774	High
chr3A_part1	387394359	387401499	id-1775	High
chr3A_part1	387417314	387424511	id-1776	High
chr3A_part1	387453466	387458840	id-1777	High
chr3A_part1	397439008	397448495	id-1778	High
chr3A_part1	397452294	397458875	id-1779	High
chr3A_part1	397468196	397487378	id-1780	High
chr3A_part1	397509830	397515122	id-1781	High
chr3A_part1	397515924	397521736	id-1782	High
chr3A_part1	397523726	397552543	id-1783	High
chr3A_part1	408790429	408801544	id-1784	High
chr3A_part1	408802412	408810585	id-1785	High
chr3A_part1	408841352	408847167	id-1786	High
chr3A_part1	427766322	427771386	id-1787	High
chr3A_part2	33101701	33159609	id-1788	Low
chr3A_part2	57275776	57352305	id-1789	Low
chr3A_part2	74255098	74305318	id-1790	Low
chr3A_part2	78599445	78662197	id-1791	Low
chr3A_part2	89254568	89544111	id-1792	Low
chr3A_part2	108908314	109069639	id-1793	Low
chr3A_part2	112281400	112356095	id-1794	Low
chr3A_part2	121901784	121962421	id-1795	Low
chr3A_part2	124276564	124363093	id-1796	Low
chr3A_part2	170088900	170140310	id-1797	Low
chr3A_part2	170147261	170241520	id-1798	Low
chr3A_part2	170347642	170398836	id-1799	Low
chr3A_part2	174561426	174567868	id-1800	High
chr3A_part2	176730028	176736420	id-1801	High
chr3A_part2	178981590	179032527	id-1802	Low
chr3A_part2	196204397	196268334	id-1803	Low
chr3A_part2	197421608	197474942	id-1804	Low
chr3A_part2	198389414	198465721	id-1805	Low
chr3A_part2	199034403	199085418	id-1806	Low
chr3A_part2	199146293	199198179	id-1807	Low
chr3A_part2	209842892	209920020	id-1808	Low
chr3A_part2	214023031	214030247	id-1809	High
chr3A_part2	217650470	217667134	id-1810	High
chr3A_part2	220929947	220995446	id-1811	Low
chr3A_part2	235708973	235762291	id-1812	Low
chr3A_part2	236150540	236227865	id-1813	Low
chr3A_part2	237634861	237640850	id-1814	High
chr3A_part2	241802741	241809598	id-1815	High
chr3A_part2	245547412	245598434	id-1816	Low
chr3A_part2	245647201	245666224	id-1817	High
chr3A_part2	246242567	246247660	id-1818	High
chr3A_part2	253622161	253687837	id-1819	Low
chr3A_part2	256836084	256960138	id-1820	Low
chr3A_part2	260449673	260456411	id-1821	High
chr3A_part2	260475273	260480580	id-1822	High
chr3A_part2	261164239	261173398	id-1823	High
chr3A_part2	264150233	264205918	id-1824	Low
chr3A_part2	265545374	265632414	id-1825	Low
chr3A_part2	265738161	265830830	id-1826	Low
chr3A_part2	265893208	266119172	id-1827	Low
chr3A_part2	266138187	266265175	id-1828	Low
chr3A_part2	266606687	266673233	id-1829	Low
chr3A_part2	266834322	266929362	id-1830	Low
chr3A_part2	267824560	267830785	id-1831	High
chr3A_part2	268092405	268099963	id-1832	High
chr3A_part2	268100511	268106602	id-1833	High
chr3A_part2	271257084	271266128	id-1834	High
chr3A_part2	273063037	273076399	id-1835	High
chr3A_part2	273204784	273212848	id-1836	High
chr3A_part2	273213383	273220141	id-1837	High
chr3A_part2	275887575	275940913	id-1838	Low
chr3A_part2	276214939	276223862	id-1839	High
chr3A_part2	276323547	276489872	id-1840	Low
chr3A_part2	277529338	277540231	id-1841	High
chr3A_part2	282022637	282033118	id-1842	High
chr3A_part2	282038882	282044716	id-1843	High
chr3A_part2	282895320	282950494	id-1844	Low
chr3A_part2	283787934	283796523	id-1845	High
chr3A_part2	284047637	284126662	id-1846	Low
chr3A_part2	284140784	284217449	id-1847	Low
chr3A_part2	284219741	284604071	id-1848	Low
chr3A_part2	284644533	284747433	id-1849	Low
chr3A_part2	284760049	284814615	id-1850	Low
chr3A_part2	284854503	285013087	id-1851	Low
chr3A_part2	285766719	285828000	id-1852	Low
chr3A_part2	288689912	288767903	id-1853	Low
chr3A_part2	288769026	288779209	id-1854	High
chr3A_part2	289890800	289955753	id-1855	Low
chr3A_part2	290901159	290963005	id-1856	Low
chr3A_part2	291104545	291154852	id-1857	Low
chr3A_part2	291163859	291169031	id-1858	High
chr3A_part2	291169691	291175624	id-1859	High
chr3A_part2	291219540	291397950	id-1860	Low
chr3A_part2	292599629	292651441	id-1861	Low
chr3A_part2	292706501	292782851	id-1862	Low
chr3A_part2	292980379	293050359	id-1863	Low
chr3A_part2	293203964	293417033	id-1864	Low
chr3A_part2	293652552	293738297	id-1865	Low
chr3A_part2	293834912	293921600	id-1866	Low
chr3A_part2	293931817	294131400	id-1867	Low
chr3A_part2	294176510	294236903	id-1868	Low
chr3A_part2	294263513	294666076	id-1869	Low
chr3A_part2	295392449	295562207	id-1870	Low
chr3A_part2	295562836	295721218	id-1871	Low
chr3A_part2	296602784	296733640	id-1872	Low
chr3B_part1	1095281	1157527	id-1873	Low
chr3B_part1	1345734	1415414	id-1874	Low
chr3B_part1	2965500	3100191	id-1875	Low
chr3B_part1	3141744	3204936	id-1876	Low
chr3B_part1	3658167	3739257	id-1877	Low
chr3B_part1	3881997	3957022	id-1878	Low
chr3B_part1	4965027	5056786	id-1879	Low
chr3B_part1	5235948	5433366	id-1880	Low
chr3B_part1	5990260	6071287	id-1881	Low
chr3B_part1	6182300	6244519	id-1882	Low
chr3B_part1	7751805	7813299	id-1883	Low
chr3B_part1	7875229	7931629	id-1884	Low
chr3B_part1	8136693	8336514	id-1885	Low
chr3B_part1	9409075	9444383	id-1886	High
chr3B_part1	9451977	9460940	id-1887	High
chr3B_part1	9782777	9915477	id-1888	Low
chr3B_part1	11737512	11923042	id-1889	Low
chr3B_part1	12411235	12633408	id-1890	Low
chr3B_part1	12636297	13105145	id-1891	Low
chr3B_part1	13150382	13242768	id-1892	Low
chr3B_part1	13243601	13401894	id-1893	Low
chr3B_part1	14105973	14111482	id-1894	High
chr3B_part1	14250383	14343291	id-1895	Low
chr3B_part1	14534526	14826836	id-1896	Low
chr3B_part1	14836924	14933247	id-1897	Low
chr3B_part1	14934189	14992248	id-1898	Low
chr3B_part1	15177394	15182676	id-1899	High
chr3B_part1	15184505	15242602	id-1900	Low
chr3B_part1	15243111	15453944	id-1901	Low
chr3B_part1	18026670	18138565	id-1902	Low
chr3B_part1	18139109	18216960	id-1903	Low
chr3B_part1	18217552	18397079	id-1904	Low
chr3B_part1	18570759	18647544	id-1905	Low
chr3B_part1	24610981	24687647	id-1906	Low
chr3B_part1	25804755	26109809	id-1907	Low
chr3B_part1	26166086	26356189	id-1908	Low
chr3B_part1	26432929	26489781	id-1909	Low
chr3B_part1	27054171	27162743	id-1910	Low
chr3B_part1	29152315	29328275	id-1911	Low
chr3B_part1	29530180	29603677	id-1912	Low
chr3B_part1	29630110	29687811	id-1913	Low
chr3B_part1	29890787	29947213	id-1914	Low
chr3B_part1	30007118	30080983	id-1915	Low
chr3B_part1	30120119	30198034	id-1916	Low
chr3B_part1	30336497	30407351	id-1917	Low
chr3B_part1	32808174	32939937	id-1918	Low
chr3B_part1	32940797	33076999	id-1919	Low
chr3B_part1	33141503	33259720	id-1920	Low
chr3B_part1	34565584	34648816	id-1921	Low
chr3B_part1	34909422	34972891	id-1922	Low
chr3B_part1	35071484	35126329	id-1923	Low
chr3B_part1	35153707	35208822	id-1924	Low
chr3B_part1	35211905	35281626	id-1925	Low
chr3B_part1	35689675	35802128	id-1926	Low
chr3B_part1	36563183	36615038	id-1927	Low
chr3B_part1	38313521	38365907	id-1928	Low
chr3B_part1	41087396	41140569	id-1929	Low
chr3B_part1	43740350	43819286	id-1930	Low
chr3B_part1	43837090	43943699	id-1931	Low
chr3B_part1	43988286	44047273	id-1932	Low
chr3B_part1	45366074	45518189	id-1933	Low
chr3B_part1	45729860	45823666	id-1934	Low
chr3B_part1	45824365	46021108	id-1935	Low
chr3B_part1	46104802	46267208	id-1936	Low
chr3B_part1	46285753	46365030	id-1937	Low
chr3B_part1	46365833	46461879	id-1938	Low
chr3B_part1	49424633	49671478	id-1939	Low
chr3B_part1	51022661	51142361	id-1940	Low
chr3B_part1	51976936	52642696	id-1941	Low
chr3B_part1	52891761	53194759	id-1942	Low
chr3B_part1	53814700	53946549	id-1943	Low
chr3B_part1	54353740	54418582	id-1944	Low
chr3B_part1	54797898	54865230	id-1945	Low
chr3B_part1	54865760	54991995	id-1946	Low
chr3B_part1	54992874	55096617	id-1947	Low
chr3B_part1	55133972	55211935	id-1948	Low
chr3B_part1	55212689	55366668	id-1949	Low
chr3B_part1	59527006	59533181	id-1950	High
chr3B_part1	60630326	60636084	id-1951	High
chr3B_part1	62986266	63109417	id-1952	Low
chr3B_part1	63120514	63339536	id-1953	Low
chr3B_part1	68088795	68146081	id-1954	Low
chr3B_part1	69460612	69603459	id-1955	Low
chr3B_part1	70911871	70965832	id-1956	Low
chr3B_part1	70981210	71117085	id-1957	Low
chr3B_part1	71184935	71306762	id-1958	Low
chr3B_part1	71586671	71646882	id-1959	Low
chr3B_part1	80428702	80496345	id-1960	Low
chr3B_part1	82940089	83201970	id-1961	Low
chr3B_part1	89591313	89672940	id-1962	Low
chr3B_part1	119395622	119400877	id-1963	High
chr3B_part1	121036149	121136625	id-1964	Low
chr3B_part1	123884431	123985468	id-1965	Low
chr3B_part1	124377325	124430753	id-1966	Low
chr3B_part1	124823377	124874366	id-1967	Low
chr3B_part1	124936331	125134390	id-1968	Low
chr3B_part1	125134926	125197659	id-1969	Low
chr3B_part1	128375486	128557495	id-1970	Low
chr3B_part1	134631754	134754919	id-1971	Low
chr3B_part1	134755814	134816593	id-1972	Low
chr3B_part1	134832717	134883670	id-1973	Low
chr3B_part1	135388385	135467216	id-1974	Low
chr3B_part1	138001905	138052500	id-1975	Low
chr3B_part1	148553961	148604446	id-1976	Low
chr3B_part1	154187453	154206808	id-1977	High
chr3B_part1	168275243	168680406	id-1978	Low
chr3B_part1	169830652	170069695	id-1979	Low
chr3B_part1	170070233	170592369	id-1980	Low
chr3B_part1	170593002	170994494	id-1981	Low
chr3B_part1	171024528	171308008	id-1982	Low
chr3B_part1	171308628	171589573	id-1983	Low
chr3B_part1	212870997	212928840	id-1984	Low
chr3B_part1	214287020	214420252	id-1985	Low
chr3B_part1	214452174	214504684	id-1986	Low
chr3B_part1	214719225	214939274	id-1987	Low
chr3B_part1	215139483	215283199	id-1988	Low
chr3B_part1	217682992	217741720	id-1989	Low
chr3B_part1	218182583	218233660	id-1990	Low
chr3B_part1	218298782	218385014	id-1991	Low
chr3B_part1	218393465	218520928	id-1992	Low
chr3B_part1	218521498	218622551	id-1993	Low
chr3B_part1	218655252	218745645	id-1994	Low
chr3B_part1	218886626	218940381	id-1995	Low
chr3B_part1	219025399	219146934	id-1996	Low
chr3B_part1	219176752	219279632	id-1997	Low
chr3B_part1	219619059	219704097	id-1998	Low
chr3B_part1	219908705	219977496	id-1999	Low
chr3B_part1	220179408	220257825	id-2000	Low
[truncated: 4,044 more rows]
