# Supplementary material for: DAWN: a resource for yielding insights into the diversity among wheat genomes
Source: BMC Genomics. 2018 Dec 17;19:941. doi: 10.1186/s12864-018-5228-2 (PMC6296097; doi:10.1186/s12864-018-5228-2)
Supplement: Supplementary file 6 — ZIP file containing BED5 format files of high and low read coverage regions. BED5 format file for each WGS accession. The score column (5th column) indicates if the feature (row) represents a region which has >2*SD above (High) or below (Low) the mean read coverage. (ZIP 1455 kb) [file 12864_2018_5228_MOESM6_ESM.zip › read_coverage_high_low/Wyalkatchem.realigned.bam.bw.high_low.bed]

chr1A_part1	2379237	2386771	id-1	High
chr1A_part1	2845873	2851481	id-2	High
chr1A_part1	5505023	5604658	id-3	Low
chr1A_part1	5605175	5995653	id-4	Low
chr1A_part1	6002317	6156571	id-5	Low
chr1A_part1	6157162	6296176	id-6	Low
chr1A_part1	7678047	7683861	id-7	High
chr1A_part1	9152318	9163674	id-8	High
chr1A_part1	11617578	11622905	id-9	High
chr1A_part1	12919879	13083714	id-10	Low
chr1A_part1	13101273	13191387	id-11	Low
chr1A_part1	13350006	13415857	id-12	Low
chr1A_part1	13638279	13644732	id-13	High
chr1A_part1	14169665	14175671	id-14	High
chr1A_part1	14851543	14857394	id-15	High
chr1A_part1	15011209	15063169	id-16	Low
chr1A_part1	15083864	15143477	id-17	Low
chr1A_part1	15232549	15315659	id-18	Low
chr1A_part1	15354396	15418177	id-19	Low
chr1A_part1	15550532	15685803	id-20	Low
chr1A_part1	15693110	15838978	id-21	Low
chr1A_part1	15978696	16032446	id-22	Low
chr1A_part1	16042770	16190801	id-23	Low
chr1A_part1	16298600	16372515	id-24	Low
chr1A_part1	16551943	16838393	id-25	Low
chr1A_part1	17011198	17018490	id-26	High
chr1A_part1	18287518	18293148	id-27	High
chr1A_part1	19131004	19138219	id-28	High
chr1A_part1	19146350	19234067	id-29	Low
chr1A_part1	21074310	21102119	id-30	High
chr1A_part1	21103964	21109820	id-31	High
chr1A_part1	21244586	21253968	id-32	High
chr1A_part1	22119889	22188484	id-33	Low
chr1A_part1	22362932	22371365	id-34	High
chr1A_part1	27636666	27710880	id-35	Low
chr1A_part1	28051264	28111723	id-36	Low
chr1A_part1	28114378	28191812	id-37	Low
chr1A_part1	28267277	28353663	id-38	Low
chr1A_part1	28365503	28374122	id-39	High
chr1A_part1	29822242	29876450	id-40	Low
chr1A_part1	34714911	34720269	id-41	High
chr1A_part1	38842315	38851010	id-42	High
chr1A_part1	38852131	38866076	id-43	High
chr1A_part1	39513312	39563623	id-44	Low
chr1A_part1	41070334	41075798	id-45	High
chr1A_part1	41518770	41524446	id-46	High
chr1A_part1	41950794	42006406	id-47	Low
chr1A_part1	44118116	44169309	id-48	Low
chr1A_part1	46591574	46768545	id-49	Low
chr1A_part1	52068715	52139915	id-50	Low
chr1A_part1	67017612	67025146	id-51	High
chr1A_part1	70549155	70554169	id-52	High
chr1A_part1	81914264	81922968	id-53	High
chr1A_part1	89654034	89659223	id-54	High
chr1A_part1	99709892	99721167	id-55	High
chr1A_part1	99729395	99735637	id-56	High
chr1A_part1	99742256	99748723	id-57	High
chr1A_part1	102926235	102931460	id-58	High
chr1A_part1	115052274	115058241	id-59	High
chr1A_part1	128033563	128048390	id-60	High
chr1A_part1	128155549	128162199	id-61	High
chr1A_part1	128182817	128190757	id-62	High
chr1A_part1	128213167	128221333	id-63	High
chr1A_part1	128225050	128230784	id-64	High
chr1A_part1	128231761	128239690	id-65	High
chr1A_part1	152792932	152798054	id-66	High
chr1A_part1	169647655	169653112	id-67	High
chr1A_part1	169931312	169937385	id-68	High
chr1A_part1	174163931	174169437	id-69	High
chr1A_part1	177425674	177432706	id-70	High
chr1A_part1	177454382	177468274	id-71	High
chr1A_part1	177469048	177492132	id-72	High
chr1A_part1	177506304	177511414	id-73	High
chr1A_part1	177513121	177522732	id-74	High
chr1A_part1	177523279	177532795	id-75	High
chr1A_part1	177533456	177539513	id-76	High
chr1A_part1	189917545	189922823	id-77	High
chr1A_part1	197104715	197110187	id-78	High
chr1A_part1	208706419	208713571	id-79	High
chr1A_part1	221770838	221781014	id-80	High
chr1A_part1	238879688	238885306	id-81	High
chr1A_part1	255701728	255713143	id-82	High
chr1A_part1	256375467	256381670	id-83	High
chr1A_part1	260000487	260051085	id-84	Low
chr1A_part1	306299368	306304820	id-85	High
chr1A_part1	319461120	319466450	id-86	High
chr1A_part1	319477062	319483701	id-87	High
chr1A_part1	323998525	324056579	id-88	Low
chr1A_part1	332253753	332309081	id-89	Low
chr1A_part1	355495668	355505790	id-90	High
chr1A_part1	372987421	373247685	id-91	Low
chr1A_part1	382112161	382188776	id-92	Low
chr1A_part1	383072473	383190346	id-93	Low
chr1A_part1	383191771	383724101	id-94	Low
chr1A_part1	383724897	384164133	id-95	Low
chr1A_part1	384666203	384716261	id-96	Low
chr1A_part1	387639780	387644791	id-97	High
chr1A_part1	409836446	409842532	id-98	High
chr1A_part1	412446403	412452555	id-99	High
chr1A_part1	412453950	412463185	id-100	High
chr1A_part1	414909185	414985886	id-101	Low
chr1A_part1	421164496	422056937	id-102	Low
chr1A_part1	425262427	425276015	id-103	High
chr1A_part1	433209097	433544783	id-104	Low
chr1A_part1	433545474	433800920	id-105	Low
chr1A_part1	437293731	437357634	id-106	Low
chr1A_part1	448232561	448237955	id-107	High
chr1A_part1	448260015	448265958	id-108	High
chr1A_part2	3036909	3221047	id-109	Low
chr1A_part2	11942422	11998312	id-110	Low
chr1A_part2	36087224	36151322	id-111	Low
chr1A_part2	43470370	43679759	id-112	Low
chr1A_part2	43718159	43846869	id-113	Low
chr1A_part2	43849380	43980256	id-114	Low
chr1A_part2	44781221	44836517	id-115	Low
chr1A_part2	44938897	45008374	id-116	Low
chr1A_part2	60690485	60760039	id-117	Low
chr1A_part2	63267396	63339430	id-118	Low
chr1A_part2	63341807	63417456	id-119	Low
chr1A_part2	73517177	73606685	id-120	Low
chr1A_part2	77549265	77606756	id-121	Low
chr1A_part2	78219737	78272829	id-122	Low
chr1A_part2	78453695	78513115	id-123	Low
chr1A_part2	81283568	81334811	id-124	Low
chr1A_part2	82008814	82109971	id-125	Low
chr1A_part2	82454604	82569020	id-126	Low
chr1A_part2	88256743	88307757	id-127	Low
chr1A_part2	88319812	88872156	id-128	Low
chr1A_part2	89123051	89502172	id-129	Low
chr1A_part2	93296176	93364590	id-130	Low
chr1A_part2	93377198	93443325	id-131	Low
chr1A_part2	95111233	95175534	id-132	Low
chr1A_part2	96415627	96528102	id-133	Low
chr1A_part2	96528604	96593768	id-134	Low
chr1A_part2	98727994	98796748	id-135	Low
chr1A_part2	99000611	99056034	id-136	Low
chr1A_part2	99151962	99273921	id-137	Low
chr1A_part2	99351713	99416094	id-138	Low
chr1A_part2	99423979	99485195	id-139	Low
chr1A_part2	99801575	99960010	id-140	Low
chr1A_part2	109207923	109259461	id-141	Low
chr1A_part2	109260369	109637264	id-142	Low
chr1A_part2	112226747	112278902	id-143	Low
chr1A_part2	113559932	113666505	id-144	Low
chr1A_part2	113668529	113738199	id-145	Low
chr1A_part2	113740382	113837489	id-146	Low
chr1A_part2	115040746	115220276	id-147	Low
chr1A_part2	115220803	115292632	id-148	Low
chr1A_part2	115531076	115583956	id-149	Low
chr1A_part2	117752879	117943181	id-150	Low
chr1A_part2	119261500	119324178	id-151	Low
chr1B_part1	6072	436969	id-152	Low
chr1B_part1	437974	706704	id-153	Low
chr1B_part1	724004	786030	id-154	Low
chr1B_part1	789547	1199277	id-155	Low
chr1B_part1	1554762	1728843	id-156	Low
chr1B_part1	1801139	1808101	id-157	High
chr1B_part1	2109949	2246179	id-158	Low
chr1B_part1	2246718	2341775	id-159	Low
chr1B_part1	3208749	3215021	id-160	High
chr1B_part1	3295642	3572900	id-161	Low
chr1B_part1	3576163	3657671	id-162	Low
chr1B_part1	3658462	3760956	id-163	Low
chr1B_part1	3777424	3872686	id-164	Low
chr1B_part1	3875913	3949583	id-165	Low
chr1B_part1	3953770	4081416	id-166	Low
chr1B_part1	4085036	4151072	id-167	Low
chr1B_part1	4175065	4227694	id-168	Low
chr1B_part1	4353225	4441833	id-169	Low
chr1B_part1	4535958	4590881	id-170	Low
chr1B_part1	4853645	4908676	id-171	Low
chr1B_part1	5520411	5582868	id-172	Low
chr1B_part1	5583422	5683934	id-173	Low
chr1B_part1	5695286	5874325	id-174	Low
chr1B_part1	5875906	5967592	id-175	Low
chr1B_part1	5989288	6069729	id-176	Low
chr1B_part1	6365346	6435336	id-177	Low
chr1B_part1	6680439	6744348	id-178	Low
chr1B_part1	6877540	7034480	id-179	Low
chr1B_part1	7297994	7365079	id-180	Low
chr1B_part1	7368433	7476195	id-181	Low
chr1B_part1	7557072	7689575	id-182	Low
chr1B_part1	7716782	7848041	id-183	Low
chr1B_part1	7850799	7911753	id-184	Low
chr1B_part1	7928361	7987391	id-185	Low
chr1B_part1	8001580	8174420	id-186	Low
chr1B_part1	8419484	8551714	id-187	Low
chr1B_part1	8782586	8788995	id-188	High
chr1B_part1	8790750	8796185	id-189	High
chr1B_part1	10219719	10271374	id-190	Low
chr1B_part1	10411772	10553706	id-191	Low
chr1B_part1	10576200	10944594	id-192	Low
chr1B_part1	10945234	11176162	id-193	Low
chr1B_part1	11221120	11328749	id-194	Low
chr1B_part1	11407917	11514921	id-195	Low
chr1B_part1	11515465	11634227	id-196	Low
chr1B_part1	11635821	11707043	id-197	Low
chr1B_part1	11708667	11858370	id-198	Low
chr1B_part1	11936492	12101965	id-199	Low
chr1B_part1	12128270	12328713	id-200	Low
chr1B_part1	12410166	12724170	id-201	Low
chr1B_part1	12784426	12942854	id-202	Low
chr1B_part1	13020171	13428815	id-203	Low
chr1B_part1	13437363	13499841	id-204	Low
chr1B_part1	13544183	13617321	id-205	Low
chr1B_part1	13711359	13772632	id-206	Low
chr1B_part1	13893267	13968489	id-207	Low
chr1B_part1	13970111	14023422	id-208	Low
chr1B_part1	14170399	14283620	id-209	Low
chr1B_part1	14289152	14432583	id-210	Low
chr1B_part1	14459497	14466236	id-211	High
chr1B_part1	14531324	14606394	id-212	Low
chr1B_part1	14692071	14770255	id-213	Low
chr1B_part1	15107235	15159825	id-214	Low
chr1B_part1	15298611	15375244	id-215	Low
chr1B_part1	15451042	15527370	id-216	Low
chr1B_part1	15584826	15715825	id-217	Low
chr1B_part1	15749160	15871585	id-218	Low
chr1B_part1	15894007	16044950	id-219	Low
chr1B_part1	16045453	16188302	id-220	Low
chr1B_part1	16239330	16302329	id-221	Low
chr1B_part1	16323393	16402304	id-222	Low
chr1B_part1	16527793	16605239	id-223	Low
chr1B_part1	16707154	16766624	id-224	Low
chr1B_part1	16952794	17013647	id-225	Low
chr1B_part1	17088439	17142160	id-226	Low
chr1B_part1	17148178	17241300	id-227	Low
chr1B_part1	17388476	17464846	id-228	Low
chr1B_part1	17503561	17515272	id-229	High
chr1B_part1	17642749	17693822	id-230	Low
chr1B_part1	17797224	17891594	id-231	Low
chr1B_part1	17896623	17963738	id-232	Low
chr1B_part1	17966963	18088694	id-233	Low
chr1B_part1	18124309	18213338	id-234	Low
chr1B_part1	18214125	18358248	id-235	Low
chr1B_part1	18421652	18563733	id-236	Low
chr1B_part1	18585487	18686913	id-237	Low
chr1B_part1	18690001	18868806	id-238	Low
chr1B_part1	18868886	18874373	id-239	High
chr1B_part1	18966846	19035213	id-240	Low
chr1B_part1	19081112	19312269	id-241	Low
chr1B_part1	19314109	20046249	id-242	Low
chr1B_part1	20102672	20164855	id-243	Low
chr1B_part1	20176338	20312074	id-244	Low
chr1B_part1	20312579	20454416	id-245	Low
chr1B_part1	20455333	20553611	id-246	Low
chr1B_part1	20751706	20833856	id-247	Low
chr1B_part1	20859979	21277025	id-248	Low
chr1B_part1	21358643	21451212	id-249	Low
chr1B_part1	21451883	21881323	id-250	Low
chr1B_part1	21882384	21936365	id-251	Low
chr1B_part1	22321431	22560172	id-252	Low
chr1B_part1	22654661	22664342	id-253	High
chr1B_part1	22722571	22860858	id-254	Low
chr1B_part1	22981987	23047574	id-255	Low
chr1B_part1	23222756	23347665	id-256	Low
chr1B_part1	23601553	23672653	id-257	Low
chr1B_part1	23682711	23776844	id-258	Low
chr1B_part1	25113317	25239880	id-259	Low
chr1B_part1	25596051	25601364	id-260	High
chr1B_part1	27293891	27299824	id-261	High
chr1B_part1	27364066	27472186	id-262	Low
chr1B_part1	27472969	27558778	id-263	Low
chr1B_part1	27559309	27639682	id-264	Low
chr1B_part1	27752525	28023982	id-265	Low
chr1B_part1	28168630	28300553	id-266	Low
chr1B_part1	28377142	28431944	id-267	Low
chr1B_part1	28507208	28526063	id-268	High
chr1B_part1	28851094	28905499	id-269	Low
chr1B_part1	28906309	28986118	id-270	Low
chr1B_part1	29034761	29041222	id-271	High
chr1B_part1	29513410	29780307	id-272	Low
chr1B_part1	29824402	29935340	id-273	Low
chr1B_part1	29968220	30048588	id-274	Low
chr1B_part1	30066434	30165721	id-275	Low
chr1B_part1	30223861	30294995	id-276	Low
chr1B_part1	30295511	30348441	id-277	Low
chr1B_part1	30408776	30536474	id-278	Low
chr1B_part1	30551982	30644869	id-279	Low
chr1B_part1	31026728	31157240	id-280	Low
chr1B_part1	31161989	31227065	id-281	Low
chr1B_part1	31227827	31287974	id-282	Low
chr1B_part1	31322730	31374474	id-283	Low
chr1B_part1	31375721	31739164	id-284	Low
chr1B_part1	31759450	31812365	id-285	Low
chr1B_part1	35208810	35218065	id-286	High
chr1B_part1	35237132	35250630	id-287	High
chr1B_part1	38916306	39065551	id-288	Low
chr1B_part1	39808089	39813844	id-289	High
chr1B_part1	41308616	41314107	id-290	High
chr1B_part1	42245165	42254308	id-291	High
chr1B_part1	43123100	43128460	id-292	High
chr1B_part1	44467804	44472894	id-293	High
chr1B_part1	44481559	44486680	id-294	High
chr1B_part1	44488505	44496569	id-295	High
chr1B_part1	44497373	44506756	id-296	High
chr1B_part1	44512581	44520389	id-297	High
chr1B_part1	44727937	44798946	id-298	Low
chr1B_part1	45424750	45649038	id-299	Low
chr1B_part1	45654343	45710670	id-300	Low
chr1B_part1	46225938	46232018	id-301	High
chr1B_part1	47216449	47503979	id-302	Low
chr1B_part1	47636640	47981309	id-303	Low
chr1B_part1	47982442	48057878	id-304	Low
chr1B_part1	48058449	48263997	id-305	Low
chr1B_part1	48279577	48412870	id-306	Low
chr1B_part1	48489611	48697534	id-307	Low
chr1B_part1	48781883	48843184	id-308	Low
chr1B_part1	49020805	49087401	id-309	Low
chr1B_part1	49111295	49168546	id-310	Low
chr1B_part1	49171031	49436438	id-311	Low
chr1B_part1	49437442	49664669	id-312	Low
chr1B_part1	49691205	49750705	id-313	Low
chr1B_part1	49766329	49841935	id-314	Low
chr1B_part1	51143076	51271429	id-315	Low
chr1B_part1	51272206	51403608	id-316	Low
chr1B_part1	51404349	51539700	id-317	Low
chr1B_part1	51621751	51630544	id-318	High
chr1B_part1	60966631	61051111	id-319	Low
chr1B_part1	61098536	61105294	id-320	High
chr1B_part1	61458903	61466200	id-321	High
chr1B_part1	62060257	62193918	id-322	Low
chr1B_part1	62286351	62418640	id-323	Low
chr1B_part1	64128492	64133963	id-324	High
chr1B_part1	65769821	65776944	id-325	High
chr1B_part1	66350442	66356310	id-326	High
chr1B_part1	66365269	66371407	id-327	High
chr1B_part1	76735762	76743930	id-328	High
chr1B_part1	76831543	76837249	id-329	High
chr1B_part1	76846057	76853972	id-330	High
chr1B_part1	76870674	76875740	id-331	High
chr1B_part1	76915306	76922742	id-332	High
chr1B_part1	76927900	76934002	id-333	High
chr1B_part1	76945026	76950888	id-334	High
chr1B_part1	76975060	76980327	id-335	High
chr1B_part1	76991603	76997581	id-336	High
chr1B_part1	77022989	77034373	id-337	High
chr1B_part1	77048017	77059830	id-338	High
chr1B_part1	77070153	77075425	id-339	High
chr1B_part1	77076085	77083261	id-340	High
chr1B_part1	77084179	77091332	id-341	High
chr1B_part1	95847554	95852611	id-342	High
chr1B_part1	107683545	107688818	id-343	High
chr1B_part1	119997085	120003243	id-344	High
chr1B_part1	124017316	126924718	id-345	Low
chr1B_part1	126925225	129155578	id-346	Low
chr1B_part1	129214795	129370224	id-347	Low
chr1B_part1	129379259	129479080	id-348	Low
chr1B_part1	135965039	135972673	id-349	High
chr1B_part1	150129435	150137135	id-350	High
chr1B_part1	165258265	165413092	id-351	Low
chr1B_part1	173147386	173152695	id-352	High
chr1B_part1	179631498	179637792	id-353	High
chr1B_part1	210670610	210675662	id-354	High
chr1B_part1	241884420	241892355	id-355	High
chr1B_part1	241894915	241900351	id-356	High
chr1B_part1	241929183	241941376	id-357	High
chr1B_part1	244444919	244498819	id-358	Low
chr1B_part1	253018873	253024113	id-359	High
chr1B_part1	258382651	258387751	id-360	High
chr1B_part1	269284175	269292001	id-361	High
chr1B_part1	296813924	296951271	id-362	Low
chr1B_part1	297128374	297189906	id-363	Low
chr1B_part1	301285656	301364286	id-364	Low
chr1B_part1	301566520	301632770	id-365	Low
chr1B_part1	301710193	301775867	id-366	Low
chr1B_part1	301855843	301975377	id-367	Low
chr1B_part1	302245137	302296069	id-368	Low
chr1B_part1	302391343	302459431	id-369	Low
chr1B_part1	305180652	305269431	id-370	Low
chr1B_part1	305303134	305415822	id-371	Low
chr1B_part1	305545114	305622224	id-372	Low
chr1B_part1	305624184	305719223	id-373	Low
chr1B_part1	305757921	305842990	id-374	Low
chr1B_part1	305930293	306012508	id-375	Low
chr1B_part1	306094182	306228217	id-376	Low
chr1B_part1	306288517	306374138	id-377	Low
chr1B_part1	306451330	306507728	id-378	Low
chr1B_part1	306515502	306569598	id-379	Low
chr1B_part1	306589334	306642376	id-380	Low
chr1B_part1	306711850	306787875	id-381	Low
chr1B_part1	306803724	306865666	id-382	Low
chr1B_part1	306939312	306998947	id-383	Low
chr1B_part1	307011106	307076827	id-384	Low
chr1B_part1	307077475	307137295	id-385	Low
chr1B_part1	307174096	307403961	id-386	Low
chr1B_part1	307482194	307597059	id-387	Low
chr1B_part1	307611473	307710441	id-388	Low
chr1B_part1	307711135	307811595	id-389	Low
chr1B_part1	307812407	307976266	id-390	Low
chr1B_part1	308054331	308111387	id-391	Low
chr1B_part1	308192326	308326180	id-392	Low
chr1B_part1	308442409	308508707	id-393	Low
chr1B_part1	308638605	308903092	id-394	Low
chr1B_part1	308910633	309114669	id-395	Low
chr1B_part1	309115213	309165655	id-396	Low
chr1B_part1	317500884	317572192	id-397	Low
chr1B_part1	317587553	317642949	id-398	Low
chr1B_part1	317643508	317791825	id-399	Low
chr1B_part1	317918753	317991332	id-400	Low
chr1B_part1	318000925	318381633	id-401	Low
chr1B_part1	318382328	318545557	id-402	Low
chr1B_part1	318546132	319409341	id-403	Low
chr1B_part1	319419247	320370484	id-404	Low
chr1B_part1	320371049	321190653	id-405	Low
chr1B_part1	321191288	321250798	id-406	Low
chr1B_part1	321286730	321429997	id-407	Low
chr1B_part1	321430739	321674251	id-408	Low
chr1B_part1	321710073	321875621	id-409	Low
chr1B_part1	322023962	322095814	id-410	Low
chr1B_part1	322118984	322277512	id-411	Low
chr1B_part1	322287896	322360557	id-412	Low
chr1B_part1	326916650	326922714	id-413	High
chr1B_part1	328440327	328632118	id-414	Low
chr1B_part1	336275954	336351285	id-415	Low
chr1B_part1	337287138	337346457	id-416	Low
chr1B_part1	337469041	337692607	id-417	Low
chr1B_part1	337693711	337807328	id-418	Low
chr1B_part1	345494788	345501332	id-419	High
chr1B_part1	352100609	352105836	id-420	High
chr1B_part1	359498527	359504513	id-421	High
chr1B_part1	362021882	362027539	id-422	High
chr1B_part1	362558536	362564111	id-423	High
chr1B_part1	366502437	366507704	id-424	High
chr1B_part1	371873032	371879085	id-425	High
chr1B_part1	372389459	372394700	id-426	High
chr1B_part1	372988106	372993970	id-427	High
chr1B_part1	389007984	389090341	id-428	Low
chr1B_part1	393596782	393601826	id-429	High
chr1B_part1	393857859	393863104	id-430	High
chr1B_part1	398460517	398510760	id-431	Low
chr1B_part1	415212821	415219689	id-432	High
chr1B_part1	418266258	418343959	id-433	Low
chr1B_part1	428093883	428102832	id-434	High
chr1B_part1	434835725	435042030	id-435	Low
chr1B_part2	3891224	3897405	id-436	High
chr1B_part2	7656107	7717911	id-437	Low
chr1B_part2	17316023	17417890	id-438	Low
chr1B_part2	18303705	18407894	id-439	Low
chr1B_part2	18447415	18593281	id-440	Low
chr1B_part2	21858473	22578626	id-441	Low
chr1B_part2	22649806	22831049	id-442	Low
chr1B_part2	23078250	23173039	id-443	Low
chr1B_part2	23185672	23251375	id-444	Low
chr1B_part2	23323844	23396290	id-445	Low
chr1B_part2	23415638	23612532	id-446	Low
chr1B_part2	23655664	23743008	id-447	Low
chr1B_part2	23743813	23853505	id-448	Low
chr1B_part2	23910116	23965149	id-449	Low
chr1B_part2	23974608	24059227	id-450	Low
chr1B_part2	39997296	40289233	id-451	Low
chr1B_part2	42672996	42726694	id-452	Low
chr1B_part2	104788127	104864347	id-453	Low
chr1B_part2	104869872	105105375	id-454	Low
chr1B_part2	105186774	105296146	id-455	Low
chr1B_part2	105298872	105409702	id-456	Low
chr1B_part2	117231097	117284912	id-457	Low
chr1B_part2	123099477	123442538	id-458	Low
chr1B_part2	126358766	126444262	id-459	Low
chr1B_part2	127465465	127524524	id-460	Low
chr1B_part2	128519237	129009943	id-461	Low
chr1B_part2	129010580	129251734	id-462	Low
chr1B_part2	131638097	131717061	id-463	Low
chr1B_part2	132094633	132101334	id-464	High
chr1B_part2	132112076	132118211	id-465	High
chr1B_part2	134947051	134998286	id-466	Low
chr1B_part2	135051520	135137698	id-467	Low
chr1B_part2	137210842	137287481	id-468	Low
chr1B_part2	139325192	140214991	id-469	Low
chr1B_part2	140215986	140282074	id-470	Low
chr1B_part2	140284486	140392318	id-471	Low
chr1B_part2	140392944	140741353	id-472	Low
chr1B_part2	140742571	140887507	id-473	Low
chr1B_part2	140889136	141051606	id-474	Low
chr1B_part2	141070039	141218002	id-475	Low
chr1B_part2	144789113	144857436	id-476	Low
chr1B_part2	147587923	147763572	id-477	Low
chr1B_part2	147764094	147832480	id-478	Low
chr1B_part2	147878980	148091358	id-479	Low
chr1B_part2	148093489	148262126	id-480	Low
chr1B_part2	148804741	148886563	id-481	Low
chr1B_part2	148941693	149047475	id-482	Low
chr1B_part2	149048030	149103949	id-483	Low
chr1B_part2	149105333	149243467	id-484	Low
chr1B_part2	151257676	151371036	id-485	Low
chr1B_part2	151401487	151456707	id-486	Low
chr1B_part2	151470941	151661418	id-487	Low
chr1B_part2	151799935	151950981	id-488	Low
chr1B_part2	152080689	152152643	id-489	Low
chr1B_part2	152296627	152367228	id-490	Low
chr1B_part2	153520639	153645210	id-491	Low
chr1B_part2	153695561	153826844	id-492	Low
chr1B_part2	154777330	154883979	id-493	Low
chr1B_part2	164373106	164427035	id-494	Low
chr1B_part2	166304416	166518199	id-495	Low
chr1B_part2	166615375	166712050	id-496	Low
chr1B_part2	167266462	167476717	id-497	Low
chr1B_part2	167486459	167551202	id-498	Low
chr1B_part2	168837725	169328333	id-499	Low
chr1B_part2	170008933	170138413	id-500	Low
chr1B_part2	170143087	171435407	id-501	Low
chr1B_part2	174530120	174599466	id-502	Low
chr1B_part2	188999049	189076121	id-503	Low
chr1B_part2	190074927	190082446	id-504	High
chr1B_part2	190090286	190095407	id-505	High
chr1B_part2	193037342	193091932	id-506	Low
chr1B_part2	193296182	193451756	id-507	Low
chr1B_part2	193452666	193912098	id-508	Low
chr1B_part2	194142711	194204296	id-509	Low
chr1B_part2	194296954	194370550	id-510	Low
chr1B_part2	195433437	195444756	id-511	High
chr1B_part2	197603904	197671362	id-512	Low
chr1B_part2	198681539	198739862	id-513	Low
chr1B_part2	198903975	199088160	id-514	Low
chr1B_part2	199378622	199634683	id-515	Low
chr1B_part2	199737344	199810209	id-516	Low
chr1B_part2	200361422	200366611	id-517	High
chr1B_part2	200378309	200604239	id-518	Low
chr1B_part2	201775889	201831597	id-519	Low
chr1B_part2	202160717	202247388	id-520	Low
chr1B_part2	203375494	203451896	id-521	Low
chr1B_part2	203485836	203671854	id-522	Low
chr1B_part2	203972186	203978861	id-523	High
chr1B_part2	204126741	204215923	id-524	Low
chr1B_part2	207478265	207681997	id-525	Low
chr1B_part2	210963442	211219386	id-526	Low
chr1B_part2	211256465	211443282	id-527	Low
chr1B_part2	211444000	211744259	id-528	Low
chr1B_part2	211745254	211971595	id-529	Low
chr1B_part2	211977583	212557400	id-530	Low
chr1B_part2	212847655	213168896	id-531	Low
chr1B_part2	213169626	213373962	id-532	Low
chr1B_part2	213376524	213582156	id-533	Low
chr1B_part2	213582700	213669347	id-534	Low
chr1B_part2	213670117	213724829	id-535	Low
chr1B_part2	214592180	214790058	id-536	Low
chr1B_part2	215170555	215254369	id-537	Low
chr1B_part2	216550573	216563074	id-538	High
chr1B_part2	216564431	216570484	id-539	High
chr1B_part2	216574741	216601675	id-540	High
chr1B_part2	216605383	216611593	id-541	High
chr1B_part2	220033600	220190275	id-542	Low
chr1B_part2	220673969	220780037	id-543	Low
chr1B_part2	221854182	222002013	id-544	Low
chr1B_part2	222238245	222400760	id-545	Low
chr1B_part2	224366951	224419089	id-546	Low
chr1B_part2	224419599	224481073	id-547	Low
chr1B_part2	224481798	224842834	id-548	Low
chr1B_part2	224843994	225297796	id-549	Low
chr1B_part2	225875706	225884349	id-550	High
chr1B_part2	225909151	225915293	id-551	High
chr1B_part2	225918544	225927168	id-552	High
chr1B_part2	225927692	225947163	id-553	High
chr1B_part2	226418281	226521338	id-554	Low
chr1B_part2	227599211	227814845	id-555	Low
chr1B_part2	229026903	229085725	id-556	Low
chr1B_part2	230043602	230114661	id-557	Low
chr1B_part2	232084018	232273842	id-558	Low
chr1B_part2	232898337	233030869	id-559	Low
chr1B_part2	233031480	233181459	id-560	Low
chr1B_part2	233182113	233399886	id-561	Low
chr1B_part2	233400882	233828506	id-562	Low
chr1B_part2	233829546	233968073	id-563	Low
chr1B_part2	233968778	234060185	id-564	Low
chr1B_part2	234194166	234435949	id-565	Low
chr1B_part2	235360226	235629915	id-566	Low
chr1B_part2	235630440	235694762	id-567	Low
chr1B_part2	235695797	235751766	id-568	Low
chr1B_part2	235790471	235848871	id-569	Low
chr1B_part2	237105920	237179803	id-570	Low
chr1B_part2	238410071	238491909	id-571	Low
chr1B_part2	238603330	238801650	id-572	Low
chr1B_part2	238851613	239203101	id-573	Low
chr1B_part2	239213456	239323577	id-574	Low
chr1B_part2	239424101	239485872	id-575	Low
chr1B_part2	239512964	239519904	id-576	High
chr1B_part2	246442796	246450561	id-577	High
chr1B_part2	247106809	247181754	id-578	Low
chr1B_part2	250855132	250906086	id-579	Low
chr1B_part2	250981932	251033858	id-580	Low
chr1D_part1	497101	506975	id-581	High
chr1D_part1	626126	747779	id-582	Low
chr1D_part1	798534	894527	id-583	Low
chr1D_part1	908620	1025485	id-584	Low
chr1D_part1	1036817	1116241	id-585	Low
chr1D_part1	1116828	1796001	id-586	Low
chr1D_part1	1865185	2068738	id-587	Low
chr1D_part1	2160023	2220261	id-588	Low
chr1D_part1	2722432	2858614	id-589	Low
chr1D_part1	9639786	9648392	id-590	High
chr1D_part1	9770398	9775744	id-591	High
chr1D_part1	10589035	10594353	id-592	High
chr1D_part1	11515885	11524254	id-593	High
chr1D_part1	12732994	12738239	id-594	High
chr1D_part1	13399852	13454745	id-595	Low
chr1D_part1	14059367	14111636	id-596	Low
chr1D_part1	14203751	14254257	id-597	Low
chr1D_part1	14307291	14372094	id-598	Low
chr1D_part1	14720973	14784945	id-599	Low
chr1D_part1	14785624	15030955	id-600	Low
chr1D_part1	15789152	15871923	id-601	Low
chr1D_part1	15878452	15969829	id-602	Low
chr1D_part1	15970355	16067744	id-603	Low
chr1D_part1	16533923	16604308	id-604	Low
chr1D_part1	17249035	17265663	id-605	High
chr1D_part1	19190491	19256126	id-606	Low
chr1D_part1	19400890	19506683	id-607	Low
chr1D_part1	19570509	19705515	id-608	Low
chr1D_part1	19738471	19797304	id-609	Low
chr1D_part1	20459183	20556875	id-610	Low
chr1D_part1	20721916	20727902	id-611	High
chr1D_part1	21459650	21467440	id-612	High
chr1D_part1	21468372	21474133	id-613	High
chr1D_part1	26261597	26266732	id-614	High
chr1D_part1	30443111	30448560	id-615	High
chr1D_part1	33117168	33123220	id-616	High
chr1D_part1	37580282	37709023	id-617	Low
chr1D_part1	40227427	40289789	id-618	Low
chr1D_part1	40290299	40439673	id-619	Low
chr1D_part1	40503034	40571357	id-620	Low
chr1D_part1	40629932	40790831	id-621	Low
chr1D_part1	42069037	42130321	id-622	Low
chr1D_part1	42136142	42142975	id-623	High
chr1D_part1	43585095	43643337	id-624	Low
chr1D_part1	43717672	43805658	id-625	Low
chr1D_part1	43833910	43941162	id-626	Low
chr1D_part1	43953222	44066316	id-627	Low
chr1D_part1	44066915	44144649	id-628	Low
chr1D_part1	44181077	44247363	id-629	Low
chr1D_part1	44310209	44370676	id-630	Low
chr1D_part1	44376351	44517449	id-631	Low
chr1D_part1	44989934	44996605	id-632	High
chr1D_part1	45204132	45261314	id-633	Low
chr1D_part1	45337568	45392318	id-634	Low
chr1D_part1	45409825	45483085	id-635	Low
chr1D_part1	45537777	45610873	id-636	Low
chr1D_part1	45743768	45923869	id-637	Low
chr1D_part1	45925583	46073337	id-638	Low
chr1D_part1	47063834	47137958	id-639	Low
chr1D_part1	47882892	47935851	id-640	Low
chr1D_part1	48919660	48970868	id-641	Low
chr1D_part1	49267880	49329528	id-642	Low
chr1D_part1	49809436	49870732	id-643	Low
chr1D_part1	58506168	58511444	id-644	High
chr1D_part1	260890014	260895313	id-645	High
chr1D_part1	298931307	298937102	id-646	High
chr1D_part1	418700275	418707055	id-647	High
chr1D_part1	434371994	434498741	id-648	Low
chr1D_part1	434499684	434611432	id-649	Low
chr1D_part1	434614053	434761758	id-650	Low
chr1D_part1	434762270	435046744	id-651	Low
chr1D_part1	439545980	439551981	id-652	High
chr2A_part1	1370735	1376008	id-653	High
chr2A_part1	1492240	1516255	id-654	High
chr2A_part1	2234486	2240374	id-655	High
chr2A_part1	2246838	2252229	id-656	High
chr2A_part1	2261874	2273173	id-657	High
chr2A_part1	3111352	3249254	id-658	Low
chr2A_part1	3251966	3314998	id-659	Low
chr2A_part1	6311051	6476868	id-660	Low
chr2A_part1	6477816	7327250	id-661	Low
chr2A_part1	7420987	7514937	id-662	Low
chr2A_part1	7552624	7559554	id-663	High
chr2A_part1	11325936	11331119	id-664	High
chr2A_part1	11906011	11911164	id-665	High
chr2A_part1	12838401	12843490	id-666	High
chr2A_part1	13106592	13117420	id-667	High
chr2A_part1	13118684	13140203	id-668	High
chr2A_part1	16722028	16727830	id-669	High
chr2A_part1	16730475	16735822	id-670	High
chr2A_part1	17541314	17547306	id-671	High
chr2A_part1	18270413	18276507	id-672	High
chr2A_part1	18277236	18303311	id-673	High
chr2A_part1	18317674	18323751	id-674	High
chr2A_part1	18902768	18911821	id-675	High
chr2A_part1	19354159	19360821	id-676	High
chr2A_part1	20264255	20269425	id-677	High
chr2A_part1	21361849	21418551	id-678	Low
chr2A_part1	23941790	23948196	id-679	High
chr2A_part1	25195859	25278765	id-680	Low
chr2A_part1	27184612	27250486	id-681	Low
chr2A_part1	27418087	27423139	id-682	High
chr2A_part1	28173256	28178285	id-683	High
chr2A_part1	29323878	29329641	id-684	High
chr2A_part1	29731091	29736423	id-685	High
chr2A_part1	30578451	30629039	id-686	Low
chr2A_part1	31100418	31163219	id-687	Low
chr2A_part1	32586112	32670522	id-688	Low
chr2A_part1	32671119	32755597	id-689	Low
chr2A_part1	33056370	33261106	id-690	Low
chr2A_part1	43301904	43370620	id-691	Low
chr2A_part1	44058624	44064121	id-692	High
chr2A_part1	45166691	46070089	id-693	Low
chr2A_part1	46406981	46915499	id-694	Low
chr2A_part1	47182815	47444853	id-695	Low
chr2A_part1	48078189	48133137	id-696	Low
chr2A_part1	56412295	56418254	id-697	High
chr2A_part1	58461304	58467085	id-698	High
chr2A_part1	65072076	65078127	id-699	High
chr2A_part1	65353505	65359478	id-700	High
chr2A_part1	71221747	71279256	id-701	Low
chr2A_part1	71644712	71705257	id-702	Low
chr2A_part1	71790328	71803425	id-703	High
chr2A_part1	72316769	72327164	id-704	High
chr2A_part1	74257824	74316614	id-705	Low
chr2A_part1	74460875	74513871	id-706	Low
chr2A_part1	77795388	77924466	id-707	Low
chr2A_part1	79212828	79264518	id-708	Low
chr2A_part1	83205183	83418280	id-709	Low
chr2A_part1	83440478	83586485	id-710	Low
chr2A_part1	85614448	85730602	id-711	Low
chr2A_part1	85731137	85803632	id-712	Low
chr2A_part1	86912069	86962521	id-713	Low
chr2A_part1	90589949	90595188	id-714	High
chr2A_part1	105708910	105714299	id-715	High
chr2A_part1	106920878	107136754	id-716	Low
chr2A_part1	107571374	107735274	id-717	Low
chr2A_part1	125950108	125955321	id-718	High
chr2A_part1	134987071	135070482	id-719	Low
chr2A_part1	135165581	135173044	id-720	High
chr2A_part1	139512639	139934175	id-721	Low
chr2A_part1	139934975	140361021	id-722	Low
chr2A_part1	141236064	141243050	id-723	High
chr2A_part1	141255002	141260289	id-724	High
chr2A_part1	144603650	144608703	id-725	High
chr2A_part1	154131382	154136983	id-726	High
chr2A_part1	163445064	163450409	id-727	High
chr2A_part1	163533185	163539606	id-728	High
chr2A_part1	163671173	163676887	id-729	High
chr2A_part1	170454723	170460199	id-730	High
chr2A_part1	172539201	172545547	id-731	High
chr2A_part1	184592298	184647736	id-732	Low
chr2A_part1	187725429	187730788	id-733	High
chr2A_part1	196360736	196451655	id-734	Low
chr2A_part1	197518397	197523851	id-735	High
chr2A_part1	203789473	203846745	id-736	Low
chr2A_part1	204763470	204820689	id-737	Low
chr2A_part1	208381245	208386353	id-738	High
chr2A_part1	211422697	211434726	id-739	High
chr2A_part1	211436701	211449398	id-740	High
chr2A_part1	211483752	211489543	id-741	High
chr2A_part1	213791678	213797998	id-742	High
chr2A_part1	215942834	215951798	id-743	High
chr2A_part1	221819605	221825258	id-744	High
chr2A_part1	229407967	229413869	id-745	High
chr2A_part1	232789489	232795886	id-746	High
chr2A_part1	235860893	235867007	id-747	High
chr2A_part1	238874895	238879926	id-748	High
chr2A_part1	239900057	239906162	id-749	High
chr2A_part1	240984218	240989311	id-750	High
chr2A_part1	243195336	243202358	id-751	High
chr2A_part1	252825492	252994542	id-752	Low
chr2A_part1	255785139	255791134	id-753	High
chr2A_part1	257585767	257591478	id-754	High
chr2A_part1	259828046	259834061	id-755	High
chr2A_part1	260542508	260547715	id-756	High
chr2A_part1	262644575	264120879	id-757	Low
chr2A_part1	265521592	265535920	id-758	High
chr2A_part1	265536814	265542560	id-759	High
chr2A_part1	266047376	266053272	id-760	High
chr2A_part1	267850431	267856274	id-761	High
chr2A_part1	269946445	270000946	id-762	Low
chr2A_part1	273296627	273301679	id-763	High
chr2A_part1	274758061	274764071	id-764	High
chr2A_part1	274777953	274784769	id-765	High
chr2A_part1	279056127	279063531	id-766	High
chr2A_part1	284531376	284537644	id-767	High
chr2A_part1	285981111	285986255	id-768	High
chr2A_part1	289680403	289735004	id-769	Low
chr2A_part1	290034185	290039806	id-770	High
chr2A_part1	291907401	291912902	id-771	High
chr2A_part1	298326757	298332855	id-772	High
chr2A_part1	302513459	302518869	id-773	High
chr2A_part1	304768377	304773578	id-774	High
chr2A_part1	306114091	306119810	id-775	High
chr2A_part1	306133636	306144708	id-776	High
chr2A_part1	306147242	306152328	id-777	High
chr2A_part1	306153417	306160939	id-778	High
chr2A_part1	325464440	325471103	id-779	High
chr2A_part1	326396006	326466581	id-780	Low
chr2A_part1	326622448	326683982	id-781	Low
chr2A_part1	327954382	328020681	id-782	Low
chr2A_part1	328326302	328401488	id-783	Low
chr2A_part1	332458844	332464606	id-784	High
chr2A_part1	335429608	335495676	id-785	Low
chr2A_part1	339630585	339710202	id-786	Low
chr2A_part1	339969441	340037055	id-787	Low
chr2A_part1	340209162	340289746	id-788	Low
chr2A_part1	346623080	346628723	id-789	High
chr2A_part1	356859647	356870694	id-790	High
chr2A_part1	362919262	363570767	id-791	Low
chr2A_part1	374909267	374919878	id-792	High
chr2A_part1	377936938	378126928	id-793	Low
chr2A_part1	385318453	385331695	id-794	High
chr2A_part1	385649122	385655497	id-795	High
chr2A_part1	393468991	393475285	id-796	High
chr2A_part1	394819736	394914582	id-797	Low
chr2A_part1	394946426	395010993	id-798	Low
chr2A_part1	395057721	395400498	id-799	Low
chr2A_part1	412542478	412548715	id-800	High
chr2A_part1	413475426	413481067	id-801	High
chr2A_part1	419700481	419710916	id-802	High
chr2A_part1	419722622	419730109	id-803	High
chr2A_part1	419736138	419746915	id-804	High
chr2A_part1	419747435	419752830	id-805	High
chr2A_part1	419761476	419780478	id-806	High
chr2A_part1	419790668	419797664	id-807	High
chr2A_part1	419810080	419816788	id-808	High
chr2A_part1	420977138	420982625	id-809	High
chr2A_part1	443067834	443073543	id-810	High
chr2A_part1	446713207	446718339	id-811	High
chr2A_part1	459455084	459460827	id-812	High
chr2A_part1	459466955	459477783	id-813	High
chr2A_part1	459487234	459492842	id-814	High
chr2A_part1	459493399	459500297	id-815	High
chr2A_part1	459501073	459507195	id-816	High
chr2A_part1	461933827	461939025	id-817	High
chr2A_part2	19580604	19586301	id-818	High
chr2A_part2	30444495	30449821	id-819	High
chr2A_part2	40027485	40034892	id-820	High
chr2A_part2	40045844	40054606	id-821	High
chr2A_part2	40067272	40075659	id-822	High
chr2A_part2	42960503	42966469	id-823	High
chr2A_part2	43634113	44187677	id-824	Low
chr2A_part2	62836957	62890563	id-825	Low
chr2A_part2	98651798	98703040	id-826	Low
chr2A_part2	99742498	99795537	id-827	Low
chr2A_part2	145051377	145056556	id-828	High
chr2A_part2	145408362	145420375	id-829	High
chr2A_part2	145421598	145427307	id-830	High
chr2A_part2	145427865	145442815	id-831	High
chr2A_part2	145443344	145454468	id-832	High
chr2A_part2	145455586	145473020	id-833	High
chr2A_part2	147850012	147857119	id-834	High
chr2A_part2	171274424	171282278	id-835	High
chr2A_part2	185281918	186057250	id-836	Low
chr2A_part2	217712479	217719254	id-837	High
chr2A_part2	227833633	227840836	id-838	High
chr2A_part2	227853107	227858327	id-839	High
chr2A_part2	232315604	232370271	id-840	Low
chr2A_part2	232386837	232463962	id-841	Low
chr2A_part2	246010436	246016402	id-842	High
chr2A_part2	246885819	246938134	id-843	Low
chr2A_part2	247490027	247716966	id-844	Low
chr2A_part2	247898008	247972638	id-845	Low
chr2A_part2	248082260	248272947	id-846	Low
chr2A_part2	248284755	248383876	id-847	Low
chr2A_part2	248427746	248509420	id-848	Low
chr2A_part2	248518347	248589126	id-849	Low
chr2A_part2	252821970	252828385	id-850	High
chr2A_part2	252832235	252855513	id-851	High
chr2A_part2	252929480	252934612	id-852	High
chr2A_part2	255757646	255763401	id-853	High
chr2A_part2	273027000	273185171	id-854	Low
chr2A_part2	277092672	277098013	id-855	High
chr2A_part2	277099493	277106755	id-856	High
chr2A_part2	279673494	279743939	id-857	Low
chr2A_part2	282771652	282840413	id-858	Low
chr2A_part2	283175293	283184360	id-859	High
chr2A_part2	285324611	285329723	id-860	High
chr2A_part2	285330430	285388580	id-861	Low
chr2A_part2	285849537	285910352	id-862	Low
chr2A_part2	285915345	286037562	id-863	Low
chr2A_part2	286432672	286438260	id-864	High
chr2A_part2	286787363	286837862	id-865	Low
chr2A_part2	288031205	288037131	id-866	High
chr2A_part2	288932408	288991557	id-867	Low
chr2A_part2	297467669	297587588	id-868	Low
chr2A_part2	297592504	297730695	id-869	Low
chr2A_part2	298119043	298132977	id-870	High
chr2A_part2	298244412	298337773	id-871	Low
chr2A_part2	298396467	298458380	id-872	Low
chr2A_part2	298676616	298747574	id-873	Low
chr2A_part2	298895372	298900650	id-874	High
chr2A_part2	299572503	299578809	id-875	High
chr2A_part2	300269232	300321040	id-876	Low
chr2A_part2	300513038	300518459	id-877	High
chr2A_part2	300670231	300754798	id-878	Low
chr2A_part2	300817364	300872174	id-879	Low
chr2A_part2	300938366	300992678	id-880	Low
chr2A_part2	301154912	301243170	id-881	Low
chr2A_part2	301248071	301309125	id-882	Low
chr2A_part2	301486192	301551807	id-883	Low
chr2A_part2	301965980	302095568	id-884	Low
chr2A_part2	302169964	302282280	id-885	Low
chr2A_part2	302309003	302393714	id-886	Low
chr2A_part2	302567889	302623244	id-887	Low
chr2A_part2	302676206	302728326	id-888	Low
chr2A_part2	302804796	302875905	id-889	Low
chr2A_part2	303096636	303146692	id-890	Low
chr2A_part2	303334164	303386580	id-891	Low
chr2A_part2	303653174	303776159	id-892	Low
chr2A_part2	303848612	303917537	id-893	Low
chr2A_part2	304265368	304327218	id-894	Low
chr2A_part2	304336869	304469795	id-895	Low
chr2A_part2	304482699	304554837	id-896	Low
chr2A_part2	304683551	304753906	id-897	Low
chr2A_part2	304767262	304869087	id-898	Low
chr2A_part2	304872137	304924787	id-899	Low
chr2A_part2	304953079	305136050	id-900	Low
chr2A_part2	305137181	305190309	id-901	Low
chr2A_part2	307286417	307454016	id-902	Low
chr2A_part2	307454784	307533139	id-903	Low
chr2A_part2	309171290	309302570	id-904	Low
chr2A_part2	309334325	309414846	id-905	Low
chr2A_part2	309419628	309425147	id-906	High
chr2A_part2	310463404	310569756	id-907	Low
chr2A_part2	310907393	310966485	id-908	Low
chr2A_part2	311026882	311077431	id-909	Low
chr2A_part2	311137530	311144072	id-910	High
chr2A_part2	311254985	311333575	id-911	Low
chr2A_part2	311399255	311404367	id-912	High
chr2A_part2	313399830	313554887	id-913	Low
chr2A_part2	313664628	313791903	id-914	Low
chr2A_part2	313916886	314120842	id-915	Low
chr2A_part2	314260692	314329821	id-916	Low
chr2A_part2	314331517	314466442	id-917	Low
chr2A_part2	314468315	314697179	id-918	Low
chr2A_part2	314724450	314878291	id-919	Low
chr2A_part2	314985444	315099593	id-920	Low
chr2A_part2	315165373	315236540	id-921	Low
chr2A_part2	315465686	315518128	id-922	Low
chr2A_part2	315555291	315560859	id-923	High
chr2A_part2	315581970	315643890	id-924	Low
chr2A_part2	316963645	317124862	id-925	Low
chr2A_part2	317134044	317265258	id-926	Low
chr2A_part2	317307024	317406365	id-927	Low
chr2B_part1	111989	313448	id-928	Low
chr2B_part1	910333	916177	id-929	High
chr2B_part1	1018463	1024621	id-930	High
chr2B_part1	1516286	1522588	id-931	High
chr2B_part1	1544340	1640062	id-932	Low
chr2B_part1	1834540	1917593	id-933	Low
chr2B_part1	1918476	1970600	id-934	Low
chr2B_part1	2625448	2689887	id-935	Low
chr2B_part1	4582697	4593277	id-936	High
chr2B_part1	4594302	4625811	id-937	High
chr2B_part1	4642106	4648323	id-938	High
chr2B_part1	4833154	4839155	id-939	High
chr2B_part1	4863043	4985001	id-940	Low
chr2B_part1	5181339	5189319	id-941	High
chr2B_part1	7049385	7055770	id-942	High
chr2B_part1	7090529	7095537	id-943	High
chr2B_part1	7803672	8238190	id-944	Low
chr2B_part1	8415133	8514417	id-945	Low
chr2B_part1	8602227	8728488	id-946	Low
chr2B_part1	9139223	9197020	id-947	Low
chr2B_part1	9242472	9293663	id-948	Low
chr2B_part1	9430514	9661650	id-949	Low
chr2B_part1	9810877	10063538	id-950	Low
chr2B_part1	10222778	10690232	id-951	Low
chr2B_part1	10723172	10780978	id-952	Low
chr2B_part1	10806152	10857308	id-953	Low
chr2B_part1	11033558	11120571	id-954	Low
chr2B_part1	11463391	11722809	id-955	Low
chr2B_part1	11767961	11818988	id-956	Low
chr2B_part1	12947846	13059383	id-957	Low
chr2B_part1	13339679	13391325	id-958	Low
chr2B_part1	13423464	13430849	id-959	High
chr2B_part1	15091994	15098911	id-960	High
chr2B_part1	15108976	15120227	id-961	High
chr2B_part1	15141277	15147306	id-962	High
chr2B_part1	15161266	15169135	id-963	High
chr2B_part1	15169645	15177509	id-964	High
chr2B_part1	15203565	15208879	id-965	High
chr2B_part1	15219799	15235874	id-966	High
chr2B_part1	15245035	15250220	id-967	High
chr2B_part1	15253941	15262158	id-968	High
chr2B_part1	15999094	16004719	id-969	High
chr2B_part1	16031925	16216892	id-970	Low
chr2B_part1	16217564	16301706	id-971	Low
chr2B_part1	16304513	16773434	id-972	Low
chr2B_part1	16894191	16909816	id-973	High
chr2B_part1	17170101	17231387	id-974	Low
chr2B_part1	17236624	17343327	id-975	Low
chr2B_part1	17391725	17452767	id-976	Low
chr2B_part1	17611621	17778826	id-977	Low
chr2B_part1	17930916	18010896	id-978	Low
chr2B_part1	18021762	18072015	id-979	Low
chr2B_part1	18122397	18175004	id-980	Low
chr2B_part1	18184114	18265304	id-981	Low
chr2B_part1	18306810	18318119	id-982	High
chr2B_part1	18318718	18324813	id-983	High
chr2B_part1	18435738	18501289	id-984	Low
chr2B_part1	18699791	18799509	id-985	Low
chr2B_part1	18803109	18922795	id-986	Low
chr2B_part1	18958681	19039400	id-987	Low
chr2B_part1	19617387	19805782	id-988	Low
chr2B_part1	19882354	19933994	id-989	Low
chr2B_part1	20354178	20367181	id-990	High
chr2B_part1	23143709	23150027	id-991	High
chr2B_part1	23895161	23911795	id-992	High
chr2B_part1	23915276	23926519	id-993	High
chr2B_part1	24250652	24255762	id-994	High
chr2B_part1	24256370	24263203	id-995	High
chr2B_part1	24263912	24274920	id-996	High
chr2B_part1	24282908	24290993	id-997	High
chr2B_part1	24291500	24300117	id-998	High
chr2B_part1	25351601	25430770	id-999	Low
chr2B_part1	25446547	25497022	id-1000	Low
chr2B_part1	25498338	25580164	id-1001	Low
chr2B_part1	25696483	25769603	id-1002	Low
chr2B_part1	25849711	25953883	id-1003	Low
chr2B_part1	26192577	26201372	id-1004	High
chr2B_part1	26352561	26406590	id-1005	Low
chr2B_part1	26590112	26751430	id-1006	Low
chr2B_part1	26755150	26845210	id-1007	Low
chr2B_part1	27550549	27618460	id-1008	Low
chr2B_part1	28422728	28656083	id-1009	Low
chr2B_part1	28660710	28718271	id-1010	Low
chr2B_part1	29285571	29373611	id-1011	Low
chr2B_part1	30461968	30472642	id-1012	High
chr2B_part1	31827628	31835673	id-1013	High
chr2B_part1	33799573	33804938	id-1014	High
chr2B_part1	34080171	34087300	id-1015	High
chr2B_part1	37545936	37551067	id-1016	High
chr2B_part1	38450403	38458349	id-1017	High
chr2B_part1	38624446	38632824	id-1018	High
chr2B_part1	38644594	38653516	id-1019	High
chr2B_part1	41858389	41863837	id-1020	High
chr2B_part1	47658139	47663574	id-1021	High
chr2B_part1	47833692	47842323	id-1022	High
chr2B_part1	48004688	48012351	id-1023	High
chr2B_part1	49521084	49656364	id-1024	Low
chr2B_part1	49657647	49878542	id-1025	Low
chr2B_part1	50745643	50751855	id-1026	High
chr2B_part1	50763219	50769828	id-1027	High
chr2B_part1	50781709	50790032	id-1028	High
chr2B_part1	50790933	50796595	id-1029	High
chr2B_part1	50798664	50804583	id-1030	High
chr2B_part1	56923245	56928443	id-1031	High
chr2B_part1	58769156	58777454	id-1032	High
chr2B_part1	58783970	58791948	id-1033	High
chr2B_part1	63097104	63102992	id-1034	High
chr2B_part1	63164109	63248211	id-1035	Low
chr2B_part1	64704236	64755493	id-1036	Low
chr2B_part1	64898369	64950748	id-1037	Low
chr2B_part1	66799512	67075453	id-1038	Low
chr2B_part1	67439960	67446552	id-1039	High
chr2B_part1	69928086	69987083	id-1040	Low
chr2B_part1	72437706	72497184	id-1041	Low
chr2B_part1	72502535	72562230	id-1042	Low
chr2B_part1	74633589	74638675	id-1043	High
chr2B_part1	75717308	75832035	id-1044	Low
chr2B_part1	76078817	76189209	id-1045	Low
chr2B_part1	76189822	76529341	id-1046	Low
chr2B_part1	76530000	76816667	id-1047	Low
chr2B_part1	76929592	77030456	id-1048	Low
chr2B_part1	77031069	77171786	id-1049	Low
chr2B_part1	77202638	77286500	id-1050	Low
chr2B_part1	77328014	77383606	id-1051	Low
chr2B_part1	77806608	77901808	id-1052	Low
chr2B_part1	78017821	78070713	id-1053	Low
chr2B_part1	78074710	78819043	id-1054	Low
chr2B_part1	78867949	78945031	id-1055	Low
chr2B_part1	83935052	83940648	id-1056	High
chr2B_part1	90071705	90146499	id-1057	Low
chr2B_part1	94284856	94289997	id-1058	High
chr2B_part1	94310394	94316448	id-1059	High
chr2B_part1	99402702	99488346	id-1060	Low
chr2B_part1	99804669	99862255	id-1061	Low
chr2B_part1	99862872	99943925	id-1062	Low
chr2B_part1	101061899	101071044	id-1063	High
chr2B_part1	101072438	101077559	id-1064	High
chr2B_part1	101078549	101084826	id-1065	High
chr2B_part1	101093383	101099046	id-1066	High
chr2B_part1	104001842	104054547	id-1067	Low
chr2B_part1	104936061	104943769	id-1068	High
chr2B_part1	106619619	106716525	id-1069	Low
chr2B_part1	108695575	108789786	id-1070	Low
chr2B_part1	109188677	109719229	id-1071	Low
chr2B_part1	115092621	115098348	id-1072	High
chr2B_part1	117929763	117987444	id-1073	Low
chr2B_part1	123100830	123291670	id-1074	Low
chr2B_part1	123292466	123517048	id-1075	Low
chr2B_part1	123519353	124484928	id-1076	Low
chr2B_part1	124485474	125462923	id-1077	Low
chr2B_part1	125463741	126116129	id-1078	Low
chr2B_part1	126117019	126168493	id-1079	Low
chr2B_part1	126201953	126257941	id-1080	Low
chr2B_part1	126310468	126716630	id-1081	Low
chr2B_part1	126717398	127018988	id-1082	Low
chr2B_part1	127021410	127143986	id-1083	Low
chr2B_part1	127144851	127325490	id-1084	Low
chr2B_part1	127326825	128053632	id-1085	Low
chr2B_part1	128055139	128259536	id-1086	Low
chr2B_part1	128657793	128662817	id-1087	High
chr2B_part1	134242579	134302659	id-1088	Low
chr2B_part1	134303195	134375056	id-1089	Low
chr2B_part1	134377166	134475945	id-1090	Low
chr2B_part1	134603342	134672629	id-1091	Low
chr2B_part1	136806544	136949236	id-1092	Low
chr2B_part1	136953522	137187983	id-1093	Low
chr2B_part1	137212513	137610131	id-1094	Low
chr2B_part1	137616712	137795025	id-1095	Low
chr2B_part1	138741394	138747142	id-1096	High
chr2B_part1	139916583	140149126	id-1097	Low
chr2B_part1	140252828	140386112	id-1098	Low
chr2B_part1	140408627	140496958	id-1099	Low
chr2B_part1	146776938	146901286	id-1100	Low
chr2B_part1	149263062	149322492	id-1101	Low
chr2B_part1	150345712	150398836	id-1102	Low
chr2B_part1	153895528	153903498	id-1103	High
chr2B_part1	154909994	154917086	id-1104	High
chr2B_part1	158767352	159207670	id-1105	Low
chr2B_part1	165287529	165405599	id-1106	Low
chr2B_part1	168850382	168856359	id-1107	High
chr2B_part1	170798771	170803771	id-1108	High
chr2B_part1	176315328	176367184	id-1109	Low
chr2B_part1	176411502	176691725	id-1110	Low
chr2B_part1	176803594	177198880	id-1111	Low
chr2B_part1	177225654	177547767	id-1112	Low
chr2B_part1	184955235	184962129	id-1113	High
chr2B_part1	185099892	185106068	id-1114	High
chr2B_part1	196257455	196262622	id-1115	High
chr2B_part1	200257370	200262745	id-1116	High
chr2B_part1	202934117	203642319	id-1117	Low
chr2B_part1	203642971	203821774	id-1118	Low
chr2B_part1	203822325	204330606	id-1119	Low
chr2B_part1	204347548	204421668	id-1120	Low
chr2B_part1	204423497	204491978	id-1121	Low
chr2B_part1	204492588	205407666	id-1122	Low
chr2B_part1	205409243	205527492	id-1123	Low
chr2B_part1	205528020	205615518	id-1124	Low
chr2B_part1	205646166	205773931	id-1125	Low
chr2B_part1	205774677	205845926	id-1126	Low
chr2B_part1	205846472	205898055	id-1127	Low
chr2B_part1	205942116	205995462	id-1128	Low
chr2B_part1	205995998	206097672	id-1129	Low
chr2B_part1	212816597	212821845	id-1130	High
chr2B_part1	214121609	214139318	id-1131	High
chr2B_part1	215158214	215168235	id-1132	High
chr2B_part1	216623686	216629205	id-1133	High
chr2B_part1	230239733	230246294	id-1134	High
chr2B_part1	238716674	238837486	id-1135	Low
chr2B_part1	249369250	249374337	id-1136	High
chr2B_part1	251631129	251636477	id-1137	High
chr2B_part1	254453356	254459575	id-1138	High
chr2B_part1	260382537	260387645	id-1139	High
chr2B_part1	267885977	267891215	id-1140	High
chr2B_part1	275208599	275213661	id-1141	High
chr2B_part1	282463275	282469537	id-1142	High
chr2B_part1	286601452	286606873	id-1143	High
chr2B_part1	302465990	302472504	id-1144	High
chr2B_part1	303296577	303303426	id-1145	High
chr2B_part1	308424418	308429636	id-1146	High
chr2B_part1	310917486	310923925	id-1147	High
chr2B_part1	316105151	316110433	id-1148	High
chr2B_part1	317692894	317702996	id-1149	High
chr2B_part1	321859553	321866248	id-1150	High
chr2B_part1	321897445	321905309	id-1151	High
chr2B_part1	321940990	321952917	id-1152	High
chr2B_part1	321989821	322002616	id-1153	High
chr2B_part1	328413605	328418656	id-1154	High
chr2B_part1	346056086	346062775	id-1155	High
chr2B_part1	346073240	346078552	id-1156	High
chr2B_part1	346219990	346225035	id-1157	High
chr2B_part1	348078125	348087559	id-1158	High
chr2B_part1	358002699	358010268	id-1159	High
chr2B_part1	359271594	359276691	id-1160	High
chr2B_part1	367322008	367328134	id-1161	High
chr2B_part1	383059031	383064545	id-1162	High
chr2B_part1	384461635	384466823	id-1163	High
chr2B_part1	389408844	389414937	id-1164	High
chr2B_part1	405263938	405275059	id-1165	High
chr2B_part1	408611611	408617686	id-1166	High
chr2B_part1	408618779	408623807	id-1167	High
chr2B_part1	419422821	419430323	id-1168	High
chr2B_part1	419433066	419439630	id-1169	High
chr2B_part1	430734403	430739635	id-1170	High
chr2B_part1	441968643	441974635	id-1171	High
chr2B_part1	443938909	443943978	id-1172	High
chr2B_part1	446127377	447163085	id-1173	Low
chr2B_part1	453082653	453142730	id-1174	Low
chr2B_part2	5787397	5870255	id-1175	Low
chr2B_part2	6825858	6973356	id-1176	Low
chr2B_part2	9719710	9724819	id-1177	High
chr2B_part2	16124329	16129428	id-1178	High
chr2B_part2	23788813	23936540	id-1179	Low
chr2B_part2	23980663	24086168	id-1180	Low
chr2B_part2	63088294	63096552	id-1181	High
chr2B_part2	94705053	94763702	id-1182	Low
chr2B_part2	106213819	106302829	id-1183	Low
chr2B_part2	106567788	106619632	id-1184	Low
chr2B_part2	106863435	106916335	id-1185	Low
chr2B_part2	111300343	111305344	id-1186	High
chr2B_part2	120731964	120822841	id-1187	Low
chr2B_part2	120826295	121320159	id-1188	Low
chr2B_part2	121321480	121422632	id-1189	Low
chr2B_part2	121798778	121849570	id-1190	Low
chr2B_part2	131622837	131722196	id-1191	Low
chr2B_part2	134467310	134474746	id-1192	High
chr2B_part2	144351208	144426216	id-1193	Low
chr2B_part2	150706255	151244391	id-1194	Low
chr2B_part2	151246122	151719286	id-1195	Low
chr2B_part2	162225651	162357998	id-1196	Low
chr2B_part2	164098822	164150170	id-1197	Low
chr2B_part2	164199725	164303056	id-1198	Low
chr2B_part2	179439586	179490460	id-1199	Low
chr2B_part2	179490995	179555418	id-1200	Low
chr2B_part2	179556001	179697242	id-1201	Low
chr2B_part2	179702460	180236229	id-1202	Low
chr2B_part2	180237250	180351439	id-1203	Low
chr2B_part2	180367668	180475481	id-1204	Low
chr2B_part2	180476142	180937713	id-1205	Low
chr2B_part2	185649703	185655316	id-1206	High
chr2B_part2	200744184	200750378	id-1207	High
chr2B_part2	200765849	200772266	id-1208	High
chr2B_part2	201425680	201481567	id-1209	Low
chr2B_part2	202184223	202287067	id-1210	Low
chr2B_part2	204664345	204960714	id-1211	Low
chr2B_part2	207483074	207548230	id-1212	Low
chr2B_part2	207582351	207755636	id-1213	Low
chr2B_part2	207767463	207950414	id-1214	Low
chr2B_part2	207973529	208215847	id-1215	Low
chr2B_part2	209378224	209431751	id-1216	Low
chr2B_part2	228920413	228976780	id-1217	Low
chr2B_part2	229850387	229913470	id-1218	Low
chr2B_part2	229955192	230042615	id-1219	Low
chr2B_part2	230090884	230212842	id-1220	Low
chr2B_part2	230563721	230873452	id-1221	Low
chr2B_part2	230874096	230990056	id-1222	Low
chr2B_part2	230990696	231465571	id-1223	Low
chr2B_part2	231466305	231616709	id-1224	Low
chr2B_part2	231617309	231876736	id-1225	Low
chr2B_part2	231877923	232046848	id-1226	Low
chr2B_part2	232055994	232153653	id-1227	Low
chr2B_part2	232168678	232273594	id-1228	Low
chr2B_part2	232299865	232385668	id-1229	Low
chr2B_part2	232386181	232523294	id-1230	Low
chr2B_part2	232525715	232582291	id-1231	Low
chr2B_part2	232582848	232776604	id-1232	Low
chr2B_part2	232836646	232929401	id-1233	Low
chr2B_part2	232930004	233070605	id-1234	Low
chr2B_part2	233071283	233236244	id-1235	Low
chr2B_part2	233306166	233613715	id-1236	Low
chr2B_part2	233686212	233777135	id-1237	Low
chr2B_part2	233787646	233943145	id-1238	Low
chr2B_part2	234029743	234115708	id-1239	Low
chr2B_part2	235029057	235151483	id-1240	Low
chr2B_part2	235241195	235455018	id-1241	Low
chr2B_part2	235455751	236099321	id-1242	Low
chr2B_part2	236100876	236264311	id-1243	Low
chr2B_part2	236269159	236516979	id-1244	Low
chr2B_part2	236769853	236776369	id-1245	High
chr2B_part2	236797742	236806041	id-1246	High
chr2B_part2	237569663	237674748	id-1247	Low
chr2B_part2	237827470	237967962	id-1248	Low
chr2B_part2	238776417	238842641	id-1249	Low
chr2B_part2	238957196	239179149	id-1250	Low
chr2B_part2	239180196	239241554	id-1251	Low
chr2B_part2	239542314	239613353	id-1252	Low
chr2B_part2	240169527	240222325	id-1253	Low
chr2B_part2	240235510	240506948	id-1254	Low
chr2B_part2	240525759	240621182	id-1255	Low
chr2B_part2	240621767	240680478	id-1256	Low
chr2B_part2	240685771	240830059	id-1257	Low
chr2B_part2	242390811	242453370	id-1258	Low
chr2B_part2	243937973	243990045	id-1259	Low
chr2B_part2	245751943	245855384	id-1260	Low
chr2B_part2	254513700	254739246	id-1261	Low
chr2B_part2	259153362	259316005	id-1262	Low
chr2B_part2	259316726	259378475	id-1263	Low
chr2B_part2	262906957	262958442	id-1264	Low
chr2B_part2	263072001	263319531	id-1265	Low
chr2B_part2	271727003	271834354	id-1266	Low
chr2B_part2	274502894	274960739	id-1267	Low
chr2B_part2	276309562	276407967	id-1268	Low
chr2B_part2	279875807	279961255	id-1269	Low
chr2B_part2	279982690	280423621	id-1270	Low
chr2B_part2	280428163	280494229	id-1271	Low
chr2B_part2	280848655	280906282	id-1272	Low
chr2B_part2	280908630	280981614	id-1273	Low
chr2B_part2	282725183	282731410	id-1274	High
chr2B_part2	283101732	283109810	id-1275	High
chr2B_part2	283689288	283746173	id-1276	Low
chr2B_part2	284676741	284681863	id-1277	High
chr2B_part2	284682709	284688099	id-1278	High
chr2B_part2	285888267	285949738	id-1279	Low
chr2B_part2	286327769	286506284	id-1280	Low
chr2B_part2	291300993	291616054	id-1281	Low
chr2B_part2	298130053	298280902	id-1282	Low
chr2B_part2	298848236	299069257	id-1283	Low
chr2B_part2	301844686	301928544	id-1284	Low
chr2B_part2	301940136	302113893	id-1285	Low
chr2B_part2	302124230	302227838	id-1286	Low
chr2B_part2	303848899	303994845	id-1287	Low
chr2B_part2	304000060	304066658	id-1288	Low
chr2B_part2	304067178	304159903	id-1289	Low
chr2B_part2	304378931	304467095	id-1290	Low
chr2B_part2	304471944	304525412	id-1291	Low
chr2B_part2	304725318	304816938	id-1292	Low
chr2B_part2	304935329	305013801	id-1293	Low
chr2B_part2	305040775	305154962	id-1294	Low
chr2B_part2	305171941	305309949	id-1295	Low
chr2B_part2	305380255	305447376	id-1296	Low
chr2B_part2	305590142	305677768	id-1297	Low
chr2B_part2	305680745	305837485	id-1298	Low
chr2B_part2	305957874	306043305	id-1299	Low
chr2B_part2	306153309	306220130	id-1300	Low
chr2B_part2	308029823	308046600	id-1301	High
chr2B_part2	308114479	308416629	id-1302	Low
chr2B_part2	308417266	308483795	id-1303	Low
chr2B_part2	309623705	309630103	id-1304	High
chr2B_part2	310001115	310063071	id-1305	Low
chr2B_part2	310063575	310113997	id-1306	Low
chr2B_part2	310114553	310228295	id-1307	Low
chr2B_part2	310443801	310602745	id-1308	Low
chr2B_part2	310899918	311315545	id-1309	Low
chr2B_part2	312375163	312465560	id-1310	Low
chr2B_part2	312514526	312575576	id-1311	Low
chr2B_part2	312960809	313017919	id-1312	Low
chr2B_part2	313536967	313767753	id-1313	Low
chr2B_part2	314477473	314538089	id-1314	Low
chr2B_part2	314585125	314670204	id-1315	Low
chr2B_part2	316272509	316278064	id-1316	High
chr2B_part2	316281457	316286521	id-1317	High
chr2B_part2	316301717	316307290	id-1318	High
chr2B_part2	316325437	316332744	id-1319	High
chr2B_part2	317876711	317939305	id-1320	Low
chr2B_part2	318199321	318269231	id-1321	Low
chr2B_part2	318591863	318603083	id-1322	High
chr2B_part2	318921897	318972850	id-1323	Low
chr2B_part2	318988848	319106088	id-1324	Low
chr2B_part2	319134412	319193421	id-1325	Low
chr2B_part2	319364472	319551567	id-1326	Low
chr2B_part2	319552156	319606241	id-1327	Low
chr2B_part2	319665160	319756180	id-1328	Low
chr2B_part2	320108672	320119161	id-1329	High
chr2B_part2	320345545	320502438	id-1330	Low
chr2B_part2	322388569	322533930	id-1331	Low
chr2B_part2	322559002	322611296	id-1332	Low
chr2B_part2	322612338	322852789	id-1333	Low
chr2B_part2	323064045	323132061	id-1334	Low
chr2B_part2	323764679	323854797	id-1335	Low
chr2B_part2	323952179	324050038	id-1336	Low
chr2B_part2	325113709	325120130	id-1337	High
chr2B_part2	325569690	325633322	id-1338	Low
chr2B_part2	325634012	325747456	id-1339	Low
chr2B_part2	325749932	325822707	id-1340	Low
chr2B_part2	325987905	325994847	id-1341	High
chr2B_part2	326020419	326029928	id-1342	High
chr2B_part2	326042861	326047965	id-1343	High
chr2B_part2	326166709	326221777	id-1344	Low
chr2B_part2	326798796	326894049	id-1345	Low
chr2B_part2	326932710	327010502	id-1346	Low
chr2B_part2	327011119	327282313	id-1347	Low
chr2B_part2	327888097	328083465	id-1348	Low
chr2B_part2	328170194	328235622	id-1349	Low
chr2B_part2	328959438	328966089	id-1350	High
chr2B_part2	329356466	329363252	id-1351	High
chr2B_part2	333192520	333245481	id-1352	Low
chr2B_part2	333407535	333544210	id-1353	Low
chr2B_part2	333545104	333632555	id-1354	Low
chr2B_part2	333636267	333879268	id-1355	Low
chr2B_part2	333901562	333980235	id-1356	Low
chr2B_part2	334013262	334266104	id-1357	Low
chr2B_part2	334324377	334514138	id-1358	Low
chr2B_part2	334619339	334753004	id-1359	Low
chr2B_part2	334847768	334902935	id-1360	Low
chr2B_part2	334933347	335024413	id-1361	Low
chr2B_part2	335037709	335261297	id-1362	Low
chr2B_part2	335496516	335557870	id-1363	Low
chr2B_part2	335631742	335790943	id-1364	Low
chr2B_part2	335792053	335844732	id-1365	Low
chr2B_part2	335866947	336022676	id-1366	Low
chr2B_part2	336478050	336571955	id-1367	Low
chr2B_part2	337557564	337634407	id-1368	Low
chr2B_part2	337802721	338071530	id-1369	Low
chr2B_part2	338072056	338177977	id-1370	Low
chr2B_part2	338195301	338259823	id-1371	Low
chr2B_part2	338265691	338393006	id-1372	Low
chr2B_part2	338394779	339566727	id-1373	Low
chr2B_part2	339658666	339757794	id-1374	Low
chr2B_part2	339963205	340042303	id-1375	Low
chr2B_part2	340237729	340292886	id-1376	Low
chr2B_part2	340314973	340441084	id-1377	Low
chr2B_part2	340498249	340575552	id-1378	Low
chr2B_part2	340576682	340758595	id-1379	Low
chr2B_part2	340759122	340810703	id-1380	Low
chr2B_part2	340878413	340930002	id-1381	Low
chr2B_part2	340930598	341013010	id-1382	Low
chr2B_part2	341545135	341601774	id-1383	Low
chr2B_part2	341893502	341984744	id-1384	Low
chr2B_part2	342660181	342768795	id-1385	Low
chr2B_part2	342769682	342832599	id-1386	Low
chr2B_part2	342856418	343111686	id-1387	Low
chr2B_part2	343154834	343221267	id-1388	Low
chr2B_part2	343225247	343304167	id-1389	Low
chr2B_part2	343523713	343577961	id-1390	Low
chr2B_part2	343588384	343673072	id-1391	Low
chr2B_part2	343703754	343782556	id-1392	Low
chr2B_part2	344195224	344287890	id-1393	Low
chr2B_part2	344501021	344507108	id-1394	High
chr2B_part2	344532372	344609308	id-1395	Low
chr2B_part2	344832462	344898516	id-1396	Low
chr2B_part2	345235010	345312768	id-1397	Low
chr2B_part2	345506585	345603131	id-1398	Low
chr2B_part2	345609435	345739377	id-1399	Low
chr2B_part2	345752365	345804726	id-1400	Low
chr2B_part2	345929755	346030635	id-1401	Low
chr2B_part2	346160720	346224511	id-1402	Low
chr2B_part2	346239377	346320067	id-1403	Low
chr2B_part2	346518759	346600858	id-1404	Low
chr2B_part2	346601443	346668500	id-1405	Low
chr2B_part2	346669143	346754200	id-1406	Low
chr2B_part2	346973482	347033615	id-1407	Low
chr2B_part2	347046485	347477619	id-1408	Low
chr2B_part2	347562842	347658840	id-1409	Low
chr2B_part2	347695704	347752625	id-1410	Low
chr2B_part2	347839301	347935408	id-1411	Low
chr2B_part2	347939808	347997988	id-1412	Low
chr2D_part1	1342409	1348806	id-1413	High
chr2D_part1	2382609	2467670	id-1414	Low
chr2D_part1	9373095	9502639	id-1415	Low
chr2D_part1	14718092	14726368	id-1416	High
chr2D_part1	14977092	15136051	id-1417	Low
chr2D_part1	15527100	15582976	id-1418	Low
chr2D_part1	16252776	16344718	id-1419	Low
chr2D_part1	17177684	17183431	id-1420	High
chr2D_part1	17657242	17760854	id-1421	Low
chr2D_part1	22947932	22956725	id-1422	High
chr2D_part1	23608843	23659460	id-1423	Low
chr2D_part1	28865285	28872889	id-1424	High
chr2D_part1	29840475	29845779	id-1425	High
chr2D_part1	36072318	36077581	id-1426	High
chr2D_part1	37922676	37927880	id-1427	High
chr2D_part1	62406005	62543423	id-1428	Low
chr2D_part1	91403914	91410568	id-1429	High
chr2D_part1	96822714	96828432	id-1430	High
chr2D_part1	96845141	96854810	id-1431	High
chr2D_part1	96890786	96896513	id-1432	High
chr2D_part1	118373294	118524587	id-1433	Low
chr2D_part1	267288302	267293327	id-1434	High
chr2D_part1	305628079	305633566	id-1435	High
chr2D_part2	137950293	138075526	id-1436	Low
chr2D_part2	139791792	140221851	id-1437	Low
chr2D_part2	140564149	140911578	id-1438	Low
chr2D_part2	140912103	141162410	id-1439	Low
chr2D_part2	142686351	142892860	id-1440	Low
chr2D_part2	142893431	143109328	id-1441	Low
chr2D_part2	144034117	144116334	id-1442	Low
chr2D_part2	144539684	144673376	id-1443	Low
chr2D_part2	156326864	156440838	id-1444	Low
chr2D_part2	156687557	156824045	id-1445	Low
chr2D_part2	156876280	156928460	id-1446	Low
chr2D_part2	156991056	157095580	id-1447	Low
chr2D_part2	157517672	157615066	id-1448	Low
chr2D_part2	169872572	170071145	id-1449	Low
chr2D_part2	170139910	170196983	id-1450	Low
chr2D_part2	170264186	170334203	id-1451	Low
chr2D_part2	170336519	170434709	id-1452	Low
chr2D_part2	170481946	170578981	id-1453	Low
chr2D_part2	171083287	171133322	id-1454	Low
chr2D_part2	171681903	171815657	id-1455	Low
chr2D_part2	172361948	172441600	id-1456	Low
chr2D_part2	172752917	172856558	id-1457	Low
chr2D_part2	173244352	173774454	id-1458	Low
chr2D_part2	173886216	173970991	id-1459	Low
chr2D_part2	173990209	174227952	id-1460	Low
chr2D_part2	174317268	174377451	id-1461	Low
chr2D_part2	174436481	174509081	id-1462	Low
chr2D_part2	174579363	174694695	id-1463	Low
chr2D_part2	174706159	174800756	id-1464	Low
chr2D_part2	174802913	174875219	id-1465	Low
chr2D_part2	174875855	175152464	id-1466	Low
chr2D_part2	175153300	175207586	id-1467	Low
chr2D_part2	175227717	175309593	id-1468	Low
chr2D_part2	175311466	175415677	id-1469	Low
chr2D_part2	176738046	176801323	id-1470	Low
chr2D_part2	176919480	177135014	id-1471	Low
chr2D_part2	177147016	177198195	id-1472	Low
chr2D_part2	178188663	178298492	id-1473	Low
chr2D_part2	178299372	178403123	id-1474	Low
chr2D_part2	178405718	178543766	id-1475	Low
chr2D_part2	178552768	178611033	id-1476	Low
chr2D_part2	178694373	178764437	id-1477	Low
chr3A_part1	465546	471205	id-1478	High
chr3A_part1	947653	954449	id-1479	High
chr3A_part1	962153	967409	id-1480	High
chr3A_part1	1623588	1693959	id-1481	Low
chr3A_part1	1948452	5992466	id-1482	Low
chr3A_part1	5994406	6667467	id-1483	Low
chr3A_part1	6725625	6785175	id-1484	Low
chr3A_part1	6826921	6887723	id-1485	Low
chr3A_part1	6900423	7015691	id-1486	Low
chr3A_part1	7016442	7078735	id-1487	Low
chr3A_part1	8260264	8266583	id-1488	High
chr3A_part1	8691969	8700566	id-1489	High
chr3A_part1	9630853	9717666	id-1490	Low
chr3A_part1	10362716	10485011	id-1491	Low
chr3A_part1	10691471	10943627	id-1492	Low
chr3A_part1	11027434	11122951	id-1493	Low
chr3A_part1	11124799	11234649	id-1494	Low
chr3A_part1	11269036	11351112	id-1495	Low
chr3A_part1	11404692	11472233	id-1496	Low
chr3A_part1	11472971	11536148	id-1497	Low
chr3A_part1	12041812	12142805	id-1498	Low
chr3A_part1	12326931	12334508	id-1499	High
chr3A_part1	12642937	12767900	id-1500	Low
chr3A_part1	13006857	13012889	id-1501	High
chr3A_part1	14293226	14540128	id-1502	Low
chr3A_part1	14540846	14754686	id-1503	Low
chr3A_part1	14851418	15327420	id-1504	Low
chr3A_part1	15335463	15690190	id-1505	Low
chr3A_part1	15691522	16010200	id-1506	Low
chr3A_part1	16013141	16088852	id-1507	Low
chr3A_part1	16139117	16337472	id-1508	Low
chr3A_part1	16346118	16454948	id-1509	Low
chr3A_part1	16529657	17310590	id-1510	Low
chr3A_part1	17311369	17362662	id-1511	Low
chr3A_part1	22201442	22207604	id-1512	High
chr3A_part1	22217488	22223910	id-1513	High
chr3A_part1	22225913	22231201	id-1514	High
chr3A_part1	23475673	23482482	id-1515	High
chr3A_part1	25399430	25412928	id-1516	High
chr3A_part1	33947303	33952957	id-1517	High
chr3A_part1	33980272	34005346	id-1518	High
chr3A_part1	69760484	70134226	id-1519	Low
chr3A_part1	72523185	72579208	id-1520	Low
chr3A_part1	86624200	86631163	id-1521	High
chr3A_part1	102016909	102023761	id-1522	High
chr3A_part1	102038933	102046112	id-1523	High
chr3A_part1	110963166	110970740	id-1524	High
chr3A_part1	116639244	116645485	id-1525	High
chr3A_part1	133066578	133521336	id-1526	Low
chr3A_part1	140269882	140483650	id-1527	Low
chr3A_part1	175863652	175868751	id-1528	High
chr3A_part1	175909237	175920502	id-1529	High
chr3A_part1	177859870	177865060	id-1530	High
chr3A_part1	330049670	330058191	id-1531	High
chr3A_part1	330068916	330074895	id-1532	High
chr3A_part1	330107895	330116897	id-1533	High
chr3A_part1	330117707	330123596	id-1534	High
chr3A_part1	330128419	330136635	id-1535	High
chr3A_part1	330141394	330146642	id-1536	High
chr3A_part1	370710130	370716196	id-1537	High
chr3A_part1	387296488	387302047	id-1538	High
chr3A_part1	387306271	387312790	id-1539	High
chr3A_part1	387396553	387401634	id-1540	High
chr3A_part1	387416659	387422140	id-1541	High
chr3A_part1	395986977	395992284	id-1542	High
chr3A_part1	397396236	397406422	id-1543	High
chr3A_part1	397435789	397448396	id-1544	High
chr3A_part1	397468146	397478259	id-1545	High
chr3A_part1	397510246	397515278	id-1546	High
chr3A_part1	397521133	397534913	id-1547	High
chr3A_part1	397536275	397548443	id-1548	High
chr3A_part1	408842252	408847565	id-1549	High
chr3A_part1	415444871	415450329	id-1550	High
chr3A_part1	423317182	423472664	id-1551	Low
chr3A_part1	430711246	430719995	id-1552	High
chr3A_part2	57276963	57352133	id-1553	Low
chr3A_part2	89254568	89544110	id-1554	Low
chr3A_part2	108908408	109069639	id-1555	Low
chr3A_part2	112281467	112355847	id-1556	Low
chr3A_part2	121902243	121962047	id-1557	Low
chr3A_part2	178981579	179032190	id-1558	Low
chr3A_part2	196204371	196255946	id-1559	Low
chr3A_part2	205898503	205950130	id-1560	Low
chr3A_part2	220929959	220989852	id-1561	Low
chr3A_part2	236160267	236227322	id-1562	Low
chr3A_part2	242700630	242759437	id-1563	Low
chr3A_part2	246242546	246247684	id-1564	High
chr3A_part2	256836135	256957504	id-1565	Low
chr3A_part2	260449679	260455816	id-1566	High
chr3A_part2	265545045	265630482	id-1567	Low
chr3A_part2	265708911	265715909	id-1568	High
chr3A_part2	265738569	265830799	id-1569	Low
chr3A_part2	265971082	266109269	id-1570	Low
chr3A_part2	266362371	266372133	id-1571	High
chr3A_part2	266737986	266743178	id-1572	High
chr3A_part2	266826565	266899263	id-1573	Low
chr3A_part2	271257156	271262629	id-1574	High
chr3A_part2	275852514	275930344	id-1575	Low
chr3A_part2	275981891	275989475	id-1576	High
chr3A_part2	276331587	276444675	id-1577	Low
chr3A_part2	276489913	276497029	id-1578	High
chr3A_part2	276503157	276509148	id-1579	High
chr3A_part2	277446442	277462485	id-1580	High
chr3A_part2	277969391	278196084	id-1581	Low
chr3A_part2	278196930	278257128	id-1582	Low
chr3A_part2	281153646	281168049	id-1583	High
chr3A_part2	281186946	281192086	id-1584	High
chr3A_part2	283787916	283798989	id-1585	High
chr3A_part2	287281599	287489271	id-1586	Low
chr3A_part2	288689749	288767904	id-1587	Low
chr3A_part2	288769045	288779157	id-1588	High
chr3A_part2	288802681	288808243	id-1589	High
chr3A_part2	292590185	292645899	id-1590	Low
chr3A_part2	292718358	292782740	id-1591	Low
chr3A_part2	293008779	293080041	id-1592	Low
chr3A_part2	293237191	293460428	id-1593	Low
chr3A_part2	293652752	293738297	id-1594	Low
chr3A_part2	293837220	293916217	id-1595	Low
chr3A_part2	293977074	294131164	id-1596	Low
chr3A_part2	294176353	294236874	id-1597	Low
chr3A_part2	294263516	294666147	id-1598	Low
chr3A_part2	295392449	295534243	id-1599	Low
chr3A_part2	295562824	295721199	id-1600	Low
chr3A_part2	296560637	296714507	id-1601	Low
chr3B_part1	725295	793666	id-1602	Low
chr3B_part1	992203	1214076	id-1603	Low
chr3B_part1	1238814	1339374	id-1604	Low
chr3B_part1	1352136	1423143	id-1605	Low
chr3B_part1	1462188	1586789	id-1606	Low
chr3B_part1	2422171	2473401	id-1607	Low
chr3B_part1	2514659	2879214	id-1608	Low
chr3B_part1	2884396	2959114	id-1609	Low
chr3B_part1	2966367	3023685	id-1610	Low
chr3B_part1	4344190	4420428	id-1611	Low
chr3B_part1	4563940	4625546	id-1612	Low
chr3B_part1	4911610	4964187	id-1613	Low
chr3B_part1	4965117	5038468	id-1614	Low
chr3B_part1	5236072	5410991	id-1615	Low
chr3B_part1	5502684	5579631	id-1616	Low
chr3B_part1	5989389	6046247	id-1617	Low
chr3B_part1	7305649	7368468	id-1618	Low
chr3B_part1	8052427	8108588	id-1619	Low
chr3B_part1	8936371	9091396	id-1620	Low
chr3B_part1	9782517	9844337	id-1621	Low
chr3B_part1	9844980	9915478	id-1622	Low
chr3B_part1	13406483	13471689	id-1623	Low
chr3B_part1	15184660	15453937	id-1624	Low
chr3B_part1	17592784	17597991	id-1625	High
chr3B_part1	18025801	18152784	id-1626	Low
chr3B_part1	18308603	18397199	id-1627	Low
chr3B_part1	18502956	18558877	id-1628	Low
chr3B_part1	24611119	24672675	id-1629	Low
chr3B_part1	25800902	26096641	id-1630	Low
chr3B_part1	26165932	26325795	id-1631	Low
chr3B_part1	26432921	26489811	id-1632	Low
chr3B_part1	27054132	27182744	id-1633	Low
chr3B_part1	30255843	30316676	id-1634	Low
chr3B_part1	30336504	30438897	id-1635	Low
chr3B_part1	31486172	31634940	id-1636	Low
chr3B_part1	32112732	32179202	id-1637	Low
chr3B_part1	32808174	32899669	id-1638	Low
chr3B_part1	32941873	33076999	id-1639	Low
chr3B_part1	33150315	33259720	id-1640	Low
chr3B_part1	34909346	34972804	id-1641	Low
chr3B_part1	35714458	35801729	id-1642	Low
chr3B_part1	39474101	39524889	id-1643	Low
chr3B_part1	43837183	43940726	id-1644	Low
chr3B_part1	43973625	44047079	id-1645	Low
chr3B_part1	45364986	45518034	id-1646	Low
chr3B_part1	45754849	45823363	id-1647	Low
chr3B_part1	45824306	45874958	id-1648	Low
chr3B_part1	45876710	46020939	id-1649	Low
chr3B_part1	46104825	46267208	id-1650	Low
chr3B_part1	46285721	46364649	id-1651	Low
chr3B_part1	46365833	46461876	id-1652	Low
chr3B_part1	49414819	49671477	id-1653	Low
chr3B_part1	51022668	51142361	id-1654	Low
chr3B_part1	51976942	52484852	id-1655	Low
chr3B_part1	52485439	52638131	id-1656	Low
chr3B_part1	52936309	53197990	id-1657	Low
chr3B_part1	53815014	53902471	id-1658	Low
chr3B_part1	54068925	54133221	id-1659	Low
chr3B_part1	59546817	59614086	id-1660	Low
chr3B_part1	68088661	68146241	id-1661	Low
chr3B_part1	69460964	69603457	id-1662	Low
chr3B_part1	89591308	89672120	id-1663	Low
chr3B_part1	103589819	103836850	id-1664	Low
chr3B_part1	104184693	104329247	id-1665	Low
chr3B_part1	104329900	104420868	id-1666	Low
chr3B_part1	104421723	104549005	id-1667	Low
chr3B_part1	104549776	104696601	id-1668	Low
chr3B_part1	104745747	104806463	id-1669	Low
chr3B_part1	104807579	104922690	id-1670	Low
chr3B_part1	107971974	108134626	id-1671	Low
chr3B_part1	108135262	108237807	id-1672	Low
chr3B_part1	108243310	108409804	id-1673	Low
chr3B_part1	111213201	111317403	id-1674	Low
chr3B_part1	111317921	111480757	id-1675	Low
chr3B_part1	123884711	123967445	id-1676	Low
chr3B_part1	124943826	125134596	id-1677	Low
chr3B_part1	134980870	135429709	id-1678	Low
chr3B_part1	135430456	135480471	id-1679	Low
chr3B_part1	148543487	148604306	id-1680	Low
chr3B_part1	149538799	149675431	id-1681	Low
chr3B_part1	154187341	154195906	id-1682	High
chr3B_part1	154196602	154206850	id-1683	High
chr3B_part1	168274998	168683232	id-1684	Low
chr3B_part1	169830689	170069659	id-1685	Low
chr3B_part1	170070313	170592369	id-1686	Low
chr3B_part1	170593151	170759293	id-1687	Low
chr3B_part1	170760265	171023780	id-1688	Low
chr3B_part1	171024453	171085290	id-1689	Low
chr3B_part1	171085925	171307886	id-1690	Low
chr3B_part1	171308715	171589570	id-1691	Low
chr3B_part1	201516052	201521257	id-1692	High
chr3B_part1	214287062	214358498	id-1693	Low
chr3B_part1	214453870	214504626	id-1694	Low
chr3B_part1	214719550	214969129	id-1695	Low
chr3B_part1	215152932	215223799	id-1696	Low
chr3B_part1	215224309	215282077	id-1697	Low
chr3B_part1	217683041	217741542	id-1698	Low
chr3B_part1	218300360	218365266	id-1699	Low
chr3B_part1	218393497	218482804	id-1700	Low
chr3B_part1	218521779	218600962	id-1701	Low
chr3B_part1	218670471	218741303	id-1702	Low
chr3B_part1	219025721	219144499	id-1703	Low
chr3B_part1	219618824	219677994	id-1704	Low
chr3B_part1	220064752	220134557	id-1705	Low
chr3B_part1	220349788	220486318	id-1706	Low
chr3B_part1	222825466	223032350	id-1707	Low
chr3B_part1	223045472	223106050	id-1708	Low
chr3B_part1	223120353	223205875	id-1709	Low
chr3B_part1	223206663	223342338	id-1710	Low
chr3B_part1	223384189	223487743	id-1711	Low
chr3B_part1	223598542	223653628	id-1712	Low
chr3B_part1	223700444	223768752	id-1713	Low
chr3B_part1	223822658	223884434	id-1714	Low
chr3B_part1	223967163	224164517	id-1715	Low
chr3B_part1	224322318	224425231	id-1716	Low
chr3B_part1	232301299	232371106	id-1717	Low
chr3B_part1	286383279	286437268	id-1718	Low
chr3B_part1	288342120	288402956	id-1719	Low
chr3B_part1	289898053	290358913	id-1720	Low
chr3B_part1	290359822	290669385	id-1721	Low
chr3B_part1	290670123	290763614	id-1722	Low
chr3B_part1	290764181	291097277	id-1723	Low
chr3B_part1	291099151	291341142	id-1724	Low
chr3B_part1	291366415	291832376	id-1725	Low
chr3B_part1	326816925	326867144	id-1726	Low
chr3B_part1	347029321	347093203	id-1727	Low
chr3B_part1	348491935	348634608	id-1728	Low
chr3B_part1	348784921	349069716	id-1729	Low
chr3B_part1	363827748	363890716	id-1730	Low
chr3B_part1	388848477	388907024	id-1731	Low
chr3B_part1	414187963	414275656	id-1732	Low
chr3B_part1	414404245	414471253	id-1733	Low
chr3B_part2	617710	859837	id-1734	Low
chr3B_part2	6032371	6211685	id-1735	Low
chr3B_part2	25543247	25594409	id-1736	Low
chr3B_part2	38909197	39032147	id-1737	Low
chr3B_part2	39070363	39282605	id-1738	Low
chr3B_part2	60409014	60541431	id-1739	Low
chr3B_part2	93052023	93058702	id-1740	High
chr3B_part2	93059864	93065202	id-1741	High
chr3B_part2	107588852	107771276	id-1742	Low
chr3B_part2	111436778	111442008	id-1743	High
chr3B_part2	116631715	116751246	id-1744	Low
chr3B_part2	116773973	116840972	id-1745	Low
chr3B_part2	116929730	116998374	id-1746	Low
chr3B_part2	117009497	117085770	id-1747	Low
chr3B_part2	117118650	117255964	id-1748	Low
chr3B_part2	133868492	134130850	id-1749	Low
chr3B_part2	134131373	134198178	id-1750	Low
chr3B_part2	136422565	136537020	id-1751	Low
chr3B_part2	140213993	140220132	id-1752	High
chr3B_part2	167560202	167565345	id-1753	High
chr3B_part2	180438061	180555051	id-1754	Low
chr3B_part2	213585438	213595309	id-1755	High
chr3B_part2	213596574	213603319	id-1756	High
chr3B_part2	215252006	215260202	id-1757	High
chr3B_part2	215635532	215690307	id-1758	Low
chr3B_part2	219930914	220639755	id-1759	Low
chr3B_part2	240011179	240223467	id-1760	Low
chr3B_part2	242305782	242408780	id-1761	Low
chr3B_part2	246108793	246160161	id-1762	Low
chr3B_part2	248927832	248932900	id-1763	High
chr3B_part2	249318444	249375458	id-1764	Low
chr3B_part2	249375979	249741942	id-1765	Low
chr3B_part2	251042274	251105444	id-1766	Low
chr3B_part2	252452178	252807310	id-1767	Low
chr3B_part2	258019611	258024980	id-1768	High
chr3B_part2	260647070	260701451	id-1769	Low
chr3B_part2	265611487	265715712	id-1770	Low
chr3B_part2	269848312	269910685	id-1771	Low
chr3B_part2	278479841	278575098	id-1772	Low
chr3B_part2	278645058	278834753	id-1773	Low
chr3B_part2	278835328	278926485	id-1774	Low
chr3B_part2	278928390	279163772	id-1775	Low
chr3B_part2	279170052	279255519	id-1776	Low
chr3B_part2	280887606	281012062	id-1777	Low
chr3B_part2	281055362	281221760	id-1778	Low
chr3B_part2	281438189	281511994	id-1779	Low
chr3B_part2	281824508	282009267	id-1780	Low
chr3B_part2	282009878	282071719	id-1781	Low
chr3B_part2	282207926	282506577	id-1782	Low
chr3B_part2	282507584	282559329	id-1783	Low
chr3B_part2	282695128	282745293	id-1784	Low
chr3B_part2	283118201	283486545	id-1785	Low
chr3B_part2	283487181	283953324	id-1786	Low
chr3B_part2	284010320	284117713	id-1787	Low
chr3B_part2	288607691	288660163	id-1788	Low
chr3B_part2	288671946	288753119	id-1789	Low
chr3B_part2	292933229	292989887	id-1790	Low
chr3B_part2	293070411	293142317	id-1791	Low
chr3B_part2	293237448	293347014	id-1792	Low
chr3B_part2	294101573	294288953	id-1793	Low
chr3B_part2	295104059	295173871	id-1794	Low
chr3B_part2	295195696	295267107	id-1795	Low
chr3B_part2	295413936	295571483	id-1796	Low
chr3B_part2	295666976	295880370	id-1797	Low
chr3B_part2	295881036	296027522	id-1798	Low
chr3B_part2	296061405	296184209	id-1799	Low
chr3B_part2	296752239	296814444	id-1800	Low
chr3B_part2	296819689	297037622	id-1801	Low
chr3B_part2	298832722	298916939	id-1802	Low
chr3B_part2	298917450	299095840	id-1803	Low
chr3B_part2	299882260	299995018	id-1804	Low
chr3B_part2	299995544	300120935	id-1805	Low
chr3B_part2	300248842	300264998	id-1806	High
chr3B_part2	300266298	300271716	id-1807	High
chr3B_part2	303064906	303172983	id-1808	Low
chr3B_part2	303183704	303334455	id-1809	Low
chr3B_part2	303355871	303630250	id-1810	Low
chr3B_part2	303632443	303734216	id-1811	Low
chr3B_part2	305019194	305109994	id-1812	Low
chr3B_part2	305110670	305380368	id-1813	Low
chr3B_part2	305797271	305861994	id-1814	Low
chr3B_part2	305912730	306036265	id-1815	Low
chr3B_part2	306352162	306411697	id-1816	Low
chr3B_part2	306484362	306552364	id-1817	Low
chr3B_part2	307075625	307158882	id-1818	Low
chr3B_part2	307172508	307279988	id-1819	Low
chr3B_part2	307333038	307406256	id-1820	Low
chr3B_part2	308026377	308111638	id-1821	Low
chr3B_part2	308113303	308194864	id-1822	Low
chr3B_part2	308220900	308432905	id-1823	Low
chr3B_part2	308539339	308592751	id-1824	Low
chr3B_part2	308605216	308666336	id-1825	Low
chr3B_part2	308676952	308766527	id-1826	Low
chr3B_part2	308966567	309034229	id-1827	Low
chr3B_part2	310486981	310740047	id-1828	Low
chr3B_part2	310740906	310930286	id-1829	Low
chr3B_part2	311655158	311718623	id-1830	Low
chr3B_part2	312006746	312110441	id-1831	Low
chr3B_part2	315697399	315749959	id-1832	Low
chr3B_part2	315800127	315871724	id-1833	Low
chr3B_part2	315943641	315951940	id-1834	High
chr3B_part2	319530339	319601352	id-1835	Low
chr3B_part2	319640953	320076792	id-1836	Low
chr3B_part2	322596252	322811071	id-1837	Low
chr3B_part2	323292991	323343096	id-1838	Low
chr3B_part2	323845408	324007500	id-1839	Low
chr3B_part2	324026741	324106348	id-1840	Low
chr3B_part2	326120023	326181892	id-1841	Low
chr3B_part2	327181863	327267579	id-1842	Low
chr3B_part2	333249700	333303086	id-1843	Low
chr3B_part2	335513651	335714553	id-1844	Low
chr3B_part2	340635332	340689204	id-1845	Low
chr3B_part2	340698815	340776371	id-1846	Low
chr3B_part2	341100884	341164482	id-1847	Low
chr3B_part2	341167640	341275134	id-1848	Low
chr3B_part2	341300213	341472302	id-1849	Low
chr3B_part2	341509518	342118853	id-1850	Low
chr3B_part2	342164036	342221227	id-1851	Low
chr3B_part2	344154833	344297164	id-1852	Low
chr3B_part2	344864098	344887048	id-1853	High
chr3B_part2	344889768	344907748	id-1854	High
chr3B_part2	345232555	345319879	id-1855	Low
chr3B_part2	349594231	349936198	id-1856	Low
chr3B_part2	350540986	350789202	id-1857	Low
chr3B_part2	350848179	350945618	id-1858	Low
chr3B_part2	351002071	351128076	id-1859	Low
chr3B_part2	351227226	351394817	id-1860	Low
chr3B_part2	351395989	351600728	id-1861	Low
chr3B_part2	352056655	352067549	id-1862	High
chr3B_part2	352831031	352894466	id-1863	Low
chr3B_part2	352895278	352946472	id-1864	Low
chr3B_part2	354063912	354140036	id-1865	Low
chr3B_part2	354717513	354729337	id-1866	High
chr3B_part2	356090534	356218578	id-1867	Low
chr3B_part2	356308065	356386651	id-1868	Low
chr3B_part2	356410718	356511714	id-1869	Low
chr3B_part2	357332927	357399356	id-1870	Low
chr3B_part2	357400133	357454554	id-1871	Low
chr3B_part2	357491927	357759358	id-1872	Low
chr3B_part2	357760268	357891470	id-1873	Low
chr3B_part2	357978996	358112990	id-1874	Low
chr3B_part2	358113602	358868875	id-1875	Low
chr3B_part2	359067936	359126027	id-1876	Low
chr3B_part2	359383383	359445305	id-1877	Low
chr3B_part2	359450297	359628754	id-1878	Low
chr3B_part2	359659213	359777631	id-1879	Low
chr3B_part2	360839065	360897627	id-1880	Low
chr3B_part2	360966463	361079151	id-1881	Low
chr3B_part2	361082940	361192816	id-1882	Low
chr3B_part2	363075849	363148169	id-1883	Low
chr3B_part2	363620438	364153474	id-1884	Low
chr3B_part2	364426952	364507576	id-1885	Low
chr3B_part2	364573274	364848359	id-1886	Low
chr3B_part2	364848950	365003917	id-1887	Low
chr3B_part2	365032678	365157383	id-1888	Low
chr3B_part2	366357918	366411319	id-1889	Low
chr3B_part2	366531965	366593515	id-1890	Low
chr3B_part2	366655809	366739675	id-1891	Low
chr3B_part2	366740275	366881317	id-1892	Low
chr3B_part2	367140875	367146067	id-1893	High
chr3B_part2	367147365	367153028	id-1894	High
chr3B_part2	367239349	367291810	id-1895	Low
chr3B_part2	367318499	367699701	id-1896	Low
chr3B_part2	367883584	368025746	id-1897	Low
chr3B_part2	368475022	368536543	id-1898	Low
chr3B_part2	368538867	368701315	id-1899	Low
chr3B_part2	368702101	368769642	id-1900	Low
chr3B_part2	368770923	368853614	id-1901	Low
chr3B_part2	368976498	369039377	id-1902	Low
chr3B_part2	369304910	369407015	id-1903	Low
chr3B_part2	369427968	369492960	id-1904	Low
chr3B_part2	369509264	369603397	id-1905	Low
chr3B_part2	370033541	370117099	id-1906	Low
chr3B_part2	370397712	370469854	id-1907	Low
chr3B_part2	372012066	372084107	id-1908	Low
chr3B_part2	372196907	372285294	id-1909	Low
chr3B_part2	372359468	372519094	id-1910	Low
chr3B_part2	372520321	372576963	id-1911	Low
chr3B_part2	372940937	372992054	id-1912	Low
chr3B_part2	373023811	373125414	id-1913	Low
chr3B_part2	373125946	373269401	id-1914	Low
chr3B_part2	373270301	373334075	id-1915	Low
chr3B_part2	373335192	373404755	id-1916	Low
chr3B_part2	373434653	373521308	id-1917	Low
chr3B_part2	373694708	373852139	id-1918	Low
chr3B_part2	374153121	374342683	id-1919	Low
chr3B_part2	374343225	374394829	id-1920	Low
chr3B_part2	374395543	374452294	id-1921	Low
chr3B_part2	374880645	374946250	id-1922	Low
chr3B_part2	375014640	375291228	id-1923	Low
chr3B_part2	375652415	375658044	id-1924	High
chr3B_part2	375762598	375974903	id-1925	Low
chr3B_part2	376234416	376316561	id-1926	Low
chr3B_part2	376318243	376437732	id-1927	Low
chr3B_part2	376520474	377011882	id-1928	Low
chr3B_part2	377490111	377554668	id-1929	Low
chr3B_part2	377563179	377686204	id-1930	Low
chr3B_part2	378246335	378376271	id-1931	Low
chr3B_part2	379917233	379924453	id-1932	High
chr3B_part2	379946080	379955815	id-1933	High
chr3B_part2	380404112	380455875	id-1934	Low
chr3B_part2	381865018	381871278	id-1935	High
chr3D_part1	36375	266448	id-1936	Low
chr3D_part1	621560	692708	id-1937	Low
chr3D_part1	1608882	1615456	id-1938	High
chr3D_part1	1632785	1639944	id-1939	High
chr3D_part1	3910950	3977824	id-1940	Low
chr3D_part1	4009481	4014982	id-1941	High
chr3D_part1	16895625	16991124	id-1942	Low
chr3D_part1	17182302	17190404	id-1943	High
chr3D_part1	17778774	17880502	id-1944	Low
chr3D_part1	17965221	18269505	id-1945	Low
chr3D_part1	18782895	18872066	id-1946	Low
chr3D_part1	19058065	19063722	id-1947	High
chr3D_part1	20623598	20709215	id-1948	Low
chr3D_part1	21007433	21107155	id-1949	Low
chr3D_part1	21175094	21181388	id-1950	High
chr3D_part1	27877841	27883415	id-1951	High
chr3D_part1	73422520	73450310	id-1952	High
chr3D_part1	82581152	82588147	id-1953	High
chr3D_part1	118543304	118549749	id-1954	High
chr3D_part1	140487722	140577842	id-1955	Low
chr3D_part1	242434066	242566375	id-1956	Low
chr3D_part2	24796999	24802083	id-1957	High
chr3D_part2	77265698	77340470	id-1958	Low
chr3D_part2	77361429	77412226	id-1959	Low
chr3D_part2	77527789	77655966	id-1960	Low
chr3D_part2	77667315	77673672	id-1961	High
chr3D_part2	77708635	77762779	id-1962	Low
chr3D_part2	78063901	78138370	id-1963	Low
chr3D_part2	79946458	79996784	id-1964	Low
chr3D_part2	80072452	80178020	id-1965	Low
chr3D_part2	80264549	80320764	id-1966	Low
chr3D_part2	80816025	80880958	id-1967	Low
chr3D_part2	80895336	80982327	id-1968	Low
chr3D_part2	81011794	81206407	id-1969	Low
chr3D_part2	90365579	90372191	id-1970	High
chr3D_part2	91501988	91508264	id-1971	High
chr3D_part2	94309341	94541251	id-1972	Low
chr3D_part2	94541788	94826415	id-1973	Low
chr3D_part2	94855702	95230736	id-1974	Low
chr3D_part2	95232227	95728900	id-1975	Low
chr3D_part2	109743388	109748594	id-1976	High
chr3D_part2	127188078	127194998	id-1977	High
chr3D_part2	133133970	133231445	id-1978	Low
chr3D_part2	133257427	133262921	id-1979	High
chr3D_part2	133269513	133337819	id-1980	Low
chr3D_part2	135257606	135262705	id-1981	High
chr4A_part1	1324558	1334791	id-1982	High
chr4A_part1	2263538	2268642	id-1983	High
chr4A_part1	3892079	3980640	id-1984	Low
chr4A_part1	10154118	10159825	id-1985	High
chr4A_part1	10581503	10587568	id-1986	High
chr4A_part1	12264175	12342912	id-1987	Low
chr4A_part1	12683711	13122762	id-1988	Low
chr4A_part1	16581641	16586955	id-1989	High
chr4A_part1	18802769	18808148	id-1990	High
chr4A_part1	29027824	29034217	id-1991	High
chr4A_part1	45449281	45454809	id-1992	High
chr4A_part1	67523749	67605258	id-1993	Low
chr4A_part1	68198273	68251096	id-1994	Low
chr4A_part1	70204883	70292231	id-1995	Low
chr4A_part1	70747947	70754231	id-1996	High
chr4A_part1	79215394	79221971	id-1997	High
chr4A_part1	81765772	81771005	id-1998	High
chr4A_part1	90567470	90574269	id-1999	High
chr4A_part1	91256689	91261739	id-2000	High
[truncated: 3,143 more rows]
