# Supplementary material for: DAWN: a resource for yielding insights into the diversity among wheat genomes
Source: BMC Genomics. 2018 Dec 17;19:941. doi: 10.1186/s12864-018-5228-2 (PMC6296097; doi:10.1186/s12864-018-5228-2)
Supplement: Supplementary file 6 — ZIP file containing BED5 format files of high and low read coverage regions. BED5 format file for each WGS accession. The score column (5th column) indicates if the feature (row) represents a region which has >2*SD above (High) or below (Low) the mean read coverage. (ZIP 1455 kb) [file 12864_2018_5228_MOESM6_ESM.zip › read_coverage_high_low/Xiaoyan.realigned.bam.bw.high_low.bed]

chr1A_part1	592	517242	id-1	Low
chr1A_part1	566144	703305	id-2	Low
chr1A_part1	717150	799631	id-3	Low
chr1A_part1	807897	936201	id-4	Low
chr1A_part1	984863	1119308	id-5	Low
chr1A_part1	1244578	1298115	id-6	Low
chr1A_part1	1346915	1643372	id-7	Low
chr1A_part1	1724023	2162101	id-8	Low
chr1A_part1	2293480	2377856	id-9	Low
chr1A_part1	2386218	2505255	id-10	Low
chr1A_part1	2950499	3000704	id-11	Low
chr1A_part1	3001265	3107966	id-12	Low
chr1A_part1	3262170	3368626	id-13	Low
chr1A_part1	3471571	3578946	id-14	Low
chr1A_part1	3604627	3655695	id-15	Low
chr1A_part1	3851052	3904484	id-16	Low
chr1A_part1	3913522	4042719	id-17	Low
chr1A_part1	4097472	4200977	id-18	Low
chr1A_part1	4212498	4317208	id-19	Low
chr1A_part1	4368296	4499602	id-20	Low
chr1A_part1	4501062	4655583	id-21	Low
chr1A_part1	4727969	4851406	id-22	Low
chr1A_part1	4852226	5022484	id-23	Low
chr1A_part1	5123920	5187651	id-24	Low
chr1A_part1	5198936	5319125	id-25	Low
chr1A_part1	5333252	5490741	id-26	Low
chr1A_part1	5552331	5604658	id-27	Low
chr1A_part1	5605171	5996312	id-28	Low
chr1A_part1	6032681	6393357	id-29	Low
chr1A_part1	6447460	6510939	id-30	Low
chr1A_part1	6565280	6623069	id-31	Low
chr1A_part1	6792065	6882113	id-32	Low
chr1A_part1	6883200	7113225	id-33	Low
chr1A_part1	7116335	7168868	id-34	Low
chr1A_part1	7363797	7516223	id-35	Low
chr1A_part1	7535689	7635849	id-36	Low
chr1A_part1	7697694	7792049	id-37	Low
chr1A_part1	7836175	8088481	id-38	Low
chr1A_part1	9643974	9696553	id-39	Low
chr1A_part1	10289581	10358120	id-40	Low
chr1A_part1	10803894	10938038	id-41	Low
chr1A_part1	11232188	11384148	id-42	Low
chr1A_part1	11418358	11424650	id-43	High
chr1A_part1	11573359	11580096	id-44	High
chr1A_part1	11742028	11804718	id-45	Low
chr1A_part1	12428960	12492084	id-46	Low
chr1A_part1	12509256	12566980	id-47	Low
chr1A_part1	12595927	12601680	id-48	High
chr1A_part1	13271918	13352289	id-49	Low
chr1A_part1	13352911	13413820	id-50	Low
chr1A_part1	13425112	13565447	id-51	Low
chr1A_part1	13575866	13666139	id-52	Low
chr1A_part1	14794740	14801680	id-53	High
chr1A_part1	14900584	14953046	id-54	Low
chr1A_part1	15004476	15143832	id-55	Low
chr1A_part1	16436052	16498647	id-56	Low
chr1A_part1	16548358	16815167	id-57	Low
chr1A_part1	18781331	18863523	id-58	Low
chr1A_part1	18865264	19044467	id-59	Low
chr1A_part1	19126723	19138243	id-60	High
chr1A_part1	19143572	19253542	id-61	Low
chr1A_part1	19274269	19492027	id-62	Low
chr1A_part1	19553204	19624618	id-63	Low
chr1A_part1	19781466	19848739	id-64	Low
chr1A_part1	20534775	20543397	id-65	High
chr1A_part1	21040600	21045941	id-66	High
chr1A_part1	21047906	21058591	id-67	High
chr1A_part1	21072204	21101859	id-68	High
chr1A_part1	21103964	21110180	id-69	High
chr1A_part1	21243111	21253172	id-70	High
chr1A_part1	21268415	21274291	id-71	High
chr1A_part1	21322871	21330052	id-72	High
chr1A_part1	21330651	21339430	id-73	High
chr1A_part1	27415179	27503660	id-74	Low
chr1A_part1	27606618	27726456	id-75	Low
chr1A_part1	28268828	28353773	id-76	Low
chr1A_part1	28457433	28509987	id-77	Low
chr1A_part1	28514121	28520423	id-78	High
chr1A_part1	28833391	28888501	id-79	Low
chr1A_part1	32113614	32164451	id-80	Low
chr1A_part1	32617588	32672092	id-81	Low
chr1A_part1	34454444	34515667	id-82	Low
chr1A_part1	39513713	39567331	id-83	Low
chr1A_part1	39678280	39755700	id-84	Low
chr1A_part1	40727778	40812197	id-85	Low
chr1A_part1	41867698	41880651	id-86	High
chr1A_part1	41893056	41908111	id-87	High
chr1A_part1	41908969	41925013	id-88	High
chr1A_part1	41924516	42010679	id-89	Low
chr1A_part1	42290581	42379751	id-90	Low
chr1A_part1	43007623	43072628	id-91	Low
chr1A_part1	43404917	43456285	id-92	Low
chr1A_part1	44118034	44186771	id-93	Low
chr1A_part1	44187445	44281036	id-94	Low
chr1A_part1	44281596	44358732	id-95	Low
chr1A_part1	44361006	44366531	id-96	High
chr1A_part1	44570447	44674913	id-97	Low
chr1A_part1	45329328	45395963	id-98	Low
chr1A_part1	45413479	45469570	id-99	Low
chr1A_part1	46536332	46810944	id-100	Low
chr1A_part1	49177866	49239922	id-101	Low
chr1A_part1	49387246	49466549	id-102	Low
chr1A_part1	50117574	50175650	id-103	Low
chr1A_part1	52061768	52139950	id-104	Low
chr1A_part1	53701311	53767492	id-105	Low
chr1A_part1	99558207	99620615	id-106	Low
chr1A_part1	117550163	117617257	id-107	Low
chr1A_part1	132420614	132478897	id-108	Low
chr1A_part1	153704569	153805757	id-109	Low
chr1A_part1	155263151	155353408	id-110	Low
chr1A_part1	168053316	168122899	id-111	Low
chr1A_part1	169414656	169471726	id-112	Low
chr1A_part1	176120024	176173033	id-113	Low
chr1A_part1	176185848	176266265	id-114	Low
chr1A_part1	186222556	186510617	id-115	Low
chr1A_part1	197103796	197115041	id-116	High
chr1A_part1	210285363	211012347	id-117	Low
chr1A_part1	211433218	211560178	id-118	Low
chr1A_part1	212260670	212668906	id-119	Low
chr1A_part1	212826225	212883406	id-120	Low
chr1A_part1	212965127	213074344	id-121	Low
chr1A_part1	213075327	213136191	id-122	Low
chr1A_part1	213140624	213203452	id-123	Low
chr1A_part1	213355757	213440933	id-124	Low
chr1A_part1	213458219	213649813	id-125	Low
chr1A_part1	213981097	214284095	id-126	Low
chr1A_part1	214307574	214434811	id-127	Low
chr1A_part1	214438606	214613476	id-128	Low
chr1A_part1	214775520	214867789	id-129	Low
chr1A_part1	214931347	215010811	id-130	Low
chr1A_part1	215066405	215118867	id-131	Low
chr1A_part1	215218092	215269257	id-132	Low
chr1A_part1	215573249	215635046	id-133	Low
chr1A_part1	217840364	217893091	id-134	Low
chr1A_part1	234208385	234214438	id-135	High
chr1A_part1	238102223	238157090	id-136	Low
chr1A_part1	239591563	239661586	id-137	Low
chr1A_part1	248655443	248731853	id-138	Low
chr1A_part1	256033179	256614005	id-139	Low
chr1A_part1	264664122	264736551	id-140	Low
chr1A_part1	275145469	275208152	id-141	Low
chr1A_part1	278711668	278771105	id-142	Low
chr1A_part1	279420456	279507667	id-143	Low
chr1A_part1	279639307	279648743	id-144	High
chr1A_part1	300862412	300913740	id-145	Low
chr1A_part1	304512528	304685023	id-146	Low
chr1A_part1	323996757	324056582	id-147	Low
chr1A_part1	332253425	332319308	id-148	Low
chr1A_part1	338859942	338934369	id-149	Low
chr1A_part1	341391662	341452413	id-150	Low
chr1A_part1	344526895	344588641	id-151	Low
chr1A_part1	345554461	345605566	id-152	Low
chr1A_part1	350302073	350353849	id-153	Low
chr1A_part1	350501300	350567441	id-154	Low
chr1A_part1	351026987	351085130	id-155	Low
chr1A_part1	353037040	353102361	id-156	Low
chr1A_part1	353474984	353573664	id-157	Low
chr1A_part1	353677163	353745772	id-158	Low
chr1A_part1	354002266	354053752	id-159	Low
chr1A_part1	354854415	354932648	id-160	Low
chr1A_part1	356045318	356096455	id-161	Low
chr1A_part1	366836036	366889605	id-162	Low
chr1A_part1	367690261	367762173	id-163	Low
chr1A_part1	370027119	370077848	id-164	Low
chr1A_part1	372987371	373247683	id-165	Low
chr1A_part1	374385856	374474075	id-166	Low
chr1A_part1	376676899	376735891	id-167	Low
chr1A_part1	381329577	381403769	id-168	Low
chr1A_part1	382104450	382189322	id-169	Low
chr1A_part1	382522662	382584231	id-170	Low
chr1A_part1	383072129	384166459	id-171	Low
chr1A_part1	384482807	384546343	id-172	Low
chr1A_part1	384566426	384637816	id-173	Low
chr1A_part1	384645291	384760677	id-174	Low
chr1A_part1	385166889	385225663	id-175	Low
chr1A_part1	386315765	386371155	id-176	Low
chr1A_part1	386549668	386602794	id-177	Low
chr1A_part1	386633696	386685574	id-178	Low
chr1A_part1	387398941	387462647	id-179	Low
chr1A_part1	391675972	391844763	id-180	Low
chr1A_part1	394478182	394568731	id-181	Low
chr1A_part1	396593773	396652372	id-182	Low
chr1A_part1	397782232	397860559	id-183	Low
chr1A_part1	397870680	397934022	id-184	Low
chr1A_part1	414897813	414994047	id-185	Low
chr1A_part1	418837903	418889517	id-186	Low
chr1A_part1	420916063	421001378	id-187	Low
chr1A_part1	421163988	422057296	id-188	Low
chr1A_part1	425256042	425261267	id-189	High
chr1A_part1	425265437	425271941	id-190	High
chr1A_part1	433203804	433801106	id-191	Low
chr1A_part1	435265082	435341469	id-192	Low
chr1A_part1	435906280	435975966	id-193	Low
chr1A_part1	437241552	437357696	id-194	Low
chr1A_part1	437958291	438018731	id-195	Low
chr1A_part1	438104563	438168339	id-196	Low
chr1A_part1	438178904	438257855	id-197	Low
chr1A_part1	438542860	438609594	id-198	Low
chr1A_part1	456546761	456602571	id-199	Low
chr1A_part1	463647321	463704387	id-200	Low
chr1A_part2	1775455	1828607	id-201	Low
chr1A_part2	2051652	2102834	id-202	Low
chr1A_part2	2210050	2260392	id-203	Low
chr1A_part2	2766323	2836938	id-204	Low
chr1A_part2	16469907	16546759	id-205	Low
chr1A_part2	18144460	18196368	id-206	Low
chr1A_part2	18551745	18614246	id-207	Low
chr1A_part2	21419407	21476022	id-208	Low
chr1A_part2	22380933	22431050	id-209	Low
chr1A_part2	25350963	25457245	id-210	Low
chr1A_part2	25614112	25681083	id-211	Low
chr1A_part2	27623215	27704713	id-212	Low
chr1A_part2	30414683	30473150	id-213	Low
chr1A_part2	31132428	31189542	id-214	Low
chr1A_part2	32701274	32758910	id-215	Low
chr1A_part2	33154427	33205438	id-216	Low
chr1A_part2	33424764	33481866	id-217	Low
chr1A_part2	36086951	36234837	id-218	Low
chr1A_part2	36955373	37045363	id-219	Low
chr1A_part2	37986529	38046348	id-220	Low
chr1A_part2	40586362	40658708	id-221	Low
chr1A_part2	43085982	43139384	id-222	Low
chr1A_part2	43141733	43224489	id-223	Low
chr1A_part2	43396541	43980575	id-224	Low
chr1A_part2	44102877	44160291	id-225	Low
chr1A_part2	44169807	44234494	id-226	Low
chr1A_part2	44776789	44837772	id-227	Low
chr1A_part2	44932962	45051617	id-228	Low
chr1A_part2	46225769	46277412	id-229	Low
chr1A_part2	46630263	46682977	id-230	Low
chr1A_part2	48727129	48790966	id-231	Low
chr1A_part2	51049152	51109321	id-232	Low
chr1A_part2	51403034	51484653	id-233	Low
chr1A_part2	55469964	55525004	id-234	Low
chr1A_part2	57277591	57328363	id-235	Low
chr1A_part2	59005517	59089133	id-236	Low
chr1A_part2	64485323	64546824	id-237	Low
chr1A_part2	65068151	65118901	id-238	Low
chr1A_part2	65190385	65265308	id-239	Low
chr1A_part2	66072241	66125109	id-240	Low
chr1A_part2	66327667	66379746	id-241	Low
chr1A_part2	66715146	66781201	id-242	Low
chr1A_part2	67023705	67095119	id-243	Low
chr1A_part2	67785310	67851382	id-244	Low
chr1A_part2	68599878	68652029	id-245	Low
chr1A_part2	69490072	69541223	id-246	Low
chr1A_part2	69699222	69751105	id-247	Low
chr1A_part2	70778999	70830841	id-248	Low
chr1A_part2	70888499	70945774	id-249	Low
chr1A_part2	70947844	71050030	id-250	Low
chr1A_part2	72666168	72730755	id-251	Low
chr1A_part2	72917481	73013613	id-252	Low
chr1A_part2	73517168	73606685	id-253	Low
chr1A_part2	74493200	74543969	id-254	Low
chr1A_part2	74754186	74815766	id-255	Low
chr1A_part2	75041809	75115893	id-256	Low
chr1A_part2	76311018	76362842	id-257	Low
chr1A_part2	76440743	76497315	id-258	Low
chr1A_part2	79597709	79665012	id-259	Low
chr1A_part2	80638966	80647810	id-260	High
chr1A_part2	80685603	80754180	id-261	Low
chr1A_part2	81222934	81572954	id-262	Low
chr1A_part2	87053531	87130563	id-263	Low
chr1A_part2	91980149	91991927	id-264	High
chr1A_part2	92010687	92018185	id-265	High
chr1A_part2	93296040	93364832	id-266	Low
chr1A_part2	93374712	93445175	id-267	Low
chr1A_part2	93566666	93647655	id-268	Low
chr1A_part2	94627417	94683881	id-269	Low
chr1A_part2	95087908	95175373	id-270	Low
chr1A_part2	97710000	97826421	id-271	Low
chr1A_part2	98174240	98240448	id-272	Low
chr1A_part2	98662911	98717601	id-273	Low
chr1A_part2	98724963	98799145	id-274	Low
chr1A_part2	98993763	99056969	id-275	Low
chr1A_part2	99124307	99274689	id-276	Low
chr1A_part2	99351393	99416211	id-277	Low
chr1A_part2	99423810	99485559	id-278	Low
chr1A_part2	99801269	99960312	id-279	Low
chr1A_part2	101378789	101535421	id-280	Low
chr1A_part2	102205364	102274453	id-281	Low
chr1A_part2	107264233	107409404	id-282	Low
chr1A_part2	108899708	108973011	id-283	Low
chr1A_part2	112226274	112300283	id-284	Low
chr1A_part2	112706120	112761109	id-285	Low
chr1A_part2	112809183	113053262	id-286	Low
chr1A_part2	113548780	113868678	id-287	Low
chr1A_part2	113931724	114070183	id-288	Low
chr1A_part2	114070736	114125977	id-289	Low
chr1A_part2	114851715	114918390	id-290	Low
chr1A_part2	115040620	115227969	id-291	Low
chr1A_part2	115228540	115292632	id-292	Low
chr1A_part2	115530737	115583954	id-293	Low
chr1A_part2	115904794	116000317	id-294	Low
chr1A_part2	116414787	116496653	id-295	Low
chr1A_part2	118423802	118474836	id-296	Low
chr1A_part2	118594021	118655538	id-297	Low
chr1A_part2	119536610	119597879	id-298	Low
chr1A_part2	122605243	122676875	id-299	Low
chr1B_part1	76634	444976	id-300	Low
chr1B_part1	445528	963158	id-301	Low
chr1B_part1	1820716	1828002	id-302	High
chr1B_part1	3165035	3175975	id-303	High
chr1B_part1	4474486	4591026	id-304	Low
chr1B_part1	4591797	4762963	id-305	Low
chr1B_part1	4830529	4956758	id-306	Low
chr1B_part1	5031675	5089242	id-307	Low
chr1B_part1	5352166	5410905	id-308	Low
chr1B_part1	5514329	5692549	id-309	Low
chr1B_part1	5741070	5846113	id-310	Low
chr1B_part1	5852200	5859232	id-311	High
chr1B_part1	5876226	6269663	id-312	Low
chr1B_part1	6298404	6313127	id-313	High
chr1B_part1	6511408	6519837	id-314	High
chr1B_part1	6539608	6546679	id-315	High
chr1B_part1	6561812	6569759	id-316	High
chr1B_part1	7219141	7225157	id-317	High
chr1B_part1	7263013	7508658	id-318	Low
chr1B_part1	7511615	7849607	id-319	Low
chr1B_part1	7850683	7911771	id-320	Low
chr1B_part1	7920560	7999089	id-321	Low
chr1B_part1	8419330	8551365	id-322	Low
chr1B_part1	8782629	8788966	id-323	High
chr1B_part1	9569475	9583515	id-324	High
chr1B_part1	10173400	10336791	id-325	Low
chr1B_part1	10407292	10763188	id-326	Low
chr1B_part1	10789264	10921966	id-327	Low
chr1B_part1	10984338	11116060	id-328	Low
chr1B_part1	11890516	12100716	id-329	Low
chr1B_part1	12505777	12514656	id-330	High
chr1B_part1	12628349	12785336	id-331	Low
chr1B_part1	12846729	12922193	id-332	Low
chr1B_part1	13014780	13240975	id-333	Low
chr1B_part1	13351203	13426049	id-334	Low
chr1B_part1	13972023	14027443	id-335	Low
chr1B_part1	14333421	14405590	id-336	Low
chr1B_part1	14459956	14466240	id-337	High
chr1B_part1	14496441	14510955	id-338	High
chr1B_part1	14530483	14604862	id-339	Low
chr1B_part1	14635138	14645940	id-340	High
chr1B_part1	14647688	14660817	id-341	High
chr1B_part1	15167879	15173889	id-342	High
chr1B_part1	15657341	15663889	id-343	High
chr1B_part1	15683839	15690017	id-344	High
chr1B_part1	15751885	15871616	id-345	Low
chr1B_part1	15979805	16044276	id-346	Low
chr1B_part1	16237273	16302555	id-347	Low
chr1B_part1	16462192	16467419	id-348	High
chr1B_part1	16475940	16483760	id-349	High
chr1B_part1	16892156	16951380	id-350	Low
chr1B_part1	16952136	17145519	id-351	Low
chr1B_part1	17146825	17270809	id-352	Low
chr1B_part1	17400397	17463483	id-353	Low
chr1B_part1	17831484	18471175	id-354	Low
chr1B_part1	18484475	18540409	id-355	Low
chr1B_part1	18570522	18676973	id-356	Low
chr1B_part1	18686883	18915718	id-357	Low
chr1B_part1	18916399	19040714	id-358	Low
chr1B_part1	19079561	19232206	id-359	Low
chr1B_part1	19336633	19477303	id-360	Low
chr1B_part1	19479537	19539755	id-361	Low
chr1B_part1	19562385	19807967	id-362	Low
chr1B_part1	19808474	19883437	id-363	Low
chr1B_part1	20318543	20403566	id-364	Low
chr1B_part1	20446722	20537150	id-365	Low
chr1B_part1	20672318	20683361	id-366	High
chr1B_part1	20868219	21162041	id-367	Low
chr1B_part1	21168864	21272636	id-368	Low
chr1B_part1	22994299	23047674	id-369	Low
chr1B_part1	25010148	25078806	id-370	Low
chr1B_part1	25113284	25244706	id-371	Low
chr1B_part1	26389999	26399757	id-372	High
chr1B_part1	26460583	26467130	id-373	High
chr1B_part1	27286556	27292559	id-374	High
chr1B_part1	27293882	27301699	id-375	High
chr1B_part1	27364066	27672359	id-376	Low
chr1B_part1	27752015	28024999	id-377	Low
chr1B_part1	28167186	28255599	id-378	Low
chr1B_part1	28376646	28432143	id-379	Low
chr1B_part1	28505825	28526063	id-380	High
chr1B_part1	28835734	29003607	id-381	Low
chr1B_part1	29034591	29040884	id-382	High
chr1B_part1	29512416	29780307	id-383	Low
chr1B_part1	29783132	30049272	id-384	Low
chr1B_part1	30066154	30376578	id-385	Low
chr1B_part1	30977054	31157240	id-386	Low
chr1B_part1	31159981	31317903	id-387	Low
chr1B_part1	31318953	31374799	id-388	Low
chr1B_part1	31415114	31758622	id-389	Low
chr1B_part1	31759439	31812854	id-390	Low
chr1B_part1	32186903	32208438	id-391	High
chr1B_part1	32294258	32355041	id-392	Low
chr1B_part1	32763122	32770002	id-393	High
chr1B_part1	32776967	32782787	id-394	High
chr1B_part1	32852787	32910563	id-395	Low
chr1B_part1	33080000	33824819	id-396	Low
chr1B_part1	33825407	33916657	id-397	Low
chr1B_part1	35423183	35428994	id-398	High
chr1B_part1	35445442	35451088	id-399	High
chr1B_part1	35484861	35490408	id-400	High
chr1B_part1	35491941	35507276	id-401	High
chr1B_part1	38606056	38611499	id-402	High
chr1B_part1	38916305	39068026	id-403	Low
chr1B_part1	39313536	39391652	id-404	Low
chr1B_part1	39432480	39509183	id-405	Low
chr1B_part1	39733576	39815430	id-406	Low
chr1B_part1	41115107	41196842	id-407	Low
chr1B_part1	47982292	48042131	id-408	Low
chr1B_part1	54964879	54970961	id-409	High
chr1B_part1	61458933	61465259	id-410	High
chr1B_part1	71223884	71294928	id-411	Low
chr1B_part1	72041469	72046839	id-412	High
chr1B_part1	79201435	79208268	id-413	High
chr1B_part1	98369637	98444692	id-414	Low
chr1B_part1	117709776	117716044	id-415	High
chr1B_part1	121842352	121849598	id-416	High
chr1B_part1	134420951	134426625	id-417	High
chr1B_part1	157468050	157473429	id-418	High
chr1B_part1	157475780	157483634	id-419	High
chr1B_part1	173072285	173127679	id-420	Low
chr1B_part1	205152601	205158514	id-421	High
chr1B_part1	239274897	239345204	id-422	Low
chr1B_part1	239368479	239511638	id-423	Low
chr1B_part1	239519764	239727321	id-424	Low
chr1B_part1	240763455	240818049	id-425	Low
chr1B_part1	240832801	240973091	id-426	Low
chr1B_part1	240977142	241136817	id-427	Low
chr1B_part1	241884261	241890317	id-428	High
chr1B_part1	241893345	241900824	id-429	High
chr1B_part1	241901342	241907015	id-430	High
chr1B_part1	241913737	241921535	id-431	High
chr1B_part1	241930855	241938103	id-432	High
chr1B_part1	242886130	243543716	id-433	Low
chr1B_part1	243768034	244042823	id-434	Low
chr1B_part1	244254912	244306566	id-435	Low
chr1B_part1	244429527	244500443	id-436	Low
chr1B_part1	244675393	244764711	id-437	Low
chr1B_part1	244765228	244853286	id-438	Low
chr1B_part1	244985013	245036704	id-439	Low
chr1B_part1	248155644	248224274	id-440	Low
chr1B_part1	253018250	253024091	id-441	High
chr1B_part1	254378079	254436053	id-442	Low
chr1B_part1	259309407	259316213	id-443	High
chr1B_part1	265050707	265128002	id-444	Low
chr1B_part1	280458996	280557624	id-445	Low
chr1B_part1	280561562	280671933	id-446	Low
chr1B_part1	281181960	281232850	id-447	Low
chr1B_part1	281521111	281574175	id-448	Low
chr1B_part1	282712828	282787371	id-449	Low
chr1B_part1	283223343	283278387	id-450	Low
chr1B_part1	284519722	284584497	id-451	Low
chr1B_part1	284630910	284711220	id-452	Low
chr1B_part1	284814107	284885094	id-453	Low
chr1B_part1	285117236	285169336	id-454	Low
chr1B_part1	296756559	296812367	id-455	Low
chr1B_part1	296813898	297012658	id-456	Low
chr1B_part1	297121519	297250102	id-457	Low
chr1B_part1	298864676	298929733	id-458	Low
chr1B_part1	299845284	299906153	id-459	Low
chr1B_part1	301285088	301393543	id-460	Low
chr1B_part1	301396162	301474625	id-461	Low
chr1B_part1	301566498	301632958	id-462	Low
chr1B_part1	301698427	301792896	id-463	Low
chr1B_part1	301816661	301975377	id-464	Low
chr1B_part1	302067694	302125091	id-465	Low
chr1B_part1	302130982	302200868	id-466	Low
chr1B_part1	302391214	302460047	id-467	Low
chr1B_part1	305082040	305137472	id-468	Low
chr1B_part1	305178873	305235311	id-469	Low
chr1B_part1	305302494	305415822	id-470	Low
chr1B_part1	305545074	305843027	id-471	Low
chr1B_part1	305875828	306064423	id-472	Low
chr1B_part1	306093461	306228217	id-473	Low
chr1B_part1	306288527	306510345	id-474	Low
chr1B_part1	306512265	306572407	id-475	Low
chr1B_part1	306573161	306642825	id-476	Low
chr1B_part1	306650081	306703436	id-477	Low
chr1B_part1	306706581	306884532	id-478	Low
chr1B_part1	306939043	306998996	id-479	Low
chr1B_part1	307006434	307076857	id-480	Low
chr1B_part1	307078649	307137948	id-481	Low
chr1B_part1	307174096	307404164	id-482	Low
chr1B_part1	307483693	307606210	id-483	Low
chr1B_part1	307610704	308015459	id-484	Low
chr1B_part1	308053864	308111478	id-485	Low
chr1B_part1	308173805	308328196	id-486	Low
chr1B_part1	308384137	308437265	id-487	Low
chr1B_part1	308437928	308508943	id-488	Low
chr1B_part1	308509444	308567920	id-489	Low
chr1B_part1	308614392	308903640	id-490	Low
chr1B_part1	308909651	309167014	id-491	Low
chr1B_part1	310135519	310141513	id-492	High
chr1B_part1	312380881	312496855	id-493	Low
chr1B_part1	313685363	313745397	id-494	Low
chr1B_part1	314583686	314711049	id-495	Low
chr1B_part1	314744508	315071249	id-496	Low
chr1B_part1	315071816	315382742	id-497	Low
chr1B_part1	315389826	315454887	id-498	Low
chr1B_part1	315462540	315521531	id-499	Low
chr1B_part1	315536011	316738877	id-500	Low
chr1B_part1	316789429	317009980	id-501	Low
chr1B_part1	317011317	317085282	id-502	Low
chr1B_part1	317123915	317185145	id-503	Low
chr1B_part1	317185798	317311605	id-504	Low
chr1B_part1	317500619	317572597	id-505	Low
chr1B_part1	317587556	317792098	id-506	Low
chr1B_part1	317850017	317913069	id-507	Low
chr1B_part1	317917043	317991443	id-508	Low
chr1B_part1	318000935	318663115	id-509	Low
chr1B_part1	318663926	321681388	id-510	Low
chr1B_part1	321710073	321875816	id-511	Low
chr1B_part1	321928426	322095990	id-512	Low
chr1B_part1	322118885	322360557	id-513	Low
chr1B_part1	326333668	326386245	id-514	Low
chr1B_part1	328439561	328523112	id-515	Low
chr1B_part1	328523731	328632354	id-516	Low
chr1B_part1	328668133	328812486	id-517	Low
chr1B_part1	329967324	330366774	id-518	Low
chr1B_part1	331515048	331525619	id-519	High
chr1B_part1	332835511	332843494	id-520	High
chr1B_part1	336275903	336353202	id-521	Low
chr1B_part1	337274108	337406709	id-522	Low
chr1B_part1	344591779	344597063	id-523	High
chr1B_part1	365318066	365379774	id-524	Low
chr1B_part1	372423281	372643551	id-525	Low
chr1B_part1	374377779	374459981	id-526	Low
chr1B_part1	374616202	374670358	id-527	Low
chr1B_part1	377501435	377561119	id-528	Low
chr1B_part1	382387912	382510850	id-529	Low
chr1B_part1	382846943	382913207	id-530	Low
chr1B_part1	382921356	382972553	id-531	Low
chr1B_part1	386721628	386781491	id-532	Low
chr1B_part1	386835172	386885245	id-533	Low
chr1B_part1	387618664	387699019	id-534	Low
chr1B_part1	389022701	389028765	id-535	High
chr1B_part1	391471142	391555708	id-536	Low
chr1B_part1	392624400	392681919	id-537	Low
chr1B_part1	394188353	394358649	id-538	Low
chr1B_part1	398460519	398522418	id-539	Low
chr1B_part1	400888208	400952204	id-540	Low
chr1B_part1	410902228	410954543	id-541	Low
chr1B_part1	415213239	415218540	id-542	High
chr1B_part1	417283790	417334782	id-543	Low
chr1B_part1	418256587	418350281	id-544	Low
chr1B_part1	418713107	418765384	id-545	Low
chr1B_part1	419099926	419156812	id-546	Low
chr1B_part1	420086918	420141446	id-547	Low
chr1B_part1	420938662	420990221	id-548	Low
chr1B_part2	3828657	3899578	id-549	Low
chr1B_part2	13099242	13160366	id-550	Low
chr1B_part2	37783112	37854228	id-551	Low
chr1B_part2	42672509	42733755	id-552	Low
chr1B_part2	74444689	74553595	id-553	Low
chr1B_part2	74555418	74661764	id-554	Low
chr1B_part2	74892332	74947007	id-555	Low
chr1B_part2	78067514	78124723	id-556	Low
chr1B_part2	78142019	78197090	id-557	Low
chr1B_part2	80833613	80887093	id-558	Low
chr1B_part2	93029082	93120146	id-559	Low
chr1B_part2	93190018	93297651	id-560	Low
chr1B_part2	94007278	94124253	id-561	Low
chr1B_part2	97218113	97339349	id-562	Low
chr1B_part2	97465550	97526259	id-563	Low
chr1B_part2	99494896	99741133	id-564	Low
chr1B_part2	99767744	99820213	id-565	Low
chr1B_part2	99820789	99972490	id-566	Low
chr1B_part2	100003565	100147087	id-567	Low
chr1B_part2	100583549	100713956	id-568	Low
chr1B_part2	111400405	111480046	id-569	Low
chr1B_part2	113228461	113281373	id-570	Low
chr1B_part2	113327758	113383947	id-571	Low
chr1B_part2	113557059	113752913	id-572	Low
chr1B_part2	113764375	113906257	id-573	Low
chr1B_part2	113906760	114041251	id-574	Low
chr1B_part2	114078171	114131434	id-575	Low
chr1B_part2	114162014	114226898	id-576	Low
chr1B_part2	114310007	114372781	id-577	Low
chr1B_part2	114929898	115030143	id-578	Low
chr1B_part2	117221553	117285168	id-579	Low
chr1B_part2	117755367	117835412	id-580	Low
chr1B_part2	118108910	118169029	id-581	Low
chr1B_part2	120652282	120809497	id-582	Low
chr1B_part2	120868087	121238173	id-583	Low
chr1B_part2	121806023	121874858	id-584	Low
chr1B_part2	121965929	122031357	id-585	Low
chr1B_part2	122274779	122328269	id-586	Low
chr1B_part2	123238439	123306831	id-587	Low
chr1B_part2	126403453	126560032	id-588	Low
chr1B_part2	127465131	127524612	id-589	Low
chr1B_part2	128518720	129253197	id-590	Low
chr1B_part2	131445114	131526846	id-591	Low
chr1B_part2	131638042	131735125	id-592	Low
chr1B_part2	132006854	132094998	id-593	Low
chr1B_part2	132171722	132246955	id-594	Low
chr1B_part2	134734008	134790836	id-595	Low
chr1B_part2	134900683	134998321	id-596	Low
chr1B_part2	135046223	135138942	id-597	Low
chr1B_part2	135155277	135214637	id-598	Low
chr1B_part2	137208331	137287889	id-599	Low
chr1B_part2	137519800	137629701	id-600	Low
chr1B_part2	137647960	137755390	id-601	Low
chr1B_part2	139324947	141057313	id-602	Low
chr1B_part2	141069392	141220936	id-603	Low
chr1B_part2	144776579	144888233	id-604	Low
chr1B_part2	146355172	146446159	id-605	Low
chr1B_part2	157095119	157288544	id-606	Low
chr1B_part2	164298285	164365038	id-607	Low
chr1B_part2	164373099	164426653	id-608	Low
chr1B_part2	164507760	164606841	id-609	Low
chr1B_part2	170142671	171143397	id-610	Low
chr1B_part2	175002967	175202987	id-611	Low
chr1B_part2	176778394	176861474	id-612	Low
chr1B_part2	184598305	184649039	id-613	Low
chr1B_part2	184669225	184729211	id-614	Low
chr1B_part2	184729725	184849479	id-615	Low
chr1B_part2	184999038	185049345	id-616	Low
chr1B_part2	185049936	185113556	id-617	Low
chr1B_part2	185132363	185194816	id-618	Low
chr1B_part2	185243285	185330403	id-619	Low
chr1B_part2	188001200	188067983	id-620	Low
chr1B_part2	190473306	190539873	id-621	Low
chr1B_part2	191640260	191709260	id-622	Low
chr1B_part2	192040852	192100644	id-623	Low
chr1B_part2	192119918	192195340	id-624	Low
chr1B_part2	192205452	192211891	id-625	High
chr1B_part2	192235227	192323135	id-626	Low
chr1B_part2	193037340	193091991	id-627	Low
chr1B_part2	194212656	194295987	id-628	Low
chr1B_part2	194316950	194372300	id-629	Low
chr1B_part2	194613833	194898683	id-630	Low
chr1B_part2	194899292	194988207	id-631	Low
chr1B_part2	195030130	195136335	id-632	Low
chr1B_part2	196076875	196182066	id-633	Low
chr1B_part2	196417481	196423308	id-634	High
chr1B_part2	196434355	196442108	id-635	High
chr1B_part2	197637781	197750089	id-636	Low
chr1B_part2	197767653	197827703	id-637	Low
chr1B_part2	197842372	197944667	id-638	Low
chr1B_part2	198677258	198759022	id-639	Low
chr1B_part2	198903975	199088160	id-640	Low
chr1B_part2	199350245	199691315	id-641	Low
chr1B_part2	199722459	199934537	id-642	Low
chr1B_part2	200012962	200066186	id-643	Low
chr1B_part2	201439424	201504554	id-644	Low
chr1B_part2	201505094	201621182	id-645	Low
chr1B_part2	201623834	201739152	id-646	Low
chr1B_part2	201971209	202030949	id-647	Low
chr1B_part2	203039777	203091941	id-648	Low
chr1B_part2	203475679	203672176	id-649	Low
chr1B_part2	204981470	205058620	id-650	Low
chr1B_part2	205114625	205182406	id-651	Low
chr1B_part2	205434034	205494306	id-652	Low
chr1B_part2	206853278	206950166	id-653	Low
chr1B_part2	207370950	207447056	id-654	Low
chr1B_part2	207478265	207726112	id-655	Low
chr1B_part2	210948010	212558624	id-656	Low
chr1B_part2	213236604	213567479	id-657	Low
chr1B_part2	213857486	213910767	id-658	Low
chr1B_part2	214097233	214200729	id-659	Low
chr1B_part2	214208822	214315814	id-660	Low
chr1B_part2	214374591	214441123	id-661	Low
chr1B_part2	214591333	214764838	id-662	Low
chr1B_part2	214847102	214961557	id-663	Low
chr1B_part2	215012590	215064224	id-664	Low
chr1B_part2	215433326	215485848	id-665	Low
chr1B_part2	218491397	218549462	id-666	Low
chr1B_part2	220673969	220821667	id-667	Low
chr1B_part2	221847950	222002013	id-668	Low
chr1B_part2	222159077	222227410	id-669	Low
chr1B_part2	222227926	222324600	id-670	Low
chr1B_part2	222325270	222400730	id-671	Low
chr1B_part2	224366949	225296752	id-672	Low
chr1B_part2	225379301	225434362	id-673	Low
chr1B_part2	225767580	225875619	id-674	Low
chr1B_part2	225876732	225884388	id-675	High
chr1B_part2	225920848	225938307	id-676	High
chr1B_part2	226294096	226370040	id-677	Low
chr1B_part2	226428639	226491105	id-678	Low
chr1B_part2	227466648	227527812	id-679	Low
chr1B_part2	227862640	227921154	id-680	Low
chr1B_part2	229014728	229086037	id-681	Low
chr1B_part2	230038858	230114661	id-682	Low
chr1B_part2	236867305	236919035	id-683	Low
chr1B_part2	238407732	238555921	id-684	Low
chr1B_part2	238602810	238802396	id-685	Low
chr1B_part2	238851613	239176608	id-686	Low
chr1B_part2	239213045	239324014	id-687	Low
chr1B_part2	239354260	239408544	id-688	Low
chr1B_part2	239422525	239486159	id-689	Low
chr1B_part2	243764576	243822446	id-690	Low
chr1B_part2	243919364	243973456	id-691	Low
chr1B_part2	244318392	244403344	id-692	Low
chr1B_part2	244403147	244409637	id-693	High
chr1B_part2	246442863	246450990	id-694	High
chr1B_part2	246453029	246466638	id-695	High
chr1B_part2	247007271	247182289	id-696	Low
chr1B_part2	249746549	249798774	id-697	Low
chr1B_part2	249914527	249964971	id-698	Low
chr1B_part2	250761357	250916101	id-699	Low
chr1B_part2	250960367	251039703	id-700	Low
chr1D_part1	6904	76112	id-701	Low
chr1D_part1	279637	289612	id-702	High
chr1D_part1	628565	784671	id-703	Low
chr1D_part1	785234	2045534	id-704	Low
chr1D_part1	3069530	3166822	id-705	Low
chr1D_part1	7148192	7153597	id-706	High
chr1D_part1	8467652	8546588	id-707	Low
chr1D_part1	9639793	9648519	id-708	High
chr1D_part1	9769770	9775912	id-709	High
chr1D_part1	11515715	11522148	id-710	High
chr1D_part1	13186943	13252786	id-711	Low
chr1D_part1	13399823	13454745	id-712	Low
chr1D_part1	13517646	13594206	id-713	Low
chr1D_part1	13795985	13801049	id-714	High
chr1D_part1	13861664	13963817	id-715	Low
chr1D_part1	14002327	14116496	id-716	Low
chr1D_part1	14203751	14254568	id-717	Low
chr1D_part1	14307162	14377796	id-718	Low
chr1D_part1	14496488	14556360	id-719	Low
chr1D_part1	14558739	14623895	id-720	Low
chr1D_part1	14720958	15031393	id-721	Low
chr1D_part1	15789092	15872758	id-722	Low
chr1D_part1	15878452	16068916	id-723	Low
chr1D_part1	16299833	16352169	id-724	Low
chr1D_part1	16532763	16604844	id-725	Low
chr1D_part1	17253208	17265655	id-726	High
chr1D_part1	17289560	17393375	id-727	Low
chr1D_part1	19190189	19257230	id-728	Low
chr1D_part1	19272878	19341795	id-729	Low
chr1D_part1	19400891	19507002	id-730	Low
chr1D_part1	19570243	19705759	id-731	Low
chr1D_part1	19706973	19797309	id-732	Low
chr1D_part1	20459020	20556877	id-733	Low
chr1D_part1	20721934	20727918	id-734	High
chr1D_part1	21090981	21144270	id-735	Low
chr1D_part1	21459556	21467445	id-736	High
chr1D_part1	21468417	21474343	id-737	High
chr1D_part1	21553637	21617224	id-738	Low
chr1D_part1	21744169	21796845	id-739	Low
chr1D_part1	26799597	26894954	id-740	Low
chr1D_part1	26964491	27066028	id-741	Low
chr1D_part1	27116793	27277047	id-742	Low
chr1D_part1	27277771	27341363	id-743	Low
chr1D_part1	27394442	27471788	id-744	Low
chr1D_part1	28401875	28465959	id-745	Low
chr1D_part1	32638693	32689178	id-746	Low
chr1D_part1	34693935	34813156	id-747	Low
chr1D_part1	34813754	34866100	id-748	Low
chr1D_part1	34866648	34933123	id-749	Low
chr1D_part1	34952079	35002682	id-750	Low
chr1D_part1	35232903	35290976	id-751	Low
chr1D_part1	35383834	35434566	id-752	Low
chr1D_part1	35438459	35515508	id-753	Low
chr1D_part1	35670144	35753361	id-754	Low
chr1D_part1	35815481	35917906	id-755	Low
chr1D_part1	35938254	35998447	id-756	Low
chr1D_part1	36014055	36139428	id-757	Low
chr1D_part1	36152170	36238493	id-758	Low
chr1D_part1	36885944	36950515	id-759	Low
chr1D_part1	37572925	37773817	id-760	Low
chr1D_part1	38467753	38518175	id-761	Low
chr1D_part1	38673074	38724335	id-762	Low
chr1D_part1	40072575	40160913	id-763	Low
chr1D_part1	40227427	40470422	id-764	Low
chr1D_part1	40502308	40572103	id-765	Low
chr1D_part1	40601583	40791036	id-766	Low
chr1D_part1	41887128	41956555	id-767	Low
chr1D_part1	42069048	42131785	id-768	Low
chr1D_part1	42200194	42254523	id-769	Low
chr1D_part1	42399078	42482853	id-770	Low
chr1D_part1	42492264	42548323	id-771	Low
chr1D_part1	42626389	42711172	id-772	Low
chr1D_part1	43498549	43558696	id-773	Low
chr1D_part1	43561313	43647326	id-774	Low
chr1D_part1	43715451	43815470	id-775	Low
chr1D_part1	43833904	43944033	id-776	Low
chr1D_part1	43950210	44148703	id-777	Low
chr1D_part1	44173973	44251799	id-778	Low
chr1D_part1	44308572	44372425	id-779	Low
chr1D_part1	44373979	44581000	id-780	Low
chr1D_part1	44692915	44784564	id-781	Low
chr1D_part1	44866007	44919500	id-782	Low
chr1D_part1	44990322	44996477	id-783	High
chr1D_part1	45202273	45263038	id-784	Low
chr1D_part1	45336206	45392378	id-785	Low
chr1D_part1	45409825	45484323	id-786	Low
chr1D_part1	45537777	45610730	id-787	Low
chr1D_part1	45721702	46073493	id-788	Low
chr1D_part1	46679042	46741627	id-789	Low
chr1D_part1	46793413	46861317	id-790	Low
chr1D_part1	47061657	47180832	id-791	Low
chr1D_part1	47490379	47542291	id-792	Low
chr1D_part1	47642851	47648958	id-793	High
chr1D_part1	47716497	47794921	id-794	Low
chr1D_part1	47882742	47935646	id-795	Low
chr1D_part1	48919589	48996881	id-796	Low
chr1D_part1	48997525	49096716	id-797	Low
chr1D_part1	49112244	49214145	id-798	Low
chr1D_part1	49256501	49332528	id-799	Low
chr1D_part1	49809048	49880943	id-800	Low
chr1D_part1	85944604	86033898	id-801	Low
chr1D_part1	172495503	172565129	id-802	Low
chr1D_part1	206952842	206960949	id-803	High
chr1D_part1	207267779	207275578	id-804	High
chr1D_part1	211127322	211132603	id-805	High
chr1D_part1	215959288	216009959	id-806	Low
chr1D_part1	258380599	258389994	id-807	High
chr1D_part1	336344625	336350578	id-808	High
chr1D_part1	434370658	434612445	id-809	Low
chr1D_part1	434613273	435046616	id-810	Low
chr1D_part1	435582719	435636832	id-811	Low
chr1D_part1	435811280	435867517	id-812	Low
chr1D_part1	435873726	435924138	id-813	Low
chr1D_part2	32448060	32502287	id-814	Low
chr2A_part1	1038944	1089959	id-815	Low
chr2A_part1	1376294	1382716	id-816	High
chr2A_part1	1562651	1568464	id-817	High
chr2A_part1	3169214	3233424	id-818	Low
chr2A_part1	6763795	6853751	id-819	Low
chr2A_part1	7019023	7069431	id-820	Low
chr2A_part1	8200784	8302199	id-821	Low
chr2A_part1	8544092	8550746	id-822	High
chr2A_part1	9421913	9507739	id-823	Low
chr2A_part1	10642682	10695041	id-824	Low
chr2A_part1	10917878	10981891	id-825	Low
chr2A_part1	11009741	11377625	id-826	Low
chr2A_part1	11378600	11543896	id-827	Low
chr2A_part1	12620495	12626562	id-828	High
chr2A_part1	12834490	12841037	id-829	High
chr2A_part1	16399595	16406296	id-830	High
chr2A_part1	16577299	16583271	id-831	High
chr2A_part1	18270413	18276284	id-832	High
chr2A_part1	18277428	18294912	id-833	High
chr2A_part1	18298495	18304135	id-834	High
chr2A_part1	18318102	18323502	id-835	High
chr2A_part1	20866449	20879432	id-836	High
chr2A_part1	20890132	20898882	id-837	High
chr2A_part1	20930619	20935733	id-838	High
chr2A_part1	21290747	21341289	id-839	Low
chr2A_part1	21405888	21414530	id-840	High
chr2A_part1	21453196	21465590	id-841	High
chr2A_part1	24606488	24661545	id-842	Low
chr2A_part1	27143550	27273219	id-843	Low
chr2A_part1	27772340	27866791	id-844	Low
chr2A_part1	30577341	30698338	id-845	Low
chr2A_part1	31088109	31167471	id-846	Low
chr2A_part1	35991120	36006104	id-847	High
chr2A_part1	36007746	36012915	id-848	High
chr2A_part1	36014442	36020177	id-849	High
chr2A_part1	36020819	36026772	id-850	High
chr2A_part1	36062134	36116561	id-851	Low
chr2A_part1	42077805	42145595	id-852	Low
chr2A_part1	42408897	42468090	id-853	Low
chr2A_part1	42525636	42585840	id-854	Low
chr2A_part1	43860255	43918021	id-855	Low
chr2A_part1	48059246	48138362	id-856	Low
chr2A_part1	53326122	53331498	id-857	High
chr2A_part1	56413057	56418302	id-858	High
chr2A_part1	57906200	57911413	id-859	High
chr2A_part1	67708671	67966079	id-860	Low
chr2A_part1	77544565	77603427	id-861	Low
chr2A_part1	78078979	78138705	id-862	Low
chr2A_part1	78846319	78853907	id-863	High
chr2A_part1	83205148	83418279	id-864	Low
chr2A_part1	83440482	83588466	id-865	Low
chr2A_part1	85627145	85681078	id-866	Low
chr2A_part1	85730789	85806275	id-867	Low
chr2A_part1	86910383	86962831	id-868	Low
chr2A_part1	87296563	87351288	id-869	Low
chr2A_part1	88144259	88220066	id-870	Low
chr2A_part1	89936512	90033727	id-871	Low
chr2A_part1	90303970	90389470	id-872	Low
chr2A_part1	99266885	99319351	id-873	Low
chr2A_part1	99802149	99879095	id-874	Low
chr2A_part1	99879617	99933118	id-875	Low
chr2A_part1	99940007	100028709	id-876	Low
chr2A_part1	101618686	101692403	id-877	Low
chr2A_part1	101935971	101989115	id-878	Low
chr2A_part1	102971549	103024289	id-879	Low
chr2A_part1	105423302	105479673	id-880	Low
chr2A_part1	105708916	105714208	id-881	High
chr2A_part1	106387110	106473568	id-882	Low
chr2A_part1	106894579	107139037	id-883	Low
chr2A_part1	107502743	107921702	id-884	Low
chr2A_part1	108123118	108176646	id-885	Low
chr2A_part1	118783704	118841239	id-886	Low
chr2A_part1	118912786	118975640	id-887	Low
chr2A_part1	125290015	125343721	id-888	Low
chr2A_part1	134979604	135097084	id-889	Low
chr2A_part1	136361514	136412867	id-890	Low
chr2A_part1	138972970	139038685	id-891	Low
chr2A_part1	139133387	139206308	id-892	Low
chr2A_part1	139512374	140361354	id-893	Low
chr2A_part1	141255082	141260146	id-894	High
chr2A_part1	147101867	147153265	id-895	Low
chr2A_part1	148099594	148154057	id-896	Low
chr2A_part1	152369491	152424435	id-897	Low
chr2A_part1	153293352	153360081	id-898	Low
chr2A_part1	165582054	165636717	id-899	Low
chr2A_part1	178465852	178471992	id-900	High
chr2A_part1	180018725	180092413	id-901	Low
chr2A_part1	180142555	180195190	id-902	Low
chr2A_part1	181022206	181088218	id-903	Low
chr2A_part1	182914782	183008529	id-904	Low
chr2A_part1	183635143	183696521	id-905	Low
chr2A_part1	184591780	184647753	id-906	Low
chr2A_part1	185564408	185618659	id-907	Low
chr2A_part1	188608399	188662395	id-908	Low
chr2A_part1	189314304	189366570	id-909	Low
chr2A_part1	193790795	193860833	id-910	Low
chr2A_part1	195905161	195971895	id-911	Low
chr2A_part1	200459294	200581371	id-912	Low
chr2A_part1	201455071	201523558	id-913	Low
chr2A_part1	201690434	201793835	id-914	Low
chr2A_part1	201835341	201909491	id-915	Low
chr2A_part1	204092163	204163069	id-916	Low
chr2A_part1	206022300	206080188	id-917	Low
chr2A_part1	209040952	209054657	id-918	High
chr2A_part1	278542092	278547170	id-919	High
chr2A_part1	320415333	320420755	id-920	High
chr2A_part1	326935443	326986048	id-921	Low
chr2A_part1	326991225	327063744	id-922	Low
chr2A_part1	327762924	327813025	id-923	Low
chr2A_part1	328013217	328070168	id-924	Low
chr2A_part1	328284554	328335773	id-925	Low
chr2A_part1	328338036	328402150	id-926	Low
chr2A_part1	328680600	328733800	id-927	Low
chr2A_part1	335823765	335828778	id-928	High
chr2A_part1	339620137	339722486	id-929	Low
chr2A_part1	339969480	340037051	id-930	Low
chr2A_part1	340209452	340315599	id-931	Low
chr2A_part1	340358252	340423922	id-932	Low
chr2A_part1	341513409	341577778	id-933	Low
chr2A_part1	345949969	345955347	id-934	High
chr2A_part1	351505468	351523630	id-935	High
chr2A_part1	385326911	385331979	id-936	High
chr2A_part1	402917292	402967576	id-937	Low
chr2A_part1	413472587	413477669	id-938	High
chr2A_part1	459450030	459457287	id-939	High
chr2A_part1	459470404	459477750	id-940	High
chr2A_part1	459487053	459492363	id-941	High
chr2A_part2	21683471	21747878	id-942	Low
chr2A_part2	26395024	26450961	id-943	Low
chr2A_part2	37018602	37074281	id-944	Low
chr2A_part2	42248316	42313360	id-945	Low
chr2A_part2	44154953	44210661	id-946	Low
chr2A_part2	46978807	46983831	id-947	High
chr2A_part2	51306158	51359153	id-948	Low
chr2A_part2	51437900	51466171	id-949	High
chr2A_part2	51467259	51473164	id-950	High
chr2A_part2	54712535	54762559	id-951	Low
chr2A_part2	62807132	62911518	id-952	Low
chr2A_part2	72315720	72373921	id-953	Low
chr2A_part2	72499210	72552100	id-954	Low
chr2A_part2	74924357	74996484	id-955	Low
chr2A_part2	92078848	92130643	id-956	Low
chr2A_part2	96160836	96212994	id-957	Low
chr2A_part2	96599265	96684035	id-958	Low
chr2A_part2	98519771	98601913	id-959	Low
chr2A_part2	98651705	98705823	id-960	Low
chr2A_part2	98800162	98854547	id-961	Low
chr2A_part2	99393223	99461639	id-962	Low
chr2A_part2	99735783	99797392	id-963	Low
chr2A_part2	100521819	100590988	id-964	Low
chr2A_part2	101976701	102075401	id-965	Low
chr2A_part2	140120467	140179773	id-966	Low
chr2A_part2	142659300	142789347	id-967	Low
chr2A_part2	144152563	144157711	id-968	High
chr2A_part2	156872147	156877189	id-969	High
chr2A_part2	175822563	175905975	id-970	Low
chr2A_part2	176342134	176397783	id-971	Low
chr2A_part2	176974024	177024582	id-972	Low
chr2A_part2	178188321	178240338	id-973	Low
chr2A_part2	185281797	185548578	id-974	Low
chr2A_part2	185549310	186057250	id-975	Low
chr2A_part2	188122562	188181968	id-976	Low
chr2A_part2	189013513	189071048	id-977	Low
chr2A_part2	199638257	199733807	id-978	Low
chr2A_part2	204178420	204183930	id-979	High
chr2A_part2	214723432	214797227	id-980	Low
chr2A_part2	215051433	215102291	id-981	Low
chr2A_part2	228943471	228996109	id-982	Low
chr2A_part2	229391966	229464242	id-983	Low
chr2A_part2	229705615	229780650	id-984	Low
chr2A_part2	231967184	232020039	id-985	Low
chr2A_part2	234345569	234398314	id-986	Low
chr2A_part2	238166421	238171557	id-987	High
chr2A_part2	242329087	242334256	id-988	High
chr2A_part2	250523911	250530058	id-989	High
chr2A_part2	252840456	252847762	id-990	High
chr2A_part2	252921520	252934791	id-991	High
chr2A_part2	253040558	253046147	id-992	High
chr2A_part2	253569147	253574642	id-993	High
chr2A_part2	253681749	253748973	id-994	Low
chr2A_part2	253939684	254018733	id-995	Low
chr2A_part2	254461260	254515043	id-996	Low
chr2A_part2	255073681	255146962	id-997	Low
chr2A_part2	255174749	255179996	id-998	High
chr2A_part2	255776396	255786898	id-999	High
chr2A_part2	256647007	256896538	id-1000	Low
chr2A_part2	256897720	256907697	id-1001	High
chr2A_part2	258835312	258889074	id-1002	Low
chr2A_part2	258889659	258942895	id-1003	Low
chr2A_part2	259945903	260115327	id-1004	Low
chr2A_part2	261928403	261934185	id-1005	High
chr2A_part2	264052788	264058799	id-1006	High
chr2A_part2	264931938	265011150	id-1007	Low
chr2A_part2	269163790	269170051	id-1008	High
chr2A_part2	272759902	272859831	id-1009	Low
chr2A_part2	272974997	272980474	id-1010	High
chr2A_part2	273025836	273179975	id-1011	Low
chr2A_part2	273856833	273863335	id-1012	High
chr2A_part2	277092304	277097998	id-1013	High
chr2A_part2	277099459	277106812	id-1014	High
chr2A_part2	277314287	277319442	id-1015	High
chr2A_part2	279493719	279579325	id-1016	Low
chr2A_part2	279612061	279665024	id-1017	Low
chr2A_part2	279665560	279746879	id-1018	Low
chr2A_part2	279951357	280015005	id-1019	Low
chr2A_part2	280205275	280313293	id-1020	Low
chr2A_part2	280897562	280947730	id-1021	Low
chr2A_part2	281865662	281872028	id-1022	High
chr2A_part2	282771359	282840498	id-1023	Low
chr2A_part2	282941788	283013239	id-1024	Low
chr2A_part2	283222733	283276912	id-1025	Low
chr2A_part2	284892759	284897813	id-1026	High
chr2A_part2	285014099	285066460	id-1027	Low
chr2A_part2	285330322	285389310	id-1028	Low
chr2A_part2	285389823	285460129	id-1029	Low
chr2A_part2	285848248	286039614	id-1030	Low
chr2A_part2	286193122	286255435	id-1031	Low
chr2A_part2	286668506	286679070	id-1032	High
chr2A_part2	286767373	286849173	id-1033	Low
chr2A_part2	286849718	286904572	id-1034	Low
chr2A_part2	287454497	287460237	id-1035	High
chr2A_part2	288897176	288991567	id-1036	Low
chr2A_part2	289178355	289230997	id-1037	Low
chr2A_part2	290418281	290494053	id-1038	Low
chr2A_part2	290640341	290645382	id-1039	High
chr2A_part2	290720280	290726420	id-1040	High
chr2A_part2	292102142	292162863	id-1041	Low
chr2A_part2	293646653	293713454	id-1042	Low
chr2A_part2	293999283	294102665	id-1043	Low
chr2A_part2	295518937	295524819	id-1044	High
chr2A_part2	295541040	295558944	id-1045	High
chr2A_part2	296306413	296376321	id-1046	Low
chr2A_part2	296579323	296740792	id-1047	Low
chr2A_part2	296963770	297073380	id-1048	Low
chr2A_part2	297160325	297165549	id-1049	High
chr2A_part2	297454839	297744742	id-1050	Low
chr2A_part2	297760545	297927437	id-1051	Low
chr2A_part2	298057874	298117237	id-1052	Low
chr2A_part2	298130325	298186599	id-1053	Low
chr2A_part2	298388256	298641976	id-1054	Low
chr2A_part2	298642485	298915973	id-1055	Low
chr2A_part2	299232191	299239236	id-1056	High
chr2A_part2	299239773	299256005	id-1057	High
chr2A_part2	299585150	299722105	id-1058	Low
chr2A_part2	299722691	299775500	id-1059	Low
chr2A_part2	299776059	299829917	id-1060	Low
chr2A_part2	300077939	300346609	id-1061	Low
chr2A_part2	300376400	300473064	id-1062	Low
chr2A_part2	300511026	300663694	id-1063	Low
chr2A_part2	300665393	300992871	id-1064	Low
chr2A_part2	301154912	301243461	id-1065	Low
chr2A_part2	301246337	301310002	id-1066	Low
chr2A_part2	301354760	301412002	id-1067	Low
chr2A_part2	301486186	301565904	id-1068	Low
chr2A_part2	301964069	302095569	id-1069	Low
chr2A_part2	302121565	302302333	id-1070	Low
chr2A_part2	302303298	302393968	id-1071	Low
chr2A_part2	302529227	302637635	id-1072	Low
chr2A_part2	302787003	302979405	id-1073	Low
chr2A_part2	303227354	303289286	id-1074	Low
chr2A_part2	303334187	303386501	id-1075	Low
chr2A_part2	303490060	303552607	id-1076	Low
chr2A_part2	303629457	303776563	id-1077	Low
chr2A_part2	303842262	303917763	id-1078	Low
chr2A_part2	304196467	304335199	id-1079	Low
chr2A_part2	304335721	304470059	id-1080	Low
chr2A_part2	304471799	304561218	id-1081	Low
chr2A_part2	304649377	304754033	id-1082	Low
chr2A_part2	304767261	304870662	id-1083	Low
chr2A_part2	304871272	304924545	id-1084	Low
chr2A_part2	304948794	305019716	id-1085	Low
chr2A_part2	305020538	305136050	id-1086	Low
chr2A_part2	305137181	305191765	id-1087	Low
chr2A_part2	305202043	305253431	id-1088	Low
chr2A_part2	305652969	305663196	id-1089	High
chr2A_part2	307286417	307594428	id-1090	Low
chr2A_part2	308054616	308130955	id-1091	Low
chr2A_part2	308563112	308751215	id-1092	Low
chr2A_part2	309171611	309304443	id-1093	Low
chr2A_part2	309333232	309414929	id-1094	Low
chr2A_part2	309419425	309432106	id-1095	High
chr2A_part2	310310268	310315772	id-1096	High
chr2A_part2	310463366	310578587	id-1097	Low
chr2A_part2	311026847	311100805	id-1098	Low
chr2A_part2	311254985	311333161	id-1099	Low
chr2A_part2	311395931	311404482	id-1100	High
chr2A_part2	313399830	313556280	id-1101	Low
chr2A_part2	313662722	313792506	id-1102	Low
chr2A_part2	313849178	313907032	id-1103	Low
chr2A_part2	313916392	314159658	id-1104	Low
chr2A_part2	314226725	314458681	id-1105	Low
chr2A_part2	314459375	314699199	id-1106	Low
chr2A_part2	314724450	314878225	id-1107	Low
chr2A_part2	314985405	315120177	id-1108	Low
chr2A_part2	315155896	315236775	id-1109	Low
chr2A_part2	315309256	315406840	id-1110	Low
chr2A_part2	315465011	315518259	id-1111	Low
chr2A_part2	315528730	315645489	id-1112	Low
chr2A_part2	315901940	315959677	id-1113	Low
chr2A_part2	315993559	316046343	id-1114	Low
chr2A_part2	316070612	316175389	id-1115	Low
chr2A_part2	316254823	316347423	id-1116	Low
chr2A_part2	316546669	316622237	id-1117	Low
chr2A_part2	316626170	316782049	id-1118	Low
chr2A_part2	316962331	317139855	id-1119	Low
chr2A_part2	317140371	317207768	id-1120	Low
chr2A_part2	317296858	317428243	id-1121	Low
chr2A_part2	317572460	317751149	id-1122	Low
chr2A_part2	317751705	317929806	id-1123	Low
chr2A_part2	318030214	318135665	id-1124	Low
chr2A_part2	318233711	318288429	id-1125	Low
chr2B_part1	111713	313448	id-1126	Low
chr2B_part1	870649	1082087	id-1127	Low
chr2B_part1	2589986	2597354	id-1128	High
chr2B_part1	2613801	2644201	id-1129	High
chr2B_part1	2683542	2701001	id-1130	High
chr2B_part1	2705590	2712993	id-1131	High
chr2B_part1	2720790	2727133	id-1132	High
chr2B_part1	2729489	2743382	id-1133	High
chr2B_part1	2744535	2763671	id-1134	High
chr2B_part1	2764293	2771390	id-1135	High
chr2B_part1	2771928	2777826	id-1136	High
chr2B_part1	3707620	3791222	id-1137	Low
chr2B_part1	3950952	4036739	id-1138	Low
chr2B_part1	4395756	4466291	id-1139	Low
chr2B_part1	4862873	4988304	id-1140	Low
chr2B_part1	5843214	5848357	id-1141	High
chr2B_part1	5851351	5858073	id-1142	High
chr2B_part1	6062246	6176514	id-1143	Low
chr2B_part1	6375877	6515959	id-1144	Low
chr2B_part1	6849392	6956179	id-1145	Low
chr2B_part1	8421266	8430422	id-1146	High
chr2B_part1	8486658	8496593	id-1147	High
chr2B_part1	8503754	8520698	id-1148	High
chr2B_part1	8535518	8547302	id-1149	High
chr2B_part1	8550047	8555678	id-1150	High
chr2B_part1	8556241	8580559	id-1151	High
chr2B_part1	8585681	8605471	id-1152	High
chr2B_part1	8614779	8632969	id-1153	High
chr2B_part1	8669762	8678971	id-1154	High
chr2B_part1	8683469	8694500	id-1155	High
chr2B_part1	8702988	8714287	id-1156	High
chr2B_part1	8730729	8739471	id-1157	High
chr2B_part1	8745309	8768698	id-1158	High
chr2B_part1	8775142	8780429	id-1159	High
chr2B_part1	8792480	8797642	id-1160	High
chr2B_part1	8802503	8809552	id-1161	High
chr2B_part1	8816201	8823968	id-1162	High
chr2B_part1	8852666	8861373	id-1163	High
chr2B_part1	8893081	8904995	id-1164	High
chr2B_part1	8906273	8911923	id-1165	High
chr2B_part1	8917732	8939030	id-1166	High
chr2B_part1	8939677	8949180	id-1167	High
chr2B_part1	8952810	8958169	id-1168	High
chr2B_part1	8970573	8976704	id-1169	High
chr2B_part1	8993730	9005812	id-1170	High
chr2B_part1	9006859	9012209	id-1171	High
chr2B_part1	9017637	9076127	id-1172	Low
chr2B_part1	9093911	9116961	id-1173	High
chr2B_part1	9119494	9130524	id-1174	High
chr2B_part1	9139223	9289670	id-1175	Low
chr2B_part1	9290196	9698422	id-1176	Low
chr2B_part1	9794474	10063479	id-1177	Low
chr2B_part1	11463359	11722806	id-1178	Low
chr2B_part1	11767961	11830209	id-1179	Low
chr2B_part1	11913171	11988903	id-1180	Low
chr2B_part1	12644720	12695226	id-1181	Low
chr2B_part1	12936528	12945964	id-1182	High
chr2B_part1	12947823	13059590	id-1183	Low
chr2B_part1	13339541	13392355	id-1184	Low
chr2B_part1	13423303	13430343	id-1185	High
chr2B_part1	15091772	15099066	id-1186	High
chr2B_part1	15109236	15120181	id-1187	High
chr2B_part1	15220759	15228632	id-1188	High
chr2B_part1	16036202	16293827	id-1189	Low
chr2B_part1	16304337	16774063	id-1190	Low
chr2B_part1	16893043	16909817	id-1191	High
chr2B_part1	17236368	17344867	id-1192	Low
chr2B_part1	17391712	17452879	id-1193	Low
chr2B_part1	17573704	17778818	id-1194	Low
chr2B_part1	17909310	18070636	id-1195	Low
chr2B_part1	18121851	18175389	id-1196	Low
chr2B_part1	18183834	18265398	id-1197	Low
chr2B_part1	18406608	18503872	id-1198	Low
chr2B_part1	18664005	18799509	id-1199	Low
chr2B_part1	18802859	18929514	id-1200	Low
chr2B_part1	18956681	19055995	id-1201	Low
chr2B_part1	19617387	19837838	id-1202	Low
chr2B_part1	19882134	19933786	id-1203	Low
chr2B_part1	20351559	20367244	id-1204	High
chr2B_part1	24150467	24201364	id-1205	Low
chr2B_part1	24251406	24258899	id-1206	High
chr2B_part1	24264029	24274826	id-1207	High
chr2B_part1	24293279	24299804	id-1208	High
chr2B_part1	24754816	24807022	id-1209	Low
chr2B_part1	25279133	25349068	id-1210	Low
chr2B_part1	25351395	25430770	id-1211	Low
chr2B_part1	25446546	25497094	id-1212	Low
chr2B_part1	25498059	25580442	id-1213	Low
chr2B_part1	25689174	25809991	id-1214	Low
chr2B_part1	25849711	25954495	id-1215	Low
chr2B_part1	26441358	26491411	id-1216	Low
chr2B_part1	26581988	26751442	id-1217	Low
chr2B_part1	26755060	26845247	id-1218	Low
chr2B_part1	27544332	27618874	id-1219	Low
chr2B_part1	28412452	28656083	id-1220	Low
chr2B_part1	28661305	28720236	id-1221	Low
chr2B_part1	29256045	29432777	id-1222	Low
chr2B_part1	29896646	29957379	id-1223	Low
chr2B_part1	30293991	30299021	id-1224	High
chr2B_part1	30355682	30408159	id-1225	Low
chr2B_part1	30462039	30472566	id-1226	High
chr2B_part1	31827869	31833024	id-1227	High
chr2B_part1	33385013	33465872	id-1228	Low
chr2B_part1	34080585	34088035	id-1229	High
chr2B_part1	38102986	38161517	id-1230	Low
chr2B_part1	38450485	38457626	id-1231	High
chr2B_part1	38917362	38973784	id-1232	Low
chr2B_part1	40663805	40729162	id-1233	Low
chr2B_part1	40911685	41090312	id-1234	Low
chr2B_part1	41207225	41257457	id-1235	Low
chr2B_part1	41605894	41659177	id-1236	Low
chr2B_part1	41663969	41822338	id-1237	Low
chr2B_part1	42334953	42463298	id-1238	Low
chr2B_part1	42501607	42559936	id-1239	Low
chr2B_part1	42620230	42757554	id-1240	Low
chr2B_part1	42758075	42934153	id-1241	Low
chr2B_part1	42987532	43043306	id-1242	Low
chr2B_part1	43070098	43137806	id-1243	Low
chr2B_part1	45609114	45663139	id-1244	Low
chr2B_part1	45816711	46001528	id-1245	Low
chr2B_part1	46115678	46191460	id-1246	Low
chr2B_part1	46235850	46468839	id-1247	Low
chr2B_part1	46605224	46656795	id-1248	Low
chr2B_part1	46676506	46834730	id-1249	Low
chr2B_part1	46893006	47155504	id-1250	Low
chr2B_part1	47676079	47735156	id-1251	Low
chr2B_part1	47735683	47814664	id-1252	Low
chr2B_part1	47833742	47842337	id-1253	High
chr2B_part1	48511610	48569964	id-1254	Low
chr2B_part1	48932652	48984911	id-1255	Low
chr2B_part1	49188638	49240774	id-1256	Low
chr2B_part1	49521075	49656295	id-1257	Low
chr2B_part1	49657647	49898161	id-1258	Low
chr2B_part1	49908429	49977658	id-1259	Low
chr2B_part1	49986382	50284492	id-1260	Low
chr2B_part1	50292428	50452192	id-1261	Low
chr2B_part1	50763555	50769357	id-1262	High
chr2B_part1	50789263	50873481	id-1263	Low
chr2B_part1	51745503	51801687	id-1264	Low
chr2B_part1	51802302	51877406	id-1265	Low
chr2B_part1	51937888	51995722	id-1266	Low
chr2B_part1	51996716	52113905	id-1267	Low
chr2B_part1	52421850	52599015	id-1268	Low
chr2B_part1	58771482	58777404	id-1269	High
chr2B_part1	58785993	58791914	id-1270	High
chr2B_part1	60050280	60056089	id-1271	High
chr2B_part1	60112483	60118789	id-1272	High
chr2B_part1	60137649	60145581	id-1273	High
chr2B_part1	65099846	65106331	id-1274	High
chr2B_part1	68255454	68331162	id-1275	Low
chr2B_part1	76077888	76089544	id-1276	High
chr2B_part1	82226911	82277105	id-1277	Low
chr2B_part1	87829266	87835694	id-1278	High
chr2B_part1	90071463	90147043	id-1279	Low
chr2B_part1	94290895	94296536	id-1280	High
chr2B_part1	96507383	96562877	id-1281	Low
chr2B_part1	96699227	96777830	id-1282	Low
chr2B_part1	96788348	96847461	id-1283	Low
chr2B_part1	97283455	97342396	id-1284	Low
chr2B_part1	97871143	97925965	id-1285	Low
chr2B_part1	99311371	99492441	id-1286	Low
chr2B_part1	99798217	99951476	id-1287	Low
chr2B_part1	101078490	101085101	id-1288	High
chr2B_part1	101093048	101098091	id-1289	High
chr2B_part1	103962814	104062621	id-1290	Low
chr2B_part1	104936771	104944535	id-1291	High
chr2B_part1	106000319	106082112	id-1292	Low
chr2B_part1	106619176	106716525	id-1293	Low
chr2B_part1	108297485	108350322	id-1294	Low
chr2B_part1	108695574	108789845	id-1295	Low
chr2B_part1	109125416	109330176	id-1296	Low
chr2B_part1	109330690	109720124	id-1297	Low
chr2B_part1	109796064	109862412	id-1298	Low
chr2B_part1	115909510	115962899	id-1299	Low
chr2B_part1	116642783	116696737	id-1300	Low
chr2B_part1	117343383	117408253	id-1301	Low
chr2B_part1	117922486	117989748	id-1302	Low
chr2B_part1	118717371	118793082	id-1303	Low
chr2B_part1	123100560	123263718	id-1304	Low
chr2B_part1	123264246	126168579	id-1305	Low
chr2B_part1	126169086	127325490	id-1306	Low
chr2B_part1	127326923	128259536	id-1307	Low
chr2B_part1	134242580	134477656	id-1308	Low
chr2B_part1	134596208	134702911	id-1309	Low
chr2B_part1	134703801	134845794	id-1310	Low
chr2B_part1	134846339	134996780	id-1311	Low
chr2B_part1	135170807	135236062	id-1312	Low
chr2B_part1	135372418	135445954	id-1313	Low
chr2B_part1	136173188	136430380	id-1314	Low
chr2B_part1	146007945	146093385	id-1315	Low
chr2B_part1	146197814	146279945	id-1316	Low
chr2B_part1	146772522	146901289	id-1317	Low
chr2B_part1	150742170	150801795	id-1318	Low
chr2B_part1	156678721	156758865	id-1319	Low
chr2B_part1	156770050	156823116	id-1320	Low
chr2B_part1	161432783	161438647	id-1321	High
chr2B_part1	166749739	166836798	id-1322	Low
chr2B_part1	173953818	174028083	id-1323	Low
chr2B_part1	174993120	175048661	id-1324	Low
chr2B_part1	175695114	175753163	id-1325	Low
chr2B_part1	176030248	176095211	id-1326	Low
chr2B_part1	176312980	176403265	id-1327	Low
chr2B_part1	176410750	176693318	id-1328	Low
chr2B_part1	176707726	176802898	id-1329	Low
chr2B_part1	176803462	177217094	id-1330	Low
chr2B_part1	177217759	177583789	id-1331	Low
chr2B_part1	177768681	177839856	id-1332	Low
chr2B_part1	179903126	179953668	id-1333	Low
chr2B_part1	180468703	180527217	id-1334	Low
chr2B_part1	181873191	181930791	id-1335	Low
chr2B_part1	182749900	182810002	id-1336	Low
chr2B_part1	184139879	184200771	id-1337	Low
chr2B_part1	184955339	184962095	id-1338	High
chr2B_part1	191144410	191271932	id-1339	Low
chr2B_part1	192291393	192344634	id-1340	Low
chr2B_part1	193774276	193907096	id-1341	Low
chr2B_part1	195004635	195074357	id-1342	Low
chr2B_part1	195074934	195164887	id-1343	Low
chr2B_part1	195165909	195366549	id-1344	Low
chr2B_part1	205472663	205531776	id-1345	Low
chr2B_part1	238756567	238847334	id-1346	Low
chr2B_part1	286507235	286517657	id-1347	High
chr2B_part1	290807799	294186517	id-1348	Low
chr2B_part1	294209341	296109640	id-1349	Low
chr2B_part1	296110319	297994194	id-1350	Low
chr2B_part1	309751433	309756744	id-1351	High
chr2B_part1	326854039	326859371	id-1352	High
chr2B_part1	345816165	345881486	id-1353	Low
chr2B_part1	346772903	346839525	id-1354	Low
chr2B_part1	346881898	346945781	id-1355	Low
chr2B_part1	367320724	367327919	id-1356	High
chr2B_part1	412665623	412719430	id-1357	Low
chr2B_part1	414832896	414888159	id-1358	Low
chr2B_part1	416042650	416051940	id-1359	High
chr2B_part1	416052624	416058707	id-1360	High
chr2B_part1	416059320	416077501	id-1361	High
chr2B_part1	416092019	416101255	id-1362	High
chr2B_part1	416129701	416136291	id-1363	High
chr2B_part1	416137589	416152598	id-1364	High
chr2B_part1	416162602	416168673	id-1365	High
chr2B_part1	416177398	416186244	id-1366	High
chr2B_part1	416201818	416218917	id-1367	High
chr2B_part1	416231858	416237925	id-1368	High
chr2B_part1	416263611	416283066	id-1369	High
chr2B_part1	426324159	426331190	id-1370	High
chr2B_part1	453082529	453141920	id-1371	Low
chr2B_part2	79096755	79209843	id-1372	Low
chr2B_part2	82165023	82227134	id-1373	Low
chr2B_part2	82542509	82619005	id-1374	Low
chr2B_part2	82627844	82683887	id-1375	Low
chr2B_part2	83151928	83246945	id-1376	Low
chr2B_part2	92214920	92539000	id-1377	Low
chr2B_part2	92670193	92739435	id-1378	Low
chr2B_part2	106213997	106331703	id-1379	Low
chr2B_part2	106377412	106445229	id-1380	Low
chr2B_part2	106447157	106532451	id-1381	Low
chr2B_part2	106567512	106621932	id-1382	Low
chr2B_part2	106862850	106916424	id-1383	Low
chr2B_part2	110729428	110779811	id-1384	Low
chr2B_part2	110917278	111007348	id-1385	Low
chr2B_part2	115699428	115751623	id-1386	Low
chr2B_part2	116054188	116161709	id-1387	Low
chr2B_part2	119628988	119684678	id-1388	Low
chr2B_part2	120190660	120241031	id-1389	Low
chr2B_part2	120637479	120822869	id-1390	Low
chr2B_part2	120832028	121426797	id-1391	Low
chr2B_part2	121779741	121849706	id-1392	Low
chr2B_part2	125937326	126064539	id-1393	Low
chr2B_part2	144336138	144426361	id-1394	Low
chr2B_part2	146685957	146691407	id-1395	High
chr2B_part2	146785105	146858378	id-1396	Low
chr2B_part2	147069998	147130624	id-1397	Low
chr2B_part2	147381884	147439898	id-1398	Low
chr2B_part2	160703562	160775907	id-1399	Low
chr2B_part2	161126684	161178425	id-1400	Low
chr2B_part2	161193545	161285817	id-1401	Low
chr2B_part2	162225543	162358038	id-1402	Low
chr2B_part2	163123050	163175794	id-1403	Low
chr2B_part2	163849260	163920300	id-1404	Low
chr2B_part2	163932386	164074149	id-1405	Low
chr2B_part2	164075036	164199057	id-1406	Low
chr2B_part2	164199685	164303298	id-1407	Low
chr2B_part2	164936555	164997845	id-1408	Low
chr2B_part2	166211593	166263742	id-1409	Low
chr2B_part2	166303830	166358117	id-1410	Low
chr2B_part2	179410506	179697250	id-1411	Low
chr2B_part2	179702460	180236168	id-1412	Low
chr2B_part2	180237290	180356086	id-1413	Low
chr2B_part2	180367666	180473746	id-1414	Low
chr2B_part2	180474269	180954211	id-1415	Low
chr2B_part2	181213021	181294330	id-1416	Low
chr2B_part2	181296635	181366067	id-1417	Low
chr2B_part2	181531727	181599017	id-1418	Low
chr2B_part2	194237276	194287827	id-1419	Low
chr2B_part2	195717099	195973805	id-1420	Low
chr2B_part2	196031392	196084690	id-1421	Low
chr2B_part2	197362206	197428733	id-1422	Low
chr2B_part2	199637153	199773392	id-1423	Low
chr2B_part2	212651266	212708852	id-1424	Low
chr2B_part2	212961070	213149978	id-1425	Low
chr2B_part2	213158366	213211837	id-1426	Low
chr2B_part2	213590000	213651151	id-1427	Low
chr2B_part2	214606254	214719963	id-1428	Low
chr2B_part2	214748173	214829546	id-1429	Low
chr2B_part2	215041335	215106587	id-1430	Low
chr2B_part2	215177911	215228779	id-1431	Low
chr2B_part2	215357273	215461756	id-1432	Low
chr2B_part2	215464147	215603353	id-1433	Low
chr2B_part2	215604131	215972951	id-1434	Low
chr2B_part2	216003442	216147715	id-1435	Low
chr2B_part2	216222369	216282607	id-1436	Low
chr2B_part2	216454746	216720327	id-1437	Low
chr2B_part2	216954983	217075848	id-1438	Low
chr2B_part2	217077142	217374930	id-1439	Low
chr2B_part2	217378127	217510115	id-1440	Low
chr2B_part2	217534061	217615734	id-1441	Low
chr2B_part2	218424511	218479937	id-1442	Low
chr2B_part2	218862310	218916182	id-1443	Low
chr2B_part2	218917583	219091091	id-1444	Low
chr2B_part2	219120739	219304594	id-1445	Low
chr2B_part2	227105496	227189388	id-1446	Low
chr2B_part2	227189967	227303392	id-1447	Low
chr2B_part2	227448783	227537128	id-1448	Low
chr2B_part2	227664243	227905546	id-1449	Low
chr2B_part2	227915587	227994695	id-1450	Low
chr2B_part2	227999166	228191835	id-1451	Low
chr2B_part2	228192342	228522894	id-1452	Low
chr2B_part2	237129414	237201010	id-1453	Low
chr2B_part2	237569663	237674119	id-1454	Low
chr2B_part2	238776181	238842277	id-1455	Low
chr2B_part2	238957160	239236891	id-1456	Low
chr2B_part2	239246050	239305781	id-1457	Low
chr2B_part2	239317939	239393829	id-1458	Low
chr2B_part2	239516053	239649564	id-1459	Low
chr2B_part2	239877279	239934637	id-1460	Low
chr2B_part2	239935199	240008526	id-1461	Low
chr2B_part2	240012927	240097768	id-1462	Low
chr2B_part2	240154782	240224008	id-1463	Low
chr2B_part2	240236501	240499033	id-1464	Low
chr2B_part2	240530703	240611878	id-1465	Low
chr2B_part2	240681469	240835756	id-1466	Low
chr2B_part2	241797453	241866814	id-1467	Low
chr2B_part2	242379091	242459722	id-1468	Low
chr2B_part2	242565371	242619360	id-1469	Low
chr2B_part2	244007834	244061502	id-1470	Low
chr2B_part2	244120309	244177742	id-1471	Low
chr2B_part2	245751912	245855902	id-1472	Low
chr2B_part2	246189693	246249354	id-1473	Low
chr2B_part2	249058661	249109211	id-1474	Low
chr2B_part2	253510350	253517034	id-1475	High
chr2B_part2	253534345	253540197	id-1476	High
chr2B_part2	253566357	253584117	id-1477	High
chr2B_part2	253614626	253620340	id-1478	High
chr2B_part2	253621382	253627344	id-1479	High
chr2B_part2	253627971	253639854	id-1480	High
chr2B_part2	253652279	253658240	id-1481	High
chr2B_part2	253679408	253685551	id-1482	High
chr2B_part2	254245291	254391459	id-1483	Low
chr2B_part2	255232303	255309304	id-1484	Low
chr2B_part2	255830882	255926323	id-1485	Low
chr2B_part2	256032970	256101561	id-1486	Low
chr2B_part2	256125254	256196175	id-1487	Low
chr2B_part2	256267974	256541988	id-1488	Low
chr2B_part2	257359729	257422817	id-1489	Low
chr2B_part2	258651234	258760819	id-1490	Low
chr2B_part2	259744325	260327446	id-1491	Low
chr2B_part2	260332044	260454161	id-1492	Low
chr2B_part2	261032301	261083622	id-1493	Low
chr2B_part2	264725734	264785692	id-1494	Low
chr2B_part2	264786234	264888602	id-1495	Low
chr2B_part2	264995290	265175555	id-1496	Low
chr2B_part2	265480298	265691522	id-1497	Low
chr2B_part2	266924296	266986262	id-1498	Low
chr2B_part2	268077862	268135814	id-1499	Low
chr2B_part2	268154040	268274798	id-1500	Low
chr2B_part2	268275920	268458872	id-1501	Low
chr2B_part2	268880499	269103580	id-1502	Low
chr2B_part2	272267855	272323730	id-1503	Low
chr2B_part2	272917321	273326308	id-1504	Low
chr2B_part2	273333427	273468595	id-1505	Low
chr2B_part2	273475159	273541488	id-1506	Low
chr2B_part2	273542272	273661989	id-1507	Low
chr2B_part2	273711725	273864778	id-1508	Low
chr2B_part2	273874591	273991491	id-1509	Low
chr2B_part2	274023976	274097732	id-1510	Low
chr2B_part2	274098309	274434782	id-1511	Low
chr2B_part2	274474552	274931382	id-1512	Low
chr2B_part2	275081150	275335016	id-1513	Low
chr2B_part2	275391325	275536758	id-1514	Low
chr2B_part2	275543514	275628442	id-1515	Low
chr2B_part2	275629017	275683765	id-1516	Low
chr2B_part2	275736145	275836730	id-1517	Low
chr2B_part2	275837303	275905326	id-1518	Low
chr2B_part2	275928125	276306050	id-1519	Low
chr2B_part2	276306730	276404300	id-1520	Low
chr2B_part2	276411590	276547901	id-1521	Low
chr2B_part2	276572248	276676836	id-1522	Low
chr2B_part2	276706314	276965695	id-1523	Low
chr2B_part2	276977506	277074320	id-1524	Low
chr2B_part2	277095633	277307068	id-1525	Low
chr2B_part2	277469601	277627250	id-1526	Low
chr2B_part2	277632968	277777942	id-1527	Low
chr2B_part2	277827623	277988798	id-1528	Low
chr2B_part2	278131413	278227642	id-1529	Low
chr2B_part2	278390862	278487970	id-1530	Low
chr2B_part2	278544882	278674771	id-1531	Low
chr2B_part2	278680065	278820459	id-1532	Low
chr2B_part2	279011943	279072115	id-1533	Low
chr2B_part2	279674973	279746960	id-1534	Low
chr2B_part2	279747627	279813251	id-1535	Low
chr2B_part2	279978155	280423886	id-1536	Low
chr2B_part2	280426145	280494229	id-1537	Low
chr2B_part2	280832340	280982041	id-1538	Low
chr2B_part2	287803412	288034523	id-1539	Low
chr2B_part2	288526144	288624524	id-1540	Low
chr2B_part2	290364188	290423734	id-1541	Low
chr2B_part2	291300872	291616290	id-1542	Low
chr2B_part2	293104202	293154226	id-1543	Low
chr2B_part2	293328590	293407930	id-1544	Low
chr2B_part2	294024142	294076403	id-1545	Low
chr2B_part2	294318966	294389074	id-1546	Low
chr2B_part2	294389644	294551719	id-1547	Low
chr2B_part2	295940341	296006686	id-1548	Low
chr2B_part2	296356949	296427185	id-1549	Low
chr2B_part2	296905851	297215839	id-1550	Low
chr2B_part2	297512064	297620248	id-1551	Low
chr2B_part2	297657776	297709022	id-1552	Low
chr2B_part2	298123241	298282057	id-1553	Low
chr2B_part2	298625519	298722020	id-1554	Low
chr2B_part2	298843509	299078327	id-1555	Low
chr2B_part2	299198084	299258112	id-1556	Low
chr2B_part2	299274972	299360207	id-1557	Low
chr2B_part2	300826135	300885421	id-1558	Low
chr2B_part2	301844695	301929284	id-1559	Low
chr2B_part2	301940136	302010134	id-1560	Low
chr2B_part2	302010831	302114314	id-1561	Low
chr2B_part2	302124230	302238456	id-1562	Low
chr2B_part2	302968650	303335253	id-1563	Low
chr2B_part2	303420123	303486109	id-1564	Low
chr2B_part2	303489648	303796306	id-1565	Low
chr2B_part2	304233980	304467829	id-1566	Low
chr2B_part2	304468436	304661055	id-1567	Low
chr2B_part2	304680597	304902361	id-1568	Low
chr2B_part2	304934683	305166399	id-1569	Low
chr2B_part2	305170050	305322386	id-1570	Low
chr2B_part2	305355055	305574424	id-1571	Low
chr2B_part2	305587968	305954556	id-1572	Low
chr2B_part2	305971501	306040593	id-1573	Low
chr2B_part2	306041155	306132109	id-1574	Low
chr2B_part2	306132789	306220394	id-1575	Low
chr2B_part2	306222050	306273241	id-1576	Low
chr2B_part2	306273893	306331962	id-1577	Low
chr2B_part2	306332491	306511821	id-1578	Low
chr2B_part2	306517698	306595971	id-1579	Low
chr2B_part2	306599225	306764484	id-1580	Low
chr2B_part2	306798179	306913916	id-1581	Low
chr2B_part2	306936042	307082038	id-1582	Low
chr2B_part2	307098892	307609671	id-1583	Low
chr2B_part2	307711606	308028303	id-1584	Low
chr2B_part2	308028891	308103665	id-1585	Low
chr2B_part2	308110486	308566195	id-1586	Low
chr2B_part2	308568755	308627532	id-1587	Low
chr2B_part2	308672751	308740839	id-1588	Low
chr2B_part2	308993355	309254191	id-1589	Low
chr2B_part2	309306288	309567418	id-1590	Low
chr2B_part2	309582612	309846060	id-1591	Low
chr2B_part2	309852269	310208576	id-1592	Low
chr2B_part2	310277411	310435634	id-1593	Low
chr2B_part2	310436268	310587728	id-1594	Low
chr2B_part2	310936488	311294175	id-1595	Low
chr2B_part2	311315675	311603330	id-1596	Low
chr2B_part2	311604280	311684011	id-1597	Low
chr2B_part2	311699585	311778812	id-1598	Low
chr2B_part2	314708589	314715317	id-1599	High
chr2B_part2	318599407	318753123	id-1600	Low
chr2B_part2	318754693	318805542	id-1601	Low
chr2B_part2	318996455	319227559	id-1602	Low
chr2B_part2	319276374	319487476	id-1603	Low
chr2B_part2	319488021	319606248	id-1604	Low
chr2B_part2	319871314	319878397	id-1605	High
chr2B_part2	319878956	319886466	id-1606	High
chr2B_part2	320344473	320503906	id-1607	Low
chr2B_part2	320948634	321034443	id-1608	Low
chr2B_part2	322151954	322216706	id-1609	Low
chr2B_part2	322388567	322515631	id-1610	Low
chr2B_part2	322559034	322995997	id-1611	Low
chr2B_part2	323004037	323056003	id-1612	Low
chr2B_part2	323061254	323189029	id-1613	Low
chr2B_part2	326161936	326244238	id-1614	Low
chr2B_part2	326533786	326588530	id-1615	Low
chr2B_part2	334050908	334101689	id-1616	Low
chr2B_part2	334839677	334903570	id-1617	Low
chr2B_part2	334904345	335036855	id-1618	Low
chr2B_part2	335037554	335261297	id-1619	Low
chr2B_part2	335316194	335366536	id-1620	Low
chr2B_part2	335481559	335578185	id-1621	Low
chr2B_part2	335578891	335866080	id-1622	Low
chr2B_part2	335866842	336022676	id-1623	Low
chr2B_part2	336066753	336206797	id-1624	Low
chr2B_part2	336391587	336463419	id-1625	Low
chr2B_part2	345953801	346029756	id-1626	Low
chr2D_part1	2753890	2760228	id-1627	High
chr2D_part1	4309502	4381326	id-1628	Low
chr2D_part1	7743656	7757330	id-1629	High
chr2D_part1	7811245	7817116	id-1630	High
chr2D_part1	7824019	7831615	id-1631	High
chr2D_part1	7832607	7838698	id-1632	High
chr2D_part1	11593078	11598753	id-1633	High
chr2D_part1	14976112	15133901	id-1634	Low
chr2D_part1	15134826	15187702	id-1635	Low
chr2D_part1	15376037	15383023	id-1636	High
chr2D_part1	16252119	16344750	id-1637	Low
chr2D_part1	18253966	18262992	id-1638	High
chr2D_part1	22948214	22957054	id-1639	High
chr2D_part1	23581285	23659797	id-1640	Low
chr2D_part1	29840475	29845504	id-1641	High
chr2D_part1	37922044	37927212	id-1642	High
chr2D_part1	64723561	64734544	id-1643	High
chr2D_part1	65156935	65240962	id-1644	Low
chr2D_part1	65329391	65495285	id-1645	Low
chr2D_part1	65568711	65636953	id-1646	Low
chr2D_part1	65971742	66041908	id-1647	Low
chr2D_part1	66276191	66356280	id-1648	Low
chr2D_part1	66356907	66409739	id-1649	Low
chr2D_part1	66767665	66819339	id-1650	Low
chr2D_part1	66886407	66943252	id-1651	Low
chr2D_part1	66951040	67031336	id-1652	Low
chr2D_part1	67032205	67094381	id-1653	Low
chr2D_part1	67201591	67431823	id-1654	Low
chr2D_part1	67686138	67756722	id-1655	Low
chr2D_part1	68198331	68251545	id-1656	Low
chr2D_part1	69078841	69146665	id-1657	Low
chr2D_part1	69152831	69216611	id-1658	Low
chr2D_part1	69278337	69349546	id-1659	Low
chr2D_part1	69350656	69401066	id-1660	Low
chr2D_part1	69407574	69497619	id-1661	Low
chr2D_part1	69544495	69916608	id-1662	Low
chr2D_part1	70046714	70133156	id-1663	Low
chr2D_part1	70133711	70270007	id-1664	Low
chr2D_part1	70533299	70615113	id-1665	Low
chr2D_part1	75916656	75972717	id-1666	Low
chr2D_part1	76441766	76499001	id-1667	Low
chr2D_part1	76658466	76742924	id-1668	Low
chr2D_part1	77008458	77098280	id-1669	Low
chr2D_part1	77171989	77224021	id-1670	Low
chr2D_part1	77705344	77797036	id-1671	Low
chr2D_part1	77811521	77876482	id-1672	Low
chr2D_part1	77900696	77957753	id-1673	Low
chr2D_part1	78193451	78268396	id-1674	Low
chr2D_part1	78440575	78491507	id-1675	Low
chr2D_part1	81738151	81806680	id-1676	Low
chr2D_part1	82643828	82648964	id-1677	High
chr2D_part1	82860877	82865880	id-1678	High
chr2D_part1	107955337	107960351	id-1679	High
chr2D_part1	158380084	158500622	id-1680	Low
chr2D_part1	267858714	267974992	id-1681	Low
chr2D_part1	271666303	271844403	id-1682	Low
chr2D_part1	373901105	373938726	id-1683	High
chr2D_part1	373944378	373958595	id-1684	High
chr2D_part1	373962049	373968043	id-1685	High
chr2D_part1	373970114	373986263	id-1686	High
chr2D_part1	373987928	373993766	id-1687	High
chr2D_part1	374005725	374012212	id-1688	High
chr2D_part1	374020222	374037678	id-1689	High
chr2D_part1	374044685	374051954	id-1690	High
chr2D_part1	374052516	374058634	id-1691	High
chr2D_part1	374061645	374078092	id-1692	High
chr2D_part1	405341111	405393718	id-1693	Low
chr2D_part1	407473900	407524472	id-1694	Low
chr2D_part1	452085658	452092667	id-1695	High
chr2D_part2	42061689	42112939	id-1696	Low
chr2D_part2	107924597	108726801	id-1697	Low
chr2D_part2	108733156	108834922	id-1698	Low
chr2D_part2	108861311	108965790	id-1699	Low
chr2D_part2	108980308	109443566	id-1700	Low
chr2D_part2	109444962	109650979	id-1701	Low
chr2D_part2	109656552	109709819	id-1702	Low
chr2D_part2	109722643	109864292	id-1703	Low
chr2D_part2	109866271	110119216	id-1704	Low
chr2D_part2	110209621	110282404	id-1705	Low
chr2D_part2	110317797	110394048	id-1706	Low
chr2D_part2	110463213	110569199	id-1707	Low
chr2D_part2	110592988	111623477	id-1708	Low
chr2D_part2	111635242	111753123	id-1709	Low
chr2D_part2	111753818	111888029	id-1710	Low
chr2D_part2	111901590	112127072	id-1711	Low
chr2D_part2	112266033	112417618	id-1712	Low
chr2D_part2	112418393	112602660	id-1713	Low
chr2D_part2	112604511	112942109	id-1714	Low
chr2D_part2	112942724	113143310	id-1715	Low
chr2D_part2	113149843	113489098	id-1716	Low
chr2D_part2	113489980	113555402	id-1717	Low
chr2D_part2	113560001	113750482	id-1718	Low
chr2D_part2	113758750	113971951	id-1719	Low
chr2D_part2	113979567	114069780	id-1720	Low
chr2D_part2	114076088	114363005	id-1721	Low
chr2D_part2	114369329	114637834	id-1722	Low
chr2D_part2	114638343	114739444	id-1723	Low
chr2D_part2	114741597	114860896	id-1724	Low
chr2D_part2	114942829	115094858	id-1725	Low
chr2D_part2	115134274	115215497	id-1726	Low
chr2D_part2	115228029	115313127	id-1727	Low
chr2D_part2	115320230	115377507	id-1728	Low
chr2D_part2	115414569	115468307	id-1729	Low
chr2D_part2	115519379	115609539	id-1730	Low
chr2D_part2	115610352	115873311	id-1731	Low
chr2D_part2	115873968	116366179	id-1732	Low
chr2D_part2	116366859	116488302	id-1733	Low
chr2D_part2	116488921	116655759	id-1734	Low
chr2D_part2	116711892	116777754	id-1735	Low
chr2D_part2	116786994	116847962	id-1736	Low
chr2D_part2	116909590	116970450	id-1737	Low
chr2D_part2	116971648	117177928	id-1738	Low
chr2D_part2	117181931	117297985	id-1739	Low
chr2D_part2	117344949	117530211	id-1740	Low
chr2D_part2	117612289	117677277	id-1741	Low
chr2D_part2	117681126	117731732	id-1742	Low
chr2D_part2	117798927	117899970	id-1743	Low
chr2D_part2	117913987	117978332	id-1744	Low
chr2D_part2	118050333	118169791	id-1745	Low
chr2D_part2	118181651	118240817	id-1746	Low
chr2D_part2	118242863	118401076	id-1747	Low
chr2D_part2	118420316	119304785	id-1748	Low
chr2D_part2	119353824	119606637	id-1749	Low
chr2D_part2	119607226	119795527	id-1750	Low
chr2D_part2	119800896	119903309	id-1751	Low
chr2D_part2	119969201	120272552	id-1752	Low
chr2D_part2	120273177	120329205	id-1753	Low
chr2D_part2	120329849	122195756	id-1754	Low
chr2D_part2	122233805	122305009	id-1755	Low
chr2D_part2	122325257	122390964	id-1756	Low
chr2D_part2	122445081	122539296	id-1757	Low
chr2D_part2	122553242	122623499	id-1758	Low
chr2D_part2	122679112	122892087	id-1759	Low
chr2D_part2	122902704	123218787	id-1760	Low
chr2D_part2	123286114	123461401	id-1761	Low
chr2D_part2	123469431	123538694	id-1762	Low
chr2D_part2	123539378	123675801	id-1763	Low
chr2D_part2	123678602	123840194	id-1764	Low
chr2D_part2	123840862	123934259	id-1765	Low
chr2D_part2	123938562	124066874	id-1766	Low
chr2D_part2	124068917	124152889	id-1767	Low
chr2D_part2	124182518	124248078	id-1768	Low
chr2D_part2	124248804	124379450	id-1769	Low
chr2D_part2	124406471	124559655	id-1770	Low
chr2D_part2	124560497	124637257	id-1771	Low
chr2D_part2	124750456	125067729	id-1772	Low
chr2D_part2	125088794	125150080	id-1773	Low
chr2D_part2	125152746	125524777	id-1774	Low
chr2D_part2	125527756	125820349	id-1775	Low
chr2D_part2	125821986	125906081	id-1776	Low
chr2D_part2	125949032	126269728	id-1777	Low
chr2D_part2	126323874	126461181	id-1778	Low
chr2D_part2	126519883	126576210	id-1779	Low
chr2D_part2	126584480	126784922	id-1780	Low
chr2D_part2	126785671	126852930	id-1781	Low
chr2D_part2	126856380	126964021	id-1782	Low
chr2D_part2	127072894	127126560	id-1783	Low
chr2D_part2	127146710	127242798	id-1784	Low
chr2D_part2	127314838	127376790	id-1785	Low
chr2D_part2	127428927	127686700	id-1786	Low
chr2D_part2	127691093	127750650	id-1787	Low
chr2D_part2	127760239	127858107	id-1788	Low
chr2D_part2	127880589	127931365	id-1789	Low
chr2D_part2	127941985	128062934	id-1790	Low
chr2D_part2	128201160	128522016	id-1791	Low
chr2D_part2	128544411	128713860	id-1792	Low
chr2D_part2	128714443	128774304	id-1793	Low
chr2D_part2	128783458	128905815	id-1794	Low
chr2D_part2	128970803	129102261	id-1795	Low
chr2D_part2	129102862	129243941	id-1796	Low
chr2D_part2	129244592	129344960	id-1797	Low
chr2D_part2	129345566	129735584	id-1798	Low
chr2D_part2	129777499	129858851	id-1799	Low
chr2D_part2	129903268	129968416	id-1800	Low
chr2D_part2	129969458	130067321	id-1801	Low
chr2D_part2	130071639	130401754	id-1802	Low
chr2D_part2	130421067	130571930	id-1803	Low
chr2D_part2	130578827	130807615	id-1804	Low
chr2D_part2	130807615	130814603	id-1805	High
chr2D_part2	130817225	130892940	id-1806	Low
chr2D_part2	131054980	131133419	id-1807	Low
chr2D_part2	131134191	131291584	id-1808	Low
chr2D_part2	131298683	131449447	id-1809	Low
chr2D_part2	131477193	131580255	id-1810	Low
chr2D_part2	131635832	131851786	id-1811	Low
chr2D_part2	131884641	132207221	id-1812	Low
chr2D_part2	132238313	132322174	id-1813	Low
chr2D_part2	132323281	132376612	id-1814	Low
chr2D_part2	132377165	132432251	id-1815	Low
chr2D_part2	132432773	132616284	id-1816	Low
chr2D_part2	132617822	132943104	id-1817	Low
chr2D_part2	132943639	133047857	id-1818	Low
chr2D_part2	133072704	133224606	id-1819	Low
chr2D_part2	133226432	133311946	id-1820	Low
chr2D_part2	133350184	133413775	id-1821	Low
chr2D_part2	133463681	133690130	id-1822	Low
chr2D_part2	133692494	133782498	id-1823	Low
chr2D_part2	133783071	133911001	id-1824	Low
chr2D_part2	133938639	134690815	id-1825	Low
chr2D_part2	134699079	134907275	id-1826	Low
chr2D_part2	134909716	135105132	id-1827	Low
chr2D_part2	135107029	136497047	id-1828	Low
chr2D_part2	136527538	136595183	id-1829	Low
chr2D_part2	136787806	136879728	id-1830	Low
chr2D_part2	136881768	136935606	id-1831	Low
chr2D_part2	136936325	137001594	id-1832	Low
chr2D_part2	137002244	137373067	id-1833	Low
chr2D_part2	137373678	137563677	id-1834	Low
chr2D_part2	137564219	137678718	id-1835	Low
chr2D_part2	137713752	137818208	id-1836	Low
chr2D_part2	137818722	137948924	id-1837	Low
chr2D_part2	137949427	138082799	id-1838	Low
chr2D_part2	138189472	138543895	id-1839	Low
chr2D_part2	138544567	138750278	id-1840	Low
chr2D_part2	138896181	138985475	id-1841	Low
chr2D_part2	139046496	139188013	id-1842	Low
chr2D_part2	139213470	139358357	id-1843	Low
chr2D_part2	139382485	139439698	id-1844	Low
chr2D_part2	139510973	139745882	id-1845	Low
chr2D_part2	139758757	140036867	id-1846	Low
chr2D_part2	140037690	140221853	id-1847	Low
chr2D_part2	140250844	140418927	id-1848	Low
chr2D_part2	140563927	140910403	id-1849	Low
chr2D_part2	140912159	141289609	id-1850	Low
chr2D_part2	141441744	141571646	id-1851	Low
chr2D_part2	141572212	141674260	id-1852	Low
chr2D_part2	141710886	142074278	id-1853	Low
chr2D_part2	142074785	143497296	id-1854	Low
chr2D_part2	143632133	143702827	id-1855	Low
chr2D_part2	143723587	143802271	id-1856	Low
chr2D_part2	143937734	144166150	id-1857	Low
chr2D_part2	144195147	144260147	id-1858	Low
chr2D_part2	144286014	144382254	id-1859	Low
chr2D_part2	144398504	144489013	id-1860	Low
chr2D_part2	144522043	144676228	id-1861	Low
chr2D_part2	144730736	144876867	id-1862	Low
chr2D_part2	144885281	145057777	id-1863	Low
chr2D_part2	145092940	145201401	id-1864	Low
chr2D_part2	145205922	145281232	id-1865	Low
chr2D_part2	145291750	145430587	id-1866	Low
chr2D_part2	145445602	145716901	id-1867	Low
chr2D_part2	145784701	145966888	id-1868	Low
chr2D_part2	145977204	146191568	id-1869	Low
chr2D_part2	146360296	146414628	id-1870	Low
chr2D_part2	146442242	146543921	id-1871	Low
chr2D_part2	146638406	147021508	id-1872	Low
chr2D_part2	147022349	147098337	id-1873	Low
chr2D_part2	147291718	147361965	id-1874	Low
chr2D_part2	147362476	147423093	id-1875	Low
chr2D_part2	147423653	147558611	id-1876	Low
chr2D_part2	147561775	147958400	id-1877	Low
chr2D_part2	147959391	148148040	id-1878	Low
chr2D_part2	148192741	148647808	id-1879	Low
chr2D_part2	148649352	148944105	id-1880	Low
chr2D_part2	148944728	149001638	id-1881	Low
chr2D_part2	149017262	149332709	id-1882	Low
chr2D_part2	149333340	149953406	id-1883	Low
chr2D_part2	149958991	150066984	id-1884	Low
chr2D_part2	150147412	150224720	id-1885	Low
chr2D_part2	150272187	150442177	id-1886	Low
chr2D_part2	150442711	150711993	id-1887	Low
chr2D_part2	150712505	150775486	id-1888	Low
chr2D_part2	150910936	151005386	id-1889	Low
chr2D_part2	151020324	151102040	id-1890	Low
chr2D_part2	151108607	151218134	id-1891	Low
chr2D_part2	151227866	152250514	id-1892	Low
chr2D_part2	152251545	152431584	id-1893	Low
chr2D_part2	152433418	152520901	id-1894	Low
chr2D_part2	152609336	152845007	id-1895	Low
chr2D_part2	152845723	152930875	id-1896	Low
chr2D_part2	152931418	153285506	id-1897	Low
chr2D_part2	153286109	153348575	id-1898	Low
chr2D_part2	153361143	153494415	id-1899	Low
chr2D_part2	153504574	153842998	id-1900	Low
chr2D_part2	153859366	153909426	id-1901	Low
chr2D_part2	153933256	153983303	id-1902	Low
chr2D_part2	153987021	154142444	id-1903	Low
chr2D_part2	154154178	154211554	id-1904	Low
chr2D_part2	154215493	154288389	id-1905	Low
chr2D_part2	154433797	154723488	id-1906	Low
chr2D_part2	154737586	154842316	id-1907	Low
chr2D_part2	154993844	155114656	id-1908	Low
chr2D_part2	155115962	155173255	id-1909	Low
chr2D_part2	155246347	155425581	id-1910	Low
chr2D_part2	155426428	155672612	id-1911	Low
chr2D_part2	155724440	155852384	id-1912	Low
chr2D_part2	155854648	155907599	id-1913	Low
chr2D_part2	155970329	156102003	id-1914	Low
chr2D_part2	156102577	156475208	id-1915	Low
chr2D_part2	156481678	156651961	id-1916	Low
chr2D_part2	156688704	156827437	id-1917	Low
chr2D_part2	156843750	156930130	id-1918	Low
chr2D_part2	174397312	175134867	id-1919	Low
chr2D_part2	175362409	175421527	id-1920	Low
chr2D_part2	176738034	176801369	id-1921	Low
chr2D_part2	176913045	177135014	id-1922	Low
chr2D_part2	177147171	177200356	id-1923	Low
chr2D_part2	178188663	178543766	id-1924	Low
chr2D_part2	178547897	178617189	id-1925	Low
chr2D_part2	178678485	178775445	id-1926	Low
chr2D_part2	185521733	185593382	id-1927	Low
chr2D_part2	185605015	185670169	id-1928	Low
chr2D_part2	187213475	187286562	id-1929	Low
chr2D_part2	187751760	187814446	id-1930	Low
chr2D_part2	187881230	187944490	id-1931	Low
chr2D_part2	188278001	188338499	id-1932	Low
chr2D_part2	188349360	188433751	id-1933	Low
chr2D_part2	188482124	188537820	id-1934	Low
chr2D_part2	188562905	188614399	id-1935	Low
chr3A_part1	436030	441294	id-1936	High
chr3A_part1	712948	766206	id-1937	Low
chr3A_part1	1387642	1393029	id-1938	High
chr3A_part1	1625123	1709216	id-1939	Low
chr3A_part1	1783999	1789401	id-1940	High
chr3A_part1	1936000	1941184	id-1941	High
chr3A_part1	1952204	5868989	id-1942	Low
chr3A_part1	5871108	5951030	id-1943	Low
chr3A_part1	5970551	5975866	id-1944	High
chr3A_part1	6045281	6050825	id-1945	High
chr3A_part1	6086466	6093765	id-1946	High
chr3A_part1	6095037	6667753	id-1947	Low
chr3A_part1	6711689	6791054	id-1948	Low
chr3A_part1	6792289	6891406	id-1949	Low
chr3A_part1	6900422	7015691	id-1950	Low
chr3A_part1	7016441	7078746	id-1951	Low
chr3A_part1	7125901	7131532	id-1952	High
chr3A_part1	7658097	7712666	id-1953	Low
chr3A_part1	7715926	7774220	id-1954	Low
chr3A_part1	7952299	8037042	id-1955	Low
chr3A_part1	8377508	8549770	id-1956	Low
chr3A_part1	9772907	9780701	id-1957	High
chr3A_part1	9934515	10151685	id-1958	Low
chr3A_part1	10338951	10345312	id-1959	High
chr3A_part1	10416250	10422037	id-1960	High
chr3A_part1	10441421	10452100	id-1961	High
chr3A_part1	10480929	10583745	id-1962	Low
chr3A_part1	10584333	10664255	id-1963	Low
chr3A_part1	10665010	10880607	id-1964	Low
chr3A_part1	10886426	10938864	id-1965	Low
chr3A_part1	11025947	11123628	id-1966	Low
chr3A_part1	11124236	11234898	id-1967	Low
chr3A_part1	11236642	11350886	id-1968	Low
chr3A_part1	11468159	11473161	id-1969	High
chr3A_part1	11659554	11748140	id-1970	Low
chr3A_part1	13027428	13033239	id-1971	High
chr3A_part1	14082959	14155825	id-1972	Low
chr3A_part1	14287958	14293217	id-1973	High
chr3A_part1	15946322	15954143	id-1974	High
chr3A_part1	15955752	15964553	id-1975	High
chr3A_part1	15992933	15998637	id-1976	High
chr3A_part1	18665115	18715252	id-1977	Low
chr3A_part1	22194398	22207586	id-1978	High
chr3A_part1	22216834	22223948	id-1979	High
chr3A_part1	22225364	22231266	id-1980	High
chr3A_part1	22674010	22733172	id-1981	Low
chr3A_part1	25399058	25412908	id-1982	High
chr3A_part1	26228602	26234832	id-1983	High
chr3A_part1	26395645	26417287	id-1984	High
chr3A_part1	26418097	26425542	id-1985	High
chr3A_part1	26426093	26440126	id-1986	High
chr3A_part1	26443970	26453842	id-1987	High
chr3A_part1	26459258	26464996	id-1988	High
chr3A_part1	29278912	29288569	id-1989	High
chr3A_part1	30751499	30756563	id-1990	High
chr3A_part1	32286398	32380886	id-1991	Low
chr3A_part1	33947499	33953522	id-1992	High
chr3A_part1	34046142	34250901	id-1993	Low
chr3A_part1	34251577	34305465	id-1994	Low
chr3A_part1	34358827	34436205	id-1995	Low
chr3A_part1	35060733	35163335	id-1996	Low
chr3A_part1	36000746	36051472	id-1997	Low
chr3A_part1	55843504	55903851	id-1998	Low
chr3A_part1	55996941	56049472	id-1999	Low
chr3A_part1	56157515	56215818	id-2000	Low
[truncated: 5,621 more rows]
