# Supplementary material for: DAWN: a resource for yielding insights into the diversity among wheat genomes
Source: BMC Genomics. 2018 Dec 17;19:941. doi: 10.1186/s12864-018-5228-2 (PMC6296097; doi:10.1186/s12864-018-5228-2)
Supplement: Supplementary file 6 — ZIP file containing BED5 format files of high and low read coverage regions. BED5 format file for each WGS accession. The score column (5th column) indicates if the feature (row) represents a region which has >2*SD above (High) or below (Low) the mean read coverage. (ZIP 1455 kb) [file 12864_2018_5228_MOESM6_ESM.zip › read_coverage_high_low/Yitpi.realigned.bam.bw.high_low.bed]

chr1A_part1	1382447	1510592	id-1	Low
chr1A_part1	1630748	2201105	id-2	Low
chr1A_part1	2280304	2373927	id-3	Low
chr1A_part1	2477806	2535650	id-4	Low
chr1A_part1	2536271	2677202	id-5	Low
chr1A_part1	2677850	2761073	id-6	Low
chr1A_part1	2767401	2850776	id-7	Low
chr1A_part1	2919500	2975797	id-8	Low
chr1A_part1	3677749	3754546	id-9	Low
chr1A_part1	5608680	5996677	id-10	Low
chr1A_part1	6002119	6300539	id-11	Low
chr1A_part1	6439830	6497541	id-12	Low
chr1A_part1	6501898	6562242	id-13	Low
chr1A_part1	6565733	6641701	id-14	Low
chr1A_part1	6792056	6870288	id-15	Low
chr1A_part1	10289813	10359026	id-16	Low
chr1A_part1	11624877	11634738	id-17	High
chr1A_part1	12509008	12567021	id-18	Low
chr1A_part1	12769666	12774988	id-19	High
chr1A_part1	12919852	13083977	id-20	Low
chr1A_part1	13084774	13191385	id-21	Low
chr1A_part1	13315246	13413700	id-22	Low
chr1A_part1	13497535	13547723	id-23	Low
chr1A_part1	14834010	14840932	id-24	High
chr1A_part1	14851266	14858948	id-25	High
chr1A_part1	15004442	15143789	id-26	Low
chr1A_part1	15232272	15315659	id-27	Low
chr1A_part1	15354396	15421212	id-28	Low
chr1A_part1	15550495	15686277	id-29	Low
chr1A_part1	15697800	15841368	id-30	Low
chr1A_part1	15977471	16037920	id-31	Low
chr1A_part1	16042621	16191236	id-32	Low
chr1A_part1	16296755	16372891	id-33	Low
chr1A_part1	16436017	16547709	id-34	Low
chr1A_part1	16548352	16838250	id-35	Low
chr1A_part1	18279198	18285818	id-36	High
chr1A_part1	18287804	18293231	id-37	High
chr1A_part1	18781306	18859448	id-38	Low
chr1A_part1	18865262	19005849	id-39	Low
chr1A_part1	19121709	19138261	id-40	High
chr1A_part1	19143595	19261667	id-41	Low
chr1A_part1	19269336	19345099	id-42	Low
chr1A_part1	19345637	19448848	id-43	Low
chr1A_part1	19553185	19624612	id-44	Low
chr1A_part1	19781389	19848762	id-45	Low
chr1A_part1	20534598	20543655	id-46	High
chr1A_part1	21074281	21101868	id-47	High
chr1A_part1	21103971	21110198	id-48	High
chr1A_part1	22107746	22188797	id-49	Low
chr1A_part1	22361192	22369522	id-50	High
chr1A_part1	22659772	22664836	id-51	High
chr1A_part1	23973215	24072889	id-52	Low
chr1A_part1	25800617	25806092	id-53	High
chr1A_part1	26394728	26475860	id-54	Low
chr1A_part1	26701483	26807560	id-55	Low
chr1A_part1	29785354	29808175	id-56	High
chr1A_part1	30648689	30743973	id-57	Low
chr1A_part1	35729734	35734826	id-58	High
chr1A_part1	35737222	35752320	id-59	High
chr1A_part1	35752824	35758446	id-60	High
chr1A_part1	35765028	35770398	id-61	High
chr1A_part1	35772976	35780292	id-62	High
chr1A_part1	35784500	35794426	id-63	High
chr1A_part1	35799921	35806635	id-64	High
chr1A_part1	35810984	35819798	id-65	High
chr1A_part1	38842932	38866111	id-66	High
chr1A_part1	39513306	39566988	id-67	Low
chr1A_part1	39680067	39752891	id-68	Low
chr1A_part1	41867716	41880700	id-69	High
chr1A_part1	41892808	41908134	id-70	High
chr1A_part1	41909019	41917191	id-71	High
chr1A_part1	41917799	41925004	id-72	High
chr1A_part1	41924516	42012658	id-73	Low
chr1A_part1	42215949	42223750	id-74	High
chr1A_part1	42292871	42354937	id-75	Low
chr1A_part1	43251907	43257014	id-76	High
chr1A_part1	44118088	44169443	id-77	Low
chr1A_part1	44289644	44343117	id-78	Low
chr1A_part1	44570615	44623268	id-79	Low
chr1A_part1	46595572	46671515	id-80	Low
chr1A_part1	53701298	53767475	id-81	Low
chr1A_part1	54892597	54959074	id-82	Low
chr1A_part1	66123384	66143048	id-83	High
chr1A_part1	66179362	66185684	id-84	High
chr1A_part1	91872029	91934836	id-85	Low
chr1A_part1	151408466	151415628	id-86	High
chr1A_part1	155263145	155345392	id-87	Low
chr1A_part1	155804550	155809720	id-88	High
chr1A_part1	161390846	161475268	id-89	Low
chr1A_part1	168053665	168121256	id-90	Low
chr1A_part1	169414656	169471725	id-91	Low
chr1A_part1	176185876	176266271	id-92	Low
chr1A_part1	180188192	180196822	id-93	High
chr1A_part1	186221730	186509983	id-94	Low
chr1A_part1	195723658	195729425	id-95	High
chr1A_part1	210285363	211012521	id-96	Low
chr1A_part1	211457591	211538840	id-97	Low
chr1A_part1	212260740	212668085	id-98	Low
chr1A_part1	212923898	213648181	id-99	Low
chr1A_part1	213981147	214348633	id-100	Low
chr1A_part1	214349282	214434810	id-101	Low
chr1A_part1	214438630	214523809	id-102	Low
chr1A_part1	214524707	214613438	id-103	Low
chr1A_part1	214775557	214867722	id-104	Low
chr1A_part1	214931345	215010841	id-105	Low
chr1A_part1	215066427	215119165	id-106	Low
chr1A_part1	215218113	215270854	id-107	Low
chr1A_part1	215574116	215634780	id-108	Low
chr1A_part1	217840650	217893126	id-109	Low
chr1A_part1	221780224	221786286	id-110	High
chr1A_part1	234207608	234214845	id-111	High
chr1A_part1	234223495	234229776	id-112	High
chr1A_part1	237436146	237441586	id-113	High
chr1A_part1	238102373	238157109	id-114	Low
chr1A_part1	248655344	248730662	id-115	Low
chr1A_part1	256033205	256614005	id-116	Low
chr1A_part1	257806369	257818658	id-117	High
chr1A_part1	257920036	257927895	id-118	High
chr1A_part1	257942879	257949549	id-119	High
chr1A_part1	257978470	257983517	id-120	High
chr1A_part1	257989400	257995130	id-121	High
chr1A_part1	258018063	258030193	id-122	High
chr1A_part1	258080786	258087700	id-123	High
chr1A_part1	258101261	258108546	id-124	High
chr1A_part1	258123053	258131060	id-125	High
chr1A_part1	258141743	258147654	id-126	High
chr1A_part1	258156380	258162651	id-127	High
chr1A_part1	258179568	258186304	id-128	High
chr1A_part1	258198837	258204488	id-129	High
chr1A_part1	258210084	258216859	id-130	High
chr1A_part1	264085923	264094609	id-131	High
chr1A_part1	264682316	264736559	id-132	Low
chr1A_part1	275145454	275208510	id-133	Low
chr1A_part1	279422474	279487789	id-134	Low
chr1A_part1	279836136	279843979	id-135	High
chr1A_part1	288029500	288045388	id-136	High
chr1A_part1	288076245	288087855	id-137	High
chr1A_part1	288092104	288133238	id-138	High
chr1A_part1	288141751	288166623	id-139	High
chr1A_part1	290469098	290548953	id-140	Low
chr1A_part1	291135066	291189072	id-141	Low
chr1A_part1	294914303	294965632	id-142	Low
chr1A_part1	304447153	304454693	id-143	High
chr1A_part1	311295908	311359096	id-144	Low
chr1A_part1	319537660	319543420	id-145	High
chr1A_part1	319544818	319550402	id-146	High
chr1A_part1	323998118	324056580	id-147	Low
chr1A_part1	327331666	327385384	id-148	Low
chr1A_part1	332253412	332311668	id-149	Low
chr1A_part1	337521377	337575319	id-150	Low
chr1A_part1	341392466	341452345	id-151	Low
chr1A_part1	354002437	354053723	id-152	Low
chr1A_part1	360507464	360512857	id-153	High
chr1A_part1	364789316	364796820	id-154	High
chr1A_part1	370747668	370753907	id-155	High
chr1A_part1	370764722	370771232	id-156	High
chr1A_part1	370811774	370818835	id-157	High
chr1A_part1	370832297	370864926	id-158	High
chr1A_part1	372987371	373254952	id-159	Low
chr1A_part1	374385840	374474069	id-160	Low
chr1A_part1	374892244	374897940	id-161	High
chr1A_part1	379705827	379711835	id-162	High
chr1A_part1	381334980	381405202	id-163	Low
chr1A_part1	382107486	382189336	id-164	Low
chr1A_part1	382327918	382378593	id-165	Low
chr1A_part1	382611590	382681517	id-166	Low
chr1A_part1	383072312	383190346	id-167	Low
chr1A_part1	383191793	384167387	id-168	Low
chr1A_part1	384484309	384545188	id-169	Low
chr1A_part1	384575578	384636223	id-170	Low
chr1A_part1	384648021	384761149	id-171	Low
chr1A_part1	385036763	385086853	id-172	Low
chr1A_part1	385166907	385225355	id-173	Low
chr1A_part1	391676044	391844210	id-174	Low
chr1A_part1	394478201	394569346	id-175	Low
chr1A_part1	396230400	396237541	id-176	High
chr1A_part1	409836885	409842503	id-177	High
chr1A_part1	414908328	414994057	id-178	Low
chr1A_part1	415299252	415305189	id-179	High
chr1A_part1	420916142	421001271	id-180	Low
chr1A_part1	421164496	422057212	id-181	Low
chr1A_part1	425254670	425261358	id-182	High
chr1A_part1	425262143	425276015	id-183	High
chr1A_part1	433203783	433801085	id-184	Low
chr1A_part1	435906192	435959081	id-185	Low
chr1A_part1	437241650	437359003	id-186	Low
chr1A_part1	438189168	438253652	id-187	Low
chr1A_part1	463949048	463955816	id-188	High
chr1A_part1	464585593	464661908	id-189	Low
chr1A_part2	2751022	2836912	id-190	Low
chr1A_part2	5109519	5244159	id-191	Low
chr1A_part2	10698693	10765536	id-192	Low
chr1A_part2	11896291	12019564	id-193	Low
chr1A_part2	12401033	12476968	id-194	Low
chr1A_part2	12859194	12910590	id-195	Low
chr1A_part2	13295282	13392510	id-196	Low
chr1A_part2	15936175	15992432	id-197	Low
chr1A_part2	18144038	18195657	id-198	Low
chr1A_part2	25355487	25456099	id-199	Low
chr1A_part2	25614029	25678853	id-200	Low
chr1A_part2	32701266	32759198	id-201	Low
chr1A_part2	33424780	33481778	id-202	Low
chr1A_part2	34990192	34995265	id-203	High
chr1A_part2	36086945	36203976	id-204	Low
chr1A_part2	36288618	36344235	id-205	Low
chr1A_part2	42475468	42525976	id-206	Low
chr1A_part2	50934321	50940649	id-207	High
chr1A_part2	59024184	59081512	id-208	Low
chr1A_part2	60689939	60760359	id-209	Low
chr1A_part2	61463521	61470756	id-210	High
chr1A_part2	63641957	63651924	id-211	High
chr1A_part2	64486655	64546034	id-212	Low
chr1A_part2	65149425	65261754	id-213	Low
chr1A_part2	67785295	67837248	id-214	Low
chr1A_part2	69699169	69750362	id-215	Low
chr1A_part2	70778984	70831153	id-216	Low
chr1A_part2	72671187	72730709	id-217	Low
chr1A_part2	72959327	73013519	id-218	Low
chr1A_part2	73074248	73080605	id-219	High
chr1A_part2	73517139	73606681	id-220	Low
chr1A_part2	76439796	76498308	id-221	Low
chr1A_part2	77004151	77101152	id-222	Low
chr1A_part2	77547571	77606756	id-223	Low
chr1A_part2	77870561	77924568	id-224	Low
chr1A_part2	78219894	78272828	id-225	Low
chr1A_part2	78453695	78513115	id-226	Low
chr1A_part2	81274764	81339581	id-227	Low
chr1A_part2	81870984	81995594	id-228	Low
chr1A_part2	82008420	82124892	id-229	Low
chr1A_part2	82455076	82575477	id-230	Low
chr1A_part2	82703395	82722547	id-231	High
chr1A_part2	82725236	82760759	id-232	High
chr1A_part2	84643749	84649761	id-233	High
chr1A_part2	87059734	87130563	id-234	Low
chr1A_part2	88822033	88872175	id-235	Low
chr1A_part2	89386844	89493182	id-236	Low
chr1A_part2	89803252	89810522	id-237	High
chr1A_part2	89811389	89839578	id-238	High
chr1A_part2	89840262	89853232	id-239	High
chr1A_part2	89854262	89865299	id-240	High
chr1A_part2	89875712	89881277	id-241	High
chr1A_part2	98171783	98286093	id-242	Low
chr1A_part2	98351781	98515878	id-243	Low
chr1A_part2	98532573	98597957	id-244	Low
chr1A_part2	98725023	98792684	id-245	Low
chr1A_part2	98993775	99058365	id-246	Low
chr1A_part2	99124331	99273921	id-247	Low
chr1A_part2	99351377	99416275	id-248	Low
chr1A_part2	99423569	99485145	id-249	Low
chr1A_part2	99803730	99960242	id-250	Low
chr1A_part2	103931353	103936920	id-251	High
chr1A_part2	107316256	107390271	id-252	Low
chr1A_part2	109192642	109259461	id-253	Low
chr1A_part2	109260371	109510390	id-254	Low
chr1A_part2	109510901	109637268	id-255	Low
chr1A_part2	110829570	110886196	id-256	Low
chr1A_part2	111620602	111718162	id-257	Low
chr1A_part2	112809531	113053282	id-258	Low
chr1A_part2	113549824	113676686	id-259	Low
chr1A_part2	113677572	113837794	id-260	Low
chr1A_part2	114032397	114042300	id-261	High
chr1A_part2	114044274	114053264	id-262	High
chr1A_part2	114057188	114063102	id-263	High
chr1A_part2	114064096	114078475	id-264	High
chr1A_part2	114081081	114089520	id-265	High
chr1A_part2	114093089	114100526	id-266	High
chr1A_part2	114851793	114918326	id-267	Low
chr1A_part2	116857973	116918676	id-268	Low
chr1A_part2	117752777	117940086	id-269	Low
chr1A_part2	119252053	119257627	id-270	High
chr1A_part2	119312322	119318598	id-271	High
chr1B_part1	48293	437453	id-272	Low
chr1B_part1	437973	707280	id-273	Low
chr1B_part1	723997	1199277	id-274	Low
chr1B_part1	1534032	1729741	id-275	Low
chr1B_part1	1801399	1808101	id-276	High
chr1B_part1	2014269	2094022	id-277	Low
chr1B_part1	2095161	2322983	id-278	Low
chr1B_part1	3209913	3215452	id-279	High
chr1B_part1	3295642	3573000	id-280	Low
chr1B_part1	3575623	3657707	id-281	Low
chr1B_part1	3702804	3760956	id-282	Low
chr1B_part1	3781963	3862238	id-283	Low
chr1B_part1	3921145	3929862	id-284	High
chr1B_part1	3954655	4014521	id-285	Low
chr1B_part1	4015421	4151087	id-286	Low
chr1B_part1	4168440	4226996	id-287	Low
chr1B_part1	4233965	4293364	id-288	Low
chr1B_part1	4353250	4441592	id-289	Low
chr1B_part1	4791225	4843491	id-290	Low
chr1B_part1	4844154	4951014	id-291	Low
chr1B_part1	5351802	5412606	id-292	Low
chr1B_part1	5447803	5453425	id-293	High
chr1B_part1	5520637	5688022	id-294	Low
chr1B_part1	5695225	5873539	id-295	Low
chr1B_part1	5874089	5967706	id-296	Low
chr1B_part1	5984289	6069729	id-297	Low
chr1B_part1	6197801	6269703	id-298	Low
chr1B_part1	6329051	6423795	id-299	Low
chr1B_part1	6680091	6744725	id-300	Low
chr1B_part1	6875014	7034674	id-301	Low
chr1B_part1	7052558	7117741	id-302	Low
chr1B_part1	7297992	7365079	id-303	Low
chr1B_part1	7368430	7497004	id-304	Low
chr1B_part1	7555010	7715267	id-305	Low
chr1B_part1	7716779	7849640	id-306	Low
chr1B_part1	7850683	7911515	id-307	Low
chr1B_part1	7920568	7987594	id-308	Low
chr1B_part1	8419336	8551365	id-309	Low
chr1B_part1	9996787	10066758	id-310	Low
chr1B_part1	10411944	10553706	id-311	Low
chr1B_part1	10576189	11177433	id-312	Low
chr1B_part1	11220396	11328763	id-313	Low
chr1B_part1	11367468	11634344	id-314	Low
chr1B_part1	11635821	11707043	id-315	Low
chr1B_part1	11707876	11886409	id-316	Low
chr1B_part1	11936473	12103542	id-317	Low
chr1B_part1	12110407	12328712	id-318	Low
chr1B_part1	12330174	12408136	id-319	Low
chr1B_part1	12408666	12755091	id-320	Low
chr1B_part1	12784426	12942898	id-321	Low
chr1B_part1	13020143	13428895	id-322	Low
chr1B_part1	13437332	13504854	id-323	Low
chr1B_part1	13506369	13667213	id-324	Low
chr1B_part1	13711114	13776888	id-325	Low
chr1B_part1	13777447	13846428	id-326	Low
chr1B_part1	13893267	14033371	id-327	Low
chr1B_part1	14170369	14283644	id-328	Low
chr1B_part1	14289152	14432583	id-329	Low
chr1B_part1	14459266	14466192	id-330	High
chr1B_part1	14530948	14635550	id-331	Low
chr1B_part1	14691207	14813549	id-332	Low
chr1B_part1	15299680	15365000	id-333	Low
chr1B_part1	15750682	15873273	id-334	Low
chr1B_part1	16237273	16300817	id-335	Low
chr1B_part1	16462179	16467427	id-336	High
chr1B_part1	16477283	16483779	id-337	High
chr1B_part1	16768826	16847853	id-338	Low
chr1B_part1	16898320	16951846	id-339	Low
chr1B_part1	16952628	17064342	id-340	Low
chr1B_part1	17088302	17142160	id-341	Low
chr1B_part1	17148178	17241646	id-342	Low
chr1B_part1	17831484	18395599	id-343	Low
chr1B_part1	18396137	18470694	id-344	Low
chr1B_part1	18487888	18540426	id-345	Low
chr1B_part1	18572903	18676945	id-346	Low
chr1B_part1	18686883	18874759	id-347	Low
chr1B_part1	18916367	19040661	id-348	Low
chr1B_part1	19080069	19223153	id-349	Low
chr1B_part1	19377807	19457728	id-350	Low
chr1B_part1	19477925	19540083	id-351	Low
chr1B_part1	19569554	19633235	id-352	Low
chr1B_part1	19633738	19721328	id-353	Low
chr1B_part1	19721893	19807953	id-354	Low
chr1B_part1	19808464	19883414	id-355	Low
chr1B_part1	20332038	20403764	id-356	Low
chr1B_part1	20446651	20537168	id-357	Low
chr1B_part1	20868314	20967089	id-358	Low
chr1B_part1	20967863	21055873	id-359	Low
chr1B_part1	21056394	21162042	id-360	Low
chr1B_part1	21170324	21274263	id-361	Low
chr1B_part1	21276025	21281868	id-362	High
chr1B_part1	22148667	22155367	id-363	High
chr1B_part1	22401952	22462618	id-364	Low
chr1B_part1	22652370	22665621	id-365	High
chr1B_part1	22704451	22710270	id-366	High
chr1B_part1	24732041	24739908	id-367	High
chr1B_part1	25012176	25078504	id-368	Low
chr1B_part1	25113300	25243370	id-369	Low
chr1B_part1	26389988	26401160	id-370	High
chr1B_part1	26458507	26470996	id-371	High
chr1B_part1	27293928	27299857	id-372	High
chr1B_part1	27364314	27672359	id-373	Low
chr1B_part1	27752284	28024924	id-374	Low
chr1B_part1	28167182	28303723	id-375	Low
chr1B_part1	28377142	28432102	id-376	Low
chr1B_part1	28511206	28518668	id-377	High
chr1B_part1	28847919	29003595	id-378	Low
chr1B_part1	29032426	29039194	id-379	High
chr1B_part1	29515078	29780301	id-380	Low
chr1B_part1	29783132	29911218	id-381	Low
chr1B_part1	29968217	30029690	id-382	Low
chr1B_part1	30065811	30187235	id-383	Low
chr1B_part1	30188014	30376964	id-384	Low
chr1B_part1	31018002	31157240	id-385	Low
chr1B_part1	31159981	31226908	id-386	Low
chr1B_part1	31227451	31287974	id-387	Low
chr1B_part1	31318790	31414555	id-388	Low
chr1B_part1	31415114	31732434	id-389	Low
chr1B_part1	31759434	31812939	id-390	Low
chr1B_part1	31824148	31829642	id-391	High
chr1B_part1	34919187	34989768	id-392	Low
chr1B_part1	35171628	35184396	id-393	High
chr1B_part1	35208843	35217959	id-394	High
chr1B_part1	35269344	35278478	id-395	High
chr1B_part1	36195661	36250898	id-396	Low
chr1B_part1	36588255	36645129	id-397	Low
chr1B_part1	38916307	39066013	id-398	Low
chr1B_part1	42245709	42254645	id-399	High
chr1B_part1	42589387	42740947	id-400	Low
chr1B_part1	43754858	43826830	id-401	Low
chr1B_part1	44467406	44476910	id-402	High
chr1B_part1	44488631	44496584	id-403	High
chr1B_part1	44497471	44507106	id-404	High
chr1B_part1	44512394	44520335	id-405	High
chr1B_part1	44690844	44799714	id-406	Low
chr1B_part1	45424421	45716242	id-407	Low
chr1B_part1	46019094	46106228	id-408	Low
chr1B_part1	46173906	46224534	id-409	Low
chr1B_part1	46224903	46232016	id-410	High
chr1B_part1	47010114	47127187	id-411	Low
chr1B_part1	47216449	47502573	id-412	Low
chr1B_part1	47636640	48264238	id-413	Low
chr1B_part1	48269477	48713933	id-414	Low
chr1B_part1	48924579	48980944	id-415	Low
chr1B_part1	49020805	49087637	id-416	Low
chr1B_part1	49111301	49436543	id-417	Low
chr1B_part1	49440696	49636848	id-418	Low
chr1B_part1	49686803	49842233	id-419	Low
chr1B_part1	51142070	51540107	id-420	Low
chr1B_part1	51540784	51611498	id-421	Low
chr1B_part1	51620092	51630595	id-422	High
chr1B_part1	54796206	54856198	id-423	Low
chr1B_part1	60964682	61051977	id-424	Low
chr1B_part1	61096542	61104181	id-425	High
chr1B_part1	61128394	61135710	id-426	High
chr1B_part1	62022916	62194203	id-427	Low
chr1B_part1	62239892	62418672	id-428	Low
chr1B_part1	64124240	64129510	id-429	High
chr1B_part1	66350391	66355666	id-430	High
chr1B_part1	66365199	66375225	id-431	High
chr1B_part1	67180338	67237064	id-432	Low
chr1B_part1	67295286	67348578	id-433	Low
chr1B_part1	76717033	76723189	id-434	High
chr1B_part1	76747063	76753361	id-435	High
chr1B_part1	76829556	76840141	id-436	High
chr1B_part1	76851925	76858175	id-437	High
chr1B_part1	76897527	76904939	id-438	High
chr1B_part1	76949932	76956065	id-439	High
chr1B_part1	76997520	77009190	id-440	High
chr1B_part1	77025070	77038107	id-441	High
chr1B_part1	77047889	77053625	id-442	High
chr1B_part1	77054476	77059889	id-443	High
chr1B_part1	77069876	77078685	id-444	High
chr1B_part1	98389269	98444663	id-445	Low
chr1B_part1	117706919	117712406	id-446	High
chr1B_part1	123973430	129176372	id-447	Low
chr1B_part1	129213428	129378658	id-448	Low
chr1B_part1	129379226	129505206	id-449	Low
chr1B_part1	165258265	165414019	id-450	Low
chr1B_part1	234480757	235345715	id-451	Low
chr1B_part1	237397025	237403506	id-452	High
chr1B_part1	237404274	237413712	id-453	High
chr1B_part1	237421291	237427035	id-454	High
chr1B_part1	237435282	237441396	id-455	High
chr1B_part1	237475735	237481669	id-456	High
chr1B_part1	237489732	237495324	id-457	High
chr1B_part1	237499135	237505653	id-458	High
chr1B_part1	237542448	237547475	id-459	High
chr1B_part1	237548076	237554093	id-460	High
chr1B_part1	237573432	237579212	id-461	High
chr1B_part1	237612778	237619476	id-462	High
chr1B_part1	237731232	237760328	id-463	High
chr1B_part1	237762198	237772398	id-464	High
chr1B_part1	237773084	237779332	id-465	High
chr1B_part1	237801590	237807802	id-466	High
chr1B_part1	237830988	237839062	id-467	High
chr1B_part1	237842316	237848529	id-468	High
chr1B_part1	237874866	237881555	id-469	High
chr1B_part1	237919654	237928166	id-470	High
chr1B_part1	237976784	237982898	id-471	High
chr1B_part1	237992601	238009252	id-472	High
chr1B_part1	238037237	238042364	id-473	High
chr1B_part1	238093245	238102667	id-474	High
chr1B_part1	238107564	238133032	id-475	High
chr1B_part1	238133989	238141643	id-476	High
chr1B_part1	239566194	239628027	id-477	Low
chr1B_part1	240763491	240819219	id-478	Low
chr1B_part1	240834252	240886261	id-479	Low
chr1B_part1	240886948	241033412	id-480	Low
chr1B_part1	241844526	241852539	id-481	High
chr1B_part1	241866032	241872376	id-482	High
chr1B_part1	241884101	241892800	id-483	High
chr1B_part1	241897711	241912187	id-484	High
chr1B_part1	241917027	241922613	id-485	High
chr1B_part1	241928623	241938191	id-486	High
chr1B_part1	244431803	244499199	id-487	Low
chr1B_part1	244675460	244736297	id-488	Low
chr1B_part1	244984119	245035064	id-489	Low
chr1B_part1	248147102	248224226	id-490	Low
chr1B_part1	253018143	253023855	id-491	High
chr1B_part1	285322229	285328172	id-492	High
chr1B_part1	285331173	285350233	id-493	High
chr1B_part1	293481025	293536322	id-494	Low
chr1B_part1	296813940	297011137	id-495	Low
chr1B_part1	297120815	297250149	id-496	Low
chr1B_part1	298864685	298923696	id-497	Low
chr1B_part1	299848588	299906111	id-498	Low
chr1B_part1	301282156	301366771	id-499	Low
chr1B_part1	301397363	301474612	id-500	Low
chr1B_part1	301566533	301632422	id-501	Low
chr1B_part1	301698566	301777513	id-502	Low
chr1B_part1	301838121	301975377	id-503	Low
chr1B_part1	302064829	302125091	id-504	Low
chr1B_part1	302130917	302200868	id-505	Low
chr1B_part1	302235342	302296069	id-506	Low
chr1B_part1	302377299	302460071	id-507	Low
chr1B_part1	305082038	305136744	id-508	Low
chr1B_part1	305178871	305269431	id-509	Low
chr1B_part1	305303121	305415822	id-510	Low
chr1B_part1	305545100	305622452	id-511	Low
chr1B_part1	305623062	305843084	id-512	Low
chr1B_part1	305875843	306047599	id-513	Low
chr1B_part1	306093511	306228236	id-514	Low
chr1B_part1	306287851	306431460	id-515	Low
chr1B_part1	306433283	306507986	id-516	Low
chr1B_part1	306515510	306571385	id-517	Low
chr1B_part1	306573178	306642720	id-518	Low
chr1B_part1	306644517	306698937	id-519	Low
chr1B_part1	306713287	306789835	id-520	Low
chr1B_part1	306790454	306909412	id-521	Low
chr1B_part1	306939209	306998960	id-522	Low
chr1B_part1	307011229	307076863	id-523	Low
chr1B_part1	307077394	307137295	id-524	Low
chr1B_part1	307174096	307404178	id-525	Low
chr1B_part1	307481868	307606210	id-526	Low
chr1B_part1	307610789	308011443	id-527	Low
chr1B_part1	308053767	308113002	id-528	Low
chr1B_part1	308179797	308328196	id-529	Low
chr1B_part1	308384138	308437281	id-530	Low
chr1B_part1	308437871	308508943	id-531	Low
chr1B_part1	308509476	308567918	id-532	Low
chr1B_part1	308614184	308903640	id-533	Low
chr1B_part1	308910632	309165749	id-534	Low
chr1B_part1	312380908	312496910	id-535	Low
chr1B_part1	313685363	313747102	id-536	Low
chr1B_part1	314583691	314635514	id-537	Low
chr1B_part1	314638680	314710994	id-538	Low
chr1B_part1	314745319	315354153	id-539	Low
chr1B_part1	315392213	315454359	id-540	Low
chr1B_part1	315456887	315513035	id-541	Low
chr1B_part1	315536013	316605377	id-542	Low
chr1B_part1	316607648	316738877	id-543	Low
chr1B_part1	316789429	316895008	id-544	Low
chr1B_part1	316895663	317009634	id-545	Low
chr1B_part1	317013798	317080641	id-546	Low
chr1B_part1	317123915	317176537	id-547	Low
chr1B_part1	317185457	317311495	id-548	Low
chr1B_part1	317500815	317572342	id-549	Low
chr1B_part1	317587552	317792075	id-550	Low
chr1B_part1	317793475	317844118	id-551	Low
chr1B_part1	317856147	317913019	id-552	Low
chr1B_part1	317939361	317992176	id-553	Low
chr1B_part1	318001610	321250948	id-554	Low
chr1B_part1	321251584	321681397	id-555	Low
chr1B_part1	321710029	321876386	id-556	Low
chr1B_part1	321974988	322095814	id-557	Low
chr1B_part1	322118984	322360216	id-558	Low
chr1B_part1	326913433	326922739	id-559	High
chr1B_part1	328439747	328632348	id-560	Low
chr1B_part1	328880748	328942674	id-561	Low
chr1B_part1	329967328	330233537	id-562	Low
chr1B_part1	330234085	330366770	id-563	Low
chr1B_part1	331513320	331525661	id-564	High
chr1B_part1	331531978	331541031	id-565	High
chr1B_part1	336275996	336351826	id-566	Low
chr1B_part1	336406023	336456946	id-567	Low
chr1B_part1	337315758	337386706	id-568	Low
chr1B_part1	343923598	343928877	id-569	High
chr1B_part1	372423600	372522180	id-570	Low
chr1B_part1	372527915	372593605	id-571	Low
chr1B_part1	374378295	374459993	id-572	Low
chr1B_part1	382387601	382510047	id-573	Low
chr1B_part1	387638678	387699022	id-574	Low
chr1B_part1	389056830	389062012	id-575	High
chr1B_part1	391471113	391555096	id-576	Low
chr1B_part1	394188302	394358687	id-577	Low
chr1B_part1	395231351	395236522	id-578	High
chr1B_part1	400888166	400952108	id-579	Low
chr1B_part1	415212694	415218595	id-580	High
chr1B_part1	418264752	418347832	id-581	Low
chr1B_part1	420087509	420141304	id-582	Low
chr1B_part1	434835470	435042030	id-583	Low
chr1B_part2	3891220	3896581	id-584	High
chr1B_part2	7636199	7736315	id-585	Low
chr1B_part2	7992960	8050990	id-586	Low
chr1B_part2	13099322	13160515	id-587	Low
chr1B_part2	14907008	14957230	id-588	Low
chr1B_part2	16789715	16856721	id-589	Low
chr1B_part2	17315896	17417890	id-590	Low
chr1B_part2	18303108	18595457	id-591	Low
chr1B_part2	21858473	22579016	id-592	Low
chr1B_part2	22649806	22848426	id-593	Low
chr1B_part2	23078249	23399685	id-594	Low
chr1B_part2	23413823	23747299	id-595	Low
chr1B_part2	23747818	23853505	id-596	Low
chr1B_part2	23892291	23972467	id-597	Low
chr1B_part2	23973009	24062127	id-598	Low
chr1B_part2	37547230	37599379	id-599	Low
chr1B_part2	43826876	43877714	id-600	Low
chr1B_part2	46726269	46782067	id-601	Low
chr1B_part2	70003841	70066311	id-602	Low
chr1B_part2	70067164	70280812	id-603	Low
chr1B_part2	70584428	70697699	id-604	Low
chr1B_part2	70742914	70831426	id-605	Low
chr1B_part2	73591476	73685513	id-606	Low
chr1B_part2	104368184	104455268	id-607	Low
chr1B_part2	104786759	104858313	id-608	Low
chr1B_part2	104897370	104992428	id-609	Low
chr1B_part2	105647695	105711964	id-610	Low
chr1B_part2	106006536	106087991	id-611	Low
chr1B_part2	106089117	106233019	id-612	Low
chr1B_part2	109691092	109755793	id-613	Low
chr1B_part2	111400440	111477428	id-614	Low
chr1B_part2	122532407	122537752	id-615	High
chr1B_part2	127465141	127524524	id-616	Low
chr1B_part2	128518720	128658110	id-617	Low
chr1B_part2	128658935	129253337	id-618	Low
chr1B_part2	131638095	131717087	id-619	Low
chr1B_part2	132093912	132101431	id-620	High
chr1B_part2	132111765	132118257	id-621	High
chr1B_part2	133594943	133793387	id-622	Low
chr1B_part2	146355561	146445632	id-623	Low
chr1B_part2	149291070	149342142	id-624	Low
chr1B_part2	150416108	150503267	id-625	Low
chr1B_part2	155785837	155851683	id-626	Low
chr1B_part2	156186053	156301248	id-627	Low
chr1B_part2	157118771	157168872	id-628	Low
chr1B_part2	187207906	187275044	id-629	Low
chr1B_part2	187437312	187505524	id-630	Low
chr1B_part2	187529906	187580644	id-631	Low
chr1B_part2	187678288	187770758	id-632	Low
chr1B_part2	190074649	190085704	id-633	High
chr1B_part2	190089960	190095353	id-634	High
chr1B_part2	190336344	190341866	id-635	High
chr1B_part2	193037340	193093107	id-636	Low
chr1B_part2	193105645	193174752	id-637	Low
chr1B_part2	193295505	193912346	id-638	Low
chr1B_part2	194142437	194204525	id-639	Low
chr1B_part2	194211701	194272305	id-640	Low
chr1B_part2	194296954	194369418	id-641	Low
chr1B_part2	195433437	195444487	id-642	High
chr1B_part2	195533894	195592252	id-643	Low
chr1B_part2	196083043	196179075	id-644	Low
chr1B_part2	196515454	196568764	id-645	Low
chr1B_part2	197074088	197080570	id-646	High
chr1B_part2	197603904	197675859	id-647	Low
chr1B_part2	198681453	198762084	id-648	Low
chr1B_part2	198904146	199088160	id-649	Low
chr1B_part2	199381834	199626664	id-650	Low
chr1B_part2	199627181	199686226	id-651	Low
chr1B_part2	199722514	199855925	id-652	Low
chr1B_part2	199856455	199934672	id-653	Low
chr1B_part2	199967762	200018523	id-654	Low
chr1B_part2	200360870	200366923	id-655	High
chr1B_part2	200367450	200372856	id-656	High
chr1B_part2	200378785	200604367	id-657	Low
chr1B_part2	200608362	200676726	id-658	Low
chr1B_part2	201534000	201591455	id-659	Low
chr1B_part2	201775862	201828087	id-660	Low
chr1B_part2	202160577	202247388	id-661	Low
chr1B_part2	203375317	203463042	id-662	Low
chr1B_part2	203475691	203672149	id-663	Low
chr1B_part2	203972109	203984495	id-664	High
chr1B_part2	204126667	204203917	id-665	Low
chr1B_part2	207478265	207723874	id-666	Low
chr1B_part2	210948521	211435756	id-667	Low
chr1B_part2	211436345	211971642	id-668	Low
chr1B_part2	211972244	212558061	id-669	Low
chr1B_part2	212847655	213373953	id-670	Low
chr1B_part2	213376363	213726682	id-671	Low
chr1B_part2	214251441	214315762	id-672	Low
chr1B_part2	214550337	214793326	id-673	Low
chr1B_part2	214824377	214946255	id-674	Low
chr1B_part2	215011489	215067377	id-675	Low
chr1B_part2	215170566	215254717	id-676	Low
chr1B_part2	216550677	216563533	id-677	High
chr1B_part2	216564079	216570605	id-678	High
chr1B_part2	216574708	216581265	id-679	High
chr1B_part2	216581883	216604680	id-680	High
chr1B_part2	216605212	216611582	id-681	High
chr1B_part2	220033576	220190439	id-682	Low
chr1B_part2	220673969	220779830	id-683	Low
chr1B_part2	221848042	222001701	id-684	Low
chr1B_part2	222076392	222081767	id-685	High
chr1B_part2	222159096	222212721	id-686	Low
chr1B_part2	222238018	222400764	id-687	Low
chr1B_part2	224366926	225296821	id-688	Low
chr1B_part2	225766642	225866075	id-689	Low
chr1B_part2	225885894	225892615	id-690	High
chr1B_part2	225893285	225898943	id-691	High
chr1B_part2	225908898	225916097	id-692	High
chr1B_part2	225918681	225938290	id-693	High
chr1B_part2	225939983	225948515	id-694	High
chr1B_part2	226418275	226521338	id-695	Low
chr1B_part2	226618505	226678858	id-696	Low
chr1B_part2	227198788	227258905	id-697	Low
chr1B_part2	227599219	227830540	id-698	Low
chr1B_part2	229021443	229085140	id-699	Low
chr1B_part2	230038291	230114661	id-700	Low
chr1B_part2	235195122	235203061	id-701	High
chr1B_part2	235359109	235754634	id-702	Low
chr1B_part2	235790484	235848871	id-703	Low
chr1B_part2	239750559	239761396	id-704	High
chr1B_part2	239766412	239856185	id-705	Low
chr1B_part2	239884158	239953220	id-706	Low
chr1B_part2	239996894	240067139	id-707	Low
chr1B_part2	240186718	240193378	id-708	High
chr1B_part2	241889453	241954236	id-709	Low
chr1B_part2	241954924	242023152	id-710	Low
chr1B_part2	242978702	242988155	id-711	High
chr1B_part2	243113549	243225157	id-712	Low
chr1B_part2	243266667	243273561	id-713	High
chr1B_part2	243377902	243384372	id-714	High
chr1B_part2	243473107	243478477	id-715	High
chr1B_part2	243518821	243523865	id-716	High
chr1B_part2	243611467	243616525	id-717	High
chr1B_part2	243764601	243818736	id-718	Low
chr1B_part2	244318374	244403061	id-719	Low
chr1B_part2	244403118	244409640	id-720	High
chr1B_part2	244628435	244634503	id-721	High
chr1B_part2	244791637	244798415	id-722	High
chr1B_part2	246627152	246632957	id-723	High
chr1B_part2	247016508	247182025	id-724	Low
chr1B_part2	247259428	247264690	id-725	High
chr1B_part2	250769356	250959684	id-726	Low
chr1B_part2	250962640	251034047	id-727	Low
chr1D_part1	6845	77377	id-728	Low
chr1D_part1	495393	504798	id-729	High
chr1D_part1	596669	784127	id-730	Low
chr1D_part1	828693	891780	id-731	Low
chr1D_part1	907263	1025707	id-732	Low
chr1D_part1	1026339	1494168	id-733	Low
chr1D_part1	1494687	1795958	id-734	Low
chr1D_part1	1865185	2068738	id-735	Low
chr1D_part1	2160019	2220261	id-736	Low
chr1D_part1	3073911	3134987	id-737	Low
chr1D_part1	4523405	4528991	id-738	High
chr1D_part1	7037593	7042996	id-739	High
chr1D_part1	8467545	8553893	id-740	Low
chr1D_part1	8603714	8609756	id-741	High
chr1D_part1	8798059	8854797	id-742	Low
chr1D_part1	8949461	8963047	id-743	High
chr1D_part1	8963574	8982089	id-744	High
chr1D_part1	9641345	9647066	id-745	High
chr1D_part1	10279682	10284691	id-746	High
chr1D_part1	10509477	10521631	id-747	High
chr1D_part1	11046405	11117044	id-748	Low
chr1D_part1	11179255	11398030	id-749	Low
chr1D_part1	11400380	11453233	id-750	Low
chr1D_part1	11802877	11808987	id-751	High
chr1D_part1	12003491	12009058	id-752	High
chr1D_part1	12139389	12150721	id-753	High
chr1D_part1	12172702	12246000	id-754	Low
chr1D_part1	13186973	13253973	id-755	Low
chr1D_part1	13399852	13454745	id-756	Low
chr1D_part1	13908310	13967561	id-757	Low
chr1D_part1	14010073	14116411	id-758	Low
chr1D_part1	14307273	14378296	id-759	Low
chr1D_part1	14496861	14556411	id-760	Low
chr1D_part1	14578690	14649987	id-761	Low
chr1D_part1	14720971	14920211	id-762	Low
chr1D_part1	14920805	15033201	id-763	Low
chr1D_part1	15789149	15871923	id-764	Low
chr1D_part1	15878452	16068916	id-765	Low
chr1D_part1	16299838	16352169	id-766	Low
chr1D_part1	16532948	16604795	id-767	Low
chr1D_part1	17253217	17263029	id-768	High
chr1D_part1	19190241	19257230	id-769	Low
chr1D_part1	19272877	19341853	id-770	Low
chr1D_part1	19400891	19507002	id-771	Low
chr1D_part1	19570415	19705784	id-772	Low
chr1D_part1	19706965	19797304	id-773	Low
chr1D_part1	20457604	20556877	id-774	Low
chr1D_part1	20719003	20727962	id-775	High
chr1D_part1	21091018	21141641	id-776	Low
chr1D_part1	21459564	21467449	id-777	High
chr1D_part1	21468374	21474391	id-778	High
chr1D_part1	21559302	21617222	id-779	Low
chr1D_part1	21744169	21796790	id-780	Low
chr1D_part1	32631185	32704785	id-781	Low
chr1D_part1	32827209	32884496	id-782	Low
chr1D_part1	33028518	33413186	id-783	Low
chr1D_part1	33490333	33541827	id-784	Low
chr1D_part1	33891950	33945799	id-785	Low
chr1D_part1	34040340	34188010	id-786	Low
chr1D_part1	34286080	34337214	id-787	Low
chr1D_part1	34694258	34813156	id-788	Low
chr1D_part1	34964214	35050661	id-789	Low
chr1D_part1	35233070	35289160	id-790	Low
chr1D_part1	35441916	35515473	id-791	Low
chr1D_part1	35670149	35753358	id-792	Low
chr1D_part1	35815605	35917906	id-793	Low
chr1D_part1	35938233	35998260	id-794	Low
chr1D_part1	36014055	36139428	id-795	Low
chr1D_part1	36168196	36251732	id-796	Low
chr1D_part1	36885946	36949154	id-797	Low
chr1D_part1	37573938	37642218	id-798	Low
chr1D_part1	50315907	50366272	id-799	Low
chr1D_part1	50377185	50430264	id-800	Low
chr1D_part1	50460457	50527261	id-801	Low
chr1D_part1	50562108	50632600	id-802	Low
chr1D_part1	50892290	50899509	id-803	High
chr1D_part1	50911375	50918808	id-804	High
chr1D_part1	50985049	50993463	id-805	High
chr1D_part1	51057429	51116229	id-806	Low
chr1D_part1	51351990	51403345	id-807	Low
chr1D_part1	51489609	51550061	id-808	Low
chr1D_part1	51572632	51724986	id-809	Low
chr1D_part1	51773595	51870642	id-810	Low
chr1D_part1	51999866	52084851	id-811	Low
chr1D_part1	52364324	52441666	id-812	Low
chr1D_part1	52474126	52535370	id-813	Low
chr1D_part1	52755357	52825084	id-814	Low
chr1D_part1	52917555	52972306	id-815	Low
chr1D_part1	53540580	53596470	id-816	Low
chr1D_part1	53751985	53844161	id-817	Low
chr1D_part1	56321685	56386005	id-818	Low
chr1D_part1	57084913	57145201	id-819	Low
chr1D_part1	57408423	57460518	id-820	Low
chr1D_part1	57540488	57613170	id-821	Low
chr1D_part1	58176873	58244084	id-822	Low
chr1D_part1	58262057	58386686	id-823	Low
chr1D_part1	66346646	66353239	id-824	High
chr1D_part1	130558098	130563392	id-825	High
chr1D_part1	152995890	153001109	id-826	High
chr1D_part1	156953373	156958578	id-827	High
chr1D_part1	169178758	170221563	id-828	Low
chr1D_part1	170222160	172275048	id-829	Low
chr1D_part1	172485929	172557668	id-830	Low
chr1D_part1	180852967	180858868	id-831	High
chr1D_part1	203915024	203920803	id-832	High
chr1D_part1	216046119	216051503	id-833	High
chr1D_part1	247525879	247532751	id-834	High
chr1D_part1	258380350	258387124	id-835	High
chr1D_part1	305104737	305111159	id-836	High
chr1D_part1	321315121	321320401	id-837	High
chr1D_part1	342132658	342137885	id-838	High
chr1D_part1	407930081	408069854	id-839	Low
chr1D_part1	408253490	408343948	id-840	Low
chr1D_part1	409100989	409166708	id-841	Low
chr1D_part1	409397813	409466006	id-842	Low
chr1D_part1	410343045	410403498	id-843	Low
chr1D_part1	410840070	410899323	id-844	Low
chr1D_part1	410899868	411000757	id-845	Low
chr1D_part1	411434123	411507237	id-846	Low
chr1D_part1	411580626	411698133	id-847	Low
chr1D_part1	411792218	411883680	id-848	Low
chr1D_part1	411905356	411991034	id-849	Low
chr1D_part1	412290734	412443672	id-850	Low
chr1D_part1	412555666	412614187	id-851	Low
chr1D_part1	412641397	412779986	id-852	Low
chr1D_part1	413080854	413137566	id-853	Low
chr1D_part1	413238030	413291337	id-854	Low
chr1D_part1	413415803	413577462	id-855	Low
chr1D_part1	413589092	413658703	id-856	Low
chr1D_part1	413972918	414056364	id-857	Low
chr1D_part1	414056936	414127951	id-858	Low
chr1D_part1	414358645	414431170	id-859	Low
chr1D_part1	414590696	414658683	id-860	Low
chr1D_part1	414776287	414893531	id-861	Low
chr1D_part1	414940963	415054080	id-862	Low
chr1D_part1	420923886	420929476	id-863	High
chr1D_part1	434370746	434612445	id-864	Low
chr1D_part1	434614015	435046763	id-865	Low
chr1D_part1	439547320	439553257	id-866	High
chr1D_part2	32123000	32248660	id-867	Low
chr1D_part2	32249357	32541962	id-868	Low
chr1D_part2	32542729	32644180	id-869	Low
chr1D_part2	32690859	32836500	id-870	Low
chr1D_part2	32844096	32932732	id-871	Low
chr1D_part2	32933287	33073541	id-872	Low
chr1D_part2	33074223	33145497	id-873	Low
chr1D_part2	33149952	33236291	id-874	Low
chr1D_part2	33395511	33564019	id-875	Low
chr1D_part2	33565030	33641179	id-876	Low
chr1D_part2	33706697	33762947	id-877	Low
chr1D_part2	33826578	33993893	id-878	Low
chr1D_part2	34062680	34207880	id-879	Low
chr1D_part2	34215013	34554801	id-880	Low
chr1D_part2	34558101	34725515	id-881	Low
chr1D_part2	34726939	34810403	id-882	Low
chr1D_part2	34812603	35087700	id-883	Low
chr1D_part2	35113431	35259574	id-884	Low
chr1D_part2	35260097	35317613	id-885	Low
chr1D_part2	35318290	35445539	id-886	Low
chr1D_part2	35459032	35562819	id-887	Low
chr1D_part2	35717776	35791478	id-888	Low
chr1D_part2	35792610	36325297	id-889	Low
chr1D_part2	36368646	36434519	id-890	Low
chr1D_part2	36438059	37597673	id-891	Low
chr1D_part2	37598359	37941458	id-892	Low
chr1D_part2	37942076	38186457	id-893	Low
chr1D_part2	38188223	38250083	id-894	Low
chr1D_part2	38251178	38322934	id-895	Low
chr1D_part2	38375827	38563544	id-896	Low
chr1D_part2	38564104	38859873	id-897	Low
chr1D_part2	38860445	39243850	id-898	Low
chr1D_part2	39245088	39458434	id-899	Low
chr1D_part2	39486280	39620646	id-900	Low
chr1D_part2	39623370	39791550	id-901	Low
chr1D_part2	39792087	39909118	id-902	Low
chr1D_part2	40036307	40167666	id-903	Low
chr1D_part2	40230820	40337437	id-904	Low
chr1D_part2	40354647	40432035	id-905	Low
chr1D_part2	40432670	40705419	id-906	Low
chr1D_part2	40811619	41609837	id-907	Low
chr1D_part2	41614025	41760204	id-908	Low
chr1D_part2	41778462	41968418	id-909	Low
chr1D_part2	41968959	42446980	id-910	Low
chr1D_part2	42447493	42685488	id-911	Low
chr1D_part2	42686062	42758256	id-912	Low
chr1D_part2	42771779	42945278	id-913	Low
chr1D_part2	42945991	43246720	id-914	Low
chr2A_part1	551069	558207	id-915	High
chr2A_part1	1561356	1568311	id-916	High
chr2A_part1	1915372	1921434	id-917	High
chr2A_part1	1941947	1947395	id-918	High
chr2A_part1	2057672	2063586	id-919	High
chr2A_part1	2071789	2078102	id-920	High
chr2A_part1	2155852	2162480	id-921	High
chr2A_part1	2171430	2189445	id-922	High
chr2A_part1	2196138	2202014	id-923	High
chr2A_part1	2217640	2223206	id-924	High
chr2A_part1	2224214	2233697	id-925	High
chr2A_part1	2234453	2240462	id-926	High
chr2A_part1	2246488	2252273	id-927	High
chr2A_part1	2259837	2271414	id-928	High
chr2A_part1	2601498	2607572	id-929	High
chr2A_part1	3111355	3249244	id-930	Low
chr2A_part1	3251966	3332811	id-931	Low
chr2A_part1	4322691	4328192	id-932	High
chr2A_part1	5210357	5269723	id-933	Low
chr2A_part1	6293186	6477198	id-934	Low
chr2A_part1	6477762	7327386	id-935	Low
chr2A_part1	7421066	7515091	id-936	Low
chr2A_part1	7796110	7802070	id-937	High
chr2A_part1	9433687	9507194	id-938	Low
chr2A_part1	10481565	10493567	id-939	High
chr2A_part1	10494109	10510161	id-940	High
chr2A_part1	10510731	10516704	id-941	High
chr2A_part1	10917884	10981849	id-942	Low
chr2A_part1	11003979	11377625	id-943	Low
chr2A_part1	11378600	11532580	id-944	Low
chr2A_part1	11970173	11978330	id-945	High
chr2A_part1	11984432	11989899	id-946	High
chr2A_part1	11991767	11999884	id-947	High
chr2A_part1	13106089	13117439	id-948	High
chr2A_part1	13118646	13140057	id-949	High
chr2A_part1	14524948	14660530	id-950	Low
chr2A_part1	16597251	16607189	id-951	High
chr2A_part1	16607827	16616247	id-952	High
chr2A_part1	16616790	16629121	id-953	High
chr2A_part1	17539571	17546680	id-954	High
chr2A_part1	17555510	17561280	id-955	High
chr2A_part1	18271217	18276334	id-956	High
chr2A_part1	18277261	18293394	id-957	High
chr2A_part1	19738312	19824374	id-958	Low
chr2A_part1	20200165	20206037	id-959	High
chr2A_part1	21290697	21341290	id-960	Low
chr2A_part1	21405926	21418438	id-961	High
chr2A_part1	21453564	21461620	id-962	High
chr2A_part1	24281893	24289407	id-963	High
chr2A_part1	24289921	24317385	id-964	High
chr2A_part1	24606514	24691110	id-965	Low
chr2A_part1	27183615	27273219	id-966	Low
chr2A_part1	27772382	27834927	id-967	Low
chr2A_part1	30806855	30812193	id-968	High
chr2A_part1	35890507	35899966	id-969	High
chr2A_part1	35903897	35912089	id-970	High
chr2A_part1	42077719	42145483	id-971	Low
chr2A_part1	42501258	42610023	id-972	Low
chr2A_part1	43860316	43916101	id-973	Low
chr2A_part1	45144475	46070630	id-974	Low
chr2A_part1	46377893	46915697	id-975	Low
chr2A_part1	47182715	47446500	id-976	Low
chr2A_part1	48060536	48137199	id-977	Low
chr2A_part1	49281110	49426862	id-978	Low
chr2A_part1	56413029	56418312	id-979	High
chr2A_part1	59689782	59694831	id-980	High
chr2A_part1	59834538	59839585	id-981	High
chr2A_part1	60248521	60710991	id-982	Low
chr2A_part1	60857478	60951267	id-983	Low
chr2A_part1	61384321	61465885	id-984	Low
chr2A_part1	68734685	68798128	id-985	Low
chr2A_part1	68962756	69015032	id-986	Low
chr2A_part1	71156464	71301858	id-987	Low
chr2A_part1	71523862	71583001	id-988	Low
chr2A_part1	71636306	72743177	id-989	Low
chr2A_part1	72747094	73144724	id-990	Low
chr2A_part1	74166587	74238715	id-991	Low
chr2A_part1	74257758	74316736	id-992	Low
chr2A_part1	74458259	74527822	id-993	Low
chr2A_part1	76440109	76498155	id-994	Low
chr2A_part1	76525812	76588288	id-995	Low
chr2A_part1	76616552	76739429	id-996	Low
chr2A_part1	77018701	77106527	id-997	Low
chr2A_part1	77795388	77924466	id-998	Low
chr2A_part1	79212213	79264519	id-999	Low
chr2A_part1	83205117	83419859	id-1000	Low
chr2A_part1	83440458	83586704	id-1001	Low
chr2A_part1	85013826	85256613	id-1002	Low
chr2A_part1	85612106	85811484	id-1003	Low
chr2A_part1	86910383	86964385	id-1004	Low
chr2A_part1	90875890	90929495	id-1005	Low
chr2A_part1	92159934	92213856	id-1006	Low
chr2A_part1	95259472	95266571	id-1007	High
chr2A_part1	95271948	95280417	id-1008	High
chr2A_part1	105423345	105479666	id-1009	Low
chr2A_part1	106388391	106473538	id-1010	Low
chr2A_part1	106888431	107157778	id-1011	Low
chr2A_part1	107509547	107695458	id-1012	Low
chr2A_part1	107696023	107749080	id-1013	Low
chr2A_part1	107749595	107895139	id-1014	Low
chr2A_part1	107977916	107983605	id-1015	High
chr2A_part1	118912839	118963845	id-1016	Low
chr2A_part1	134983832	135075913	id-1017	Low
chr2A_part1	138973021	139038698	id-1018	Low
chr2A_part1	139142225	139205489	id-1019	Low
chr2A_part1	139512411	139839411	id-1020	Low
chr2A_part1	139839944	140361133	id-1021	Low
chr2A_part1	141241498	141250354	id-1022	High
chr2A_part1	141255010	141260302	id-1023	High
chr2A_part1	148096449	148153279	id-1024	Low
chr2A_part1	182928215	182995762	id-1025	Low
chr2A_part1	184592294	184647781	id-1026	Low
chr2A_part1	209042427	209054702	id-1027	High
chr2A_part1	216061173	216344602	id-1028	Low
chr2A_part1	285975751	285983892	id-1029	High
chr2A_part1	304370564	304375611	id-1030	High
chr2A_part1	327761420	327813050	id-1031	Low
chr2A_part1	339620125	339722630	id-1032	Low
chr2A_part1	339969530	340037089	id-1033	Low
chr2A_part1	340257117	340315584	id-1034	Low
chr2A_part1	392533263	392538401	id-1035	High
chr2A_part1	444528436	445005467	id-1036	Low
chr2A_part2	37018577	37074280	id-1037	Low
chr2A_part2	40430962	40438258	id-1038	High
chr2A_part2	46978882	46984485	id-1039	High
chr2A_part2	62807402	62916386	id-1040	Low
chr2A_part2	72316354	72373979	id-1041	Low
chr2A_part2	74945212	74998243	id-1042	Low
chr2A_part2	80422826	80478813	id-1043	Low
chr2A_part2	140127075	140179830	id-1044	Low
chr2A_part2	140179975	140185183	id-1045	High
chr2A_part2	145408618	145426909	id-1046	High
chr2A_part2	145436751	145447056	id-1047	High
chr2A_part2	145447559	145473601	id-1048	High
chr2A_part2	175817036	175878485	id-1049	Low
chr2A_part2	179113752	179207690	id-1050	Low
chr2A_part2	179293166	179355285	id-1051	Low
chr2A_part2	188122611	188182136	id-1052	Low
chr2A_part2	189015929	189070412	id-1053	Low
chr2A_part2	199638279	199733763	id-1054	Low
chr2A_part2	210956839	211044907	id-1055	Low
chr2A_part2	212166638	212371999	id-1056	Low
chr2A_part2	214723453	214797230	id-1057	Low
chr2A_part2	217610705	217615930	id-1058	High
chr2A_part2	218706232	218711334	id-1059	High
chr2A_part2	229391999	229464238	id-1060	Low
chr2A_part2	229704979	229758759	id-1061	Low
chr2A_part2	230575991	230660294	id-1062	Low
chr2A_part2	230664743	230777123	id-1063	Low
chr2A_part2	232378744	232463676	id-1064	Low
chr2A_part2	238027414	238096632	id-1065	Low
chr2A_part2	238342952	238425285	id-1066	Low
chr2A_part2	238454979	238534845	id-1067	Low
chr2A_part2	239038732	239094114	id-1068	Low
chr2A_part2	239563935	239632543	id-1069	Low
chr2A_part2	240127990	240178902	id-1070	Low
chr2A_part2	240583610	240646080	id-1071	Low
chr2A_part2	242967299	243105049	id-1072	Low
chr2A_part2	243300549	243361634	id-1073	Low
chr2A_part2	246542884	246606958	id-1074	Low
chr2A_part2	246885974	246938340	id-1075	Low
chr2A_part2	246939018	247003111	id-1076	Low
chr2A_part2	247062067	247161131	id-1077	Low
chr2A_part2	247261239	247314430	id-1078	Low
chr2A_part2	247488399	247716966	id-1079	Low
chr2A_part2	247897628	247976205	id-1080	Low
chr2A_part2	248082232	248275213	id-1081	Low
chr2A_part2	248293404	248377668	id-1082	Low
chr2A_part2	248423434	248517021	id-1083	Low
chr2A_part2	248518264	248589124	id-1084	Low
chr2A_part2	248591164	248641531	id-1085	Low
chr2A_part2	250353501	250412869	id-1086	Low
chr2A_part2	252404864	252410428	id-1087	High
chr2A_part2	252922239	252929486	id-1088	High
chr2A_part2	253040614	253045964	id-1089	High
chr2A_part2	253954341	254045756	id-1090	Low
chr2A_part2	254247616	254329264	id-1091	Low
chr2A_part2	254444985	254451759	id-1092	High
chr2A_part2	254791131	254796243	id-1093	High
chr2A_part2	255659944	255711211	id-1094	Low
chr2A_part2	256900950	256907895	id-1095	High
chr2A_part2	268828346	268878386	id-1096	Low
chr2A_part2	268885956	268959085	id-1097	Low
chr2A_part2	269171097	269279603	id-1098	Low
chr2A_part2	269357273	269782452	id-1099	Low
chr2A_part2	269782973	270033794	id-1100	Low
chr2A_part2	270078421	270178915	id-1101	Low
chr2A_part2	271603678	271656338	id-1102	Low
chr2A_part2	272760199	272860012	id-1103	Low
chr2A_part2	273014527	273201208	id-1104	Low
chr2A_part2	273239667	273294283	id-1105	Low
chr2A_part2	277092250	277098066	id-1106	High
chr2A_part2	277099472	277106743	id-1107	High
chr2A_part2	277118876	277125108	id-1108	High
chr2A_part2	277128401	277134460	id-1109	High
chr2A_part2	277134986	277140106	id-1110	High
chr2A_part2	277259865	277267823	id-1111	High
chr2A_part2	277571594	277626641	id-1112	Low
chr2A_part2	278216449	278271136	id-1113	Low
chr2A_part2	278365024	278416049	id-1114	Low
chr2A_part2	279673494	279746589	id-1115	Low
chr2A_part2	280893269	280947710	id-1116	Low
chr2A_part2	281865668	281871986	id-1117	High
chr2A_part2	282771396	282840461	id-1118	Low
chr2A_part2	282948392	283013239	id-1119	Low
chr2A_part2	285330499	285389289	id-1120	Low
chr2A_part2	285389825	285460082	id-1121	Low
chr2A_part2	286769173	286823950	id-1122	Low
chr2A_part2	286824461	286904637	id-1123	Low
chr2A_part2	287524584	287541206	id-1124	High
chr2A_part2	288847732	288860993	id-1125	High
chr2A_part2	288866432	288995107	id-1126	Low
chr2A_part2	289785105	289885843	id-1127	Low
chr2A_part2	290631867	290639806	id-1128	High
chr2A_part2	290640308	290645628	id-1129	High
chr2A_part2	291217036	291224854	id-1130	High
chr2A_part2	296306277	296376321	id-1131	Low
chr2A_part2	296579705	296740750	id-1132	Low
chr2A_part2	296963097	297073380	id-1133	Low
chr2A_part2	297159826	297165895	id-1134	High
chr2A_part2	297454839	297587382	id-1135	Low
chr2A_part2	297588124	297744013	id-1136	Low
chr2A_part2	297765047	297927453	id-1137	Low
chr2A_part2	297956227	298057377	id-1138	Low
chr2A_part2	298057888	298117237	id-1139	Low
chr2A_part2	298131014	298186599	id-1140	Low
chr2A_part2	298388256	298641976	id-1141	Low
chr2A_part2	298642485	298870580	id-1142	Low
chr2A_part2	299243228	299253072	id-1143	High
chr2A_part2	299585152	299672495	id-1144	Low
chr2A_part2	299676543	299776727	id-1145	Low
chr2A_part2	299905680	299913396	id-1146	High
chr2A_part2	299930189	299939327	id-1147	High
chr2A_part2	299940142	299952287	id-1148	High
chr2A_part2	300124369	300133402	id-1149	High
chr2A_part2	300192978	300347201	id-1150	Low
chr2A_part2	300376400	300473689	id-1151	Low
chr2A_part2	300518455	300992814	id-1152	Low
chr2A_part2	301155209	301243461	id-1153	Low
chr2A_part2	301247959	301309028	id-1154	Low
chr2A_part2	301355145	301413218	id-1155	Low
chr2A_part2	301486192	301591187	id-1156	Low
chr2A_part2	301899950	301962079	id-1157	Low
chr2A_part2	301964069	302095568	id-1158	Low
chr2A_part2	302169069	302393714	id-1159	Low
chr2A_part2	302445101	302513432	id-1160	Low
chr2A_part2	302565737	302635475	id-1161	Low
chr2A_part2	302804796	302895898	id-1162	Low
chr2A_part2	302922164	302979486	id-1163	Low
chr2A_part2	303096628	303154780	id-1164	Low
chr2A_part2	303226879	303289302	id-1165	Low
chr2A_part2	303333860	303386488	id-1166	Low
chr2A_part2	303485862	303627038	id-1167	Low
chr2A_part2	303627572	303776532	id-1168	Low
chr2A_part2	303843871	303917236	id-1169	Low
chr2A_part2	304095954	304189986	id-1170	Low
chr2A_part2	304196458	304335188	id-1171	Low
chr2A_part2	304335721	304470042	id-1172	Low
chr2A_part2	304551348	304620767	id-1173	Low
chr2A_part2	304649400	304754008	id-1174	Low
chr2A_part2	304767263	304924545	id-1175	Low
chr2A_part2	304952923	305019679	id-1176	Low
chr2A_part2	305020738	305089534	id-1177	Low
chr2A_part2	305137181	305191766	id-1178	Low
chr2A_part2	305202073	305254120	id-1179	Low
chr2A_part2	305652933	305663484	id-1180	High
chr2A_part2	307286350	307594807	id-1181	Low
chr2A_part2	308054635	308129475	id-1182	Low
chr2A_part2	308563116	308750728	id-1183	Low
chr2A_part2	309171282	309304368	id-1184	Low
chr2A_part2	309334325	309419366	id-1185	Low
chr2A_part2	309419438	309432584	id-1186	High
chr2A_part2	310414361	310489379	id-1187	Low
chr2A_part2	310489959	310578613	id-1188	Low
chr2A_part2	311026895	311077481	id-1189	Low
chr2A_part2	311254985	311318269	id-1190	Low
chr2A_part2	311395978	311404668	id-1191	High
chr2A_part2	313399831	313554921	id-1192	Low
chr2A_part2	313675474	313725968	id-1193	Low
chr2A_part2	313849178	313907032	id-1194	Low
chr2A_part2	313916410	314158466	id-1195	Low
chr2A_part2	314227590	314689866	id-1196	Low
chr2A_part2	314724450	314878225	id-1197	Low
chr2A_part2	314985333	315119580	id-1198	Low
chr2A_part2	315161879	315236817	id-1199	Low
chr2A_part2	315309261	315429152	id-1200	Low
chr2A_part2	315465686	315518290	id-1201	Low
chr2A_part2	315555291	315560798	id-1202	High
chr2A_part2	315574563	315643785	id-1203	Low
chr2A_part2	315800737	315867513	id-1204	Low
chr2A_part2	316070254	316132269	id-1205	Low
chr2A_part2	316132774	316187541	id-1206	Low
chr2A_part2	316255993	316346820	id-1207	Low
chr2A_part2	316549861	316622128	id-1208	Low
chr2A_part2	316624984	316780920	id-1209	Low
chr2A_part2	316975550	317071369	id-1210	Low
chr2A_part2	317085228	317139867	id-1211	Low
chr2A_part2	317157260	317207784	id-1212	Low
chr2A_part2	317296524	317428195	id-1213	Low
chr2A_part2	317598753	317929810	id-1214	Low
chr2A_part2	318056999	318134547	id-1215	Low
chr2A_part2	318233549	318291583	id-1216	Low
chr2B_part1	110443	313448	id-1217	Low
chr2B_part1	502846	508178	id-1218	High
chr2B_part1	1364998	1540256	id-1219	Low
chr2B_part1	1548140	1624610	id-1220	Low
chr2B_part1	1693300	1700168	id-1221	High
chr2B_part1	1840466	2107616	id-1222	Low
chr2B_part1	2196920	2205766	id-1223	High
chr2B_part1	2706648	2712871	id-1224	High
chr2B_part1	2732568	2743334	id-1225	High
chr2B_part1	2778103	2934972	id-1226	Low
chr2B_part1	2950932	3246482	id-1227	Low
chr2B_part1	3258066	3264667	id-1228	High
chr2B_part1	4582917	4593292	id-1229	High
chr2B_part1	4595362	4603361	id-1230	High
chr2B_part1	4604920	4625806	id-1231	High
chr2B_part1	4663379	4714019	id-1232	Low
chr2B_part1	5952693	5962721	id-1233	High
chr2B_part1	5971155	5977369	id-1234	High
chr2B_part1	7171862	7177013	id-1235	High
chr2B_part1	7803423	8238555	id-1236	Low
chr2B_part1	8372558	8594984	id-1237	Low
chr2B_part1	8597611	8730647	id-1238	Low
chr2B_part1	9018682	9076116	id-1239	Low
chr2B_part1	9139223	9349407	id-1240	Low
chr2B_part1	9358295	9681919	id-1241	Low
chr2B_part1	9788726	9794345	id-1242	High
chr2B_part1	9802167	10063541	id-1243	Low
chr2B_part1	10252169	10349647	id-1244	Low
chr2B_part1	10350180	10690232	id-1245	Low
chr2B_part1	10795790	10857870	id-1246	Low
chr2B_part1	11463391	11722812	id-1247	Low
chr2B_part1	11768619	11830209	id-1248	Low
chr2B_part1	11913171	11994390	id-1249	Low
chr2B_part1	12644733	12695208	id-1250	Low
chr2B_part1	12960739	13059590	id-1251	Low
chr2B_part1	13339588	13392388	id-1252	Low
chr2B_part1	16039007	16303295	id-1253	Low
chr2B_part1	16304354	16773262	id-1254	Low
chr2B_part1	16893030	16906075	id-1255	High
chr2B_part1	17170218	17224781	id-1256	Low
chr2B_part1	17236368	17344834	id-1257	Low
chr2B_part1	17391661	17452615	id-1258	Low
chr2B_part1	17573681	17779906	id-1259	Low
chr2B_part1	17930916	18070447	id-1260	Low
chr2B_part1	18121925	18175215	id-1261	Low
chr2B_part1	18183838	18265380	id-1262	Low
chr2B_part1	18306843	18324799	id-1263	High
chr2B_part1	18406722	18503861	id-1264	Low
chr2B_part1	18665773	18799509	id-1265	Low
chr2B_part1	18803119	18915066	id-1266	Low
chr2B_part1	18956701	19068066	id-1267	Low
chr2B_part1	19617391	19838178	id-1268	Low
chr2B_part1	19882190	19965066	id-1269	Low
chr2B_part1	20349008	20367281	id-1270	High
chr2B_part1	23896056	23911938	id-1271	High
chr2B_part1	23915334	23926519	id-1272	High
chr2B_part1	24150418	24201851	id-1273	Low
chr2B_part1	24253656	24261239	id-1274	High
chr2B_part1	25279136	25349059	id-1275	Low
chr2B_part1	25351071	25430769	id-1276	Low
chr2B_part1	25446624	25497112	id-1277	Low
chr2B_part1	25498025	25579587	id-1278	Low
chr2B_part1	25691012	25769632	id-1279	Low
chr2B_part1	25849711	25954495	id-1280	Low
chr2B_part1	26590112	26750750	id-1281	Low
chr2B_part1	26755101	26845210	id-1282	Low
chr2B_part1	27544299	27618856	id-1283	Low
chr2B_part1	28480724	28487060	id-1284	High
chr2B_part1	29256084	29377494	id-1285	Low
chr2B_part1	30283287	30288993	id-1286	High
chr2B_part1	30291810	30298990	id-1287	High
chr2B_part1	30300938	30306741	id-1288	High
chr2B_part1	30355861	30406732	id-1289	Low
chr2B_part1	31478877	31546970	id-1290	Low
chr2B_part1	31827859	31833030	id-1291	High
chr2B_part1	33406841	33465915	id-1292	Low
chr2B_part1	33799682	33804899	id-1293	High
chr2B_part1	34081394	34087390	id-1294	High
chr2B_part1	39973930	40062480	id-1295	Low
chr2B_part1	40663174	40729147	id-1296	Low
chr2B_part1	40911685	41097903	id-1297	Low
chr2B_part1	41194401	41247507	id-1298	Low
chr2B_part1	41736809	41789258	id-1299	Low
chr2B_part1	45622015	45679261	id-1300	Low
chr2B_part1	45817042	46001528	id-1301	Low
chr2B_part1	46119523	46193553	id-1302	Low
chr2B_part1	46235837	46329374	id-1303	Low
chr2B_part1	46336960	46399638	id-1304	Low
chr2B_part1	46400208	46503703	id-1305	Low
chr2B_part1	46506248	46561029	id-1306	Low
chr2B_part1	46605278	46656785	id-1307	Low
chr2B_part1	46676507	47176253	id-1308	Low
chr2B_part1	47676027	47731449	id-1309	Low
chr2B_part1	47750275	47805671	id-1310	Low
chr2B_part1	47834178	47842330	id-1311	High
chr2B_part1	48007045	48012197	id-1312	High
chr2B_part1	48481863	48569939	id-1313	Low
chr2B_part1	49521084	49656364	id-1314	Low
chr2B_part1	49657647	49878577	id-1315	Low
chr2B_part1	49909290	49978510	id-1316	Low
chr2B_part1	49986562	50284469	id-1317	Low
chr2B_part1	50292428	50452178	id-1318	Low
chr2B_part1	50763494	50769391	id-1319	High
chr2B_part1	50791978	50873484	id-1320	Low
chr2B_part1	51149153	51155186	id-1321	High
chr2B_part1	51745503	51797539	id-1322	Low
chr2B_part1	51811045	51877415	id-1323	Low
chr2B_part1	51937888	51992198	id-1324	Low
chr2B_part1	51996708	52114072	id-1325	Low
chr2B_part1	52421850	52598965	id-1326	Low
chr2B_part1	68257406	68331162	id-1327	Low
chr2B_part1	72755271	72807270	id-1328	Low
chr2B_part1	72825345	72923017	id-1329	Low
chr2B_part1	72929611	72993652	id-1330	Low
chr2B_part1	74488291	74547079	id-1331	Low
chr2B_part1	76081222	76108376	id-1332	High
chr2B_part1	78873355	78956400	id-1333	Low
chr2B_part1	90071456	90151916	id-1334	Low
chr2B_part1	93691557	93699886	id-1335	High
chr2B_part1	94285412	94297347	id-1336	High
chr2B_part1	97870892	97923052	id-1337	Low
chr2B_part1	104935799	104944542	id-1338	High
chr2B_part1	106000338	106078655	id-1339	Low
chr2B_part1	106619539	106716525	id-1340	Low
chr2B_part1	108695574	108789791	id-1341	Low
chr2B_part1	109096440	109761037	id-1342	Low
chr2B_part1	109796592	109862405	id-1343	Low
chr2B_part1	117922495	117992163	id-1344	Low
chr2B_part1	118721613	118818308	id-1345	Low
chr2B_part1	123100714	123264247	id-1346	Low
chr2B_part1	123264869	126169558	id-1347	Low
chr2B_part1	126170269	126309909	id-1348	Low
chr2B_part1	126310467	128259535	id-1349	Low
chr2B_part1	134242578	134477656	id-1350	Low
chr2B_part1	134602460	134703466	id-1351	Low
chr2B_part1	136558649	136610437	id-1352	Low
chr2B_part1	136711491	136784251	id-1353	Low
chr2B_part1	136805945	136949236	id-1354	Low
chr2B_part1	136950567	137188077	id-1355	Low
chr2B_part1	137210522	137440279	id-1356	Low
chr2B_part1	137442830	137613926	id-1357	Low
chr2B_part1	137614463	137793574	id-1358	Low
chr2B_part1	138557657	138612586	id-1359	Low
chr2B_part1	140252813	140386112	id-1360	Low
chr2B_part1	140386624	140497499	id-1361	Low
chr2B_part1	140535769	140744852	id-1362	Low
chr2B_part1	140791677	140843743	id-1363	Low
chr2B_part1	140850730	141147141	id-1364	Low
chr2B_part1	141150232	141284630	id-1365	Low
chr2B_part1	141384047	141564584	id-1366	Low
chr2B_part1	142375205	142741211	id-1367	Low
chr2B_part1	142752193	142850158	id-1368	Low
chr2B_part1	153381721	153437043	id-1369	Low
chr2B_part1	154911725	154917200	id-1370	High
chr2B_part1	156233036	156296248	id-1371	Low
chr2B_part1	156510207	156573443	id-1372	Low
chr2B_part1	156668948	156831191	id-1373	Low
chr2B_part1	156839620	156902961	id-1374	Low
chr2B_part1	156922780	157040652	id-1375	Low
chr2B_part1	158747819	158874042	id-1376	Low
chr2B_part1	158874600	159208681	id-1377	Low
chr2B_part1	165287530	165405665	id-1378	Low
chr2B_part1	168116940	168525271	id-1379	Low
chr2B_part1	175805235	175863435	id-1380	Low
chr2B_part1	176029186	176095186	id-1381	Low
chr2B_part1	176313255	176366901	id-1382	Low
chr2B_part1	176409674	176693318	id-1383	Low
chr2B_part1	176707769	176802906	id-1384	Low
chr2B_part1	176803442	177216112	id-1385	Low
chr2B_part1	177216807	177547936	id-1386	Low
chr2B_part1	181213110	181349134	id-1387	Low
chr2B_part1	191144409	191198998	id-1388	Low
chr2B_part1	191208728	191271683	id-1389	Low
chr2B_part1	193774258	193907070	id-1390	Low
chr2B_part1	195005961	195074309	id-1391	Low
chr2B_part1	195074986	195164359	id-1392	Low
chr2B_part1	195169675	195366549	id-1393	Low
chr2B_part1	202934071	205408515	id-1394	Low
chr2B_part1	205409068	205626241	id-1395	Low
chr2B_part1	205647110	205773931	id-1396	Low
chr2B_part1	205774614	205898124	id-1397	Low
chr2B_part1	205909734	206103304	id-1398	Low
chr2B_part1	210993044	210999380	id-1399	High
chr2B_part1	211006809	211012436	id-1400	High
chr2B_part1	212314620	212582215	id-1401	Low
chr2B_part1	212582809	212719771	id-1402	Low
chr2B_part1	212809445	212929172	id-1403	Low
chr2B_part1	238697364	238862947	id-1404	Low
chr2B_part1	239519862	239571558	id-1405	Low
chr2B_part1	275296381	275314390	id-1406	High
chr2B_part1	275314919	275321767	id-1407	High
chr2B_part1	275322651	275335577	id-1408	High
chr2B_part1	294186861	294192641	id-1409	High
chr2B_part1	310918173	310924586	id-1410	High
chr2B_part1	316104333	316110478	id-1411	High
chr2B_part1	345816602	345879533	id-1412	Low
chr2B_part1	367320839	367327917	id-1413	High
chr2B_part1	426324232	426329542	id-1414	High
chr2B_part1	447933338	447941026	id-1415	High
chr2B_part1	453082635	453141859	id-1416	Low
chr2B_part2	912682	966523	id-1417	Low
chr2B_part2	985720	1072613	id-1418	Low
chr2B_part2	1466598	1471849	id-1419	High
chr2B_part2	1474204	1483055	id-1420	High
chr2B_part2	1483653	1492969	id-1421	High
chr2B_part2	1495853	1501403	id-1422	High
chr2B_part2	1592806	1601104	id-1423	High
chr2B_part2	1601845	1609846	id-1424	High
chr2B_part2	1612923	1623518	id-1425	High
chr2B_part2	1920398	1926358	id-1426	High
chr2B_part2	1928504	1935089	id-1427	High
chr2B_part2	2700473	2771826	id-1428	Low
chr2B_part2	5773101	5870868	id-1429	Low
chr2B_part2	6825858	6977967	id-1430	Low
chr2B_part2	16126460	16131607	id-1431	High
chr2B_part2	41232345	41283710	id-1432	Low
chr2B_part2	79096782	79150923	id-1433	Low
chr2B_part2	79154345	79209793	id-1434	Low
chr2B_part2	82167807	82227248	id-1435	Low
chr2B_part2	82627682	82683873	id-1436	Low
chr2B_part2	94704759	94764079	id-1437	Low
chr2B_part2	96722767	96729068	id-1438	High
chr2B_part2	100950735	100958811	id-1439	High
chr2B_part2	106213819	106332236	id-1440	Low
chr2B_part2	106476361	106532463	id-1441	Low
chr2B_part2	106567512	106621982	id-1442	Low
chr2B_part2	106862850	106913698	id-1443	Low
chr2B_part2	109841179	109895468	id-1444	Low
chr2B_part2	111287976	111294608	id-1445	High
chr2B_part2	119629039	119689264	id-1446	Low
chr2B_part2	120638583	120742615	id-1447	Low
chr2B_part2	120743145	120823049	id-1448	Low
chr2B_part2	120832036	121320159	id-1449	Low
chr2B_part2	121320675	121425392	id-1450	Low
chr2B_part2	121783174	121849655	id-1451	Low
chr2B_part2	125937433	126064589	id-1452	Low
chr2B_part2	131622489	131726467	id-1453	Low
chr2B_part2	133224027	133275846	id-1454	Low
chr2B_part2	134491784	134498813	id-1455	High
chr2B_part2	160705591	160765502	id-1456	Low
chr2B_part2	161089852	161159926	id-1457	Low
chr2B_part2	161197481	161285458	id-1458	Low
chr2B_part2	163849785	163906833	id-1459	Low
chr2B_part2	163932310	164074157	id-1460	Low
chr2B_part2	164098741	164199057	id-1461	Low
chr2B_part2	164199666	164303267	id-1462	Low
chr2B_part2	165087100	165094813	id-1463	High
chr2B_part2	179410489	179697489	id-1464	Low
chr2B_part2	179702460	180236173	id-1465	Low
chr2B_part2	180236804	180366951	id-1466	Low
chr2B_part2	180367668	180954210	id-1467	Low
chr2B_part2	181212938	181296077	id-1468	Low
chr2B_part2	185641801	185648336	id-1469	High
chr2B_part2	185687238	185693234	id-1470	High
chr2B_part2	188443626	188449126	id-1471	High
chr2B_part2	189536456	189542561	id-1472	High
chr2B_part2	196379418	196388323	id-1473	High
chr2B_part2	204662579	204960686	id-1474	Low
chr2B_part2	205509869	205568615	id-1475	Low
chr2B_part2	207483074	207548230	id-1476	Low
chr2B_part2	207582351	207755635	id-1477	Low
chr2B_part2	207767463	207957084	id-1478	Low
chr2B_part2	207966526	208216093	id-1479	Low
chr2B_part2	208366607	208446506	id-1480	Low
chr2B_part2	209377538	209431122	id-1481	Low
chr2B_part2	225798670	225809608	id-1482	High
chr2B_part2	226452389	226458692	id-1483	High
chr2B_part2	227126424	227189390	id-1484	Low
chr2B_part2	227189967	227303392	id-1485	Low
chr2B_part2	227448815	227536808	id-1486	Low
chr2B_part2	227646881	227651984	id-1487	High
chr2B_part2	227663726	227905291	id-1488	Low
chr2B_part2	227915594	227993441	id-1489	Low
chr2B_part2	227999130	228113301	id-1490	Low
chr2B_part2	228115622	228178351	id-1491	Low
chr2B_part2	228181848	228317024	id-1492	Low
chr2B_part2	229840677	229900369	id-1493	Low
chr2B_part2	229955182	230057278	id-1494	Low
chr2B_part2	230076686	230168975	id-1495	Low
chr2B_part2	230211605	230262273	id-1496	Low
chr2B_part2	230266903	230368556	id-1497	Low
chr2B_part2	230394884	230464778	id-1498	Low
chr2B_part2	230550767	231876775	id-1499	Low
chr2B_part2	231877590	232046942	id-1500	Low
chr2B_part2	232056535	232523638	id-1501	Low
chr2B_part2	232607590	232827589	id-1502	Low
chr2B_part2	232831931	232912650	id-1503	Low
chr2B_part2	232913361	233069231	id-1504	Low
chr2B_part2	233070994	233236355	id-1505	Low
chr2B_part2	233306166	233599478	id-1506	Low
chr2B_part2	233599999	233743593	id-1507	Low
chr2B_part2	233744103	233982790	id-1508	Low
chr2B_part2	234029296	234115197	id-1509	Low
chr2B_part2	234143549	234196988	id-1510	Low
chr2B_part2	237495618	237502613	id-1511	High
chr2B_part2	238531343	238537458	id-1512	High
chr2B_part2	238775489	238842254	id-1513	Low
chr2B_part2	238958220	239236891	id-1514	Low
chr2B_part2	239246050	239305821	id-1515	Low
chr2B_part2	239317982	239393887	id-1516	Low
chr2B_part2	239516398	239649518	id-1517	Low
chr2B_part2	240123686	240129071	id-1518	High
chr2B_part2	240231146	240236720	id-1519	High
chr2B_part2	241517867	241523108	id-1520	High
chr2B_part2	242379643	242454068	id-1521	Low
chr2B_part2	242673328	242756900	id-1522	Low
chr2B_part2	246190744	246246448	id-1523	Low
chr2B_part2	250131918	250138461	id-1524	High
chr2B_part2	253508499	253517503	id-1525	High
chr2B_part2	253534363	253540217	id-1526	High
chr2B_part2	253552821	253559551	id-1527	High
chr2B_part2	253566312	253584184	id-1528	High
chr2B_part2	253587236	253593895	id-1529	High
chr2B_part2	253608559	253620762	id-1530	High
chr2B_part2	253621342	253640827	id-1531	High
chr2B_part2	253649876	253667599	id-1532	High
chr2B_part2	253676859	253692496	id-1533	High
chr2B_part2	253695529	253701751	id-1534	High
chr2B_part2	254245830	254406001	id-1535	Low
chr2B_part2	254454759	254846327	id-1536	Low
chr2B_part2	259746301	260327446	id-1537	Low
chr2B_part2	260332057	260454161	id-1538	Low
chr2B_part2	260489059	260572367	id-1539	Low
chr2B_part2	260577224	260644769	id-1540	Low
chr2B_part2	261086727	261141238	id-1541	Low
chr2B_part2	261304685	261507089	id-1542	Low
chr2B_part2	261598508	261655152	id-1543	Low
chr2B_part2	262394021	262464942	id-1544	Low
chr2B_part2	263998575	264003883	id-1545	High
chr2B_part2	265598205	265691615	id-1546	Low
chr2B_part2	268077862	268135820	id-1547	Low
chr2B_part2	268178625	268275334	id-1548	Low
chr2B_part2	268276979	268354214	id-1549	Low
chr2B_part2	268354832	268426771	id-1550	Low
chr2B_part2	268880516	269103334	id-1551	Low
chr2B_part2	287805380	287896317	id-1552	Low
chr2B_part2	287933595	288002765	id-1553	Low
chr2B_part2	288112318	288118046	id-1554	High
chr2B_part2	288128977	288135617	id-1555	High
chr2B_part2	288170669	288230299	id-1556	Low
chr2B_part2	291195954	291300882	id-1557	Low
chr2B_part2	292164172	292296156	id-1558	Low
chr2B_part2	292577785	292731388	id-1559	Low
chr2B_part2	294134528	294301157	id-1560	Low
chr2B_part2	294301804	294384531	id-1561	Low
chr2B_part2	294726826	294815789	id-1562	Low
chr2B_part2	295247317	295299527	id-1563	Low
chr2B_part2	299277661	299360230	id-1564	Low
chr2B_part2	300612691	300624916	id-1565	High
chr2B_part2	301940136	302115355	id-1566	Low
chr2B_part2	302124230	302244378	id-1567	Low
chr2B_part2	302360060	302378479	id-1568	High
chr2B_part2	302545840	302633377	id-1569	Low
chr2B_part2	302694473	302700126	id-1570	High
chr2B_part2	302805132	302811444	id-1571	High
chr2B_part2	302969126	303353170	id-1572	Low
chr2B_part2	303378261	303486109	id-1573	Low
chr2B_part2	303489649	303652478	id-1574	Low
chr2B_part2	303653183	303836450	id-1575	Low
chr2B_part2	305378797	305448114	id-1576	Low
chr2B_part2	306137759	306225226	id-1577	Low
chr2B_part2	306323432	306481446	id-1578	Low
chr2B_part2	306796968	306881798	id-1579	Low
chr2B_part2	310756793	310828237	id-1580	Low
chr2B_part2	310902470	311315616	id-1581	Low
chr2B_part2	311858216	311994754	id-1582	Low
chr2B_part2	312089842	312212103	id-1583	Low
chr2B_part2	312270486	312320764	id-1584	Low
chr2B_part2	312375405	312465560	id-1585	Low
chr2B_part2	312468883	312575663	id-1586	Low
chr2B_part2	312960624	313018248	id-1587	Low
chr2B_part2	313084016	313134400	id-1588	Low
chr2B_part2	314708625	314715312	id-1589	High
chr2B_part2	314874941	314880852	id-1590	High
chr2B_part2	315441540	315831772	id-1591	Low
chr2B_part2	315889643	315968359	id-1592	Low
chr2B_part2	318599593	318753281	id-1593	Low
chr2B_part2	318920361	318972850	id-1594	Low
chr2B_part2	319008476	319193673	id-1595	Low
chr2B_part2	319363624	319621273	id-1596	Low
chr2B_part2	322388570	322533957	id-1597	Low
chr2B_part2	322559008	322858978	id-1598	Low
chr2B_part2	322918480	322968718	id-1599	Low
chr2B_part2	323055527	323061228	id-1600	High
chr2B_part2	323317549	323421062	id-1601	Low
chr2B_part2	323774932	323854120	id-1602	Low
chr2B_part2	323953185	324050103	id-1603	Low
chr2B_part2	324724808	324776206	id-1604	Low
chr2B_part2	324966453	325029167	id-1605	Low
chr2B_part2	325108974	325120173	id-1606	High
chr2B_part2	325569341	325747456	id-1607	Low
chr2B_part2	325749945	325822707	id-1608	Low
chr2B_part2	326039550	326062300	id-1609	High
chr2B_part2	326073317	326078352	id-1610	High
chr2B_part2	326162106	326221351	id-1611	Low
chr2B_part2	326222008	326285596	id-1612	Low
chr2B_part2	326536290	326593131	id-1613	Low
chr2B_part2	326664878	326716168	id-1614	Low
chr2B_part2	326716815	326795436	id-1615	Low
chr2B_part2	327302186	327362875	id-1616	Low
chr2B_part2	327458995	327558460	id-1617	Low
chr2B_part2	327652487	327812193	id-1618	Low
chr2B_part2	327866555	327939701	id-1619	Low
chr2B_part2	327940588	328071565	id-1620	Low
chr2B_part2	328714624	328797339	id-1621	Low
chr2B_part2	328825751	328902621	id-1622	Low
chr2B_part2	328943960	328951191	id-1623	High
chr2B_part2	328959100	328972528	id-1624	High
chr2B_part2	328973118	328981758	id-1625	High
chr2B_part2	329324772	329330681	id-1626	High
chr2B_part2	329512699	329567882	id-1627	Low
chr2B_part2	329644536	329736310	id-1628	Low
chr2B_part2	331007185	331018147	id-1629	High
chr2B_part2	332071613	332330178	id-1630	Low
chr2B_part2	332336566	332386846	id-1631	Low
chr2B_part2	332684390	332693170	id-1632	High
chr2B_part2	333192520	333245363	id-1633	Low
chr2B_part2	333267306	333347407	id-1634	Low
chr2B_part2	333352326	333403310	id-1635	Low
chr2B_part2	333407574	333544210	id-1636	Low
chr2B_part2	333545035	333632722	id-1637	Low
chr2B_part2	333635809	333880087	id-1638	Low
chr2B_part2	333898419	333980543	id-1639	Low
chr2B_part2	334012355	334290166	id-1640	Low
chr2B_part2	334383039	334512393	id-1641	Low
chr2B_part2	334606235	334769130	id-1642	Low
chr2B_part2	334940658	335024399	id-1643	Low
chr2B_part2	335025960	335277506	id-1644	Low
chr2B_part2	335316214	335366487	id-1645	Low
chr2B_part2	335414089	335419746	id-1646	High
chr2B_part2	336066797	336213402	id-1647	Low
chr2B_part2	336383459	336390447	id-1648	High
chr2B_part2	336478246	336572295	id-1649	Low
chr2B_part2	340080538	340098414	id-1650	High
chr2B_part2	340099288	340116239	id-1651	High
chr2B_part2	340324683	340497469	id-1652	Low
chr2B_part2	340498042	340575552	id-1653	Low
chr2B_part2	340576474	340758595	id-1654	Low
chr2B_part2	340759099	340810819	id-1655	Low
chr2B_part2	340878413	340930773	id-1656	Low
chr2B_part2	340931700	341151047	id-1657	Low
chr2B_part2	341193841	341673971	id-1658	Low
chr2B_part2	341679898	341737223	id-1659	Low
chr2B_part2	341739447	341806712	id-1660	Low
chr2B_part2	341807261	342024837	id-1661	Low
chr2B_part2	342318483	342327709	id-1662	High
chr2B_part2	342328963	342334464	id-1663	High
chr2B_part2	342335082	342340868	id-1664	High
chr2B_part2	344318441	344324855	id-1665	High
chr2B_part2	345733966	345755121	id-1666	High
chr2B_part2	346159535	346238786	id-1667	Low
chr2B_part2	346239354	346398542	id-1668	Low
chr2B_part2	346399380	346468836	id-1669	Low
chr2B_part2	346518368	346700651	id-1670	Low
chr2B_part2	346753315	346812084	id-1671	Low
chr2D_part1	909306	1056439	id-1672	Low
chr2D_part1	1112609	1167223	id-1673	Low
chr2D_part1	2691080	2696092	id-1674	High
chr2D_part1	7197081	7204358	id-1675	High
chr2D_part1	7690116	7701344	id-1676	High
chr2D_part1	7701992	7710456	id-1677	High
chr2D_part1	7715767	7724548	id-1678	High
chr2D_part1	7725283	7761403	id-1679	High
chr2D_part1	7769165	7775711	id-1680	High
chr2D_part1	7802961	7809584	id-1681	High
chr2D_part1	7810259	7818713	id-1682	High
chr2D_part1	7823717	7831681	id-1683	High
chr2D_part1	7832365	7843602	id-1684	High
chr2D_part1	7847865	7856682	id-1685	High
chr2D_part1	7872312	7879906	id-1686	High
chr2D_part1	10686284	10692263	id-1687	High
chr2D_part1	10717041	10728191	id-1688	High
chr2D_part1	10733075	10747645	id-1689	High
chr2D_part1	10752960	10764760	id-1690	High
chr2D_part1	10776507	10784164	id-1691	High
chr2D_part1	11225842	11236734	id-1692	High
chr2D_part1	14977092	15134201	id-1693	Low
chr2D_part1	15134946	15186921	id-1694	Low
chr2D_part1	15218932	15270170	id-1695	Low
chr2D_part1	17839602	17846583	id-1696	High
chr2D_part1	17945989	17954392	id-1697	High
chr2D_part1	18239790	18246196	id-1698	High
chr2D_part1	18253779	18263202	id-1699	High
chr2D_part1	22947872	22957655	id-1700	High
chr2D_part1	23585987	23659736	id-1701	Low
chr2D_part1	23659833	23665899	id-1702	High
chr2D_part1	25326233	25331744	id-1703	High
chr2D_part1	26027977	26043514	id-1704	High
chr2D_part1	29840475	29846236	id-1705	High
chr2D_part1	55292621	55345284	id-1706	Low
chr2D_part1	55405189	55603083	id-1707	Low
chr2D_part1	55654581	55705528	id-1708	Low
chr2D_part1	55812407	55911113	id-1709	Low
chr2D_part1	55963020	56056870	id-1710	Low
chr2D_part1	58893993	58953983	id-1711	Low
chr2D_part1	59335067	59409207	id-1712	Low
chr2D_part1	60009803	60016394	id-1713	High
chr2D_part1	60334815	60427007	id-1714	Low
chr2D_part1	61025122	61226696	id-1715	Low
chr2D_part1	61376361	61443609	id-1716	Low
chr2D_part1	61458743	61585949	id-1717	Low
chr2D_part1	61650448	61719362	id-1718	Low
chr2D_part1	61826022	61916149	id-1719	Low
chr2D_part1	62072960	62144171	id-1720	Low
chr2D_part1	62312754	62369874	id-1721	Low
chr2D_part1	62406138	62545103	id-1722	Low
chr2D_part1	69853406	69859251	id-1723	High
chr2D_part1	133276689	133282963	id-1724	High
chr2D_part1	202785069	202790965	id-1725	High
chr2D_part1	284121515	284131759	id-1726	High
chr2D_part1	373899793	373955480	id-1727	High
chr2D_part1	373969806	373986212	id-1728	High
chr2D_part1	373987914	373996440	id-1729	High
chr2D_part1	374005735	374037690	id-1730	High
chr2D_part1	374044705	374055911	id-1731	High
chr2D_part1	374059488	374077680	id-1732	High
chr2D_part1	397176600	397243392	id-1733	Low
chr2D_part1	427014102	427019445	id-1734	High
chr2D_part2	71936055	71950759	id-1735	High
chr2D_part2	73766551	73805854	id-1736	High
chr2D_part2	107923559	108726425	id-1737	Low
chr2D_part2	108733411	108854914	id-1738	Low
chr2D_part2	108855613	108978846	id-1739	Low
chr2D_part2	108980290	109240836	id-1740	Low
chr2D_part2	109241625	109322706	id-1741	Low
chr2D_part2	109323531	109443265	id-1742	Low
chr2D_part2	109445203	109650979	id-1743	Low
chr2D_part2	109723052	109811998	id-1744	Low
chr2D_part2	109866049	110119216	id-1745	Low
chr2D_part2	110205102	110315327	id-1746	Low
chr2D_part2	110316291	110394069	id-1747	Low
chr2D_part2	110463203	110516344	id-1748	Low
chr2D_part2	110516867	110577060	id-1749	Low
chr2D_part2	110592983	111623487	id-1750	Low
chr2D_part2	111635278	111752789	id-1751	Low
chr2D_part2	111756150	111888086	id-1752	Low
chr2D_part2	111901587	112127072	id-1753	Low
chr2D_part2	112266030	112417648	id-1754	Low
chr2D_part2	112437582	112602648	id-1755	Low
chr2D_part2	112604752	112942109	id-1756	Low
chr2D_part2	112942716	113143297	id-1757	Low
chr2D_part2	113155734	113488163	id-1758	Low
chr2D_part2	113489677	113544884	id-1759	Low
chr2D_part2	113560001	113748988	id-1760	Low
chr2D_part2	113758942	113971952	id-1761	Low
chr2D_part2	113979794	114057647	id-1762	Low
chr2D_part2	114076093	114362980	id-1763	Low
chr2D_part2	114369329	114636411	id-1764	Low
chr2D_part2	114640759	114731516	id-1765	Low
chr2D_part2	114740708	114860873	id-1766	Low
chr2D_part2	114944280	115095123	id-1767	Low
chr2D_part2	115122770	115134083	id-1768	High
chr2D_part2	115134282	115215039	id-1769	Low
chr2D_part2	115228022	115313004	id-1770	Low
chr2D_part2	115316872	115377507	id-1771	Low
chr2D_part2	115414672	115508583	id-1772	Low
chr2D_part2	115518944	115608115	id-1773	Low
chr2D_part2	115610467	115873327	id-1774	Low
chr2D_part2	115876611	116467388	id-1775	Low
chr2D_part2	116488927	116655768	id-1776	Low
chr2D_part2	116787041	116856238	id-1777	Low
chr2D_part2	116975567	117173374	id-1778	Low
chr2D_part2	117181911	117296298	id-1779	Low
chr2D_part2	117372894	117524102	id-1780	Low
chr2D_part2	125902187	125907479	id-1781	High
chr2D_part2	137950293	138077019	id-1782	Low
chr2D_part2	138896873	138956355	id-1783	Low
chr2D_part2	139625484	139693025	id-1784	Low
chr2D_part2	139791634	140221886	id-1785	Low
chr2D_part2	140559049	141162357	id-1786	Low
chr2D_part2	142683996	143110954	id-1787	Low
chr2D_part2	143424531	143485096	id-1788	Low
chr2D_part2	144009660	144131379	id-1789	Low
chr2D_part2	144539755	144673376	id-1790	Low
chr2D_part2	145626750	145688590	id-1791	Low
chr2D_part2	145784846	145979410	id-1792	Low
chr2D_part2	146583745	146700482	id-1793	Low
chr2D_part2	147568296	147636920	id-1794	Low
chr2D_part2	147743711	147826494	id-1795	Low
chr2D_part2	172089697	172096109	id-1796	High
chr2D_part2	174310186	174315309	id-1797	High
chr2D_part2	174389310	174397105	id-1798	High
chr2D_part2	174397239	174705190	id-1799	Low
chr2D_part2	174706159	175135368	id-1800	Low
chr2D_part2	175362409	175421490	id-1801	Low
chr2D_part2	176240147	176248078	id-1802	High
chr2D_part2	176738045	176801360	id-1803	Low
chr2D_part2	176912802	177003873	id-1804	Low
chr2D_part2	177004393	177135014	id-1805	Low
chr2D_part2	177146824	177200356	id-1806	Low
chr2D_part2	178188652	178543766	id-1807	Low
chr2D_part2	178678329	178775400	id-1808	Low
chr2D_part2	183305760	183320832	id-1809	High
chr2D_part2	183333760	183340809	id-1810	High
chr2D_part2	183731530	183737211	id-1811	High
chr2D_part2	185521681	185573520	id-1812	Low
chr2D_part2	185605044	185670225	id-1813	Low
chr2D_part2	187660308	187668583	id-1814	High
chr2D_part2	187882222	187944451	id-1815	Low
chr2D_part2	188141991	188148152	id-1816	High
chr2D_part2	188278632	188337528	id-1817	Low
chr2D_part2	188349366	188433743	id-1818	Low
chr2D_part2	188561285	188614944	id-1819	Low
chr3A_part1	470018	478764	id-1820	High
chr3A_part1	938694	945123	id-1821	High
chr3A_part1	948929	959328	id-1822	High
chr3A_part1	1619975	1695404	id-1823	Low
chr3A_part1	1945762	6667467	id-1824	Low
chr3A_part1	6690194	6789209	id-1825	Low
chr3A_part1	6792332	6888656	id-1826	Low
chr3A_part1	6889343	6894400	id-1827	High
chr3A_part1	6900422	7015691	id-1828	Low
chr3A_part1	7016441	7078781	id-1829	Low
chr3A_part1	7311596	7383331	id-1830	Low
chr3A_part1	8251264	8269751	id-1831	High
chr3A_part1	8692250	8701588	id-1832	High
chr3A_part1	9630812	9718686	id-1833	Low
chr3A_part1	9869200	9980232	id-1834	Low
chr3A_part1	10025692	10031385	id-1835	High
chr3A_part1	10411760	10491749	id-1836	Low
chr3A_part1	10592601	10680694	id-1837	Low
chr3A_part1	10681274	10943625	id-1838	Low
chr3A_part1	11024879	11120592	id-1839	Low
chr3A_part1	11124827	11235414	id-1840	Low
chr3A_part1	11236682	11355108	id-1841	Low
chr3A_part1	11404692	11472724	id-1842	Low
chr3A_part1	11474357	11525326	id-1843	Low
chr3A_part1	11642739	11748955	id-1844	Low
chr3A_part1	11971812	12022921	id-1845	Low
chr3A_part1	12041637	12142593	id-1846	Low
chr3A_part1	12513059	12741208	id-1847	Low
chr3A_part1	13091316	13149743	id-1848	Low
chr3A_part1	13151421	13335214	id-1849	Low
chr3A_part1	13338506	13398971	id-1850	Low
chr3A_part1	13683166	13733764	id-1851	Low
chr3A_part1	13926277	14032730	id-1852	Low
chr3A_part1	14082334	14278094	id-1853	Low
chr3A_part1	14294808	14347210	id-1854	Low
chr3A_part1	14347987	14771452	id-1855	Low
chr3A_part1	14774109	14839961	id-1856	Low
chr3A_part1	14941601	15010833	id-1857	Low
chr3A_part1	15110220	15174978	id-1858	Low
chr3A_part1	15944972	15954170	id-1859	High
chr3A_part1	15955673	15964571	id-1860	High
chr3A_part1	15992914	15998511	id-1861	High
chr3A_part1	20486113	20491689	id-1862	High
chr3A_part1	21661059	21728962	id-1863	Low
chr3A_part1	22674012	22733172	id-1864	Low
chr3A_part1	25604069	25671206	id-1865	Low
chr3A_part1	26135144	26143653	id-1866	High
chr3A_part1	26144321	26149403	id-1867	High
chr3A_part1	26263734	26422445	id-1868	Low
chr3A_part1	26822614	26828431	id-1869	High
chr3A_part1	27047810	27208351	id-1870	Low
chr3A_part1	27217475	27274229	id-1871	Low
chr3A_part1	32988648	32993907	id-1872	High
chr3A_part1	35097499	35163245	id-1873	Low
chr3A_part1	37833019	38022791	id-1874	Low
chr3A_part1	55843442	55903876	id-1875	Low
chr3A_part1	55955816	56009561	id-1876	Low
chr3A_part1	56433468	56494124	id-1877	Low
chr3A_part1	59526593	59532149	id-1878	High
chr3A_part1	60694975	60777345	id-1879	Low
chr3A_part1	61108792	61163347	id-1880	Low
chr3A_part1	61351752	61414622	id-1881	Low
chr3A_part1	67198377	67253715	id-1882	Low
chr3A_part1	69759257	70139074	id-1883	Low
chr3A_part1	70351840	70407980	id-1884	Low
chr3A_part1	78447403	78465719	id-1885	High
chr3A_part1	78514912	78522842	id-1886	High
chr3A_part1	78531049	78538155	id-1887	High
chr3A_part1	78565201	78582703	id-1888	High
chr3A_part1	78587433	78596163	id-1889	High
chr3A_part1	121382780	121388419	id-1890	High
chr3A_part1	121388977	121394058	id-1891	High
chr3A_part1	133066574	133523307	id-1892	Low
chr3A_part1	140265166	140483923	id-1893	Low
chr3A_part1	170304125	170369517	id-1894	Low
chr3A_part1	318383582	318460834	id-1895	Low
chr3A_part1	318622768	318673270	id-1896	Low
chr3A_part1	318912495	319035930	id-1897	Low
chr3A_part1	319179155	319236925	id-1898	Low
chr3A_part1	319334464	319408031	id-1899	Low
chr3A_part1	319492259	319567992	id-1900	Low
chr3A_part1	319609003	319675225	id-1901	Low
chr3A_part1	319686047	319779264	id-1902	Low
chr3A_part1	319781909	319899197	id-1903	Low
chr3A_part1	321346670	321417430	id-1904	Low
chr3A_part1	322948853	322954509	id-1905	High
chr3A_part1	327054540	327060062	id-1906	High
chr3A_part1	330049481	330055533	id-1907	High
chr3A_part1	330057638	330063921	id-1908	High
chr3A_part1	330068167	330075789	id-1909	High
chr3A_part1	330078650	330086051	id-1910	High
chr3A_part1	330100809	330106242	id-1911	High
chr3A_part1	330106769	330120311	id-1912	High
chr3A_part1	330124268	330131000	id-1913	High
chr3A_part1	368104395	368109514	id-1914	High
chr3A_part1	370701401	370709393	id-1915	High
chr3A_part1	387299343	387304377	id-1916	High
chr3A_part1	387304996	387310711	id-1917	High
chr3A_part1	387416674	387429457	id-1918	High
chr3A_part1	397382639	397389500	id-1919	High
chr3A_part1	397440856	397448673	id-1920	High
chr3A_part1	397462473	397467676	id-1921	High
chr3A_part1	397468322	397484462	id-1922	High
chr3A_part1	397521601	397531557	id-1923	High
chr3A_part1	397532311	397551627	id-1924	High
chr3A_part1	408774523	408782771	id-1925	High
chr3A_part1	408805592	408810754	id-1926	High
chr3A_part1	434740996	434747489	id-1927	High
chr3A_part1	434759271	434767692	id-1928	High
chr3A_part2	3727618	3732724	id-1929	High
chr3A_part2	3750190	3758609	id-1930	High
chr3A_part2	25159710	25165951	id-1931	High
chr3A_part2	27422109	27474086	id-1932	Low
chr3A_part2	29079378	29131522	id-1933	Low
chr3A_part2	30060304	30123967	id-1934	Low
chr3A_part2	30165186	30247143	id-1935	Low
chr3A_part2	47811526	47820340	id-1936	High
chr3A_part2	50263427	50318697	id-1937	Low
chr3A_part2	55451879	55457117	id-1938	High
chr3A_part2	57236307	57354013	id-1939	Low
chr3A_part2	58275259	58332031	id-1940	Low
chr3A_part2	58367294	58431001	id-1941	Low
chr3A_part2	59330661	59394062	id-1942	Low
chr3A_part2	63272865	63341274	id-1943	Low
chr3A_part2	63583629	63656390	id-1944	Low
chr3A_part2	64042878	64095625	id-1945	Low
chr3A_part2	64242332	64295767	id-1946	Low
chr3A_part2	64545132	64599763	id-1947	Low
chr3A_part2	72112460	72171896	id-1948	Low
chr3A_part2	77935826	78005696	id-1949	Low
chr3A_part2	78102869	78185489	id-1950	Low
chr3A_part2	78532763	78542344	id-1951	High
chr3A_part2	79195060	79271125	id-1952	Low
chr3A_part2	86229987	86284048	id-1953	Low
chr3A_part2	87033109	87084465	id-1954	Low
chr3A_part2	87536858	87590016	id-1955	Low
chr3A_part2	88277106	88282736	id-1956	High
chr3A_part2	88322942	88328340	id-1957	High
chr3A_part2	88343366	88350065	id-1958	High
chr3A_part2	88410734	88421728	id-1959	High
chr3A_part2	88911727	88917254	id-1960	High
chr3A_part2	89253982	89544163	id-1961	Low
chr3A_part2	90343008	90348497	id-1962	High
chr3A_part2	90350132	90360252	id-1963	High
chr3A_part2	94601627	94666727	id-1964	Low
chr3A_part2	95854180	95922233	id-1965	Low
chr3A_part2	103350582	103400800	id-1966	Low
chr3A_part2	103439571	103494622	id-1967	Low
chr3A_part2	103496365	103602498	id-1968	Low
chr3A_part2	104138180	104316154	id-1969	Low
chr3A_part2	105092776	105164701	id-1970	Low
chr3A_part2	105165516	105233464	id-1971	Low
chr3A_part2	106329397	106388730	id-1972	Low
chr3A_part2	106399520	106512205	id-1973	Low
chr3A_part2	106702774	106780700	id-1974	Low
chr3A_part2	107879049	107929327	id-1975	Low
chr3A_part2	108957716	109012161	id-1976	Low
chr3A_part2	109986951	110040646	id-1977	Low
chr3A_part2	111001665	111053986	id-1978	Low
chr3A_part2	112282311	112356285	id-1979	Low
chr3A_part2	115067584	115121147	id-1980	Low
chr3A_part2	115381761	115433750	id-1981	Low
chr3A_part2	117153654	117207826	id-1982	Low
chr3A_part2	117399142	117507564	id-1983	Low
chr3A_part2	117704330	117809450	id-1984	Low
chr3A_part2	119914985	120006192	id-1985	Low
chr3A_part2	123924774	123978301	id-1986	Low
chr3A_part2	124518819	124571684	id-1987	Low
chr3A_part2	167327536	167383618	id-1988	Low
chr3A_part2	170088144	170144377	id-1989	Low
chr3A_part2	170147167	170233587	id-1990	Low
chr3A_part2	170347642	170399007	id-1991	Low
chr3A_part2	174559495	174567875	id-1992	High
chr3A_part2	178980069	179032704	id-1993	Low
chr3A_part2	181926954	181992047	id-1994	Low
chr3A_part2	184610539	184616017	id-1995	High
chr3A_part2	194275768	194375960	id-1996	Low
chr3A_part2	194773836	194915661	id-1997	Low
chr3A_part2	194948533	195009121	id-1998	Low
chr3A_part2	195536318	195603450	id-1999	Low
chr3A_part2	195960742	196052876	id-2000	Low
[truncated: 5,660 more rows]
