# Supplementary material for: DAWN: a resource for yielding insights into the diversity among wheat genomes
Source: BMC Genomics. 2018 Dec 17;19:941. doi: 10.1186/s12864-018-5228-2 (PMC6296097; doi:10.1186/s12864-018-5228-2)
Supplement: Supplementary file 6 — ZIP file containing BED5 format files of high and low read coverage regions. BED5 format file for each WGS accession. The score column (5th column) indicates if the feature (row) represents a region which has >2*SD above (High) or below (Low) the mean read coverage. (ZIP 1455 kb) [file 12864_2018_5228_MOESM6_ESM.zip › read_coverage_high_low/CS.realigned.bam.bw.high_low.bed]

chr1A_part1	11940568	11953092	id-1	High
chr1A_part1	13274393	13280159	id-2	High
chr1A_part1	13773273	13782270	id-3	High
chr1A_part1	21064094	21083903	id-4	High
chr1A_part1	21084475	21092562	id-5	High
chr1A_part1	21104170	21114307	id-6	High
chr1A_part1	25668199	25685006	id-7	High
chr1A_part1	32094646	32104055	id-8	High
chr1A_part1	32104655	32110760	id-9	High
chr1A_part1	74443304	74449715	id-10	High
chr1A_part1	165221620	165236585	id-11	High
chr1A_part1	178884706	178894759	id-12	High
chr1A_part1	178908741	178916011	id-13	High
chr1A_part1	299602898	299614030	id-14	High
chr1A_part1	360453961	360467477	id-15	High
chr1A_part1	418528017	418533957	id-16	High
chr1A_part1	432803495	432812146	id-17	High
chr1A_part2	88871686	88877771	id-18	High
chr1B_part1	2924750	2930377	id-19	High
chr1B_part1	10074752	10082282	id-20	High
chr1B_part1	17305456	17313124	id-21	High
chr1B_part1	17345208	17352449	id-22	High
chr1B_part1	18994055	18999238	id-23	High
chr1B_part1	26085785	26093689	id-24	High
chr1B_part1	26094218	26114566	id-25	High
chr1B_part1	31829410	31836454	id-26	High
chr1B_part1	34982688	34993639	id-27	High
chr1B_part1	41295389	41301393	id-28	High
chr1B_part1	41308491	41317152	id-29	High
chr1B_part1	58088681	58093891	id-30	High
chr1B_part1	59962851	59968287	id-31	High
chr1B_part1	60039024	60044918	id-32	High
chr1B_part1	85237899	85243493	id-33	High
chr1B_part1	90384858	90394368	id-34	High
chr1B_part1	118416166	118422929	id-35	High
chr1B_part1	133110622	133116809	id-36	High
chr1B_part1	135962171	135972666	id-37	High
chr1B_part1	157168747	157177869	id-38	High
chr1B_part1	168119869	168125703	id-39	High
chr1B_part1	168135862	168156703	id-40	High
chr1B_part1	244444829	244498908	id-41	Low
chr1B_part1	355684105	355689282	id-42	High
chr1B_part1	355689929	355695044	id-43	High
chr1B_part1	392991084	392998491	id-44	High
chr1B_part1	392999173	393005453	id-45	High
chr1B_part1	393006835	393013196	id-46	High
chr1B_part2	17329	23562	id-47	High
chr1B_part2	3891017	3896965	id-48	High
chr1B_part2	32225130	32231848	id-49	High
chr1B_part2	121624309	121630021	id-50	High
chr1B_part2	122532650	122537809	id-51	High
chr1B_part2	125059569	125070137	id-52	High
chr1B_part2	125071320	125077297	id-53	High
chr1B_part2	127344328	127352030	id-54	High
chr1B_part2	139204734	139210471	id-55	High
chr1B_part2	186311603	186326633	id-56	High
chr1B_part2	200609794	200614890	id-57	High
chr1B_part2	200616630	200622374	id-58	High
chr1B_part2	217364609	217370079	id-59	High
chr1B_part2	220936602	220945224	id-60	High
chr1B_part2	234472556	234479175	id-61	High
chr1B_part2	246588606	246595560	id-62	High
chr1B_part2	246596591	246602048	id-63	High
chr1D_part1	2045756	2054460	id-64	High
chr1D_part1	4523446	4528931	id-65	High
chr1D_part1	11953907	11961535	id-66	High
chr1D_part1	14296918	14310618	id-67	High
chr1D_part1	17963996	18000967	id-68	High
chr1D_part1	51724554	51730118	id-69	High
chr1D_part1	51731551	51739963	id-70	High
chr1D_part1	304457185	304481420	id-71	High
chr1D_part1	309473047	309478788	id-72	High
chr1D_part1	449170040	449176984	id-73	High
chr2A_part1	8017401	8027009	id-74	High
chr2A_part1	8029224	8034307	id-75	High
chr2A_part1	18283106	18294066	id-76	High
chr2A_part1	20200130	20206526	id-77	High
chr2A_part1	35635516	35655318	id-78	High
chr2A_part1	40616264	40627778	id-79	High
chr2A_part1	58164535	58170670	id-80	High
chr2A_part1	87552806	87559601	id-81	High
chr2A_part1	196349778	196354785	id-82	High
chr2A_part1	209042231	209054921	id-83	High
chr2A_part2	43406490	43413679	id-84	High
chr2A_part2	74343055	74350209	id-85	High
chr2A_part2	74350742	74371527	id-86	High
chr2A_part2	263827876	263837967	id-87	High
chr2A_part2	298916226	298924949	id-88	High
chr2A_part2	301825456	301838796	id-89	High
chr2A_part2	309419642	309431989	id-90	High
chr2A_part2	311396157	311404515	id-91	High
chr2B_part1	2076558	2081967	id-92	High
chr2B_part1	2082537	2094953	id-93	High
chr2B_part1	6002040	6007690	id-94	High
chr2B_part1	6354674	6360794	id-95	High
chr2B_part1	10829044	10834729	id-96	High
chr2B_part1	29065893	29072025	id-97	High
chr2B_part1	32912751	32920595	id-98	High
chr2B_part1	34407521	34417210	id-99	High
chr2B_part1	36622018	36632947	id-100	High
chr2B_part1	37892551	37920374	id-101	High
chr2B_part1	38450384	38458459	id-102	High
chr2B_part1	41845779	41853243	id-103	High
chr2B_part1	87828885	87835845	id-104	High
chr2B_part1	274353889	274365842	id-105	High
chr2B_part1	314770109	314776586	id-106	High
chr2B_part1	326854040	326865689	id-107	High
chr2B_part1	326869647	326879315	id-108	High
chr2B_part2	42976515	42986692	id-109	High
chr2B_part2	48985331	48992242	id-110	High
chr2B_part2	89128517	89135890	id-111	High
chr2B_part2	159007822	159014406	id-112	High
chr2B_part2	270163506	270184874	id-113	High
chr2B_part2	295295395	295303412	id-114	High
chr2B_part2	303131726	303139396	id-115	High
chr2B_part2	310751316	310756988	id-116	High
chr2B_part2	322548699	322558797	id-117	High
chr2B_part2	333044105	333050196	id-118	High
chr2B_part2	344019646	344028937	id-119	High
chr2B_part2	347070927	347078143	id-120	High
chr2D_part1	16496056	16502024	id-121	High
chr2D_part1	18253975	18262619	id-122	High
chr2D_part1	22948189	22957072	id-123	High
chr2D_part1	27367438	27374050	id-124	High
chr2D_part1	83188727	83194447	id-125	High
chr2D_part1	202782715	202790874	id-126	High
chr2D_part1	284121713	284131754	id-127	High
chr2D_part1	438724110	438730229	id-128	High
chr2D_part2	169712098	169717382	id-129	High
chr2D_part2	175583166	175589480	id-130	High
chr3A_part1	634292	643569	id-131	High
chr3A_part1	644341	663537	id-132	High
chr3A_part1	10265782	10279809	id-133	High
chr3A_part1	17845185	17857599	id-134	High
chr3A_part1	26572717	26584893	id-135	High
chr3A_part1	71976534	71981855	id-136	High
chr3A_part1	89050990	89056542	id-137	High
chr3A_part1	105642775	105650080	id-138	High
chr3A_part1	121333593	121340976	id-139	High
chr3A_part1	121342814	121349584	id-140	High
chr3A_part1	121353076	121360205	id-141	High
chr3A_part1	127653678	127662893	id-142	High
chr3A_part1	188753835	188758867	id-143	High
chr3A_part1	217655909	217668223	id-144	High
chr3A_part1	217679710	217686483	id-145	High
chr3A_part1	217687023	217694247	id-146	High
chr3A_part1	241539332	241548792	id-147	High
chr3A_part1	269208532	269215203	id-148	High
chr3A_part1	269216331	269237281	id-149	High
chr3A_part1	317883824	317892162	id-150	High
chr3A_part1	339706482	339720233	id-151	High
chr3A_part1	388218102	388223593	id-152	High
chr3A_part1	405450827	405460678	id-153	High
chr3A_part1	427329043	427339977	id-154	High
chr3A_part1	427344277	427354392	id-155	High
chr3A_part2	17898628	17904595	id-156	High
chr3A_part2	18466483	18479644	id-157	High
chr3A_part2	236175746	236227063	id-158	Low
chr3A_part2	239675027	239682242	id-159	High
chr3A_part2	246242474	246248484	id-160	High
chr3A_part2	254571215	254579140	id-161	High
chr3A_part2	276620309	276625557	id-162	High
chr3A_part2	292521617	292543024	id-163	High
chr3A_part2	292544008	292549293	id-164	High
chr3A_part2	292549962	292555309	id-165	High
chr3A_part2	292566424	292589928	id-166	High
chr3B_part1	928009	934813	id-167	High
chr3B_part1	5538218	5544807	id-168	High
chr3B_part1	5600057	5606655	id-169	High
chr3B_part1	5616261	5625277	id-170	High
chr3B_part1	5632837	5641470	id-171	High
chr3B_part1	5689683	5695957	id-172	High
chr3B_part1	5745749	5752625	id-173	High
chr3B_part1	5808020	5815681	id-174	High
chr3B_part1	5890908	5896431	id-175	High
chr3B_part1	5950389	5960031	id-176	High
chr3B_part1	5961514	5967515	id-177	High
chr3B_part1	6059726	6068372	id-178	High
chr3B_part1	6088011	6093739	id-179	High
chr3B_part1	6109725	6117389	id-180	High
chr3B_part1	6117911	6129318	id-181	High
chr3B_part1	6188906	6194083	id-182	High
chr3B_part1	6336429	6346485	id-183	High
chr3B_part1	6420001	6427507	id-184	High
chr3B_part1	6532840	6538071	id-185	High
chr3B_part1	6569415	6578900	id-186	High
chr3B_part1	6648438	6671321	id-187	High
chr3B_part1	6675766	6682811	id-188	High
chr3B_part1	28568758	28574442	id-189	High
chr3B_part1	28916219	28922029	id-190	High
chr3B_part1	89593278	89671849	id-191	Low
chr3B_part1	159555186	159561688	id-192	High
chr3B_part1	201515700	201521233	id-193	High
chr3B_part1	220555580	220562846	id-194	High
chr3B_part2	1000475	1009775	id-195	High
chr3B_part2	5467108	5484606	id-196	High
chr3B_part2	11377283	11382640	id-197	High
chr3B_part2	96671509	96679130	id-198	High
chr3B_part2	96680130	96687332	id-199	High
chr3B_part2	96744824	96760331	id-200	High
chr3B_part2	96761772	96768409	id-201	High
chr3B_part2	97650587	97657912	id-202	High
chr3B_part2	107016121	107022111	id-203	High
chr3B_part2	125458755	125472088	id-204	High
chr3B_part2	137995515	138000775	id-205	High
chr3B_part2	231093343	231105694	id-206	High
chr3B_part2	289629002	289638983	id-207	High
chr3B_part2	289650301	289657132	id-208	High
chr3B_part2	314349370	314359154	id-209	High
chr3B_part2	315610311	315615593	id-210	High
chr3B_part2	315616205	315624236	id-211	High
chr3B_part2	315624752	315630438	id-212	High
chr3B_part2	323876537	323882935	id-213	High
chr3B_part2	330377758	330384262	id-214	High
chr3B_part2	345320172	345328886	id-215	High
chr3B_part2	358021608	358030066	id-216	High
chr3B_part2	368463641	368478058	id-217	High
chr3B_part2	372355418	372360455	id-218	High
chr3B_part2	374056194	374064218	id-219	High
chr3D_part1	26006796	26012356	id-220	High
chr3D_part1	41206573	41220085	id-221	High
chr3D_part1	49698062	49704845	id-222	High
chr3D_part1	75123573	75129221	id-223	High
chr3D_part1	168599883	168604891	id-224	High
chr3D_part1	214853628	214863428	id-225	High
chr3D_part1	237190025	237196262	id-226	High
chr3D_part1	346121912	346130064	id-227	High
chr3D_part2	35057049	35062084	id-228	High
chr3D_part2	61961035	61966136	id-229	High
chr3D_part2	78540190	78546994	id-230	High
chr3D_part2	81775534	81795353	id-231	High
chr3D_part2	97484726	97490129	id-232	High
chr3D_part2	102605448	102614230	id-233	High
chr3D_part2	110278228	110285984	id-234	High
chr3D_part2	118254155	118260068	id-235	High
chr3D_part2	125575404	125581437	id-236	High
chr3D_part2	135849810	135860389	id-237	High
chr4A_part1	26637213	26642983	id-238	High
chr4A_part1	82648589	82657160	id-239	High
chr4A_part1	270850067	270906200	id-240	Low
chr4A_part1	330083375	330088860	id-241	High
chr4A_part1	365978835	365988928	id-242	High
chr4A_part1	387249548	387255728	id-243	High
chr4A_part1	429723762	429729892	id-244	High
chr4A_part2	58326626	58339576	id-245	High
chr4A_part2	131938130	131943236	id-246	High
chr4A_part2	147051877	147063129	id-247	High
chr4A_part2	152706906	152711920	id-248	High
chr4A_part2	156781172	156834693	id-249	Low
chr4A_part2	189282829	189292120	id-250	High
chr4A_part2	194559585	194572529	id-251	High
chr4A_part2	194573275	194584250	id-252	High
chr4A_part2	195467487	195475108	id-253	High
chr4A_part2	198758453	198769264	id-254	High
chr4A_part2	214756760	214764044	id-255	High
chr4A_part2	229230030	229238638	id-256	High
chr4A_part2	237722728	237733711	id-257	High
chr4A_part2	248019320	248027700	id-258	High
chr4A_part2	253625301	253631038	id-259	High
chr4A_part2	256396710	256402677	id-260	High
chr4A_part2	260698241	260705851	id-261	High
chr4A_part2	261320502	261326955	id-262	High
chr4A_part2	262447050	262459380	id-263	High
chr4A_part2	264191163	264196851	id-264	High
chr4A_part2	271926141	271937311	id-265	High
chr4A_part2	272213884	272220889	id-266	High
chr4A_part2	272976580	272983940	id-267	High
chr4A_part2	282918962	282924033	id-268	High
chr4A_part2	290971539	290985863	id-269	High
chr4A_part2	290986513	290995277	id-270	High
chr4B_part1	3799175	3806916	id-271	High
chr4B_part1	4209099	4221365	id-272	High
chr4B_part1	6393662	6398781	id-273	High
chr4B_part1	7467596	7476634	id-274	High
chr4B_part1	7498607	7505293	id-275	High
chr4B_part1	21608877	21614559	id-276	High
chr4B_part1	32386648	32397393	id-277	High
chr4B_part1	152139033	152144747	id-278	High
chr4B_part1	198235546	198242265	id-279	High
chr4B_part1	291805436	291813783	id-280	High
chr4B_part1	319539442	319592470	id-281	Low
chr4B_part2	87215235	87234462	id-282	High
chr4B_part2	105033004	105039201	id-283	High
chr4B_part2	127347577	127352787	id-284	High
chr4B_part2	192537592	192548986	id-285	High
chr4B_part2	208341681	208349501	id-286	High
chr4B_part2	208488706	208497729	id-287	High
chr4D_part1	20107827	20130973	id-288	High
chr4D_part1	161223731	161230029	id-289	High
chr4D_part1	188618291	188624313	id-290	High
chr4D_part1	277869531	277876700	id-291	High
chr4D_part1	284639303	284647987	id-292	High
chr4D_part1	381867126	381873033	id-293	High
chr4D_part1	419634924	419640800	id-294	High
chr4D_part1	438768940	438774998	id-295	High
chr4D_part2	25776735	25781789	id-296	High
chr4D_part2	25782470	25788213	id-297	High
chr4D_part2	48255449	48266544	id-298	High
chr4D_part2	52133080	52143024	id-299	High
chr4D_part2	55992241	56003265	id-300	High
chr4D_part2	58839588	58851699	id-301	High
chr5A_part1	3929302	3934525	id-302	High
chr5A_part1	26257720	26267515	id-303	High
chr5A_part1	30755537	30762487	id-304	High
chr5A_part1	206772210	206780752	id-305	High
chr5A_part1	206781484	206788001	id-306	High
chr5A_part1	250848370	250904383	id-307	Low
chr5A_part1	252888926	252948336	id-308	Low
chr5A_part1	300494098	300499254	id-309	High
chr5A_part2	39117347	39123575	id-310	High
chr5A_part2	94143241	94149791	id-311	High
chr5A_part2	102000111	102005559	id-312	High
chr5A_part2	167785387	167798127	id-313	High
chr5A_part2	230141742	230153519	id-314	High
chr5B_part1	17454125	17463681	id-315	High
chr5B_part1	30520420	30527106	id-316	High
chr5B_part1	30527859	30533698	id-317	High
chr5B_part1	32631570	32647251	id-318	High
chr5B_part1	32648291	32653957	id-319	High
chr5B_part1	131790571	131797205	id-320	High
chr5B_part1	230179513	230184579	id-321	High
chr5B_part1	437705135	437717371	id-322	High
chr5B_part1	437726204	437733820	id-323	High
chr5B_part2	23596499	23604083	id-324	High
chr5B_part2	40674704	40681043	id-325	High
chr5B_part2	54326325	54335423	id-326	High
chr5B_part2	72974656	72980816	id-327	High
chr5B_part2	96842267	96853812	id-328	High
chr5B_part2	118772316	118777928	id-329	High
chr5B_part2	150965971	150970997	id-330	High
chr5B_part2	230598502	230606926	id-331	High
chr5B_part2	231046090	231051214	id-332	High
chr5D_part1	26510728	26520716	id-333	High
chr5D_part1	70197522	70205422	id-334	High
chr5D_part1	188798783	188807473	id-335	High
chr5D_part1	256827987	256833512	id-336	High
chr5D_part1	421164376	421173938	id-337	High
chr5D_part2	45210923	45219241	id-338	High
chr5D_part2	62579896	62585815	id-339	High
chr5D_part2	70761455	70766496	id-340	High
chr6A_part1	2495156	2500685	id-341	High
chr6A_part1	3354675	3364333	id-342	High
chr6A_part1	4672129	4685958	id-343	High
chr6A_part1	11118882	11124581	id-344	High
chr6A_part1	11126176	11132924	id-345	High
chr6A_part1	11278228	11285166	id-346	High
chr6A_part1	13852640	13859580	id-347	High
chr6A_part1	13865114	13870186	id-348	High
chr6A_part1	20829477	20836125	id-349	High
chr6A_part1	23019538	23024690	id-350	High
chr6A_part1	27331384	27340240	id-351	High
chr6A_part1	100763213	100770893	id-352	High
chr6A_part1	100790418	100800581	id-353	High
chr6A_part1	170641137	170648068	id-354	High
chr6A_part1	193263459	193282341	id-355	High
chr6A_part1	198444752	198523234	id-356	Low
chr6A_part1	210476440	210483269	id-357	High
chr6A_part1	217261550	217269346	id-358	High
chr6A_part2	73672764	73681228	id-359	High
chr6A_part2	106562196	106569253	id-360	High
chr6A_part2	113123459	113131753	id-361	High
chr6A_part2	154148980	154157024	id-362	High
chr6A_part2	157943202	157955858	id-363	High
chr6B_part1	4467716	4472751	id-364	High
chr6B_part1	5305106	5310195	id-365	High
chr6B_part1	5930763	5937098	id-366	High
chr6B_part1	7115791	7123868	id-367	High
chr6B_part1	17675038	17682728	id-368	High
chr6B_part1	23093148	23098887	id-369	High
chr6B_part1	23100102	23132881	id-370	High
chr6B_part1	24886978	24892329	id-371	High
chr6B_part1	24897594	24915298	id-372	High
chr6B_part1	26494157	26501913	id-373	High
chr6B_part1	26840280	26845485	id-374	High
chr6B_part1	27351612	27359640	id-375	High
chr6B_part1	27916757	27924223	id-376	High
chr6B_part1	31851017	31860233	id-377	High
chr6B_part1	41247356	41252651	id-378	High
chr6B_part1	48684196	48689939	id-379	High
chr6B_part1	66907646	66920844	id-380	High
chr6B_part1	69749319	69755918	id-381	High
chr6B_part1	82155798	82168703	id-382	High
chr6B_part1	116619223	116625222	id-383	High
chr6B_part1	119311763	119319028	id-384	High
chr6B_part1	196573665	196579589	id-385	High
chr6B_part1	208173666	208185913	id-386	High
chr6B_part1	246053336	246060517	id-387	High
chr6B_part1	247003498	247015417	id-388	High
chr6B_part1	308594430	308600302	id-389	High
chr6B_part1	320923933	320930132	id-390	High
chr6B_part1	387172544	387178291	id-391	High
chr6B_part2	192370082	192377841	id-392	High
chr6B_part2	212632476	212647002	id-393	High
chr6B_part2	216928489	216940254	id-394	High
chr6B_part2	220140240	220149004	id-395	High
chr6B_part2	220159755	220169709	id-396	High
chr6B_part2	227466641	227474568	id-397	High
chr6B_part2	265550510	265557004	id-398	High
chr6D_part1	3475457	3485238	id-399	High
chr6D_part1	5695960	5702569	id-400	High
chr6D_part1	26300159	26307401	id-401	High
chr6D_part1	54913593	54918991	id-402	High
chr6D_part1	91900234	91908264	id-403	High
chr6D_part1	258348737	258354688	id-404	High
chr6D_part1	336070033	336075108	id-405	High
chr6D_part1	336076690	336082441	id-406	High
chr7A_part1	5775098	5780610	id-407	High
chr7A_part1	6142007	6150920	id-408	High
chr7A_part1	7071120	7077764	id-409	High
chr7A_part1	11433999	11440373	id-410	High
chr7A_part1	14475798	14481586	id-411	High
chr7A_part1	14499223	14508071	id-412	High
chr7A_part1	16788810	16796395	id-413	High
chr7A_part1	21836294	21845278	id-414	High
chr7A_part1	21846359	21872806	id-415	High
chr7A_part1	27991657	27997705	id-416	High
chr7A_part1	36511280	36521695	id-417	High
chr7A_part1	38696879	38711295	id-418	High
chr7A_part1	53865742	53878613	id-419	High
chr7A_part1	56014337	56020031	id-420	High
chr7A_part1	67002955	67010818	id-421	High
chr7A_part1	77146842	77151931	id-422	High
chr7A_part1	85732189	85742833	id-423	High
chr7A_part1	88944410	88950250	id-424	High
chr7A_part1	106652094	106657405	id-425	High
chr7A_part1	325823363	325829639	id-426	High
chr7A_part2	147528762	147536577	id-427	High
chr7A_part2	183490427	183495918	id-428	High
chr7A_part2	185018659	185037444	id-429	High
chr7A_part2	197094412	197103918	id-430	High
chr7A_part2	222033438	222039714	id-431	High
chr7A_part2	236665312	236674914	id-432	High
chr7A_part2	236691287	236701244	id-433	High
chr7A_part2	252966514	252983472	id-434	High
chr7A_part2	264265760	264273148	id-435	High
chr7A_part2	276545221	276558247	id-436	High
chr7A_part2	280688613	280693704	id-437	High
chr7B_part1	7332743	7340683	id-438	High
chr7B_part1	7510255	7515882	id-439	High
chr7B_part1	9696690	9705510	id-440	High
chr7B_part1	14171479	14176976	id-441	High
chr7B_part1	36849943	36859864	id-442	High
chr7B_part1	61160740	61166157	id-443	High
chr7B_part1	61174799	61180664	id-444	High
chr7B_part1	83774226	83780888	id-445	High
chr7B_part1	129563989	129573094	id-446	High
chr7B_part1	142547515	142555394	id-447	High
chr7B_part1	144212352	144217796	id-448	High
chr7B_part1	206269346	206275684	id-449	High
chr7B_part1	211400964	211407716	id-450	High
chr7B_part1	244691824	244700230	id-451	High
chr7B_part1	275436321	275442093	id-452	High
chr7B_part1	275453939	275466972	id-453	High
chr7B_part1	313032685	313039286	id-454	High
chr7B_part2	32806030	32811216	id-455	High
chr7B_part2	78403119	78408498	id-456	High
chr7B_part2	148564518	148572868	id-457	High
chr7B_part2	151282989	151288888	id-458	High
chr7B_part2	179124643	179138987	id-459	High
chr7B_part2	211605139	211611473	id-460	High
chr7B_part2	218563402	218570962	id-461	High
chr7B_part2	218571694	218578514	id-462	High
chr7B_part2	228930183	228935509	id-463	High
chr7B_part2	239847694	239854644	id-464	High
chr7B_part2	241240213	241250770	id-465	High
chr7B_part2	266189527	266194772	id-466	High
chr7B_part2	278309179	278314927	id-467	High
chr7B_part2	279929955	279941133	id-468	High
chr7B_part2	279947029	279954913	id-469	High
chr7B_part2	279959500	279967701	id-470	High
chr7B_part2	288141787	288148500	id-471	High
chr7B_part2	290049167	290056572	id-472	High
chr7B_part2	292305029	292318924	id-473	High
chr7B_part2	295079220	295085721	id-474	High
chr7B_part2	295086301	295096759	id-475	High
chr7B_part2	295572522	295581783	id-476	High
chr7B_part2	295582382	295594787	id-477	High
chr7D_part1	2248323	2261061	id-478	High
chr7D_part1	27307542	27313727	id-479	High
chr7D_part1	59221266	59230525	id-480	High
chr7D_part1	60544294	60549524	id-481	High
chr7D_part1	60571708	60577695	id-482	High
chr7D_part1	72130327	72136544	id-483	High
chr7D_part1	103955734	103963679	id-484	High
chr7D_part1	107740671	107746367	id-485	High
chr7D_part1	123673600	123678653	id-486	High
chr7D_part1	127816030	127824167	id-487	High
chr7D_part1	436457936	436465486	id-488	High
chr7D_part2	109928839	109938523	id-489	High
chr7D_part2	116917132	116923205	id-490	High
chr7D_part2	150420889	150431566	id-491	High
chr7D_part2	151593981	151610313	id-492	High
chr7D_part2	152962153	152968081	id-493	High
chr7D_part2	168643782	168649134	id-494	High
chr7D_part2	171521753	171540576	id-495	High
chr7D_part2	174366917	174384714	id-496	High
chr7D_part2	175475145	175485700	id-497	High
chrUn	23	9679	id-498	High
chrUn	19938	25386	id-499	High
chrUn	1479947	1486305	id-500	High
chrUn	9616171	9621312	id-501	High
chrUn	15326190	15338599	id-502	High
chrUn	16157408	16164868	id-503	High
chrUn	16754231	16765179	id-504	High
chrUn	17305303	17314507	id-505	High
chrUn	38128214	38137280	id-506	High
chrUn	41065580	41076924	id-507	High
chrUn	41110872	41116057	id-508	High
chrUn	46062206	46069936	id-509	High
chrUn	46070931	46076711	id-510	High
chrUn	51895305	51903712	id-511	High
chrUn	60481937	60491666	id-512	High
chrUn	60507367	60515281	id-513	High
chrUn	63258134	63266252	id-514	High
chrUn	63275141	63280569	id-515	High
chrUn	67098426	67103612	id-516	High
chrUn	67224985	67232565	id-517	High
chrUn	71508901	71519817	id-518	High
chrUn	75371727	75376798	id-519	High
chrUn	78840549	78846018	id-520	High
chrUn	79463328	79473665	id-521	High
chrUn	79564940	79571842	id-522	High
chrUn	79572508	79583139	id-523	High
chrUn	79617787	79628226	id-524	High
chrUn	79649746	79657816	id-525	High
chrUn	79666664	79672373	id-526	High
chrUn	79674230	79680058	id-527	High
chrUn	79680796	79686570	id-528	High
chrUn	82614298	82619466	id-529	High
chrUn	84581169	84586715	id-530	High
chrUn	84776462	84782071	id-531	High
chrUn	85130909	85138092	id-532	High
chrUn	86895828	86908566	id-533	High
chrUn	87663313	87676222	id-534	High
chrUn	87837392	87842552	id-535	High
chrUn	89000139	89005304	id-536	High
chrUn	90412583	90418408	id-537	High
chrUn	90473313	90478774	id-538	High
chrUn	90498743	90507141	id-539	High
chrUn	194668112	194673453	id-540	High
chrUn	223079233	223084979	id-541	High
chrUn	223088597	223095104	id-542	High
chrUn	228612302	228627580	id-543	High
chrUn	229275775	229283765	id-544	High
chrUn	234388631	234394251	id-545	High
chrUn	235534057	235540749	id-546	High
chrUn	235790383	235801328	id-547	High
chrUn	237176232	237185645	id-548	High
chrUn	238394589	238403407	id-549	High
chrUn	239285987	239291008	id-550	High
chrUn	239737353	239746306	id-551	High
chrUn	241843849	241856484	id-552	High
chrUn	260337975	260347133	id-553	High
chrUn	261261436	261270766	id-554	High
chrUn	261565974	261574293	id-555	High
chrUn	262401927	262407566	id-556	High
chrUn	262805833	262814738	id-557	High
chrUn	264388748	264395089	id-558	High
chrUn	264905714	264914092	id-559	High
chrUn	266530990	266539256	id-560	High
chrUn	268032741	268038081	id-561	High
chrUn	269912290	269918919	id-562	High
chrUn	271452983	271459015	id-563	High
chrUn	273915991	273921876	id-564	High
chrUn	274025181	274030775	id-565	High
chrUn	275305387	275312724	id-566	High
chrUn	277620217	277625427	id-567	High
chrUn	280862864	280868749	id-568	High
chrUn	281569481	281575816	id-569	High
chrUn	283157139	283163260	id-570	High
chrUn	284381072	284387348	id-571	High
chrUn	285640244	285645721	id-572	High
chrUn	286449181	286454658	id-573	High
chrUn	287831421	287836858	id-574	High
chrUn	289259071	289264371	id-575	High
chrUn	289430220	289435225	id-576	High
chrUn	289506645	289511781	id-577	High
chrUn	289869292	289874804	id-578	High
chrUn	290084493	290089701	id-579	High
chrUn	290843312	290848613	id-580	High
chrUn	306899324	306907299	id-581	High
chrUn	307387775	307393146	id-582	High
chrUn	475252325	480980293	id-583	Low
