# Supplementary material for: DAWN: a resource for yielding insights into the diversity among wheat genomes
Source: BMC Genomics. 2018 Dec 17;19:941. doi: 10.1186/s12864-018-5228-2 (PMC6296097; doi:10.1186/s12864-018-5228-2)
Supplement: Supplementary file 7 — ZIP file containing BED5 format files of high and low variant density regions. BED5 format file for each WGS accession. The score column (5th column) indicates if the feature (row) represents a region which has >2*SD above (High) or below (Low) the mean variant density. (ZIP 526 kb) [file 12864_2018_5228_MOESM7_ESM.zip]

Archive with 18 entries (17 files):
- variant_density_high_low/
- variant_density_high_low/ACBarrie.realigned.bam.vcf.w10000_s10000.bw.high_low.bed
- variant_density_high_low/Alsen.realigned.bam.vcf.w10000_s10000.bw.high_low.bed
- variant_density_high_low/Baxter.realigned.bam.vcf.w10000_s10000.bw.high_low.bed
- variant_density_high_low/Chara.realigned.bam.vcf.w10000_s10000.bw.high_low.bed
- variant_density_high_low/Drysdale.realigned.bam.vcf.w10000_s10000.bw.high_low.bed
- variant_density_high_low/Excalibur.realigned.bam.vcf.w10000_s10000.bw.high_low.bed
- variant_density_high_low/Gladius.realigned.bam.vcf.w10000_s10000.bw.high_low.bed
- variant_density_high_low/H45.realigned.bam.vcf.w10000_s10000.bw.high_low.bed
- variant_density_high_low/Kukri.realigned.bam.vcf.w10000_s10000.bw.high_low.bed
- variant_density_high_low/Pastor.realigned.bam.vcf.w10000_s10000.bw.high_low.bed
- variant_density_high_low/RAC875.realigned.bam.vcf.w10000_s10000.bw.high_low.bed
- variant_density_high_low/Volcanii.realigned.bam.vcf.w10000_s10000.bw.high_low.bed
- variant_density_high_low/Westonia.realigned.bam.vcf.w10000_s10000.bw.high_low.bed
- variant_density_high_low/Wyalkatchem.realigned.bam.vcf.w10000_s10000.bw.high_low.bed
- variant_density_high_low/Xiaoyan.realigned.bam.vcf.w10000_s10000.bw.high_low.bed
- variant_density_high_low/Yitpi.realigned.bam.vcf.w10000_s10000.bw.high_low.bed
- variant_density_high_low/CS.realigned.bam.vcf.w10000_s10000.bw.high_low.bed
