# Supplementary material for: DAWN: a resource for yielding insights into the diversity among wheat genomes
Source: BMC Genomics. 2018 Dec 17;19:941. doi: 10.1186/s12864-018-5228-2 (PMC6296097; doi:10.1186/s12864-018-5228-2)
Supplement: Supplementary file 7 — ZIP file containing BED5 format files of high and low variant density regions. BED5 format file for each WGS accession. The score column (5th column) indicates if the feature (row) represents a region which has >2*SD above (High) or below (Low) the mean variant density. (ZIP 526 kb) [file 12864_2018_5228_MOESM7_ESM.zip › variant_density_high_low/ACBarrie.realigned.bam.vcf.w10000_s10000.bw.high_low.bed]

chr1A_part1	2920000	3690000	id-1	High
chr1A_part1	3750000	4390000	id-2	High
chr1A_part1	4750000	5380000	id-3	High
chr1A_part1	5280000	5990000	id-4	Low
chr1A_part1	8280000	8980000	id-5	High
chr1A_part1	10570000	11400000	id-6	High
chr1A_part1	12080000	12610000	id-7	High
chr1A_part1	16990000	18790000	id-8	High
chr1A_part1	20820000	22390000	id-9	High
chr1A_part1	22590000	23360000	id-10	High
chr1A_part1	24070000	24590000	id-11	High
chr1A_part1	25020000	26400000	id-12	High
chr1A_part1	26800000	27640000	id-13	High
chr1A_part1	28350000	29700000	id-14	High
chr1A_part1	30070000	33410000	id-15	High
chr1A_part1	37610000	38540000	id-16	High
chr1A_part1	38590000	41760000	id-17	High
chr1A_part1	42000000	46570000	id-18	High
chr1A_part1	49290000	52070000	id-19	High
chr1A_part1	52140000	52760000	id-20	High
chr1A_part1	52810000	53910000	id-21	High
chr1A_part1	293700000	297880000	id-22	High
chr1A_part1	301190000	304520000	id-23	High
chr1A_part1	304600000	324000000	id-24	High
chr1A_part1	324050000	332260000	id-25	High
chr1A_part1	332310000	341390000	id-26	High
chr1A_part1	351850000	361540000	id-27	High
chr1A_part1	361590000	372990000	id-28	High
chr1A_part1	373250000	382110000	id-29	High
chr1A_part1	382190000	383080000	id-30	High
chr1A_part1	383080000	384150000	id-31	Low
chr1A_part1	384160000	389870000	id-32	High
chr1A_part1	393460000	414930000	id-33	High
chr1A_part1	414980000	420920000	id-34	High
chr1A_part1	421170000	422050000	id-35	Low
chr1A_part1	422050000	429020000	id-36	High
chr1A_part1	432520000	437290000	id-37	High
chr1A_part1	437370000	439210000	id-38	High
chr1A_part1	439260000	445620000	id-39	High
chr1A_part1	445990000	446600000	id-40	High
chr1A_part1	458510000	460100000	id-41	High
chr1A_part1	462330000	465570000	id-42	High
chr1A_part2	160000	6250000	id-43	High
chr1A_part2	6630000	11920000	id-44	High
chr1A_part2	12470000	13030000	id-45	High
chr1A_part2	16150000	16680000	id-46	High
chr1A_part2	17270000	18020000	id-47	High
chr1A_part2	22150000	23400000	id-48	High
chr1A_part2	25720000	26500000	id-49	High
chr1A_part2	28620000	29190000	id-50	High
chr1A_part2	29660000	32480000	id-51	High
chr1A_part2	32680000	34460000	id-52	High
chr1A_part2	36230000	36990000	id-53	High
chr1A_part2	37040000	41410000	id-54	High
chr1A_part2	42320000	43470000	id-55	High
chr1A_part2	43480000	44010000	id-56	Low
chr1A_part2	43930000	44780000	id-57	High
chr1A_part2	44830000	49120000	id-58	High
chr1A_part2	49390000	51190000	id-59	High
chr1A_part2	51540000	52040000	id-60	High
chr1A_part2	54200000	54940000	id-61	High
chr1A_part2	55520000	56500000	id-62	High
chr1A_part2	57900000	60070000	id-63	High
chr1A_part2	60120000	60700000	id-64	High
chr1A_part2	60760000	61550000	id-65	High
chr1A_part2	63020000	65210000	id-66	High
chr1A_part2	65260000	67030000	id-67	High
chr1A_part2	67090000	73520000	id-68	High
chr1A_part2	73600000	74750000	id-69	High
chr1A_part2	75990000	77020000	id-70	High
chr1A_part2	78110000	78830000	id-71	High
chr1A_part2	79840000	81220000	id-72	High
chr1A_part2	81540000	82040000	id-73	High
chr1A_part2	82560000	83670000	id-74	High
chr1A_part2	83750000	86890000	id-75	High
chr1A_part2	89730000	90700000	id-76	High
chr1A_part2	91540000	92110000	id-77	High
chr1A_part2	92710000	93890000	id-78	High
chr1A_part2	93940000	95120000	id-79	High
chr1A_part2	95170000	95930000	id-80	High
chr1A_part2	96640000	98180000	id-81	High
chr1A_part2	99270000	99810000	id-82	High
chr1A_part2	99960000	103190000	id-83	High
chr1A_part2	103270000	104280000	id-84	High
chr1A_part2	106470000	107270000	id-85	High
chr1A_part2	107450000	108980000	id-86	High
chr1A_part2	109590000	112230000	id-87	High
chr1A_part2	112280000	112810000	id-88	High
chr1A_part2	113050000	113620000	id-89	High
chr1A_part2	113570000	114120000	id-90	Low
chr1A_part2	114120000	115130000	id-91	High
chr1A_part2	116360000	116860000	id-92	High
chr1A_part2	116920000	117510000	id-93	High
chr1A_part2	117940000	121170000	id-94	High
chr1A_part2	121220000	121790000	id-95	High
chr1A_part2	121850000	122770000	id-96	High
chr1B_part1	3040000	3580000	id-97	High
chr1B_part1	4440000	5360000	id-98	High
chr1B_part1	6040000	6880000	id-99	High
chr1B_part1	7840000	8420000	id-100	High
chr1B_part1	11110000	11900000	id-101	High
chr1B_part1	12100000	12630000	id-102	High
chr1B_part1	13420000	14550000	id-103	High
chr1B_part1	15820000	16610000	id-104	High
chr1B_part1	18670000	19370000	id-105	High
chr1B_part1	21700000	22200000	id-106	High
chr1B_part1	24510000	25120000	id-107	High
chr1B_part1	25240000	27370000	id-108	High
chr1B_part1	29000000	29520000	id-109	High
chr1B_part1	31810000	32620000	id-110	High
chr1B_part1	34980000	36120000	id-111	High
chr1B_part1	36250000	36860000	id-112	High
chr1B_part1	36910000	38160000	id-113	High
chr1B_part1	38220000	38930000	id-114	High
chr1B_part1	41420000	42650000	id-115	High
chr1B_part1	42750000	44710000	id-116	High
chr1B_part1	44800000	45430000	id-117	High
chr1B_part1	45710000	47220000	id-118	High
chr1B_part1	47650000	48210000	id-119	Low
chr1B_part1	48690000	49440000	id-120	High
chr1B_part1	49550000	51150000	id-121	High
chr1B_part1	51540000	57440000	id-122	High
chr1B_part1	58120000	59500000	id-123	High
chr1B_part1	60250000	60970000	id-124	High
chr1B_part1	61040000	62030000	id-125	High
chr1B_part1	62410000	64030000	id-126	High
chr1B_part1	64080000	67280000	id-127	High
chr1B_part1	67330000	71220000	id-128	High
chr1B_part1	71290000	73300000	id-129	High
chr1B_part1	73370000	80630000	id-130	High
chr1B_part1	80730000	84040000	id-131	High
chr1B_part1	84260000	90540000	id-132	High
chr1B_part1	100230000	106690000	id-133	High
chr1B_part1	106740000	113130000	id-134	High
chr1B_part1	113500000	117790000	id-135	High
chr1B_part1	117840000	118700000	id-136	High
chr1B_part1	118760000	122380000	id-137	High
chr1B_part1	122390000	122950000	id-138	Low
chr1B_part1	123300000	123980000	id-139	High
chr1B_part1	123990000	129480000	id-140	Low
chr1B_part1	129480000	130030000	id-141	High
chr1B_part1	130340000	131470000	id-142	High
chr1B_part1	131780000	135370000	id-143	High
chr1B_part1	135570000	136920000	id-144	High
chr1B_part1	158540000	159500000	id-145	High
chr1B_part1	162420000	165260000	id-146	High
chr1B_part1	165410000	167950000	id-147	High
chr1B_part1	168000000	171130000	id-148	High
chr1B_part1	297190000	301290000	id-149	High
chr1B_part1	302120000	305040000	id-150	High
chr1B_part1	307620000	308150000	id-151	Low
chr1B_part1	308210000	309160000	id-152	Low
chr1B_part1	309110000	312370000	id-153	High
chr1B_part1	312440000	313690000	id-154	High
chr1B_part1	313740000	314760000	id-155	High
chr1B_part1	315560000	316700000	id-156	Low
chr1B_part1	317870000	322380000	id-157	Low
chr1B_part1	322350000	323300000	id-158	High
chr1B_part1	323620000	328440000	id-159	High
chr1B_part1	328940000	329980000	id-160	High
chr1B_part1	330360000	336280000	id-161	High
chr1B_part1	336350000	337250000	id-162	High
chr1B_part1	337420000	338370000	id-163	High
chr1B_part1	338420000	344050000	id-164	High
chr1B_part1	363650000	367840000	id-165	High
chr1B_part1	368400000	372410000	id-166	High
chr1B_part1	372640000	374390000	id-167	High
chr1B_part1	374450000	382390000	id-168	High
chr1B_part1	382510000	383390000	id-169	High
chr1B_part1	383440000	387640000	id-170	High
chr1B_part1	387690000	391470000	id-171	High
chr1B_part1	391550000	394190000	id-172	High
chr1B_part1	394350000	396010000	id-173	High
chr1B_part1	397990000	403190000	id-174	High
chr1B_part1	406420000	409680000	id-175	High
chr1B_part1	410670000	418270000	id-176	High
chr1B_part1	418340000	421000000	id-177	High
chr1B_part1	429920000	436070000	id-178	High
chr1B_part1	436150000	438720000	id-179	High
chr1B_part2	10000	880000	id-180	High
chr1B_part2	3900000	12910000	id-181	High
chr1B_part2	18970000	23970000	id-182	High
chr1B_part2	24060000	24860000	id-183	High
chr1B_part2	41940000	42680000	id-184	High
chr1B_part2	42730000	49250000	id-185	High
chr1B_part2	49340000	52540000	id-186	High
chr1B_part2	53320000	59930000	id-187	High
chr1B_part2	65350000	66930000	id-188	High
chr1B_part2	73960000	74480000	id-189	High
chr1B_part2	74660000	78070000	id-190	High
chr1B_part2	78120000	80100000	id-191	High
chr1B_part2	82060000	83290000	id-192	High
chr1B_part2	84110000	87470000	id-193	High
chr1B_part2	87520000	89680000	id-194	High
chr1B_part2	89680000	90490000	id-195	Low
chr1B_part2	90490000	91770000	id-196	High
chr1B_part2	92230000	93040000	id-197	High
chr1B_part2	94110000	98050000	id-198	High
chr1B_part2	103850000	104370000	id-199	High
chr1B_part2	105390000	113220000	id-200	High
chr1B_part2	114230000	116340000	id-201	High
chr1B_part2	117110000	117780000	id-202	High
chr1B_part2	118520000	120550000	id-203	High
chr1B_part2	121240000	123100000	id-204	High
chr1B_part2	123440000	125160000	id-205	High
chr1B_part2	125410000	126290000	id-206	High
chr1B_part2	126920000	127470000	id-207	High
chr1B_part2	127530000	128520000	id-208	High
chr1B_part2	129210000	131640000	id-209	High
chr1B_part2	131710000	135060000	id-210	High
chr1B_part2	135140000	137220000	id-211	High
chr1B_part2	137270000	139320000	id-212	High
chr1B_part2	144860000	146370000	id-213	High
chr1B_part2	149420000	150450000	id-214	High
chr1B_part2	150980000	153550000	id-215	High
chr1B_part2	154120000	157120000	id-216	High
chr1B_part2	175450000	177560000	id-217	High
chr1B_part2	178020000	178860000	id-218	High
chr1B_part2	178910000	179450000	id-219	High
chr1B_part2	179860000	184740000	id-220	High
chr1B_part2	184850000	185370000	id-221	High
chr1B_part2	188060000	189000000	id-222	High
chr1B_part2	189260000	189780000	id-223	High
chr1B_part2	189880000	193290000	id-224	High
chr1B_part2	193650000	194150000	id-225	High
chr1B_part2	196640000	197180000	id-226	Low
chr1B_part2	197190000	197760000	id-227	High
chr1B_part2	198000000	198680000	id-228	High
chr1B_part2	201700000	203490000	id-229	High
chr1B_part2	206690000	207380000	id-230	High
chr1B_part2	208340000	209730000	id-231	High
chr1B_part2	210060000	210960000	id-232	High
chr1B_part2	211460000	212550000	id-233	Low
chr1B_part2	212550000	213240000	id-234	High
chr1B_part2	213910000	214600000	id-235	High
chr1B_part2	215800000	217970000	id-236	High
chr1B_part2	222400000	222920000	id-237	High
chr1B_part2	223150000	224370000	id-238	High
chr1B_part2	229930000	230740000	id-239	High
chr1B_part2	230980000	231850000	id-240	High
chr1B_part2	236080000	237560000	id-241	High
chr1B_part2	240630000	241780000	id-242	High
chr1B_part2	247960000	248720000	id-243	High
chr1B_part2	248790000	249970000	id-244	High
chr1D_part1	70000	910000	id-245	High
chr1D_part1	870000	1830000	id-246	Low
chr1D_part1	3110000	7520000	id-247	High
chr1D_part1	7590000	8470000	id-248	High
chr1D_part1	10110000	11180000	id-249	High
chr1D_part1	12490000	13120000	id-250	High
chr1D_part1	15000000	15790000	id-251	High
chr1D_part1	16010000	19200000	id-252	High
chr1D_part1	19680000	22530000	id-253	High
chr1D_part1	24740000	25250000	id-254	High
chr1D_part1	28470000	29040000	id-255	High
chr1D_part1	29340000	30690000	id-256	High
chr1D_part1	31440000	32470000	id-257	Low
chr1D_part1	33400000	34100000	id-258	High
chr1D_part1	34170000	34720000	id-259	High
chr1D_part1	34790000	35680000	id-260	High
chr1D_part1	36110000	36740000	id-261	High
chr1D_part1	44560000	45210000	id-262	High
chr1D_part1	45840000	46520000	id-263	High
chr1D_part1	48640000	49250000	id-264	High
chr1D_part1	49880000	52030000	id-265	High
chr1D_part1	52820000	53760000	id-266	High
chr1D_part1	53840000	57090000	id-267	High
chr1D_part1	57610000	58270000	id-268	High
chr1D_part1	60240000	60760000	id-269	High
chr1D_part1	60810000	61330000	id-270	High
chr1D_part1	64990000	65530000	id-271	High
chr1D_part1	67290000	68040000	id-272	High
chr1D_part1	70640000	71190000	id-273	High
chr1D_part1	72060000	72610000	id-274	High
chr1D_part1	76880000	77400000	id-275	High
chr1D_part1	80510000	81010000	id-276	High
chr1D_part1	83680000	84250000	id-277	High
chr1D_part1	86070000	86790000	id-278	High
chr1D_part1	92860000	93840000	id-279	High
chr1D_part1	97540000	98260000	id-280	High
chr1D_part1	104010000	104730000	id-281	High
chr1D_part1	105450000	106100000	id-282	High
chr1D_part1	108340000	109170000	id-283	High
chr1D_part1	114220000	115460000	id-284	High
chr1D_part1	117290000	118040000	id-285	High
chr1D_part1	118920000	119490000	id-286	High
chr1D_part1	120520000	121050000	id-287	High
chr1D_part1	121110000	121820000	id-288	High
chr1D_part1	122620000	123120000	id-289	High
chr1D_part1	128950000	129600000	id-290	High
chr1D_part1	132130000	132870000	id-291	High
chr1D_part1	134780000	135740000	id-292	High
chr1D_part1	136110000	136610000	id-293	High
chr1D_part1	137490000	138070000	id-294	High
chr1D_part1	147240000	148200000	id-295	High
chr1D_part1	151340000	151940000	id-296	High
chr1D_part1	152600000	153140000	id-297	High
chr1D_part1	156660000	157170000	id-298	High
chr1D_part1	159250000	159870000	id-299	High
chr1D_part1	160340000	161000000	id-300	High
chr1D_part1	164780000	165480000	id-301	High
chr1D_part1	165550000	166090000	id-302	High
chr1D_part1	167020000	167740000	id-303	High
chr1D_part1	168130000	169170000	id-304	High
chr1D_part1	169180000	172270000	id-305	Low
chr1D_part1	176800000	177340000	id-306	High
chr1D_part1	177950000	179280000	id-307	High
chr1D_part1	179370000	180640000	id-308	High
chr1D_part1	180700000	181590000	id-309	High
chr1D_part1	185170000	186380000	id-310	High
chr1D_part1	187090000	187660000	id-311	High
chr1D_part1	196220000	196800000	id-312	High
chr1D_part1	200940000	201980000	id-313	High
chr1D_part1	204790000	205650000	id-314	High
chr1D_part1	206910000	208070000	id-315	High
chr1D_part1	208280000	208790000	id-316	High
chr1D_part1	209860000	211310000	id-317	High
chr1D_part1	211390000	212140000	id-318	High
chr1D_part1	213290000	213970000	id-319	High
chr1D_part1	214390000	214910000	id-320	High
chr1D_part1	216450000	217040000	id-321	High
chr1D_part1	217600000	218190000	id-322	High
chr1D_part1	220610000	221330000	id-323	High
chr1D_part1	225440000	226260000	id-324	High
chr1D_part1	229680000	230230000	id-325	High
chr1D_part1	232490000	233070000	id-326	High
chr1D_part1	234800000	235440000	id-327	High
chr1D_part1	242700000	243400000	id-328	High
chr1D_part1	243970000	244560000	id-329	High
chr1D_part1	244690000	245290000	id-330	High
chr1D_part1	252040000	253490000	id-331	High
chr1D_part1	254350000	255000000	id-332	High
chr1D_part1	255060000	255840000	id-333	High
chr1D_part1	262390000	263090000	id-334	High
chr1D_part1	264570000	265740000	id-335	High
chr1D_part1	266010000	266700000	id-336	High
chr1D_part1	271220000	271990000	id-337	High
chr1D_part1	272040000	272630000	id-338	High
chr1D_part1	274040000	274610000	id-339	High
chr1D_part1	275590000	276420000	id-340	High
chr1D_part1	276820000	277350000	id-341	High
chr1D_part1	280580000	281260000	id-342	High
chr1D_part1	281940000	282440000	id-343	High
chr1D_part1	284570000	285120000	id-344	High
chr1D_part1	286920000	287820000	id-345	High
chr1D_part1	288310000	288960000	id-346	High
chr1D_part1	290150000	290890000	id-347	High
chr1D_part1	298840000	299370000	id-348	High
chr1D_part1	303830000	304360000	id-349	High
chr1D_part1	304790000	305400000	id-350	High
chr1D_part1	305450000	306470000	id-351	High
chr1D_part1	307260000	307850000	id-352	High
chr1D_part1	309920000	310660000	id-353	High
chr1D_part1	313030000	313670000	id-354	High
chr1D_part1	315060000	315620000	id-355	High
chr1D_part1	317430000	317930000	id-356	High
chr1D_part1	318710000	319670000	id-357	High
chr1D_part1	322460000	323270000	id-358	High
chr1D_part1	327420000	328030000	id-359	High
chr1D_part1	331230000	332010000	id-360	High
chr1D_part1	333110000	333840000	id-361	High
chr1D_part1	335530000	336030000	id-362	High
chr1D_part1	341720000	342440000	id-363	High
chr1D_part1	345180000	345750000	id-364	High
chr1D_part1	345820000	347210000	id-365	High
chr1D_part1	348830000	349720000	id-366	High
chr1D_part1	349770000	350320000	id-367	High
chr1D_part1	351330000	351970000	id-368	High
chr1D_part1	357820000	358330000	id-369	High
chr1D_part1	358890000	359530000	id-370	High
chr1D_part1	361030000	362080000	id-371	High
chr1D_part1	367360000	368810000	id-372	High
chr1D_part1	373350000	374070000	id-373	High
chr1D_part1	374140000	375660000	id-374	High
chr1D_part1	375840000	376400000	id-375	High
chr1D_part1	378820000	379750000	id-376	High
chr1D_part1	379900000	380450000	id-377	High
chr1D_part1	383250000	384260000	id-378	High
chr1D_part1	388880000	389530000	id-379	High
chr1D_part1	390010000	390690000	id-380	High
chr1D_part1	390820000	391560000	id-381	High
chr1D_part1	392450000	393320000	id-382	High
chr1D_part1	396120000	396760000	id-383	High
chr1D_part1	400990000	401610000	id-384	High
chr1D_part1	407370000	407980000	id-385	High
chr1D_part1	408330000	409110000	id-386	High
chr1D_part1	409160000	411450000	id-387	High
chr1D_part1	411680000	412300000	id-388	High
chr1D_part1	412440000	413420000	id-389	High
chr1D_part1	414120000	414780000	id-390	High
chr1D_part1	415050000	415650000	id-391	High
chr1D_part1	415700000	416790000	id-392	High
chr1D_part1	418270000	418820000	id-393	High
chr1D_part1	420500000	421240000	id-394	High
chr1D_part1	421830000	422330000	id-395	High
chr1D_part1	422680000	423510000	id-396	High
chr1D_part1	424260000	424760000	id-397	High
chr1D_part1	425030000	425540000	id-398	High
chr1D_part1	426870000	427500000	id-399	High
chr1D_part1	427590000	428200000	id-400	High
chr1D_part1	434380000	435110000	id-401	Low
chr1D_part1	435040000	436250000	id-402	High
chr1D_part1	436340000	436990000	id-403	High
chr1D_part1	439400000	439900000	id-404	High
chr1D_part2	0	43273582	id-405	High
chr2A_part1	1100000	1690000	id-406	High
chr2A_part1	2620000	3370000	id-407	High
chr2A_part1	3440000	4520000	id-408	High
chr2A_part1	4570000	5320000	id-409	High
chr2A_part1	5590000	7430000	id-410	High
chr2A_part1	7510000	8190000	id-411	High
chr2A_part1	21420000	21930000	id-412	High
chr2A_part1	21990000	22630000	id-413	High
chr2A_part1	26380000	27140000	id-414	High
chr2A_part1	27500000	28330000	id-415	High
chr2A_part1	29080000	30580000	id-416	High
chr2A_part1	31160000	31690000	id-417	High
chr2A_part1	40930000	41480000	id-418	High
chr2A_part1	43370000	45130000	id-419	High
chr2A_part1	46410000	46910000	id-420	Low
chr2A_part1	50420000	51020000	id-421	High
chr2A_part1	58320000	60250000	id-422	High
chr2A_part1	60710000	61390000	id-423	High
chr2A_part1	65470000	71220000	id-424	High
chr2A_part1	71700000	72740000	id-425	High
chr2A_part1	73150000	74100000	id-426	High
chr2A_part1	77310000	78560000	id-427	High
chr2A_part1	79170000	80480000	id-428	High
chr2A_part1	82020000	83210000	id-429	High
chr2A_part1	83580000	85140000	id-430	High
chr2A_part1	85810000	87890000	id-431	High
chr2A_part1	90750000	104720000	id-432	High
chr2A_part1	104780000	106390000	id-433	High
chr2A_part1	114860000	115760000	id-434	High
chr2A_part1	116000000	117190000	id-435	High
chr2A_part1	118220000	127040000	id-436	High
chr2A_part1	127090000	129750000	id-437	High
chr2A_part1	129810000	131520000	id-438	High
chr2A_part1	131570000	133390000	id-439	High
chr2A_part1	133440000	134990000	id-440	High
chr2A_part1	135070000	139510000	id-441	High
chr2A_part1	139480000	140360000	id-442	Low
chr2A_part1	140360000	143630000	id-443	High
chr2A_part1	143680000	144940000	id-444	High
chr2A_part1	146950000	156370000	id-445	High
chr2A_part1	165230000	166090000	id-446	High
chr2A_part1	178100000	184590000	id-447	High
chr2A_part1	184640000	197230000	id-448	High
chr2A_part1	197670000	203770000	id-449	High
chr2A_part1	203820000	204770000	id-450	High
chr2A_part1	204820000	207080000	id-451	High
chr2A_part1	207480000	231550000	id-452	High
chr2A_part1	231600000	252830000	id-453	High
chr2A_part1	252990000	254980000	id-454	High
chr2A_part1	255040000	262650000	id-455	High
chr2A_part1	262650000	264110000	id-456	Low
chr2A_part1	264120000	269950000	id-457	High
chr2A_part1	270000000	278090000	id-458	High
chr2A_part1	278160000	279430000	id-459	High
chr2A_part1	279480000	289680000	id-460	High
chr2A_part1	289730000	299340000	id-461	High
chr2A_part1	299450000	322230000	id-462	High
chr2A_part1	322290000	326400000	id-463	High
chr2A_part1	328740000	329300000	id-464	High
chr2A_part1	329360000	335430000	id-465	High
chr2A_part1	335490000	339390000	id-466	High
chr2A_part1	341810000	356220000	id-467	High
chr2A_part1	356270000	362920000	id-468	High
chr2A_part1	362920000	363570000	id-469	Low
chr2A_part1	363580000	377940000	id-470	High
chr2A_part1	378130000	394720000	id-471	High
chr2A_part1	395410000	398360000	id-472	High
chr2A_part1	398420000	401180000	id-473	High
chr2A_part1	401230000	401750000	id-474	High
chr2A_part1	401970000	402890000	id-475	High
chr2A_part1	403190000	403870000	id-476	High
chr2A_part1	404330000	404830000	id-477	High
chr2A_part1	404880000	406930000	id-478	High
chr2A_part1	407140000	429580000	id-479	High
chr2A_part1	429640000	447530000	id-480	High
chr2A_part1	447590000	458270000	id-481	High
chr2A_part1	458400000	459090000	id-482	High
chr2A_part1	459140000	462210000	id-483	High
chr2A_part2	0	26550000	id-484	High
chr2A_part2	35220000	43640000	id-485	High
chr2A_part2	43640000	44230000	id-486	Low
chr2A_part2	44190000	62800000	id-487	High
chr2A_part2	62910000	64630000	id-488	High
chr2A_part2	64680000	65280000	id-489	High
chr2A_part2	65330000	66910000	id-490	High
chr2A_part2	66960000	67730000	id-491	High
chr2A_part2	67780000	68400000	id-492	High
chr2A_part2	68460000	69170000	id-493	High
chr2A_part2	70570000	71090000	id-494	High
chr2A_part2	71560000	80860000	id-495	High
chr2A_part2	92520000	102130000	id-496	High
chr2A_part2	140100000	140770000	id-497	High
chr2A_part2	148900000	149590000	id-498	High
chr2A_part2	155250000	157400000	id-499	High
chr2A_part2	175320000	179820000	id-500	High
chr2A_part2	192830000	193350000	id-501	High
chr2A_part2	212380000	214730000	id-502	High
chr2A_part2	230910000	232320000	id-503	High
chr2A_part2	232370000	233170000	id-504	High
chr2A_part2	234470000	236050000	id-505	High
chr2A_part2	237470000	238000000	id-506	High
chr2A_part2	240560000	242950000	id-507	High
chr2A_part2	243130000	243630000	id-508	High
chr2A_part2	245240000	247500000	id-509	High
chr2A_part2	248580000	250360000	id-510	High
chr2A_part2	252820000	253690000	id-511	High
chr2A_part2	253740000	259230000	id-512	High
chr2A_part2	270580000	272020000	id-513	High
chr2A_part2	272080000	272680000	id-514	High
chr2A_part2	276540000	277330000	id-515	High
chr2A_part2	277850000	279670000	id-516	High
chr2A_part2	279740000	282780000	id-517	High
chr2A_part2	282840000	284320000	id-518	High
chr2A_part2	284370000	285330000	id-519	High
chr2A_part2	286020000	288900000	id-520	High
chr2A_part2	288990000	290890000	id-521	High
chr2A_part2	291730000	293480000	id-522	High
chr2A_part2	293540000	294180000	id-523	High
chr2A_part2	294430000	296580000	id-524	High
chr2A_part2	299260000	299770000	id-525	Low
chr2A_part2	300030000	300590000	id-526	High
chr2A_part2	305560000	307280000	id-527	High
chr2A_part2	307530000	308190000	id-528	High
chr2A_part2	308540000	309520000	id-529	High
chr2A_part2	309830000	310710000	id-530	High
chr2A_part2	310790000	311360000	id-531	High
chr2A_part2	311490000	313400000	id-532	High
chr2A_part2	314180000	314680000	id-533	Low
chr2B_part1	300000	910000	id-534	High
chr2B_part1	12160000	13000000	id-535	High
chr2B_part1	13050000	14420000	id-536	High
chr2B_part1	14520000	15670000	id-537	High
chr2B_part1	19470000	22990000	id-538	Low
chr2B_part1	24750000	25290000	id-539	High
chr2B_part1	25730000	26600000	id-540	High
chr2B_part1	26990000	27590000	id-541	High
chr2B_part1	27890000	28770000	id-542	High
chr2B_part1	29370000	30910000	id-543	High
chr2B_part1	30980000	31490000	id-544	High
chr2B_part1	65370000	65880000	id-545	High
chr2B_part1	78110000	79310000	id-546	High
chr2B_part1	90350000	90860000	id-547	High
chr2B_part1	91420000	93800000	id-548	High
chr2B_part1	93880000	99410000	id-549	High
chr2B_part1	99940000	103930000	id-550	High
chr2B_part1	104060000	105480000	id-551	High
chr2B_part1	105540000	106620000	id-552	High
chr2B_part1	106710000	108550000	id-553	High
chr2B_part1	109200000	109750000	id-554	Low
chr2B_part1	109860000	111150000	id-555	High
chr2B_part1	118060000	119630000	id-556	High
chr2B_part1	121690000	123100000	id-557	High
chr2B_part1	123470000	126160000	id-558	Low
chr2B_part1	126270000	128250000	id-559	Low
chr2B_part1	128260000	132530000	id-560	High
chr2B_part1	132580000	133590000	id-561	High
chr2B_part1	134700000	136560000	id-562	High
chr2B_part1	136610000	137280000	id-563	High
chr2B_part1	137330000	138560000	id-564	High
chr2B_part1	138610000	140260000	id-565	High
chr2B_part1	140740000	141390000	id-566	High
chr2B_part1	141950000	143620000	id-567	High
chr2B_part1	143670000	146990000	id-568	High
chr2B_part1	152180000	152700000	id-569	High
chr2B_part1	153230000	153910000	id-570	High
chr2B_part1	154660000	156240000	id-571	High
chr2B_part1	157030000	158370000	id-572	High
chr2B_part1	159560000	160710000	id-573	High
chr2B_part1	162930000	165290000	id-574	High
chr2B_part1	166300000	168120000	id-575	High
chr2B_part1	174790000	176420000	id-576	High
chr2B_part1	176490000	183430000	id-577	High
chr2B_part1	183480000	186010000	id-578	High
chr2B_part1	186360000	188880000	id-579	High
chr2B_part1	190040000	193780000	id-580	High
chr2B_part1	193900000	195000000	id-581	High
chr2B_part1	195360000	202960000	id-582	High
chr2B_part1	202940000	205250000	id-583	Low
chr2B_part1	206090000	219630000	id-584	High
chr2B_part1	219630000	220320000	id-585	Low
chr2B_part1	220320000	222950000	id-586	High
chr2B_part1	223060000	229000000	id-587	High
chr2B_part1	229000000	229730000	id-588	Low
chr2B_part1	229740000	232280000	id-589	High
chr2B_part1	234090000	236390000	id-590	High
chr2B_part1	236520000	238700000	id-591	High
chr2B_part1	238860000	247700000	id-592	High
chr2B_part1	247780000	259400000	id-593	High
chr2B_part1	259460000	273880000	id-594	High
chr2B_part1	274010000	283140000	id-595	High
chr2B_part1	283410000	294230000	id-596	High
chr2B_part1	294290000	334180000	id-597	High
chr2B_part1	334290000	334930000	id-598	Low
chr2B_part1	334930000	340870000	id-599	High
chr2B_part1	340930000	345820000	id-600	High
chr2B_part1	345820000	346490000	id-601	Low
chr2B_part1	350200000	370600000	id-602	High
chr2B_part1	370650000	384090000	id-603	High
chr2B_part1	384150000	389570000	id-604	High
chr2B_part1	389640000	392630000	id-605	High
chr2B_part1	392680000	400510000	id-606	High
chr2B_part1	400560000	407380000	id-607	High
chr2B_part1	407500000	413090000	id-608	High
chr2B_part1	413780000	414830000	id-609	High
chr2B_part1	414890000	449170000	id-610	High
chr2B_part1	449220000	451990000	id-611	High
chr2B_part2	10000	1490000	id-612	High
chr2B_part2	1600000	5760000	id-613	High
chr2B_part2	5870000	6830000	id-614	High
chr2B_part2	6970000	14650000	id-615	High
chr2B_part2	21220000	23280000	id-616	High
chr2B_part2	23760000	25240000	id-617	High
chr2B_part2	27690000	31110000	id-618	High
chr2B_part2	31160000	32100000	id-619	High
chr2B_part2	32210000	33750000	id-620	High
chr2B_part2	36140000	39580000	id-621	High
chr2B_part2	39730000	41670000	id-622	High
chr2B_part2	57680000	60050000	id-623	High
chr2B_part2	64000000	64840000	id-624	High
chr2B_part2	65510000	68710000	id-625	High
chr2B_part2	68870000	69650000	id-626	High
chr2B_part2	69740000	71110000	id-627	High
chr2B_part2	71160000	73360000	id-628	High
chr2B_part2	77910000	78890000	id-629	High
chr2B_part2	86130000	90710000	id-630	High
chr2B_part2	91400000	92290000	id-631	High
chr2B_part2	92530000	93430000	id-632	High
chr2B_part2	93520000	94700000	id-633	High
chr2B_part2	100350000	102690000	id-634	High
chr2B_part2	106620000	111700000	id-635	High
chr2B_part2	119090000	119630000	id-636	High
chr2B_part2	119680000	120740000	id-637	High
chr2B_part2	120710000	121410000	id-638	Low
chr2B_part2	121850000	122880000	id-639	High
chr2B_part2	124860000	125940000	id-640	High
chr2B_part2	126060000	131630000	id-641	High
chr2B_part2	131720000	145800000	id-642	High
chr2B_part2	147450000	148720000	id-643	High
chr2B_part2	155930000	157050000	id-644	High
chr2B_part2	157100000	159040000	id-645	High
chr2B_part2	159100000	160710000	id-646	High
chr2B_part2	161140000	165430000	id-647	High
chr2B_part2	165950000	167260000	id-648	High
chr2B_part2	169700000	170360000	id-649	High
chr2B_part2	178800000	179490000	id-650	High
chr2B_part2	179730000	180930000	id-651	Low
chr2B_part2	181360000	183260000	id-652	High
chr2B_part2	185720000	190950000	id-653	High
chr2B_part2	194150000	195140000	id-654	High
chr2B_part2	199190000	201430000	id-655	High
chr2B_part2	201490000	202190000	id-656	High
chr2B_part2	202280000	203050000	id-657	High
chr2B_part2	203110000	203710000	id-658	High
chr2B_part2	204960000	207490000	id-659	High
chr2B_part2	207500000	208200000	id-660	Low
chr2B_part2	208200000	209380000	id-661	High
chr2B_part2	209430000	211720000	id-662	High
chr2B_part2	220440000	223470000	id-663	High
chr2B_part2	223520000	225410000	id-664	High
chr2B_part2	228910000	229850000	id-665	High
chr2B_part2	229860000	230390000	id-666	Low
chr2B_part2	230580000	232120000	id-667	Low
chr2B_part2	232320000	233220000	id-668	Low
chr2B_part2	234110000	235030000	id-669	High
chr2B_part2	235040000	235910000	id-670	Low
chr2B_part2	236490000	237570000	id-671	High
chr2B_part2	237970000	238780000	id-672	High
chr2B_part2	239240000	239940000	id-673	High
chr2B_part2	240610000	242160000	id-674	High
chr2B_part2	250400000	254250000	id-675	High
chr2B_part2	255310000	256270000	id-676	High
chr2B_part2	256770000	259800000	id-677	High
chr2B_part2	259700000	260300000	id-678	Low
chr2B_part2	260450000	261280000	id-679	High
chr2B_part2	264110000	264790000	id-680	High
chr2B_part2	265170000	266300000	id-681	High
chr2B_part2	271830000	272920000	id-682	High
chr2B_part2	273990000	274520000	id-683	High
chr2B_part2	274940000	276310000	id-684	High
chr2B_part2	276400000	278140000	id-685	High
chr2B_part2	278660000	280020000	id-686	High
chr2B_part2	288000000	288530000	id-687	High
chr2B_part2	288620000	289310000	id-688	High
chr2B_part2	289520000	290590000	id-689	High
chr2B_part2	291610000	292520000	id-690	High
chr2B_part2	292720000	294390000	id-691	High
chr2B_part2	294550000	296700000	id-692	High
chr2B_part2	296770000	298140000	id-693	High
chr2B_part2	300700000	301860000	id-694	High
chr2B_part2	302340000	302970000	id-695	High
chr2B_part2	302970000	303830000	id-696	Low
chr2B_part2	303650000	304240000	id-697	High
chr2B_part2	306500000	307630000	id-698	Low
chr2B_part2	307740000	308470000	id-699	Low
chr2B_part2	313360000	314120000	id-700	Low
chr2B_part2	315840000	316660000	id-701	Low
chr2B_part2	317480000	318260000	id-702	Low
chr2B_part2	327860000	329580000	id-703	High
chr2B_part2	329640000	333340000	id-704	High
chr2B_part2	334060000	334560000	id-705	Low
chr2B_part2	335270000	336120000	id-706	High
chr2B_part2	339760000	340370000	id-707	High
chr2B_part2	346810000	347880000	id-708	High
chr2D_part1	240000	4310000	id-709	High
chr2D_part1	4390000	7860000	id-710	High
chr2D_part1	7910000	15040000	id-711	High
chr2D_part1	15110000	17660000	id-712	High
chr2D_part1	17720000	18810000	id-713	High
chr2D_part1	19150000	19720000	id-714	High
chr2D_part1	19660000	20240000	id-715	Low
chr2D_part1	21770000	23570000	id-716	High
chr2D_part1	24050000	27130000	id-717	High
chr2D_part1	27210000	28320000	id-718	High
chr2D_part1	28370000	32210000	id-719	High
chr2D_part1	32900000	35580000	id-720	High
chr2D_part1	37130000	38260000	id-721	High
chr2D_part1	38320000	39110000	id-722	High
chr2D_part1	39160000	40990000	id-723	High
chr2D_part1	41050000	42990000	id-724	High
chr2D_part1	43060000	44010000	id-725	High
chr2D_part1	44060000	45380000	id-726	High
chr2D_part1	45470000	46590000	id-727	High
chr2D_part1	46640000	47350000	id-728	High
chr2D_part1	47410000	48050000	id-729	High
chr2D_part1	48110000	49810000	id-730	High
chr2D_part1	50340000	51180000	id-731	High
chr2D_part1	51250000	52170000	id-732	High
chr2D_part1	52580000	54590000	id-733	High
chr2D_part1	54650000	55830000	id-734	High
chr2D_part1	56090000	57120000	id-735	High
chr2D_part1	57190000	57740000	id-736	High
chr2D_part1	57800000	61030000	id-737	High
chr2D_part1	61200000	61800000	id-738	High
chr2D_part1	61860000	62410000	id-739	High
chr2D_part1	62950000	65180000	id-740	High
chr2D_part1	65240000	67300000	id-741	High
chr2D_part1	67370000	69140000	id-742	High
chr2D_part1	69210000	70750000	id-743	High
chr2D_part1	70830000	72200000	id-744	High
chr2D_part1	72270000	73510000	id-745	High
chr2D_part1	74070000	74710000	id-746	High
chr2D_part1	75450000	77280000	id-747	High
chr2D_part1	77330000	81180000	id-748	High
chr2D_part1	81800000	82910000	id-749	High
chr2D_part1	82980000	84060000	id-750	High
chr2D_part1	84370000	85040000	id-751	High
chr2D_part1	85560000	86510000	id-752	High
chr2D_part1	86840000	87600000	id-753	High
chr2D_part1	87910000	89290000	id-754	High
chr2D_part1	89370000	90390000	id-755	High
chr2D_part1	90440000	91840000	id-756	High
chr2D_part1	91890000	92950000	id-757	High
chr2D_part1	93550000	95200000	id-758	High
chr2D_part1	95260000	96890000	id-759	High
chr2D_part1	96940000	98860000	id-760	High
chr2D_part1	98920000	102530000	id-761	High
chr2D_part1	103350000	104690000	id-762	High
chr2D_part1	104770000	106180000	id-763	High
chr2D_part1	106230000	110080000	id-764	High
chr2D_part1	110580000	112780000	id-765	High
chr2D_part1	112920000	113860000	id-766	High
chr2D_part1	114230000	115340000	id-767	High
chr2D_part1	116580000	117130000	id-768	High
chr2D_part1	117180000	118160000	id-769	High
chr2D_part1	118220000	118860000	id-770	High
chr2D_part1	119260000	121850000	id-771	High
chr2D_part1	121910000	122880000	id-772	High
chr2D_part1	123510000	124010000	id-773	High
chr2D_part1	124790000	126260000	id-774	High
chr2D_part1	126320000	128520000	id-775	High
chr2D_part1	128570000	130260000	id-776	High
chr2D_part1	130590000	131810000	id-777	High
chr2D_part1	132380000	134310000	id-778	High
chr2D_part1	134390000	135610000	id-779	High
chr2D_part1	136170000	140310000	id-780	High
chr2D_part1	140360000	144150000	id-781	High
chr2D_part1	144200000	146120000	id-782	High
chr2D_part1	146430000	147050000	id-783	High
chr2D_part1	147100000	153280000	id-784	High
chr2D_part1	153330000	153840000	id-785	High
chr2D_part1	153890000	154670000	id-786	High
chr2D_part1	154730000	157710000	id-787	High
chr2D_part1	157760000	158280000	id-788	High
chr2D_part1	158330000	160930000	id-789	High
chr2D_part1	160980000	163630000	id-790	High
chr2D_part1	163680000	164430000	id-791	High
chr2D_part1	164480000	165980000	id-792	High
chr2D_part1	166030000	166620000	id-793	High
chr2D_part1	166680000	167900000	id-794	High
chr2D_part1	167950000	168720000	id-795	High
chr2D_part1	168770000	169880000	id-796	High
chr2D_part1	169930000	176590000	id-797	High
chr2D_part1	176640000	178620000	id-798	High
chr2D_part1	179480000	181360000	id-799	High
chr2D_part1	181430000	183470000	id-800	High
chr2D_part1	183760000	185030000	id-801	High
chr2D_part1	185080000	186210000	id-802	High
chr2D_part1	186260000	187880000	id-803	High
chr2D_part1	187930000	188780000	id-804	High
chr2D_part1	188990000	190810000	id-805	High
chr2D_part1	190880000	191750000	id-806	High
chr2D_part1	191800000	193010000	id-807	High
chr2D_part1	193080000	193840000	id-808	High
chr2D_part1	193890000	195560000	id-809	High
chr2D_part1	195630000	197750000	id-810	High
chr2D_part1	197800000	199270000	id-811	High
chr2D_part1	200460000	201220000	id-812	High
chr2D_part1	201270000	202340000	id-813	High
chr2D_part1	202390000	206580000	id-814	High
chr2D_part1	206630000	209040000	id-815	High
chr2D_part1	209120000	209720000	id-816	High
chr2D_part1	209770000	216060000	id-817	High
chr2D_part1	216110000	217980000	id-818	High
chr2D_part1	218360000	223840000	id-819	High
chr2D_part1	223900000	231700000	id-820	High
chr2D_part1	231780000	234270000	id-821	High
chr2D_part1	234320000	237830000	id-822	High
chr2D_part1	237890000	245050000	id-823	High
chr2D_part1	245100000	249770000	id-824	High
chr2D_part1	249820000	250660000	id-825	High
chr2D_part1	250710000	253680000	id-826	High
chr2D_part1	253730000	254890000	id-827	High
chr2D_part1	254950000	262870000	id-828	High
chr2D_part1	262930000	266410000	id-829	High
chr2D_part1	267000000	268490000	id-830	High
chr2D_part1	272590000	279050000	id-831	High
chr2D_part1	279380000	286050000	id-832	High
chr2D_part1	286370000	287060000	id-833	High
chr2D_part1	287110000	290890000	id-834	High
chr2D_part1	290950000	294770000	id-835	High
chr2D_part1	294830000	295390000	id-836	High
chr2D_part1	295870000	296850000	id-837	High
chr2D_part1	296900000	299300000	id-838	High
chr2D_part1	299350000	302140000	id-839	High
chr2D_part1	302400000	305660000	id-840	High
chr2D_part1	305730000	308100000	id-841	High
chr2D_part1	308150000	312240000	id-842	High
chr2D_part1	312290000	313650000	id-843	High
chr2D_part1	313710000	314700000	id-844	High
chr2D_part1	314770000	318630000	id-845	High
chr2D_part1	319200000	321970000	id-846	High
chr2D_part1	322070000	322610000	id-847	High
chr2D_part1	322670000	324690000	id-848	High
chr2D_part1	325140000	326460000	id-849	High
chr2D_part1	326550000	328120000	id-850	High
chr2D_part1	328180000	338260000	id-851	High
chr2D_part1	338310000	339280000	id-852	High
chr2D_part1	339330000	342940000	id-853	High
chr2D_part1	343020000	345330000	id-854	High
chr2D_part1	345400000	346320000	id-855	High
chr2D_part1	346370000	348200000	id-856	High
chr2D_part1	348250000	349110000	id-857	High
chr2D_part1	349160000	349950000	id-858	High
chr2D_part1	350000000	351570000	id-859	High
chr2D_part1	351620000	354200000	id-860	High
chr2D_part1	354570000	355230000	id-861	High
chr2D_part1	355290000	357730000	id-862	High
chr2D_part1	357790000	358660000	id-863	High
chr2D_part1	358720000	363800000	id-864	High
chr2D_part1	363850000	364470000	id-865	High
chr2D_part1	364520000	367640000	id-866	High
chr2D_part1	367710000	368740000	id-867	High
chr2D_part1	368790000	369580000	id-868	High
chr2D_part1	369630000	374170000	id-869	High
chr2D_part1	374220000	374980000	id-870	High
chr2D_part1	376020000	378790000	id-871	High
chr2D_part1	378840000	380990000	id-872	High
chr2D_part1	381780000	387890000	id-873	High
chr2D_part1	388140000	390070000	id-874	High
chr2D_part1	390120000	390810000	id-875	High
chr2D_part1	390860000	391400000	id-876	High
chr2D_part1	391800000	392470000	id-877	High
chr2D_part1	392610000	393680000	id-878	High
chr2D_part1	393830000	395320000	id-879	High
chr2D_part1	395380000	396080000	id-880	High
chr2D_part1	396400000	397170000	id-881	High
chr2D_part1	397240000	397750000	id-882	High
chr2D_part1	397820000	398840000	id-883	High
chr2D_part1	398930000	401440000	id-884	High
chr2D_part1	401830000	402450000	id-885	High
chr2D_part1	403650000	405110000	id-886	High
chr2D_part1	405390000	406340000	id-887	High
chr2D_part1	406390000	407460000	id-888	High
chr2D_part1	407540000	410250000	id-889	High
chr2D_part1	410300000	414570000	id-890	High
chr2D_part1	414650000	416420000	id-891	High
chr2D_part1	416480000	417030000	id-892	High
chr2D_part1	417330000	418830000	id-893	High
chr2D_part1	418880000	420910000	id-894	High
chr2D_part1	420970000	422550000	id-895	High
chr2D_part1	422880000	424800000	id-896	High
chr2D_part1	425090000	428330000	id-897	High
chr2D_part1	428840000	429620000	id-898	High
chr2D_part1	429990000	431330000	id-899	High
chr2D_part1	431410000	432790000	id-900	High
chr2D_part1	433310000	434360000	id-901	High
chr2D_part1	434870000	438130000	id-902	High
chr2D_part1	438180000	442060000	id-903	High
chr2D_part1	442130000	443940000	id-904	High
chr2D_part1	444840000	447760000	id-905	High
chr2D_part1	447810000	448560000	id-906	High
chr2D_part1	449140000	449840000	id-907	High
chr2D_part1	450690000	451260000	id-908	High
chr2D_part1	451320000	453150000	id-909	High
chr2D_part1	453840000	454740000	id-910	High
chr2D_part1	454790000	456410000	id-911	High
chr2D_part1	456480000	457200000	id-912	High
chr2D_part1	457250000	458300000	id-913	High
chr2D_part1	459150000	459860000	id-914	High
chr2D_part1	459910000	460970000	id-915	High
chr2D_part1	461520000	462210000	id-916	High
chr2D_part2	1640000	2450000	id-917	High
chr2D_part2	2510000	3170000	id-918	High
chr2D_part2	3220000	4320000	id-919	High
chr2D_part2	4570000	5280000	id-920	High
chr2D_part2	5330000	6070000	id-921	High
chr2D_part2	7340000	8350000	id-922	High
chr2D_part2	9110000	9620000	id-923	High
chr2D_part2	10690000	11770000	id-924	High
chr2D_part2	11840000	12930000	id-925	High
chr2D_part2	13020000	14130000	id-926	High
chr2D_part2	15400000	15930000	id-927	High
chr2D_part2	16770000	17880000	id-928	High
chr2D_part2	18070000	18640000	id-929	High
chr2D_part2	18810000	19840000	id-930	High
chr2D_part2	20480000	21340000	id-931	High
chr2D_part2	22030000	22580000	id-932	High
chr2D_part2	23040000	23790000	id-933	High
chr2D_part2	24360000	25450000	id-934	High
chr2D_part2	25530000	26690000	id-935	High
chr2D_part2	27280000	28600000	id-936	High
chr2D_part2	28650000	29630000	id-937	High
chr2D_part2	30120000	30870000	id-938	High
chr2D_part2	31490000	32620000	id-939	High
chr2D_part2	32740000	33470000	id-940	High
chr2D_part2	35240000	36060000	id-941	High
chr2D_part2	36110000	36950000	id-942	High
chr2D_part2	37510000	38060000	id-943	High
chr2D_part2	38110000	38610000	id-944	High
chr2D_part2	38990000	39640000	id-945	High
chr2D_part2	40410000	40940000	id-946	High
chr2D_part2	41180000	42030000	id-947	High
chr2D_part2	42120000	43200000	id-948	High
chr2D_part2	43250000	44110000	id-949	High
chr2D_part2	44710000	45250000	id-950	High
chr2D_part2	45820000	46840000	id-951	High
chr2D_part2	46970000	47530000	id-952	High
chr2D_part2	48090000	49010000	id-953	High
chr2D_part2	49810000	50730000	id-954	High
chr2D_part2	53980000	54530000	id-955	High
chr2D_part2	55040000	55580000	id-956	High
chr2D_part2	57400000	58830000	id-957	High
chr2D_part2	60010000	61080000	id-958	High
chr2D_part2	61140000	62390000	id-959	High
chr2D_part2	64860000	65510000	id-960	High
chr2D_part2	65820000	66510000	id-961	High
chr2D_part2	67450000	68810000	id-962	High
chr2D_part2	68870000	69600000	id-963	High
chr2D_part2	70040000	70660000	id-964	High
chr2D_part2	70730000	71340000	id-965	High
chr2D_part2	72360000	72900000	id-966	High
chr2D_part2	73240000	74000000	id-967	High
chr2D_part2	74960000	76210000	id-968	High
chr2D_part2	76660000	77260000	id-969	High
chr2D_part2	78490000	79470000	id-970	High
chr2D_part2	79540000	80470000	id-971	High
chr2D_part2	81050000	81800000	id-972	High
chr2D_part2	82240000	83200000	id-973	High
chr2D_part2	86030000	86830000	id-974	High
chr2D_part2	88390000	89160000	id-975	High
chr2D_part2	89600000	90420000	id-976	High
chr2D_part2	92550000	93210000	id-977	High
chr2D_part2	93790000	95040000	id-978	High
chr2D_part2	95730000	96590000	id-979	High
chr2D_part2	97200000	97890000	id-980	High
chr2D_part2	98920000	99550000	id-981	High
chr2D_part2	99610000	100160000	id-982	High
chr2D_part2	103390000	104900000	id-983	High
chr2D_part2	105340000	105980000	id-984	High
chr2D_part2	107330000	109740000	id-985	High
chr2D_part2	109790000	111910000	id-986	High
chr2D_part2	112410000	112910000	id-987	High
chr2D_part2	113650000	114410000	id-988	High
chr2D_part2	114730000	115470000	id-989	High
chr2D_part2	115560000	116600000	id-990	High
chr2D_part2	116650000	117180000	id-991	High
chr2D_part2	117250000	117810000	id-992	High
chr2D_part2	119060000	119790000	id-993	Low
chr2D_part2	120270000	121920000	id-994	High
chr2D_part2	121990000	122560000	id-995	High
chr2D_part2	122990000	124480000	id-996	High
chr2D_part2	124950000	125650000	id-997	High
chr2D_part2	125900000	126860000	id-998	High
chr2D_part2	127190000	128120000	id-999	High
chr2D_part2	129320000	130640000	id-1000	High
chr2D_part2	131280000	132030000	id-1001	High
chr2D_part2	132930000	133580000	id-1002	High
chr2D_part2	133630000	134380000	id-1003	High
chr2D_part2	134380000	136490000	id-1004	Low
chr2D_part2	136900000	137670000	id-1005	Low
chr2D_part2	138850000	139470000	id-1006	Low
chr2D_part2	139520000	140470000	id-1007	Low
chr2D_part2	140530000	143480000	id-1008	Low
chr2D_part2	146920000	147450000	id-1009	High
chr2D_part2	147700000	150100000	id-1010	Low
chr2D_part2	150160000	150740000	id-1011	Low
chr2D_part2	151260000	152140000	id-1012	Low
chr2D_part2	152850000	153890000	id-1013	Low
chr2D_part2	154330000	154830000	id-1014	Low
chr2D_part2	157000000	159190000	id-1015	High
chr2D_part2	159240000	159920000	id-1016	High
chr2D_part2	162690000	163950000	id-1017	High
chr2D_part2	164000000	164840000	id-1018	High
chr2D_part2	164890000	165830000	id-1019	High
chr2D_part2	166550000	168210000	id-1020	High
chr2D_part2	168290000	171720000	id-1021	High
chr2D_part2	172590000	173140000	id-1022	High
chr2D_part2	173520000	174160000	id-1023	High
chr2D_part2	174280000	175420000	id-1024	Low
chr2D_part2	176230000	179750000	id-1025	Low
chr2D_part2	180060000	180700000	id-1026	Low
chr2D_part2	180810000	181420000	id-1027	Low
chr2D_part2	181690000	183220000	id-1028	Low
chr2D_part2	183770000	184790000	id-1029	Low
chr2D_part2	185350000	186060000	id-1030	Low
chr2D_part2	186410000	186920000	id-1031	High
chr2D_part2	186820000	188530000	id-1032	Low
chr2D_part2	188620000	189610000	id-1033	High
chr3A_part1	0	720000	id-1034	High
chr3A_part1	1220000	3520000	id-1035	High
chr3A_part1	3580000	5380000	id-1036	High
chr3A_part1	5330000	6210000	id-1037	Low
chr3A_part1	6210000	7490000	id-1038	High
chr3A_part1	7560000	8440000	id-1039	High
chr3A_part1	8540000	9380000	id-1040	High
chr3A_part1	10140000	10700000	id-1041	High
chr3A_part1	11350000	12060000	id-1042	High
chr3A_part1	13240000	13930000	id-1043	High
chr3A_part1	14090000	14670000	id-1044	Low
chr3A_part1	15010000	16160000	id-1045	High
chr3A_part1	16720000	18200000	id-1046	High
chr3A_part1	19440000	20060000	id-1047	High
chr3A_part1	20480000	21000000	id-1048	High
chr3A_part1	21290000	21830000	id-1049	High
chr3A_part1	22190000	22710000	id-1050	High
chr3A_part1	22780000	26270000	id-1051	High
chr3A_part1	26340000	26950000	id-1052	High
chr3A_part1	27220000	30360000	id-1053	High
chr3A_part1	30440000	31670000	id-1054	High
chr3A_part1	31730000	34060000	id-1055	High
chr3A_part1	34220000	35100000	id-1056	High
chr3A_part1	35160000	37890000	id-1057	High
chr3A_part1	37990000	38990000	id-1058	High
chr3A_part1	39050000	39620000	id-1059	High
chr3A_part1	40140000	40660000	id-1060	High
chr3A_part1	44700000	46070000	id-1061	High
chr3A_part1	46130000	46750000	id-1062	High
chr3A_part1	47340000	47920000	id-1063	High
chr3A_part1	48070000	49010000	id-1064	High
chr3A_part1	49090000	50480000	id-1065	High
chr3A_part1	50540000	52490000	id-1066	High
chr3A_part1	56660000	58900000	id-1067	High
chr3A_part1	59420000	60250000	id-1068	High
chr3A_part1	60300000	61340000	id-1069	High
chr3A_part1	61390000	63490000	id-1070	High
chr3A_part1	63550000	64480000	id-1071	High
chr3A_part1	65530000	66180000	id-1072	High
chr3A_part1	66390000	66920000	id-1073	High
chr3A_part1	67130000	68280000	id-1074	High
chr3A_part1	68360000	69000000	id-1075	High
chr3A_part1	69600000	70430000	id-1076	High
chr3A_part1	70480000	72700000	id-1077	High
chr3A_part1	72760000	73660000	id-1078	High
chr3A_part1	73710000	75020000	id-1079	High
chr3A_part1	75080000	77230000	id-1080	High
chr3A_part1	79600000	80440000	id-1081	High
chr3A_part1	80490000	80990000	id-1082	High
chr3A_part1	81550000	82150000	id-1083	High
chr3A_part1	82820000	83780000	id-1084	High
chr3A_part1	84240000	87310000	id-1085	High
chr3A_part1	87360000	90670000	id-1086	High
chr3A_part1	90730000	92820000	id-1087	High
chr3A_part1	92880000	94510000	id-1088	High
chr3A_part1	94670000	95790000	id-1089	High
chr3A_part1	96150000	97900000	id-1090	High
chr3A_part1	97950000	98520000	id-1091	High
chr3A_part1	99000000	100080000	id-1092	High
chr3A_part1	100410000	101470000	id-1093	High
chr3A_part1	102520000	103480000	id-1094	High
chr3A_part1	104160000	104840000	id-1095	High
chr3A_part1	105830000	106560000	id-1096	High
chr3A_part1	106610000	107380000	id-1097	High
chr3A_part1	108210000	110560000	id-1098	High
chr3A_part1	112010000	113170000	id-1099	High
chr3A_part1	113520000	114320000	id-1100	High
chr3A_part1	114780000	115410000	id-1101	High
chr3A_part1	115520000	116280000	id-1102	High
chr3A_part1	116470000	117710000	id-1103	High
chr3A_part1	117770000	118300000	id-1104	High
chr3A_part1	118350000	119380000	id-1105	High
chr3A_part1	119440000	120900000	id-1106	High
chr3A_part1	120960000	123140000	id-1107	High
chr3A_part1	123210000	124640000	id-1108	High
chr3A_part1	124700000	125630000	id-1109	High
chr3A_part1	126440000	127190000	id-1110	High
chr3A_part1	128730000	130730000	id-1111	High
chr3A_part1	131400000	133070000	id-1112	High
chr3A_part1	133520000	140270000	id-1113	High
chr3A_part1	140480000	144190000	id-1114	High
chr3A_part1	144920000	146790000	id-1115	High
chr3A_part1	146860000	148330000	id-1116	High
chr3A_part1	148560000	149470000	id-1117	High
chr3A_part1	150030000	150920000	id-1118	High
chr3A_part1	152220000	153370000	id-1119	High
chr3A_part1	153420000	154320000	id-1120	High
chr3A_part1	155360000	155860000	id-1121	High
chr3A_part1	156070000	156840000	id-1122	High
chr3A_part1	157020000	160130000	id-1123	High
chr3A_part1	160180000	161150000	id-1124	High
chr3A_part1	161640000	162700000	id-1125	High
chr3A_part1	163770000	165420000	id-1126	High
chr3A_part1	165570000	166250000	id-1127	High
chr3A_part1	166320000	166870000	id-1128	High
chr3A_part1	167090000	168250000	id-1129	High
chr3A_part1	168660000	169300000	id-1130	High
chr3A_part1	169360000	169890000	id-1131	High
chr3A_part1	171330000	173400000	id-1132	High
chr3A_part1	173460000	174840000	id-1133	High
chr3A_part1	174910000	175440000	id-1134	High
chr3A_part1	176150000	177040000	id-1135	High
chr3A_part1	177100000	177800000	id-1136	High
chr3A_part1	179110000	179690000	id-1137	High
chr3A_part1	179880000	183220000	id-1138	High
chr3A_part1	183310000	184270000	id-1139	High
chr3A_part1	184750000	185250000	id-1140	High
chr3A_part1	185310000	186590000	id-1141	High
chr3A_part1	186660000	187300000	id-1142	High
chr3A_part1	187650000	188740000	id-1143	High
chr3A_part1	188790000	189530000	id-1144	High
chr3A_part1	189580000	190280000	id-1145	High
chr3A_part1	190330000	191220000	id-1146	High
chr3A_part1	191270000	192470000	id-1147	High
chr3A_part1	192810000	193630000	id-1148	High
chr3A_part1	193900000	194400000	id-1149	High
chr3A_part1	194800000	195470000	id-1150	High
chr3A_part1	195550000	196200000	id-1151	High
chr3A_part1	196250000	197790000	id-1152	High
chr3A_part1	197850000	198380000	id-1153	High
chr3A_part1	199140000	199660000	id-1154	High
chr3A_part1	199710000	200590000	id-1155	High
chr3A_part1	200670000	201670000	id-1156	High
chr3A_part1	201740000	203460000	id-1157	High
chr3A_part1	203510000	207220000	id-1158	High
chr3A_part1	208370000	209450000	id-1159	High
chr3A_part1	209630000	211690000	id-1160	High
chr3A_part1	212520000	213200000	id-1161	High
chr3A_part1	213250000	214370000	id-1162	High
chr3A_part1	214430000	215860000	id-1163	High
chr3A_part1	216160000	217830000	id-1164	High
chr3A_part1	218060000	218740000	id-1165	High
chr3A_part1	218800000	221180000	id-1166	High
chr3A_part1	222250000	223330000	id-1167	High
chr3A_part1	223380000	224540000	id-1168	High
chr3A_part1	224940000	225850000	id-1169	High
chr3A_part1	225910000	227030000	id-1170	High
chr3A_part1	227910000	229370000	id-1171	High
chr3A_part1	229420000	230030000	id-1172	High
chr3A_part1	230080000	230670000	id-1173	High
chr3A_part1	230760000	231690000	id-1174	High
chr3A_part1	231910000	232950000	id-1175	High
chr3A_part1	233000000	233890000	id-1176	High
chr3A_part1	234780000	235320000	id-1177	High
chr3A_part1	236280000	237810000	id-1178	High
chr3A_part1	238160000	241050000	id-1179	High
chr3A_part1	241100000	242000000	id-1180	High
chr3A_part1	242080000	242780000	id-1181	High
chr3A_part1	242830000	246050000	id-1182	High
chr3A_part1	246100000	247620000	id-1183	High
chr3A_part1	247680000	250880000	id-1184	High
chr3A_part1	250930000	253450000	id-1185	High
chr3A_part1	253500000	254260000	id-1186	High
chr3A_part1	254560000	255730000	id-1187	High
chr3A_part1	255780000	256930000	id-1188	High
chr3A_part1	257380000	258800000	id-1189	High
chr3A_part1	258870000	259630000	id-1190	High
chr3A_part1	259690000	261390000	id-1191	High
chr3A_part1	261520000	264810000	id-1192	High
chr3A_part1	265280000	266780000	id-1193	High
chr3A_part1	266950000	267460000	id-1194	High
chr3A_part1	268240000	271080000	id-1195	High
chr3A_part1	271130000	272630000	id-1196	High
chr3A_part1	272700000	274290000	id-1197	High
chr3A_part1	274350000	275180000	id-1198	High
chr3A_part1	275780000	278410000	id-1199	High
chr3A_part1	278460000	279010000	id-1200	High
chr3A_part1	279070000	284300000	id-1201	High
chr3A_part1	284360000	285340000	id-1202	High
chr3A_part1	285390000	288820000	id-1203	High
chr3A_part1	288870000	289430000	id-1204	High
chr3A_part1	289840000	291200000	id-1205	High
chr3A_part1	291270000	295970000	id-1206	High
chr3A_part1	296020000	296880000	id-1207	High
chr3A_part1	297020000	297860000	id-1208	High
chr3A_part1	298450000	299370000	id-1209	High
chr3A_part1	299440000	303760000	id-1210	High
chr3A_part1	303810000	305460000	id-1211	High
chr3A_part1	305850000	306660000	id-1212	High
chr3A_part1	306720000	307730000	id-1213	High
chr3A_part1	308010000	309290000	id-1214	High
chr3A_part1	309800000	310780000	id-1215	High
chr3A_part1	310840000	311950000	id-1216	High
chr3A_part1	312000000	312890000	id-1217	High
chr3A_part1	312950000	314090000	id-1218	High
chr3A_part1	314150000	315200000	id-1219	High
chr3A_part1	319370000	319910000	id-1220	Low
chr3A_part1	320140000	320660000	id-1221	High
chr3A_part1	322880000	323440000	id-1222	High
chr3A_part1	324310000	324910000	id-1223	High
chr3A_part1	324960000	326540000	id-1224	High
chr3A_part1	326600000	327210000	id-1225	High
chr3A_part1	327800000	328900000	id-1226	High
chr3A_part1	329370000	331060000	id-1227	High
chr3A_part1	331120000	332120000	id-1228	High
chr3A_part1	332260000	333110000	id-1229	High
chr3A_part1	333180000	334090000	id-1230	High
chr3A_part1	334170000	338520000	id-1231	High
chr3A_part1	338570000	340590000	id-1232	High
chr3A_part1	340670000	341530000	id-1233	High
chr3A_part1	341890000	345420000	id-1234	High
chr3A_part1	345940000	347480000	id-1235	High
chr3A_part1	347530000	351050000	id-1236	High
chr3A_part1	351100000	352960000	id-1237	High
chr3A_part1	353160000	354440000	id-1238	High
chr3A_part1	354490000	355550000	id-1239	High
chr3A_part1	355620000	356600000	id-1240	High
chr3A_part1	356690000	357350000	id-1241	High
chr3A_part1	357400000	358970000	id-1242	High
chr3A_part1	359720000	361020000	id-1243	High
chr3A_part1	361070000	363420000	id-1244	High
chr3A_part1	364260000	365090000	id-1245	High
chr3A_part1	365430000	368420000	id-1246	High
chr3A_part1	368490000	369500000	id-1247	High
chr3A_part1	369580000	370560000	id-1248	High
chr3A_part1	371290000	372500000	id-1249	High
chr3A_part1	372560000	374000000	id-1250	High
chr3A_part1	375540000	376120000	id-1251	High
chr3A_part1	376170000	376840000	id-1252	High
chr3A_part1	376890000	378660000	id-1253	High
chr3A_part1	379140000	380050000	id-1254	High
chr3A_part1	380100000	381570000	id-1255	High
chr3A_part1	382320000	383390000	id-1256	High
chr3A_part1	383440000	384050000	id-1257	High
chr3A_part1	384730000	385640000	id-1258	High
chr3A_part1	386650000	387180000	id-1259	High
chr3A_part1	387700000	389010000	id-1260	High
chr3A_part1	389070000	389810000	id-1261	High
chr3A_part1	389860000	390560000	id-1262	High
chr3A_part1	390630000	392150000	id-1263	High
chr3A_part1	392200000	394030000	id-1264	High
chr3A_part1	394270000	398440000	id-1265	High
chr3A_part1	398990000	399590000	id-1266	High
chr3A_part1	400040000	401240000	id-1267	High
chr3A_part1	402210000	403740000	id-1268	High
chr3A_part1	403790000	404610000	id-1269	High
chr3A_part1	405530000	410940000	id-1270	High
chr3A_part1	411250000	412220000	id-1271	High
chr3A_part1	412470000	414020000	id-1272	High
chr3A_part1	414260000	415340000	id-1273	High
chr3A_part1	417140000	418760000	id-1274	High
chr3A_part1	419350000	420130000	id-1275	High
chr3A_part1	420260000	421850000	id-1276	High
chr3A_part1	421900000	422420000	id-1277	High
chr3A_part1	422470000	424300000	id-1278	High
chr3A_part1	424370000	425070000	id-1279	High
chr3A_part1	427100000	427830000	id-1280	High
chr3A_part1	427890000	428680000	id-1281	High
chr3A_part1	428930000	430660000	id-1282	High
chr3A_part1	431260000	431760000	id-1283	High
chr3A_part1	431810000	432810000	id-1284	High
chr3A_part1	433130000	434580000	id-1285	High
chr3A_part1	434630000	435240000	id-1286	High
chr3A_part1	435300000	438030000	id-1287	High
chr3A_part1	438770000	439350000	id-1288	High
chr3A_part1	439420000	440480000	id-1289	High
chr3A_part1	440690000	442110000	id-1290	High
chr3A_part1	442160000	444950000	id-1291	High
chr3A_part1	445300000	448520000	id-1292	High
chr3A_part1	448580000	449580000	id-1293	High
chr3A_part1	451250000	451960000	id-1294	High
chr3A_part1	452010000	453330000	id-1295	High
chr3A_part2	23320000	24140000	id-1296	High
chr3A_part2	24530000	28080000	id-1297	High
chr3A_part2	30870000	33110000	id-1298	High
chr3A_part2	33170000	34210000	id-1299	High
chr3A_part2	48300000	53560000	id-1300	High
chr3A_part2	55770000	57280000	id-1301	High
chr3A_part2	57350000	62700000	id-1302	High
chr3A_part2	65140000	76670000	id-1303	High
chr3A_part2	76770000	87380000	id-1304	High
chr3A_part2	93200000	98230000	id-1305	High
chr3A_part2	102190000	102880000	id-1306	High
chr3A_part2	103310000	106440000	id-1307	High
chr3A_part2	107050000	108910000	id-1308	High
chr3A_part2	109070000	112290000	id-1309	High
chr3A_part2	112350000	113920000	id-1310	High
chr3A_part2	114050000	117710000	id-1311	High
chr3A_part2	117810000	119730000	id-1312	High
chr3A_part2	133280000	133920000	id-1313	High
chr3A_part2	141350000	141850000	id-1314	High
chr3A_part2	162390000	169300000	id-1315	High
chr3A_part2	169510000	171270000	id-1316	High
chr3A_part2	173720000	174990000	id-1317	High
chr3A_part2	179030000	179980000	id-1318	High
chr3A_part2	184450000	184990000	id-1319	High
chr3A_part2	195430000	203180000	id-1320	High
chr3A_part2	209260000	209850000	id-1321	High
chr3A_part2	209920000	212030000	id-1322	High
chr3A_part2	219340000	220940000	id-1323	High
chr3A_part2	227590000	229170000	id-1324	High
chr3A_part2	230600000	231170000	id-1325	High
chr3A_part2	234470000	235030000	id-1326	High
chr3A_part2	240720000	241220000	id-1327	High
chr3A_part2	241280000	241890000	id-1328	High
chr3A_part2	242120000	242690000	id-1329	High
chr3A_part2	254960000	255610000	id-1330	High
chr3A_part2	255830000	256880000	id-1331	High
chr3A_part2	262540000	265740000	id-1332	High
chr3A_part2	266260000	266830000	id-1333	High
chr3A_part2	266930000	270850000	id-1334	High
chr3A_part2	272760000	273320000	id-1335	High
chr3A_part2	274650000	275330000	id-1336	High
chr3A_part2	276480000	277740000	id-1337	High
chr3A_part2	278250000	279000000	id-1338	High
chr3A_part2	282810000	283630000	id-1339	High
chr3A_part2	284610000	285830000	id-1340	High
chr3A_part2	287940000	288690000	id-1341	High
chr3A_part2	288760000	289710000	id-1342	High
chr3A_part2	289760000	290820000	id-1343	High
chr3A_part2	291400000	292590000	id-1344	High
chr3A_part2	294180000	294700000	id-1345	Low
chr3A_part2	294660000	295400000	id-1346	High
chr3A_part2	295720000	296620000	id-1347	High
chr3B_part1	0	1360000	id-1348	High
chr3B_part1	1410000	2530000	id-1349	High
chr3B_part1	6040000	7740000	id-1350	High
chr3B_part1	8100000	8940000	id-1351	High
chr3B_part1	10180000	10720000	id-1352	High
chr3B_part1	10900000	11740000	id-1353	High
chr3B_part1	11910000	12420000	id-1354	High
chr3B_part1	12430000	13140000	id-1355	Low
chr3B_part1	13400000	14260000	id-1356	High
chr3B_part1	15450000	18030000	id-1357	High
chr3B_part1	18640000	19240000	id-1358	High
chr3B_part1	20050000	21090000	id-1359	High
chr3B_part1	21160000	22110000	id-1360	High
chr3B_part1	24670000	25310000	id-1361	High
chr3B_part1	30360000	31110000	id-1362	High
chr3B_part1	32280000	32810000	id-1363	High
chr3B_part1	33250000	34150000	id-1364	High
chr3B_part1	35850000	37110000	id-1365	High
chr3B_part1	37230000	38190000	id-1366	High
chr3B_part1	38340000	39290000	id-1367	High
chr3B_part1	39340000	41080000	id-1368	High
chr3B_part1	41510000	42050000	id-1369	High
chr3B_part1	44100000	45370000	id-1370	High
chr3B_part1	46110000	46750000	id-1371	Low
chr3B_part1	47120000	47620000	id-1372	High
chr3B_part1	48130000	49160000	id-1373	High
chr3B_part1	51020000	51970000	id-1374	High
chr3B_part1	53130000	53820000	id-1375	High
chr3B_part1	59890000	62990000	id-1376	High
chr3B_part1	63330000	64070000	id-1377	High
chr3B_part1	64490000	66190000	id-1378	High
chr3B_part1	66540000	68090000	id-1379	High
chr3B_part1	68140000	69470000	id-1380	High
chr3B_part1	69600000	70870000	id-1381	High
chr3B_part1	73550000	75740000	id-1382	High
chr3B_part1	76390000	80430000	id-1383	High
chr3B_part1	80490000	82940000	id-1384	High
chr3B_part1	116110000	120620000	id-1385	High
chr3B_part1	120670000	123870000	id-1386	High
chr3B_part1	123960000	124940000	id-1387	High
chr3B_part1	125130000	134580000	id-1388	High
chr3B_part1	136830000	137630000	id-1389	High
chr3B_part1	138070000	139780000	id-1390	High
chr3B_part1	139830000	140440000	id-1391	High
chr3B_part1	140490000	142680000	id-1392	High
chr3B_part1	142730000	148520000	id-1393	High
chr3B_part1	148650000	153670000	id-1394	High
chr3B_part1	154440000	158700000	id-1395	High
chr3B_part1	160820000	162680000	id-1396	High
chr3B_part1	162730000	163750000	id-1397	High
chr3B_part1	163820000	168280000	id-1398	High
chr3B_part1	168680000	169830000	id-1399	High
chr3B_part1	169850000	170860000	id-1400	Low
chr3B_part1	170920000	171560000	id-1401	Low
chr3B_part1	171600000	172170000	id-1402	High
chr3B_part1	172220000	173100000	id-1403	High
chr3B_part1	190910000	194920000	id-1404	High
chr3B_part1	195010000	201560000	id-1405	High
chr3B_part1	201640000	206910000	id-1406	High
chr3B_part1	206960000	212870000	id-1407	High
chr3B_part1	212930000	213510000	id-1408	High
chr3B_part1	213660000	214300000	id-1409	High
chr3B_part1	215700000	217680000	id-1410	High
chr3B_part1	217740000	218300000	id-1411	High
chr3B_part1	220430000	222830000	id-1412	High
chr3B_part1	224420000	226900000	id-1413	High
chr3B_part1	226950000	236120000	id-1414	High
chr3B_part1	236170000	240160000	id-1415	High
chr3B_part1	240220000	246140000	id-1416	High
chr3B_part1	246290000	247730000	id-1417	High
chr3B_part1	247780000	274410000	id-1418	High
chr3B_part1	274490000	289900000	id-1419	High
chr3B_part1	289910000	291830000	id-1420	Low
chr3B_part1	291830000	300940000	id-1421	High
chr3B_part1	301010000	302400000	id-1422	High
chr3B_part1	302450000	347030000	id-1423	High
chr3B_part1	347090000	348490000	id-1424	High
chr3B_part1	348460000	349060000	id-1425	Low
chr3B_part1	349070000	352410000	id-1426	High
chr3B_part1	352460000	354560000	id-1427	High
chr3B_part1	354610000	357660000	id-1428	High
chr3B_part1	357730000	363830000	id-1429	High
chr3B_part1	363890000	365250000	id-1430	High
chr3B_part1	365600000	368870000	id-1431	High
chr3B_part1	369460000	381670000	id-1432	High
chr3B_part1	381730000	384470000	id-1433	High
chr3B_part1	384540000	385500000	id-1434	High
chr3B_part1	385560000	387180000	id-1435	High
chr3B_part1	387470000	388840000	id-1436	High
chr3B_part1	388920000	396460000	id-1437	High
chr3B_part1	396510000	407700000	id-1438	High
chr3B_part1	408160000	412960000	id-1439	High
chr3B_part1	413860000	416810000	id-1440	High
chr3B_part1	418640000	421600000	id-1441	High
chr3B_part1	423470000	425560000	id-1442	High
chr3B_part1	447230000	448150000	id-1443	High
chr3B_part2	0	620000	id-1444	High
chr3B_part2	3670000	5840000	id-1445	High
chr3B_part2	6220000	10190000	id-1446	High
chr3B_part2	14710000	15300000	id-1447	High
chr3B_part2	16460000	18260000	id-1448	High
chr3B_part2	18410000	22340000	id-1449	High
chr3B_part2	25020000	29020000	id-1450	High
chr3B_part2	29080000	30180000	id-1451	High
chr3B_part2	30140000	31330000	id-1452	Low
chr3B_part2	31330000	34880000	id-1453	High
chr3B_part2	34940000	38910000	id-1454	High
chr3B_part2	39280000	44590000	id-1455	High
chr3B_part2	45010000	57240000	id-1456	High
chr3B_part2	57370000	60430000	id-1457	High
chr3B_part2	60540000	62980000	id-1458	High
chr3B_part2	62960000	64580000	id-1459	Low
chr3B_part2	64580000	65860000	id-1460	High
chr3B_part2	65860000	70890000	id-1461	Low
chr3B_part2	71610000	72540000	id-1462	High
chr3B_part2	72730000	77090000	id-1463	High
chr3B_part2	94390000	95750000	id-1464	High
chr3B_part2	95860000	96390000	id-1465	High
chr3B_part2	96850000	97410000	id-1466	High
chr3B_part2	97510000	115810000	id-1467	High
chr3B_part2	115860000	124880000	id-1468	High
chr3B_part2	124930000	127100000	id-1469	High
chr3B_part2	127490000	127990000	id-1470	Low
chr3B_part2	127990000	140610000	id-1471	High
chr3B_part2	140690000	143100000	id-1472	High
chr3B_part2	143190000	145000000	id-1473	High
chr3B_part2	145380000	146070000	id-1474	High
chr3B_part2	146120000	148640000	id-1475	High
chr3B_part2	148890000	150850000	id-1476	High
chr3B_part2	150850000	154130000	id-1477	Low
chr3B_part2	154440000	155280000	id-1478	Low
chr3B_part2	155410000	156900000	id-1479	High
chr3B_part2	157280000	158030000	id-1480	High
chr3B_part2	170700000	171590000	id-1481	High
chr3B_part2	171640000	173460000	id-1482	High
chr3B_part2	173510000	177180000	id-1483	High
chr3B_part2	177690000	179950000	id-1484	High
chr3B_part2	181400000	182710000	id-1485	High
chr3B_part2	187250000	188040000	id-1486	High
chr3B_part2	188100000	189180000	id-1487	High
chr3B_part2	208130000	210340000	id-1488	High
chr3B_part2	210390000	213710000	id-1489	High
chr3B_part2	214260000	216100000	id-1490	High
chr3B_part2	216160000	217100000	id-1491	High
chr3B_part2	234570000	235890000	id-1492	High
chr3B_part2	236100000	240020000	id-1493	High
chr3B_part2	240220000	242310000	id-1494	High
chr3B_part2	242520000	249320000	id-1495	High
chr3B_part2	249740000	251050000	id-1496	High
chr3B_part2	251100000	252450000	id-1497	High
chr3B_part2	256170000	257480000	id-1498	High
chr3B_part2	259260000	260620000	id-1499	High
chr3B_part2	260700000	265550000	id-1500	High
chr3B_part2	265710000	269850000	id-1501	High
chr3B_part2	269910000	275000000	id-1502	High
chr3B_part2	278620000	279250000	id-1503	Low
chr3B_part2	279250000	280460000	id-1504	High
chr3B_part2	283120000	283940000	id-1505	Low
chr3B_part2	284110000	284690000	id-1506	High
chr3B_part2	296140000	296760000	id-1507	High
chr3B_part2	299080000	299900000	id-1508	High
chr3B_part2	300250000	302090000	id-1509	High
chr3B_part2	303190000	303750000	id-1510	Low
chr3B_part2	303750000	305810000	id-1511	High
chr3B_part2	307540000	308540000	id-1512	High
chr3B_part2	309500000	310090000	id-1513	High
chr3B_part2	311170000	312450000	id-1514	High
chr3B_part2	312560000	313350000	id-1515	High
chr3B_part2	314290000	314800000	id-1516	High
chr3B_part2	315110000	316720000	id-1517	High
chr3B_part2	318840000	319650000	id-1518	High
chr3B_part2	323290000	323850000	id-1519	High
chr3B_part2	325350000	326120000	id-1520	High
chr3B_part2	326210000	327200000	id-1521	High
chr3B_part2	331640000	333240000	id-1522	High
chr3B_part2	369100000	370080000	id-1523	High
chr3B_part2	370150000	371240000	id-1524	High
chr3B_part2	371550000	372050000	id-1525	High
chr3B_part2	373140000	373830000	id-1526	High
chr3B_part2	378770000	379690000	id-1527	Low
chr3B_part2	379690000	381420000	id-1528	High
chr3B_part2	381440000	382674495	id-1529	Low
chr3D_part1	260000	1340000	id-1530	High
chr3D_part1	2870000	3410000	id-1531	High
chr3D_part1	3340000	3970000	id-1532	Low
chr3D_part1	4780000	6600000	id-1533	High
chr3D_part1	6650000	9000000	id-1534	High
chr3D_part1	9050000	11820000	id-1535	High
chr3D_part1	11870000	14750000	id-1536	High
chr3D_part1	14800000	17550000	id-1537	High
chr3D_part1	17610000	25140000	id-1538	High
chr3D_part1	25190000	26470000	id-1539	High
chr3D_part1	26540000	29560000	id-1540	High
chr3D_part1	29620000	33910000	id-1541	High
chr3D_part1	33990000	34800000	id-1542	High
chr3D_part1	34860000	36680000	id-1543	High
chr3D_part1	36920000	40180000	id-1544	High
chr3D_part1	40230000	42520000	id-1545	High
chr3D_part1	42990000	45160000	id-1546	High
chr3D_part1	45230000	46010000	id-1547	High
chr3D_part1	46350000	48880000	id-1548	High
chr3D_part1	49400000	49900000	id-1549	High
chr3D_part1	49950000	55170000	id-1550	High
chr3D_part1	55220000	56150000	id-1551	High
chr3D_part1	56200000	56750000	id-1552	High
chr3D_part1	56810000	57550000	id-1553	High
chr3D_part1	57600000	58820000	id-1554	High
chr3D_part1	59480000	60370000	id-1555	High
chr3D_part1	60440000	62410000	id-1556	High
chr3D_part1	62460000	65640000	id-1557	High
chr3D_part1	65690000	66960000	id-1558	High
chr3D_part1	67420000	67930000	id-1559	High
chr3D_part1	67990000	68710000	id-1560	High
chr3D_part1	70170000	71890000	id-1561	High
chr3D_part1	71960000	73460000	id-1562	High
chr3D_part1	73520000	75020000	id-1563	High
chr3D_part1	75070000	76420000	id-1564	High
chr3D_part1	76470000	77070000	id-1565	High
chr3D_part1	77200000	78590000	id-1566	High
chr3D_part1	79150000	80570000	id-1567	High
chr3D_part1	81130000	82680000	id-1568	High
chr3D_part1	82730000	83760000	id-1569	High
chr3D_part1	83830000	86050000	id-1570	High
chr3D_part1	87310000	91870000	id-1571	High
chr3D_part1	91920000	96320000	id-1572	High
chr3D_part1	96380000	97000000	id-1573	High
chr3D_part1	97050000	98430000	id-1574	High
chr3D_part1	98490000	104400000	id-1575	High
chr3D_part1	104460000	105440000	id-1576	High
chr3D_part1	105490000	106610000	id-1577	High
chr3D_part1	106660000	107570000	id-1578	High
chr3D_part1	107630000	108970000	id-1579	High
chr3D_part1	110050000	112480000	id-1580	High
chr3D_part1	112560000	114140000	id-1581	High
chr3D_part1	114310000	115950000	id-1582	High
chr3D_part1	116480000	119310000	id-1583	High
chr3D_part1	119380000	121800000	id-1584	High
chr3D_part1	121850000	125600000	id-1585	High
chr3D_part1	126180000	127380000	id-1586	High
chr3D_part1	127620000	132410000	id-1587	High
chr3D_part1	132460000	133130000	id-1588	High
chr3D_part1	133190000	135190000	id-1589	High
chr3D_part1	135340000	137030000	id-1590	High
chr3D_part1	137630000	140490000	id-1591	High
chr3D_part1	140580000	142190000	id-1592	High
chr3D_part1	142240000	143890000	id-1593	High
chr3D_part1	144020000	145960000	id-1594	High
chr3D_part1	146010000	146540000	id-1595	High
chr3D_part1	146680000	147210000	id-1596	High
chr3D_part1	147260000	149590000	id-1597	High
chr3D_part1	149640000	151450000	id-1598	High
chr3D_part1	151510000	154620000	id-1599	High
chr3D_part1	154670000	155870000	id-1600	High
chr3D_part1	156200000	157480000	id-1601	High
chr3D_part1	157540000	158370000	id-1602	High
chr3D_part1	158420000	159890000	id-1603	High
chr3D_part1	159950000	161260000	id-1604	High
chr3D_part1	161690000	163940000	id-1605	High
chr3D_part1	163990000	165020000	id-1606	High
chr3D_part1	165080000	167210000	id-1607	High
chr3D_part1	167770000	168890000	id-1608	High
chr3D_part1	168940000	169790000	id-1609	High
chr3D_part1	169840000	171200000	id-1610	High
chr3D_part1	171250000	174930000	id-1611	High
chr3D_part1	175540000	176750000	id-1612	High
chr3D_part1	176800000	178000000	id-1613	High
chr3D_part1	178050000	179030000	id-1614	High
chr3D_part1	179440000	180500000	id-1615	High
chr3D_part1	180900000	182700000	id-1616	High
chr3D_part1	182770000	184290000	id-1617	High
chr3D_part1	184340000	186390000	id-1618	High
chr3D_part1	186900000	192620000	id-1619	High
chr3D_part1	193930000	195690000	id-1620	High
chr3D_part1	195740000	197650000	id-1621	High
chr3D_part1	197700000	198600000	id-1622	High
chr3D_part1	199360000	201570000	id-1623	High
chr3D_part1	201620000	202600000	id-1624	High
chr3D_part1	202650000	207510000	id-1625	High
chr3D_part1	208360000	211310000	id-1626	High
chr3D_part1	211760000	214260000	id-1627	High
chr3D_part1	214310000	219250000	id-1628	High
chr3D_part1	219300000	223370000	id-1629	High
chr3D_part1	223430000	225080000	id-1630	High
chr3D_part1	225130000	236730000	id-1631	High
chr3D_part1	236780000	238090000	id-1632	High
chr3D_part1	238190000	239370000	id-1633	High
chr3D_part1	241140000	241890000	id-1634	High
chr3D_part1	243200000	243940000	id-1635	High
chr3D_part1	243990000	248830000	id-1636	High
chr3D_part1	248880000	251340000	id-1637	High
chr3D_part1	251390000	253470000	id-1638	High
chr3D_part1	253610000	255610000	id-1639	High
chr3D_part1	255670000	256330000	id-1640	High
chr3D_part1	256380000	261010000	id-1641	High
chr3D_part1	261060000	262900000	id-1642	High
chr3D_part1	262960000	264150000	id-1643	High
chr3D_part1	264300000	266330000	id-1644	High
chr3D_part1	266380000	268210000	id-1645	High
chr3D_part1	268260000	271180000	id-1646	High
chr3D_part1	271250000	272180000	id-1647	High
chr3D_part1	272240000	274210000	id-1648	High
chr3D_part1	276120000	276790000	id-1649	High
chr3D_part1	277390000	281030000	id-1650	High
chr3D_part1	281080000	281690000	id-1651	High
chr3D_part1	281740000	283370000	id-1652	High
chr3D_part1	283420000	285540000	id-1653	High
chr3D_part1	285680000	286250000	id-1654	High
chr3D_part1	286300000	288890000	id-1655	High
chr3D_part1	288950000	289550000	id-1656	High
chr3D_part1	289680000	292480000	id-1657	High
chr3D_part1	292530000	293630000	id-1658	High
chr3D_part1	293680000	294750000	id-1659	High
chr3D_part1	295070000	296040000	id-1660	High
chr3D_part1	296110000	297290000	id-1661	High
chr3D_part1	297340000	298700000	id-1662	High
chr3D_part1	298970000	300820000	id-1663	High
chr3D_part1	300900000	307200000	id-1664	High
chr3D_part1	307250000	309110000	id-1665	High
chr3D_part1	309170000	309940000	id-1666	High
chr3D_part1	309990000	311860000	id-1667	High
chr3D_part1	311920000	312470000	id-1668	High
chr3D_part1	312550000	313110000	id-1669	High
chr3D_part1	313590000	318290000	id-1670	High
chr3D_part1	318400000	319080000	id-1671	High
chr3D_part1	319140000	319950000	id-1672	High
chr3D_part1	320750000	323040000	id-1673	High
chr3D_part1	323090000	327140000	id-1674	High
chr3D_part1	327200000	331770000	id-1675	High
chr3D_part1	331830000	333430000	id-1676	High
chr3D_part1	333510000	334410000	id-1677	High
chr3D_part1	334490000	335780000	id-1678	High
chr3D_part1	336440000	341470000	id-1679	High
chr3D_part1	341520000	345890000	id-1680	High
chr3D_part1	345950000	346710000	id-1681	High
chr3D_part1	346770000	350510000	id-1682	High
chr3D_part1	351200000	352290000	id-1683	High
chr3D_part1	352470000	354540000	id-1684	High
chr3D_part1	354590000	355470000	id-1685	High
chr3D_part1	355590000	356780000	id-1686	High
chr3D_part1	357550000	359130000	id-1687	High
chr3D_part1	359200000	362500000	id-1688	High
chr3D_part1	362560000	363140000	id-1689	High
chr3D_part1	363220000	366750000	id-1690	High
chr3D_part1	366800000	369070000	id-1691	High
chr3D_part1	369120000	369870000	id-1692	High
chr3D_part1	370380000	372200000	id-1693	High
chr3D_part1	372260000	374820000	id-1694	High
chr3D_part1	374880000	386150000	id-1695	High
chr3D_part1	386440000	387020000	id-1696	High
chr3D_part1	387080000	390210000	id-1697	High
chr3D_part1	390400000	391150000	id-1698	High
chr3D_part1	391450000	393890000	id-1699	High
chr3D_part1	394830000	395360000	id-1700	High
chr3D_part1	395820000	396690000	id-1701	High
chr3D_part1	396740000	399340000	id-1702	High
chr3D_part1	399390000	400280000	id-1703	High
chr3D_part1	400420000	402150000	id-1704	High
chr3D_part1	402230000	403830000	id-1705	High
chr3D_part1	403890000	404780000	id-1706	High
chr3D_part1	405050000	408780000	id-1707	High
chr3D_part1	409110000	411110000	id-1708	High
chr3D_part1	411330000	413150000	id-1709	High
chr3D_part1	413290000	413840000	id-1710	High
chr3D_part1	413910000	414840000	id-1711	High
chr3D_part1	414900000	415720000	id-1712	High
chr3D_part1	416060000	417440000	id-1713	High
chr3D_part1	417490000	420370000	id-1714	High
chr3D_part1	420430000	423680000	id-1715	High
chr3D_part1	423740000	424800000	id-1716	High
chr3D_part1	425220000	425790000	id-1717	High
chr3D_part1	425840000	427330000	id-1718	High
chr3D_part1	427380000	429220000	id-1719	High
chr3D_part1	429290000	431370000	id-1720	High
chr3D_part1	431920000	433050000	id-1721	High
chr3D_part1	433100000	433670000	id-1722	High
chr3D_part1	433730000	437580000	id-1723	High
chr3D_part1	438940000	441070000	id-1724	High
chr3D_part1	441510000	442060000	id-1725	High
chr3D_part1	442110000	444260000	id-1726	High
chr3D_part1	444310000	445390000	id-1727	High
chr3D_part1	445450000	447220000	id-1728	High
chr3D_part1	447310000	447930000	id-1729	High
chr3D_part1	447980000	450140000	id-1730	High
chr3D_part1	450190000	450750000	id-1731	High
chr3D_part1	450800000	452310000	id-1732	High
chr3D_part1	452360000	456670000	id-1733	High
chr3D_part1	456720000	457350000	id-1734	High
chr3D_part1	457660000	458640000	id-1735	High
chr3D_part1	458700000	460650000	id-1736	High
chr3D_part1	460700000	461230000	id-1737	High
chr3D_part1	461280000	467380000	id-1738	High
chr3D_part1	468140000	468780000	id-1739	High
chr3D_part1	468860000	471430000	id-1740	High
chr3D_part1	471920000	472560000	id-1741	High
chr3D_part1	472610000	474690000	id-1742	High
chr3D_part1	474840000	476235359	id-1743	High
chr3D_part2	1000000	1540000	id-1744	High
chr3D_part2	2720000	3260000	id-1745	High
chr3D_part2	3460000	3970000	id-1746	High
chr3D_part2	4700000	5570000	id-1747	High
chr3D_part2	6950000	7500000	id-1748	High
chr3D_part2	8070000	8730000	id-1749	High
chr3D_part2	9470000	10170000	id-1750	High
chr3D_part2	10780000	11400000	id-1751	High
chr3D_part2	11540000	12160000	id-1752	High
chr3D_part2	12730000	14090000	id-1753	High
chr3D_part2	15270000	15920000	id-1754	High
chr3D_part2	15970000	16650000	id-1755	High
chr3D_part2	16700000	17730000	id-1756	High
chr3D_part2	17830000	18410000	id-1757	High
chr3D_part2	18560000	19210000	id-1758	High
chr3D_part2	21220000	21890000	id-1759	High
chr3D_part2	21950000	22540000	id-1760	High
chr3D_part2	22760000	23980000	id-1761	High
chr3D_part2	27460000	28120000	id-1762	High
chr3D_part2	28630000	29780000	id-1763	High
chr3D_part2	30870000	31610000	id-1764	High
chr3D_part2	32320000	33040000	id-1765	High
chr3D_part2	33410000	35120000	id-1766	High
chr3D_part2	35990000	36630000	id-1767	High
chr3D_part2	37920000	40780000	id-1768	High
chr3D_part2	40870000	42140000	id-1769	High
chr3D_part2	43010000	43540000	id-1770	High
chr3D_part2	43590000	44250000	id-1771	High
chr3D_part2	44310000	45180000	id-1772	High
chr3D_part2	46690000	47820000	id-1773	High
chr3D_part2	49800000	50470000	id-1774	High
chr3D_part2	50520000	51510000	id-1775	High
chr3D_part2	51570000	52150000	id-1776	High
chr3D_part2	52310000	53390000	id-1777	High
chr3D_part2	53650000	54370000	id-1778	High
chr3D_part2	54420000	55240000	id-1779	High
chr3D_part2	55300000	55950000	id-1780	High
chr3D_part2	56000000	56680000	id-1781	High
chr3D_part2	57600000	58450000	id-1782	High
chr3D_part2	58510000	59210000	id-1783	High
chr3D_part2	59260000	59910000	id-1784	High
chr3D_part2	60340000	60840000	id-1785	High
chr3D_part2	60900000	62190000	id-1786	High
chr3D_part2	64120000	65390000	id-1787	High
chr3D_part2	67640000	68440000	id-1788	High
chr3D_part2	69310000	69850000	id-1789	High
chr3D_part2	70230000	70790000	id-1790	High
chr3D_part2	72570000	73400000	id-1791	High
chr3D_part2	73960000	74700000	id-1792	High
chr3D_part2	76110000	77540000	id-1793	High
chr3D_part2	77650000	79100000	id-1794	High
chr3D_part2	80320000	80920000	id-1795	High
chr3D_part2	83250000	84880000	id-1796	High
chr3D_part2	85470000	85980000	id-1797	High
chr3D_part2	86650000	87640000	id-1798	High
chr3D_part2	88220000	88790000	id-1799	High
chr3D_part2	89540000	91350000	id-1800	High
chr3D_part2	91400000	92030000	id-1801	High
chr3D_part2	92090000	92790000	id-1802	High
chr3D_part2	93540000	94230000	id-1803	High
chr3D_part2	94700000	96090000	id-1804	High
chr3D_part2	96480000	97740000	id-1805	High
chr3D_part2	97810000	99130000	id-1806	High
chr3D_part2	99520000	100120000	id-1807	High
chr3D_part2	100170000	101340000	id-1808	High
chr3D_part2	102980000	103800000	id-1809	High
chr3D_part2	105510000	106290000	id-1810	High
chr3D_part2	106750000	109580000	id-1811	High
chr3D_part2	109640000	110900000	id-1812	High
chr3D_part2	110960000	112390000	id-1813	High
chr3D_part2	112480000	113860000	id-1814	High
chr3D_part2	114290000	115040000	id-1815	High
chr3D_part2	115100000	117300000	id-1816	High
chr3D_part2	117350000	118210000	id-1817	High
chr3D_part2	118260000	118880000	id-1818	High
chr3D_part2	119940000	120450000	id-1819	Low
chr3D_part2	120400000	121070000	id-1820	High
chr3D_part2	121130000	122710000	id-1821	High
chr3D_part2	122930000	126320000	id-1822	High
chr3D_part2	126770000	127630000	id-1823	High
chr3D_part2	128270000	128920000	id-1824	High
chr3D_part2	131030000	131680000	id-1825	High
chr3D_part2	132500000	133160000	id-1826	High
chr3D_part2	133330000	136910000	id-1827	High
chr3D_part2	137090000	137720000	id-1828	High
chr3D_part2	138380000	139000000	id-1829	High
chr4A_part1	6890000	7460000	id-1830	High
chr4A_part1	10930000	12260000	id-1831	High
chr4A_part1	12380000	13520000	id-1832	High
chr4A_part1	13620000	14170000	id-1833	High
chr4A_part1	16250000	16830000	id-1834	High
chr4A_part1	17380000	17930000	id-1835	High
chr4A_part1	28990000	30210000	id-1836	High
chr4A_part1	37310000	37820000	id-1837	High
chr4A_part1	38370000	38890000	id-1838	High
chr4A_part1	39530000	46230000	id-1839	High
chr4A_part1	46280000	60570000	id-1840	High
chr4A_part1	60630000	67520000	id-1841	High
chr4A_part1	67600000	70210000	id-1842	High
chr4A_part1	70290000	99920000	id-1843	High
chr4A_part1	101750000	103230000	id-1844	High
chr4A_part1	104100000	135790000	id-1845	High
chr4A_part1	135850000	140900000	id-1846	High
chr4A_part1	178330000	178840000	id-1847	High
chr4A_part1	184740000	185830000	id-1848	High
chr4A_part1	188970000	189510000	id-1849	High
chr4A_part1	194530000	195290000	id-1850	High
chr4A_part1	202480000	203010000	id-1851	High
chr4A_part1	203720000	204460000	id-1852	High
chr4A_part1	231670000	232380000	id-1853	High
chr4A_part1	235400000	236010000	id-1854	High
chr4A_part1	236370000	236950000	id-1855	High
chr4A_part1	237540000	238180000	id-1856	High
chr4A_part1	241530000	242150000	id-1857	High
chr4A_part1	246380000	247580000	id-1858	High
chr4A_part1	254230000	255170000	id-1859	High
chr4A_part1	256000000	256500000	id-1860	High
chr4A_part1	257240000	258420000	id-1861	High
chr4A_part1	258890000	259390000	id-1862	High
chr4A_part1	275390000	276060000	id-1863	High
chr4A_part1	280510000	281270000	id-1864	High
chr4A_part1	285250000	286340000	id-1865	High
chr4A_part1	288580000	289150000	id-1866	High
chr4A_part1	293190000	293780000	id-1867	High
chr4A_part1	295000000	295620000	id-1868	High
chr4A_part1	302260000	302970000	id-1869	High
chr4A_part1	303910000	304420000	id-1870	High
chr4A_part1	306840000	307480000	id-1871	High
chr4A_part1	308620000	309120000	id-1872	High
chr4A_part1	309190000	309760000	id-1873	High
chr4A_part1	311590000	312290000	id-1874	High
chr4A_part1	333760000	334280000	id-1875	High
chr4A_part1	339590000	340130000	id-1876	High
chr4A_part1	348160000	348730000	id-1877	High
chr4A_part1	355030000	355750000	id-1878	High
chr4A_part1	355920000	356420000	id-1879	High
chr4A_part1	366920000	368090000	id-1880	High
chr4A_part1	373760000	374500000	id-1881	High
chr4A_part1	376800000	377320000	id-1882	High
chr4A_part1	381400000	382010000	id-1883	High
chr4A_part1	382150000	382930000	id-1884	High
chr4A_part1	387210000	387810000	id-1885	High
chr4A_part1	393580000	394220000	id-1886	High
chr4A_part1	397050000	397680000	id-1887	High
chr4A_part1	402360000	403030000	id-1888	High
chr4A_part1	411420000	412010000	id-1889	High
chr4A_part1	414500000	415200000	id-1890	High
chr4A_part1	415350000	416250000	id-1891	High
chr4A_part1	422940000	423850000	id-1892	High
chr4A_part1	438650000	439620000	id-1893	High
chr4A_part1	449190000	452550000	id-1894	High
chr4A_part2	0	14610000	id-1895	High
chr4A_part2	15180000	16110000	id-1896	High
chr4A_part2	18550000	19070000	id-1897	High
chr4A_part2	21470000	21990000	id-1898	High
chr4A_part2	22070000	22870000	id-1899	High
chr4A_part2	23050000	23700000	id-1900	High
chr4A_part2	23750000	24450000	id-1901	High
chr4A_part2	25290000	25810000	id-1902	High
chr4A_part2	26510000	28760000	id-1903	High
chr4A_part2	29420000	30010000	id-1904	High
chr4A_part2	30060000	32530000	id-1905	High
chr4A_part2	32950000	33510000	id-1906	High
chr4A_part2	34490000	35050000	id-1907	High
chr4A_part2	35740000	36430000	id-1908	High
chr4A_part2	36530000	37150000	id-1909	High
chr4A_part2	37210000	37790000	id-1910	High
chr4A_part2	38210000	38960000	id-1911	High
chr4A_part2	39010000	40520000	id-1912	High
chr4A_part2	41220000	42120000	id-1913	High
chr4A_part2	42180000	43090000	id-1914	High
chr4A_part2	44690000	46480000	id-1915	High
chr4A_part2	46880000	47550000	id-1916	High
chr4A_part2	72140000	72760000	id-1917	High
chr4A_part2	75900000	76530000	id-1918	High
chr4A_part2	84990000	89120000	id-1919	High
chr4A_part2	91480000	93660000	id-1920	High
chr4A_part2	117710000	118420000	id-1921	High
chr4A_part2	122800000	124490000	id-1922	High
chr4A_part2	138360000	139710000	id-1923	High
chr4A_part2	144130000	145980000	id-1924	High
chr4A_part2	147320000	148170000	id-1925	Low
chr4A_part2	148170000	149850000	id-1926	High
chr4A_part2	150160000	150830000	id-1927	High
chr4A_part2	151380000	152710000	id-1928	High
chr4A_part2	152820000	153340000	id-1929	High
chr4A_part2	153580000	154170000	id-1930	High
chr4A_part2	154230000	156750000	id-1931	High
chr4A_part2	156840000	157610000	id-1932	High
chr4A_part2	157710000	158490000	id-1933	High
chr4A_part2	159780000	161700000	id-1934	High
chr4A_part2	161800000	162480000	id-1935	High
chr4A_part2	162540000	163040000	id-1936	High
chr4A_part2	163110000	164730000	id-1937	High
chr4A_part2	165090000	165950000	id-1938	High
chr4A_part2	167000000	167770000	id-1939	High
chr4A_part2	167910000	169310000	id-1940	High
chr4A_part2	170780000	176430000	id-1941	High
chr4A_part2	176490000	178740000	id-1942	High
chr4A_part2	179240000	180830000	id-1943	High
chr4A_part2	181180000	183710000	id-1944	High
chr4A_part2	183780000	185650000	id-1945	High
chr4A_part2	187580000	189700000	id-1946	High
chr4A_part2	191660000	192160000	id-1947	High
chr4A_part2	192670000	193580000	id-1948	High
chr4A_part2	193650000	194270000	id-1949	High
chr4A_part2	201150000	201740000	id-1950	High
chr4A_part2	201940000	202600000	id-1951	High
chr4A_part2	205480000	206010000	id-1952	High
chr4A_part2	208560000	210300000	id-1953	High
chr4A_part2	210350000	212530000	id-1954	High
chr4A_part2	212620000	215620000	id-1955	High
chr4A_part2	215710000	216480000	id-1956	High
chr4A_part2	216880000	218600000	id-1957	High
chr4A_part2	218660000	219280000	id-1958	High
chr4A_part2	220740000	222070000	id-1959	High
chr4A_part2	222710000	226530000	id-1960	High
chr4A_part2	228480000	229130000	id-1961	High
chr4A_part2	231320000	231870000	id-1962	High
chr4A_part2	232040000	234200000	id-1963	High
chr4A_part2	235150000	236100000	id-1964	High
chr4A_part2	236270000	237610000	id-1965	High
chr4A_part2	237660000	238480000	id-1966	High
chr4A_part2	239890000	240880000	id-1967	High
chr4A_part2	242250000	243260000	id-1968	High
chr4A_part2	244210000	244800000	id-1969	Low
chr4A_part2	244710000	245640000	id-1970	High
chr4A_part2	246240000	246860000	id-1971	High
chr4A_part2	252850000	253630000	id-1972	High
chr4A_part2	265510000	266070000	id-1973	High
chr4A_part2	266180000	266780000	id-1974	High
chr4A_part2	267090000	267990000	id-1975	High
chr4A_part2	268460000	269300000	id-1976	High
chr4A_part2	269370000	269920000	id-1977	High
chr4A_part2	270550000	271130000	id-1978	Low
chr4A_part2	271070000	273360000	id-1979	High
chr4A_part2	274400000	276150000	id-1980	High
chr4A_part2	277910000	278660000	id-1981	High
chr4A_part2	278770000	279580000	id-1982	High
chr4A_part2	281200000	281930000	id-1983	High
chr4A_part2	286110000	286780000	id-1984	High
chr4A_part2	286860000	287370000	id-1985	High
chr4A_part2	290620000	291200000	id-1986	Low
chr4B_part1	530000	1570000	id-1987	High
chr4B_part1	2660000	3280000	id-1988	Low
chr4B_part1	3690000	4570000	id-1989	High
chr4B_part1	6230000	7890000	id-1990	High
chr4B_part1	7860000	8410000	id-1991	Low
chr4B_part1	8380000	9430000	id-1992	High
chr4B_part1	9520000	10840000	id-1993	High
chr4B_part1	11660000	12180000	id-1994	High
chr4B_part1	12610000	13630000	id-1995	High
chr4B_part1	13730000	14270000	id-1996	High
chr4B_part1	14690000	15240000	id-1997	Low
chr4B_part1	15260000	15790000	id-1998	High
chr4B_part1	24630000	25560000	id-1999	High
chr4B_part1	28730000	29270000	id-2000	High
[truncated: 1,949 more rows]
