# Supplementary material for: DAWN: a resource for yielding insights into the diversity among wheat genomes
Source: BMC Genomics. 2018 Dec 17;19:941. doi: 10.1186/s12864-018-5228-2 (PMC6296097; doi:10.1186/s12864-018-5228-2)
Supplement: Supplementary file 7 — ZIP file containing BED5 format files of high and low variant density regions. BED5 format file for each WGS accession. The score column (5th column) indicates if the feature (row) represents a region which has >2*SD above (High) or below (Low) the mean variant density. (ZIP 526 kb) [file 12864_2018_5228_MOESM7_ESM.zip › variant_density_high_low/Alsen.realigned.bam.vcf.w10000_s10000.bw.high_low.bed]

chr1A_part1	2760000	3500000	id-1	High
chr1A_part1	3570000	4390000	id-2	High
chr1A_part1	4490000	5380000	id-3	High
chr1A_part1	9750000	10250000	id-4	High
chr1A_part1	10570000	11420000	id-5	High
chr1A_part1	17000000	18780000	id-6	High
chr1A_part1	19870000	20480000	id-7	High
chr1A_part1	20780000	21770000	id-8	High
chr1A_part1	22730000	23230000	id-9	High
chr1A_part1	28900000	29700000	id-10	High
chr1A_part1	29760000	30820000	id-11	High
chr1A_part1	31250000	32920000	id-12	High
chr1A_part1	37620000	38540000	id-13	High
chr1A_part1	38630000	45160000	id-14	High
chr1A_part1	45210000	46540000	id-15	High
chr1A_part1	46810000	52070000	id-16	High
chr1A_part1	52980000	53900000	id-17	High
chr1A_part1	58230000	59560000	id-18	High
chr1A_part1	63860000	64380000	id-19	High
chr1A_part1	70000000	70650000	id-20	High
chr1A_part1	211440000	213580000	id-21	Low
chr1A_part1	214640000	215290000	id-22	Low
chr1A_part1	293720000	297890000	id-23	High
chr1A_part1	301170000	304530000	id-24	High
chr1A_part1	304680000	324000000	id-25	High
chr1A_part1	324050000	332260000	id-26	High
chr1A_part1	332310000	341400000	id-27	High
chr1A_part1	341450000	363700000	id-28	High
chr1A_part1	364020000	382110000	id-29	High
chr1A_part1	382180000	383080000	id-30	High
chr1A_part1	383080000	384140000	id-31	Low
chr1A_part1	384150000	384680000	id-32	High
chr1A_part1	384730000	389830000	id-33	High
chr1A_part1	393460000	414910000	id-34	High
chr1A_part1	414980000	420920000	id-35	High
chr1A_part1	421170000	422050000	id-36	Low
chr1A_part1	422050000	429000000	id-37	High
chr1A_part1	433210000	433780000	id-38	Low
chr1A_part1	433800000	445530000	id-39	High
chr1A_part1	458510000	462140000	id-40	High
chr1A_part1	462330000	463960000	id-41	High
chr1A_part2	150000	830000	id-42	High
chr1A_part2	6390000	9450000	id-43	High
chr1A_part2	10450000	11940000	id-44	High
chr1A_part2	12470000	13710000	id-45	High
chr1A_part2	18720000	22490000	id-46	High
chr1A_part2	22550000	26450000	id-47	High
chr1A_part2	27870000	29270000	id-48	High
chr1A_part2	29350000	32480000	id-49	High
chr1A_part2	32680000	36090000	id-50	High
chr1A_part2	36150000	38710000	id-51	High
chr1A_part2	38770000	41170000	id-52	High
chr1A_part2	43930000	44780000	id-53	High
chr1A_part2	45050000	50020000	id-54	High
chr1A_part2	57950000	59350000	id-55	High
chr1A_part2	59400000	60420000	id-56	High
chr1A_part2	62430000	65390000	id-57	High
chr1A_part2	65790000	66950000	id-58	High
chr1A_part2	67090000	68680000	id-59	High
chr1A_part2	69360000	73170000	id-60	High
chr1A_part2	73600000	74730000	id-61	High
chr1A_part2	75900000	77010000	id-62	High
chr1A_part2	81450000	82460000	id-63	High
chr1A_part2	82550000	84230000	id-64	High
chr1A_part2	93250000	98180000	id-65	High
chr1A_part2	98230000	99820000	id-66	High
chr1A_part2	100250000	100970000	id-67	High
chr1A_part2	103360000	104310000	id-68	High
chr1A_part2	109590000	112700000	id-69	High
chr1A_part2	113830000	115020000	id-70	High
chr1A_part2	116910000	117460000	id-71	High
chr1A_part2	118340000	119260000	id-72	High
chr1A_part2	119520000	122610000	id-73	High
chr1B_part1	0	880000	id-74	Low
chr1B_part1	1610000	2120000	id-75	High
chr1B_part1	4440000	5340000	id-76	High
chr1B_part1	5870000	6690000	id-77	High
chr1B_part1	7840000	8420000	id-78	High
chr1B_part1	9480000	10420000	id-79	High
chr1B_part1	10620000	11660000	id-80	Low
chr1B_part1	16390000	16930000	id-81	High
chr1B_part1	17240000	17980000	id-82	High
chr1B_part1	19240000	19940000	id-83	Low
chr1B_part1	20840000	21400000	id-84	Low
chr1B_part1	29000000	29520000	id-85	High
chr1B_part1	31740000	32620000	id-86	High
chr1B_part1	34020000	36170000	id-87	High
chr1B_part1	36240000	36860000	id-88	High
chr1B_part1	36910000	38160000	id-89	High
chr1B_part1	38210000	38930000	id-90	High
chr1B_part1	40160000	41540000	id-91	High
chr1B_part1	41640000	42590000	id-92	High
chr1B_part1	42710000	44700000	id-93	High
chr1B_part1	45710000	46980000	id-94	High
chr1B_part1	47120000	47900000	id-95	High
chr1B_part1	48680000	49430000	id-96	High
chr1B_part1	50350000	51150000	id-97	High
chr1B_part1	51600000	52400000	id-98	Low
chr1B_part1	52400000	57440000	id-99	High
chr1B_part1	58120000	59670000	id-100	High
chr1B_part1	60250000	62030000	id-101	High
chr1B_part1	62380000	67530000	id-102	High
chr1B_part1	158550000	159400000	id-103	High
chr1B_part1	162730000	165260000	id-104	High
chr1B_part1	165410000	171130000	id-105	High
chr1B_part1	296950000	301290000	id-106	High
chr1B_part1	302450000	305040000	id-107	High
chr1B_part1	308540000	309160000	id-108	Low
chr1B_part1	309110000	312370000	id-109	High
chr1B_part1	312490000	313690000	id-110	High
chr1B_part1	313740000	314760000	id-111	High
chr1B_part1	314590000	315450000	id-112	Low
chr1B_part1	315560000	316750000	id-113	Low
chr1B_part1	317970000	319380000	id-114	Low
chr1B_part1	319790000	321230000	id-115	Low
chr1B_part1	321290000	321910000	id-116	Low
chr1B_part1	322350000	323300000	id-117	High
chr1B_part1	323610000	328440000	id-118	High
chr1B_part1	328630000	329970000	id-119	High
chr1B_part1	330360000	336280000	id-120	High
chr1B_part1	336350000	337310000	id-121	High
chr1B_part1	337360000	344050000	id-122	High
chr1B_part1	363630000	365320000	id-123	High
chr1B_part1	365370000	367840000	id-124	High
chr1B_part1	368410000	372410000	id-125	High
chr1B_part1	372640000	374390000	id-126	High
chr1B_part1	374450000	382390000	id-127	High
chr1B_part1	382510000	387640000	id-128	High
chr1B_part1	387700000	391480000	id-129	High
chr1B_part1	391550000	394190000	id-130	High
chr1B_part1	394330000	395980000	id-131	High
chr1B_part1	397990000	403190000	id-132	High
chr1B_part1	406420000	409680000	id-133	High
chr1B_part1	410670000	418270000	id-134	High
chr1B_part1	418340000	421000000	id-135	High
chr1B_part1	429280000	429790000	id-136	High
chr1B_part1	432320000	434440000	id-137	High
chr1B_part2	5950000	12860000	id-138	High
chr1B_part2	48090000	49240000	id-139	High
chr1B_part2	49310000	51720000	id-140	High
chr1B_part2	71180000	73820000	id-141	High
chr1B_part2	80070000	82060000	id-142	High
chr1B_part2	83290000	84110000	id-143	High
chr1B_part2	96430000	99500000	id-144	High
chr1B_part2	100090000	100590000	id-145	High
chr1B_part2	100840000	102310000	id-146	High
chr1B_part2	103850000	104370000	id-147	High
chr1B_part2	104450000	106010000	id-148	High
chr1B_part2	106230000	114230000	id-149	High
chr1B_part2	114290000	114910000	id-150	High
chr1B_part2	117210000	117780000	id-151	High
chr1B_part2	122990000	123770000	id-152	High
chr1B_part2	124590000	125270000	id-153	High
chr1B_part2	125450000	126290000	id-154	High
chr1B_part2	133800000	135060000	id-155	High
chr1B_part2	135140000	139260000	id-156	High
chr1B_part2	141900000	142530000	id-157	High
chr1B_part2	143820000	144780000	id-158	High
chr1B_part2	144880000	145610000	id-159	High
chr1B_part2	146590000	147580000	id-160	High
chr1B_part2	149500000	150420000	id-161	High
chr1B_part2	150970000	153550000	id-162	High
chr1B_part2	153820000	157120000	id-163	High
chr1B_part2	161180000	162280000	id-164	High
chr1B_part2	164420000	165590000	id-165	High
chr1B_part2	174100000	175010000	id-166	High
chr1B_part2	180650000	183240000	id-167	High
chr1B_part2	189890000	190440000	id-168	High
chr1B_part2	190850000	193340000	id-169	High
chr1B_part2	193390000	193920000	id-170	High
chr1B_part2	193990000	194640000	id-171	High
chr1B_part2	197260000	197760000	id-172	High
chr1B_part2	198070000	198910000	id-173	High
chr1B_part2	200700000	202190000	id-174	High
chr1B_part2	202240000	203380000	id-175	High
chr1B_part2	206770000	207380000	id-176	High
chr1B_part2	208500000	209730000	id-177	High
chr1B_part2	210060000	210990000	id-178	High
chr1B_part2	211300000	212550000	id-179	Low
chr1B_part2	212490000	213240000	id-180	High
chr1B_part2	213910000	214610000	id-181	High
chr1B_part2	215780000	217950000	id-182	High
chr1B_part2	222400000	222920000	id-183	High
chr1B_part2	223200000	224370000	id-184	High
chr1B_part2	228490000	229410000	id-185	High
chr1B_part2	231640000	232160000	id-186	High
chr1B_part2	234900000	236090000	id-187	High
chr1B_part2	236640000	238240000	id-188	High
chr1B_part2	238610000	239130000	id-189	Low
chr1B_part2	239970000	241900000	id-190	High
chr1B_part2	242030000	243770000	id-191	High
chr1B_part2	243820000	244350000	id-192	High
chr1B_part2	247960000	248720000	id-193	High
chr1B_part2	248790000	249920000	id-194	High
chr1B_part2	250290000	250790000	id-195	High
chr1D_part1	1120000	1810000	id-196	Low
chr1D_part1	3230000	3740000	id-197	High
chr1D_part1	10180000	11210000	id-198	High
chr1D_part1	12140000	14310000	id-199	High
chr1D_part1	15290000	15790000	id-200	High
chr1D_part1	18570000	19200000	id-201	High
chr1D_part1	19770000	20460000	id-202	High
chr1D_part1	20550000	22390000	id-203	High
chr1D_part1	31440000	32470000	id-204	Low
chr1D_part1	32420000	33030000	id-205	High
chr1D_part1	37710000	40230000	id-206	High
chr1D_part1	40790000	41600000	id-207	High
chr1D_part1	49940000	51490000	id-208	High
chr1D_part1	52820000	53760000	id-209	High
chr1D_part1	53840000	57550000	id-210	High
chr1D_part1	57600000	58310000	id-211	High
chr1D_part1	206940000	207580000	id-212	High
chr1D_part1	408060000	411450000	id-213	High
chr1D_part1	411680000	412300000	id-214	High
chr1D_part1	412750000	413420000	id-215	High
chr1D_part1	413570000	414820000	id-216	High
chr1D_part1	415050000	416470000	id-217	High
chr1D_part1	432330000	433920000	id-218	High
chr1D_part1	434390000	435040000	id-219	Low
chr1D_part1	435040000	436240000	id-220	High
chr1D_part2	0	11420000	id-221	High
chr1D_part2	11480000	43270000	id-222	High
chr2A_part1	5600000	7430000	id-223	High
chr2A_part1	7510000	8190000	id-224	High
chr2A_part1	26380000	27130000	id-225	High
chr2A_part1	27500000	28340000	id-226	High
chr2A_part1	29080000	30580000	id-227	High
chr2A_part1	31160000	31690000	id-228	High
chr2A_part1	31820000	32390000	id-229	High
chr2A_part1	40890000	41470000	id-230	High
chr2A_part1	41990000	42490000	id-231	High
chr2A_part1	43370000	45130000	id-232	High
chr2A_part1	46380000	46910000	id-233	Low
chr2A_part1	48560000	49190000	id-234	High
chr2A_part1	58330000	59130000	id-235	High
chr2A_part1	65520000	70670000	id-236	High
chr2A_part1	71700000	72740000	id-237	High
chr2A_part1	73150000	74260000	id-238	High
chr2A_part1	74310000	77790000	id-239	High
chr2A_part1	77920000	78670000	id-240	High
chr2A_part1	78720000	83220000	id-241	High
chr2A_part1	84000000	84670000	id-242	High
chr2A_part1	85810000	89940000	id-243	High
chr2A_part1	90030000	90760000	id-244	High
chr2A_part1	102040000	104780000	id-245	High
chr2A_part1	104870000	106390000	id-246	High
chr2A_part1	107690000	108270000	id-247	High
chr2A_part1	114860000	115750000	id-248	High
chr2A_part1	116040000	117170000	id-249	High
chr2A_part1	118220000	125140000	id-250	High
chr2A_part1	125190000	127040000	id-251	High
chr2A_part1	127160000	128220000	id-252	High
chr2A_part1	128270000	129240000	id-253	High
chr2A_part1	129290000	130680000	id-254	High
chr2A_part1	130740000	131520000	id-255	High
chr2A_part1	131570000	134990000	id-256	High
chr2A_part1	135070000	139510000	id-257	High
chr2A_part1	139480000	140360000	id-258	Low
chr2A_part1	140360000	143630000	id-259	High
chr2A_part1	143680000	144950000	id-260	High
chr2A_part1	146950000	156360000	id-261	High
chr2A_part1	165240000	166090000	id-262	High
chr2A_part1	178100000	184600000	id-263	High
chr2A_part1	184650000	196350000	id-264	High
chr2A_part1	196450000	197230000	id-265	High
chr2A_part1	197660000	203260000	id-266	High
chr2A_part1	203820000	204770000	id-267	High
chr2A_part1	204820000	205840000	id-268	High
chr2A_part1	205960000	207050000	id-269	High
chr2A_part1	207470000	231550000	id-270	High
chr2A_part1	231600000	238720000	id-271	High
chr2A_part1	238770000	252830000	id-272	High
chr2A_part1	252990000	254980000	id-273	High
chr2A_part1	255060000	262650000	id-274	High
chr2A_part1	262650000	264110000	id-275	Low
chr2A_part1	264120000	269940000	id-276	High
chr2A_part1	270000000	273110000	id-277	High
chr2A_part1	273160000	278090000	id-278	High
chr2A_part1	278160000	278950000	id-279	High
chr2A_part1	279490000	289680000	id-280	High
chr2A_part1	289740000	299340000	id-281	High
chr2A_part1	299450000	326340000	id-282	High
chr2A_part1	326540000	327060000	id-283	Low
chr2A_part1	329360000	330070000	id-284	High
chr2A_part1	330120000	335430000	id-285	High
chr2A_part1	335490000	336460000	id-286	High
chr2A_part1	336510000	339470000	id-287	High
chr2A_part1	341620000	362920000	id-288	High
chr2A_part1	362920000	363560000	id-289	Low
chr2A_part1	363580000	377940000	id-290	High
chr2A_part1	378140000	394720000	id-291	High
chr2A_part1	395400000	402880000	id-292	High
chr2A_part1	403000000	406210000	id-293	High
chr2A_part1	406490000	429580000	id-294	High
chr2A_part1	429710000	447540000	id-295	High
chr2A_part1	447590000	457900000	id-296	High
chr2A_part1	458400000	459080000	id-297	High
chr2A_part1	459130000	462220000	id-298	High
chr2A_part2	0	26470000	id-299	High
chr2A_part2	35250000	43640000	id-300	High
chr2A_part2	43640000	44170000	id-301	Low
chr2A_part2	44180000	52400000	id-302	High
chr2A_part2	52910000	62800000	id-303	High
chr2A_part2	62910000	64360000	id-304	High
chr2A_part2	65670000	66460000	id-305	High
chr2A_part2	68500000	69000000	id-306	High
chr2A_part2	72060000	74200000	id-307	High
chr2A_part2	74260000	80810000	id-308	High
chr2A_part2	92520000	102120000	id-309	High
chr2A_part2	140100000	142430000	id-310	High
chr2A_part2	155250000	157400000	id-311	High
chr2A_part2	175320000	179820000	id-312	High
chr2A_part2	212370000	214730000	id-313	High
chr2A_part2	228370000	229400000	id-314	High
chr2A_part2	230320000	233130000	id-315	High
chr2A_part2	234910000	241080000	id-316	High
chr2A_part2	241180000	242340000	id-317	High
chr2A_part2	245250000	247550000	id-318	High
chr2A_part2	248580000	256020000	id-319	High
chr2A_part2	256070000	256590000	id-320	High
chr2A_part2	266410000	267190000	id-321	High
chr2A_part2	270610000	272020000	id-322	High
chr2A_part2	272240000	272760000	id-323	High
chr2A_part2	273480000	275730000	id-324	High
chr2A_part2	276520000	277170000	id-325	High
chr2A_part2	277960000	279670000	id-326	High
chr2A_part2	279740000	282780000	id-327	High
chr2A_part2	282830000	285330000	id-328	High
chr2A_part2	286030000	287860000	id-329	High
chr2A_part2	289290000	290870000	id-330	High
chr2A_part2	291160000	293480000	id-331	High
chr2A_part2	294430000	296580000	id-332	High
chr2A_part2	296770000	297470000	id-333	High
chr2A_part2	305720000	307130000	id-334	High
chr2A_part2	307600000	308190000	id-335	High
chr2A_part2	308540000	309180000	id-336	High
chr2A_part2	312660000	313400000	id-337	High
chr2A_part2	315640000	316260000	id-338	High
chr2B_part1	8670000	9270000	id-339	High
chr2B_part1	10650000	11150000	id-340	High
chr2B_part1	12160000	13000000	id-341	High
chr2B_part1	13050000	14420000	id-342	High
chr2B_part1	14600000	15670000	id-343	High
chr2B_part1	19280000	20570000	id-344	Low
chr2B_part1	20970000	22970000	id-345	Low
chr2B_part1	24190000	25070000	id-346	High
chr2B_part1	28250000	28770000	id-347	High
chr2B_part1	30040000	30640000	id-348	High
chr2B_part1	44400000	45810000	id-349	High
chr2B_part1	47520000	49490000	id-350	High
chr2B_part1	57670000	58580000	id-351	High
chr2B_part1	58710000	59780000	id-352	High
chr2B_part1	64990000	66890000	id-353	High
chr2B_part1	67460000	69370000	id-354	High
chr2B_part1	69540000	72510000	id-355	High
chr2B_part1	72560000	75770000	id-356	High
chr2B_part1	76030000	76810000	id-357	Low
chr2B_part1	77150000	77790000	id-358	High
chr2B_part1	78120000	78810000	id-359	Low
chr2B_part1	86210000	87840000	id-360	High
chr2B_part1	88840000	90060000	id-361	High
chr2B_part1	90180000	90920000	id-362	High
chr2B_part1	91140000	97420000	id-363	High
chr2B_part1	104830000	106620000	id-364	High
chr2B_part1	106710000	108700000	id-365	High
chr2B_part1	109210000	109760000	id-366	Low
chr2B_part1	109760000	111160000	id-367	High
chr2B_part1	115220000	116030000	id-368	High
chr2B_part1	116380000	119640000	id-369	High
chr2B_part1	132580000	133590000	id-370	High
chr2B_part1	134670000	136560000	id-371	High
chr2B_part1	137240000	137770000	id-372	Low
chr2B_part1	137770000	138560000	id-373	High
chr2B_part1	138610000	139920000	id-374	High
chr2B_part1	144650000	146780000	id-375	High
chr2B_part1	147880000	154530000	id-376	High
chr2B_part1	164080000	176420000	id-377	High
chr2B_part1	176340000	177350000	id-378	Low
chr2B_part1	177530000	181220000	id-379	High
chr2B_part1	181350000	186010000	id-380	High
chr2B_part1	186060000	189580000	id-381	High
chr2B_part1	190030000	193780000	id-382	High
chr2B_part1	193900000	195060000	id-383	High
chr2B_part1	232280000	234500000	id-384	High
chr2B_part1	235160000	238700000	id-385	High
chr2B_part1	238860000	240310000	id-386	High
chr2B_part1	245780000	247700000	id-387	High
chr2B_part1	247780000	250520000	id-388	High
chr2B_part1	381230000	414840000	id-389	High
chr2B_part1	414890000	446130000	id-390	High
chr2B_part1	446130000	447160000	id-391	Low
chr2B_part1	447160000	449170000	id-392	High
chr2B_part1	449220000	453090000	id-393	High
chr2B_part2	0	1450000	id-394	High
chr2B_part2	1650000	5780000	id-395	High
chr2B_part2	5870000	6830000	id-396	High
chr2B_part2	6970000	11240000	id-397	High
chr2B_part2	22390000	23790000	id-398	High
chr2B_part2	57860000	58580000	id-399	High
chr2B_part2	68870000	69620000	id-400	High
chr2B_part2	69860000	72300000	id-401	High
chr2B_part2	72360000	73360000	id-402	High
chr2B_part2	77910000	78880000	id-403	High
chr2B_part2	86170000	91330000	id-404	High
chr2B_part2	91400000	92290000	id-405	High
chr2B_part2	92530000	93370000	id-406	High
chr2B_part2	100350000	102640000	id-407	High
chr2B_part2	106620000	109840000	id-408	High
chr2B_part2	109890000	111700000	id-409	High
chr2B_part2	119090000	120740000	id-410	High
chr2B_part2	120710000	121420000	id-411	Low
chr2B_part2	121850000	122870000	id-412	High
chr2B_part2	124920000	125950000	id-413	High
chr2B_part2	126060000	131630000	id-414	High
chr2B_part2	131720000	145740000	id-415	High
chr2B_part2	147490000	148720000	id-416	High
chr2B_part2	155930000	157020000	id-417	High
chr2B_part2	157180000	158850000	id-418	High
chr2B_part2	159460000	162230000	id-419	High
chr2B_part2	162310000	164200000	id-420	High
chr2B_part2	164300000	169700000	id-421	High
chr2B_part2	178800000	179500000	id-422	High
chr2B_part2	179460000	180330000	id-423	Low
chr2B_part2	180390000	180940000	id-424	Low
chr2B_part2	181370000	183260000	id-425	High
chr2B_part2	185750000	190950000	id-426	High
chr2B_part2	194150000	195720000	id-427	High
chr2B_part2	195980000	197570000	id-428	High
chr2B_part2	200470000	202190000	id-429	High
chr2B_part2	202240000	203130000	id-430	High
chr2B_part2	203870000	209380000	id-431	High
chr2B_part2	209430000	212990000	id-432	High
chr2B_part2	213140000	216030000	id-433	High
chr2B_part2	216960000	217610000	id-434	Low
chr2B_part2	217610000	218990000	id-435	High
chr2B_part2	219280000	225400000	id-436	High
chr2B_part2	228910000	229860000	id-437	High
chr2B_part2	229870000	230430000	id-438	Low
chr2B_part2	230600000	232520000	id-439	Low
chr2B_part2	232610000	233220000	id-440	Low
chr2B_part2	234110000	237530000	id-441	High
chr2B_part2	238160000	238770000	id-442	High
chr2B_part2	239230000	240170000	id-443	High
chr2B_part2	240820000	242400000	id-444	High
chr2B_part2	242450000	243950000	id-445	High
chr2B_part2	244000000	245760000	id-446	High
chr2B_part2	246240000	253700000	id-447	High
chr2B_part2	254840000	256300000	id-448	High
chr2B_part2	256540000	258220000	id-449	High
chr2B_part2	258300000	263130000	id-450	High
chr2B_part2	263310000	264790000	id-451	High
chr2B_part2	265690000	266270000	id-452	High
chr2B_part2	266980000	268080000	id-453	High
chr2B_part2	268130000	268890000	id-454	High
chr2B_part2	269090000	272920000	id-455	High
chr2B_part2	273350000	273980000	id-456	Low
chr2B_part2	280490000	281050000	id-457	High
chr2B_part2	281760000	282580000	id-458	Low
chr2B_part2	282650000	283490000	id-459	Low
chr2B_part2	284000000	284840000	id-460	High
chr2B_part2	285300000	286140000	id-461	Low
chr2B_part2	286390000	287510000	id-462	Low
chr2B_part2	291610000	292500000	id-463	High
chr2B_part2	295200000	296910000	id-464	High
chr2B_part2	297560000	298620000	id-465	High
chr2B_part2	300700000	301830000	id-466	High
chr2B_part2	304240000	304850000	id-467	Low
chr2B_part2	305380000	305930000	id-468	Low
chr2B_part2	306950000	307630000	id-469	Low
chr2B_part2	307740000	308470000	id-470	Low
chr2B_part2	312840000	313760000	id-471	Low
chr2B_part2	316060000	316660000	id-472	Low
chr2B_part2	318030000	318550000	id-473	Low
chr2B_part2	327810000	329580000	id-474	High
chr2B_part2	329630000	333350000	id-475	High
chr2B_part2	335240000	336130000	id-476	High
chr2B_part2	339740000	340320000	id-477	High
chr2B_part2	340930000	341580000	id-478	High
chr2D_part1	1520000	2130000	id-479	High
chr2D_part1	3800000	4310000	id-480	High
chr2D_part1	15120000	15770000	id-481	High
chr2D_part1	17730000	18380000	id-482	High
chr2D_part1	19660000	20230000	id-483	Low
chr2D_part1	20570000	22770000	id-484	High
chr2D_part1	26140000	26660000	id-485	High
chr2D_part1	38740000	39250000	id-486	High
chr2D_part1	43200000	43710000	id-487	High
chr2D_part1	59540000	62420000	id-488	High
chr2D_part1	62540000	63560000	id-489	High
chr2D_part1	67730000	68380000	id-490	High
chr2D_part1	87750000	88600000	id-491	High
chr2D_part1	88660000	91000000	id-492	High
chr2D_part1	91440000	95540000	id-493	High
chr2D_part1	95590000	102710000	id-494	High
chr2D_part1	157510000	158180000	id-495	High
chr2D_part1	173360000	173940000	id-496	High
chr2D_part1	211870000	212450000	id-497	High
chr2D_part1	225320000	226220000	id-498	High
chr2D_part1	230780000	231290000	id-499	High
chr2D_part1	236690000	237420000	id-500	High
chr2D_part1	406180000	406690000	id-501	High
chr2D_part2	138070000	139060000	id-502	High
chr2D_part2	143080000	144040000	id-503	High
chr2D_part2	144670000	145510000	id-504	High
chr2D_part2	148030000	149170000	id-505	High
chr2D_part2	149280000	151030000	id-506	High
chr2D_part2	151080000	151650000	id-507	High
chr2D_part2	151610000	152130000	id-508	Low
chr2D_part2	152110000	153190000	id-509	High
chr2D_part2	153790000	156330000	id-510	High
chr2D_part2	157590000	158610000	id-511	High
chr2D_part2	173490000	174020000	id-512	High
chr2D_part2	174410000	175110000	id-513	Low
chr2D_part2	175080000	177050000	id-514	High
chr2D_part2	187370000	188280000	id-515	High
chr3A_part1	80000	1630000	id-516	High
chr3A_part1	2020000	5860000	id-517	Low
chr3A_part1	7080000	7660000	id-518	High
chr3A_part1	7710000	8430000	id-519	High
chr3A_part1	8500000	10500000	id-520	High
chr3A_part1	10500000	11020000	id-521	Low
chr3A_part1	15450000	16020000	id-522	High
chr3A_part1	16110000	17440000	id-523	High
chr3A_part1	23360000	24010000	id-524	High
chr3A_part1	33130000	35760000	id-525	High
chr3A_part1	36480000	38050000	id-526	High
chr3A_part1	45580000	46610000	id-527	High
chr3A_part1	57720000	60560000	id-528	High
chr3A_part1	67150000	68280000	id-529	High
chr3A_part1	142900000	150540000	id-530	High
chr3A_part1	150620000	170310000	id-531	High
chr3A_part1	170370000	173950000	id-532	High
chr3A_part1	174250000	187410000	id-533	High
chr3A_part1	187640000	195190000	id-534	High
chr3A_part1	430530000	435080000	id-535	High
chr3A_part2	23320000	24140000	id-536	High
chr3A_part2	24550000	28080000	id-537	High
chr3A_part2	30880000	34190000	id-538	High
chr3A_part2	48300000	53490000	id-539	High
chr3A_part2	55890000	56490000	id-540	High
chr3A_part2	56540000	57280000	id-541	High
chr3A_part2	57330000	59800000	id-542	High
chr3A_part2	60000000	62740000	id-543	High
chr3A_part2	65110000	76670000	id-544	High
chr3A_part2	76770000	87140000	id-545	High
chr3A_part2	93210000	98180000	id-546	High
chr3A_part2	103320000	106440000	id-547	High
chr3A_part2	107000000	108910000	id-548	High
chr3A_part2	109040000	112290000	id-549	High
chr3A_part2	112350000	113830000	id-550	High
chr3A_part2	114050000	117710000	id-551	High
chr3A_part2	117800000	119730000	id-552	High
chr3A_part2	133280000	133870000	id-553	High
chr3A_part2	141350000	141850000	id-554	High
chr3A_part2	143130000	145280000	id-555	High
chr3A_part2	162390000	167120000	id-556	High
chr3A_part2	167380000	169210000	id-557	High
chr3A_part2	169470000	171230000	id-558	High
chr3A_part2	178950000	179810000	id-559	High
chr3A_part2	195430000	203200000	id-560	High
chr3A_part2	209330000	209850000	id-561	High
chr3A_part2	209910000	215860000	id-562	High
chr3A_part2	215920000	216760000	id-563	High
chr3A_part2	219370000	221060000	id-564	High
chr3A_part2	227590000	228890000	id-565	High
chr3A_part2	230650000	231670000	id-566	High
chr3A_part2	232680000	234520000	id-567	High
chr3A_part2	241280000	241890000	id-568	High
chr3A_part2	242120000	242680000	id-569	High
chr3A_part2	243650000	244620000	id-570	High
chr3A_part2	257270000	258390000	id-571	High
chr3A_part2	258920000	259600000	id-572	High
chr3A_part2	259730000	261700000	id-573	High
chr3A_part2	262540000	265740000	id-574	High
chr3A_part2	266890000	270470000	id-575	High
chr3A_part2	271990000	272680000	id-576	High
chr3A_part2	272890000	275860000	id-577	High
chr3A_part2	278250000	281290000	id-578	High
chr3A_part2	281740000	283210000	id-579	High
chr3A_part2	284620000	285410000	id-580	High
chr3A_part2	288760000	289450000	id-581	High
chr3A_part2	289770000	290820000	id-582	High
chr3A_part2	291390000	292590000	id-583	High
chr3A_part2	292640000	293240000	id-584	High
chr3A_part2	294200000	294700000	id-585	Low
chr3A_part2	294660000	295400000	id-586	High
chr3A_part2	295720000	296620000	id-587	High
chr3B_part1	2030000	2530000	id-588	High
chr3B_part1	4420000	4920000	id-589	High
chr3B_part1	6640000	7740000	id-590	High
chr3B_part1	7930000	8830000	id-591	High
chr3B_part1	15450000	18030000	id-592	High
chr3B_part1	18640000	19240000	id-593	High
chr3B_part1	20050000	21010000	id-594	High
chr3B_part1	21160000	22130000	id-595	High
chr3B_part1	24670000	25250000	id-596	High
chr3B_part1	29590000	30140000	id-597	High
chr3B_part1	30360000	31120000	id-598	High
chr3B_part1	32540000	33300000	id-599	High
chr3B_part1	33360000	34080000	id-600	High
chr3B_part1	35010000	35690000	id-601	High
chr3B_part1	35850000	37110000	id-602	High
chr3B_part1	37230000	38270000	id-603	High
chr3B_part1	38320000	39290000	id-604	High
chr3B_part1	40230000	41080000	id-605	High
chr3B_part1	41340000	42050000	id-606	High
chr3B_part1	44090000	45370000	id-607	High
chr3B_part1	46460000	47640000	id-608	High
chr3B_part1	48070000	49100000	id-609	High
chr3B_part1	51140000	51970000	id-610	High
chr3B_part1	53140000	53820000	id-611	High
chr3B_part1	54150000	55000000	id-612	High
chr3B_part1	59890000	62760000	id-613	High
chr3B_part1	63290000	64070000	id-614	High
chr3B_part1	64490000	66180000	id-615	High
chr3B_part1	66540000	68090000	id-616	High
chr3B_part1	68160000	69370000	id-617	High
chr3B_part1	69600000	70990000	id-618	High
chr3B_part1	73600000	75740000	id-619	High
chr3B_part1	76460000	80430000	id-620	High
chr3B_part1	80490000	82940000	id-621	High
chr3B_part1	116110000	121040000	id-622	High
chr3B_part1	121130000	123870000	id-623	High
chr3B_part1	123960000	124950000	id-624	High
chr3B_part1	125190000	128390000	id-625	High
chr3B_part1	128550000	130320000	id-626	High
chr3B_part1	130370000	134580000	id-627	High
chr3B_part1	135490000	136440000	id-628	High
chr3B_part1	136490000	137960000	id-629	High
chr3B_part1	138050000	139370000	id-630	High
chr3B_part1	140420000	141620000	id-631	High
chr3B_part1	144500000	148520000	id-632	High
chr3B_part1	148660000	151200000	id-633	High
chr3B_part1	151250000	153650000	id-634	High
chr3B_part1	154440000	158700000	id-635	High
chr3B_part1	160820000	162440000	id-636	High
chr3B_part1	163120000	163740000	id-637	High
chr3B_part1	163830000	168280000	id-638	High
chr3B_part1	168680000	169830000	id-639	High
chr3B_part1	169840000	171040000	id-640	Low
chr3B_part1	171600000	173080000	id-641	High
chr3B_part1	190890000	192870000	id-642	High
chr3B_part1	192920000	194920000	id-643	High
chr3B_part1	195010000	201510000	id-644	High
chr3B_part1	201640000	212870000	id-645	High
chr3B_part1	212920000	213510000	id-646	High
chr3B_part1	213570000	214290000	id-647	High
chr3B_part1	215280000	217690000	id-648	High
chr3B_part1	217740000	218300000	id-649	High
chr3B_part1	219700000	220360000	id-650	High
chr3B_part1	220480000	221670000	id-651	High
chr3B_part1	221740000	222830000	id-652	High
chr3B_part1	224160000	231660000	id-653	High
chr3B_part1	231710000	240160000	id-654	High
chr3B_part1	240220000	246140000	id-655	High
chr3B_part1	246290000	252850000	id-656	High
chr3B_part1	252920000	274420000	id-657	High
chr3B_part1	274490000	289900000	id-658	High
chr3B_part1	289900000	290730000	id-659	Low
chr3B_part1	290780000	291830000	id-660	Low
chr3B_part1	291830000	300940000	id-661	High
chr3B_part1	301000000	347030000	id-662	High
chr3B_part1	347090000	348490000	id-663	High
chr3B_part1	348460000	349060000	id-664	Low
chr3B_part1	349070000	363830000	id-665	High
chr3B_part1	363890000	365260000	id-666	High
chr3B_part1	365600000	368870000	id-667	High
chr3B_part1	369460000	381430000	id-668	High
chr3B_part1	381910000	382650000	id-669	High
chr3B_part1	382710000	384470000	id-670	High
chr3B_part1	384540000	386350000	id-671	High
chr3B_part1	386400000	387390000	id-672	High
chr3B_part1	387470000	388840000	id-673	High
chr3B_part1	388910000	395800000	id-674	High
chr3B_part1	395880000	396460000	id-675	High
chr3B_part1	396920000	406480000	id-676	High
chr3B_part1	406560000	407700000	id-677	High
chr3B_part1	408370000	409270000	id-678	High
chr3B_part1	409320000	410010000	id-679	High
chr3B_part1	410070000	411890000	id-680	High
chr3B_part1	413860000	416810000	id-681	High
chr3B_part1	418720000	421600000	id-682	High
chr3B_part1	423470000	425560000	id-683	High
chr3B_part1	447230000	448150000	id-684	High
chr3B_part2	0	630000	id-685	High
chr3B_part2	3730000	5880000	id-686	High
chr3B_part2	6180000	10190000	id-687	High
chr3B_part2	14710000	15300000	id-688	High
chr3B_part2	16460000	18260000	id-689	High
chr3B_part2	18410000	22340000	id-690	High
chr3B_part2	25020000	29020000	id-691	High
chr3B_part2	29080000	30180000	id-692	High
chr3B_part2	30190000	31330000	id-693	Low
chr3B_part2	31330000	38910000	id-694	High
chr3B_part2	39280000	39970000	id-695	High
chr3B_part2	40030000	44590000	id-696	High
chr3B_part2	45010000	57240000	id-697	High
chr3B_part2	57370000	60420000	id-698	High
chr3B_part2	60540000	62980000	id-699	High
chr3B_part2	62950000	64580000	id-700	Low
chr3B_part2	64580000	65860000	id-701	High
chr3B_part2	65860000	70870000	id-702	Low
chr3B_part2	71610000	72540000	id-703	High
chr3B_part2	72730000	77090000	id-704	High
chr3B_part2	94390000	95490000	id-705	High
chr3B_part2	95860000	96390000	id-706	High
chr3B_part2	97510000	115810000	id-707	High
chr3B_part2	115860000	124880000	id-708	High
chr3B_part2	124930000	127100000	id-709	High
chr3B_part2	127990000	130120000	id-710	High
chr3B_part2	132360000	133830000	id-711	High
chr3B_part2	134190000	136430000	id-712	High
chr3B_part2	136530000	140600000	id-713	High
chr3B_part2	140690000	142780000	id-714	High
chr3B_part2	143180000	145070000	id-715	High
chr3B_part2	145140000	146070000	id-716	High
chr3B_part2	146120000	147110000	id-717	High
chr3B_part2	177740000	180440000	id-718	High
chr3B_part2	180550000	182240000	id-719	High
chr3B_part2	187260000	187920000	id-720	High
chr3B_part2	188010000	189020000	id-721	High
chr3B_part2	208140000	212610000	id-722	High
chr3B_part2	214820000	215640000	id-723	High
chr3B_part2	215690000	217830000	id-724	High
chr3B_part2	218460000	219980000	id-725	High
chr3B_part2	219940000	220620000	id-726	Low
chr3B_part2	220620000	222410000	id-727	High
chr3B_part2	223070000	224220000	id-728	High
chr3B_part2	234610000	235890000	id-729	High
chr3B_part2	236110000	240020000	id-730	High
chr3B_part2	240220000	242310000	id-731	High
chr3B_part2	242520000	249420000	id-732	High
chr3B_part2	249740000	251050000	id-733	High
chr3B_part2	251100000	252450000	id-734	High
chr3B_part2	256170000	257430000	id-735	High
chr3B_part2	259260000	260620000	id-736	High
chr3B_part2	260700000	265550000	id-737	High
chr3B_part2	265810000	268370000	id-738	High
chr3B_part2	268420000	269850000	id-739	High
chr3B_part2	269910000	275000000	id-740	High
chr3B_part2	278450000	279280000	id-741	Low
chr3B_part2	279250000	280460000	id-742	High
chr3B_part2	283130000	283940000	id-743	Low
chr3B_part2	284110000	284670000	id-744	High
chr3B_part2	290470000	290970000	id-745	High
chr3B_part2	293280000	294020000	id-746	High
chr3B_part2	294100000	295040000	id-747	High
chr3B_part2	296140000	296760000	id-748	High
chr3B_part2	297040000	299010000	id-749	High
chr3B_part2	299080000	299890000	id-750	High
chr3B_part2	300250000	301890000	id-751	High
chr3B_part2	302700000	304000000	id-752	High
chr3B_part2	304050000	305810000	id-753	High
chr3B_part2	306690000	307340000	id-754	High
chr3B_part2	307340000	307940000	id-755	Low
chr3B_part2	309730000	310290000	id-756	High
chr3B_part2	310900000	312010000	id-757	High
chr3B_part2	312060000	313350000	id-758	High
chr3B_part2	313410000	314220000	id-759	High
chr3B_part2	318840000	319660000	id-760	High
chr3B_part2	323990000	324560000	id-761	High
chr3B_part2	325350000	326120000	id-762	High
chr3B_part2	326210000	327210000	id-763	High
chr3B_part2	334470000	335540000	id-764	High
chr3B_part2	355260000	356100000	id-765	High
chr3B_part2	356510000	357400000	id-766	High
chr3B_part2	358100000	358890000	id-767	Low
chr3B_part2	360300000	360970000	id-768	High
chr3B_part2	361670000	363080000	id-769	High
chr3B_part2	363640000	364140000	id-770	Low
chr3B_part2	364580000	365130000	id-771	Low
chr3B_part2	365150000	365660000	id-772	High
chr3B_part2	369100000	370080000	id-773	High
chr3B_part2	373140000	373830000	id-774	High
chr3B_part2	378770000	379690000	id-775	Low
chr3B_part2	379690000	381500000	id-776	High
chr3B_part2	381460000	382674495	id-777	Low
chr3D_part1	280000	790000	id-778	High
chr3D_part1	840000	1340000	id-779	High
chr3D_part1	2060000	2630000	id-780	High
chr3D_part1	2680000	3410000	id-781	High
chr3D_part1	10040000	10590000	id-782	High
chr3D_part1	10640000	11150000	id-783	High
chr3D_part1	18420000	19130000	id-784	High
chr3D_part1	20320000	21210000	id-785	High
chr3D_part1	23210000	23750000	id-786	High
chr3D_part1	25600000	26400000	id-787	High
chr3D_part1	27160000	27770000	id-788	High
chr3D_part1	31620000	32160000	id-789	High
chr3D_part1	51520000	52350000	id-790	High
chr3D_part1	52920000	53420000	id-791	High
chr3D_part1	53610000	54170000	id-792	High
chr3D_part1	77170000	77690000	id-793	High
chr3D_part1	94910000	95410000	id-794	High
chr3D_part1	98970000	99700000	id-795	High
chr3D_part1	116870000	117440000	id-796	High
chr3D_part1	145290000	146020000	id-797	High
chr3D_part1	146620000	147170000	id-798	High
chr3D_part1	149720000	150500000	id-799	High
chr3D_part1	154660000	155210000	id-800	High
chr3D_part1	233750000	234330000	id-801	High
chr3D_part1	242190000	242790000	id-802	Low
chr3D_part1	324980000	325800000	id-803	High
chr3D_part2	76340000	77540000	id-804	High
chr3D_part2	77630000	78580000	id-805	High
chr3D_part2	79660000	80270000	id-806	High
chr3D_part2	80320000	81020000	id-807	High
chr3D_part2	126680000	127510000	id-808	High
chr3D_part2	128270000	128920000	id-809	High
chr3D_part2	133650000	134480000	id-810	High
chr3D_part2	134550000	136720000	id-811	High
chr3D_part2	137090000	137700000	id-812	High
chr4A_part1	2760000	3390000	id-813	High
chr4A_part1	6900000	7600000	id-814	High
chr4A_part1	9910000	11680000	id-815	High
chr4A_part1	13620000	14170000	id-816	High
chr4A_part1	16240000	16830000	id-817	High
chr4A_part1	17380000	17890000	id-818	High
chr4A_part1	28990000	30190000	id-819	High
chr4A_part1	39530000	46230000	id-820	High
chr4A_part1	46290000	67530000	id-821	High
chr4A_part1	67600000	70210000	id-822	High
chr4A_part1	70300000	99910000	id-823	High
chr4A_part1	101750000	103230000	id-824	High
chr4A_part1	104120000	135720000	id-825	High
chr4A_part1	135780000	140800000	id-826	High
chr4A_part1	303080000	304610000	id-827	Low
chr4A_part1	449270000	452540000	id-828	High
chr4A_part2	0	14360000	id-829	High
chr4A_part2	54330000	54850000	id-830	High
chr4A_part2	64200000	65320000	id-831	High
chr4A_part2	65370000	66180000	id-832	High
chr4A_part2	66250000	66910000	id-833	High
chr4A_part2	68120000	69000000	id-834	High
chr4A_part2	69550000	70370000	id-835	High
chr4A_part2	70440000	71670000	id-836	High
chr4A_part2	71730000	76870000	id-837	High
chr4A_part2	76920000	77580000	id-838	High
chr4A_part2	77650000	80920000	id-839	High
chr4A_part2	81000000	84900000	id-840	High
chr4A_part2	91490000	93840000	id-841	High
chr4A_part2	113200000	114660000	id-842	High
chr4A_part2	114940000	115640000	id-843	High
chr4A_part2	117680000	118360000	id-844	High
chr4A_part2	122230000	123260000	id-845	High
chr4A_part2	128640000	132170000	id-846	High
chr4A_part2	145960000	146530000	id-847	High
chr4A_part2	146730000	147350000	id-848	High
chr4A_part2	147320000	148170000	id-849	Low
chr4A_part2	148140000	149850000	id-850	High
chr4A_part2	150160000	150960000	id-851	High
chr4A_part2	153070000	153860000	id-852	High
chr4A_part2	163110000	164060000	id-853	High
chr4A_part2	164110000	164730000	id-854	High
chr4A_part2	165050000	165740000	id-855	High
chr4A_part2	168000000	170330000	id-856	High
chr4A_part2	170380000	174970000	id-857	High
chr4A_part2	175930000	176430000	id-858	High
chr4A_part2	176480000	178700000	id-859	High
chr4A_part2	179340000	180830000	id-860	High
chr4A_part2	181180000	181720000	id-861	High
chr4A_part2	181780000	183710000	id-862	High
chr4A_part2	183780000	185410000	id-863	High
chr4A_part2	187690000	189060000	id-864	High
chr4A_part2	208550000	209560000	id-865	High
chr4A_part2	210350000	212530000	id-866	High
chr4A_part2	212620000	215620000	id-867	High
chr4A_part2	215710000	216490000	id-868	High
chr4A_part2	216570000	219280000	id-869	High
chr4A_part2	220740000	222090000	id-870	High
chr4A_part2	222770000	224190000	id-871	High
chr4A_part2	224820000	226530000	id-872	High
chr4A_part2	228530000	229130000	id-873	High
chr4A_part2	231320000	231870000	id-874	High
chr4A_part2	232050000	233900000	id-875	High
chr4A_part2	248920000	249460000	id-876	High
chr4A_part2	250590000	251940000	id-877	High
chr4A_part2	252380000	253660000	id-878	High
chr4A_part2	253930000	255510000	id-879	High
chr4A_part2	255980000	257360000	id-880	High
chr4A_part2	257410000	258280000	id-881	High
chr4A_part2	258340000	260740000	id-882	High
chr4A_part2	262780000	263810000	id-883	Low
chr4A_part2	264490000	265270000	id-884	High
chr4A_part2	266190000	266780000	id-885	High
chr4A_part2	266930000	268030000	id-886	High
chr4A_part2	268450000	269300000	id-887	High
chr4A_part2	270550000	271130000	id-888	Low
chr4A_part2	271070000	273360000	id-889	High
chr4A_part2	274400000	276160000	id-890	High
chr4B_part1	650000	1570000	id-891	High
chr4B_part1	10910000	11470000	id-892	High
chr4B_part1	12610000	13320000	id-893	High
chr4B_part1	14630000	15250000	id-894	Low
chr4B_part1	15250000	16900000	id-895	High
chr4B_part1	20680000	21220000	id-896	High
chr4B_part1	35470000	36670000	id-897	High
chr4B_part1	36750000	37340000	id-898	High
chr4B_part1	37530000	38790000	id-899	High
chr4B_part1	338600000	339400000	id-900	Low
chr4B_part1	339460000	342790000	id-901	Low
chr4B_part1	342850000	348690000	id-902	Low
chr4B_part1	348740000	355280000	id-903	Low
chr4B_part1	355330000	356770000	id-904	Low
chr4B_part1	376140000	379940000	id-905	High
chr4B_part1	380000000	397690000	id-906	High
chr4B_part1	398100000	407540000	id-907	High
chr4B_part1	407730000	409690000	id-908	High
chr4B_part1	409700000	410550000	id-909	Low
chr4B_part1	410560000	413270000	id-910	High
chr4B_part1	413330000	428160000	id-911	High
chr4B_part1	428220000	428920000	id-912	High
chr4B_part1	429340000	431350000	id-913	High
chr4B_part2	26570000	27530000	id-914	High
chr4B_part2	29550000	32910000	id-915	High
chr4B_part2	44040000	48910000	id-916	High
chr4B_part2	67660000	69420000	id-917	High
chr4B_part2	96970000	101020000	id-918	High
chr4B_part2	108990000	115600000	id-919	High
chr4B_part2	115850000	116400000	id-920	High
chr4B_part2	119110000	127350000	id-921	High
chr4B_part2	127490000	128500000	id-922	High
chr4B_part2	149640000	154770000	id-923	High
chr4B_part2	161150000	162150000	id-924	High
chr4B_part2	193070000	194070000	id-925	High
chr4B_part2	194400000	195910000	id-926	High
chr4B_part2	196570000	197160000	id-927	High
chr4B_part2	197940000	199940000	id-928	High
chr4B_part2	201760000	202440000	id-929	High
chr4B_part2	202500000	205290000	id-930	High
chr4B_part2	205780000	206380000	id-931	High
chr4B_part2	206780000	208390000	id-932	High
chr4B_part2	208560000	209210000	id-933	High
chr4B_part2	209620000	210730000	id-934	High
chr4B_part2	210670000	211300000	id-935	Low
chr4B_part2	213140000	214740000	id-936	High
chr4B_part2	214900000	215850000	id-937	High
chr4B_part2	219250000	220350000	id-938	High
chr4D_part1	70000	3480000	id-939	High
chr4D_part1	3530000	6570000	id-940	High
chr4D_part1	6890000	9340000	id-941	High
chr4D_part1	9430000	13250000	id-942	High
chr4D_part1	13310000	15490000	id-943	High
chr4D_part1	15810000	16450000	id-944	High
chr4D_part1	16800000	20350000	id-945	High
chr4D_part1	20430000	23320000	id-946	High
chr4D_part1	23370000	28810000	id-947	High
chr4D_part1	28890000	29660000	id-948	High
chr4D_part1	29860000	30440000	id-949	High
chr4D_part1	30490000	32220000	id-950	High
chr4D_part1	32270000	33970000	id-951	High
chr4D_part1	34020000	34620000	id-952	High
chr4D_part1	34670000	38370000	id-953	High
chr4D_part1	38420000	39360000	id-954	High
chr4D_part1	39470000	40950000	id-955	High
chr4D_part1	41380000	42530000	id-956	High
chr4D_part1	42600000	43260000	id-957	High
chr4D_part1	43620000	44200000	id-958	High
chr4D_part1	44250000	45270000	id-959	High
chr4D_part1	45320000	46650000	id-960	High
chr4D_part1	46710000	47490000	id-961	High
chr4D_part1	47540000	51320000	id-962	High
chr4D_part1	51910000	53770000	id-963	High
chr4D_part1	53820000	55510000	id-964	High
chr4D_part1	55610000	57480000	id-965	High
chr4D_part1	57540000	58070000	id-966	High
chr4D_part1	58510000	61230000	id-967	High
chr4D_part1	61280000	69600000	id-968	High
chr4D_part1	69660000	71810000	id-969	High
chr4D_part1	71860000	72950000	id-970	High
chr4D_part1	73000000	78370000	id-971	High
chr4D_part1	78430000	79160000	id-972	High
chr4D_part1	79210000	80900000	id-973	High
chr4D_part1	80970000	84260000	id-974	High
chr4D_part1	84330000	89030000	id-975	High
chr4D_part1	89080000	91290000	id-976	High
chr4D_part1	91340000	94270000	id-977	High
chr4D_part1	94320000	97060000	id-978	High
chr4D_part1	97110000	97910000	id-979	High
chr4D_part1	97960000	100090000	id-980	High
chr4D_part1	100140000	106940000	id-981	High
chr4D_part1	107000000	108950000	id-982	High
chr4D_part1	109000000	121830000	id-983	High
chr4D_part1	121890000	123150000	id-984	High
chr4D_part1	123220000	124480000	id-985	High
chr4D_part1	124530000	125160000	id-986	High
chr4D_part1	125220000	130490000	id-987	High
chr4D_part1	130620000	135210000	id-988	High
chr4D_part1	135260000	142810000	id-989	High
chr4D_part1	142860000	149740000	id-990	High
chr4D_part1	149800000	161860000	id-991	High
chr4D_part1	161910000	163760000	id-992	High
chr4D_part1	164320000	164830000	id-993	High
chr4D_part1	164880000	180120000	id-994	High
chr4D_part1	180170000	188630000	id-995	High
chr4D_part1	188680000	189810000	id-996	High
chr4D_part1	189860000	192920000	id-997	High
chr4D_part1	192970000	205880000	id-998	High
chr4D_part1	205950000	207230000	id-999	High
chr4D_part1	207530000	208380000	id-1000	High
chr4D_part1	208430000	209610000	id-1001	High
chr4D_part1	209760000	210430000	id-1002	High
chr4D_part1	211020000	216360000	id-1003	High
chr4D_part1	216410000	231840000	id-1004	High
chr4D_part1	231890000	234510000	id-1005	High
chr4D_part1	234560000	249060000	id-1006	High
chr4D_part1	249120000	258200000	id-1007	High
chr4D_part1	258250000	264280000	id-1008	High
chr4D_part1	264340000	266740000	id-1009	High
chr4D_part1	266790000	273310000	id-1010	High
chr4D_part1	273360000	274060000	id-1011	High
chr4D_part1	274110000	275790000	id-1012	High
chr4D_part1	275840000	280860000	id-1013	High
chr4D_part1	280910000	291770000	id-1014	High
chr4D_part1	292080000	293910000	id-1015	High
chr4D_part1	293980000	295580000	id-1016	High
chr4D_part1	295630000	296750000	id-1017	High
chr4D_part1	297320000	301430000	id-1018	High
chr4D_part1	301650000	305080000	id-1019	High
chr4D_part1	305130000	305860000	id-1020	High
chr4D_part1	305920000	307370000	id-1021	High
chr4D_part1	307420000	312510000	id-1022	High
chr4D_part1	312580000	315040000	id-1023	High
chr4D_part1	315100000	316680000	id-1024	High
chr4D_part1	316730000	318580000	id-1025	High
chr4D_part1	318640000	320290000	id-1026	High
chr4D_part1	320340000	323880000	id-1027	High
chr4D_part1	324480000	331860000	id-1028	High
chr4D_part1	331910000	334010000	id-1029	High
chr4D_part1	334060000	335000000	id-1030	High
chr4D_part1	335060000	336260000	id-1031	High
chr4D_part1	336320000	338390000	id-1032	High
chr4D_part1	338440000	340250000	id-1033	High
chr4D_part1	340570000	342660000	id-1034	High
chr4D_part1	342710000	347240000	id-1035	High
chr4D_part1	347290000	348060000	id-1036	High
chr4D_part1	348120000	354840000	id-1037	High
chr4D_part1	354890000	355760000	id-1038	High
chr4D_part1	355810000	357300000	id-1039	High
chr4D_part1	357350000	358010000	id-1040	High
chr4D_part1	358300000	359900000	id-1041	High
chr4D_part1	359950000	361260000	id-1042	High
chr4D_part1	361310000	364640000	id-1043	High
chr4D_part1	365280000	366290000	id-1044	High
chr4D_part1	366340000	372140000	id-1045	High
chr4D_part1	372570000	374650000	id-1046	High
chr4D_part1	374720000	378710000	id-1047	High
chr4D_part1	378770000	379500000	id-1048	High
chr4D_part1	380010000	386110000	id-1049	High
chr4D_part1	386160000	387300000	id-1050	High
chr4D_part1	387350000	390830000	id-1051	High
chr4D_part1	390880000	393300000	id-1052	High
chr4D_part1	393350000	399370000	id-1053	High
chr4D_part1	399430000	400580000	id-1054	High
chr4D_part1	400650000	402970000	id-1055	High
chr4D_part1	403490000	415930000	id-1056	High
chr4D_part1	415980000	420120000	id-1057	High
chr4D_part1	420170000	421730000	id-1058	High
chr4D_part1	421780000	427280000	id-1059	High
chr4D_part1	427380000	433310000	id-1060	High
chr4D_part1	433370000	434800000	id-1061	High
chr4D_part1	434850000	443120000	id-1062	High
chr4D_part1	443170000	447070000	id-1063	High
chr4D_part1	447120000	450990000	id-1064	High
chr4D_part2	0	2470000	id-1065	High
chr4D_part2	2520000	49910000	id-1066	High
chr4D_part2	49960000	57990000	id-1067	High
chr4D_part2	58040000	58850000	id-1068	High
chr5A_part1	0	780000	id-1069	High
chr5A_part1	4420000	7400000	id-1070	High
chr5A_part1	9350000	10330000	id-1071	High
chr5A_part1	15260000	15870000	id-1072	High
chr5A_part1	19260000	20670000	id-1073	High
chr5A_part1	29620000	31590000	id-1074	High
chr5A_part1	31960000	35660000	id-1075	High
chr5A_part1	248010000	248830000	id-1076	Low
chr5A_part1	251410000	251960000	id-1077	Low
chr5A_part1	252360000	252970000	id-1078	Low
chr5A_part1	253050000	253680000	id-1079	Low
chr5A_part1	253780000	254730000	id-1080	Low
chr5A_part1	255540000	256210000	id-1081	Low
chr5A_part1	404940000	413850000	id-1082	High
chr5A_part1	445420000	449250000	id-1083	High
chr5A_part1	450470000	452990000	id-1084	High
chr5A_part2	1440000	4300000	id-1085	High
chr5A_part2	8500000	9200000	id-1086	High
chr5A_part2	9750000	10710000	id-1087	High
chr5A_part2	10760000	11420000	id-1088	High
chr5A_part2	11430000	12300000	id-1089	Low
chr5A_part2	13620000	14470000	id-1090	High
chr5A_part2	14510000	15080000	id-1091	Low
chr5A_part2	15080000	16290000	id-1092	High
chr5A_part2	17000000	17930000	id-1093	Low
chr5A_part2	20340000	20990000	id-1094	High
chr5A_part2	25620000	30700000	id-1095	High
chr5A_part2	30760000	34530000	id-1096	High
chr5A_part2	41400000	42150000	id-1097	High
chr5A_part2	43370000	48850000	id-1098	High
chr5A_part2	50540000	59030000	id-1099	High
chr5A_part2	75050000	79850000	id-1100	High
chr5A_part2	81680000	83540000	id-1101	High
chr5A_part2	94300000	95280000	id-1102	High
chr5A_part2	101000000	102170000	id-1103	High
chr5A_part2	102220000	103140000	id-1104	High
chr5A_part2	108450000	110640000	id-1105	High
chr5A_part2	111550000	112190000	id-1106	Low
chr5A_part2	114550000	116060000	id-1107	High
chr5A_part2	116550000	118240000	id-1108	High
chr5A_part2	122090000	123720000	id-1109	High
chr5A_part2	124080000	125010000	id-1110	High
chr5A_part2	125150000	126980000	id-1111	High
chr5A_part2	131770000	135530000	id-1112	High
chr5A_part2	138580000	140130000	id-1113	High
chr5A_part2	140900000	141740000	id-1114	High
chr5A_part2	141810000	142480000	id-1115	High
chr5A_part2	142530000	143350000	id-1116	High
chr5A_part2	155410000	156050000	id-1117	High
chr5A_part2	158310000	159020000	id-1118	High
chr5A_part2	208360000	210190000	id-1119	High
chr5A_part2	217960000	218470000	id-1120	High
chr5A_part2	219040000	219620000	id-1121	High
chr5A_part2	223740000	224760000	id-1122	High
chr5A_part2	225000000	227830000	id-1123	High
chr5A_part2	228220000	230780000	id-1124	High
chr5A_part2	231410000	232770000	id-1125	High
chr5A_part2	240050000	241430000	id-1126	High
chr5A_part2	248050000	248790000	id-1127	High
chr5A_part2	251530000	253650000	id-1128	High
chr5B_part1	7030000	7560000	id-1129	High
chr5B_part1	14090000	14770000	id-1130	High
chr5B_part1	14890000	15440000	id-1131	High
chr5B_part1	18330000	19460000	id-1132	High
chr5B_part1	21300000	22430000	id-1133	High
chr5B_part1	26040000	27000000	id-1134	High
chr5B_part1	27780000	30170000	id-1135	High
chr5B_part1	30230000	30750000	id-1136	High
chr5B_part1	30800000	31880000	id-1137	High
chr5B_part1	31930000	33540000	id-1138	High
chr5B_part1	33610000	34930000	id-1139	High
chr5B_part1	35980000	36540000	id-1140	High
chr5B_part1	37250000	38730000	id-1141	High
chr5B_part1	38740000	39830000	id-1142	Low
chr5B_part1	39890000	40750000	id-1143	Low
chr5B_part1	41250000	42260000	id-1144	High
chr5B_part1	45200000	45890000	id-1145	High
chr5B_part1	45940000	47000000	id-1146	High
chr5B_part1	47070000	47640000	id-1147	High
chr5B_part1	47690000	48740000	id-1148	High
chr5B_part1	48790000	50470000	id-1149	High
chr5B_part1	56480000	57510000	id-1150	High
chr5B_part1	58330000	58890000	id-1151	High
chr5B_part1	59170000	75370000	id-1152	High
chr5B_part1	75700000	77480000	id-1153	High
chr5B_part1	77850000	80510000	id-1154	High
chr5B_part1	80570000	83380000	id-1155	High
chr5B_part1	83430000	87980000	id-1156	High
chr5B_part1	115860000	118480000	id-1157	High
chr5B_part1	118750000	130540000	id-1158	High
chr5B_part1	130650000	139340000	id-1159	High
chr5B_part1	139400000	140710000	id-1160	High
chr5B_part1	140760000	153040000	id-1161	High
chr5B_part1	153110000	153870000	id-1162	High
chr5B_part1	153990000	156580000	id-1163	High
chr5B_part1	156730000	158090000	id-1164	High
chr5B_part1	158140000	163240000	id-1165	High
chr5B_part1	163420000	166480000	id-1166	High
chr5B_part1	166530000	173580000	id-1167	High
chr5B_part1	173710000	182450000	id-1168	High
chr5B_part1	182500000	184740000	id-1169	High
chr5B_part1	184790000	188630000	id-1170	High
chr5B_part1	188690000	198030000	id-1171	High
chr5B_part1	198080000	201560000	id-1172	High
chr5B_part1	201720000	202460000	id-1173	High
chr5B_part1	202630000	218380000	id-1174	High
chr5B_part1	218440000	226810000	id-1175	High
chr5B_part1	227000000	228840000	id-1176	High
chr5B_part1	228920000	232780000	id-1177	High
chr5B_part1	232830000	238870000	id-1178	High
chr5B_part1	239300000	244410000	id-1179	High
chr5B_part1	277650000	282050000	id-1180	High
chr5B_part1	296410000	313400000	id-1181	High
chr5B_part1	313460000	328370000	id-1182	High
chr5B_part1	378290000	381100000	id-1183	High
chr5B_part1	381160000	383460000	id-1184	High
chr5B_part1	383520000	386290000	id-1185	Low
chr5B_part1	394740000	395680000	id-1186	High
chr5B_part1	395730000	397680000	id-1187	High
chr5B_part1	397830000	398850000	id-1188	High
chr5B_part1	399390000	400460000	id-1189	High
chr5B_part1	400950000	406890000	id-1190	High
chr5B_part1	408950000	410090000	id-1191	High
chr5B_part1	410160000	411810000	id-1192	High
chr5B_part1	417440000	418320000	id-1193	High
chr5B_part1	419860000	421170000	id-1194	High
chr5B_part1	421600000	424370000	id-1195	High
chr5B_part1	425670000	427840000	id-1196	High
chr5B_part1	429400000	430100000	id-1197	High
chr5B_part1	430270000	432180000	id-1198	High
chr5B_part1	438280000	439280000	id-1199	High
chr5B_part1	442200000	444060000	id-1200	High
chr5B_part1	444060000	445020000	id-1201	Low
chr5B_part2	3920000	4470000	id-1202	High
chr5B_part2	7000000	8170000	id-1203	High
chr5B_part2	9560000	10270000	id-1204	High
chr5B_part2	10210000	10730000	id-1205	Low
chr5B_part2	10730000	11280000	id-1206	High
chr5B_part2	11330000	12630000	id-1207	High
chr5B_part2	13290000	13850000	id-1208	Low
chr5B_part2	13850000	14540000	id-1209	High
chr5B_part2	14620000	15390000	id-1210	High
chr5B_part2	23060000	24800000	id-1211	High
chr5B_part2	25440000	27130000	id-1212	High
chr5B_part2	40510000	42110000	id-1213	High
chr5B_part2	50590000	54950000	id-1214	High
chr5B_part2	57450000	59710000	id-1215	High
chr5B_part2	60220000	61620000	id-1216	High
chr5B_part2	61940000	63320000	id-1217	High
chr5B_part2	63900000	64720000	id-1218	High
chr5B_part2	65100000	66860000	id-1219	High
chr5B_part2	68990000	69530000	id-1220	High
chr5B_part2	73080000	74230000	id-1221	High
chr5B_part2	74180000	74760000	id-1222	Low
chr5B_part2	74700000	75400000	id-1223	High
chr5B_part2	76650000	78360000	id-1224	High
chr5B_part2	80520000	81060000	id-1225	Low
chr5B_part2	81160000	81720000	id-1226	High
chr5B_part2	83680000	84690000	id-1227	High
chr5B_part2	84800000	86170000	id-1228	High
chr5B_part2	86230000	87750000	id-1229	High
chr5B_part2	94680000	96120000	id-1230	High
chr5B_part2	98130000	99560000	id-1231	High
chr5B_part2	100270000	101470000	id-1232	High
chr5B_part2	103400000	104790000	id-1233	High
chr5B_part2	105580000	108100000	id-1234	High
chr5B_part2	108410000	110750000	id-1235	High
chr5B_part2	110850000	111580000	id-1236	High
chr5B_part2	111770000	112420000	id-1237	High
chr5B_part2	113060000	114570000	id-1238	High
chr5B_part2	125930000	126480000	id-1239	High
chr5B_part2	127630000	128990000	id-1240	High
chr5B_part2	132860000	135760000	id-1241	High
chr5B_part2	137820000	139520000	id-1242	High
chr5B_part2	139570000	140120000	id-1243	High
chr5B_part2	140420000	141340000	id-1244	Low
chr5B_part2	141340000	143500000	id-1245	High
chr5B_part2	144250000	145560000	id-1246	High
chr5B_part2	153750000	154650000	id-1247	High
chr5B_part2	159510000	160590000	id-1248	High
chr5B_part2	161250000	165610000	id-1249	High
chr5B_part2	166740000	167710000	id-1250	High
chr5B_part2	167840000	169280000	id-1251	High
chr5B_part2	169380000	169890000	id-1252	High
chr5B_part2	171830000	173750000	id-1253	Low
chr5B_part2	174120000	174720000	id-1254	High
chr5B_part2	180850000	184440000	id-1255	High
chr5B_part2	185550000	187630000	id-1256	High
chr5B_part2	188240000	190200000	id-1257	High
chr5B_part2	190280000	191230000	id-1258	High
chr5B_part2	191740000	192620000	id-1259	High
chr5B_part2	192970000	195020000	id-1260	High
chr5B_part2	195190000	195980000	id-1261	Low
chr5B_part2	195960000	196560000	id-1262	High
chr5B_part2	198680000	199610000	id-1263	High
chr5B_part2	199610000	200990000	id-1264	Low
chr5B_part2	201000000	202850000	id-1265	High
chr5B_part2	202950000	203840000	id-1266	High
chr5B_part2	206780000	207280000	id-1267	High
chr5B_part2	210520000	211090000	id-1268	High
chr5B_part2	211150000	213150000	id-1269	High
chr5B_part2	213470000	214840000	id-1270	High
chr5B_part2	215480000	216150000	id-1271	High
chr5B_part2	220520000	221250000	id-1272	High
chr5B_part2	226930000	227940000	id-1273	High
chr5B_part2	228320000	228980000	id-1274	High
chr5B_part2	229760000	230640000	id-1275	High
chr5B_part2	230940000	233120000	id-1276	High
chr5B_part2	233190000	233730000	id-1277	High
chr5B_part2	234130000	235200000	id-1278	High
chr5B_part2	235640000	238300000	id-1279	High
chr5B_part2	240070000	240840000	id-1280	High
chr5B_part2	242140000	242920000	id-1281	High
chr5B_part2	244600000	245660000	id-1282	High
chr5B_part2	251430000	251960000	id-1283	High
chr5B_part2	252110000	252690000	id-1284	High
chr5B_part2	255300000	256510000	id-1285	High
chr5B_part2	260330000	261760000	id-1286	High
chr5D_part1	990000	1530000	id-1287	High
chr5D_part1	18450000	19000000	id-1288	High
chr5D_part1	26880000	27550000	id-1289	High
chr5D_part1	43200000	44920000	id-1290	High
chr5D_part1	45010000	45520000	id-1291	High
chr5D_part1	45840000	46890000	id-1292	High
chr5D_part1	46940000	47650000	id-1293	High
chr5D_part1	47720000	48920000	id-1294	High
chr5D_part1	58910000	59460000	id-1295	High
chr5D_part1	144030000	144680000	id-1296	High
chr5D_part1	147100000	147630000	id-1297	High
chr5D_part1	148890000	149750000	id-1298	High
chr5D_part1	150050000	150620000	id-1299	High
chr5D_part1	157090000	157600000	id-1300	High
chr5D_part1	161170000	161850000	id-1301	High
chr5D_part1	162580000	163250000	id-1302	High
chr5D_part1	184040000	184640000	id-1303	High
chr5D_part1	185920000	186470000	id-1304	Low
chr5D_part1	188220000	188790000	id-1305	Low
chr5D_part1	307410000	307930000	id-1306	High
chr5D_part1	370930000	371440000	id-1307	High
chr5D_part1	383670000	384200000	id-1308	High
chr5D_part1	392250000	393010000	id-1309	High
chr5D_part1	394220000	394780000	id-1310	High
chr5D_part1	400610000	401200000	id-1311	High
chr5D_part1	440880000	441400000	id-1312	High
chr5D_part1	449020000	449540000	id-1313	High
chr5D_part2	19110000	19740000	id-1314	High
chr5D_part2	19790000	20370000	id-1315	High
chr5D_part2	49250000	51310000	id-1316	High
chr5D_part2	51790000	52310000	id-1317	Low
chr5D_part2	52330000	53230000	id-1318	High
chr5D_part2	54000000	56030000	id-1319	High
chr5D_part2	56080000	56670000	id-1320	High
chr5D_part2	91300000	91980000	id-1321	High
chr5D_part2	92500000	93410000	id-1322	High
chr5D_part2	93900000	94590000	id-1323	High
chr5D_part2	94730000	95850000	id-1324	High
chr5D_part2	98670000	99190000	id-1325	High
chr5D_part2	106600000	107370000	id-1326	High
chr6A_part1	560000	1060000	id-1327	High
chr6A_part1	2680000	3520000	id-1328	High
chr6A_part1	3930000	4660000	id-1329	Low
chr6A_part1	7080000	8800000	id-1330	High
chr6A_part1	9130000	9630000	id-1331	High
chr6A_part1	9720000	10600000	id-1332	High
chr6A_part1	11400000	13040000	id-1333	High
chr6A_part1	13850000	14400000	id-1334	High
chr6A_part1	14570000	15360000	id-1335	Low
chr6A_part1	15360000	15960000	id-1336	High
chr6A_part1	16020000	16760000	id-1337	High
chr6A_part1	19030000	19620000	id-1338	High
chr6A_part1	19730000	20320000	id-1339	High
chr6A_part1	22160000	23500000	id-1340	High
chr6A_part1	23560000	24830000	id-1341	High
chr6A_part1	35540000	36150000	id-1342	High
chr6A_part1	36240000	37110000	id-1343	High
chr6A_part1	37340000	38460000	id-1344	High
chr6A_part1	48640000	49260000	id-1345	High
chr6A_part1	49550000	51480000	id-1346	High
chr6A_part1	51890000	53080000	id-1347	High
chr6A_part1	53510000	55020000	id-1348	High
chr6A_part1	61890000	74260000	id-1349	High
chr6A_part1	74310000	79270000	id-1350	High
chr6A_part1	79340000	84080000	id-1351	High
chr6A_part1	224620000	241570000	id-1352	High
chr6A_part1	241620000	264380000	id-1353	High
chr6A_part1	264440000	266820000	id-1354	High
chr6A_part1	266870000	273350000	id-1355	High
chr6A_part1	273410000	276870000	id-1356	High
chr6A_part1	276920000	281480000	id-1357	High
chr6A_part1	281480000	281990000	id-1358	Low
chr6A_part1	281990000	284820000	id-1359	High
chr6A_part1	286240000	287730000	id-1360	High
chr6A_part1	288790000	289690000	id-1361	High
chr6A_part1	289910000	292400000	id-1362	High
chr6A_part1	292620000	293130000	id-1363	High
chr6A_part1	293180000	297620000	id-1364	High
chr6A_part1	297680000	307740000	id-1365	High
chr6A_part1	307790000	322740000	id-1366	High
chr6A_part1	322840000	331020000	id-1367	High
chr6A_part1	331070000	334970000	id-1368	High
chr6A_part1	335020000	354100000	id-1369	High
chr6A_part1	354150000	364360000	id-1370	High
chr6A_part1	364420000	366780000	id-1371	High
chr6A_part1	366840000	380240000	id-1372	High
chr6A_part1	380530000	403550000	id-1373	High
chr6A_part1	403610000	405030000	id-1374	High
chr6A_part1	405110000	411270000	id-1375	High
chr6A_part1	411730000	422910000	id-1376	High
chr6A_part1	422960000	431320000	id-1377	High
chr6A_part1	431370000	442390000	id-1378	High
chr6A_part1	445060000	445650000	id-1379	High
chr6A_part1	446090000	452440000	id-1380	High
chr6A_part2	0	2380000	id-1381	High
chr6A_part2	3210000	4320000	id-1382	High
chr6A_part2	45020000	46980000	id-1383	High
chr6A_part2	47350000	50990000	id-1384	High
chr6A_part2	73690000	76480000	id-1385	Low
chr6A_part2	76480000	80900000	id-1386	High
chr6A_part2	80950000	86380000	id-1387	High
chr6A_part2	86650000	103500000	id-1388	High
chr6A_part2	110490000	111440000	id-1389	High
chr6A_part2	120920000	121870000	id-1390	High
chr6A_part2	126900000	129650000	id-1391	High
chr6A_part2	139570000	140070000	id-1392	High
chr6A_part2	142060000	142590000	id-1393	High
chr6A_part2	145730000	146290000	id-1394	High
chr6A_part2	146550000	147960000	id-1395	High
chr6A_part2	149990000	150700000	id-1396	High
chr6A_part2	152390000	152970000	id-1397	High
chr6A_part2	155480000	155990000	id-1398	High
chr6A_part2	156790000	158550000	id-1399	High
chr6A_part2	158620000	159540000	id-1400	High
chr6A_part2	159610000	160660000	id-1401	High
chr6A_part2	161640000	163690000	id-1402	High
chr6B_part1	1110000	1780000	id-1403	High
chr6B_part1	5680000	6320000	id-1404	High
chr6B_part1	12970000	13810000	id-1405	Low
chr6B_part1	13640000	14170000	id-1406	High
chr6B_part1	14230000	14900000	id-1407	High
chr6B_part1	15070000	15950000	id-1408	High
chr6B_part1	16060000	16620000	id-1409	High
chr6B_part1	20420000	22010000	id-1410	High
chr6B_part1	22070000	22760000	id-1411	High
chr6B_part1	24650000	25440000	id-1412	High
chr6B_part1	25530000	26410000	id-1413	High
chr6B_part1	26480000	27420000	id-1414	High
chr6B_part1	28420000	30360000	id-1415	High
chr6B_part1	39390000	40160000	id-1416	Low
chr6B_part1	42370000	42890000	id-1417	High
chr6B_part1	80020000	85040000	id-1418	High
chr6B_part1	85090000	92090000	id-1419	High
chr6B_part1	93640000	96260000	id-1420	High
chr6B_part1	96320000	98400000	id-1421	High
chr6B_part1	98460000	100100000	id-1422	High
chr6B_part1	100150000	110230000	id-1423	High
chr6B_part1	110290000	111510000	id-1424	High
chr6B_part1	111580000	113450000	id-1425	High
chr6B_part1	113580000	114890000	id-1426	High
chr6B_part1	115040000	115600000	id-1427	High
chr6B_part1	115910000	116760000	id-1428	High
chr6B_part1	117120000	119130000	id-1429	High
chr6B_part1	120700000	123760000	id-1430	High
chr6B_part1	124060000	125660000	id-1431	High
chr6B_part1	125710000	126750000	id-1432	High
chr6B_part1	126840000	127380000	id-1433	High
chr6B_part1	128090000	129780000	id-1434	High
chr6B_part1	129840000	130640000	id-1435	High
chr6B_part1	130970000	131850000	id-1436	High
chr6B_part1	132100000	134000000	id-1437	High
chr6B_part1	134870000	135950000	id-1438	High
chr6B_part1	140560000	141200000	id-1439	High
chr6B_part1	141250000	142240000	id-1440	High
chr6B_part1	142450000	143480000	id-1441	High
chr6B_part1	144270000	144890000	id-1442	High
chr6B_part1	144970000	147080000	id-1443	High
chr6B_part1	147950000	149480000	id-1444	High
chr6B_part1	149610000	150290000	id-1445	High
chr6B_part1	150750000	151850000	id-1446	High
chr6B_part1	154170000	154870000	id-1447	Low
chr6B_part1	155410000	156280000	id-1448	High
chr6B_part1	156750000	157600000	id-1449	High
chr6B_part1	159060000	160000000	id-1450	High
chr6B_part1	160000000	160680000	id-1451	Low
chr6B_part1	160640000	162880000	id-1452	High
chr6B_part1	162940000	166120000	id-1453	High
chr6B_part1	169480000	172310000	id-1454	High
chr6B_part1	180930000	181480000	id-1455	High
chr6B_part1	182560000	183290000	id-1456	High
chr6B_part1	184980000	188710000	id-1457	High
chr6B_part1	189530000	204140000	id-1458	High
chr6B_part1	204510000	205040000	id-1459	High
chr6B_part1	213860000	216700000	id-1460	High
chr6B_part1	217060000	218980000	id-1461	High
chr6B_part1	219040000	226860000	id-1462	High
chr6B_part1	233020000	236870000	id-1463	High
chr6B_part1	236940000	238210000	id-1464	High
chr6B_part1	238310000	239100000	id-1465	Low
chr6B_part1	239100000	241750000	id-1466	High
chr6B_part1	242210000	243770000	id-1467	High
chr6B_part1	243770000	244580000	id-1468	Low
chr6B_part1	244760000	245930000	id-1469	High
chr6B_part1	246940000	247860000	id-1470	High
chr6B_part1	248220000	250570000	id-1471	High
chr6B_part1	250630000	251900000	id-1472	High
chr6B_part1	251950000	252750000	id-1473	High
chr6B_part1	252800000	261800000	id-1474	High
chr6B_part1	262360000	267330000	id-1475	Low
chr6B_part1	267400000	269630000	id-1476	Low
chr6B_part1	269690000	271320000	id-1477	Low
chr6B_part1	271380000	273810000	id-1478	Low
chr6B_part1	275440000	290620000	id-1479	High
chr6B_part1	290670000	300910000	id-1480	High
chr6B_part1	301430000	303100000	id-1481	High
chr6B_part1	303150000	304060000	id-1482	High
chr6B_part1	304120000	305810000	id-1483	High
chr6B_part1	305870000	308180000	id-1484	High
chr6B_part1	308760000	309770000	id-1485	High
chr6B_part1	309830000	310400000	id-1486	High
chr6B_part1	310990000	311490000	id-1487	High
chr6B_part1	311620000	312340000	id-1488	High
chr6B_part1	312500000	313130000	id-1489	High
chr6B_part1	313180000	314430000	id-1490	High
chr6B_part1	314810000	316590000	id-1491	High
chr6B_part1	316670000	318810000	id-1492	High
chr6B_part1	319010000	319740000	id-1493	High
chr6B_part1	319810000	320330000	id-1494	High
chr6B_part1	321330000	322680000	id-1495	High
chr6B_part1	323340000	323850000	id-1496	High
chr6B_part1	324430000	325060000	id-1497	High
chr6B_part1	330600000	332330000	id-1498	High
chr6B_part1	332380000	333500000	id-1499	High
chr6B_part1	333890000	334450000	id-1500	High
chr6B_part1	335290000	336240000	id-1501	High
chr6B_part1	336360000	337130000	id-1502	High
chr6B_part1	338060000	339270000	id-1503	High
chr6B_part1	340150000	341830000	id-1504	High
chr6B_part1	341880000	343050000	id-1505	High
chr6B_part1	343100000	343640000	id-1506	High
chr6B_part1	343690000	345170000	id-1507	High
chr6B_part1	345650000	346740000	id-1508	High
chr6B_part1	346880000	348660000	id-1509	High
chr6B_part1	348720000	352100000	id-1510	High
chr6B_part1	352450000	353720000	id-1511	High
chr6B_part1	353880000	357070000	id-1512	High
chr6B_part1	357130000	359510000	id-1513	High
chr6B_part1	359560000	361550000	id-1514	High
chr6B_part1	361810000	362930000	id-1515	High
chr6B_part1	362980000	363690000	id-1516	High
chr6B_part1	363750000	364690000	id-1517	High
chr6B_part1	365180000	365700000	id-1518	High
chr6B_part1	365750000	367330000	id-1519	High
chr6B_part1	367410000	368420000	id-1520	High
chr6B_part1	368490000	369060000	id-1521	High
chr6B_part1	369130000	369690000	id-1522	High
chr6B_part1	369740000	371610000	id-1523	High
chr6B_part1	371660000	372570000	id-1524	High
chr6B_part1	372640000	374780000	id-1525	High
chr6B_part1	374840000	375570000	id-1526	High
chr6B_part1	375690000	377330000	id-1527	High
chr6B_part1	378030000	382090000	id-1528	High
chr6B_part1	382150000	382690000	id-1529	High
chr6B_part1	383030000	383740000	id-1530	High
chr6B_part1	384210000	384780000	id-1531	High
chr6B_part1	384860000	385510000	id-1532	High
chr6B_part1	385570000	386530000	id-1533	High
chr6B_part1	387210000	388120000	id-1534	High
chr6B_part1	388170000	389240000	id-1535	High
chr6B_part1	389310000	391060000	id-1536	High
chr6B_part1	391110000	392730000	id-1537	High
chr6B_part1	392780000	393650000	id-1538	High
chr6B_part1	394730000	395880000	id-1539	High
chr6B_part1	395930000	396430000	id-1540	High
chr6B_part1	397020000	397900000	id-1541	High
chr6B_part1	398950000	399610000	id-1542	High
chr6B_part1	400760000	401580000	id-1543	High
chr6B_part1	401630000	404430000	id-1544	High
chr6B_part1	404500000	405510000	id-1545	High
chr6B_part1	406410000	408000000	id-1546	Low
chr6B_part1	408730000	410110000	id-1547	High
chr6B_part1	410560000	411060000	id-1548	High
chr6B_part1	411140000	412140000	id-1549	High
chr6B_part1	412190000	424660000	id-1550	High
chr6B_part1	424670000	429650000	id-1551	Low
chr6B_part1	429650000	432130000	id-1552	High
chr6B_part1	432760000	434370000	id-1553	High
chr6B_part1	434430000	435340000	id-1554	High
chr6B_part1	435390000	438680000	id-1555	High
chr6B_part1	438870000	445090000	id-1556	High
chr6B_part1	445770000	452070000	id-1557	High
chr6B_part2	0	690000	id-1558	High
chr6B_part2	700000	1940000	id-1559	Low
chr6B_part2	1940000	10100000	id-1560	High
chr6B_part2	13770000	16530000	id-1561	High
chr6B_part2	16580000	18740000	id-1562	High
chr6B_part2	19240000	21150000	id-1563	High
chr6B_part2	21540000	24050000	id-1564	High
chr6B_part2	31860000	32410000	id-1565	High
chr6B_part2	33210000	41280000	id-1566	High
chr6B_part2	63740000	65070000	id-1567	High
chr6B_part2	65120000	65950000	id-1568	High
chr6B_part2	67330000	68800000	id-1569	High
chr6B_part2	69910000	74650000	id-1570	High
chr6B_part2	99720000	102050000	id-1571	High
chr6B_part2	103220000	106660000	id-1572	High
chr6B_part2	106820000	110530000	id-1573	High
chr6B_part2	110970000	112590000	id-1574	High
chr6B_part2	112640000	123570000	id-1575	High
chr6B_part2	129000000	130550000	id-1576	High
chr6B_part2	130720000	131260000	id-1577	High
chr6B_part2	138590000	144500000	id-1578	High
chr6B_part2	144590000	147940000	id-1579	High
chr6B_part2	147990000	150750000	id-1580	High
chr6B_part2	151070000	154870000	id-1581	High
chr6B_part2	154930000	168400000	id-1582	High
chr6B_part2	168450000	169510000	id-1583	High
chr6B_part2	169560000	175050000	id-1584	High
chr6B_part2	175960000	176820000	id-1585	High
chr6B_part2	176830000	177490000	id-1586	Low
chr6B_part2	177500000	183110000	id-1587	High
chr6B_part2	183110000	184690000	id-1588	Low
chr6B_part2	184890000	189090000	id-1589	High
chr6B_part2	189160000	189880000	id-1590	High
chr6B_part2	190840000	191420000	id-1591	High
chr6B_part2	191480000	192180000	id-1592	High
chr6B_part2	192280000	194900000	id-1593	High
chr6B_part2	194960000	196180000	id-1594	High
chr6B_part2	196200000	196870000	id-1595	Low
chr6B_part2	196870000	197990000	id-1596	High
chr6B_part2	198110000	200630000	id-1597	High
chr6B_part2	200900000	204960000	id-1598	High
chr6B_part2	206730000	207290000	id-1599	High
chr6B_part2	207390000	209270000	id-1600	High
chr6B_part2	210160000	212020000	id-1601	High
chr6B_part2	215820000	217010000	id-1602	High
chr6B_part2	217240000	217880000	id-1603	High
chr6B_part2	223100000	223630000	id-1604	High
chr6B_part2	223890000	224480000	id-1605	High
chr6B_part2	224540000	225880000	id-1606	High
chr6B_part2	225930000	226470000	id-1607	High
chr6B_part2	227460000	228030000	id-1608	High
chr6B_part2	234280000	235020000	id-1609	High
chr6B_part2	235940000	236530000	id-1610	High
chr6B_part2	239660000	240540000	id-1611	High
chr6B_part2	240640000	242440000	id-1612	High
chr6B_part2	243950000	244600000	id-1613	High
chr6B_part2	245910000	247600000	id-1614	High
chr6B_part2	247860000	249600000	id-1615	High
chr6B_part2	252570000	253310000	id-1616	High
chr6B_part2	254360000	255370000	id-1617	High
chr6B_part2	255860000	256970000	id-1618	High
chr6B_part2	257030000	257580000	id-1619	High
chr6B_part2	257660000	258160000	id-1620	High
chr6B_part2	259150000	259690000	id-1621	High
chr6B_part2	259790000	260730000	id-1622	High
chr6B_part2	263540000	264190000	id-1623	High
chr6B_part2	264240000	265540000	id-1624	High
chr6B_part2	265660000	266320000	id-1625	High
chr6B_part2	266390000	266920000	id-1626	High
chr6B_part2	268330000	268910000	id-1627	High
chr6D_part1	1760000	2550000	id-1628	High
chr6D_part1	2600000	4850000	id-1629	High
chr6D_part1	5770000	7760000	id-1630	High
chr6D_part1	16930000	17510000	id-1631	High
chr6D_part1	24750000	25380000	id-1632	High
chr6D_part1	25430000	26060000	id-1633	High
chr6D_part1	30820000	31410000	id-1634	High
chr6D_part1	50570000	51450000	id-1635	High
chr6D_part1	54930000	55450000	id-1636	High
chr6D_part1	64370000	65110000	id-1637	High
chr6D_part1	67000000	67870000	id-1638	High
chr6D_part1	74220000	74910000	id-1639	High
chr6D_part1	84460000	85030000	id-1640	High
chr6D_part1	107670000	108310000	id-1641	High
chr6D_part1	111010000	111630000	id-1642	High
chr6D_part1	117880000	118390000	id-1643	High
chr6D_part1	125770000	126320000	id-1644	High
chr6D_part1	136590000	137180000	id-1645	High
chr6D_part1	166130000	167470000	id-1646	High
chr6D_part1	172180000	172700000	id-1647	High
chr6D_part1	172750000	173290000	id-1648	High
chr6D_part1	173340000	173850000	id-1649	High
chr6D_part1	179240000	179860000	id-1650	High
chr6D_part1	180120000	181110000	id-1651	High
chr6D_part1	182420000	183340000	id-1652	High
chr6D_part1	184250000	184960000	id-1653	High
chr6D_part1	186860000	187750000	id-1654	High
chr6D_part1	188780000	189390000	id-1655	High
chr6D_part1	189840000	190980000	id-1656	High
chr6D_part1	191040000	191690000	id-1657	High
chr6D_part1	201370000	201980000	id-1658	High
chr6D_part1	221260000	221880000	id-1659	High
chr6D_part1	222770000	223610000	id-1660	High
chr6D_part1	227810000	228350000	id-1661	High
chr6D_part1	229610000	230200000	id-1662	High
chr6D_part1	230760000	231330000	id-1663	High
chr6D_part1	232700000	233210000	id-1664	High
chr6D_part1	233830000	234330000	id-1665	High
chr6D_part1	235860000	236590000	id-1666	High
chr6D_part1	239770000	240550000	id-1667	High
chr6D_part1	240620000	241330000	id-1668	High
chr6D_part1	243970000	244570000	id-1669	High
chr6D_part1	244630000	245160000	id-1670	High
chr6D_part1	246690000	247370000	id-1671	High
chr6D_part1	250350000	250850000	id-1672	High
chr6D_part1	257510000	258020000	id-1673	High
chr6D_part1	260290000	260970000	id-1674	High
chr6D_part1	261120000	262090000	id-1675	High
chr6D_part1	278860000	279420000	id-1676	High
chr6D_part1	280420000	281160000	id-1677	High
chr6D_part1	349070000	349660000	id-1678	High
chr6D_part1	359570000	360080000	id-1679	High
chr6D_part1	360520000	361050000	id-1680	High
chr6D_part1	434610000	435290000	id-1681	High
chr6D_part1	435810000	436340000	id-1682	High
chr6D_part2	5800000	7720000	id-1683	High
chr6D_part2	8760000	9270000	id-1684	Low
chr6D_part2	9170000	11360000	id-1685	High
chr6D_part2	11660000	12410000	id-1686	High
chr6D_part2	12860000	15850000	id-1687	High
chr6D_part2	16000000	16820000	id-1688	High
chr6D_part2	17250000	17780000	id-1689	High
chr6D_part2	18060000	18950000	id-1690	High
chr6D_part2	19200000	19720000	id-1691	High
chr6D_part2	19770000	20540000	id-1692	High
chr7A_part1	3800000	4770000	id-1693	High
chr7A_part1	8200000	8830000	id-1694	High
chr7A_part1	10610000	11440000	id-1695	High
chr7A_part1	11380000	12020000	id-1696	Low
chr7A_part1	11990000	13410000	id-1697	High
chr7A_part1	13460000	13980000	id-1698	High
chr7A_part1	14170000	15290000	id-1699	High
chr7A_part1	18500000	19020000	id-1700	High
chr7A_part1	19690000	21450000	id-1701	High
chr7A_part1	22090000	23010000	id-1702	High
chr7A_part1	23080000	23860000	id-1703	High
chr7A_part1	24220000	25140000	id-1704	High
chr7A_part1	28500000	29570000	id-1705	High
chr7A_part1	29640000	30320000	id-1706	High
chr7A_part1	32290000	33180000	id-1707	High
chr7A_part1	33820000	34920000	id-1708	High
chr7A_part1	35550000	36350000	id-1709	High
chr7A_part1	41440000	41990000	id-1710	High
chr7A_part1	42300000	42840000	id-1711	High
chr7A_part1	48040000	48740000	id-1712	High
chr7A_part1	49040000	50060000	id-1713	High
chr7A_part1	50610000	52330000	id-1714	High
chr7A_part1	52380000	53910000	id-1715	High
chr7A_part1	54720000	55440000	id-1716	High
chr7A_part1	63870000	64630000	id-1717	High
chr7A_part1	64790000	66290000	id-1718	High
chr7A_part1	66950000	67610000	id-1719	Low
chr7A_part1	70610000	72230000	id-1720	High
chr7A_part1	72830000	74140000	id-1721	High
chr7A_part1	77150000	78520000	id-1722	High
chr7A_part1	81550000	82180000	id-1723	High
chr7A_part1	83630000	84860000	id-1724	High
chr7A_part1	91630000	93150000	id-1725	High
chr7A_part1	102520000	103150000	id-1726	High
chr7A_part1	107850000	108550000	id-1727	High
chr7A_part1	109360000	115210000	id-1728	High
chr7A_part1	115840000	117360000	id-1729	High
chr7A_part1	118160000	120890000	id-1730	High
chr7A_part1	120970000	123510000	id-1731	High
chr7A_part1	123650000	124600000	id-1732	High
chr7A_part1	124650000	128910000	id-1733	High
chr7A_part1	130180000	131440000	id-1734	High
chr7A_part1	131490000	136770000	id-1735	High
chr7A_part1	139100000	140730000	id-1736	High
chr7A_part1	142120000	145390000	id-1737	High
chr7A_part1	145450000	146480000	id-1738	High
chr7A_part1	146640000	151210000	id-1739	High
chr7A_part1	151270000	157760000	id-1740	High
chr7A_part1	157740000	158330000	id-1741	Low
chr7A_part1	158330000	159260000	id-1742	High
chr7A_part1	159310000	160870000	id-1743	High
chr7A_part1	160980000	162920000	id-1744	High
chr7A_part1	163350000	171310000	id-1745	High
chr7A_part1	171870000	174900000	id-1746	High
chr7A_part1	177340000	191370000	id-1747	High
chr7A_part1	191550000	200590000	id-1748	High
chr7A_part1	210360000	211740000	id-1749	High
chr7A_part1	215180000	223530000	id-1750	High
chr7A_part1	224040000	232750000	id-1751	High
chr7A_part1	243660000	253860000	id-1752	High
chr7A_part1	254010000	257850000	id-1753	High
chr7A_part1	257910000	265990000	id-1754	High
chr7A_part1	266050000	267830000	id-1755	High
chr7A_part1	267880000	268890000	id-1756	High
chr7A_part1	271640000	278570000	id-1757	High
chr7A_part1	278650000	289090000	id-1758	High
chr7A_part1	289140000	294050000	id-1759	High
chr7A_part1	294100000	296500000	id-1760	High
chr7A_part1	296560000	299430000	id-1761	High
chr7A_part1	334530000	335420000	id-1762	Low
chr7A_part1	443960000	450046986	id-1763	High
chr7A_part2	0	9170000	id-1764	High
chr7A_part2	34040000	47680000	id-1765	High
chr7A_part2	58560000	85430000	id-1766	High
chr7A_part2	85480000	88760000	id-1767	High
chr7A_part2	88900000	91340000	id-1768	High
chr7A_part2	95010000	95550000	id-1769	High
chr7A_part2	111840000	115760000	id-1770	High
chr7A_part2	115970000	116870000	id-1771	High
chr7A_part2	116940000	121470000	id-1772	High
chr7A_part2	121550000	124200000	id-1773	High
chr7A_part2	124450000	130260000	id-1774	High
chr7A_part2	130410000	142300000	id-1775	High
chr7A_part2	142600000	148490000	id-1776	High
chr7A_part2	148660000	149700000	id-1777	High
chr7A_part2	149750000	152660000	id-1778	High
chr7A_part2	152720000	157590000	id-1779	High
chr7A_part2	158030000	159720000	id-1780	High
chr7A_part2	159870000	160900000	id-1781	High
chr7A_part2	161190000	168630000	id-1782	High
chr7A_part2	168970000	176350000	id-1783	High
chr7A_part2	176790000	178780000	id-1784	High
chr7A_part2	192820000	193380000	id-1785	High
chr7A_part2	194430000	197260000	id-1786	High
chr7A_part2	207690000	209860000	id-1787	High
chr7A_part2	209940000	210440000	id-1788	High
chr7A_part2	220560000	221440000	id-1789	High
chr7A_part2	230760000	231660000	id-1790	High
chr7A_part2	240030000	240900000	id-1791	High
chr7A_part2	241470000	242290000	id-1792	High
chr7A_part2	243050000	243800000	id-1793	High
chr7A_part2	244300000	245370000	id-1794	High
chr7A_part2	245510000	246940000	id-1795	High
chr7A_part2	248620000	249260000	id-1796	High
chr7A_part2	250430000	253540000	id-1797	High
chr7A_part2	253650000	254440000	id-1798	High
chr7A_part2	254730000	255660000	id-1799	High
chr7A_part2	255940000	256980000	id-1800	High
chr7A_part2	258300000	259580000	id-1801	High
chr7A_part2	267030000	267540000	id-1802	High
chr7A_part2	270520000	271030000	id-1803	High
chr7A_part2	271440000	272440000	id-1804	High
chr7A_part2	272510000	274150000	id-1805	High
chr7A_part2	274340000	275880000	id-1806	High
chr7A_part2	285590000	286090000	id-1807	High
chr7B_part1	1700000	2350000	id-1808	High
chr7B_part1	4080000	4710000	id-1809	High
chr7B_part1	4800000	5350000	id-1810	High
chr7B_part1	6210000	7290000	id-1811	High
chr7B_part1	44870000	46030000	id-1812	High
chr7B_part1	46080000	47800000	id-1813	High
chr7B_part1	47850000	48350000	id-1814	High
chr7B_part1	48420000	53930000	id-1815	High
chr7B_part1	54100000	55930000	id-1816	High
chr7B_part1	56390000	56950000	id-1817	Low
chr7B_part1	57420000	58650000	id-1818	High
chr7B_part1	61550000	63010000	id-1819	High
chr7B_part1	64130000	67040000	id-1820	High
chr7B_part1	67370000	68350000	id-1821	High
chr7B_part1	72500000	73250000	id-1822	High
chr7B_part1	73300000	74110000	id-1823	High
chr7B_part1	78030000	80660000	id-1824	High
chr7B_part1	83900000	85160000	id-1825	High
chr7B_part1	85210000	86810000	id-1826	High
chr7B_part1	99090000	100340000	id-1827	High
chr7B_part1	110340000	112350000	id-1828	High
chr7B_part1	113560000	115410000	id-1829	High
chr7B_part1	128300000	130130000	id-1830	High
chr7B_part1	131930000	134040000	id-1831	High
chr7B_part1	134520000	137550000	id-1832	High
chr7B_part1	138870000	144120000	id-1833	High
chr7B_part1	146160000	146860000	id-1834	Low
chr7B_part1	146760000	152500000	id-1835	High
chr7B_part1	155270000	157820000	id-1836	High
chr7B_part1	158010000	171910000	id-1837	High
chr7B_part1	172160000	173740000	id-1838	High
chr7B_part1	173800000	191190000	id-1839	High
chr7B_part1	329850000	337700000	id-1840	High
chr7B_part1	451930000	453820000	id-1841	High
chr7B_part2	180000	4340000	id-1842	High
chr7B_part2	13580000	14460000	id-1843	High
chr7B_part2	30720000	36860000	id-1844	High
chr7B_part2	50960000	51800000	id-1845	High
chr7B_part2	53170000	58020000	id-1846	High
chr7B_part2	58100000	62720000	id-1847	High
chr7B_part2	68700000	70230000	id-1848	High
chr7B_part2	73040000	74640000	id-1849	High
chr7B_part2	74880000	77840000	id-1850	High
chr7B_part2	78450000	79570000	id-1851	High
chr7B_part2	84300000	86490000	id-1852	High
chr7B_part2	86630000	98370000	id-1853	High
chr7B_part2	112800000	113620000	id-1854	High
chr7B_part2	113670000	114280000	id-1855	High
chr7B_part2	116130000	117800000	id-1856	High
chr7B_part2	117860000	123370000	id-1857	High
chr7B_part2	123930000	126180000	id-1858	High
chr7B_part2	126280000	129740000	id-1859	High
chr7B_part2	129740000	130320000	id-1860	Low
chr7B_part2	130380000	131620000	id-1861	Low
chr7B_part2	133110000	133910000	id-1862	High
chr7B_part2	134020000	135000000	id-1863	High
chr7B_part2	135000000	135510000	id-1864	Low
chr7B_part2	135480000	137470000	id-1865	High
chr7B_part2	137550000	138280000	id-1866	High
chr7B_part2	138860000	139370000	id-1867	High
chr7B_part2	141200000	146050000	id-1868	High
chr7B_part2	146740000	147310000	id-1869	High
chr7B_part2	147400000	149530000	id-1870	High
chr7B_part2	149760000	150870000	id-1871	High
chr7B_part2	150880000	151530000	id-1872	Low
chr7B_part2	151530000	152130000	id-1873	High
chr7B_part2	158580000	159880000	id-1874	High
chr7B_part2	160050000	160590000	id-1875	High
chr7B_part2	184670000	185470000	id-1876	High
chr7B_part2	186640000	187150000	id-1877	High
chr7B_part2	188490000	189270000	id-1878	Low
chr7B_part2	189800000	190610000	id-1879	High
chr7B_part2	192380000	194340000	id-1880	High
chr7B_part2	194440000	195690000	id-1881	High
chr7B_part2	196590000	197740000	id-1882	High
chr7B_part2	197880000	199020000	id-1883	High
chr7B_part2	209660000	210300000	id-1884	High
chr7B_part2	210720000	211360000	id-1885	Low
chr7B_part2	221550000	222240000	id-1886	High
chr7B_part2	222580000	223370000	id-1887	High
chr7B_part2	223810000	224310000	id-1888	High
chr7B_part2	225060000	225720000	id-1889	Low
chr7B_part2	225740000	227030000	id-1890	High
chr7B_part2	232810000	233390000	id-1891	High
chr7B_part2	234300000	236440000	id-1892	High
chr7B_part2	243260000	243760000	id-1893	High
chr7B_part2	248500000	250850000	id-1894	High
chr7B_part2	252130000	252680000	id-1895	High
chr7B_part2	252730000	253910000	id-1896	High
chr7B_part2	254400000	254910000	id-1897	High
chr7B_part2	255020000	255620000	id-1898	High
chr7B_part2	258250000	259420000	id-1899	High
chr7B_part2	259590000	260290000	id-1900	High
chr7B_part2	262980000	263480000	id-1901	Low
chr7B_part2	267570000	270470000	id-1902	High
chr7B_part2	270380000	270890000	id-1903	Low
chr7B_part2	271090000	272200000	id-1904	High
chr7B_part2	272310000	273160000	id-1905	High
chr7B_part2	273290000	274880000	id-1906	High
chr7B_part2	277160000	278120000	id-1907	High
chr7B_part2	279100000	279800000	id-1908	High
chr7B_part2	280610000	281140000	id-1909	Low
chr7B_part2	281220000	282120000	id-1910	Low
chr7B_part2	282650000	285540000	id-1911	Low
chr7B_part2	286510000	287160000	id-1912	Low
chr7B_part2	288630000	289310000	id-1913	Low
chr7B_part2	289790000	290590000	id-1914	High
chr7B_part2	291070000	291570000	id-1915	High
chr7B_part2	294020000	294550000	id-1916	Low
chr7D_part1	3360000	4040000	id-1917	High
chr7D_part1	4410000	4910000	id-1918	High
chr7D_part1	7900000	9470000	id-1919	High
chr7D_part1	9420000	9990000	id-1920	Low
chr7D_part1	10950000	12910000	id-1921	High
chr7D_part1	12970000	14050000	id-1922	High
chr7D_part1	14100000	15410000	id-1923	High
chr7D_part1	55340000	58870000	id-1924	High
chr7D_part1	59100000	60020000	id-1925	High
chr7D_part1	72120000	74480000	id-1926	High
chr7D_part1	88190000	90860000	id-1927	High
chr7D_part1	92240000	93700000	id-1928	High
chr7D_part1	98470000	100380000	id-1929	High
chr7D_part1	100750000	101810000	id-1930	High
chr7D_part1	103370000	103970000	id-1931	Low
chr7D_part1	104080000	104970000	id-1932	High
chr7D_part1	117860000	119100000	id-1933	High
chr7D_part1	123820000	125800000	id-1934	High
chr7D_part1	300510000	301290000	id-1935	High
chr7D_part1	362440000	362960000	id-1936	High
chr7D_part1	392510000	394260000	id-1937	High
chr7D_part2	10730000	11230000	id-1938	High
chr7D_part2	18410000	18960000	id-1939	High
chr7D_part2	19040000	19620000	id-1940	High
chr7D_part2	43820000	44320000	id-1941	High
chr7D_part2	45050000	45650000	id-1942	High
chr7D_part2	55810000	56530000	id-1943	High
chr7D_part2	56830000	76300000	id-1944	High
chr7D_part2	116050000	116610000	id-1945	High
chr7D_part2	130110000	130740000	id-1946	High
chr7D_part2	136460000	137130000	id-1947	High
chr7D_part2	159800000	160490000	id-1948	High
chr7D_part2	170480000	171030000	id-1949	High
chr7D_part2	171180000	172820000	id-1950	High
chr7D_part2	173010000	173780000	id-1951	High
chr7D_part2	176920000	177460000	id-1952	Low
chr7D_part2	177750000	178410000	id-1953	High
chr7D_part2	179990000	181210000	id-1954	High
chrUn	4260000	5230000	id-1955	Low
chrUn	8460000	9010000	id-1956	High
chrUn	9090000	9750000	id-1957	High
chrUn	9810000	10490000	id-1958	High
chrUn	13120000	13730000	id-1959	High
chrUn	22340000	22930000	id-1960	High
chrUn	23260000	23830000	id-1961	High
chrUn	30900000	31460000	id-1962	High
chrUn	31850000	32350000	id-1963	High
chrUn	33370000	33990000	id-1964	Low
chrUn	34010000	34860000	id-1965	High
chrUn	34920000	36600000	id-1966	High
chrUn	39670000	40680000	id-1967	High
chrUn	49130000	49700000	id-1968	High
chrUn	50230000	50800000	id-1969	High
chrUn	63730000	64770000	id-1970	Low
chrUn	71920000	72420000	id-1971	Low
chrUn	73180000	74310000	id-1972	Low
chrUn	78330000	79040000	id-1973	High
chrUn	81740000	82250000	id-1974	High
chrUn	82690000	83260000	id-1975	High
chrUn	86520000	87100000	id-1976	High
chrUn	88110000	89060000	id-1977	High
chrUn	106850000	107920000	id-1978	Low
chrUn	116620000	117140000	id-1979	Low
chrUn	119850000	120410000	id-1980	Low
chrUn	120480000	121420000	id-1981	Low
chrUn	121430000	121940000	id-1982	High
chrUn	122040000	122650000	id-1983	High
chrUn	123840000	124490000	id-1984	Low
chrUn	125490000	126040000	id-1985	Low
chrUn	129700000	130350000	id-1986	Low
chrUn	133670000	134210000	id-1987	Low
chrUn	144750000	145300000	id-1988	Low
chrUn	147300000	147860000	id-1989	Low
chrUn	149210000	149770000	id-1990	Low
chrUn	158290000	158890000	id-1991	Low
chrUn	160040000	160550000	id-1992	Low
chrUn	169070000	169700000	id-1993	Low
chrUn	225890000	226590000	id-1994	Low
chrUn	231150000	231900000	id-1995	Low
chrUn	232920000	233430000	id-1996	Low
chrUn	237900000	238630000	id-1997	Low
chrUn	240760000	241970000	id-1998	Low
chrUn	242040000	242540000	id-1999	Low
chrUn	244090000	244830000	id-2000	Low
[truncated: 125 more rows]
