# Supplementary material for: DAWN: a resource for yielding insights into the diversity among wheat genomes
Source: BMC Genomics. 2018 Dec 17;19:941. doi: 10.1186/s12864-018-5228-2 (PMC6296097; doi:10.1186/s12864-018-5228-2)
Supplement: Supplementary file 7 — ZIP file containing BED5 format files of high and low variant density regions. BED5 format file for each WGS accession. The score column (5th column) indicates if the feature (row) represents a region which has >2*SD above (High) or below (Low) the mean variant density. (ZIP 526 kb) [file 12864_2018_5228_MOESM7_ESM.zip › variant_density_high_low/Baxter.realigned.bam.vcf.w10000_s10000.bw.high_low.bed]

chr1A_part1	3410000	4390000	id-1	High
chr1A_part1	8490000	9260000	id-2	High
chr1A_part1	10710000	11240000	id-3	High
chr1A_part1	12080000	13510000	id-4	High
chr1A_part1	13560000	14250000	id-5	High
chr1A_part1	14360000	15060000	id-6	High
chr1A_part1	17000000	18790000	id-7	High
chr1A_part1	19850000	22120000	id-8	High
chr1A_part1	22540000	23300000	id-9	High
chr1A_part1	23420000	23980000	id-10	High
chr1A_part1	24050000	24590000	id-11	High
chr1A_part1	25020000	26400000	id-12	High
chr1A_part1	28350000	30340000	id-13	High
chr1A_part1	31250000	32940000	id-14	High
chr1A_part1	37620000	41760000	id-15	High
chr1A_part1	41870000	46540000	id-16	High
chr1A_part1	49300000	52070000	id-17	High
chr1A_part1	52140000	52760000	id-18	High
chr1A_part1	52920000	53900000	id-19	High
chr1A_part1	293720000	297880000	id-20	High
chr1A_part1	301170000	304520000	id-21	High
chr1A_part1	304590000	324000000	id-22	High
chr1A_part1	324050000	341400000	id-23	High
chr1A_part1	351860000	372990000	id-24	High
chr1A_part1	373250000	382110000	id-25	High
chr1A_part1	382190000	383080000	id-26	High
chr1A_part1	383080000	384140000	id-27	Low
chr1A_part1	384160000	389830000	id-28	High
chr1A_part1	393460000	414910000	id-29	High
chr1A_part1	414980000	421170000	id-30	High
chr1A_part1	421170000	422050000	id-31	Low
chr1A_part1	422050000	429000000	id-32	High
chr1A_part1	433730000	437290000	id-33	High
chr1A_part1	437350000	445540000	id-34	High
chr1A_part1	458510000	462140000	id-35	High
chr1A_part1	462740000	465500000	id-36	High
chr1A_part2	160000	3000000	id-37	High
chr1A_part2	3220000	5680000	id-38	High
chr1A_part2	6630000	12420000	id-39	High
chr1A_part2	12470000	13030000	id-40	High
chr1A_part2	17960000	21360000	id-41	High
chr1A_part2	22510000	24770000	id-42	High
chr1A_part2	24990000	26860000	id-43	High
chr1A_part2	33310000	34240000	id-44	High
chr1A_part2	34950000	36830000	id-45	High
chr1A_part2	37240000	42360000	id-46	High
chr1A_part2	46160000	50010000	id-47	High
chr1A_part2	50580000	52510000	id-48	High
chr1A_part2	52570000	55470000	id-49	High
chr1A_part2	55520000	56670000	id-50	High
chr1A_part2	57370000	59560000	id-51	High
chr1A_part2	61130000	63290000	id-52	High
chr1A_part2	63390000	65850000	id-53	High
chr1A_part2	66040000	68950000	id-54	High
chr1A_part2	69280000	72750000	id-55	High
chr1A_part2	72820000	73520000	id-56	High
chr1A_part2	73690000	74730000	id-57	High
chr1A_part2	76000000	77010000	id-58	High
chr1A_part2	82900000	83660000	id-59	High
chr1A_part2	84500000	85150000	id-60	High
chr1A_part2	96660000	98440000	id-61	High
chr1A_part2	99960000	100970000	id-62	High
chr1A_part2	101030000	101850000	id-63	High
chr1A_part2	102020000	103630000	id-64	High
chr1A_part2	108490000	109270000	id-65	High
chr1A_part2	109590000	112810000	id-66	High
chr1A_part2	113040000	113680000	id-67	High
chr1A_part2	114000000	115130000	id-68	High
chr1A_part2	115190000	116720000	id-69	High
chr1A_part2	116920000	117470000	id-70	High
chr1A_part2	117930000	118570000	id-71	High
chr1A_part2	118630000	122770000	id-72	High
chr1B_part1	1610000	2120000	id-73	High
chr1B_part1	4440000	5360000	id-74	High
chr1B_part1	5680000	6880000	id-75	High
chr1B_part1	7030000	7640000	id-76	High
chr1B_part1	7910000	8420000	id-77	High
chr1B_part1	9430000	10210000	id-78	High
chr1B_part1	13240000	13900000	id-79	High
chr1B_part1	14790000	15460000	id-80	High
chr1B_part1	16400000	17150000	id-81	High
chr1B_part1	17240000	17980000	id-82	High
chr1B_part1	23140000	23880000	id-83	Low
chr1B_part1	24500000	25000000	id-84	High
chr1B_part1	29000000	29520000	id-85	High
chr1B_part1	31740000	32620000	id-86	High
chr1B_part1	34480000	36860000	id-87	High
chr1B_part1	36910000	38160000	id-88	High
chr1B_part1	38220000	38930000	id-89	High
chr1B_part1	40160000	41510000	id-90	High
chr1B_part1	41640000	44710000	id-91	High
chr1B_part1	44800000	45430000	id-92	High
chr1B_part1	45710000	46980000	id-93	High
chr1B_part1	47120000	47900000	id-94	High
chr1B_part1	48320000	49460000	id-95	High
chr1B_part1	50310000	51150000	id-96	High
chr1B_part1	51860000	52400000	id-97	Low
chr1B_part1	52400000	57820000	id-98	High
chr1B_part1	58120000	59670000	id-99	High
chr1B_part1	60250000	62090000	id-100	High
chr1B_part1	62380000	67540000	id-101	High
chr1B_part1	158520000	159490000	id-102	High
chr1B_part1	162760000	165260000	id-103	High
chr1B_part1	165410000	171170000	id-104	High
chr1B_part1	288760000	296830000	id-105	High
chr1B_part1	296950000	301290000	id-106	High
chr1B_part1	302450000	305050000	id-107	High
chr1B_part1	308110000	308640000	id-108	High
chr1B_part1	309110000	313690000	id-109	High
chr1B_part1	313740000	314760000	id-110	High
chr1B_part1	315590000	316260000	id-111	Low
chr1B_part1	322240000	323320000	id-112	High
chr1B_part1	323610000	328440000	id-113	High
chr1B_part1	328630000	329980000	id-114	High
chr1B_part1	330360000	336280000	id-115	High
chr1B_part1	336330000	339060000	id-116	High
chr1B_part1	339110000	344010000	id-117	High
chr1B_part1	363650000	367840000	id-118	High
chr1B_part1	368410000	372410000	id-119	High
chr1B_part1	372640000	374390000	id-120	High
chr1B_part1	374450000	382390000	id-121	High
chr1B_part1	382500000	394190000	id-122	High
chr1B_part1	394330000	395270000	id-123	High
chr1B_part1	403190000	411510000	id-124	High
chr1B_part1	411570000	420420000	id-125	High
chr1B_part1	421490000	424600000	id-126	High
chr1B_part1	424560000	425350000	id-127	Low
chr1B_part1	426390000	428630000	id-128	High
chr1B_part1	429200000	429780000	id-129	High
chr1B_part1	429950000	432840000	id-130	High
chr1B_part1	433430000	434520000	id-131	High
chr1B_part2	19030000	21730000	id-132	High
chr1B_part2	21790000	23980000	id-133	High
chr1B_part2	24090000	24710000	id-134	High
chr1B_part2	26960000	39220000	id-135	High
chr1B_part2	42730000	49230000	id-136	High
chr1B_part2	49290000	52370000	id-137	High
chr1B_part2	52510000	59910000	id-138	High
chr1B_part2	64750000	65370000	id-139	High
chr1B_part2	66340000	70010000	id-140	High
chr1B_part2	70220000	73960000	id-141	High
chr1B_part2	80030000	82060000	id-142	High
chr1B_part2	84620000	88930000	id-143	High
chr1B_part2	101410000	104900000	id-144	High
chr1B_part2	105390000	113230000	id-145	High
chr1B_part2	114230000	116050000	id-146	High
chr1B_part2	116570000	117590000	id-147	High
chr1B_part2	118170000	119530000	id-148	High
chr1B_part2	121240000	122600000	id-149	High
chr1B_part2	123440000	126870000	id-150	High
chr1B_part2	126950000	127470000	id-151	High
chr1B_part2	127530000	128720000	id-152	High
chr1B_part2	129210000	131640000	id-153	High
chr1B_part2	131710000	135060000	id-154	High
chr1B_part2	135130000	139340000	id-155	High
chr1B_part2	139620000	140140000	id-156	Low
chr1B_part2	140190000	141050000	id-157	Low
chr1B_part2	141160000	142550000	id-158	High
chr1B_part2	147600000	148290000	id-159	Low
chr1B_part2	148260000	148810000	id-160	High
chr1B_part2	149350000	151300000	id-161	High
chr1B_part2	152360000	153650000	id-162	High
chr1B_part2	153770000	154790000	id-163	High
chr1B_part2	162260000	164300000	id-164	High
chr1B_part2	174590000	175230000	id-165	High
chr1B_part2	180670000	184730000	id-166	High
chr1B_part2	184850000	185400000	id-167	High
chr1B_part2	189220000	194640000	id-168	High
chr1B_part2	195780000	198170000	id-169	High
chr1B_part2	201680000	202960000	id-170	High
chr1B_part2	204200000	206420000	id-171	High
chr1B_part2	208520000	209780000	id-172	High
chr1B_part2	210060000	210970000	id-173	High
chr1B_part2	213680000	214600000	id-174	High
chr1B_part2	215220000	217980000	id-175	High
chr1B_part2	220170000	220680000	id-176	High
chr1B_part2	222400000	222920000	id-177	High
chr1B_part2	223200000	224370000	id-178	High
chr1B_part2	224580000	225210000	id-179	Low
chr1B_part2	225870000	226430000	id-180	High
chr1B_part2	226490000	227360000	id-181	High
chr1B_part2	228490000	229430000	id-182	High
chr1B_part2	231650000	232160000	id-183	High
chr1B_part2	234900000	236220000	id-184	High
chr1B_part2	236510000	237590000	id-185	High
chr1B_part2	238660000	239210000	id-186	High
chr1B_part2	239270000	239780000	id-187	High
chr1B_part2	239830000	241050000	id-188	High
chr1B_part2	242030000	243770000	id-189	High
chr1B_part2	243820000	244910000	id-190	High
chr1B_part2	246500000	247010000	id-191	High
chr1B_part2	247770000	250050000	id-192	High
chr1B_part2	250200000	250770000	id-193	High
chr1D_part1	350000	910000	id-194	High
chr1D_part1	2360000	3150000	id-195	High
chr1D_part1	3210000	3780000	id-196	High
chr1D_part1	4550000	5170000	id-197	High
chr1D_part1	5220000	5880000	id-198	High
chr1D_part1	6970000	7520000	id-199	High
chr1D_part1	9580000	11880000	id-200	High
chr1D_part1	13000000	14320000	id-201	High
chr1D_part1	14920000	15790000	id-202	High
chr1D_part1	16060000	17660000	id-203	High
chr1D_part1	17880000	18470000	id-204	High
chr1D_part1	18530000	19200000	id-205	High
chr1D_part1	19770000	20460000	id-206	High
chr1D_part1	20510000	21930000	id-207	High
chr1D_part1	37650000	40230000	id-208	High
chr1D_part1	40790000	43720000	id-209	High
chr1D_part1	46070000	47070000	id-210	High
chr1D_part1	47130000	48920000	id-211	High
chr1D_part1	48970000	49810000	id-212	High
chr1D_part1	166850000	168020000	id-213	Low
chr1D_part1	168070000	168680000	id-214	Low
chr1D_part1	434380000	435080000	id-215	Low
chr1D_part1	435040000	436120000	id-216	High
chr1D_part2	250000	2910000	id-217	High
chr1D_part2	2960000	3480000	id-218	High
chr1D_part2	3660000	6360000	id-219	High
chr1D_part2	6420000	10030000	id-220	High
chr1D_part2	10080000	11420000	id-221	High
chr1D_part2	11480000	14230000	id-222	High
chr1D_part2	14300000	20360000	id-223	High
chr1D_part2	20430000	28490000	id-224	High
chr1D_part2	28540000	32410000	id-225	High
chr1D_part2	32810000	33410000	id-226	High
chr1D_part2	33630000	34310000	id-227	High
chr1D_part2	35250000	35810000	id-228	High
chr1D_part2	36470000	37890000	id-229	Low
chr1D_part2	38890000	39540000	id-230	Low
chr1D_part2	40200000	40760000	id-231	Low
chr1D_part2	40820000	41440000	id-232	Low
chr1D_part2	42400000	42900000	id-233	Low
chr2A_part1	1280000	1790000	id-234	High
chr2A_part1	6620000	7200000	id-235	Low
chr2A_part1	40930000	41480000	id-236	High
chr2A_part1	41990000	42490000	id-237	High
chr2A_part1	43370000	45130000	id-238	High
chr2A_part1	46380000	46910000	id-239	Low
chr2A_part1	48250000	49190000	id-240	High
chr2A_part1	57140000	58020000	id-241	High
chr2A_part1	65520000	71530000	id-242	High
chr2A_part1	71580000	72750000	id-243	High
chr2A_part1	73140000	74170000	id-244	High
chr2A_part1	77320000	78570000	id-245	High
chr2A_part1	79160000	80470000	id-246	High
chr2A_part1	82020000	83220000	id-247	High
chr2A_part1	83580000	85610000	id-248	High
chr2A_part1	85810000	87890000	id-249	High
chr2A_part1	90740000	104720000	id-250	High
chr2A_part1	104780000	106390000	id-251	High
chr2A_part1	107670000	108270000	id-252	High
chr2A_part1	114860000	115760000	id-253	High
chr2A_part1	116000000	117170000	id-254	High
chr2A_part1	118220000	127040000	id-255	High
chr2A_part1	127090000	131520000	id-256	High
chr2A_part1	131570000	134990000	id-257	High
chr2A_part1	135070000	139510000	id-258	High
chr2A_part1	139550000	140350000	id-259	Low
chr2A_part1	140360000	143260000	id-260	High
chr2A_part1	143680000	144960000	id-261	High
chr2A_part1	146950000	156360000	id-262	High
chr2A_part1	165240000	166090000	id-263	High
chr2A_part1	178100000	184600000	id-264	High
chr2A_part1	184650000	196360000	id-265	High
chr2A_part1	196450000	197230000	id-266	High
chr2A_part1	197670000	203770000	id-267	High
chr2A_part1	203820000	204770000	id-268	High
chr2A_part1	204820000	207060000	id-269	High
chr2A_part1	207480000	231550000	id-270	High
chr2A_part1	231600000	238720000	id-271	High
chr2A_part1	238770000	252830000	id-272	High
chr2A_part1	252990000	254980000	id-273	High
chr2A_part1	255060000	262650000	id-274	High
chr2A_part1	262650000	264120000	id-275	Low
chr2A_part1	264120000	269950000	id-276	High
chr2A_part1	270000000	273110000	id-277	High
chr2A_part1	273160000	278100000	id-278	High
chr2A_part1	278160000	278950000	id-279	High
chr2A_part1	279020000	289680000	id-280	High
chr2A_part1	289740000	299340000	id-281	High
chr2A_part1	299450000	326400000	id-282	High
chr2A_part1	328740000	335430000	id-283	High
chr2A_part1	335500000	339470000	id-284	High
chr2A_part1	341620000	362920000	id-285	High
chr2A_part1	362920000	363570000	id-286	Low
chr2A_part1	363570000	377940000	id-287	High
chr2A_part1	378140000	394720000	id-288	High
chr2A_part1	395400000	402880000	id-289	High
chr2A_part1	402980000	406440000	id-290	High
chr2A_part1	406490000	429580000	id-291	High
chr2A_part1	429710000	447540000	id-292	High
chr2A_part1	447590000	457930000	id-293	High
chr2A_part1	458400000	459080000	id-294	High
chr2A_part1	459140000	462220000	id-295	High
chr2A_part2	0	26490000	id-296	High
chr2A_part2	35250000	43640000	id-297	High
chr2A_part2	43640000	44170000	id-298	Low
chr2A_part2	44180000	52490000	id-299	High
chr2A_part2	52910000	62800000	id-300	High
chr2A_part2	62910000	64470000	id-301	High
chr2A_part2	65720000	66350000	id-302	High
chr2A_part2	66560000	67130000	id-303	High
chr2A_part2	68500000	69230000	id-304	High
chr2A_part2	71990000	74200000	id-305	High
chr2A_part2	74250000	80810000	id-306	High
chr2A_part2	92030000	102130000	id-307	High
chr2A_part2	142730000	144470000	id-308	High
chr2A_part2	155260000	157400000	id-309	High
chr2A_part2	175310000	179850000	id-310	High
chr2A_part2	185280000	186050000	id-311	Low
chr2A_part2	214600000	215180000	id-312	High
chr2A_part2	230910000	232320000	id-313	High
chr2A_part2	232370000	233170000	id-314	High
chr2A_part2	234360000	235780000	id-315	High
chr2A_part2	237420000	238030000	id-316	High
chr2A_part2	240480000	242970000	id-317	High
chr2A_part2	243100000	243630000	id-318	High
chr2A_part2	245250000	247490000	id-319	High
chr2A_part2	248580000	250880000	id-320	High
chr2A_part2	252840000	253690000	id-321	High
chr2A_part2	253740000	259370000	id-322	High
chr2A_part2	266180000	267320000	id-323	High
chr2A_part2	268770000	269370000	id-324	High
chr2A_part2	270170000	272190000	id-325	High
chr2A_part2	272240000	272760000	id-326	High
chr2A_part2	276540000	277550000	id-327	High
chr2A_part2	277630000	278380000	id-328	High
chr2A_part2	282230000	282780000	id-329	High
chr2A_part2	282840000	284630000	id-330	High
chr2A_part2	286390000	288870000	id-331	High
chr2A_part2	288990000	291250000	id-332	High
chr2A_part2	292090000	293390000	id-333	High
chr2A_part2	294100000	296310000	id-334	High
chr2A_part2	296650000	297500000	id-335	High
chr2A_part2	298840000	300690000	id-336	High
chr2A_part2	300760000	301490000	id-337	High
chr2A_part2	302270000	303630000	id-338	High
chr2A_part2	305190000	306360000	id-339	High
chr2A_part2	306550000	307180000	id-340	High
chr2A_part2	310810000	311410000	id-341	High
chr2A_part2	312190000	313440000	id-342	High
chr2A_part2	315230000	316070000	id-343	High
chr2A_part2	317690000	318410000	id-344	High
chr2B_part1	2110000	2790000	id-345	High
chr2B_part1	4520000	5090000	id-346	High
chr2B_part1	5430000	6070000	id-347	High
chr2B_part1	6990000	7550000	id-348	Low
chr2B_part1	11980000	12610000	id-349	High
chr2B_part1	19030000	19670000	id-350	High
chr2B_part1	19830000	20520000	id-351	High
chr2B_part1	24140000	24850000	id-352	High
chr2B_part1	26750000	27560000	id-353	High
chr2B_part1	27610000	28430000	id-354	High
chr2B_part1	29370000	30640000	id-355	High
chr2B_part1	44400000	45820000	id-356	High
chr2B_part1	47170000	47740000	id-357	High
chr2B_part1	47800000	49990000	id-358	High
chr2B_part1	50870000	51940000	id-359	High
chr2B_part1	52570000	53160000	id-360	High
chr2B_part1	57680000	58340000	id-361	High
chr2B_part1	59030000	59770000	id-362	High
chr2B_part1	78110000	78820000	id-363	High
chr2B_part1	90990000	91500000	id-364	High
chr2B_part1	96780000	97360000	id-365	Low
chr2B_part1	97920000	98480000	id-366	High
chr2B_part1	100040000	100880000	id-367	Low
chr2B_part1	102250000	102780000	id-368	Low
chr2B_part1	111090000	111630000	id-369	Low
chr2B_part1	111730000	112450000	id-370	Low
chr2B_part1	113720000	114280000	id-371	Low
chr2B_part1	114400000	115190000	id-372	Low
chr2B_part1	115240000	115780000	id-373	Low
chr2B_part1	116440000	117090000	id-374	Low
chr2B_part1	119640000	120580000	id-375	Low
chr2B_part1	123190000	128150000	id-376	Low
chr2B_part1	128260000	129010000	id-377	High
chr2B_part1	129090000	131200000	id-378	High
chr2B_part1	135600000	136220000	id-379	High
chr2B_part1	137780000	138560000	id-380	High
chr2B_part1	143950000	144580000	id-381	Low
chr2B_part1	145400000	146390000	id-382	Low
chr2B_part1	147340000	147930000	id-383	Low
chr2B_part1	148210000	149000000	id-384	Low
chr2B_part1	149120000	149830000	id-385	Low
chr2B_part1	150900000	151420000	id-386	Low
chr2B_part1	154480000	155530000	id-387	High
chr2B_part1	160190000	162230000	id-388	High
chr2B_part1	162320000	162940000	id-389	High
chr2B_part1	167450000	168140000	id-390	High
chr2B_part1	169670000	172330000	id-391	High
chr2B_part1	176320000	176870000	id-392	Low
chr2B_part1	178700000	179300000	id-393	High
chr2B_part1	179720000	180430000	id-394	High
chr2B_part1	181960000	182940000	id-395	High
chr2B_part1	185070000	185820000	id-396	High
chr2B_part1	192490000	193360000	id-397	Low
chr2B_part1	193410000	194370000	id-398	Low
chr2B_part1	198500000	199030000	id-399	High
chr2B_part1	200370000	201770000	id-400	High
chr2B_part1	202970000	204470000	id-401	Low
chr2B_part1	207850000	208380000	id-402	High
chr2B_part1	214810000	215530000	id-403	High
chr2B_part1	215830000	216370000	id-404	High
chr2B_part1	217390000	219610000	id-405	High
chr2B_part1	220700000	221260000	id-406	High
chr2B_part1	223780000	224410000	id-407	Low
chr2B_part1	227030000	227700000	id-408	High
chr2B_part1	230730000	231760000	id-409	High
chr2B_part1	233580000	234080000	id-410	Low
chr2B_part1	235150000	235720000	id-411	High
chr2B_part1	235780000	236620000	id-412	High
chr2B_part1	239610000	240110000	id-413	High
chr2B_part1	240440000	241050000	id-414	Low
chr2B_part1	241190000	241860000	id-415	Low
chr2B_part1	241910000	242930000	id-416	Low
chr2B_part1	248110000	249160000	id-417	Low
chr2B_part1	251890000	252730000	id-418	Low
chr2B_part1	253260000	254150000	id-419	High
chr2B_part1	254610000	255240000	id-420	High
chr2B_part1	255680000	256260000	id-421	Low
chr2B_part1	257510000	258190000	id-422	High
chr2B_part1	259730000	260540000	id-423	High
chr2B_part1	260590000	261130000	id-424	High
chr2B_part1	261570000	262470000	id-425	Low
chr2B_part1	262770000	263390000	id-426	High
chr2B_part1	265130000	265630000	id-427	High
chr2B_part1	270090000	270990000	id-428	High
chr2B_part1	272360000	273260000	id-429	High
chr2B_part1	273400000	274020000	id-430	High
chr2B_part1	274150000	274720000	id-431	Low
chr2B_part1	276240000	276970000	id-432	Low
chr2B_part1	277490000	278020000	id-433	High
chr2B_part1	278260000	278830000	id-434	High
chr2B_part1	279330000	279900000	id-435	Low
chr2B_part1	283160000	283930000	id-436	High
chr2B_part1	285250000	286370000	id-437	Low
chr2B_part1	286390000	287070000	id-438	High
chr2B_part1	287950000	288980000	id-439	High
chr2B_part1	293420000	294210000	id-440	High
chr2B_part1	295270000	295860000	id-441	High
chr2B_part1	296490000	296990000	id-442	High
chr2B_part1	298070000	298650000	id-443	High
chr2B_part1	298850000	299790000	id-444	Low
chr2B_part1	300520000	301180000	id-445	High
chr2B_part1	301860000	302680000	id-446	High
chr2B_part1	306020000	306820000	id-447	Low
chr2B_part1	309460000	310050000	id-448	High
chr2B_part1	310900000	311430000	id-449	High
chr2B_part1	311430000	312110000	id-450	Low
chr2B_part1	312120000	312620000	id-451	High
chr2B_part1	316330000	316900000	id-452	Low
chr2B_part1	318060000	318710000	id-453	High
chr2B_part1	319420000	319980000	id-454	Low
chr2B_part1	320260000	320960000	id-455	High
chr2B_part1	321760000	322260000	id-456	Low
chr2B_part1	324580000	325830000	id-457	Low
chr2B_part1	326020000	326890000	id-458	High
chr2B_part1	326900000	327460000	id-459	Low
chr2B_part1	327520000	328440000	id-460	Low
chr2B_part1	333160000	333800000	id-461	Low
chr2B_part1	334020000	334590000	id-462	High
chr2B_part1	337000000	337500000	id-463	High
chr2B_part1	337580000	338130000	id-464	High
chr2B_part1	338370000	339120000	id-465	High
chr2B_part1	340260000	340790000	id-466	High
chr2B_part1	341200000	341950000	id-467	High
chr2B_part1	342400000	343080000	id-468	Low
chr2B_part1	343960000	345240000	id-469	Low
chr2B_part1	346010000	346520000	id-470	Low
chr2B_part1	347130000	348050000	id-471	Low
chr2B_part1	348790000	349490000	id-472	Low
chr2B_part1	351150000	351720000	id-473	Low
chr2B_part1	352170000	352670000	id-474	High
chr2B_part1	352670000	353430000	id-475	Low
chr2B_part1	353360000	353970000	id-476	High
chr2B_part1	356060000	356640000	id-477	High
chr2B_part1	358630000	359140000	id-478	High
chr2B_part1	361280000	361850000	id-479	High
chr2B_part1	361900000	362830000	id-480	High
chr2B_part1	362880000	363630000	id-481	High
chr2B_part1	363690000	364780000	id-482	High
chr2B_part1	365220000	365950000	id-483	Low
chr2B_part1	367600000	369070000	id-484	High
chr2B_part1	372760000	373380000	id-485	High
chr2B_part1	374280000	374790000	id-486	Low
chr2B_part1	375940000	376530000	id-487	High
chr2B_part1	376850000	377370000	id-488	High
chr2B_part1	378280000	378780000	id-489	High
chr2B_part1	383050000	383830000	id-490	High
chr2B_part1	384300000	384870000	id-491	High
chr2B_part1	389840000	390750000	id-492	High
chr2B_part1	396120000	396660000	id-493	High
chr2B_part1	397800000	398770000	id-494	High
chr2B_part1	399190000	399720000	id-495	High
chr2B_part1	401330000	402060000	id-496	Low
chr2B_part1	403130000	403680000	id-497	Low
chr2B_part1	404070000	404590000	id-498	High
chr2B_part1	407250000	407950000	id-499	Low
chr2B_part1	413140000	414440000	id-500	High
chr2B_part1	414910000	416720000	id-501	High
chr2B_part1	418310000	418910000	id-502	Low
chr2B_part1	421120000	421680000	id-503	Low
chr2B_part1	423790000	424380000	id-504	High
chr2B_part1	425910000	426430000	id-505	Low
chr2B_part1	427180000	427710000	id-506	High
chr2B_part1	429520000	430550000	id-507	Low
chr2B_part1	432470000	433780000	id-508	High
chr2B_part1	433850000	436300000	id-509	High
chr2B_part1	436750000	439450000	id-510	High
chr2B_part1	439500000	440080000	id-511	High
chr2B_part1	440170000	440860000	id-512	High
chr2B_part1	440870000	441440000	id-513	Low
chr2B_part1	442050000	442580000	id-514	High
chr2B_part1	442740000	443350000	id-515	High
chr2B_part1	443980000	444520000	id-516	Low
chr2B_part1	447440000	448140000	id-517	High
chr2B_part1	451640000	452600000	id-518	High
chr2B_part2	490000	1170000	id-519	High
chr2B_part2	2320000	4200000	id-520	High
chr2B_part2	5870000	6410000	id-521	Low
chr2B_part2	13000000	13750000	id-522	Low
chr2B_part2	20290000	21090000	id-523	Low
chr2B_part2	24080000	24710000	id-524	High
chr2B_part2	28830000	29560000	id-525	High
chr2B_part2	34040000	34780000	id-526	Low
chr2B_part2	38890000	39390000	id-527	Low
chr2B_part2	42240000	42840000	id-528	Low
chr2B_part2	43850000	44540000	id-529	Low
chr2B_part2	44690000	45190000	id-530	Low
chr2B_part2	45250000	46310000	id-531	Low
chr2B_part2	46370000	46960000	id-532	Low
chr2B_part2	48990000	49620000	id-533	Low
chr2B_part2	50450000	50970000	id-534	Low
chr2B_part2	52130000	52700000	id-535	Low
chr2B_part2	53290000	53960000	id-536	Low
chr2B_part2	54640000	55140000	id-537	Low
chr2B_part2	55660000	57590000	id-538	High
chr2B_part2	57660000	60290000	id-539	High
chr2B_part2	62310000	63320000	id-540	High
chr2B_part2	65510000	66010000	id-541	High
chr2B_part2	70060000	70570000	id-542	Low
chr2B_part2	73510000	74760000	id-543	High
chr2B_part2	74850000	75380000	id-544	Low
chr2B_part2	77160000	77870000	id-545	Low
chr2B_part2	81560000	82450000	id-546	Low
chr2B_part2	82840000	83390000	id-547	Low
chr2B_part2	83390000	84270000	id-548	High
chr2B_part2	86610000	87110000	id-549	Low
chr2B_part2	87380000	87900000	id-550	High
chr2B_part2	89140000	89660000	id-551	Low
chr2B_part2	90350000	91540000	id-552	Low
chr2B_part2	99090000	99940000	id-553	Low
chr2B_part2	102350000	102960000	id-554	Low
chr2B_part2	106890000	109850000	id-555	High
chr2B_part2	112040000	112580000	id-556	Low
chr2B_part2	119960000	120860000	id-557	High
chr2B_part2	121420000	122720000	id-558	High
chr2B_part2	123500000	124090000	id-559	Low
chr2B_part2	125780000	126340000	id-560	Low
chr2B_part2	132030000	132880000	id-561	Low
chr2B_part2	132930000	133510000	id-562	Low
chr2B_part2	136040000	138940000	id-563	Low
chr2B_part2	144700000	145310000	id-564	Low
chr2B_part2	146910000	147430000	id-565	Low
chr2B_part2	147950000	148760000	id-566	High
chr2B_part2	151170000	151710000	id-567	Low
chr2B_part2	151680000	154050000	id-568	High
chr2B_part2	154240000	155990000	id-569	High
chr2B_part2	160360000	161260000	id-570	Low
chr2B_part2	162720000	163230000	id-571	Low
chr2B_part2	164790000	165420000	id-572	Low
chr2B_part2	165800000	166450000	id-573	Low
chr2B_part2	169440000	170170000	id-574	Low
chr2B_part2	174190000	175040000	id-575	High
chr2B_part2	176950000	177540000	id-576	Low
chr2B_part2	179730000	180350000	id-577	Low
chr2B_part2	180400000	181100000	id-578	Low
chr2B_part2	181400000	182290000	id-579	High
chr2B_part2	183280000	183800000	id-580	Low
chr2B_part2	188470000	189220000	id-581	Low
chr2B_part2	190450000	191410000	id-582	High
chr2B_part2	193180000	193860000	id-583	Low
chr2B_part2	198780000	199380000	id-584	Low
chr2B_part2	203180000	203700000	id-585	Low
chr2B_part2	205020000	205710000	id-586	Low
chr2B_part2	205770000	206600000	id-587	High
chr2B_part2	207500000	208230000	id-588	Low
chr2B_part2	208290000	209000000	id-589	Low
chr2B_part2	211460000	212210000	id-590	Low
chr2B_part2	214190000	214890000	id-591	High
chr2B_part2	216750000	217370000	id-592	Low
chr2B_part2	218870000	219400000	id-593	Low
chr2B_part2	220830000	221450000	id-594	Low
chr2B_part2	226590000	227120000	id-595	High
chr2B_part2	230810000	232000000	id-596	Low
chr2B_part2	237940000	238450000	id-597	High
chr2B_part2	245820000	248150000	id-598	High
chr2B_part2	249300000	250300000	id-599	Low
chr2B_part2	254310000	255030000	id-600	High
chr2B_part2	257140000	258480000	id-601	Low
chr2B_part2	259700000	260500000	id-602	Low
chr2B_part2	267210000	267710000	id-603	High
chr2B_part2	270780000	271390000	id-604	Low
chr2B_part2	280490000	281050000	id-605	High
chr2B_part2	281740000	282260000	id-606	Low
chr2B_part2	284000000	284760000	id-607	High
chr2B_part2	290270000	290830000	id-608	Low
chr2B_part2	290840000	291340000	id-609	High
chr2B_part2	291550000	292650000	id-610	High
chr2B_part2	294810000	295380000	id-611	High
chr2B_part2	298120000	298680000	id-612	Low
chr2B_part2	301800000	302680000	id-613	Low
chr2B_part2	304110000	305380000	id-614	High
chr2B_part2	305440000	306140000	id-615	High
chr2B_part2	311310000	311820000	id-616	High
chr2B_part2	313950000	315450000	id-617	High
chr2B_part2	319750000	320460000	id-618	High
chr2B_part2	322850000	323970000	id-619	High
chr2B_part2	324430000	325640000	id-620	High
chr2B_part2	326220000	326800000	id-621	High
chr2B_part2	328260000	329580000	id-622	High
chr2B_part2	329630000	332020000	id-623	High
chr2B_part2	336220000	337260000	id-624	High
chr2B_part2	338670000	339340000	id-625	Low
chr2B_part2	339750000	340330000	id-626	High
chr2B_part2	341010000	341540000	id-627	High
chr2B_part2	341980000	342640000	id-628	High
chr2B_part2	343750000	344540000	id-629	High
chr2D_part1	2310000	3420000	id-630	High
chr2D_part1	6150000	6850000	id-631	High
chr2D_part1	8620000	9290000	id-632	High
chr2D_part1	10750000	11650000	id-633	High
chr2D_part1	14370000	15040000	id-634	High
chr2D_part1	15110000	15870000	id-635	High
chr2D_part1	17060000	17650000	id-636	High
chr2D_part1	19160000	19700000	id-637	High
chr2D_part1	20540000	21110000	id-638	High
chr2D_part1	21500000	23500000	id-639	High
chr2D_part1	40110000	40710000	id-640	High
chr2D_part1	64340000	65160000	id-641	High
chr2D_part1	72440000	73620000	id-642	High
chr2D_part1	81800000	82660000	id-643	High
chr2D_part1	87060000	87670000	id-644	High
chr2D_part1	90900000	91500000	id-645	High
chr2D_part1	92510000	93340000	id-646	High
chr2D_part1	103210000	103760000	id-647	High
chr2D_part1	107680000	111160000	id-648	High
chr2D_part1	113230000	113740000	id-649	High
chr2D_part1	115570000	116320000	id-650	High
chr2D_part1	135240000	135950000	id-651	High
chr2D_part1	141880000	142550000	id-652	High
chr2D_part1	147090000	147840000	id-653	High
chr2D_part1	158070000	158710000	id-654	High
chr2D_part1	175750000	176260000	id-655	High
chr2D_part1	180730000	181370000	id-656	High
chr2D_part1	206630000	207130000	id-657	High
chr2D_part1	210440000	211040000	id-658	High
chr2D_part1	211740000	212310000	id-659	High
chr2D_part1	219140000	219870000	id-660	High
chr2D_part1	224430000	225180000	id-661	High
chr2D_part1	225630000	226350000	id-662	High
chr2D_part1	227260000	227830000	id-663	High
chr2D_part1	230910000	231600000	id-664	High
chr2D_part1	235070000	235690000	id-665	High
chr2D_part1	236970000	238020000	id-666	High
chr2D_part1	243420000	244050000	id-667	High
chr2D_part1	248190000	248980000	id-668	High
chr2D_part1	261540000	262050000	id-669	High
chr2D_part1	263270000	263840000	id-670	High
chr2D_part1	295570000	296440000	id-671	High
chr2D_part1	296510000	297080000	id-672	High
chr2D_part1	297140000	297750000	id-673	High
chr2D_part1	298230000	298850000	id-674	High
chr2D_part1	305590000	306190000	id-675	High
chr2D_part1	317580000	318140000	id-676	High
chr2D_part1	318420000	318960000	id-677	High
chr2D_part1	322120000	322620000	id-678	High
chr2D_part1	322680000	323220000	id-679	High
chr2D_part1	333120000	333700000	id-680	High
chr2D_part1	345740000	346240000	id-681	High
chr2D_part1	357800000	358310000	id-682	High
chr2D_part1	358530000	359040000	id-683	High
chr2D_part1	371250000	372330000	id-684	High
chr2D_part1	376730000	377240000	id-685	High
chr2D_part1	381950000	382500000	id-686	High
chr2D_part1	387410000	388090000	id-687	High
chr2D_part1	388220000	388770000	id-688	High
chr2D_part1	408270000	408930000	id-689	High
chr2D_part1	422600000	423400000	id-690	High
chr2D_part1	430640000	431270000	id-691	High
chr2D_part1	436510000	437020000	id-692	High
chr2D_part1	446080000	446960000	id-693	High
chr2D_part1	460640000	461140000	id-694	High
chr2D_part2	107940000	108820000	id-695	Low
chr2D_part2	108870000	109630000	id-696	Low
chr2D_part2	110440000	111080000	id-697	Low
chr2D_part2	112460000	112980000	id-698	Low
chr2D_part2	113780000	114630000	id-699	Low
chr2D_part2	115030000	115620000	id-700	High
chr2D_part2	115620000	116380000	id-701	Low
chr2D_part2	119980000	121700000	id-702	Low
chr2D_part2	122940000	123510000	id-703	Low
chr2D_part2	123580000	124170000	id-704	Low
chr2D_part2	125460000	125970000	id-705	Low
chr2D_part2	126340000	127270000	id-706	Low
chr2D_part2	127660000	128210000	id-707	High
chr2D_part2	129930000	130760000	id-708	Low
chr2D_part2	133950000	136010000	id-709	Low
chr2D_part2	136900000	137650000	id-710	Low
chr2D_part2	138840000	139370000	id-711	Low
chr2D_part2	140530000	141130000	id-712	Low
chr2D_part2	141820000	143100000	id-713	Low
chr2D_part2	143120000	143730000	id-714	High
chr2D_part2	146920000	147450000	id-715	High
chr2D_part2	147450000	148020000	id-716	Low
chr2D_part2	151280000	152110000	id-717	Low
chr2D_part2	175110000	177760000	id-718	High
chr2D_part2	178360000	179140000	id-719	High
chr2D_part2	187370000	188280000	id-720	High
chr3A_part1	0	1950000	id-721	High
chr3A_part1	1950000	6290000	id-722	Low
chr3A_part1	7070000	7660000	id-723	High
chr3A_part1	7710000	8390000	id-724	High
chr3A_part1	8520000	10550000	id-725	High
chr3A_part1	11310000	11900000	id-726	High
chr3A_part1	13010000	14080000	id-727	High
chr3A_part1	14200000	14800000	id-728	High
chr3A_part1	15560000	16290000	id-729	High
chr3A_part1	19320000	19830000	id-730	High
chr3A_part1	20160000	21800000	id-731	High
chr3A_part1	23960000	24480000	id-732	High
chr3A_part1	25930000	26500000	id-733	High
chr3A_part1	27870000	28680000	id-734	High
chr3A_part1	32830000	35790000	id-735	High
chr3A_part1	36360000	38130000	id-736	High
chr3A_part1	57720000	60500000	id-737	High
chr3A_part1	60660000	61500000	id-738	High
chr3A_part1	62480000	63190000	id-739	High
chr3A_part1	67990000	69780000	id-740	High
chr3A_part1	70130000	70880000	id-741	High
chr3A_part1	85230000	85780000	id-742	High
chr3A_part1	91750000	92300000	id-743	High
chr3A_part1	132060000	133070000	id-744	High
chr3A_part1	133520000	140270000	id-745	High
chr3A_part1	140480000	144170000	id-746	High
chr3A_part1	161670000	162190000	id-747	High
chr3A_part1	243900000	244420000	id-748	High
chr3A_part1	262060000	262710000	id-749	High
chr3A_part1	265740000	266270000	id-750	High
chr3A_part1	284640000	285250000	id-751	High
chr3A_part1	286090000	286650000	id-752	High
chr3A_part1	307790000	308410000	id-753	High
chr3A_part1	346610000	347220000	id-754	High
chr3A_part1	419580000	420100000	id-755	High
chr3A_part2	30530000	35650000	id-756	High
chr3A_part2	48300000	53490000	id-757	High
chr3A_part2	55890000	57280000	id-758	High
chr3A_part2	57350000	59820000	id-759	High
chr3A_part2	59920000	62700000	id-760	High
chr3A_part2	65110000	76670000	id-761	High
chr3A_part2	76770000	87150000	id-762	High
chr3A_part2	93220000	98180000	id-763	High
chr3A_part2	102130000	103440000	id-764	High
chr3A_part2	103550000	104140000	id-765	High
chr3A_part2	104310000	106430000	id-766	High
chr3A_part2	106510000	112290000	id-767	High
chr3A_part2	112350000	113920000	id-768	High
chr3A_part2	133280000	133900000	id-769	High
chr3A_part2	141280000	141850000	id-770	High
chr3A_part2	167390000	169120000	id-771	High
chr3A_part2	169830000	171230000	id-772	High
chr3A_part2	190810000	191510000	id-773	High
chr3A_part2	195430000	204770000	id-774	High
chr3A_part2	204930000	207920000	id-775	High
chr3A_part2	208710000	213000000	id-776	High
chr3A_part2	219360000	221060000	id-777	High
chr3A_part2	227590000	228940000	id-778	High
chr3A_part2	230650000	231670000	id-779	High
chr3A_part2	232020000	232750000	id-780	High
chr3A_part2	242120000	243150000	id-781	High
chr3A_part2	243620000	245530000	id-782	High
chr3A_part2	256950000	261700000	id-783	High
chr3A_part2	262480000	265750000	id-784	High
chr3A_part2	266890000	267670000	id-785	High
chr3A_part2	269210000	270440000	id-786	High
chr3A_part2	271990000	272770000	id-787	High
chr3A_part2	272890000	276330000	id-788	High
chr3A_part2	278250000	281380000	id-789	High
chr3A_part2	281700000	283040000	id-790	High
chr3A_part2	284620000	285800000	id-791	High
chr3A_part2	288750000	289450000	id-792	High
chr3A_part2	289650000	290820000	id-793	High
chr3A_part2	291390000	292590000	id-794	High
chr3A_part2	294660000	295400000	id-795	High
chr3A_part2	295720000	296630000	id-796	High
chr3B_part1	3100000	3610000	id-797	High
chr3B_part1	4430000	4960000	id-798	High
chr3B_part1	6040000	7740000	id-799	High
chr3B_part1	8330000	9210000	id-800	High
chr3B_part1	9880000	10640000	id-801	High
chr3B_part1	10720000	11740000	id-802	High
chr3B_part1	11870000	12470000	id-803	High
chr3B_part1	13400000	13970000	id-804	High
chr3B_part1	15450000	18030000	id-805	High
chr3B_part1	18640000	19240000	id-806	High
chr3B_part1	20050000	21000000	id-807	High
chr3B_part1	21160000	22120000	id-808	High
chr3B_part1	28580000	29140000	id-809	High
chr3B_part1	30190000	31490000	id-810	High
chr3B_part1	31630000	32810000	id-811	High
chr3B_part1	33250000	34160000	id-812	High
chr3B_part1	35140000	35690000	id-813	High
chr3B_part1	35850000	38270000	id-814	High
chr3B_part1	38320000	39360000	id-815	High
chr3B_part1	40530000	41080000	id-816	High
chr3B_part1	41450000	42050000	id-817	High
chr3B_part1	43230000	43740000	id-818	High
chr3B_part1	44090000	44670000	id-819	High
chr3B_part1	44730000	45370000	id-820	High
chr3B_part1	46460000	47640000	id-821	High
chr3B_part1	48070000	49090000	id-822	High
chr3B_part1	51140000	51980000	id-823	High
chr3B_part1	53140000	53820000	id-824	High
chr3B_part1	54130000	55000000	id-825	High
chr3B_part1	59460000	60160000	id-826	High
chr3B_part1	66190000	68090000	id-827	High
chr3B_part1	68140000	69470000	id-828	High
chr3B_part1	69600000	70860000	id-829	High
chr3B_part1	83470000	84900000	id-830	High
chr3B_part1	94870000	97080000	id-831	High
chr3B_part1	100960000	103590000	id-832	High
chr3B_part1	104920000	108030000	id-833	High
chr3B_part1	108410000	111220000	id-834	High
chr3B_part1	111500000	123880000	id-835	High
chr3B_part1	123940000	124950000	id-836	High
chr3B_part1	125130000	130320000	id-837	High
chr3B_part1	130370000	131930000	id-838	High
chr3B_part1	132080000	132860000	id-839	High
chr3B_part1	135480000	136800000	id-840	High
chr3B_part1	140420000	141740000	id-841	High
chr3B_part1	141790000	148530000	id-842	High
chr3B_part1	148650000	149540000	id-843	High
chr3B_part1	149660000	153660000	id-844	High
chr3B_part1	154440000	158700000	id-845	High
chr3B_part1	160750000	163070000	id-846	High
chr3B_part1	163120000	163750000	id-847	High
chr3B_part1	163820000	168280000	id-848	High
chr3B_part1	168680000	169830000	id-849	High
chr3B_part1	171510000	173100000	id-850	High
chr3B_part1	187450000	194920000	id-851	High
chr3B_part1	195010000	214720000	id-852	High
chr3B_part1	215280000	218400000	id-853	High
chr3B_part1	219680000	220360000	id-854	High
chr3B_part1	220480000	222830000	id-855	High
chr3B_part1	224110000	236560000	id-856	High
chr3B_part1	236620000	249260000	id-857	High
chr3B_part1	249310000	252860000	id-858	High
chr3B_part1	252920000	288350000	id-859	High
chr3B_part1	288400000	289900000	id-860	High
chr3B_part1	290310000	291010000	id-861	Low
chr3B_part1	291830000	347030000	id-862	High
chr3B_part1	347090000	348490000	id-863	High
chr3B_part1	348460000	349070000	id-864	Low
chr3B_part1	349070000	352410000	id-865	High
chr3B_part1	352460000	363830000	id-866	High
chr3B_part1	363890000	365260000	id-867	High
chr3B_part1	365600000	381150000	id-868	High
chr3B_part1	381200000	381750000	id-869	High
chr3B_part1	381920000	382670000	id-870	High
chr3B_part1	382720000	383660000	id-871	High
chr3B_part1	383730000	384470000	id-872	High
chr3B_part1	384930000	385480000	id-873	High
chr3B_part1	385540000	386440000	id-874	High
chr3B_part1	386500000	387390000	id-875	High
chr3B_part1	388140000	388840000	id-876	High
chr3B_part1	388910000	396870000	id-877	High
chr3B_part1	396920000	407700000	id-878	High
chr3B_part1	408160000	409580000	id-879	High
chr3B_part1	410070000	411990000	id-880	High
chr3B_part1	414460000	417290000	id-881	High
chr3B_part1	418720000	421600000	id-882	High
chr3B_part1	423470000	425560000	id-883	High
chr3B_part1	447220000	448150000	id-884	High
chr3B_part2	0	630000	id-885	High
chr3B_part2	8520000	10190000	id-886	High
chr3B_part2	25020000	29030000	id-887	High
chr3B_part2	29080000	39210000	id-888	High
chr3B_part2	39260000	39970000	id-889	High
chr3B_part2	40030000	44590000	id-890	High
chr3B_part2	45750000	48460000	id-891	High
chr3B_part2	51030000	51650000	id-892	High
chr3B_part2	57370000	60420000	id-893	High
chr3B_part2	60540000	65510000	id-894	High
chr3B_part2	66520000	67380000	id-895	Low
chr3B_part2	69970000	70870000	id-896	Low
chr3B_part2	71610000	72540000	id-897	High
chr3B_part2	72730000	78220000	id-898	High
chr3B_part2	78270000	79100000	id-899	High
chr3B_part2	95860000	96670000	id-900	High
chr3B_part2	96750000	97410000	id-901	High
chr3B_part2	97510000	115810000	id-902	High
chr3B_part2	115860000	116640000	id-903	High
chr3B_part2	117220000	124590000	id-904	High
chr3B_part2	130440000	132380000	id-905	High
chr3B_part2	136530000	137930000	id-906	High
chr3B_part2	143190000	144490000	id-907	High
chr3B_part2	145160000	146070000	id-908	High
chr3B_part2	146120000	147110000	id-909	High
chr3B_part2	177740000	180440000	id-910	High
chr3B_part2	180550000	182240000	id-911	High
chr3B_part2	187210000	187950000	id-912	High
chr3B_part2	188050000	189020000	id-913	High
chr3B_part2	208130000	212610000	id-914	High
chr3B_part2	214820000	215640000	id-915	High
chr3B_part2	215690000	217830000	id-916	High
chr3B_part2	218480000	220030000	id-917	High
chr3B_part2	219940000	220610000	id-918	Low
chr3B_part2	220620000	222380000	id-919	High
chr3B_part2	223060000	224220000	id-920	High
chr3B_part2	234570000	235910000	id-921	High
chr3B_part2	236080000	240020000	id-922	High
chr3B_part2	240220000	242310000	id-923	High
chr3B_part2	242520000	249420000	id-924	High
chr3B_part2	249740000	252190000	id-925	High
chr3B_part2	256170000	257440000	id-926	High
chr3B_part2	259260000	260620000	id-927	High
chr3B_part2	260680000	265550000	id-928	High
chr3B_part2	265710000	269850000	id-929	High
chr3B_part2	269910000	275000000	id-930	High
chr3B_part2	279250000	280460000	id-931	High
chr3B_part2	282560000	283120000	id-932	High
chr3B_part2	283190000	283930000	id-933	Low
chr3B_part2	284110000	284740000	id-934	High
chr3B_part2	288250000	288820000	id-935	High
chr3B_part2	290470000	290970000	id-936	High
chr3B_part2	291060000	292940000	id-937	High
chr3B_part2	293140000	294110000	id-938	High
chr3B_part2	294230000	295110000	id-939	High
chr3B_part2	296140000	296760000	id-940	High
chr3B_part2	297020000	298950000	id-941	High
chr3B_part2	299090000	299890000	id-942	High
chr3B_part2	300240000	301580000	id-943	High
chr3B_part2	301980000	303120000	id-944	High
chr3B_part2	303750000	305060000	id-945	High
chr3B_part2	306550000	307180000	id-946	High
chr3B_part2	307400000	308030000	id-947	High
chr3B_part2	309930000	310490000	id-948	High
chr3B_part2	310910000	312330000	id-949	High
chr3B_part2	315870000	316720000	id-950	High
chr3B_part2	318840000	319660000	id-951	High
chr3B_part2	323350000	323850000	id-952	High
chr3B_part2	325350000	326140000	id-953	High
chr3B_part2	326200000	327190000	id-954	High
chr3B_part2	332540000	333340000	id-955	High
chr3B_part2	345320000	346890000	id-956	High
chr3B_part2	347640000	348540000	id-957	High
chr3B_part2	350940000	352320000	id-958	High
chr3B_part2	352390000	353040000	id-959	High
chr3B_part2	353160000	353880000	id-960	High
chr3B_part2	355220000	355810000	id-961	High
chr3B_part2	362090000	362780000	id-962	High
chr3B_part2	370510000	371040000	id-963	High
chr3B_part2	373140000	373830000	id-964	High
chr3B_part2	379590000	381500000	id-965	High
chr3B_part2	381470000	382674495	id-966	Low
chr3D_part1	690000	3690000	id-967	High
chr3D_part1	3960000	10410000	id-968	High
chr3D_part1	11000000	11810000	id-969	High
chr3D_part1	12050000	13520000	id-970	High
chr3D_part1	14020000	14690000	id-971	High
chr3D_part1	15170000	15770000	id-972	High
chr3D_part1	15820000	18000000	id-973	High
chr3D_part1	18050000	19370000	id-974	High
chr3D_part1	19420000	20610000	id-975	High
chr3D_part1	20670000	23160000	id-976	High
chr3D_part1	23210000	25130000	id-977	High
chr3D_part1	25180000	26500000	id-978	High
chr3D_part1	26910000	29170000	id-979	High
chr3D_part1	29520000	30610000	id-980	High
chr3D_part1	30680000	31300000	id-981	High
chr3D_part1	31370000	32590000	id-982	High
chr3D_part1	32640000	33900000	id-983	High
chr3D_part1	34000000	34650000	id-984	High
chr3D_part1	34700000	35710000	id-985	High
chr3D_part1	36490000	37110000	id-986	High
chr3D_part1	37430000	39280000	id-987	High
chr3D_part1	39360000	39950000	id-988	High
chr3D_part1	40370000	42280000	id-989	High
chr3D_part1	42990000	44890000	id-990	High
chr3D_part1	45480000	46150000	id-991	High
chr3D_part1	46220000	47840000	id-992	High
chr3D_part1	49660000	50740000	id-993	High
chr3D_part1	50820000	52510000	id-994	High
chr3D_part1	52580000	55170000	id-995	High
chr3D_part1	56200000	56730000	id-996	High
chr3D_part1	57740000	58600000	id-997	High
chr3D_part1	59010000	60770000	id-998	High
chr3D_part1	60820000	61800000	id-999	High
chr3D_part1	61860000	62970000	id-1000	High
chr3D_part1	63350000	64430000	id-1001	High
chr3D_part1	64640000	65450000	id-1002	High
chr3D_part1	65550000	66630000	id-1003	High
chr3D_part1	66690000	67340000	id-1004	High
chr3D_part1	67450000	68080000	id-1005	High
chr3D_part1	68200000	69540000	id-1006	High
chr3D_part1	69760000	70530000	id-1007	High
chr3D_part1	70580000	71450000	id-1008	High
chr3D_part1	72160000	73030000	id-1009	High
chr3D_part1	73570000	78590000	id-1010	High
chr3D_part1	79590000	81080000	id-1011	High
chr3D_part1	81790000	82410000	id-1012	High
chr3D_part1	83070000	83770000	id-1013	High
chr3D_part1	84990000	86880000	id-1014	High
chr3D_part1	87320000	88070000	id-1015	High
chr3D_part1	88340000	89090000	id-1016	High
chr3D_part1	89140000	90650000	id-1017	High
chr3D_part1	91950000	94500000	id-1018	High
chr3D_part1	94700000	96330000	id-1019	High
chr3D_part1	96380000	100210000	id-1020	High
chr3D_part1	100260000	103340000	id-1021	High
chr3D_part1	103390000	105230000	id-1022	High
chr3D_part1	105410000	106360000	id-1023	High
chr3D_part1	106410000	107570000	id-1024	High
chr3D_part1	107680000	108190000	id-1025	High
chr3D_part1	108610000	109270000	id-1026	High
chr3D_part1	109320000	110320000	id-1027	High
chr3D_part1	110380000	113100000	id-1028	High
chr3D_part1	113150000	115530000	id-1029	High
chr3D_part1	115580000	116170000	id-1030	High
chr3D_part1	116240000	118670000	id-1031	High
chr3D_part1	118720000	120690000	id-1032	High
chr3D_part1	120750000	121800000	id-1033	High
chr3D_part1	121880000	123910000	id-1034	High
chr3D_part1	123970000	129110000	id-1035	High
chr3D_part1	129180000	131100000	id-1036	High
chr3D_part1	131160000	132100000	id-1037	High
chr3D_part1	132610000	133130000	id-1038	High
chr3D_part1	133650000	136930000	id-1039	High
chr3D_part1	137000000	137500000	id-1040	High
chr3D_part1	137550000	138870000	id-1041	High
chr3D_part1	138940000	140350000	id-1042	High
chr3D_part1	140400000	141200000	id-1043	High
chr3D_part1	141580000	143120000	id-1044	High
chr3D_part1	143200000	146330000	id-1045	High
chr3D_part1	146380000	147520000	id-1046	High
chr3D_part1	147590000	153090000	id-1047	High
chr3D_part1	153140000	153870000	id-1048	High
chr3D_part1	154370000	155950000	id-1049	High
chr3D_part1	156190000	159150000	id-1050	High
chr3D_part1	159700000	161280000	id-1051	High
chr3D_part1	161330000	161940000	id-1052	High
chr3D_part1	161990000	162650000	id-1053	High
chr3D_part1	162980000	165820000	id-1054	High
chr3D_part1	166160000	166800000	id-1055	High
chr3D_part1	167350000	168200000	id-1056	High
chr3D_part1	168810000	169800000	id-1057	High
chr3D_part1	169880000	172820000	id-1058	High
chr3D_part1	173460000	174020000	id-1059	High
chr3D_part1	174090000	175280000	id-1060	High
chr3D_part1	175530000	178410000	id-1061	High
chr3D_part1	178980000	179960000	id-1062	High
chr3D_part1	183080000	183690000	id-1063	High
chr3D_part1	184370000	185370000	id-1064	High
chr3D_part1	185430000	186190000	id-1065	High
chr3D_part1	186820000	187340000	id-1066	High
chr3D_part1	187430000	187990000	id-1067	High
chr3D_part1	188050000	188660000	id-1068	High
chr3D_part1	188720000	189940000	id-1069	High
chr3D_part1	189990000	191380000	id-1070	High
chr3D_part1	192400000	192910000	id-1071	High
chr3D_part1	192970000	193570000	id-1072	High
chr3D_part1	193660000	195180000	id-1073	High
chr3D_part1	195540000	196270000	id-1074	High
chr3D_part1	196320000	196990000	id-1075	High
chr3D_part1	197260000	198220000	id-1076	High
chr3D_part1	199530000	201930000	id-1077	High
chr3D_part1	201990000	205000000	id-1078	High
chr3D_part1	205370000	206480000	id-1079	High
chr3D_part1	206820000	208050000	id-1080	High
chr3D_part1	208960000	210270000	id-1081	High
chr3D_part1	210520000	211320000	id-1082	High
chr3D_part1	211910000	212840000	id-1083	High
chr3D_part1	212910000	215040000	id-1084	High
chr3D_part1	215570000	220860000	id-1085	High
chr3D_part1	220910000	223350000	id-1086	High
chr3D_part1	223460000	225420000	id-1087	High
chr3D_part1	225470000	228130000	id-1088	High
chr3D_part1	228200000	231230000	id-1089	High
chr3D_part1	231480000	232020000	id-1090	High
chr3D_part1	232110000	233360000	id-1091	High
chr3D_part1	233760000	234750000	id-1092	High
chr3D_part1	235210000	235920000	id-1093	High
chr3D_part1	236100000	236650000	id-1094	High
chr3D_part1	237340000	238070000	id-1095	High
chr3D_part1	238440000	239090000	id-1096	High
chr3D_part1	244020000	246700000	id-1097	High
chr3D_part1	247000000	251340000	id-1098	High
chr3D_part1	251400000	251900000	id-1099	High
chr3D_part1	251950000	253050000	id-1100	High
chr3D_part1	253180000	253900000	id-1101	High
chr3D_part1	253990000	255160000	id-1102	High
chr3D_part1	255690000	258460000	id-1103	High
chr3D_part1	258520000	261810000	id-1104	High
chr3D_part1	261870000	262810000	id-1105	High
chr3D_part1	263790000	264400000	id-1106	High
chr3D_part1	264450000	264960000	id-1107	High
chr3D_part1	265050000	265800000	id-1108	High
chr3D_part1	266220000	268320000	id-1109	High
chr3D_part1	268370000	269000000	id-1110	High
chr3D_part1	269070000	269780000	id-1111	High
chr3D_part1	269830000	271170000	id-1112	High
chr3D_part1	271940000	274500000	id-1113	High
chr3D_part1	275280000	276070000	id-1114	High
chr3D_part1	276680000	277370000	id-1115	High
chr3D_part1	278880000	279580000	id-1116	High
chr3D_part1	279660000	280270000	id-1117	High
chr3D_part1	280330000	281030000	id-1118	High
chr3D_part1	281760000	282360000	id-1119	High
chr3D_part1	282410000	283450000	id-1120	High
chr3D_part1	283740000	284340000	id-1121	High
chr3D_part1	284860000	285510000	id-1122	High
chr3D_part1	285790000	286640000	id-1123	High
chr3D_part1	286700000	288000000	id-1124	High
chr3D_part1	288100000	289230000	id-1125	High
chr3D_part1	289290000	291200000	id-1126	High
chr3D_part1	291950000	292450000	id-1127	High
chr3D_part1	292990000	293740000	id-1128	High
chr3D_part1	294020000	295230000	id-1129	High
chr3D_part1	296500000	298080000	id-1130	High
chr3D_part1	298970000	299670000	id-1131	High
chr3D_part1	299720000	300840000	id-1132	High
chr3D_part1	301440000	302740000	id-1133	High
chr3D_part1	302790000	304780000	id-1134	High
chr3D_part1	304830000	305430000	id-1135	High
chr3D_part1	305480000	307180000	id-1136	High
chr3D_part1	307570000	308420000	id-1137	High
chr3D_part1	308470000	309100000	id-1138	High
chr3D_part1	309160000	309770000	id-1139	High
chr3D_part1	309820000	310740000	id-1140	High
chr3D_part1	311200000	311860000	id-1141	High
chr3D_part1	311930000	313210000	id-1142	High
chr3D_part1	313930000	315530000	id-1143	High
chr3D_part1	315580000	316340000	id-1144	High
chr3D_part1	316530000	317090000	id-1145	High
chr3D_part1	317190000	318300000	id-1146	High
chr3D_part1	318380000	319760000	id-1147	High
chr3D_part1	320430000	322390000	id-1148	High
chr3D_part1	322440000	323290000	id-1149	High
chr3D_part1	323350000	326120000	id-1150	High
chr3D_part1	326170000	327260000	id-1151	High
chr3D_part1	327310000	328910000	id-1152	High
chr3D_part1	328990000	330370000	id-1153	High
chr3D_part1	330730000	331690000	id-1154	High
chr3D_part1	332210000	334060000	id-1155	High
chr3D_part1	334110000	337560000	id-1156	High
chr3D_part1	337610000	338880000	id-1157	High
chr3D_part1	338930000	339710000	id-1158	High
chr3D_part1	339760000	340310000	id-1159	High
chr3D_part1	340380000	341730000	id-1160	High
chr3D_part1	342290000	343550000	id-1161	High
chr3D_part1	343610000	344730000	id-1162	High
chr3D_part1	344780000	345890000	id-1163	High
chr3D_part1	345950000	346880000	id-1164	High
chr3D_part1	346930000	348080000	id-1165	High
chr3D_part1	348450000	349690000	id-1166	High
chr3D_part1	351190000	351700000	id-1167	High
chr3D_part1	352650000	353270000	id-1168	High
chr3D_part1	353530000	354170000	id-1169	High
chr3D_part1	354810000	356810000	id-1170	High
chr3D_part1	356860000	357890000	id-1171	High
chr3D_part1	357950000	359380000	id-1172	High
chr3D_part1	359450000	360330000	id-1173	High
chr3D_part1	360390000	361110000	id-1174	High
chr3D_part1	361860000	362370000	id-1175	High
chr3D_part1	362420000	363070000	id-1176	High
chr3D_part1	363710000	364960000	id-1177	High
chr3D_part1	366020000	367340000	id-1178	High
chr3D_part1	367910000	368510000	id-1179	High
chr3D_part1	368560000	369450000	id-1180	High
chr3D_part1	369510000	370940000	id-1181	High
chr3D_part1	371240000	371770000	id-1182	High
chr3D_part1	371820000	373540000	id-1183	High
chr3D_part1	376080000	378610000	id-1184	High
chr3D_part1	381140000	382060000	id-1185	High
chr3D_part1	382370000	384140000	id-1186	High
chr3D_part1	384630000	385710000	id-1187	High
chr3D_part1	386210000	387920000	id-1188	High
chr3D_part1	388570000	389080000	id-1189	High
chr3D_part1	389260000	389950000	id-1190	High
chr3D_part1	390390000	391090000	id-1191	High
chr3D_part1	391340000	392970000	id-1192	High
chr3D_part1	393060000	394160000	id-1193	High
chr3D_part1	394570000	395670000	id-1194	High
chr3D_part1	396640000	401270000	id-1195	High
chr3D_part1	401330000	402660000	id-1196	High
chr3D_part1	402740000	403520000	id-1197	High
chr3D_part1	403580000	404570000	id-1198	High
chr3D_part1	404640000	406230000	id-1199	High
chr3D_part1	406410000	407050000	id-1200	High
chr3D_part1	407100000	409030000	id-1201	High
chr3D_part1	409080000	411110000	id-1202	High
chr3D_part1	411640000	413770000	id-1203	High
chr3D_part1	413830000	415010000	id-1204	High
chr3D_part1	416060000	417240000	id-1205	High
chr3D_part1	417510000	420380000	id-1206	High
chr3D_part1	421430000	422790000	id-1207	High
chr3D_part1	422850000	423590000	id-1208	High
chr3D_part1	424110000	425010000	id-1209	High
chr3D_part1	425880000	426900000	id-1210	High
chr3D_part1	427410000	427960000	id-1211	High
chr3D_part1	428810000	430910000	id-1212	High
chr3D_part1	430960000	435040000	id-1213	High
chr3D_part1	435340000	436160000	id-1214	High
chr3D_part1	436220000	437000000	id-1215	High
chr3D_part1	437790000	438380000	id-1216	High
chr3D_part1	438950000	439540000	id-1217	High
chr3D_part1	440030000	440640000	id-1218	High
chr3D_part1	441140000	442080000	id-1219	High
chr3D_part1	442130000	445730000	id-1220	High
chr3D_part1	446290000	446860000	id-1221	High
chr3D_part1	446920000	447480000	id-1222	High
chr3D_part1	447530000	448430000	id-1223	High
chr3D_part1	449110000	451730000	id-1224	High
chr3D_part1	452520000	454090000	id-1225	High
chr3D_part1	454350000	455560000	id-1226	High
chr3D_part1	457400000	458590000	id-1227	High
chr3D_part1	459890000	461990000	id-1228	High
chr3D_part1	463520000	464180000	id-1229	High
chr3D_part1	464300000	468430000	id-1230	High
chr3D_part1	469490000	471100000	id-1231	High
chr3D_part1	471150000	471750000	id-1232	High
chr3D_part1	472630000	473490000	id-1233	High
chr3D_part1	473540000	474890000	id-1234	High
chr3D_part1	475440000	476220000	id-1235	High
chr3D_part2	2480000	3140000	id-1236	High
chr3D_part2	6180000	6740000	id-1237	High
chr3D_part2	7300000	7810000	id-1238	High
chr3D_part2	8810000	9590000	id-1239	High
chr3D_part2	10770000	11280000	id-1240	High
chr3D_part2	12700000	13370000	id-1241	High
chr3D_part2	13450000	14540000	id-1242	High
chr3D_part2	16520000	17050000	id-1243	High
chr3D_part2	17130000	18960000	id-1244	High
chr3D_part2	20300000	20960000	id-1245	High
chr3D_part2	33480000	34370000	id-1246	High
chr3D_part2	36680000	37440000	id-1247	High
chr3D_part2	37500000	39280000	id-1248	High
chr3D_part2	39580000	40110000	id-1249	High
chr3D_part2	40860000	42010000	id-1250	High
chr3D_part2	42730000	43240000	id-1251	High
chr3D_part2	43290000	44130000	id-1252	High
chr3D_part2	44460000	45120000	id-1253	High
chr3D_part2	45180000	46070000	id-1254	High
chr3D_part2	46860000	47410000	id-1255	High
chr3D_part2	50190000	51500000	id-1256	High
chr3D_part2	51570000	52120000	id-1257	High
chr3D_part2	53510000	54210000	id-1258	High
chr3D_part2	54330000	55140000	id-1259	High
chr3D_part2	55460000	55980000	id-1260	High
chr3D_part2	56670000	57360000	id-1261	High
chr3D_part2	57410000	58300000	id-1262	High
chr3D_part2	58350000	59260000	id-1263	High
chr3D_part2	61490000	61990000	id-1264	High
chr3D_part2	62520000	63380000	id-1265	High
chr3D_part2	63860000	64590000	id-1266	High
chr3D_part2	64640000	65980000	id-1267	High
chr3D_part2	67870000	68460000	id-1268	High
chr3D_part2	70720000	71430000	id-1269	High
chr3D_part2	73340000	73910000	id-1270	High
chr3D_part2	73960000	74630000	id-1271	High
chr3D_part2	75900000	77540000	id-1272	High
chr3D_part2	77630000	78580000	id-1273	High
chr3D_part2	78720000	79600000	id-1274	High
chr3D_part2	80320000	81030000	id-1275	High
chr3D_part2	81460000	83260000	id-1276	High
chr3D_part2	84210000	84870000	id-1277	High
chr3D_part2	85160000	86550000	id-1278	High
chr3D_part2	86790000	87990000	id-1279	High
chr3D_part2	88050000	89060000	id-1280	High
chr3D_part2	89710000	91790000	id-1281	High
chr3D_part2	92130000	92950000	id-1282	High
chr3D_part2	93040000	93640000	id-1283	High
chr3D_part2	94310000	95700000	id-1284	Low
chr3D_part2	96330000	96870000	id-1285	High
chr3D_part2	97580000	98360000	id-1286	High
chr3D_part2	98580000	99200000	id-1287	High
chr3D_part2	99270000	100590000	id-1288	High
chr3D_part2	100760000	101820000	id-1289	High
chr3D_part2	103910000	105550000	id-1290	High
chr3D_part2	105600000	106420000	id-1291	High
chr3D_part2	106590000	107240000	id-1292	High
chr3D_part2	107580000	108120000	id-1293	High
chr3D_part2	109530000	110430000	id-1294	High
chr3D_part2	111380000	111900000	id-1295	High
chr3D_part2	112980000	113670000	id-1296	High
chr3D_part2	114510000	115140000	id-1297	High
chr3D_part2	116070000	117610000	id-1298	High
chr3D_part2	118690000	119360000	id-1299	High
chr3D_part2	119410000	119940000	id-1300	High
chr3D_part2	122940000	126030000	id-1301	High
chr3D_part2	126380000	126970000	id-1302	High
chr3D_part2	127020000	127590000	id-1303	High
chr3D_part2	131660000	132440000	id-1304	High
chr3D_part2	132490000	133100000	id-1305	High
chr3D_part2	133650000	134500000	id-1306	High
chr3D_part2	134550000	136910000	id-1307	High
chr3D_part2	137090000	137700000	id-1308	High
chr3D_part2	138360000	139000000	id-1309	High
chr4A_part1	5120000	5820000	id-1310	High
chr4A_part1	10930000	11700000	id-1311	High
chr4A_part1	13120000	14170000	id-1312	High
chr4A_part1	14640000	15870000	id-1313	High
chr4A_part1	17020000	18080000	id-1314	High
chr4A_part1	24950000	28600000	id-1315	High
chr4A_part1	36990000	37790000	id-1316	High
chr4A_part1	39530000	46230000	id-1317	High
chr4A_part1	46290000	67540000	id-1318	High
chr4A_part1	67600000	70210000	id-1319	High
chr4A_part1	70270000	99910000	id-1320	High
chr4A_part1	101750000	103230000	id-1321	High
chr4A_part1	104110000	140760000	id-1322	High
chr4A_part1	449270000	452540000	id-1323	High
chr4A_part2	0	14480000	id-1324	High
chr4A_part2	84990000	89120000	id-1325	High
chr4A_part2	91470000	93890000	id-1326	High
chr4A_part2	113200000	114660000	id-1327	High
chr4A_part2	114940000	118420000	id-1328	High
chr4A_part2	123190000	124520000	id-1329	High
chr4A_part2	138370000	139880000	id-1330	High
chr4A_part2	146780000	147350000	id-1331	High
chr4A_part2	147360000	147900000	id-1332	Low
chr4A_part2	148140000	149850000	id-1333	High
chr4A_part2	150160000	150990000	id-1334	High
chr4A_part2	153070000	153860000	id-1335	High
chr4A_part2	163110000	164730000	id-1336	High
chr4A_part2	165040000	165740000	id-1337	High
chr4A_part2	168000000	170330000	id-1338	High
chr4A_part2	170720000	173330000	id-1339	High
chr4A_part2	173460000	175960000	id-1340	High
chr4A_part2	196200000	197130000	id-1341	High
chr4A_part2	197190000	198820000	id-1342	High
chr4A_part2	199970000	200700000	id-1343	Low
chr4A_part2	202240000	202990000	id-1344	High
chr4A_part2	204810000	206410000	id-1345	High
chr4A_part2	208310000	209560000	id-1346	High
chr4A_part2	210350000	212530000	id-1347	High
chr4A_part2	212620000	215620000	id-1348	High
chr4A_part2	215710000	216520000	id-1349	High
chr4A_part2	216570000	219280000	id-1350	High
chr4A_part2	221500000	222090000	id-1351	High
chr4A_part2	222750000	223290000	id-1352	High
chr4A_part2	223360000	224970000	id-1353	High
chr4A_part2	225100000	226310000	id-1354	High
chr4A_part2	228530000	229130000	id-1355	High
chr4A_part2	231350000	231870000	id-1356	High
chr4A_part2	231940000	232480000	id-1357	High
chr4A_part2	233180000	233900000	id-1358	High
chr4A_part2	235820000	236360000	id-1359	High
chr4A_part2	240360000	240880000	id-1360	High
chr4A_part2	242100000	243370000	id-1361	High
chr4A_part2	248770000	249490000	id-1362	High
chr4A_part2	250590000	251930000	id-1363	High
chr4A_part2	252380000	253220000	id-1364	High
chr4A_part2	253900000	255520000	id-1365	High
chr4A_part2	255570000	257360000	id-1366	High
chr4A_part2	257410000	258280000	id-1367	High
chr4A_part2	258340000	260340000	id-1368	High
chr4A_part2	264380000	265280000	id-1369	High
chr4A_part2	269440000	270120000	id-1370	High
chr4A_part2	271040000	272340000	id-1371	High
chr4A_part2	272590000	273580000	id-1372	High
chr4A_part2	275440000	276310000	id-1373	High
chr4A_part2	277030000	277810000	id-1374	High
chr4A_part2	279880000	280620000	id-1375	High
chr4A_part2	280680000	281630000	id-1376	High
chr4A_part2	282280000	282860000	id-1377	High
chr4A_part2	282920000	283980000	id-1378	High
chr4A_part2	284510000	285400000	id-1379	High
chr4A_part2	286110000	286610000	id-1380	High
chr4A_part2	286860000	287680000	id-1381	High
chr4A_part2	288180000	288690000	id-1382	High
chr4A_part2	288740000	289340000	id-1383	High
chr4A_part2	289400000	290100000	id-1384	High
chr4A_part2	290900000	291450000	id-1385	High
chr4B_part1	530000	1590000	id-1386	High
chr4B_part1	4120000	5090000	id-1387	High
chr4B_part1	6350000	7780000	id-1388	High
chr4B_part1	8290000	9000000	id-1389	High
chr4B_part1	9050000	9600000	id-1390	High
chr4B_part1	9660000	10560000	id-1391	High
chr4B_part1	10710000	13670000	id-1392	High
chr4B_part1	13720000	15040000	id-1393	High
chr4B_part1	15090000	15880000	id-1394	High
chr4B_part1	18860000	19780000	id-1395	High
chr4B_part1	20190000	21320000	id-1396	High
chr4B_part1	21540000	22570000	id-1397	High
chr4B_part1	23810000	24380000	id-1398	High
chr4B_part1	28690000	29780000	id-1399	High
chr4B_part1	29830000	30670000	id-1400	High
chr4B_part1	30740000	31690000	id-1401	High
chr4B_part1	32250000	33070000	id-1402	High
chr4B_part1	33120000	38830000	id-1403	High
chr4B_part1	44190000	44700000	id-1404	High
chr4B_part1	44750000	45330000	id-1405	High
chr4B_part1	45380000	46040000	id-1406	High
chr4B_part1	46090000	46770000	id-1407	High
chr4B_part1	58400000	59000000	id-1408	High
chr4B_part1	60400000	61450000	id-1409	High
chr4B_part1	61530000	62430000	id-1410	High
chr4B_part1	64110000	64850000	id-1411	High
chr4B_part1	65350000	66410000	id-1412	High
chr4B_part1	69400000	70320000	id-1413	High
chr4B_part1	71000000	71550000	id-1414	High
chr4B_part1	73560000	74600000	id-1415	High
chr4B_part1	76090000	76840000	id-1416	High
chr4B_part1	78920000	79890000	id-1417	High
chr4B_part1	81310000	81830000	id-1418	High
chr4B_part1	82490000	83000000	id-1419	High
chr4B_part1	83910000	85540000	id-1420	High
chr4B_part1	85610000	86700000	id-1421	High
chr4B_part1	89030000	90440000	id-1422	High
chr4B_part1	90490000	90990000	id-1423	High
chr4B_part1	91240000	92280000	id-1424	High
chr4B_part1	95000000	95890000	id-1425	High
chr4B_part1	95960000	96710000	id-1426	High
chr4B_part1	97230000	98830000	id-1427	High
chr4B_part1	99720000	100280000	id-1428	High
chr4B_part1	102030000	103360000	id-1429	High
chr4B_part1	106010000	106840000	id-1430	High
chr4B_part1	108540000	109330000	id-1431	High
chr4B_part1	110410000	111730000	id-1432	High
chr4B_part1	112530000	113070000	id-1433	High
chr4B_part1	113370000	113960000	id-1434	High
chr4B_part1	115080000	117160000	id-1435	High
chr4B_part1	117400000	118280000	id-1436	High
chr4B_part1	118330000	119540000	id-1437	High
chr4B_part1	119980000	121290000	id-1438	High
chr4B_part1	122070000	123070000	id-1439	High
chr4B_part1	123350000	123940000	id-1440	High
chr4B_part1	124630000	125750000	id-1441	High
chr4B_part1	125850000	127670000	id-1442	High
chr4B_part1	127750000	128270000	id-1443	High
chr4B_part1	128320000	129420000	id-1444	High
chr4B_part1	129540000	130920000	id-1445	High
chr4B_part1	130970000	132110000	id-1446	High
chr4B_part1	132170000	134410000	id-1447	High
chr4B_part1	134470000	136670000	id-1448	High
chr4B_part1	136960000	137510000	id-1449	High
chr4B_part1	138280000	139250000	id-1450	High
chr4B_part1	139460000	139960000	id-1451	High
chr4B_part1	140540000	141260000	id-1452	High
chr4B_part1	143250000	144090000	id-1453	High
chr4B_part1	146290000	146850000	id-1454	High
chr4B_part1	150490000	152060000	id-1455	High
chr4B_part1	152250000	153210000	id-1456	High
chr4B_part1	153270000	155570000	id-1457	High
chr4B_part1	155620000	157970000	id-1458	High
chr4B_part1	158020000	158940000	id-1459	High
chr4B_part1	161800000	163530000	id-1460	High
chr4B_part1	163680000	164180000	id-1461	High
chr4B_part1	165260000	166110000	id-1462	High
chr4B_part1	166190000	166860000	id-1463	High
chr4B_part1	166910000	167820000	id-1464	High
chr4B_part1	167910000	168500000	id-1465	High
chr4B_part1	171310000	172130000	id-1466	High
chr4B_part1	172190000	173420000	id-1467	High
chr4B_part1	173480000	174030000	id-1468	High
chr4B_part1	174080000	175480000	id-1469	High
chr4B_part1	175610000	176730000	id-1470	High
chr4B_part1	176810000	177370000	id-1471	High
chr4B_part1	177440000	178020000	id-1472	High
chr4B_part1	178110000	178700000	id-1473	High
chr4B_part1	178790000	179580000	id-1474	High
chr4B_part1	179670000	180620000	id-1475	High
chr4B_part1	180730000	182180000	id-1476	High
chr4B_part1	182760000	183520000	id-1477	High
chr4B_part1	185380000	186080000	id-1478	High
chr4B_part1	186670000	187960000	id-1479	High
chr4B_part1	188010000	189090000	id-1480	High
chr4B_part1	190170000	191370000	id-1481	High
chr4B_part1	191420000	191950000	id-1482	High
chr4B_part1	192840000	193530000	id-1483	High
chr4B_part1	193950000	198020000	id-1484	High
chr4B_part1	198110000	198880000	id-1485	High
chr4B_part1	199020000	200360000	id-1486	High
chr4B_part1	200580000	201810000	id-1487	High
chr4B_part1	202070000	203630000	id-1488	High
chr4B_part1	203680000	204200000	id-1489	High
chr4B_part1	204250000	205200000	id-1490	High
chr4B_part1	205860000	206450000	id-1491	High
chr4B_part1	207110000	209000000	id-1492	High
chr4B_part1	209070000	210090000	id-1493	High
chr4B_part1	210690000	211250000	id-1494	High
chr4B_part1	212730000	213690000	id-1495	High
chr4B_part1	215460000	217050000	id-1496	High
chr4B_part1	217110000	218090000	id-1497	High
chr4B_part1	218740000	219310000	id-1498	High
chr4B_part1	219590000	222370000	id-1499	High
chr4B_part1	224050000	225050000	id-1500	High
chr4B_part1	225410000	226540000	id-1501	High
chr4B_part1	226860000	228840000	id-1502	High
chr4B_part1	228890000	229980000	id-1503	High
chr4B_part1	230440000	231140000	id-1504	High
chr4B_part1	231220000	231820000	id-1505	High
chr4B_part1	231870000	232430000	id-1506	High
chr4B_part1	234150000	234810000	id-1507	High
chr4B_part1	234890000	235580000	id-1508	High
chr4B_part1	235650000	237740000	id-1509	High
chr4B_part1	238140000	238730000	id-1510	High
chr4B_part1	238780000	239650000	id-1511	High
chr4B_part1	239710000	240980000	id-1512	High
chr4B_part1	241280000	242380000	id-1513	High
chr4B_part1	243570000	244510000	id-1514	High
chr4B_part1	245210000	246410000	id-1515	High
chr4B_part1	246540000	247140000	id-1516	High
chr4B_part1	247610000	248120000	id-1517	High
chr4B_part1	248170000	248800000	id-1518	High
chr4B_part1	248860000	249700000	id-1519	High
chr4B_part1	250060000	250620000	id-1520	High
chr4B_part1	251550000	252890000	id-1521	High
chr4B_part1	253240000	253790000	id-1522	High
chr4B_part1	253850000	254600000	id-1523	High
chr4B_part1	255200000	256020000	id-1524	High
chr4B_part1	256270000	256830000	id-1525	High
chr4B_part1	257420000	258750000	id-1526	High
chr4B_part1	259480000	260050000	id-1527	High
chr4B_part1	261360000	262320000	id-1528	High
chr4B_part1	262380000	264620000	id-1529	High
chr4B_part1	264720000	265360000	id-1530	High
chr4B_part1	265470000	265970000	id-1531	High
chr4B_part1	266620000	267280000	id-1532	High
chr4B_part1	267330000	267970000	id-1533	High
chr4B_part1	269440000	269960000	id-1534	High
chr4B_part1	272160000	272870000	id-1535	High
chr4B_part1	273640000	274230000	id-1536	High
chr4B_part1	274940000	275650000	id-1537	High
chr4B_part1	275720000	276350000	id-1538	High
chr4B_part1	277540000	278160000	id-1539	High
chr4B_part1	278730000	279520000	id-1540	High
chr4B_part1	279590000	280160000	id-1541	High
chr4B_part1	280770000	281660000	id-1542	High
chr4B_part1	282830000	283620000	id-1543	High
chr4B_part1	283690000	284360000	id-1544	High
chr4B_part1	284420000	285480000	id-1545	High
chr4B_part1	285680000	287460000	id-1546	High
chr4B_part1	288060000	288570000	id-1547	High
chr4B_part1	289110000	290460000	id-1548	High
chr4B_part1	290530000	291990000	id-1549	High
chr4B_part1	292040000	292850000	id-1550	High
chr4B_part1	293780000	294390000	id-1551	High
chr4B_part1	295720000	296230000	id-1552	High
chr4B_part1	297320000	298000000	id-1553	High
chr4B_part1	298870000	299820000	id-1554	High
chr4B_part1	300940000	301660000	id-1555	High
chr4B_part1	301890000	302790000	id-1556	High
chr4B_part1	304900000	305600000	id-1557	High
chr4B_part1	306870000	307970000	id-1558	High
chr4B_part1	309020000	310420000	id-1559	High
chr4B_part1	310480000	311070000	id-1560	High
chr4B_part1	312300000	313360000	id-1561	High
chr4B_part1	313430000	315120000	id-1562	High
chr4B_part1	315900000	316790000	id-1563	High
chr4B_part1	318060000	319830000	id-1564	Low
chr4B_part1	322930000	323740000	id-1565	High
chr4B_part1	325020000	327420000	id-1566	High
chr4B_part1	328040000	329450000	id-1567	High
chr4B_part1	329500000	330180000	id-1568	High
chr4B_part1	330240000	331260000	id-1569	High
chr4B_part1	331820000	333120000	id-1570	High
chr4B_part1	333220000	333890000	id-1571	High
chr4B_part1	334170000	339360000	id-1572	High
chr4B_part1	339480000	340240000	id-1573	High
chr4B_part1	340310000	341290000	id-1574	High
chr4B_part1	341680000	342710000	id-1575	High
chr4B_part1	342770000	343420000	id-1576	High
chr4B_part1	343470000	344150000	id-1577	High
chr4B_part1	344270000	344790000	id-1578	High
chr4B_part1	344990000	345490000	id-1579	High
chr4B_part1	345630000	346550000	id-1580	High
chr4B_part1	347060000	348490000	id-1581	High
chr4B_part1	352280000	353630000	id-1582	High
chr4B_part1	354470000	355330000	id-1583	High
chr4B_part1	356270000	357810000	id-1584	High
chr4B_part1	358590000	359120000	id-1585	High
chr4B_part1	359190000	360700000	id-1586	High
chr4B_part1	361900000	363800000	id-1587	High
chr4B_part1	364220000	365110000	id-1588	High
chr4B_part1	365170000	366770000	id-1589	High
chr4B_part1	367390000	368250000	id-1590	High
chr4B_part1	368600000	369260000	id-1591	High
chr4B_part1	369670000	370350000	id-1592	High
chr4B_part1	371250000	371840000	id-1593	High
chr4B_part1	372670000	373430000	id-1594	High
chr4B_part1	373490000	374140000	id-1595	High
chr4B_part1	374630000	375600000	id-1596	High
chr4B_part1	376690000	377310000	id-1597	High
chr4B_part1	378620000	379930000	id-1598	High
chr4B_part1	380180000	381030000	id-1599	High
chr4B_part1	382120000	382830000	id-1600	High
chr4B_part1	383110000	383670000	id-1601	High
chr4B_part1	383720000	384450000	id-1602	High
chr4B_part1	384870000	386210000	id-1603	High
chr4B_part1	386470000	387850000	id-1604	High
chr4B_part1	388140000	389130000	id-1605	High
chr4B_part1	389920000	390710000	id-1606	High
chr4B_part1	391590000	392110000	id-1607	High
chr4B_part1	392570000	394200000	id-1608	High
chr4B_part1	394800000	395660000	id-1609	High
chr4B_part1	395740000	397580000	id-1610	High
chr4B_part1	397630000	398140000	id-1611	High
chr4B_part1	401110000	401850000	id-1612	High
chr4B_part1	401910000	402770000	id-1613	High
chr4B_part1	405900000	408110000	id-1614	High
chr4B_part1	408170000	408890000	id-1615	High
chr4B_part1	409780000	410430000	id-1616	High
chr4B_part1	410490000	411810000	id-1617	High
chr4B_part1	412710000	413270000	id-1618	High
chr4B_part1	413350000	414000000	id-1619	High
chr4B_part1	415160000	416650000	id-1620	High
chr4B_part1	417160000	418380000	id-1621	High
chr4B_part1	418770000	419600000	id-1622	High
chr4B_part1	420120000	421020000	id-1623	High
chr4B_part1	422550000	423760000	id-1624	High
chr4B_part1	423810000	424470000	id-1625	High
chr4B_part1	425080000	427000000	id-1626	High
chr4B_part1	427050000	427610000	id-1627	High
chr4B_part1	428210000	429290000	id-1628	High
chr4B_part1	429350000	431740000	id-1629	High
chr4B_part1	431820000	433100000	id-1630	High
chr4B_part1	433840000	434720000	id-1631	High
chr4B_part1	434770000	435880000	id-1632	High
chr4B_part1	436210000	437280000	id-1633	High
chr4B_part1	443260000	443800000	id-1634	High
chr4B_part1	443890000	444440000	id-1635	High
chr4B_part1	444490000	445140000	id-1636	High
chr4B_part1	445420000	446120000	id-1637	High
chr4B_part1	446270000	447440000	id-1638	High
chr4B_part1	448030000	448580000	id-1639	High
chr4B_part2	6840000	7390000	id-1640	High
chr4B_part2	22250000	22810000	id-1641	High
chr4B_part2	30130000	30810000	id-1642	High
chr4B_part2	35730000	36370000	id-1643	High
chr4B_part2	41420000	42100000	id-1644	High
chr4B_part2	51210000	51760000	id-1645	High
chr4B_part2	62090000	63080000	id-1646	High
chr4B_part2	65240000	65950000	id-1647	High
chr4B_part2	68310000	69040000	id-1648	High
chr4B_part2	113230000	113940000	id-1649	High
chr4B_part2	115710000	116320000	id-1650	High
chr4B_part2	117320000	117850000	id-1651	High
chr4B_part2	119760000	120440000	id-1652	High
chr4B_part2	126610000	127150000	id-1653	High
chr4B_part2	139880000	140470000	id-1654	High
chr4B_part2	143080000	143850000	id-1655	High
chr4B_part2	146160000	146850000	id-1656	High
chr4B_part2	147540000	148170000	id-1657	High
chr4B_part2	150530000	151560000	id-1658	High
chr4B_part2	152240000	152780000	id-1659	High
chr4B_part2	153160000	153820000	id-1660	High
chr4B_part2	154950000	156170000	id-1661	High
chr4B_part2	156220000	157630000	id-1662	High
chr4B_part2	157690000	159560000	id-1663	High
chr4B_part2	161300000	162170000	id-1664	High
chr4B_part2	164560000	165150000	id-1665	High
chr4B_part2	166700000	168470000	id-1666	High
chr4B_part2	172730000	173380000	id-1667	High
chr4B_part2	187250000	188310000	id-1668	High
chr4B_part2	189540000	190210000	id-1669	High
chr4B_part2	191900000	194080000	id-1670	High
chr4B_part2	194440000	195200000	id-1671	High
chr4B_part2	195900000	197180000	id-1672	High
chr4B_part2	197260000	198240000	id-1673	High
chr4B_part2	198290000	199980000	id-1674	High
chr4B_part2	200030000	201850000	id-1675	High
chr4B_part2	201930000	204840000	id-1676	High
chr4B_part2	205350000	206620000	id-1677	High
chr4B_part2	206780000	210680000	id-1678	High
chr4B_part2	211300000	212860000	id-1679	High
chr4B_part2	213130000	214550000	id-1680	High
chr4B_part2	214900000	215820000	id-1681	High
chr4B_part2	219310000	220360000	id-1682	High
chr4B_part2	221070000	222550000	id-1683	High
chr4D_part1	80000	5070000	id-1684	High
chr4D_part1	5130000	6570000	id-1685	High
chr4D_part1	6640000	8610000	id-1686	High
chr4D_part1	9450000	11400000	id-1687	High
chr4D_part1	11660000	13930000	id-1688	High
chr4D_part1	13980000	15130000	id-1689	High
chr4D_part1	16520000	17880000	id-1690	High
chr4D_part1	17930000	18620000	id-1691	High
chr4D_part1	18670000	19780000	id-1692	High
chr4D_part1	19840000	20370000	id-1693	High
chr4D_part1	20430000	22800000	id-1694	High
chr4D_part1	24090000	26400000	id-1695	High
chr4D_part1	27030000	28610000	id-1696	High
chr4D_part1	29110000	30910000	id-1697	High
chr4D_part1	31000000	39400000	id-1698	High
chr4D_part1	39460000	40580000	id-1699	High
chr4D_part1	40630000	42260000	id-1700	High
chr4D_part1	42320000	44890000	id-1701	High
chr4D_part1	44950000	46620000	id-1702	High
chr4D_part1	46670000	48580000	id-1703	High
chr4D_part1	48630000	51250000	id-1704	High
chr4D_part1	51300000	52210000	id-1705	High
chr4D_part1	52260000	55240000	id-1706	High
chr4D_part1	55290000	55790000	id-1707	High
chr4D_part1	55860000	60900000	id-1708	High
chr4D_part1	60950000	62380000	id-1709	High
chr4D_part1	62430000	63140000	id-1710	High
chr4D_part1	63630000	69510000	id-1711	High
chr4D_part1	69560000	76530000	id-1712	High
chr4D_part1	76590000	78370000	id-1713	High
chr4D_part1	78420000	79620000	id-1714	High
chr4D_part1	79680000	83950000	id-1715	High
chr4D_part1	84000000	87820000	id-1716	High
chr4D_part1	88250000	89380000	id-1717	High
chr4D_part1	89440000	90260000	id-1718	High
chr4D_part1	90310000	90960000	id-1719	High
chr4D_part1	91030000	92340000	id-1720	High
chr4D_part1	92390000	94750000	id-1721	High
chr4D_part1	95040000	97300000	id-1722	High
chr4D_part1	97360000	98530000	id-1723	High
chr4D_part1	98580000	105300000	id-1724	High
chr4D_part1	105360000	108100000	id-1725	High
chr4D_part1	108180000	112160000	id-1726	High
chr4D_part1	112220000	117590000	id-1727	High
chr4D_part1	117640000	119650000	id-1728	High
chr4D_part1	119890000	121310000	id-1729	High
chr4D_part1	121370000	127090000	id-1730	High
chr4D_part1	127150000	130550000	id-1731	High
chr4D_part1	130600000	131780000	id-1732	High
chr4D_part1	131840000	134570000	id-1733	High
chr4D_part1	134630000	136560000	id-1734	High
chr4D_part1	136910000	140210000	id-1735	High
chr4D_part1	140260000	156980000	id-1736	High
chr4D_part1	157030000	176700000	id-1737	High
chr4D_part1	176760000	179500000	id-1738	High
chr4D_part1	179580000	187090000	id-1739	High
chr4D_part1	187140000	201820000	id-1740	High
chr4D_part1	201870000	206740000	id-1741	High
chr4D_part1	207260000	208670000	id-1742	High
chr4D_part1	208720000	209340000	id-1743	High
chr4D_part1	209720000	210240000	id-1744	High
chr4D_part1	210310000	217790000	id-1745	High
chr4D_part1	217840000	234510000	id-1746	High
chr4D_part1	234600000	256080000	id-1747	High
chr4D_part1	256130000	258200000	id-1748	High
chr4D_part1	258250000	271300000	id-1749	High
chr4D_part1	271350000	273370000	id-1750	High
chr4D_part1	273440000	277370000	id-1751	High
chr4D_part1	277420000	291770000	id-1752	High
chr4D_part1	291830000	296680000	id-1753	High
chr4D_part1	296730000	299060000	id-1754	High
chr4D_part1	299120000	302610000	id-1755	High
chr4D_part1	302670000	307980000	id-1756	High
chr4D_part1	308040000	310060000	id-1757	High
chr4D_part1	310410000	312520000	id-1758	High
chr4D_part1	312640000	314290000	id-1759	High
chr4D_part1	314370000	327160000	id-1760	High
chr4D_part1	327220000	328890000	id-1761	High
chr4D_part1	329070000	331550000	id-1762	High
chr4D_part1	331610000	333780000	id-1763	High
chr4D_part1	333830000	335040000	id-1764	High
chr4D_part1	335100000	338400000	id-1765	High
chr4D_part1	338460000	339120000	id-1766	High
chr4D_part1	339170000	340230000	id-1767	High
chr4D_part1	340280000	341460000	id-1768	High
chr4D_part1	341510000	343480000	id-1769	High
chr4D_part1	343530000	344390000	id-1770	High
chr4D_part1	344440000	345260000	id-1771	High
chr4D_part1	345310000	349560000	id-1772	High
chr4D_part1	349760000	350560000	id-1773	High
chr4D_part1	350620000	351390000	id-1774	High
chr4D_part1	351480000	353720000	id-1775	High
chr4D_part1	353770000	354750000	id-1776	High
chr4D_part1	354800000	359130000	id-1777	High
chr4D_part1	359180000	369670000	id-1778	High
chr4D_part1	369760000	372350000	id-1779	High
chr4D_part1	372400000	376730000	id-1780	High
chr4D_part1	376780000	379510000	id-1781	High
chr4D_part1	380040000	380630000	id-1782	High
chr4D_part1	380680000	385570000	id-1783	High
chr4D_part1	385620000	388330000	id-1784	High
chr4D_part1	388380000	391680000	id-1785	High
chr4D_part1	391730000	393700000	id-1786	High
chr4D_part1	394280000	394800000	id-1787	High
chr4D_part1	394860000	397690000	id-1788	High
chr4D_part1	397750000	400940000	id-1789	High
chr4D_part1	400990000	401630000	id-1790	High
chr4D_part1	401680000	403420000	id-1791	High
chr4D_part1	403490000	405040000	id-1792	High
chr4D_part1	405100000	406160000	id-1793	High
chr4D_part1	406220000	409460000	id-1794	High
chr4D_part1	409510000	413400000	id-1795	High
chr4D_part1	413450000	414220000	id-1796	High
chr4D_part1	414270000	415410000	id-1797	High
chr4D_part1	415540000	416890000	id-1798	High
chr4D_part1	416950000	417610000	id-1799	High
chr4D_part1	417670000	422200000	id-1800	High
chr4D_part1	422250000	422890000	id-1801	High
chr4D_part1	422940000	427330000	id-1802	High
chr4D_part1	427380000	433410000	id-1803	High
chr4D_part1	433460000	439450000	id-1804	High
chr4D_part1	439510000	446020000	id-1805	High
chr4D_part1	446080000	450970000	id-1806	High
chr4D_part2	0	49900000	id-1807	High
chr4D_part2	49970000	58850000	id-1808	High
chr5A_part1	0	780000	id-1809	High
chr5A_part1	4420000	7400000	id-1810	High
chr5A_part1	9390000	10310000	id-1811	High
chr5A_part1	11040000	11550000	id-1812	High
chr5A_part1	14550000	16530000	id-1813	High
chr5A_part1	16620000	17280000	id-1814	High
chr5A_part1	19670000	21430000	id-1815	High
chr5A_part1	23810000	25120000	id-1816	High
chr5A_part1	25860000	29520000	id-1817	High
chr5A_part1	29610000	31220000	id-1818	High
chr5A_part1	31960000	33010000	id-1819	High
chr5A_part1	33890000	34850000	id-1820	High
chr5A_part1	36200000	37620000	id-1821	High
chr5A_part1	46230000	48650000	id-1822	High
chr5A_part1	48730000	49870000	id-1823	High
chr5A_part1	50220000	55330000	id-1824	High
chr5A_part1	64380000	67530000	id-1825	High
chr5A_part1	67840000	68540000	id-1826	Low
chr5A_part1	68540000	74280000	id-1827	High
chr5A_part1	74330000	74870000	id-1828	High
chr5A_part1	74940000	76500000	id-1829	High
chr5A_part1	76550000	77110000	id-1830	High
chr5A_part1	77290000	101720000	id-1831	High
chr5A_part1	101940000	108990000	id-1832	High
chr5A_part1	109110000	109950000	id-1833	High
chr5A_part1	380220000	381760000	id-1834	High
chr5A_part1	382280000	385550000	id-1835	High
chr5A_part1	391510000	395080000	id-1836	High
chr5A_part1	395880000	396690000	id-1837	High
chr5A_part1	404950000	422890000	id-1838	High
chr5A_part1	424020000	426260000	id-1839	Low
chr5A_part1	429990000	431080000	id-1840	High
chr5A_part1	431090000	431730000	id-1841	Low
chr5A_part1	437030000	439380000	id-1842	High
chr5A_part1	440940000	445430000	id-1843	High
chr5A_part1	448630000	451490000	id-1844	High
chr5A_part2	18430000	19820000	id-1845	High
chr5A_part2	24050000	28670000	id-1846	High
chr5A_part2	29250000	30700000	id-1847	High
chr5A_part2	30760000	34600000	id-1848	High
chr5A_part2	41630000	42130000	id-1849	High
chr5A_part2	43340000	48890000	id-1850	High
chr5A_part2	50540000	56850000	id-1851	High
chr5A_part2	56980000	58580000	id-1852	High
chr5A_part2	62210000	63320000	id-1853	High
chr5A_part2	63370000	66060000	id-1854	High
chr5A_part2	68820000	69320000	id-1855	High
chr5A_part2	71440000	75070000	id-1856	High
chr5A_part2	81580000	84420000	id-1857	High
chr5A_part2	85860000	87170000	id-1858	High
chr5A_part2	94490000	95770000	id-1859	High
chr5A_part2	99270000	100310000	id-1860	High
chr5A_part2	100830000	103890000	id-1861	High
chr5A_part2	107870000	110640000	id-1862	High
chr5A_part2	111550000	112140000	id-1863	Low
chr5A_part2	114470000	116060000	id-1864	High
chr5A_part2	116460000	118240000	id-1865	High
chr5A_part2	119750000	120480000	id-1866	High
chr5A_part2	122380000	123770000	id-1867	High
chr5A_part2	124070000	124580000	id-1868	High
chr5A_part2	126970000	128750000	id-1869	High
chr5A_part2	132180000	133060000	id-1870	High
chr5A_part2	136080000	137310000	id-1871	High
chr5A_part2	141740000	142310000	id-1872	High
chr5A_part2	142780000	143330000	id-1873	High
chr5A_part2	155410000	156050000	id-1874	High
chr5A_part2	208360000	210000000	id-1875	High
chr5A_part2	213000000	214100000	id-1876	High
chr5A_part2	226850000	227700000	id-1877	High
chr5A_part2	231410000	232770000	id-1878	High
chr5A_part2	233230000	233810000	id-1879	High
chr5A_part2	240040000	240800000	id-1880	High
chr5A_part2	240850000	242100000	id-1881	High
chr5A_part2	242190000	242740000	id-1882	High
chr5A_part2	242800000	243830000	id-1883	High
chr5A_part2	247210000	247880000	id-1884	High
chr5A_part2	248040000	248800000	id-1885	High
chr5B_part1	10260000	11090000	id-1886	High
chr5B_part1	11280000	13290000	id-1887	High
chr5B_part1	14090000	14770000	id-1888	High
chr5B_part1	14850000	15650000	id-1889	High
chr5B_part1	18240000	19590000	id-1890	High
chr5B_part1	19650000	20670000	id-1891	High
chr5B_part1	21930000	22490000	id-1892	Low
chr5B_part1	23630000	25060000	id-1893	High
chr5B_part1	26610000	27530000	id-1894	High
chr5B_part1	27780000	33540000	id-1895	High
chr5B_part1	33610000	34950000	id-1896	High
chr5B_part1	37250000	38820000	id-1897	High
chr5B_part1	38820000	40750000	id-1898	Low
chr5B_part1	41250000	41980000	id-1899	High
chr5B_part1	43420000	44140000	id-1900	High
chr5B_part1	45020000	45900000	id-1901	High
chr5B_part1	45970000	47640000	id-1902	High
chr5B_part1	47690000	50650000	id-1903	High
chr5B_part1	51890000	53260000	id-1904	High
chr5B_part1	53510000	55200000	id-1905	High
chr5B_part1	56980000	59200000	id-1906	High
chr5B_part1	60350000	60870000	id-1907	High
chr5B_part1	61430000	62140000	id-1908	High
chr5B_part1	296410000	313410000	id-1909	High
chr5B_part1	313460000	315190000	id-1910	High
chr5B_part1	378290000	381110000	id-1911	High
chr5B_part1	381160000	383530000	id-1912	High
chr5B_part1	383560000	384140000	id-1913	Low
chr5B_part1	384190000	386210000	id-1914	Low
chr5B_part1	394740000	396650000	id-1915	High
chr5B_part1	397830000	398850000	id-1916	High
chr5B_part1	399350000	400700000	id-1917	High
chr5B_part1	400950000	406890000	id-1918	High
chr5B_part1	408910000	410290000	id-1919	High
chr5B_part1	410350000	411890000	id-1920	High
chr5B_part1	417440000	418320000	id-1921	High
chr5B_part1	419780000	421180000	id-1922	High
chr5B_part1	421620000	424370000	id-1923	High
chr5B_part1	425670000	428140000	id-1924	High
chr5B_part1	429410000	430180000	id-1925	High
chr5B_part1	430250000	432160000	id-1926	High
chr5B_part2	3920000	4470000	id-1927	High
chr5B_part2	7010000	8200000	id-1928	High
chr5B_part2	9540000	10210000	id-1929	High
chr5B_part2	10730000	12630000	id-1930	High
chr5B_part2	12720000	15000000	id-1931	High
chr5B_part2	19330000	20480000	id-1932	High
chr5B_part2	22270000	23140000	id-1933	High
chr5B_part2	26140000	26990000	id-1934	High
chr5B_part2	27120000	28410000	id-1935	High
chr5B_part2	28870000	31640000	id-1936	High
chr5B_part2	32310000	32840000	id-1937	Low
chr5B_part2	33260000	36560000	id-1938	High
chr5B_part2	36620000	38020000	id-1939	High
chr5B_part2	38200000	39390000	id-1940	High
chr5B_part2	40510000	42110000	id-1941	High
chr5B_part2	57300000	59510000	id-1942	High
chr5B_part2	60220000	61620000	id-1943	High
chr5B_part2	61940000	63320000	id-1944	High
chr5B_part2	63900000	67130000	id-1945	High
chr5B_part2	67290000	68990000	id-1946	High
chr5B_part2	73080000	74450000	id-1947	High
chr5B_part2	74700000	75210000	id-1948	High
chr5B_part2	76320000	77340000	id-1949	High
chr5B_part2	77390000	78420000	id-1950	High
chr5B_part2	79510000	80580000	id-1951	High
chr5B_part2	81060000	81740000	id-1952	High
chr5B_part2	82000000	83100000	id-1953	High
chr5B_part2	84940000	85790000	id-1954	High
chr5B_part2	86340000	88000000	id-1955	High
chr5B_part2	94680000	95650000	id-1956	High
chr5B_part2	97790000	98620000	id-1957	High
chr5B_part2	99920000	105100000	id-1958	High
chr5B_part2	105530000	108090000	id-1959	High
chr5B_part2	108400000	110050000	id-1960	High
chr5B_part2	110850000	111590000	id-1961	High
chr5B_part2	111770000	112420000	id-1962	High
chr5B_part2	113050000	114610000	id-1963	High
chr5B_part2	120060000	120880000	id-1964	High
chr5B_part2	129320000	130460000	id-1965	High
chr5B_part2	131030000	131840000	id-1966	High
chr5B_part2	132120000	132740000	id-1967	High
chr5B_part2	134420000	134940000	id-1968	High
chr5B_part2	135340000	135980000	id-1969	High
chr5B_part2	137730000	138880000	id-1970	High
chr5B_part2	138940000	140470000	id-1971	High
chr5B_part2	141340000	144310000	id-1972	High
chr5B_part2	144310000	144870000	id-1973	Low
chr5B_part2	144820000	145460000	id-1974	High
chr5B_part2	153850000	154650000	id-1975	High
chr5B_part2	159510000	161060000	id-1976	High
chr5B_part2	171830000	173750000	id-1977	Low
chr5B_part2	174110000	174720000	id-1978	High
chr5B_part2	180850000	182140000	id-1979	High
chr5B_part2	184130000	185100000	id-1980	High
chr5B_part2	185160000	185930000	id-1981	High
chr5B_part2	185980000	187630000	id-1982	High
chr5B_part2	188210000	190200000	id-1983	High
chr5B_part2	190280000	191230000	id-1984	High
chr5B_part2	191740000	192620000	id-1985	High
chr5B_part2	192970000	195020000	id-1986	High
chr5B_part2	195980000	196580000	id-1987	High
chr5B_part2	198680000	199630000	id-1988	High
chr5B_part2	201000000	202850000	id-1989	High
chr5B_part2	202950000	203850000	id-1990	High
chr5B_part2	213000000	214160000	id-1991	High
chr5B_part2	214530000	215340000	id-1992	High
chr5B_part2	215590000	216130000	id-1993	Low
chr5B_part2	216530000	218310000	id-1994	High
chr5B_part2	219090000	219980000	id-1995	High
chr5B_part2	220520000	221740000	id-1996	High
chr5B_part2	226930000	227950000	id-1997	High
chr5B_part2	229240000	230630000	id-1998	High
chr5B_part2	231470000	232540000	id-1999	High
chr5B_part2	232590000	233700000	id-2000	High
[truncated: 1,425 more rows]
