# Supplementary material for: DAWN: a resource for yielding insights into the diversity among wheat genomes
Source: BMC Genomics. 2018 Dec 17;19:941. doi: 10.1186/s12864-018-5228-2 (PMC6296097; doi:10.1186/s12864-018-5228-2)
Supplement: Supplementary file 7 — ZIP file containing BED5 format files of high and low variant density regions. BED5 format file for each WGS accession. The score column (5th column) indicates if the feature (row) represents a region which has >2*SD above (High) or below (Low) the mean variant density. (ZIP 526 kb) [file 12864_2018_5228_MOESM7_ESM.zip › variant_density_high_low/Chara.realigned.bam.vcf.w10000_s10000.bw.high_low.bed]

chr1A_part1	3410000	4390000	id-1	High
chr1A_part1	9540000	10250000	id-2	High
chr1A_part1	12090000	12610000	id-3	High
chr1A_part1	14080000	15060000	id-4	High
chr1A_part1	16990000	18780000	id-5	High
chr1A_part1	20840000	22360000	id-6	High
chr1A_part1	22580000	23340000	id-7	High
chr1A_part1	24070000	24590000	id-8	High
chr1A_part1	25020000	26400000	id-9	High
chr1A_part1	26800000	27640000	id-10	High
chr1A_part1	28170000	29200000	id-11	High
chr1A_part1	30110000	32940000	id-12	High
chr1A_part1	37620000	38550000	id-13	High
chr1A_part1	38600000	46540000	id-14	High
chr1A_part1	46810000	52070000	id-15	High
chr1A_part1	52140000	53900000	id-16	High
chr1A_part1	293720000	297880000	id-17	High
chr1A_part1	301170000	304520000	id-18	High
chr1A_part1	304590000	324000000	id-19	High
chr1A_part1	324050000	332260000	id-20	High
chr1A_part1	332310000	341400000	id-21	High
chr1A_part1	351870000	361210000	id-22	High
chr1A_part1	361260000	372990000	id-23	High
chr1A_part1	373250000	382110000	id-24	High
chr1A_part1	382180000	383080000	id-25	High
chr1A_part1	383080000	384150000	id-26	Low
chr1A_part1	384160000	389830000	id-27	High
chr1A_part1	393460000	414910000	id-28	High
chr1A_part1	414980000	420920000	id-29	High
chr1A_part1	421170000	422050000	id-30	Low
chr1A_part1	422050000	429010000	id-31	High
chr1A_part1	433740000	437290000	id-32	High
chr1A_part1	437350000	445560000	id-33	High
chr1A_part1	458510000	462150000	id-34	High
chr1A_part1	462770000	465510000	id-35	High
chr1A_part2	100000	3040000	id-36	High
chr1A_part2	3220000	6320000	id-37	High
chr1A_part2	6630000	11950000	id-38	High
chr1A_part2	12000000	13110000	id-39	High
chr1A_part2	13970000	14810000	id-40	High
chr1A_part2	15590000	16190000	id-41	High
chr1A_part2	16240000	16740000	id-42	High
chr1A_part2	16990000	17740000	id-43	High
chr1A_part2	20830000	21340000	id-44	High
chr1A_part2	24140000	25370000	id-45	High
chr1A_part2	25800000	26770000	id-46	High
chr1A_part2	28740000	29580000	id-47	High
chr1A_part2	29720000	32480000	id-48	High
chr1A_part2	32680000	34380000	id-49	High
chr1A_part2	36710000	41360000	id-50	High
chr1A_part2	42250000	43470000	id-51	High
chr1A_part2	43980000	44780000	id-52	High
chr1A_part2	44830000	49120000	id-53	High
chr1A_part2	49810000	51130000	id-54	High
chr1A_part2	51190000	52580000	id-55	High
chr1A_part2	53220000	53780000	id-56	High
chr1A_part2	54010000	54780000	id-57	High
chr1A_part2	55520000	56540000	id-58	High
chr1A_part2	57600000	60070000	id-59	High
chr1A_part2	60130000	60690000	id-60	High
chr1A_part2	61260000	63270000	id-61	High
chr1A_part2	63340000	65990000	id-62	High
chr1A_part2	66040000	69110000	id-63	High
chr1A_part2	69180000	72960000	id-64	High
chr1A_part2	73010000	73520000	id-65	High
chr1A_part2	73600000	74980000	id-66	High
chr1A_part2	75990000	77020000	id-67	High
chr1A_part2	77580000	78200000	id-68	High
chr1A_part2	79210000	79740000	id-69	High
chr1A_part2	82630000	83670000	id-70	High
chr1A_part2	84480000	85280000	id-71	High
chr1A_part2	85350000	86120000	id-72	High
chr1A_part2	87490000	88210000	id-73	High
chr1A_part2	89030000	89820000	id-74	High
chr1A_part2	89910000	90880000	id-75	High
chr1A_part2	91010000	91680000	id-76	High
chr1A_part2	92270000	93910000	id-77	High
chr1A_part2	93990000	95120000	id-78	High
chr1A_part2	95170000	95930000	id-79	High
chr1A_part2	96640000	98180000	id-80	High
chr1A_part2	99960000	103700000	id-81	High
chr1A_part2	105990000	106620000	id-82	High
chr1A_part2	107440000	108580000	id-83	High
chr1A_part2	109600000	112810000	id-84	High
chr1A_part2	113050000	113620000	id-85	High
chr1A_part2	114090000	115470000	id-86	High
chr1A_part2	115580000	116080000	id-87	High
chr1A_part2	116910000	117500000	id-88	High
chr1A_part2	117940000	118570000	id-89	High
chr1A_part2	121890000	122770000	id-90	High
chr1B_part1	0	1240000	id-91	Low
chr1B_part1	1610000	2110000	id-92	High
chr1B_part1	3300000	3910000	id-93	Low
chr1B_part1	4440000	5360000	id-94	High
chr1B_part1	5410000	6690000	id-95	High
chr1B_part1	7840000	8420000	id-96	High
chr1B_part1	9890000	10420000	id-97	High
chr1B_part1	10320000	10940000	id-98	Low
chr1B_part1	11400000	11900000	id-99	High
chr1B_part1	12700000	13360000	id-100	High
chr1B_part1	16300000	16930000	id-101	High
chr1B_part1	17840000	18460000	id-102	Low
chr1B_part1	19840000	20470000	id-103	High
chr1B_part1	25220000	27380000	id-104	High
chr1B_part1	29000000	29520000	id-105	High
chr1B_part1	31730000	32600000	id-106	High
chr1B_part1	33970000	36140000	id-107	High
chr1B_part1	36250000	36860000	id-108	High
chr1B_part1	36910000	38160000	id-109	High
chr1B_part1	38220000	38930000	id-110	High
chr1B_part1	41420000	42660000	id-111	High
chr1B_part1	42710000	44700000	id-112	High
chr1B_part1	45710000	47230000	id-113	High
chr1B_part1	48680000	49180000	id-114	High
chr1B_part1	49840000	51150000	id-115	High
chr1B_part1	51500000	56590000	id-116	High
chr1B_part1	60450000	62090000	id-117	High
chr1B_part1	62380000	67540000	id-118	High
chr1B_part1	158520000	159480000	id-119	High
chr1B_part1	159740000	160240000	id-120	High
chr1B_part1	161000000	161940000	id-121	High
chr1B_part1	162100000	165260000	id-122	High
chr1B_part1	165410000	171150000	id-123	High
chr1B_part1	288760000	296830000	id-124	High
chr1B_part1	296950000	301290000	id-125	High
chr1B_part1	302450000	305040000	id-126	High
chr1B_part1	306290000	306850000	id-127	Low
chr1B_part1	307520000	308150000	id-128	Low
chr1B_part1	308350000	309160000	id-129	Low
chr1B_part1	309110000	312380000	id-130	High
chr1B_part1	312490000	313690000	id-131	High
chr1B_part1	313740000	314760000	id-132	High
chr1B_part1	314590000	315500000	id-133	Low
chr1B_part1	316090000	316750000	id-134	Low
chr1B_part1	317870000	318930000	id-135	Low
chr1B_part1	318980000	320980000	id-136	Low
chr1B_part1	321270000	321910000	id-137	Low
chr1B_part1	322350000	323340000	id-138	High
chr1B_part1	323610000	328440000	id-139	High
chr1B_part1	328630000	329980000	id-140	High
chr1B_part1	330360000	336280000	id-141	High
chr1B_part1	336350000	337250000	id-142	High
chr1B_part1	337390000	344010000	id-143	High
chr1B_part1	363600000	365320000	id-144	High
chr1B_part1	365370000	367930000	id-145	High
chr1B_part1	368410000	372410000	id-146	High
chr1B_part1	372620000	374390000	id-147	High
chr1B_part1	374450000	382390000	id-148	High
chr1B_part1	382510000	387640000	id-149	High
chr1B_part1	387700000	394190000	id-150	High
chr1B_part1	394350000	395990000	id-151	High
chr1B_part1	397950000	403190000	id-152	High
chr1B_part1	406420000	409680000	id-153	High
chr1B_part1	410670000	418270000	id-154	High
chr1B_part1	418340000	421020000	id-155	High
chr1B_part1	429220000	429820000	id-156	High
chr1B_part1	432320000	434840000	id-157	High
chr1B_part2	5950000	7640000	id-158	High
chr1B_part2	7710000	12940000	id-159	High
chr1B_part2	19030000	24000000	id-160	High
chr1B_part2	24080000	24870000	id-161	High
chr1B_part2	26910000	39220000	id-162	High
chr1B_part2	42050000	42670000	id-163	High
chr1B_part2	42730000	49240000	id-164	High
chr1B_part2	49300000	52370000	id-165	High
chr1B_part2	52500000	59920000	id-166	High
chr1B_part2	71180000	73960000	id-167	High
chr1B_part2	80030000	82060000	id-168	High
chr1B_part2	83300000	84160000	id-169	High
chr1B_part2	90820000	91770000	id-170	High
chr1B_part2	93340000	94010000	id-171	High
chr1B_part2	102300000	104310000	id-172	High
chr1B_part2	105390000	113230000	id-173	High
chr1B_part2	114230000	116340000	id-174	High
chr1B_part2	117170000	117780000	id-175	High
chr1B_part2	118740000	120380000	id-176	High
chr1B_part2	121240000	122650000	id-177	High
chr1B_part2	123710000	124680000	id-178	High
chr1B_part2	125410000	127200000	id-179	High
chr1B_part2	141260000	142490000	id-180	High
chr1B_part2	145040000	146640000	id-181	High
chr1B_part2	146780000	147590000	id-182	High
chr1B_part2	148260000	148810000	id-183	High
chr1B_part2	149410000	150420000	id-184	High
chr1B_part2	150500000	151270000	id-185	High
chr1B_part2	152360000	153550000	id-186	High
chr1B_part2	183970000	184720000	id-187	High
chr1B_part2	185000000	187210000	id-188	High
chr1B_part2	189260000	189790000	id-189	High
chr1B_part2	189890000	190550000	id-190	High
chr1B_part2	192390000	193300000	id-191	High
chr1B_part2	195150000	197610000	id-192	High
chr1B_part2	197660000	198910000	id-193	High
chr1B_part2	200600000	203490000	id-194	High
chr1B_part2	208340000	209730000	id-195	High
chr1B_part2	210060000	210970000	id-196	High
chr1B_part2	211120000	211630000	id-197	Low
chr1B_part2	211880000	212550000	id-198	Low
chr1B_part2	212860000	213660000	id-199	Low
chr1B_part2	213680000	214630000	id-200	High
chr1B_part2	215230000	218480000	id-201	High
chr1B_part2	222400000	222920000	id-202	High
chr1B_part2	223150000	224370000	id-203	High
chr1B_part2	227290000	228290000	id-204	High
chr1B_part2	228490000	229420000	id-205	High
chr1B_part2	229950000	230740000	id-206	High
chr1B_part2	230980000	231850000	id-207	High
chr1B_part2	232900000	233660000	id-208	Low
chr1B_part2	234870000	235370000	id-209	High
chr1B_part2	236080000	237560000	id-210	High
chr1B_part2	238650000	239210000	id-211	High
chr1B_part2	240610000	241780000	id-212	High
chr1B_part2	247970000	248720000	id-213	High
chr1B_part2	248790000	249920000	id-214	High
chr1D_part1	70000	910000	id-215	High
chr1D_part1	600000	1810000	id-216	Low
chr1D_part1	2380000	3880000	id-217	High
chr1D_part1	3950000	4920000	id-218	High
chr1D_part1	5070000	8410000	id-219	High
chr1D_part1	8540000	9670000	id-220	High
chr1D_part1	10910000	11550000	id-221	High
chr1D_part1	12140000	14320000	id-222	High
chr1D_part1	15030000	15790000	id-223	High
chr1D_part1	16890000	18470000	id-224	High
chr1D_part1	18540000	19200000	id-225	High
chr1D_part1	19730000	20460000	id-226	High
chr1D_part1	20550000	22680000	id-227	High
chr1D_part1	23160000	24260000	id-228	High
chr1D_part1	24420000	25140000	id-229	High
chr1D_part1	25190000	26040000	id-230	High
chr1D_part1	27850000	28400000	id-231	High
chr1D_part1	28470000	28970000	id-232	High
chr1D_part1	29720000	30450000	id-233	High
chr1D_part1	31580000	32600000	id-234	High
chr1D_part1	35220000	35720000	id-235	High
chr1D_part1	37770000	40230000	id-236	High
chr1D_part1	40790000	43720000	id-237	High
chr1D_part1	45540000	46070000	id-238	Low
chr1D_part1	46070000	47070000	id-239	High
chr1D_part1	47130000	47890000	id-240	High
chr1D_part1	47940000	48920000	id-241	High
chr1D_part1	49320000	50040000	id-242	High
chr1D_part1	54100000	54790000	id-243	High
chr1D_part1	56740000	57380000	id-244	High
chr1D_part1	60740000	61530000	id-245	High
chr1D_part1	61700000	62480000	id-246	High
chr1D_part1	64580000	65410000	id-247	High
chr1D_part1	67380000	68510000	id-248	High
chr1D_part1	71340000	72130000	id-249	High
chr1D_part1	73440000	74070000	id-250	High
chr1D_part1	75120000	76140000	id-251	High
chr1D_part1	76650000	77540000	id-252	High
chr1D_part1	77590000	78610000	id-253	High
chr1D_part1	79040000	79870000	id-254	High
chr1D_part1	80180000	80890000	id-255	High
chr1D_part1	82400000	83040000	id-256	High
chr1D_part1	86920000	87550000	id-257	High
chr1D_part1	88160000	88770000	id-258	High
chr1D_part1	90740000	92240000	id-259	High
chr1D_part1	93940000	94980000	id-260	High
chr1D_part1	99000000	99530000	id-261	High
chr1D_part1	103480000	104040000	id-262	High
chr1D_part1	110830000	111740000	id-263	High
chr1D_part1	115240000	116090000	id-264	High
chr1D_part1	116970000	117750000	id-265	High
chr1D_part1	118940000	120120000	id-266	High
chr1D_part1	121180000	121890000	id-267	High
chr1D_part1	122020000	122660000	id-268	High
chr1D_part1	124490000	125430000	id-269	High
chr1D_part1	125970000	126480000	id-270	High
chr1D_part1	129880000	130410000	id-271	High
chr1D_part1	131510000	133730000	id-272	High
chr1D_part1	133840000	134500000	id-273	High
chr1D_part1	135930000	136610000	id-274	High
chr1D_part1	136690000	137270000	id-275	High
chr1D_part1	137500000	138100000	id-276	High
chr1D_part1	139540000	140210000	id-277	High
chr1D_part1	143260000	144240000	id-278	High
chr1D_part1	144290000	144920000	id-279	High
chr1D_part1	144970000	145930000	id-280	High
chr1D_part1	146470000	148870000	id-281	High
chr1D_part1	148920000	149840000	id-282	High
chr1D_part1	150410000	151010000	id-283	High
chr1D_part1	151990000	152650000	id-284	High
chr1D_part1	154330000	155560000	id-285	High
chr1D_part1	156660000	157270000	id-286	High
chr1D_part1	157710000	158410000	id-287	High
chr1D_part1	159100000	159650000	id-288	High
chr1D_part1	160420000	160920000	id-289	High
chr1D_part1	160990000	161510000	id-290	High
chr1D_part1	161570000	162130000	id-291	High
chr1D_part1	162180000	163660000	id-292	High
chr1D_part1	164110000	166020000	id-293	High
chr1D_part1	166640000	167150000	id-294	High
chr1D_part1	168480000	169210000	id-295	High
chr1D_part1	169810000	171970000	id-296	High
chr1D_part1	176160000	177030000	id-297	High
chr1D_part1	177090000	178370000	id-298	High
chr1D_part1	178600000	179290000	id-299	High
chr1D_part1	179340000	181600000	id-300	High
chr1D_part1	181670000	182470000	id-301	High
chr1D_part1	183860000	185020000	id-302	High
chr1D_part1	185070000	187190000	id-303	High
chr1D_part1	189880000	190710000	id-304	High
chr1D_part1	190950000	191760000	id-305	High
chr1D_part1	191880000	192830000	id-306	High
chr1D_part1	193450000	194250000	id-307	High
chr1D_part1	194530000	195060000	id-308	High
chr1D_part1	195120000	195630000	id-309	High
chr1D_part1	195710000	196670000	id-310	High
chr1D_part1	197940000	199080000	id-311	High
chr1D_part1	199950000	200830000	id-312	High
chr1D_part1	201370000	201890000	id-313	High
chr1D_part1	203230000	204120000	id-314	High
chr1D_part1	205110000	206150000	id-315	High
chr1D_part1	206220000	206860000	id-316	High
chr1D_part1	206910000	207580000	id-317	High
chr1D_part1	208120000	208790000	id-318	High
chr1D_part1	209680000	211700000	id-319	High
chr1D_part1	211750000	212280000	id-320	High
chr1D_part1	212450000	213160000	id-321	High
chr1D_part1	213370000	214260000	id-322	High
chr1D_part1	214320000	214910000	id-323	High
chr1D_part1	215140000	216260000	id-324	High
chr1D_part1	217410000	218220000	id-325	High
chr1D_part1	220260000	221330000	id-326	High
chr1D_part1	222300000	222800000	id-327	High
chr1D_part1	224750000	225720000	id-328	High
chr1D_part1	227920000	228950000	id-329	High
chr1D_part1	229610000	230230000	id-330	High
chr1D_part1	230300000	230820000	id-331	High
chr1D_part1	231270000	233580000	id-332	High
chr1D_part1	234770000	235430000	id-333	High
chr1D_part1	237680000	238790000	id-334	High
chr1D_part1	239110000	240210000	id-335	High
chr1D_part1	241010000	241540000	id-336	High
chr1D_part1	241600000	242270000	id-337	High
chr1D_part1	242320000	243440000	id-338	High
chr1D_part1	243490000	244570000	id-339	High
chr1D_part1	247930000	248430000	id-340	High
chr1D_part1	248970000	249490000	id-341	High
chr1D_part1	249710000	250360000	id-342	High
chr1D_part1	250700000	251250000	id-343	High
chr1D_part1	251350000	251980000	id-344	High
chr1D_part1	253610000	254500000	id-345	High
chr1D_part1	255060000	255730000	id-346	High
chr1D_part1	257530000	258670000	id-347	High
chr1D_part1	259310000	260350000	id-348	High
chr1D_part1	260610000	261290000	id-349	High
chr1D_part1	263260000	263790000	id-350	High
chr1D_part1	264160000	265590000	id-351	High
chr1D_part1	266070000	267550000	id-352	High
chr1D_part1	267720000	268290000	id-353	High
chr1D_part1	269050000	269560000	id-354	High
chr1D_part1	271860000	272400000	id-355	High
chr1D_part1	274040000	274620000	id-356	High
chr1D_part1	275680000	276300000	id-357	High
chr1D_part1	276720000	277370000	id-358	High
chr1D_part1	285550000	286080000	id-359	High
chr1D_part1	289490000	289990000	id-360	High
chr1D_part1	290160000	290760000	id-361	High
chr1D_part1	293210000	293720000	id-362	High
chr1D_part1	294400000	295130000	id-363	High
chr1D_part1	298450000	299000000	id-364	High
chr1D_part1	304560000	305250000	id-365	High
chr1D_part1	305310000	306370000	id-366	High
chr1D_part1	307150000	307770000	id-367	High
chr1D_part1	308010000	308800000	id-368	High
chr1D_part1	309140000	309770000	id-369	High
chr1D_part1	310160000	311000000	id-370	High
chr1D_part1	311050000	311610000	id-371	High
chr1D_part1	315080000	315620000	id-372	High
chr1D_part1	316150000	317420000	id-373	High
chr1D_part1	317470000	318210000	id-374	High
chr1D_part1	318940000	319950000	id-375	High
chr1D_part1	321790000	322400000	id-376	High
chr1D_part1	322760000	323420000	id-377	High
chr1D_part1	324000000	326060000	id-378	High
chr1D_part1	327810000	328850000	id-379	High
chr1D_part1	329010000	329540000	id-380	High
chr1D_part1	330320000	330950000	id-381	High
chr1D_part1	331500000	332620000	id-382	High
chr1D_part1	334800000	335910000	id-383	High
chr1D_part1	336580000	337230000	id-384	High
chr1D_part1	337280000	337900000	id-385	High
chr1D_part1	338520000	339730000	id-386	High
chr1D_part1	340100000	340660000	id-387	High
chr1D_part1	341940000	342760000	id-388	High
chr1D_part1	344770000	345650000	id-389	High
chr1D_part1	346890000	347860000	id-390	High
chr1D_part1	347930000	348560000	id-391	High
chr1D_part1	351190000	351880000	id-392	High
chr1D_part1	353100000	355610000	id-393	High
chr1D_part1	355710000	356770000	id-394	High
chr1D_part1	357380000	359350000	id-395	High
chr1D_part1	360350000	360930000	id-396	High
chr1D_part1	361010000	362310000	id-397	High
chr1D_part1	364120000	365090000	id-398	High
chr1D_part1	366160000	366960000	id-399	High
chr1D_part1	367980000	368600000	id-400	High
chr1D_part1	368650000	369800000	id-401	High
chr1D_part1	370490000	371300000	id-402	High
chr1D_part1	373320000	374020000	id-403	High
chr1D_part1	374130000	376010000	id-404	High
chr1D_part1	376110000	376740000	id-405	High
chr1D_part1	377190000	377820000	id-406	High
chr1D_part1	377980000	378600000	id-407	High
chr1D_part1	378860000	379360000	id-408	High
chr1D_part1	379960000	381130000	id-409	High
chr1D_part1	381180000	381840000	id-410	High
chr1D_part1	382390000	382930000	id-411	High
chr1D_part1	383340000	384040000	id-412	High
chr1D_part1	386220000	386900000	id-413	High
chr1D_part1	387290000	387960000	id-414	High
chr1D_part1	388120000	388660000	id-415	High
chr1D_part1	388980000	389780000	id-416	High
chr1D_part1	389840000	390470000	id-417	High
chr1D_part1	390670000	391860000	id-418	High
chr1D_part1	392080000	393440000	id-419	High
chr1D_part1	393680000	394280000	id-420	High
chr1D_part1	396100000	396750000	id-421	High
chr1D_part1	398360000	399420000	id-422	High
chr1D_part1	399880000	400410000	id-423	High
chr1D_part1	400960000	401480000	id-424	High
chr1D_part1	401560000	402060000	id-425	High
chr1D_part1	404140000	404670000	id-426	High
chr1D_part1	408310000	409180000	id-427	High
chr1D_part1	409240000	410470000	id-428	High
chr1D_part1	410930000	411950000	id-429	High
chr1D_part1	412410000	413100000	id-430	High
chr1D_part1	413170000	414070000	id-431	High
chr1D_part1	415390000	415970000	id-432	High
chr1D_part1	416020000	417300000	id-433	High
chr1D_part1	418200000	418910000	id-434	High
chr1D_part1	422990000	423980000	id-435	High
chr1D_part1	424030000	425800000	id-436	High
chr1D_part1	428600000	429420000	id-437	High
chr1D_part1	430610000	431680000	id-438	High
chr1D_part1	433650000	434290000	id-439	High
chr1D_part1	438140000	438670000	id-440	High
chr1D_part1	438730000	439360000	id-441	High
chr1D_part1	440030000	440810000	id-442	High
chr1D_part1	440960000	441480000	id-443	High
chr1D_part1	442380000	443440000	id-444	High
chr1D_part1	443700000	444930000	id-445	High
chr1D_part1	446640000	447150000	id-446	High
chr1D_part1	450460000	451140000	id-447	High
chr1D_part2	0	11420000	id-448	High
chr1D_part2	11470000	43270000	id-449	High
chr2A_part1	1100000	1960000	id-450	High
chr2A_part1	2600000	3170000	id-451	High
chr2A_part1	3250000	4510000	id-452	High
chr2A_part1	6360000	7320000	id-453	Low
chr2A_part1	17420000	18090000	id-454	High
chr2A_part1	19000000	19700000	id-455	High
chr2A_part1	26340000	27150000	id-456	High
chr2A_part1	27450000	27950000	id-457	High
chr2A_part1	30140000	32590000	id-458	High
chr2A_part1	32750000	33410000	id-459	High
chr2A_part1	35480000	36060000	id-460	High
chr2A_part1	40440000	41470000	id-461	High
chr2A_part1	41900000	43310000	id-462	High
chr2A_part1	43370000	45150000	id-463	High
chr2A_part1	45150000	46070000	id-464	Low
chr2A_part1	46380000	46910000	id-465	Low
chr2A_part1	47400000	47930000	id-466	High
chr2A_part1	48380000	49370000	id-467	High
chr2A_part1	53320000	53910000	id-468	High
chr2A_part1	57140000	58070000	id-469	High
chr2A_part1	61040000	61590000	id-470	High
chr2A_part1	62460000	63620000	id-471	High
chr2A_part1	63910000	65340000	id-472	High
chr2A_part1	65390000	70790000	id-473	High
chr2A_part1	71600000	73140000	id-474	Low
chr2A_part1	73150000	74260000	id-475	High
chr2A_part1	74310000	77340000	id-476	High
chr2A_part1	78530000	79470000	id-477	High
chr2A_part1	82020000	83220000	id-478	High
chr2A_part1	83580000	85620000	id-479	High
chr2A_part1	85810000	87890000	id-480	High
chr2A_part1	90750000	106390000	id-481	High
chr2A_part1	107660000	108300000	id-482	High
chr2A_part1	109510000	110180000	id-483	High
chr2A_part1	110240000	110960000	id-484	High
chr2A_part1	114730000	115790000	id-485	High
chr2A_part1	115980000	117290000	id-486	High
chr2A_part1	117360000	118080000	id-487	High
chr2A_part1	118210000	134990000	id-488	High
chr2A_part1	135070000	139510000	id-489	High
chr2A_part1	139530000	140360000	id-490	Low
chr2A_part1	140360000	144970000	id-491	High
chr2A_part1	146920000	156420000	id-492	High
chr2A_part1	206820000	207430000	id-493	High
chr2A_part1	234340000	235040000	id-494	High
chr2A_part1	236590000	237110000	id-495	High
chr2A_part1	271060000	271820000	id-496	High
chr2A_part1	274950000	275450000	id-497	High
chr2A_part1	282040000	282650000	id-498	High
chr2A_part1	292200000	292870000	id-499	High
chr2A_part1	306700000	307310000	id-500	High
chr2A_part1	349500000	350080000	id-501	High
chr2A_part1	366140000	366670000	id-502	High
chr2A_part1	391830000	392730000	id-503	High
chr2A_part1	394200000	394720000	id-504	High
chr2A_part1	396920000	397420000	id-505	High
chr2A_part1	399810000	400410000	id-506	High
chr2A_part1	404250000	404820000	id-507	High
chr2A_part1	405510000	406090000	id-508	High
chr2A_part1	408080000	409220000	id-509	High
chr2A_part1	409280000	409890000	id-510	High
chr2A_part1	411310000	412060000	id-511	High
chr2A_part1	412540000	413210000	id-512	High
chr2A_part1	413390000	413890000	id-513	High
chr2A_part1	414330000	414850000	id-514	High
chr2A_part1	415360000	416640000	id-515	High
chr2A_part1	419090000	420700000	id-516	High
chr2A_part1	421570000	422220000	id-517	High
chr2A_part1	425150000	425720000	id-518	High
chr2A_part1	426000000	427880000	id-519	High
chr2A_part1	428340000	429030000	id-520	High
chr2A_part1	432030000	432600000	id-521	High
chr2A_part1	432940000	433490000	id-522	High
chr2A_part1	435550000	436710000	id-523	High
chr2A_part1	440330000	440920000	id-524	High
chr2A_part1	440990000	441650000	id-525	High
chr2A_part1	441700000	442460000	id-526	High
chr2A_part1	442810000	443430000	id-527	High
chr2A_part1	443780000	444280000	id-528	High
chr2A_part1	444350000	445380000	id-529	High
chr2A_part1	447690000	448490000	id-530	High
chr2A_part1	448660000	449170000	id-531	High
chr2A_part1	449330000	450580000	id-532	High
chr2A_part1	451660000	452190000	id-533	High
chr2A_part1	457100000	457600000	id-534	High
chr2A_part1	461560000	462190000	id-535	High
chr2A_part2	3840000	4530000	id-536	High
chr2A_part2	11260000	21690000	id-537	High
chr2A_part2	21750000	26540000	id-538	High
chr2A_part2	28460000	29070000	id-539	High
chr2A_part2	31640000	32530000	id-540	High
chr2A_part2	33630000	34130000	id-541	High
chr2A_part2	35250000	37020000	id-542	High
chr2A_part2	37070000	41740000	id-543	High
chr2A_part2	41790000	52400000	id-544	High
chr2A_part2	52770000	62800000	id-545	High
chr2A_part2	62910000	68250000	id-546	High
chr2A_part2	68450000	69980000	id-547	High
chr2A_part2	70070000	71370000	id-548	High
chr2A_part2	71560000	80810000	id-549	High
chr2A_part2	92030000	102150000	id-550	High
chr2A_part2	142720000	143300000	id-551	High
chr2A_part2	155190000	157400000	id-552	High
chr2A_part2	175290000	179830000	id-553	High
chr2A_part2	185290000	186050000	id-554	Low
chr2A_part2	188400000	188910000	id-555	High
chr2A_part2	190090000	190880000	id-556	High
chr2A_part2	192530000	193410000	id-557	High
chr2A_part2	214660000	215250000	id-558	High
chr2A_part2	230910000	232320000	id-559	High
chr2A_part2	232370000	233180000	id-560	High
chr2A_part2	234270000	235740000	id-561	High
chr2A_part2	237380000	238010000	id-562	High
chr2A_part2	240560000	242930000	id-563	High
chr2A_part2	243050000	243630000	id-564	High
chr2A_part2	245240000	247500000	id-565	High
chr2A_part2	248580000	250360000	id-566	High
chr2A_part2	250410000	251030000	id-567	High
chr2A_part2	252860000	253690000	id-568	High
chr2A_part2	253740000	259350000	id-569	High
chr2A_part2	266410000	267320000	id-570	High
chr2A_part2	268810000	269370000	id-571	High
chr2A_part2	270170000	272760000	id-572	High
chr2A_part2	276340000	277530000	id-573	High
chr2A_part2	277660000	278420000	id-574	High
chr2A_part2	283020000	284250000	id-575	High
chr2A_part2	284470000	285330000	id-576	High
chr2A_part2	286030000	288900000	id-577	High
chr2A_part2	288990000	291350000	id-578	High
chr2A_part2	291960000	293650000	id-579	High
chr2A_part2	295230000	296050000	id-580	High
chr2A_part2	296710000	297500000	id-581	High
chr2A_part2	299230000	300690000	id-582	High
chr2A_part2	302790000	303630000	id-583	High
chr2A_part2	306770000	307290000	id-584	High
chr2A_part2	309950000	310580000	id-585	High
chr2A_part2	310800000	311360000	id-586	High
chr2A_part2	312150000	313440000	id-587	High
chr2A_part2	315640000	316260000	id-588	High
chr2B_part1	2110000	2790000	id-589	High
chr2B_part1	4510000	5130000	id-590	High
chr2B_part1	5430000	6070000	id-591	High
chr2B_part1	6440000	6950000	id-592	Low
chr2B_part1	7010000	7630000	id-593	Low
chr2B_part1	10660000	11440000	id-594	High
chr2B_part1	12190000	12880000	id-595	Low
chr2B_part1	14610000	15560000	id-596	High
chr2B_part1	16050000	16790000	id-597	Low
chr2B_part1	17780000	18420000	id-598	High
chr2B_part1	24190000	25300000	id-599	High
chr2B_part1	26670000	27720000	id-600	High
chr2B_part1	27880000	28780000	id-601	High
chr2B_part1	29370000	30650000	id-602	High
chr2B_part1	46610000	47130000	id-603	Low
chr2B_part1	47140000	47680000	id-604	High
chr2B_part1	47800000	49530000	id-605	High
chr2B_part1	50860000	51750000	id-606	High
chr2B_part1	52510000	53160000	id-607	High
chr2B_part1	57110000	58660000	id-608	High
chr2B_part1	67420000	67990000	id-609	High
chr2B_part1	68220000	69270000	id-610	High
chr2B_part1	74200000	75680000	id-611	High
chr2B_part1	75990000	79310000	id-612	High
chr2B_part1	89550000	90070000	id-613	High
chr2B_part1	93700000	94220000	id-614	High
chr2B_part1	104830000	106630000	id-615	High
chr2B_part1	106710000	108700000	id-616	High
chr2B_part1	109220000	109760000	id-617	Low
chr2B_part1	109760000	111350000	id-618	High
chr2B_part1	115220000	116040000	id-619	High
chr2B_part1	116380000	119700000	id-620	High
chr2B_part1	132340000	133590000	id-621	High
chr2B_part1	134700000	136560000	id-622	High
chr2B_part1	137240000	137760000	id-623	Low
chr2B_part1	137770000	138560000	id-624	High
chr2B_part1	138610000	139920000	id-625	High
chr2B_part1	144650000	146210000	id-626	High
chr2B_part1	146270000	146780000	id-627	High
chr2B_part1	147300000	147830000	id-628	High
chr2B_part1	147880000	154580000	id-629	High
chr2B_part1	157680000	158790000	id-630	High
chr2B_part1	159600000	160220000	id-631	High
chr2B_part1	161980000	162970000	id-632	High
chr2B_part1	163370000	165290000	id-633	High
chr2B_part1	165380000	166400000	id-634	High
chr2B_part1	167460000	168140000	id-635	High
chr2B_part1	174780000	176420000	id-636	High
chr2B_part1	176430000	177190000	id-637	Low
chr2B_part1	177530000	181220000	id-638	High
chr2B_part1	181320000	186010000	id-639	High
chr2B_part1	186060000	189610000	id-640	High
chr2B_part1	190030000	193780000	id-641	High
chr2B_part1	193900000	195010000	id-642	High
chr2B_part1	198750000	202960000	id-643	High
chr2B_part1	202970000	205600000	id-644	Low
chr2B_part1	206090000	211160000	id-645	High
chr2B_part1	211590000	212320000	id-646	High
chr2B_part1	232110000	234500000	id-647	High
chr2B_part1	235160000	236570000	id-648	High
chr2B_part1	245780000	247700000	id-649	High
chr2B_part1	247780000	250530000	id-650	High
chr2B_part1	381230000	414840000	id-651	High
chr2B_part1	414890000	446130000	id-652	High
chr2B_part1	446130000	447160000	id-653	Low
chr2B_part1	447160000	449170000	id-654	High
chr2B_part1	449220000	453218924	id-655	High
chr2B_part2	0	1480000	id-656	High
chr2B_part2	1650000	5780000	id-657	High
chr2B_part2	5870000	6830000	id-658	High
chr2B_part2	6970000	11250000	id-659	High
chr2B_part2	57670000	58790000	id-660	High
chr2B_part2	69600000	73360000	id-661	High
chr2B_part2	73750000	77910000	id-662	High
chr2B_part2	78240000	79160000	id-663	High
chr2B_part2	79210000	86670000	id-664	High
chr2B_part2	87220000	88830000	id-665	High
chr2B_part2	88990000	90900000	id-666	High
chr2B_part2	91220000	93020000	id-667	High
chr2B_part2	93370000	93880000	id-668	High
chr2B_part2	100350000	102730000	id-669	High
chr2B_part2	106620000	109840000	id-670	High
chr2B_part2	109890000	111700000	id-671	High
chr2B_part2	119090000	120750000	id-672	High
chr2B_part2	120710000	121420000	id-673	Low
chr2B_part2	121850000	122880000	id-674	High
chr2B_part2	124920000	131630000	id-675	High
chr2B_part2	131720000	144340000	id-676	High
chr2B_part2	144420000	145800000	id-677	High
chr2B_part2	147490000	148720000	id-678	High
chr2B_part2	150740000	151700000	id-679	Low
chr2B_part2	155920000	158850000	id-680	High
chr2B_part2	158980000	162230000	id-681	High
chr2B_part2	162330000	164200000	id-682	High
chr2B_part2	164300000	169700000	id-683	High
chr2B_part2	178800000	179500000	id-684	High
chr2B_part2	179660000	180330000	id-685	Low
chr2B_part2	180390000	180950000	id-686	Low
chr2B_part2	181360000	183260000	id-687	High
chr2B_part2	185750000	194400000	id-688	High
chr2B_part2	195140000	195720000	id-689	High
chr2B_part2	195980000	198540000	id-690	High
chr2B_part2	199110000	201240000	id-691	High
chr2B_part2	201290000	203060000	id-692	High
chr2B_part2	203110000	204670000	id-693	High
chr2B_part2	204960000	205790000	id-694	High
chr2B_part2	219960000	225400000	id-695	High
chr2B_part2	228910000	229520000	id-696	High
chr2B_part2	230570000	232020000	id-697	Low
chr2B_part2	232070000	233220000	id-698	Low
chr2B_part2	234110000	235030000	id-699	High
chr2B_part2	235330000	236070000	id-700	Low
chr2B_part2	236490000	237570000	id-701	High
chr2B_part2	237970000	238470000	id-702	High
chr2B_part2	238850000	240170000	id-703	High
chr2B_part2	240820000	242400000	id-704	High
chr2B_part2	242450000	243940000	id-705	High
chr2B_part2	244000000	245760000	id-706	High
chr2B_part2	246240000	254250000	id-707	High
chr2B_part2	254840000	256300000	id-708	High
chr2B_part2	256770000	259800000	id-709	High
chr2B_part2	259760000	260450000	id-710	Low
chr2B_part2	260450000	261280000	id-711	High
chr2B_part2	264110000	264790000	id-712	High
chr2B_part2	265170000	266280000	id-713	High
chr2B_part2	271830000	272840000	id-714	High
chr2B_part2	273990000	274520000	id-715	High
chr2B_part2	274960000	276320000	id-716	High
chr2B_part2	276400000	278130000	id-717	High
chr2B_part2	278670000	280020000	id-718	High
chr2B_part2	288000000	288530000	id-719	High
chr2B_part2	288620000	289270000	id-720	High
chr2B_part2	289420000	290710000	id-721	High
chr2B_part2	291610000	292500000	id-722	High
chr2B_part2	292790000	293350000	id-723	High
chr2B_part2	293400000	294390000	id-724	High
chr2B_part2	294540000	296690000	id-725	High
chr2B_part2	296760000	298140000	id-726	High
chr2B_part2	300720000	301820000	id-727	High
chr2B_part2	302360000	303000000	id-728	High
chr2B_part2	303740000	304240000	id-729	High
chr2B_part2	305460000	306200000	id-730	Low
chr2B_part2	307050000	307630000	id-731	Low
chr2B_part2	307690000	308560000	id-732	Low
chr2B_part2	314420000	315390000	id-733	High
chr2B_part2	320090000	320910000	id-734	High
chr2B_part2	321030000	321960000	id-735	High
chr2B_part2	328260000	331570000	id-736	High
chr2B_part2	332820000	333410000	id-737	High
chr2B_part2	337680000	339560000	id-738	Low
chr2B_part2	339750000	340370000	id-739	High
chr2B_part2	340930000	341460000	id-740	High
chr2B_part2	341980000	342670000	id-741	High
chr2D_part1	30000	1420000	id-742	High
chr2D_part1	1470000	4310000	id-743	High
chr2D_part1	4550000	7890000	id-744	High
chr2D_part1	7950000	9390000	id-745	High
chr2D_part1	9790000	10480000	id-746	High
chr2D_part1	10530000	11880000	id-747	High
chr2D_part1	11940000	12670000	id-748	High
chr2D_part1	12720000	14670000	id-749	High
chr2D_part1	15580000	17670000	id-750	High
chr2D_part1	17730000	19710000	id-751	High
chr2D_part1	19710000	20240000	id-752	Low
chr2D_part1	21500000	23570000	id-753	High
chr2D_part1	23940000	24500000	id-754	High
chr2D_part1	24850000	27160000	id-755	High
chr2D_part1	27220000	30100000	id-756	High
chr2D_part1	30660000	33150000	id-757	High
chr2D_part1	33200000	33810000	id-758	High
chr2D_part1	34210000	35860000	id-759	High
chr2D_part1	37160000	37990000	id-760	High
chr2D_part1	38310000	39480000	id-761	High
chr2D_part1	39870000	41430000	id-762	High
chr2D_part1	41480000	42720000	id-763	High
chr2D_part1	43210000	44260000	id-764	High
chr2D_part1	47120000	47720000	id-765	High
chr2D_part1	47770000	48610000	id-766	High
chr2D_part1	48680000	49790000	id-767	High
chr2D_part1	51240000	52520000	id-768	High
chr2D_part1	52580000	54600000	id-769	High
chr2D_part1	54650000	55830000	id-770	High
chr2D_part1	56790000	59540000	id-771	High
chr2D_part1	59790000	61050000	id-772	High
chr2D_part1	61740000	62420000	id-773	High
chr2D_part1	62540000	71400000	id-774	High
chr2D_part1	71450000	72220000	id-775	High
chr2D_part1	72290000	73070000	id-776	High
chr2D_part1	73120000	73860000	id-777	High
chr2D_part1	75280000	75820000	id-778	High
chr2D_part1	75870000	76440000	id-779	High
chr2D_part1	76710000	77400000	id-780	High
chr2D_part1	78250000	78810000	id-781	High
chr2D_part1	79050000	79850000	id-782	High
chr2D_part1	80570000	81190000	id-783	High
chr2D_part1	81940000	82920000	id-784	High
chr2D_part1	83150000	84020000	id-785	High
chr2D_part1	85620000	86270000	id-786	High
chr2D_part1	86390000	87670000	id-787	High
chr2D_part1	87720000	88520000	id-788	High
chr2D_part1	89370000	90150000	id-789	High
chr2D_part1	90420000	91630000	id-790	High
chr2D_part1	91680000	93500000	id-791	High
chr2D_part1	93720000	94500000	id-792	High
chr2D_part1	94550000	95200000	id-793	High
chr2D_part1	95500000	98930000	id-794	High
chr2D_part1	99320000	99840000	id-795	High
chr2D_part1	100380000	101170000	id-796	High
chr2D_part1	101230000	102610000	id-797	High
chr2D_part1	102940000	104280000	id-798	High
chr2D_part1	104360000	106170000	id-799	High
chr2D_part1	106840000	107570000	id-800	High
chr2D_part1	107620000	109550000	id-801	High
chr2D_part1	110150000	110670000	id-802	High
chr2D_part1	110750000	111280000	id-803	High
chr2D_part1	111330000	112570000	id-804	High
chr2D_part1	112920000	113780000	id-805	High
chr2D_part1	114220000	115140000	id-806	High
chr2D_part1	116900000	117400000	id-807	High
chr2D_part1	117460000	118840000	id-808	High
chr2D_part1	119630000	120910000	id-809	High
chr2D_part1	121460000	121980000	id-810	High
chr2D_part1	122030000	122870000	id-811	High
chr2D_part1	123450000	124840000	id-812	High
chr2D_part1	124890000	125620000	id-813	High
chr2D_part1	125680000	126860000	id-814	High
chr2D_part1	126920000	129200000	id-815	High
chr2D_part1	129250000	130260000	id-816	High
chr2D_part1	130500000	131220000	id-817	High
chr2D_part1	131270000	131880000	id-818	High
chr2D_part1	131930000	133400000	id-819	High
chr2D_part1	133560000	134880000	id-820	High
chr2D_part1	135260000	135960000	id-821	High
chr2D_part1	136160000	145750000	id-822	High
chr2D_part1	146550000	149360000	id-823	High
chr2D_part1	149750000	153340000	id-824	High
chr2D_part1	153870000	155000000	id-825	High
chr2D_part1	155530000	156750000	id-826	High
chr2D_part1	157130000	158410000	id-827	High
chr2D_part1	158500000	159690000	id-828	High
chr2D_part1	159740000	160350000	id-829	High
chr2D_part1	160400000	162260000	id-830	High
chr2D_part1	162310000	164410000	id-831	High
chr2D_part1	164490000	165260000	id-832	High
chr2D_part1	165620000	167070000	id-833	High
chr2D_part1	167120000	167960000	id-834	High
chr2D_part1	168010000	168820000	id-835	High
chr2D_part1	169050000	170360000	id-836	High
chr2D_part1	170920000	172830000	id-837	High
chr2D_part1	172900000	174180000	id-838	High
chr2D_part1	174670000	176470000	id-839	High
chr2D_part1	176520000	178280000	id-840	High
chr2D_part1	178420000	179280000	id-841	High
chr2D_part1	179410000	180000000	id-842	High
chr2D_part1	180060000	181350000	id-843	High
chr2D_part1	181520000	183910000	id-844	High
chr2D_part1	184070000	184770000	id-845	Low
chr2D_part1	185310000	187340000	id-846	High
chr2D_part1	187390000	187990000	id-847	High
chr2D_part1	189140000	189690000	id-848	High
chr2D_part1	189740000	191270000	id-849	High
chr2D_part1	191450000	192180000	id-850	High
chr2D_part1	192230000	193000000	id-851	High
chr2D_part1	193060000	193860000	id-852	High
chr2D_part1	194320000	195240000	id-853	High
chr2D_part1	195810000	196740000	id-854	High
chr2D_part1	197210000	197740000	id-855	High
chr2D_part1	198220000	199270000	id-856	High
chr2D_part1	199330000	200410000	id-857	High
chr2D_part1	202060000	202570000	id-858	High
chr2D_part1	202620000	203990000	id-859	High
chr2D_part1	204550000	206140000	id-860	High
chr2D_part1	206190000	206700000	id-861	High
chr2D_part1	206780000	208880000	id-862	High
chr2D_part1	208930000	212950000	id-863	High
chr2D_part1	213000000	215520000	id-864	High
chr2D_part1	215570000	216180000	id-865	High
chr2D_part1	216230000	217520000	id-866	High
chr2D_part1	217580000	221450000	id-867	High
chr2D_part1	221510000	222430000	id-868	High
chr2D_part1	222590000	234710000	id-869	High
chr2D_part1	234760000	235830000	id-870	High
chr2D_part1	235880000	240140000	id-871	High
chr2D_part1	240190000	241660000	id-872	High
chr2D_part1	241710000	242580000	id-873	High
chr2D_part1	242640000	243560000	id-874	High
chr2D_part1	243640000	244650000	id-875	High
chr2D_part1	244710000	247060000	id-876	High
chr2D_part1	247110000	250150000	id-877	High
chr2D_part1	250880000	254880000	id-878	High
chr2D_part1	254930000	256050000	id-879	High
chr2D_part1	256100000	258250000	id-880	High
chr2D_part1	258620000	261960000	id-881	High
chr2D_part1	262100000	264040000	id-882	High
chr2D_part1	264180000	264740000	id-883	High
chr2D_part1	264790000	265570000	id-884	High
chr2D_part1	265670000	266700000	id-885	High
chr2D_part1	266750000	267340000	id-886	High
chr2D_part1	267660000	268810000	id-887	High
chr2D_part1	272490000	273130000	id-888	High
chr2D_part1	273190000	277900000	id-889	High
chr2D_part1	278540000	279880000	id-890	High
chr2D_part1	279930000	283190000	id-891	High
chr2D_part1	283250000	285360000	id-892	High
chr2D_part1	285420000	286040000	id-893	High
chr2D_part1	286110000	287060000	id-894	High
chr2D_part1	287110000	290870000	id-895	High
chr2D_part1	290940000	291510000	id-896	High
chr2D_part1	291560000	292980000	id-897	High
chr2D_part1	293030000	294910000	id-898	High
chr2D_part1	294960000	295610000	id-899	High
chr2D_part1	295870000	297850000	id-900	High
chr2D_part1	297900000	299380000	id-901	High
chr2D_part1	299860000	300800000	id-902	High
chr2D_part1	300850000	304570000	id-903	High
chr2D_part1	304630000	308910000	id-904	High
chr2D_part1	308960000	310930000	id-905	High
chr2D_part1	310980000	311950000	id-906	High
chr2D_part1	312020000	313380000	id-907	High
chr2D_part1	313430000	314110000	id-908	High
chr2D_part1	314160000	314740000	id-909	High
chr2D_part1	315010000	317520000	id-910	High
chr2D_part1	317570000	318360000	id-911	High
chr2D_part1	318710000	320110000	id-912	High
chr2D_part1	320160000	321110000	id-913	High
chr2D_part1	321170000	321750000	id-914	High
chr2D_part1	322080000	322620000	id-915	High
chr2D_part1	323290000	324180000	id-916	High
chr2D_part1	324760000	327680000	id-917	High
chr2D_part1	327970000	329340000	id-918	High
chr2D_part1	329390000	330030000	id-919	High
chr2D_part1	330520000	331550000	id-920	High
chr2D_part1	331730000	334270000	id-921	High
chr2D_part1	334320000	335030000	id-922	High
chr2D_part1	335080000	337070000	id-923	High
chr2D_part1	337910000	342080000	id-924	High
chr2D_part1	342630000	345000000	id-925	High
chr2D_part1	345730000	346240000	id-926	High
chr2D_part1	346740000	348640000	id-927	High
chr2D_part1	348870000	349670000	id-928	High
chr2D_part1	349720000	350240000	id-929	High
chr2D_part1	350710000	352560000	id-930	High
chr2D_part1	352960000	354190000	id-931	High
chr2D_part1	354560000	355300000	id-932	High
chr2D_part1	355370000	358480000	id-933	High
chr2D_part1	358530000	359160000	id-934	High
chr2D_part1	359870000	361290000	id-935	High
chr2D_part1	361350000	363390000	id-936	High
chr2D_part1	363440000	364980000	id-937	High
chr2D_part1	365030000	366360000	id-938	High
chr2D_part1	366410000	367650000	id-939	High
chr2D_part1	367700000	369570000	id-940	High
chr2D_part1	369630000	370350000	id-941	High
chr2D_part1	370400000	371920000	id-942	High
chr2D_part1	372390000	373000000	id-943	High
chr2D_part1	374010000	375300000	id-944	High
chr2D_part1	375680000	376300000	id-945	High
chr2D_part1	376560000	377360000	id-946	High
chr2D_part1	378500000	379610000	id-947	High
chr2D_part1	379660000	380160000	id-948	High
chr2D_part1	380400000	381110000	id-949	High
chr2D_part1	381490000	384050000	id-950	High
chr2D_part1	384100000	384990000	id-951	High
chr2D_part1	386230000	388110000	id-952	High
chr2D_part1	388760000	389300000	id-953	High
chr2D_part1	389830000	390810000	id-954	High
chr2D_part1	390870000	393670000	id-955	High
chr2D_part1	394620000	395710000	id-956	High
chr2D_part1	395770000	396650000	id-957	High
chr2D_part1	397240000	397770000	id-958	High
chr2D_part1	397820000	399170000	id-959	High
chr2D_part1	399220000	401440000	id-960	High
chr2D_part1	402150000	403210000	id-961	High
chr2D_part1	403270000	404300000	id-962	High
chr2D_part1	404380000	405110000	id-963	High
chr2D_part1	405770000	407470000	id-964	High
chr2D_part1	407540000	409680000	id-965	High
chr2D_part1	410590000	414020000	id-966	High
chr2D_part1	414070000	415180000	id-967	High
chr2D_part1	415240000	416400000	id-968	High
chr2D_part1	417340000	418120000	id-969	High
chr2D_part1	419910000	420810000	id-970	High
chr2D_part1	420970000	422400000	id-971	High
chr2D_part1	422450000	423210000	id-972	High
chr2D_part1	423260000	424840000	id-973	High
chr2D_part1	425730000	427570000	id-974	High
chr2D_part1	427620000	429120000	id-975	High
chr2D_part1	429990000	430530000	id-976	High
chr2D_part1	430600000	431310000	id-977	High
chr2D_part1	431480000	432630000	id-978	High
chr2D_part1	433510000	434770000	id-979	High
chr2D_part1	434890000	436490000	id-980	High
chr2D_part1	436550000	437300000	id-981	High
chr2D_part1	437790000	438570000	id-982	High
chr2D_part1	438660000	439680000	id-983	High
chr2D_part1	439730000	440780000	id-984	High
chr2D_part1	441030000	441770000	id-985	High
chr2D_part1	441820000	442460000	id-986	High
chr2D_part1	442560000	444470000	id-987	High
chr2D_part1	444530000	445580000	id-988	High
chr2D_part1	445630000	446970000	id-989	High
chr2D_part1	447030000	447690000	id-990	High
chr2D_part1	447930000	448970000	id-991	High
chr2D_part1	449140000	450040000	id-992	High
chr2D_part1	451080000	453140000	id-993	High
chr2D_part1	453410000	454740000	id-994	High
chr2D_part1	454800000	455460000	id-995	High
chr2D_part1	456490000	457210000	id-996	High
chr2D_part1	457270000	458020000	id-997	High
chr2D_part1	459190000	459860000	id-998	High
chr2D_part1	460240000	461390000	id-999	High
chr2D_part2	550000	4320000	id-1000	High
chr2D_part2	4380000	5190000	id-1001	High
chr2D_part2	5240000	6910000	id-1002	High
chr2D_part2	7220000	7780000	id-1003	High
chr2D_part2	8480000	9080000	id-1004	High
chr2D_part2	9130000	10020000	id-1005	High
chr2D_part2	10080000	10770000	id-1006	High
chr2D_part2	11150000	11940000	id-1007	High
chr2D_part2	12000000	12580000	id-1008	High
chr2D_part2	12640000	14180000	id-1009	High
chr2D_part2	14480000	16080000	id-1010	High
chr2D_part2	16190000	18110000	id-1011	High
chr2D_part2	19140000	19800000	id-1012	High
chr2D_part2	19940000	21520000	id-1013	High
chr2D_part2	21980000	23710000	id-1014	High
chr2D_part2	24360000	25280000	id-1015	High
chr2D_part2	26120000	27230000	id-1016	High
chr2D_part2	27670000	29640000	id-1017	High
chr2D_part2	29800000	30890000	id-1018	High
chr2D_part2	31470000	32610000	id-1019	High
chr2D_part2	33040000	34220000	id-1020	High
chr2D_part2	34290000	34960000	id-1021	High
chr2D_part2	35020000	39220000	id-1022	High
chr2D_part2	39270000	40440000	id-1023	High
chr2D_part2	41420000	42060000	id-1024	High
chr2D_part2	42130000	43200000	id-1025	High
chr2D_part2	43250000	44480000	id-1026	High
chr2D_part2	44530000	45540000	id-1027	High
chr2D_part2	45620000	46490000	id-1028	High
chr2D_part2	46540000	48290000	id-1029	High
chr2D_part2	48750000	49360000	id-1030	High
chr2D_part2	49960000	50810000	id-1031	High
chr2D_part2	50870000	52450000	id-1032	High
chr2D_part2	53280000	54060000	id-1033	High
chr2D_part2	54140000	54890000	id-1034	High
chr2D_part2	54960000	55560000	id-1035	High
chr2D_part2	55630000	57840000	id-1036	High
chr2D_part2	57890000	60100000	id-1037	High
chr2D_part2	60150000	61010000	id-1038	High
chr2D_part2	61380000	62820000	id-1039	High
chr2D_part2	63680000	64230000	id-1040	High
chr2D_part2	64280000	64800000	id-1041	High
chr2D_part2	65820000	66980000	id-1042	High
chr2D_part2	67220000	69590000	id-1043	High
chr2D_part2	70050000	70680000	id-1044	High
chr2D_part2	71060000	71860000	id-1045	High
chr2D_part2	72360000	72900000	id-1046	High
chr2D_part2	72950000	74090000	id-1047	High
chr2D_part2	74670000	75240000	id-1048	High
chr2D_part2	76480000	77060000	id-1049	High
chr2D_part2	78570000	79440000	id-1050	High
chr2D_part2	79510000	80040000	id-1051	High
chr2D_part2	80110000	80830000	id-1052	High
chr2D_part2	80890000	82720000	id-1053	High
chr2D_part2	82770000	84660000	id-1054	High
chr2D_part2	84710000	85650000	id-1055	High
chr2D_part2	85700000	87990000	id-1056	High
chr2D_part2	88540000	89060000	id-1057	High
chr2D_part2	89610000	91580000	id-1058	High
chr2D_part2	92070000	93020000	id-1059	High
chr2D_part2	93080000	94830000	id-1060	High
chr2D_part2	95380000	96300000	id-1061	High
chr2D_part2	96360000	97100000	id-1062	High
chr2D_part2	97190000	97880000	id-1063	High
chr2D_part2	97930000	98540000	id-1064	High
chr2D_part2	98870000	101270000	id-1065	High
chr2D_part2	101990000	103410000	id-1066	High
chr2D_part2	104050000	104740000	id-1067	High
chr2D_part2	105610000	106390000	id-1068	High
chr2D_part2	106450000	107410000	id-1069	High
chr2D_part2	107460000	109870000	id-1070	High
chr2D_part2	109920000	112280000	id-1071	High
chr2D_part2	112580000	114420000	id-1072	High
chr2D_part2	114470000	115510000	id-1073	High
chr2D_part2	115570000	116490000	id-1074	High
chr2D_part2	116540000	118430000	id-1075	High
chr2D_part2	118480000	121960000	id-1076	High
chr2D_part2	122010000	123560000	id-1077	High
chr2D_part2	123630000	124470000	id-1078	High
chr2D_part2	124520000	126660000	id-1079	High
chr2D_part2	127180000	128130000	id-1080	High
chr2D_part2	128190000	128810000	id-1081	High
chr2D_part2	128870000	129980000	id-1082	High
chr2D_part2	130640000	131210000	id-1083	High
chr2D_part2	131510000	133230000	id-1084	High
chr2D_part2	133280000	134690000	id-1085	High
chr2D_part2	134890000	135690000	id-1086	High
chr2D_part2	135950000	136540000	id-1087	High
chr2D_part2	136590000	137090000	id-1088	High
chr2D_part2	137320000	137960000	id-1089	High
chr2D_part2	138070000	139870000	id-1090	High
chr2D_part2	140570000	141180000	id-1091	Low
chr2D_part2	141140000	142690000	id-1092	High
chr2D_part2	143090000	144040000	id-1093	High
chr2D_part2	144670000	145800000	id-1094	High
chr2D_part2	145970000	146590000	id-1095	High
chr2D_part2	146690000	147750000	id-1096	High
chr2D_part2	147810000	149260000	id-1097	High
chr2D_part2	149330000	149960000	id-1098	High
chr2D_part2	150010000	152030000	id-1099	High
chr2D_part2	152080000	152630000	id-1100	High
chr2D_part2	154110000	155120000	id-1101	High
chr2D_part2	155180000	156290000	id-1102	High
chr2D_part2	156350000	160990000	id-1103	High
chr2D_part2	161370000	162180000	id-1104	High
chr2D_part2	162770000	164960000	id-1105	High
chr2D_part2	165040000	165960000	id-1106	High
chr2D_part2	166040000	168900000	id-1107	High
chr2D_part2	168950000	173330000	id-1108	High
chr2D_part2	173380000	174020000	id-1109	High
chr2D_part2	175110000	178220000	id-1110	High
chr2D_part2	178760000	180520000	id-1111	High
chr2D_part2	180570000	181820000	id-1112	High
chr2D_part2	181880000	183240000	id-1113	High
chr2D_part2	183290000	185350000	id-1114	High
chr2D_part2	185700000	187010000	id-1115	High
chr2D_part2	187070000	188280000	id-1116	High
chr2D_part2	188630000	189220000	id-1117	High
chr3A_part1	80000	1950000	id-1118	High
chr3A_part1	1950000	6630000	id-1119	Low
chr3A_part1	7070000	7660000	id-1120	High
chr3A_part1	8570000	10570000	id-1121	High
chr3A_part1	10540000	11340000	id-1122	Low
chr3A_part1	11350000	12050000	id-1123	High
chr3A_part1	12110000	12680000	id-1124	High
chr3A_part1	12730000	14210000	id-1125	High
chr3A_part1	16110000	19830000	id-1126	High
chr3A_part1	20280000	21110000	id-1127	High
chr3A_part1	21200000	21800000	id-1128	High
chr3A_part1	23130000	24120000	id-1129	High
chr3A_part1	24560000	25100000	id-1130	High
chr3A_part1	26320000	27580000	id-1131	High
chr3A_part1	27650000	28680000	id-1132	High
chr3A_part1	28730000	29290000	id-1133	High
chr3A_part1	30440000	31130000	id-1134	High
chr3A_part1	31200000	31740000	id-1135	High
chr3A_part1	32660000	35760000	id-1136	High
chr3A_part1	36380000	37840000	id-1137	High
chr3A_part1	44800000	45980000	id-1138	High
chr3A_part1	46170000	46790000	id-1139	High
chr3A_part1	47450000	48310000	id-1140	High
chr3A_part1	48440000	49000000	id-1141	High
chr3A_part1	54380000	54880000	id-1142	High
chr3A_part1	55680000	57250000	id-1143	High
chr3A_part1	57520000	60560000	id-1144	High
chr3A_part1	60610000	62870000	id-1145	High
chr3A_part1	67090000	69780000	id-1146	High
chr3A_part1	70130000	70860000	id-1147	High
chr3A_part1	71120000	71720000	id-1148	High
chr3A_part1	71770000	72420000	id-1149	High
chr3A_part1	72750000	73510000	id-1150	High
chr3A_part1	75920000	77700000	id-1151	High
chr3A_part1	79310000	79980000	id-1152	High
chr3A_part1	80030000	81480000	id-1153	High
chr3A_part1	82860000	83750000	id-1154	High
chr3A_part1	84240000	84760000	id-1155	High
chr3A_part1	85600000	86380000	id-1156	High
chr3A_part1	86520000	87030000	id-1157	High
chr3A_part1	87410000	88510000	id-1158	High
chr3A_part1	89300000	89960000	id-1159	High
chr3A_part1	91420000	92490000	id-1160	High
chr3A_part1	92880000	93410000	id-1161	High
chr3A_part1	94710000	95500000	id-1162	High
chr3A_part1	95570000	96210000	id-1163	High
chr3A_part1	97960000	99340000	id-1164	High
chr3A_part1	101080000	101670000	id-1165	High
chr3A_part1	102610000	103490000	id-1166	High
chr3A_part1	103610000	104190000	id-1167	High
chr3A_part1	106540000	107050000	id-1168	High
chr3A_part1	108200000	108710000	id-1169	High
chr3A_part1	108760000	109320000	id-1170	High
chr3A_part1	110410000	111200000	id-1171	High
chr3A_part1	114620000	115270000	id-1172	High
chr3A_part1	116790000	117290000	id-1173	High
chr3A_part1	118810000	119530000	id-1174	High
chr3A_part1	119920000	120430000	id-1175	High
chr3A_part1	121880000	122940000	id-1176	High
chr3A_part1	123460000	124660000	id-1177	High
chr3A_part1	124970000	126380000	id-1178	High
chr3A_part1	126440000	127510000	id-1179	High
chr3A_part1	129410000	130260000	id-1180	High
chr3A_part1	131770000	133070000	id-1181	High
chr3A_part1	133520000	140270000	id-1182	High
chr3A_part1	140480000	144200000	id-1183	High
chr3A_part1	144580000	145080000	id-1184	High
chr3A_part1	146830000	147400000	id-1185	High
chr3A_part1	147680000	148450000	id-1186	High
chr3A_part1	150270000	151140000	id-1187	High
chr3A_part1	152520000	153660000	id-1188	High
chr3A_part1	156350000	156850000	id-1189	High
chr3A_part1	156910000	157920000	id-1190	High
chr3A_part1	158470000	159270000	id-1191	High
chr3A_part1	160460000	161150000	id-1192	High
chr3A_part1	161640000	162220000	id-1193	High
chr3A_part1	162950000	164060000	id-1194	High
chr3A_part1	165570000	166280000	id-1195	High
chr3A_part1	166330000	166900000	id-1196	High
chr3A_part1	167550000	168530000	id-1197	High
chr3A_part1	171340000	172090000	id-1198	High
chr3A_part1	172530000	173560000	id-1199	High
chr3A_part1	174460000	175350000	id-1200	High
chr3A_part1	177010000	177650000	id-1201	High
chr3A_part1	179100000	179660000	id-1202	High
chr3A_part1	179750000	180270000	id-1203	High
chr3A_part1	180740000	181440000	id-1204	High
chr3A_part1	182290000	183140000	id-1205	High
chr3A_part1	183280000	184010000	id-1206	High
chr3A_part1	184740000	185730000	id-1207	High
chr3A_part1	185980000	186590000	id-1208	High
chr3A_part1	186640000	187760000	id-1209	High
chr3A_part1	187820000	188710000	id-1210	High
chr3A_part1	189200000	190170000	id-1211	High
chr3A_part1	192670000	193180000	id-1212	High
chr3A_part1	193900000	194710000	id-1213	High
chr3A_part1	200670000	201400000	id-1214	High
chr3A_part1	202060000	202570000	id-1215	High
chr3A_part1	202620000	203420000	id-1216	High
chr3A_part1	204020000	204660000	id-1217	High
chr3A_part1	204720000	205730000	id-1218	High
chr3A_part1	205780000	207080000	id-1219	High
chr3A_part1	208770000	209440000	id-1220	High
chr3A_part1	211020000	211910000	id-1221	High
chr3A_part1	213690000	215260000	id-1222	High
chr3A_part1	216110000	217620000	id-1223	High
chr3A_part1	219030000	219920000	id-1224	High
chr3A_part1	220150000	220700000	id-1225	High
chr3A_part1	222240000	222930000	id-1226	High
chr3A_part1	223170000	223690000	id-1227	High
chr3A_part1	224380000	226010000	id-1228	High
chr3A_part1	226060000	227200000	id-1229	High
chr3A_part1	227340000	227840000	id-1230	High
chr3A_part1	228120000	228900000	id-1231	High
chr3A_part1	228950000	229990000	id-1232	High
chr3A_part1	230430000	230990000	id-1233	High
chr3A_part1	231040000	231700000	id-1234	High
chr3A_part1	232510000	233580000	id-1235	High
chr3A_part1	234240000	234920000	id-1236	High
chr3A_part1	236090000	236830000	id-1237	High
chr3A_part1	237790000	239090000	id-1238	High
chr3A_part1	239410000	240410000	id-1239	High
chr3A_part1	240460000	241280000	id-1240	High
chr3A_part1	241330000	241870000	id-1241	High
chr3A_part1	242000000	242650000	id-1242	High
chr3A_part1	243950000	246050000	id-1243	High
chr3A_part1	246760000	248380000	id-1244	High
chr3A_part1	248440000	249890000	id-1245	High
chr3A_part1	249950000	250570000	id-1246	High
chr3A_part1	250640000	251180000	id-1247	High
chr3A_part1	251260000	251820000	id-1248	High
chr3A_part1	253580000	254400000	id-1249	High
chr3A_part1	254460000	255900000	id-1250	High
chr3A_part1	256210000	257100000	id-1251	High
chr3A_part1	257170000	258090000	id-1252	High
chr3A_part1	258330000	259510000	id-1253	High
chr3A_part1	260090000	261750000	id-1254	High
chr3A_part1	261910000	262420000	id-1255	High
chr3A_part1	262480000	263260000	id-1256	High
chr3A_part1	264760000	265430000	id-1257	High
chr3A_part1	267780000	268530000	id-1258	High
chr3A_part1	268590000	269100000	id-1259	High
chr3A_part1	269650000	270410000	id-1260	High
chr3A_part1	270670000	271170000	id-1261	High
chr3A_part1	271990000	272570000	id-1262	High
chr3A_part1	272660000	274630000	id-1263	High
chr3A_part1	274690000	275880000	id-1264	High
chr3A_part1	275960000	276470000	id-1265	High
chr3A_part1	277340000	278260000	id-1266	High
chr3A_part1	279490000	280100000	id-1267	High
chr3A_part1	280160000	281090000	id-1268	High
chr3A_part1	281140000	283950000	id-1269	High
chr3A_part1	284000000	286030000	id-1270	High
chr3A_part1	286090000	288420000	id-1271	High
chr3A_part1	288980000	289860000	id-1272	High
chr3A_part1	290530000	291180000	id-1273	High
chr3A_part1	291240000	294410000	id-1274	High
chr3A_part1	294660000	296310000	id-1275	High
chr3A_part1	296960000	297780000	id-1276	High
chr3A_part1	298150000	299330000	id-1277	High
chr3A_part1	299680000	302800000	id-1278	High
chr3A_part1	303250000	303760000	id-1279	High
chr3A_part1	303820000	304560000	id-1280	High
chr3A_part1	305510000	306240000	id-1281	High
chr3A_part1	307070000	307730000	id-1282	High
chr3A_part1	308050000	308600000	id-1283	High
chr3A_part1	309520000	310210000	id-1284	High
chr3A_part1	310270000	310770000	id-1285	High
chr3A_part1	310890000	312260000	id-1286	High
chr3A_part1	312380000	313180000	id-1287	High
chr3A_part1	314120000	314620000	id-1288	High
chr3A_part1	322860000	323450000	id-1289	High
chr3A_part1	323630000	324250000	id-1290	High
chr3A_part1	324330000	324900000	id-1291	High
chr3A_part1	325230000	326450000	id-1292	High
chr3A_part1	326500000	327100000	id-1293	High
chr3A_part1	327790000	328360000	id-1294	High
chr3A_part1	328410000	329320000	id-1295	High
chr3A_part1	329370000	330110000	id-1296	High
chr3A_part1	330170000	330780000	id-1297	High
chr3A_part1	331140000	332120000	id-1298	High
chr3A_part1	332170000	333110000	id-1299	High
chr3A_part1	335520000	336320000	id-1300	High
chr3A_part1	336740000	337370000	id-1301	High
chr3A_part1	337960000	338500000	id-1302	High
chr3A_part1	338560000	340610000	id-1303	High
chr3A_part1	342050000	342800000	id-1304	High
chr3A_part1	343640000	344160000	id-1305	High
chr3A_part1	344230000	345590000	id-1306	High
chr3A_part1	346170000	347740000	id-1307	High
chr3A_part1	347800000	348420000	id-1308	High
chr3A_part1	349860000	350980000	id-1309	High
chr3A_part1	351690000	352580000	id-1310	High
chr3A_part1	353570000	354400000	id-1311	High
chr3A_part1	354470000	355150000	id-1312	High
chr3A_part1	356590000	357370000	id-1313	High
chr3A_part1	357420000	358020000	id-1314	High
chr3A_part1	358660000	359310000	id-1315	High
chr3A_part1	362430000	363420000	id-1316	High
chr3A_part1	364320000	365280000	id-1317	High
chr3A_part1	366910000	367460000	id-1318	High
chr3A_part1	368550000	369160000	id-1319	High
chr3A_part1	369940000	370620000	id-1320	High
chr3A_part1	370730000	371470000	id-1321	High
chr3A_part1	371520000	372450000	id-1322	High
chr3A_part1	372500000	373360000	id-1323	High
chr3A_part1	373520000	374190000	id-1324	High
chr3A_part1	374620000	375390000	id-1325	High
chr3A_part1	375880000	376450000	id-1326	High
chr3A_part1	376500000	377000000	id-1327	High
chr3A_part1	377780000	378680000	id-1328	High
chr3A_part1	379150000	379900000	id-1329	High
chr3A_part1	385980000	386570000	id-1330	High
chr3A_part1	387720000	389420000	id-1331	High
chr3A_part1	389500000	390210000	id-1332	High
chr3A_part1	390280000	390910000	id-1333	High
chr3A_part1	391290000	391950000	id-1334	High
chr3A_part1	392220000	393150000	id-1335	High
chr3A_part1	394910000	396240000	id-1336	High
chr3A_part1	396630000	397410000	id-1337	High
chr3A_part1	398050000	398690000	id-1338	High
chr3A_part1	398930000	399610000	id-1339	High
chr3A_part1	399880000	400710000	id-1340	High
chr3A_part1	403550000	404210000	id-1341	High
chr3A_part1	404370000	405010000	id-1342	High
chr3A_part1	405060000	405830000	id-1343	High
chr3A_part1	406520000	407530000	id-1344	High
chr3A_part1	409120000	409640000	id-1345	High
chr3A_part1	409710000	410840000	id-1346	High
chr3A_part1	412800000	413610000	id-1347	High
chr3A_part1	414140000	414760000	id-1348	High
chr3A_part1	417130000	417790000	id-1349	High
chr3A_part1	421280000	421790000	id-1350	High
chr3A_part1	424070000	424880000	id-1351	High
chr3A_part1	425400000	425990000	id-1352	High
chr3A_part1	426900000	427810000	id-1353	High
chr3A_part1	427880000	428470000	id-1354	High
chr3A_part1	428550000	429630000	id-1355	High
chr3A_part1	429680000	435220000	id-1356	High
chr3A_part1	435270000	436220000	id-1357	High
chr3A_part1	436520000	437320000	id-1358	High
chr3A_part1	437370000	437870000	id-1359	High
chr3A_part1	438640000	440420000	id-1360	High
chr3A_part1	440720000	441250000	id-1361	High
chr3A_part1	441300000	441820000	id-1362	High
chr3A_part1	442070000	442810000	id-1363	High
chr3A_part1	443170000	443720000	id-1364	High
chr3A_part1	446430000	446950000	id-1365	High
chr3A_part1	447000000	447640000	id-1366	High
chr3A_part1	447730000	448540000	id-1367	High
chr3A_part1	450000000	450730000	id-1368	High
chr3A_part1	450970000	451880000	id-1369	High
chr3A_part1	451930000	453360000	id-1370	High
chr3A_part1	453410000	454090000	id-1371	High
chr3A_part2	21620000	23350000	id-1372	High
chr3A_part2	24560000	28080000	id-1373	High
chr3A_part2	30880000	34190000	id-1374	High
chr3A_part2	47120000	48740000	id-1375	High
chr3A_part2	51420000	53490000	id-1376	High
chr3A_part2	55770000	57280000	id-1377	High
chr3A_part2	57350000	58260000	id-1378	High
chr3A_part2	59510000	62700000	id-1379	High
chr3A_part2	65140000	87150000	id-1380	High
chr3A_part2	87590000	89260000	id-1381	High
chr3A_part2	89540000	91150000	id-1382	High
chr3A_part2	93200000	98190000	id-1383	High
chr3A_part2	102770000	103300000	id-1384	High
chr3A_part2	103860000	108910000	id-1385	High
chr3A_part2	109070000	112290000	id-1386	High
chr3A_part2	112350000	117700000	id-1387	High
chr3A_part2	120410000	121910000	id-1388	High
chr3A_part2	121960000	123910000	id-1389	High
chr3A_part2	124370000	127330000	id-1390	High
chr3A_part2	133280000	133880000	id-1391	High
chr3A_part2	134680000	140540000	id-1392	High
chr3A_part2	141540000	142270000	id-1393	High
chr3A_part2	148120000	151920000	id-1394	High
chr3A_part2	152550000	153340000	id-1395	High
chr3A_part2	157610000	159290000	id-1396	High
chr3A_part2	169450000	171230000	id-1397	High
chr3A_part2	178940000	179860000	id-1398	High
chr3A_part2	192470000	193290000	id-1399	High
chr3A_part2	194450000	195470000	id-1400	High
chr3A_part2	195520000	203210000	id-1401	High
chr3A_part2	209330000	209850000	id-1402	High
chr3A_part2	209920000	212060000	id-1403	High
chr3A_part2	219370000	221060000	id-1404	High
chr3A_part2	227590000	228890000	id-1405	High
chr3A_part2	230650000	231730000	id-1406	High
chr3A_part2	232020000	232740000	id-1407	High
chr3A_part2	234240000	234880000	id-1408	High
chr3A_part2	241400000	242570000	id-1409	High
chr3A_part2	246100000	246860000	id-1410	High
chr3A_part2	247150000	249340000	id-1411	High
chr3A_part2	254930000	255610000	id-1412	High
chr3A_part2	255660000	256600000	id-1413	High
chr3A_part2	262540000	265750000	id-1414	High
chr3A_part2	266110000	266770000	id-1415	High
chr3A_part2	270950000	271860000	id-1416	High
chr3A_part2	272580000	273700000	id-1417	High
chr3A_part2	274120000	275380000	id-1418	High
chr3A_part2	276490000	281300000	id-1419	High
chr3A_part2	284580000	285770000	id-1420	High
chr3A_part2	288760000	290570000	id-1421	High
chr3A_part2	293040000	293680000	id-1422	High
chr3A_part2	294660000	295410000	id-1423	High
chr3A_part2	295500000	296730000	id-1424	High
chr3B_part1	0	1000000	id-1425	High
chr3B_part1	1590000	2550000	id-1426	High
chr3B_part1	4660000	5220000	id-1427	Low
chr3B_part1	5320000	5990000	id-1428	High
chr3B_part1	6910000	7620000	id-1429	High
chr3B_part1	8450000	9230000	id-1430	High
chr3B_part1	15450000	17360000	id-1431	High
chr3B_part1	21160000	22110000	id-1432	High
chr3B_part1	25180000	25800000	id-1433	High
chr3B_part1	28540000	29140000	id-1434	High
chr3B_part1	29320000	30140000	id-1435	High
chr3B_part1	30360000	31490000	id-1436	High
chr3B_part1	31630000	32810000	id-1437	High
chr3B_part1	33250000	34160000	id-1438	High
chr3B_part1	35140000	35690000	id-1439	High
chr3B_part1	35850000	38170000	id-1440	High
chr3B_part1	38320000	39290000	id-1441	High
chr3B_part1	40490000	41080000	id-1442	High
chr3B_part1	41450000	42050000	id-1443	High
chr3B_part1	44090000	44670000	id-1444	High
chr3B_part1	44730000	45370000	id-1445	High
chr3B_part1	46460000	47640000	id-1446	High
chr3B_part1	48130000	49090000	id-1447	High
chr3B_part1	51140000	51970000	id-1448	High
chr3B_part1	53130000	53820000	id-1449	High
chr3B_part1	54410000	54930000	id-1450	High
chr3B_part1	59890000	63030000	id-1451	High
chr3B_part1	63290000	64070000	id-1452	High
chr3B_part1	64490000	66190000	id-1453	High
chr3B_part1	66590000	68090000	id-1454	High
chr3B_part1	68140000	69370000	id-1455	High
chr3B_part1	69600000	71180000	id-1456	High
chr3B_part1	73550000	75740000	id-1457	High
chr3B_part1	76460000	80430000	id-1458	High
chr3B_part1	80490000	82940000	id-1459	High
chr3B_part1	116110000	121040000	id-1460	High
chr3B_part1	121130000	123870000	id-1461	High
chr3B_part1	123960000	124950000	id-1462	High
chr3B_part1	125190000	128390000	id-1463	High
chr3B_part1	128550000	130320000	id-1464	High
chr3B_part1	130370000	134580000	id-1465	High
chr3B_part1	135490000	137960000	id-1466	High
chr3B_part1	138050000	139390000	id-1467	High
chr3B_part1	140260000	141630000	id-1468	High
chr3B_part1	144500000	148520000	id-1469	High
chr3B_part1	148660000	153650000	id-1470	High
chr3B_part1	154420000	158710000	id-1471	High
chr3B_part1	160830000	162440000	id-1472	High
chr3B_part1	162520000	163750000	id-1473	High
chr3B_part1	163830000	168280000	id-1474	High
chr3B_part1	168680000	169830000	id-1475	High
chr3B_part1	169850000	170970000	id-1476	Low
chr3B_part1	171600000	172170000	id-1477	High
chr3B_part1	172220000	173070000	id-1478	High
chr3B_part1	190910000	194920000	id-1479	High
chr3B_part1	195010000	201240000	id-1480	High
chr3B_part1	201600000	209430000	id-1481	High
chr3B_part1	209480000	213510000	id-1482	High
chr3B_part1	213660000	214290000	id-1483	High
chr3B_part1	215280000	217690000	id-1484	High
chr3B_part1	217740000	218300000	id-1485	High
chr3B_part1	219680000	220350000	id-1486	High
chr3B_part1	220430000	222880000	id-1487	High
chr3B_part1	224150000	240160000	id-1488	High
chr3B_part1	240220000	246140000	id-1489	High
chr3B_part1	246290000	247730000	id-1490	High
chr3B_part1	247780000	252860000	id-1491	High
chr3B_part1	252920000	274420000	id-1492	High
chr3B_part1	274490000	289900000	id-1493	High
chr3B_part1	289900000	291830000	id-1494	Low
chr3B_part1	291830000	300940000	id-1495	High
chr3B_part1	301010000	347030000	id-1496	High
chr3B_part1	347090000	348490000	id-1497	High
chr3B_part1	348460000	349060000	id-1498	Low
chr3B_part1	349070000	352410000	id-1499	High
chr3B_part1	352460000	354560000	id-1500	High
chr3B_part1	354610000	363830000	id-1501	High
chr3B_part1	363890000	365260000	id-1502	High
chr3B_part1	365600000	368920000	id-1503	High
chr3B_part1	369460000	382630000	id-1504	High
chr3B_part1	382680000	384470000	id-1505	High
chr3B_part1	384530000	387390000	id-1506	High
chr3B_part1	387470000	388840000	id-1507	High
chr3B_part1	388910000	395830000	id-1508	High
chr3B_part1	395880000	406500000	id-1509	High
chr3B_part1	406560000	407700000	id-1510	High
chr3B_part1	408370000	412460000	id-1511	High
chr3B_part1	413860000	416820000	id-1512	High
chr3B_part1	418720000	421600000	id-1513	High
chr3B_part1	423470000	425560000	id-1514	High
chr3B_part1	447230000	448150000	id-1515	High
chr3B_part2	0	630000	id-1516	High
chr3B_part2	3720000	5840000	id-1517	High
chr3B_part2	6320000	10190000	id-1518	High
chr3B_part2	14710000	15300000	id-1519	High
chr3B_part2	16460000	18260000	id-1520	High
chr3B_part2	18410000	22340000	id-1521	High
chr3B_part2	25020000	29020000	id-1522	High
chr3B_part2	29080000	30180000	id-1523	High
chr3B_part2	30190000	30850000	id-1524	Low
chr3B_part2	31330000	38940000	id-1525	High
chr3B_part2	39280000	43650000	id-1526	High
chr3B_part2	43700000	44590000	id-1527	High
chr3B_part2	44970000	57240000	id-1528	High
chr3B_part2	57370000	60420000	id-1529	High
chr3B_part2	60540000	62980000	id-1530	High
chr3B_part2	62940000	64580000	id-1531	Low
chr3B_part2	64580000	65880000	id-1532	High
chr3B_part2	65880000	70860000	id-1533	Low
chr3B_part2	71610000	72540000	id-1534	High
chr3B_part2	72730000	77090000	id-1535	High
chr3B_part2	94390000	95490000	id-1536	High
chr3B_part2	95860000	96390000	id-1537	High
chr3B_part2	96850000	97410000	id-1538	High
chr3B_part2	97510000	115810000	id-1539	High
chr3B_part2	115860000	124880000	id-1540	High
chr3B_part2	124930000	130610000	id-1541	High
chr3B_part2	130660000	132870000	id-1542	High
chr3B_part2	136530000	138600000	id-1543	High
chr3B_part2	143210000	146070000	id-1544	High
chr3B_part2	146120000	147110000	id-1545	High
chr3B_part2	177740000	180440000	id-1546	High
chr3B_part2	180550000	182240000	id-1547	High
chr3B_part2	187260000	187940000	id-1548	High
chr3B_part2	188010000	189020000	id-1549	High
chr3B_part2	208130000	209920000	id-1550	High
chr3B_part2	209970000	212610000	id-1551	High
chr3B_part2	214820000	215640000	id-1552	High
chr3B_part2	215690000	217830000	id-1553	High
chr3B_part2	218440000	219570000	id-1554	High
chr3B_part2	234660000	235920000	id-1555	High
chr3B_part2	236100000	240020000	id-1556	High
chr3B_part2	240220000	242310000	id-1557	High
chr3B_part2	242520000	249320000	id-1558	High
chr3B_part2	249740000	251050000	id-1559	High
chr3B_part2	251100000	252450000	id-1560	High
chr3B_part2	256170000	257430000	id-1561	High
chr3B_part2	259260000	260650000	id-1562	High
chr3B_part2	260700000	265550000	id-1563	High
chr3B_part2	265710000	269850000	id-1564	High
chr3B_part2	269910000	275000000	id-1565	High
chr3B_part2	279250000	280460000	id-1566	High
chr3B_part2	283120000	283940000	id-1567	Low
chr3B_part2	284110000	284740000	id-1568	High
chr3B_part2	290460000	290970000	id-1569	High
chr3B_part2	291060000	292940000	id-1570	High
chr3B_part2	293140000	294110000	id-1571	High
chr3B_part2	294280000	295110000	id-1572	High
chr3B_part2	296140000	296760000	id-1573	High
chr3B_part2	297030000	298840000	id-1574	High
chr3B_part2	299090000	299890000	id-1575	High
chr3B_part2	300250000	301580000	id-1576	High
chr3B_part2	301970000	302640000	id-1577	High
chr3B_part2	303750000	305060000	id-1578	High
chr3B_part2	306550000	307180000	id-1579	High
chr3B_part2	307390000	308040000	id-1580	High
chr3B_part2	309970000	310490000	id-1581	High
chr3B_part2	310910000	312010000	id-1582	High
chr3B_part2	315870000	316710000	id-1583	High
chr3B_part2	318840000	319660000	id-1584	High
chr3B_part2	322790000	323850000	id-1585	High
chr3B_part2	325350000	326120000	id-1586	High
chr3B_part2	326200000	327190000	id-1587	High
chr3B_part2	334470000	335540000	id-1588	High
chr3B_part2	349910000	350550000	id-1589	High
chr3B_part2	351550000	352840000	id-1590	High
chr3B_part2	352890000	354010000	id-1591	High
chr3B_part2	354140000	355160000	id-1592	High
chr3B_part2	355280000	356100000	id-1593	High
chr3B_part2	356510000	357400000	id-1594	High
chr3B_part2	357940000	358560000	id-1595	Low
chr3B_part2	360300000	360970000	id-1596	High
chr3B_part2	361670000	363080000	id-1597	High
chr3B_part2	363640000	364150000	id-1598	Low
chr3B_part2	365150000	366060000	id-1599	High
chr3B_part2	370110000	372040000	id-1600	High
chr3B_part2	372520000	373280000	id-1601	High
chr3B_part2	377680000	378250000	id-1602	High
chr3B_part2	378900000	379690000	id-1603	Low
chr3B_part2	379690000	381420000	id-1604	High
chr3B_part2	381460000	382674495	id-1605	Low
chr3D_part1	260000	3910000	id-1606	High
chr3D_part1	3960000	11990000	id-1607	High
chr3D_part1	12040000	17550000	id-1608	High
chr3D_part1	17630000	28520000	id-1609	High
chr3D_part1	28570000	29470000	id-1610	High
chr3D_part1	29520000	33920000	id-1611	High
chr3D_part1	34000000	35830000	id-1612	High
chr3D_part1	35880000	42520000	id-1613	High
chr3D_part1	42960000	46010000	id-1614	High
chr3D_part1	46060000	50970000	id-1615	High
chr3D_part1	51020000	58820000	id-1616	High
chr3D_part1	59010000	61960000	id-1617	High
chr3D_part1	62030000	64680000	id-1618	High
chr3D_part1	64730000	65490000	id-1619	High
chr3D_part1	65540000	67110000	id-1620	High
chr3D_part1	67540000	79030000	id-1621	High
chr3D_part1	79120000	81070000	id-1622	High
chr3D_part1	81120000	84290000	id-1623	High
chr3D_part1	84340000	86740000	id-1624	High
chr3D_part1	86800000	90840000	id-1625	High
chr3D_part1	90890000	92430000	id-1626	High
chr3D_part1	92480000	107570000	id-1627	High
chr3D_part1	107640000	115550000	id-1628	High
chr3D_part1	115600000	121800000	id-1629	High
chr3D_part1	121850000	137580000	id-1630	High
chr3D_part1	137630000	163940000	id-1631	High
chr3D_part1	164020000	165870000	id-1632	High
chr3D_part1	165920000	167210000	id-1633	High
chr3D_part1	167790000	169830000	id-1634	High
chr3D_part1	169880000	174930000	id-1635	High
chr3D_part1	174980000	178140000	id-1636	High
chr3D_part1	178190000	186120000	id-1637	High
chr3D_part1	186170000	188230000	id-1638	High
chr3D_part1	188520000	201560000	id-1639	High
chr3D_part1	201620000	206490000	id-1640	High
chr3D_part1	206540000	240010000	id-1641	High
chr3D_part1	243310000	251340000	id-1642	High
chr3D_part1	251390000	253560000	id-1643	High
chr3D_part1	253610000	264990000	id-1644	High
chr3D_part1	265040000	269780000	id-1645	High
chr3D_part1	269830000	274390000	id-1646	High
chr3D_part1	274640000	276070000	id-1647	High
chr3D_part1	276130000	288490000	id-1648	High
chr3D_part1	288950000	289450000	id-1649	High
chr3D_part1	289510000	295330000	id-1650	High
chr3D_part1	295380000	298690000	id-1651	High
chr3D_part1	298970000	309110000	id-1652	High
chr3D_part1	309160000	309980000	id-1653	High
chr3D_part1	310030000	310730000	id-1654	High
chr3D_part1	310780000	311280000	id-1655	High
chr3D_part1	311330000	319710000	id-1656	High
chr3D_part1	319770000	329590000	id-1657	High
chr3D_part1	329640000	352420000	id-1658	High
chr3D_part1	352470000	355360000	id-1659	High
chr3D_part1	355410000	365600000	id-1660	High
chr3D_part1	365650000	374820000	id-1661	High
chr3D_part1	374880000	384470000	id-1662	High
chr3D_part1	384850000	389690000	id-1663	High
chr3D_part1	390400000	391290000	id-1664	High
chr3D_part1	391340000	394470000	id-1665	High
chr3D_part1	394530000	403180000	id-1666	High
chr3D_part1	403250000	409040000	id-1667	High
chr3D_part1	409100000	423570000	id-1668	High
chr3D_part1	423630000	424810000	id-1669	High
chr3D_part1	424860000	425690000	id-1670	High
chr3D_part1	425860000	433670000	id-1671	High
chr3D_part1	433720000	446290000	id-1672	High
chr3D_part1	446350000	455540000	id-1673	High
chr3D_part1	455590000	457350000	id-1674	High
chr3D_part1	457400000	461230000	id-1675	High
chr3D_part1	461280000	471020000	id-1676	High
chr3D_part1	471070000	471890000	id-1677	High
chr3D_part1	471940000	474020000	id-1678	High
chr3D_part1	474100000	476220000	id-1679	High
chr3D_part2	1960000	3310000	id-1680	High
chr3D_part2	3370000	4640000	id-1681	High
chr3D_part2	4690000	5550000	id-1682	High
chr3D_part2	5610000	6780000	id-1683	High
chr3D_part2	6840000	7620000	id-1684	High
chr3D_part2	9470000	10330000	id-1685	High
chr3D_part2	11700000	12340000	id-1686	High
chr3D_part2	12390000	14520000	id-1687	High
chr3D_part2	14570000	15090000	id-1688	High
chr3D_part2	15140000	17560000	id-1689	High
chr3D_part2	18020000	18930000	id-1690	High
chr3D_part2	20770000	22310000	id-1691	High
chr3D_part2	22870000	23460000	id-1692	High
chr3D_part2	25600000	26230000	id-1693	High
chr3D_part2	27760000	29890000	id-1694	High
chr3D_part2	30170000	30830000	id-1695	High
chr3D_part2	31070000	32000000	id-1696	High
chr3D_part2	32080000	34300000	id-1697	High
chr3D_part2	35370000	36780000	id-1698	High
chr3D_part2	37060000	39070000	id-1699	High
chr3D_part2	40190000	40780000	id-1700	High
chr3D_part2	40850000	42760000	id-1701	High
chr3D_part2	42810000	43810000	id-1702	High
chr3D_part2	44190000	46430000	id-1703	High
chr3D_part2	46480000	47220000	id-1704	High
chr3D_part2	47280000	48010000	id-1705	High
chr3D_part2	48060000	49520000	id-1706	High
chr3D_part2	49580000	51860000	id-1707	High
chr3D_part2	52310000	52830000	id-1708	High
chr3D_part2	52880000	53750000	id-1709	High
chr3D_part2	53800000	54750000	id-1710	High
chr3D_part2	54800000	56680000	id-1711	High
chr3D_part2	56730000	58660000	id-1712	High
chr3D_part2	58710000	60200000	id-1713	High
chr3D_part2	60400000	63050000	id-1714	High
chr3D_part2	63100000	63730000	id-1715	High
chr3D_part2	63780000	64590000	id-1716	High
chr3D_part2	64640000	65650000	id-1717	High
chr3D_part2	66230000	67300000	id-1718	High
chr3D_part2	67630000	69850000	id-1719	High
chr3D_part2	70730000	72170000	id-1720	High
chr3D_part2	72220000	73550000	id-1721	High
chr3D_part2	73600000	75200000	id-1722	High
chr3D_part2	75250000	75830000	id-1723	High
chr3D_part2	75880000	77540000	id-1724	High
chr3D_part2	78160000	80120000	id-1725	High
chr3D_part2	80320000	81040000	id-1726	High
chr3D_part2	81370000	82750000	id-1727	High
chr3D_part2	83040000	85420000	id-1728	High
chr3D_part2	85470000	86040000	id-1729	High
chr3D_part2	86650000	87990000	id-1730	High
chr3D_part2	88040000	88790000	id-1731	High
chr3D_part2	89110000	93450000	id-1732	High
chr3D_part2	93500000	94100000	id-1733	High
chr3D_part2	94310000	95720000	id-1734	Low
chr3D_part2	95670000	96350000	id-1735	High
chr3D_part2	96410000	96940000	id-1736	High
chr3D_part2	97150000	98120000	id-1737	High
chr3D_part2	98580000	99190000	id-1738	High
chr3D_part2	99240000	100620000	id-1739	High
chr3D_part2	100790000	101570000	id-1740	High
chr3D_part2	101620000	102580000	id-1741	High
chr3D_part2	103500000	105430000	id-1742	High
chr3D_part2	105480000	106300000	id-1743	High
chr3D_part2	106750000	108880000	id-1744	High
chr3D_part2	108940000	110580000	id-1745	High
chr3D_part2	110630000	112280000	id-1746	High
chr3D_part2	112370000	112890000	id-1747	High
chr3D_part2	112960000	114670000	id-1748	High
chr3D_part2	115100000	117830000	id-1749	High
chr3D_part2	117910000	121420000	id-1750	High
chr3D_part2	121490000	122850000	id-1751	High
chr3D_part2	122930000	123970000	id-1752	High
chr3D_part2	125680000	126620000	id-1753	High
chr3D_part2	126680000	127630000	id-1754	High
chr3D_part2	127700000	128220000	id-1755	High
chr3D_part2	128270000	128920000	id-1756	High
chr3D_part2	129840000	130780000	id-1757	High
chr3D_part2	130830000	131350000	id-1758	High
chr3D_part2	131400000	132570000	id-1759	High
chr3D_part2	132620000	134490000	id-1760	High
chr3D_part2	134550000	136910000	id-1761	High
chr3D_part2	137090000	137700000	id-1762	High
chr3D_part2	138360000	139000000	id-1763	High
chr4A_part1	5970000	6720000	id-1764	High
chr4A_part1	10290000	10830000	id-1765	High
chr4A_part1	10920000	11700000	id-1766	High
chr4A_part1	24910000	28600000	id-1767	High
chr4A_part1	36910000	37830000	id-1768	High
chr4A_part1	38720000	39260000	id-1769	High
chr4A_part1	39530000	46470000	id-1770	High
chr4A_part1	47130000	60570000	id-1771	High
chr4A_part1	60630000	67550000	id-1772	High
chr4A_part1	67600000	103540000	id-1773	High
chr4A_part1	172430000	173000000	id-1774	High
chr4A_part1	205160000	205670000	id-1775	High
chr4A_part1	223460000	224080000	id-1776	High
chr4A_part1	234680000	235570000	id-1777	High
chr4A_part1	251680000	252200000	id-1778	High
chr4A_part1	253560000	254060000	id-1779	High
chr4A_part1	257070000	257700000	id-1780	High
chr4A_part1	272790000	273400000	id-1781	High
chr4A_part1	282000000	282580000	id-1782	High
chr4A_part1	286150000	286690000	id-1783	High
chr4A_part1	286830000	287360000	id-1784	High
chr4A_part1	303090000	304590000	id-1785	Low
chr4A_part1	305260000	305860000	id-1786	High
chr4A_part1	306820000	307400000	id-1787	High
chr4A_part1	318210000	318780000	id-1788	High
chr4A_part1	330340000	331260000	id-1789	High
chr4A_part1	336150000	336800000	id-1790	High
chr4A_part1	337090000	337590000	id-1791	High
chr4A_part1	355030000	355700000	id-1792	High
chr4A_part1	360010000	360560000	id-1793	High
chr4A_part1	376910000	377520000	id-1794	High
chr4A_part1	382560000	383070000	id-1795	High
chr4A_part1	385090000	385600000	id-1796	High
chr4A_part1	386520000	387180000	id-1797	High
chr4A_part1	389750000	390580000	id-1798	High
chr4A_part1	393450000	394120000	id-1799	High
chr4A_part1	399890000	400410000	id-1800	High
chr4A_part1	402050000	402560000	id-1801	High
chr4A_part1	403770000	404330000	id-1802	High
chr4A_part1	408120000	408630000	id-1803	High
chr4A_part1	411040000	412010000	id-1804	High
chr4A_part1	449200000	452555092	id-1805	High
chr4A_part2	0	14370000	id-1806	High
chr4A_part2	39400000	42520000	id-1807	High
chr4A_part2	42570000	43090000	id-1808	High
chr4A_part2	43140000	44230000	id-1809	High
chr4A_part2	44390000	46820000	id-1810	High
chr4A_part2	47270000	47830000	id-1811	High
chr4A_part2	48290000	49390000	id-1812	High
chr4A_part2	49440000	50850000	id-1813	High
chr4A_part2	50910000	52480000	id-1814	High
chr4A_part2	52530000	53840000	id-1815	High
chr4A_part2	53890000	54960000	id-1816	High
chr4A_part2	55160000	56010000	id-1817	High
chr4A_part2	56730000	58500000	id-1818	High
chr4A_part2	60140000	63100000	id-1819	High
chr4A_part2	63330000	66180000	id-1820	High
chr4A_part2	66250000	67920000	id-1821	High
chr4A_part2	68010000	80920000	id-1822	High
chr4A_part2	81010000	85020000	id-1823	High
chr4A_part2	91490000	94240000	id-1824	High
chr4A_part2	96280000	97020000	id-1825	High
chr4A_part2	98590000	99170000	id-1826	High
chr4A_part2	108360000	109770000	id-1827	High
chr4A_part2	111290000	112200000	id-1828	High
chr4A_part2	113100000	114700000	id-1829	High
chr4A_part2	114910000	115640000	id-1830	High
chr4A_part2	117670000	118420000	id-1831	High
chr4A_part2	120950000	121790000	id-1832	High
chr4A_part2	122150000	123310000	id-1833	High
chr4A_part2	128640000	132170000	id-1834	High
chr4A_part2	145640000	146570000	id-1835	High
chr4A_part2	146730000	147360000	id-1836	High
chr4A_part2	147360000	147910000	id-1837	Low
chr4A_part2	148140000	149850000	id-1838	High
chr4A_part2	150130000	150990000	id-1839	High
chr4A_part2	152980000	154180000	id-1840	High
chr4A_part2	160490000	160990000	id-1841	High
chr4A_part2	164030000	164740000	id-1842	High
chr4A_part2	166250000	166890000	id-1843	High
chr4A_part2	167030000	168890000	id-1844	High
chr4A_part2	170790000	173350000	id-1845	High
chr4A_part2	173630000	174500000	id-1846	High
chr4A_part2	174660000	175960000	id-1847	High
chr4A_part2	202110000	202620000	id-1848	High
chr4A_part2	207290000	207820000	id-1849	High
chr4A_part2	208560000	209640000	id-1850	High
chr4A_part2	209690000	210200000	id-1851	High
chr4A_part2	210350000	212530000	id-1852	High
chr4A_part2	212620000	215620000	id-1853	High
chr4A_part2	215720000	216520000	id-1854	High
chr4A_part2	216810000	219280000	id-1855	High
chr4A_part2	221510000	222090000	id-1856	High
chr4A_part2	222750000	223260000	id-1857	High
chr4A_part2	223310000	224930000	id-1858	High
chr4A_part2	225070000	226310000	id-1859	High
chr4A_part2	228530000	229130000	id-1860	High
chr4A_part2	231310000	231870000	id-1861	High
chr4A_part2	231940000	232440000	id-1862	High
chr4A_part2	233180000	234000000	id-1863	High
chr4A_part2	234340000	234880000	id-1864	High
chr4A_part2	242260000	243370000	id-1865	High
chr4A_part2	262240000	263500000	id-1866	High
chr4A_part2	263580000	264290000	id-1867	High
chr4A_part2	264560000	265770000	id-1868	High
chr4A_part2	266180000	266780000	id-1869	High
chr4A_part2	266860000	268030000	id-1870	High
chr4A_part2	268460000	269620000	id-1871	High
chr4A_part2	271070000	273380000	id-1872	High
chr4A_part2	276020000	276540000	id-1873	Low
chr4A_part2	277040000	277960000	id-1874	High
chr4A_part2	279850000	280450000	id-1875	High
chr4A_part2	280790000	281840000	id-1876	High
chr4A_part2	285960000	286610000	id-1877	High
chr4A_part2	286860000	287650000	id-1878	High
chr4A_part2	290690000	291500000	id-1879	High
chr4B_part1	530000	1570000	id-1880	High
chr4B_part1	2780000	3280000	id-1881	Low
chr4B_part1	4080000	5560000	id-1882	High
chr4B_part1	6370000	8200000	id-1883	High
chr4B_part1	8270000	10840000	id-1884	High
chr4B_part1	10900000	13670000	id-1885	High
chr4B_part1	13720000	15210000	id-1886	High
chr4B_part1	15260000	16390000	id-1887	High
chr4B_part1	16490000	18840000	id-1888	High
chr4B_part1	18910000	19760000	id-1889	High
chr4B_part1	19900000	21090000	id-1890	High
chr4B_part1	21150000	23530000	id-1891	High
chr4B_part1	23580000	24470000	id-1892	High
chr4B_part1	24550000	26420000	id-1893	High
chr4B_part1	27100000	27840000	id-1894	High
chr4B_part1	27900000	28490000	id-1895	High
chr4B_part1	28540000	32290000	id-1896	High
chr4B_part1	32340000	51120000	id-1897	High
chr4B_part1	51170000	55150000	id-1898	High
chr4B_part1	55200000	58280000	id-1899	High
chr4B_part1	59180000	60450000	id-1900	High
chr4B_part1	60500000	62190000	id-1901	High
chr4B_part1	62240000	64710000	id-1902	High
chr4B_part1	65170000	66410000	id-1903	High
chr4B_part1	66460000	68340000	id-1904	High
chr4B_part1	68710000	71150000	id-1905	High
chr4B_part1	71210000	72550000	id-1906	High
chr4B_part1	72630000	73190000	id-1907	High
chr4B_part1	73270000	73950000	id-1908	High
chr4B_part1	74410000	75100000	id-1909	High
chr4B_part1	75160000	75680000	id-1910	High
chr4B_part1	75730000	77710000	id-1911	High
chr4B_part1	77760000	82440000	id-1912	High
chr4B_part1	82500000	83160000	id-1913	High
chr4B_part1	83210000	86400000	id-1914	High
chr4B_part1	86450000	94800000	id-1915	High
chr4B_part1	94850000	95530000	id-1916	High
chr4B_part1	95580000	96780000	id-1917	High
chr4B_part1	97440000	99740000	id-1918	High
chr4B_part1	99810000	101960000	id-1919	High
chr4B_part1	102010000	103880000	id-1920	High
chr4B_part1	104070000	112600000	id-1921	High
chr4B_part1	112660000	113790000	id-1922	High
chr4B_part1	113840000	116700000	id-1923	High
chr4B_part1	117360000	121320000	id-1924	High
chr4B_part1	121400000	121950000	id-1925	High
chr4B_part1	122000000	123940000	id-1926	High
chr4B_part1	124010000	125750000	id-1927	High
chr4B_part1	125820000	127700000	id-1928	High
chr4B_part1	127830000	128460000	id-1929	High
chr4B_part1	128510000	132800000	id-1930	High
chr4B_part1	132870000	134770000	id-1931	High
chr4B_part1	134820000	137600000	id-1932	High
chr4B_part1	137730000	139400000	id-1933	High
chr4B_part1	139510000	144100000	id-1934	High
chr4B_part1	144490000	149570000	id-1935	High
chr4B_part1	149620000	150930000	id-1936	High
chr4B_part1	150980000	152050000	id-1937	High
chr4B_part1	152110000	164800000	id-1938	High
chr4B_part1	164850000	166130000	id-1939	High
chr4B_part1	166180000	167840000	id-1940	High
chr4B_part1	167890000	170860000	id-1941	High
chr4B_part1	170920000	175480000	id-1942	High
chr4B_part1	175530000	179790000	id-1943	High
chr4B_part1	179840000	185020000	id-1944	High
chr4B_part1	185070000	186670000	id-1945	High
chr4B_part1	186720000	190870000	id-1946	High
chr4B_part1	190920000	192320000	id-1947	High
chr4B_part1	193150000	195790000	id-1948	High
chr4B_part1	195880000	205210000	id-1949	High
chr4B_part1	205280000	205810000	id-1950	High
chr4B_part1	205990000	212570000	id-1951	High
chr4B_part1	212730000	215240000	id-1952	High
chr4B_part1	215290000	217850000	id-1953	High
chr4B_part1	217910000	221210000	id-1954	High
chr4B_part1	221270000	226530000	id-1955	High
chr4B_part1	226850000	230370000	id-1956	High
chr4B_part1	230430000	233260000	id-1957	High
chr4B_part1	233320000	237810000	id-1958	High
chr4B_part1	237900000	244920000	id-1959	High
chr4B_part1	245210000	250620000	id-1960	High
chr4B_part1	250690000	251630000	id-1961	High
chr4B_part1	251700000	256210000	id-1962	High
chr4B_part1	256260000	258820000	id-1963	High
chr4B_part1	258980000	260780000	id-1964	High
chr4B_part1	260960000	262510000	id-1965	High
chr4B_part1	262580000	263390000	id-1966	High
chr4B_part1	263440000	266040000	id-1967	High
chr4B_part1	266110000	267970000	id-1968	High
chr4B_part1	268020000	269320000	id-1969	High
chr4B_part1	269380000	271580000	id-1970	High
chr4B_part1	271920000	273140000	id-1971	High
chr4B_part1	273190000	273990000	id-1972	High
chr4B_part1	274310000	278160000	id-1973	High
chr4B_part1	278400000	285250000	id-1974	High
chr4B_part1	285300000	287590000	id-1975	High
chr4B_part1	287810000	290460000	id-1976	High
chr4B_part1	290510000	291050000	id-1977	High
chr4B_part1	291100000	291990000	id-1978	High
chr4B_part1	292040000	292990000	id-1979	High
chr4B_part1	293040000	295630000	id-1980	High
chr4B_part1	295710000	299310000	id-1981	High
chr4B_part1	299370000	301660000	id-1982	High
chr4B_part1	301920000	303250000	id-1983	High
chr4B_part1	303390000	303910000	id-1984	High
chr4B_part1	304460000	311730000	id-1985	High
chr4B_part1	311790000	318260000	id-1986	High
chr4B_part1	319840000	320430000	id-1987	High
chr4B_part1	320490000	321870000	id-1988	High
chr4B_part1	321930000	323790000	id-1989	High
chr4B_part1	323900000	328330000	id-1990	High
chr4B_part1	328380000	331300000	id-1991	High
chr4B_part1	331350000	333150000	id-1992	High
chr4B_part1	333220000	340880000	id-1993	High
chr4B_part1	340930000	345940000	id-1994	High
chr4B_part1	345990000	347650000	id-1995	High
chr4B_part1	347700000	351290000	id-1996	High
chr4B_part1	351350000	352060000	id-1997	High
chr4B_part1	352110000	355200000	id-1998	High
chr4B_part1	355380000	357930000	id-1999	High
chr4B_part1	357990000	362500000	id-2000	High
[truncated: 1,876 more rows]
