# Supplementary material for: DAWN: a resource for yielding insights into the diversity among wheat genomes
Source: BMC Genomics. 2018 Dec 17;19:941. doi: 10.1186/s12864-018-5228-2 (PMC6296097; doi:10.1186/s12864-018-5228-2)
Supplement: Supplementary file 7 — ZIP file containing BED5 format files of high and low variant density regions. BED5 format file for each WGS accession. The score column (5th column) indicates if the feature (row) represents a region which has >2*SD above (High) or below (Low) the mean variant density. (ZIP 526 kb) [file 12864_2018_5228_MOESM7_ESM.zip › variant_density_high_low/Drysdale.realigned.bam.vcf.w10000_s10000.bw.high_low.bed]

chr1A_part1	0	1120000	id-1	Low
chr1A_part1	1760000	2290000	id-2	High
chr1A_part1	3440000	4390000	id-3	High
chr1A_part1	6110000	6800000	id-4	High
chr1A_part1	12300000	13490000	id-5	High
chr1A_part1	14620000	15190000	id-6	High
chr1A_part1	16810000	18780000	id-7	High
chr1A_part1	19870000	22120000	id-8	High
chr1A_part1	27700000	29200000	id-9	High
chr1A_part1	30190000	30820000	id-10	High
chr1A_part1	31060000	34430000	id-11	High
chr1A_part1	34510000	36190000	id-12	High
chr1A_part1	36790000	38720000	id-13	High
chr1A_part1	41700000	46540000	id-14	High
chr1A_part1	49310000	52070000	id-15	High
chr1A_part1	53000000	53900000	id-16	High
chr1A_part1	212790000	213400000	id-17	Low
chr1A_part1	213930000	214460000	id-18	Low
chr1A_part1	214650000	215480000	id-19	Low
chr1A_part1	293720000	297880000	id-20	High
chr1A_part1	301170000	304530000	id-21	High
chr1A_part1	304590000	324000000	id-22	High
chr1A_part1	324050000	341400000	id-23	High
chr1A_part1	351870000	361240000	id-24	High
chr1A_part1	361290000	362560000	id-25	High
chr1A_part1	362610000	363370000	id-26	High
chr1A_part1	363660000	372990000	id-27	High
chr1A_part1	373240000	382110000	id-28	High
chr1A_part1	382180000	383080000	id-29	High
chr1A_part1	383080000	384150000	id-30	Low
chr1A_part1	384150000	389830000	id-31	High
chr1A_part1	393460000	414910000	id-32	High
chr1A_part1	414980000	421170000	id-33	High
chr1A_part1	421170000	422050000	id-34	Low
chr1A_part1	422050000	429000000	id-35	High
chr1A_part1	433740000	437290000	id-36	High
chr1A_part1	437350000	445530000	id-37	High
chr1A_part1	458510000	462140000	id-38	High
chr1A_part1	462780000	465500000	id-39	High
chr1A_part2	160000	3000000	id-40	High
chr1A_part2	3220000	5680000	id-41	High
chr1A_part2	6630000	13030000	id-42	High
chr1A_part2	17960000	21360000	id-43	High
chr1A_part2	22510000	24770000	id-44	High
chr1A_part2	24980000	26860000	id-45	High
chr1A_part2	33260000	34240000	id-46	High
chr1A_part2	34950000	36830000	id-47	High
chr1A_part2	37220000	42360000	id-48	High
chr1A_part2	43930000	44780000	id-49	High
chr1A_part2	45260000	49520000	id-50	High
chr1A_part2	49920000	50890000	id-51	High
chr1A_part2	57940000	60030000	id-52	High
chr1A_part2	60760000	61480000	id-53	High
chr1A_part2	63060000	64010000	id-54	High
chr1A_part2	64190000	65320000	id-55	High
chr1A_part2	65990000	68950000	id-56	High
chr1A_part2	69320000	72750000	id-57	High
chr1A_part2	74730000	77010000	id-58	High
chr1A_part2	79980000	80880000	id-59	High
chr1A_part2	81510000	82460000	id-60	High
chr1A_part2	82560000	83160000	id-61	High
chr1A_part2	84500000	85150000	id-62	High
chr1A_part2	94280000	94820000	id-63	High
chr1A_part2	95280000	96550000	id-64	High
chr1A_part2	96600000	97250000	id-65	High
chr1A_part2	97420000	98150000	id-66	High
chr1A_part2	99050000	99820000	id-67	High
chr1A_part2	99960000	101390000	id-68	High
chr1A_part2	101530000	103190000	id-69	High
chr1A_part2	108480000	109270000	id-70	High
chr1A_part2	109610000	110660000	id-71	High
chr1A_part2	111460000	112700000	id-72	High
chr1A_part2	113830000	115130000	id-73	High
chr1A_part2	115580000	116840000	id-74	High
chr1A_part2	117930000	120000000	id-75	High
chr1B_part1	0	850000	id-76	Low
chr1B_part1	1610000	2120000	id-77	High
chr1B_part1	4440000	5360000	id-78	High
chr1B_part1	5410000	6690000	id-79	High
chr1B_part1	7840000	8420000	id-80	High
chr1B_part1	13640000	14540000	id-81	High
chr1B_part1	16600000	17150000	id-82	High
chr1B_part1	23230000	23740000	id-83	Low
chr1B_part1	23750000	24290000	id-84	High
chr1B_part1	26100000	27380000	id-85	High
chr1B_part1	29000000	29520000	id-86	High
chr1B_part1	29520000	30160000	id-87	Low
chr1B_part1	31740000	32590000	id-88	High
chr1B_part1	33970000	36170000	id-89	High
chr1B_part1	36250000	36860000	id-90	High
chr1B_part1	36910000	38120000	id-91	High
chr1B_part1	38220000	38930000	id-92	High
chr1B_part1	41420000	42660000	id-93	High
chr1B_part1	42710000	44680000	id-94	High
chr1B_part1	44790000	45430000	id-95	High
chr1B_part1	45710000	47220000	id-96	High
chr1B_part1	47640000	48220000	id-97	Low
chr1B_part1	49840000	51150000	id-98	High
chr1B_part1	51500000	56500000	id-99	High
chr1B_part1	60550000	62090000	id-100	High
chr1B_part1	62380000	67540000	id-101	High
chr1B_part1	158550000	159400000	id-102	High
chr1B_part1	162780000	165260000	id-103	High
chr1B_part1	165410000	171170000	id-104	High
chr1B_part1	288760000	296830000	id-105	High
chr1B_part1	296950000	301290000	id-106	High
chr1B_part1	302450000	305040000	id-107	High
chr1B_part1	307520000	308150000	id-108	Low
chr1B_part1	308540000	309150000	id-109	Low
chr1B_part1	309110000	312390000	id-110	High
chr1B_part1	312490000	313690000	id-111	High
chr1B_part1	313740000	314650000	id-112	High
chr1B_part1	314760000	315450000	id-113	Low
chr1B_part1	315560000	316150000	id-114	Low
chr1B_part1	317810000	321670000	id-115	Low
chr1B_part1	322350000	323300000	id-116	High
chr1B_part1	323620000	328440000	id-117	High
chr1B_part1	328630000	329980000	id-118	High
chr1B_part1	330360000	336280000	id-119	High
chr1B_part1	336350000	337290000	id-120	High
chr1B_part1	337360000	338380000	id-121	High
chr1B_part1	338430000	339060000	id-122	High
chr1B_part1	339110000	344010000	id-123	High
chr1B_part1	363650000	367840000	id-124	High
chr1B_part1	368410000	372410000	id-125	High
chr1B_part1	372640000	374390000	id-126	High
chr1B_part1	374450000	382390000	id-127	High
chr1B_part1	382510000	394190000	id-128	High
chr1B_part1	394350000	395980000	id-129	High
chr1B_part1	397990000	403190000	id-130	High
chr1B_part1	406420000	409680000	id-131	High
chr1B_part1	410670000	418270000	id-132	High
chr1B_part1	418340000	421000000	id-133	High
chr1B_part1	432320000	434430000	id-134	High
chr1B_part2	13850000	17320000	id-135	High
chr1B_part2	17370000	18310000	id-136	High
chr1B_part2	18590000	21750000	id-137	High
chr1B_part2	21810000	22560000	id-138	High
chr1B_part2	22850000	23980000	id-139	High
chr1B_part2	24100000	24830000	id-140	High
chr1B_part2	26960000	39220000	id-141	High
chr1B_part2	42140000	42680000	id-142	High
chr1B_part2	42730000	48090000	id-143	High
chr1B_part2	48770000	50100000	id-144	High
chr1B_part2	51730000	52530000	id-145	High
chr1B_part2	82060000	83290000	id-146	High
chr1B_part2	87660000	89680000	id-147	High
chr1B_part2	89680000	90490000	id-148	Low
chr1B_part2	90490000	91770000	id-149	High
chr1B_part2	92230000	93060000	id-150	High
chr1B_part2	94110000	98050000	id-151	High
chr1B_part2	100800000	104790000	id-152	High
chr1B_part2	104850000	105740000	id-153	High
chr1B_part2	112320000	114230000	id-154	High
chr1B_part2	114290000	114910000	id-155	High
chr1B_part2	117210000	117780000	id-156	High
chr1B_part2	118160000	118750000	id-157	High
chr1B_part2	123730000	124600000	id-158	High
chr1B_part2	125410000	125950000	id-159	High
chr1B_part2	126000000	127200000	id-160	High
chr1B_part2	145040000	146640000	id-161	High
chr1B_part2	147590000	148290000	id-162	Low
chr1B_part2	148260000	148810000	id-163	High
chr1B_part2	149350000	151270000	id-164	High
chr1B_part2	152360000	153560000	id-165	High
chr1B_part2	153770000	156190000	id-166	High
chr1B_part2	183970000	184600000	id-167	High
chr1B_part2	188380000	189000000	id-168	High
chr1B_part2	189890000	190600000	id-169	High
chr1B_part2	192400000	193300000	id-170	High
chr1B_part2	193310000	193900000	id-171	Low
chr1B_part2	193910000	194610000	id-172	High
chr1B_part2	195160000	197610000	id-173	High
chr1B_part2	197670000	198680000	id-174	High
chr1B_part2	200700000	202190000	id-175	High
chr1B_part2	202240000	203380000	id-176	High
chr1B_part2	203540000	204130000	id-177	High
chr1B_part2	204860000	206420000	id-178	High
chr1B_part2	208520000	209730000	id-179	High
chr1B_part2	210060000	210990000	id-180	High
chr1B_part2	211020000	212550000	id-181	Low
chr1B_part2	212850000	213690000	id-182	Low
chr1B_part2	213660000	214610000	id-183	High
chr1B_part2	215250000	218450000	id-184	High
chr1B_part2	220180000	220680000	id-185	High
chr1B_part2	220930000	221950000	id-186	High
chr1B_part2	222400000	222920000	id-187	High
chr1B_part2	223150000	224370000	id-188	High
chr1B_part2	224570000	225290000	id-189	Low
chr1B_part2	225290000	225800000	id-190	High
chr1B_part2	225870000	226430000	id-191	High
chr1B_part2	226490000	227360000	id-192	High
chr1B_part2	228490000	229410000	id-193	High
chr1B_part2	231640000	232160000	id-194	High
chr1B_part2	236060000	237590000	id-195	High
chr1B_part2	238660000	239210000	id-196	High
chr1B_part2	239270000	239780000	id-197	High
chr1B_part2	239830000	241050000	id-198	High
chr1B_part2	242210000	243770000	id-199	High
chr1B_part2	243820000	244350000	id-200	High
chr1B_part2	244400000	244940000	id-201	High
chr1B_part2	246500000	247010000	id-202	High
chr1B_part2	247170000	248220000	id-203	High
chr1B_part2	249060000	250770000	id-204	High
chr1D_part1	1070000	1810000	id-205	Low
chr1D_part1	7830000	8470000	id-206	High
chr1D_part1	10330000	11340000	id-207	High
chr1D_part1	11390000	14320000	id-208	High
chr1D_part1	15030000	15800000	id-209	High
chr1D_part1	16060000	18470000	id-210	High
chr1D_part1	18680000	19200000	id-211	High
chr1D_part1	19790000	20460000	id-212	High
chr1D_part1	20550000	21930000	id-213	High
chr1D_part1	37770000	40230000	id-214	High
chr1D_part1	40790000	42070000	id-215	High
chr1D_part1	42120000	43720000	id-216	High
chr1D_part1	46070000	47070000	id-217	High
chr1D_part1	47130000	48920000	id-218	High
chr1D_part1	48970000	49810000	id-219	High
chr1D_part1	173090000	173670000	id-220	Low
chr1D_part1	206940000	207580000	id-221	High
chr1D_part1	408320000	411450000	id-222	High
chr1D_part1	411680000	412300000	id-223	High
chr1D_part1	412750000	413420000	id-224	High
chr1D_part1	413650000	414810000	id-225	High
chr1D_part1	415050000	416470000	id-226	High
chr1D_part1	435040000	436200000	id-227	High
chr1D_part2	10600000	11160000	id-228	High
chr1D_part2	33020000	33580000	id-229	High
chr1D_part2	33760000	34270000	id-230	High
chr1D_part2	35250000	35810000	id-231	High
chr1D_part2	35820000	36350000	id-232	Low
chr1D_part2	36980000	37900000	id-233	Low
chr1D_part2	38400000	39540000	id-234	Low
chr1D_part2	40040000	41450000	id-235	Low
chr1D_part2	42300000	42800000	id-236	Low
chr2A_part1	2620000	3120000	id-237	High
chr2A_part1	3280000	4410000	id-238	High
chr2A_part1	6360000	7350000	id-239	Low
chr2A_part1	7510000	8180000	id-240	High
chr2A_part1	26380000	27190000	id-241	High
chr2A_part1	43480000	45110000	id-242	High
chr2A_part1	58530000	59070000	id-243	High
chr2A_part1	59550000	60280000	id-244	High
chr2A_part1	60710000	61390000	id-245	High
chr2A_part1	68260000	70670000	id-246	High
chr2A_part1	71570000	72490000	id-247	Low
chr2A_part1	72540000	73140000	id-248	Low
chr2A_part1	73160000	74260000	id-249	High
chr2A_part1	74310000	77340000	id-250	High
chr2A_part1	78530000	79470000	id-251	High
chr2A_part1	82030000	83220000	id-252	High
chr2A_part1	118480000	120070000	id-253	High
chr2A_part1	156370000	160950000	id-254	High
chr2A_part1	161000000	161630000	id-255	High
chr2A_part1	178150000	184600000	id-256	High
chr2A_part1	184650000	197230000	id-257	High
chr2A_part1	197670000	203770000	id-258	High
chr2A_part1	203820000	204530000	id-259	High
chr2A_part1	204820000	205850000	id-260	High
chr2A_part1	205960000	207090000	id-261	High
chr2A_part1	207480000	231550000	id-262	High
chr2A_part1	231600000	238720000	id-263	High
chr2A_part1	238770000	252830000	id-264	High
chr2A_part1	252990000	254860000	id-265	High
chr2A_part1	255200000	262650000	id-266	High
chr2A_part1	262650000	264110000	id-267	Low
chr2A_part1	264120000	269950000	id-268	High
chr2A_part1	270000000	273110000	id-269	High
chr2A_part1	273160000	278110000	id-270	High
chr2A_part1	278160000	278970000	id-271	High
chr2A_part1	279480000	289680000	id-272	High
chr2A_part1	289740000	299340000	id-273	High
chr2A_part1	299420000	326380000	id-274	High
chr2A_part1	326540000	327120000	id-275	Low
chr2A_part1	328740000	329300000	id-276	High
chr2A_part1	329360000	335430000	id-277	High
chr2A_part1	335490000	339620000	id-278	High
chr2A_part1	341620000	362920000	id-279	High
chr2A_part1	362930000	363570000	id-280	Low
chr2A_part1	363570000	377940000	id-281	High
chr2A_part1	378130000	394790000	id-282	High
chr2A_part1	395400000	402880000	id-283	High
chr2A_part1	402970000	406440000	id-284	High
chr2A_part1	406490000	429580000	id-285	High
chr2A_part1	429710000	447530000	id-286	High
chr2A_part1	447590000	458290000	id-287	High
chr2A_part1	458400000	459080000	id-288	High
chr2A_part1	459140000	462210000	id-289	High
chr2A_part2	0	5160000	id-290	High
chr2A_part2	5210000	26510000	id-291	High
chr2A_part2	35250000	37020000	id-292	High
chr2A_part2	37070000	43640000	id-293	High
chr2A_part2	43640000	44180000	id-294	Low
chr2A_part2	44180000	62800000	id-295	High
chr2A_part2	62910000	64390000	id-296	High
chr2A_part2	65670000	66310000	id-297	High
chr2A_part2	71970000	74200000	id-298	High
chr2A_part2	74320000	80810000	id-299	High
chr2A_part2	90120000	91710000	id-300	High
chr2A_part2	102120000	102690000	id-301	High
chr2A_part2	140100000	142430000	id-302	High
chr2A_part2	155290000	157400000	id-303	High
chr2A_part2	175320000	179820000	id-304	High
chr2A_part2	212370000	214730000	id-305	High
chr2A_part2	228360000	229380000	id-306	High
chr2A_part2	229460000	230340000	id-307	High
chr2A_part2	230470000	232320000	id-308	High
chr2A_part2	232370000	233110000	id-309	High
chr2A_part2	234530000	235740000	id-310	High
chr2A_part2	237470000	238000000	id-311	High
chr2A_part2	245280000	247500000	id-312	High
chr2A_part2	248580000	251660000	id-313	High
chr2A_part2	252830000	256470000	id-314	High
chr2A_part2	257350000	259220000	id-315	High
chr2A_part2	270580000	271190000	id-316	High
chr2A_part2	276540000	277520000	id-317	High
chr2A_part2	277670000	278360000	id-318	High
chr2A_part2	282230000	282780000	id-319	High
chr2A_part2	282840000	284590000	id-320	High
chr2A_part2	286030000	288870000	id-321	High
chr2A_part2	288990000	289690000	id-322	High
chr2A_part2	289900000	291320000	id-323	High
chr2A_part2	292070000	293650000	id-324	High
chr2A_part2	295260000	296050000	id-325	High
chr2A_part2	298840000	299790000	id-326	High
chr2A_part2	299850000	301490000	id-327	High
chr2A_part2	305580000	307140000	id-328	High
chr2A_part2	307590000	308190000	id-329	High
chr2A_part2	308540000	309420000	id-330	High
chr2A_part2	310790000	311360000	id-331	High
chr2A_part2	312200000	313440000	id-332	High
chr2A_part2	315230000	316260000	id-333	High
chr2B_part1	1910000	2630000	id-334	High
chr2B_part1	2680000	3310000	id-335	High
chr2B_part1	8670000	9270000	id-336	High
chr2B_part1	10140000	10660000	id-337	Low
chr2B_part1	11980000	13000000	id-338	High
chr2B_part1	16770000	17620000	id-339	High
chr2B_part1	19030000	19660000	id-340	High
chr2B_part1	19830000	20520000	id-341	High
chr2B_part1	24130000	24850000	id-342	High
chr2B_part1	25730000	26250000	id-343	High
chr2B_part1	27930000	29290000	id-344	High
chr2B_part1	29370000	30910000	id-345	High
chr2B_part1	30980000	32160000	id-346	High
chr2B_part1	32170000	32910000	id-347	Low
chr2B_part1	47430000	49530000	id-348	High
chr2B_part1	63240000	64630000	id-349	High
chr2B_part1	67070000	72510000	id-350	High
chr2B_part1	72560000	75770000	id-351	High
chr2B_part1	76050000	76630000	id-352	Low
chr2B_part1	77290000	77810000	id-353	High
chr2B_part1	78120000	78810000	id-354	Low
chr2B_part1	89550000	90070000	id-355	High
chr2B_part1	93930000	94820000	id-356	High
chr2B_part1	94870000	99410000	id-357	High
chr2B_part1	99480000	106630000	id-358	High
chr2B_part1	106710000	108700000	id-359	High
chr2B_part1	109220000	109760000	id-360	Low
chr2B_part1	109710000	111080000	id-361	High
chr2B_part1	115220000	119640000	id-362	High
chr2B_part1	123110000	126260000	id-363	Low
chr2B_part1	126320000	128250000	id-364	Low
chr2B_part1	128260000	131310000	id-365	High
chr2B_part1	132340000	133950000	id-366	High
chr2B_part1	135440000	136190000	id-367	High
chr2B_part1	136420000	138550000	id-368	High
chr2B_part1	144650000	146780000	id-369	High
chr2B_part1	150710000	152610000	id-370	High
chr2B_part1	153230000	154840000	id-371	High
chr2B_part1	159560000	160220000	id-372	High
chr2B_part1	165400000	166290000	id-373	High
chr2B_part1	167080000	168140000	id-374	High
chr2B_part1	174590000	176420000	id-375	High
chr2B_part1	176420000	177290000	id-376	Low
chr2B_part1	177530000	181220000	id-377	High
chr2B_part1	181320000	186010000	id-378	High
chr2B_part1	186060000	189590000	id-379	High
chr2B_part1	198760000	202960000	id-380	High
chr2B_part1	202970000	205610000	id-381	Low
chr2B_part1	206090000	210650000	id-382	High
chr2B_part1	211190000	212310000	id-383	High
chr2B_part1	214000000	216950000	id-384	High
chr2B_part1	232280000	234090000	id-385	High
chr2B_part1	236530000	238720000	id-386	High
chr2B_part1	238860000	247700000	id-387	High
chr2B_part1	247780000	249260000	id-388	High
chr2B_part1	347480000	348020000	id-389	Low
chr2B_part1	419630000	436980000	id-390	High
chr2B_part1	438880000	440360000	id-391	High
chr2B_part1	450370000	453218924	id-392	High
chr2B_part2	68870000	69620000	id-393	High
chr2B_part2	73520000	76540000	id-394	Low
chr2B_part2	76590000	80780000	id-395	Low
chr2B_part2	80830000	85750000	id-396	Low
chr2B_part2	85800000	87750000	id-397	Low
chr2B_part2	87800000	88660000	id-398	Low
chr2B_part2	90490000	91930000	id-399	Low
chr2B_part2	91980000	96630000	id-400	Low
chr2B_part2	96710000	97760000	id-401	Low
chr2B_part2	97980000	103190000	id-402	Low
chr2B_part2	103240000	108190000	id-403	Low
chr2B_part2	108250000	111830000	id-404	Low
chr2B_part2	111880000	112470000	id-405	Low
chr2B_part2	112520000	116850000	id-406	Low
chr2B_part2	116900000	118110000	id-407	Low
chr2B_part2	118160000	120920000	id-408	Low
chr2B_part2	121000000	123330000	id-409	Low
chr2B_part2	123380000	127310000	id-410	Low
chr2B_part2	127370000	128260000	id-411	Low
chr2B_part2	128310000	129450000	id-412	Low
chr2B_part2	129500000	138040000	id-413	Low
chr2B_part2	138090000	141920000	id-414	Low
chr2B_part2	141970000	148210000	id-415	Low
chr2B_part2	148260000	150640000	id-416	Low
chr2B_part2	150700000	151780000	id-417	Low
chr2B_part2	151830000	152660000	id-418	Low
chr2B_part2	152740000	162930000	id-419	Low
chr2B_part2	162980000	167610000	id-420	Low
chr2B_part2	167660000	170310000	id-421	Low
chr2B_part2	170370000	172680000	id-422	Low
chr2B_part2	172740000	173640000	id-423	Low
chr2B_part2	173750000	179410000	id-424	Low
chr2B_part2	179460000	181940000	id-425	Low
chr2B_part2	182020000	182530000	id-426	Low
chr2B_part2	182670000	183910000	id-427	Low
chr2B_part2	183960000	185000000	id-428	Low
chr2B_part2	185050000	187970000	id-429	Low
chr2B_part2	188030000	188640000	id-430	Low
chr2B_part2	188650000	189770000	id-431	High
chr2B_part2	189830000	190500000	id-432	High
chr2B_part2	190880000	194400000	id-433	High
chr2B_part2	195140000	195720000	id-434	High
chr2B_part2	195980000	198580000	id-435	High
chr2B_part2	199190000	203060000	id-436	High
chr2B_part2	203110000	204670000	id-437	High
chr2B_part2	204960000	205790000	id-438	High
chr2B_part2	205740000	206480000	id-439	Low
chr2B_part2	207190000	207720000	id-440	Low
chr2B_part2	219960000	222460000	id-441	High
chr2B_part2	222510000	225400000	id-442	High
chr2B_part2	228910000	229520000	id-443	High
chr2B_part2	231050000	232810000	id-444	Low
chr2B_part2	232870000	233570000	id-445	Low
chr2B_part2	233900000	235030000	id-446	High
chr2B_part2	235030000	236070000	id-447	Low
chr2B_part2	236490000	237570000	id-448	High
chr2B_part2	237970000	238470000	id-449	High
chr2B_part2	238850000	240160000	id-450	High
chr2B_part2	240260000	240820000	id-451	Low
chr2B_part2	240820000	245760000	id-452	High
chr2B_part2	245850000	253510000	id-453	High
chr2B_part2	254840000	256830000	id-454	High
chr2B_part2	256880000	263130000	id-455	High
chr2B_part2	263310000	265000000	id-456	High
chr2B_part2	265170000	266280000	id-457	High
chr2B_part2	266380000	266930000	id-458	High
chr2B_part2	266980000	268080000	id-459	High
chr2B_part2	268240000	268890000	id-460	High
chr2B_part2	269090000	269830000	id-461	High
chr2B_part2	270110000	271730000	id-462	High
chr2B_part2	271830000	272840000	id-463	High
chr2B_part2	273990000	274520000	id-464	High
chr2B_part2	274960000	276310000	id-465	High
chr2B_part2	276400000	279880000	id-466	High
chr2B_part2	280970000	283690000	id-467	High
chr2B_part2	283740000	286330000	id-468	High
chr2B_part2	286500000	287340000	id-469	High
chr2B_part2	289600000	291300000	id-470	High
chr2B_part2	291610000	292550000	id-471	High
chr2B_part2	295200000	298620000	id-472	High
chr2B_part2	300700000	301850000	id-473	High
chr2B_part2	302630000	303850000	id-474	High
chr2B_part2	306530000	308120000	id-475	High
chr2B_part2	309210000	310010000	id-476	High
chr2B_part2	311310000	311830000	id-477	High
chr2B_part2	312570000	313590000	id-478	High
chr2B_part2	314660000	317840000	id-479	High
chr2B_part2	317930000	319010000	id-480	High
chr2B_part2	319750000	320460000	id-481	High
chr2B_part2	322850000	323970000	id-482	High
chr2B_part2	324430000	325640000	id-483	High
chr2B_part2	325740000	326800000	id-484	High
chr2B_part2	328230000	331630000	id-485	High
chr2B_part2	332260000	333410000	id-486	High
chr2B_part2	333840000	334530000	id-487	Low
chr2B_part2	336330000	337300000	id-488	High
chr2B_part2	337870000	340370000	id-489	High
chr2B_part2	340700000	341350000	id-490	High
chr2B_part2	342160000	342660000	id-491	High
chr2B_part2	343690000	344220000	id-492	High
chr2D_part1	1200000	1820000	id-493	High
chr2D_part1	8840000	9470000	id-494	High
chr2D_part1	10960000	11640000	id-495	High
chr2D_part1	15100000	15760000	id-496	High
chr2D_part1	17730000	18420000	id-497	High
chr2D_part1	19700000	20230000	id-498	Low
chr2D_part1	20540000	21260000	id-499	High
chr2D_part1	21400000	22500000	id-500	High
chr2D_part1	90920000	91510000	id-501	High
chr2D_part1	184070000	184790000	id-502	Low
chr2D_part1	211740000	212270000	id-503	High
chr2D_part1	225560000	226210000	id-504	High
chr2D_part1	230980000	231540000	id-505	High
chr2D_part1	393260000	393780000	id-506	High
chr2D_part2	117290000	117800000	id-507	High
chr2D_part2	140570000	141180000	id-508	Low
chr2D_part2	141110000	142690000	id-509	High
chr2D_part2	143040000	144040000	id-510	High
chr2D_part2	144670000	145800000	id-511	High
chr2D_part2	145970000	146590000	id-512	High
chr2D_part2	146690000	148050000	id-513	High
chr2D_part2	166260000	166870000	id-514	High
chr2D_part2	173530000	174040000	id-515	High
chr2D_part2	174410000	175250000	id-516	Low
chr2D_part2	177280000	177830000	id-517	High
chr2D_part2	178570000	179090000	id-518	High
chr2D_part2	179100000	179830000	id-519	Low
chr2D_part2	180170000	180680000	id-520	Low
chr2D_part2	180770000	181410000	id-521	Low
chr2D_part2	182170000	182750000	id-522	Low
chr2D_part2	183350000	183930000	id-523	High
chr2D_part2	184250000	184810000	id-524	Low
chr2D_part2	185330000	186120000	id-525	Low
chr2D_part2	186410000	186920000	id-526	High
chr2D_part2	186880000	188630000	id-527	Low
chr3A_part1	380000	1130000	id-528	High
chr3A_part1	1270000	2020000	id-529	High
chr3A_part1	2020000	5860000	id-530	Low
chr3A_part1	7070000	7660000	id-531	High
chr3A_part1	7710000	8390000	id-532	High
chr3A_part1	8540000	10730000	id-533	High
chr3A_part1	11350000	11850000	id-534	High
chr3A_part1	13490000	14080000	id-535	High
chr3A_part1	14200000	14770000	id-536	High
chr3A_part1	14900000	15430000	id-537	Low
chr3A_part1	20160000	22680000	id-538	High
chr3A_part1	22730000	23840000	id-539	High
chr3A_part1	41600000	42210000	id-540	High
chr3A_part1	42270000	43300000	id-541	High
chr3A_part1	47220000	48780000	id-542	High
chr3A_part1	48870000	51640000	id-543	High
chr3A_part1	51700000	52250000	id-544	High
chr3A_part1	53160000	56150000	id-545	High
chr3A_part1	56210000	56780000	id-546	High
chr3A_part1	57720000	60500000	id-547	High
chr3A_part1	67150000	68290000	id-548	High
chr3A_part1	70130000	70860000	id-549	High
chr3A_part1	71780000	72530000	id-550	High
chr3A_part1	72580000	73990000	id-551	High
chr3A_part1	132120000	133070000	id-552	High
chr3A_part1	133520000	140270000	id-553	High
chr3A_part1	140480000	144150000	id-554	High
chr3A_part1	319010000	319950000	id-555	Low
chr3A_part2	23320000	24140000	id-556	High
chr3A_part2	30880000	36050000	id-557	High
chr3A_part2	40830000	53200000	id-558	High
chr3A_part2	54160000	55300000	id-559	Low
chr3A_part2	55890000	57280000	id-560	High
chr3A_part2	57350000	67960000	id-561	High
chr3A_part2	68170000	69510000	id-562	High
chr3A_part2	74450000	76670000	id-563	High
chr3A_part2	76770000	87540000	id-564	High
chr3A_part2	87600000	89260000	id-565	High
chr3A_part2	89540000	91150000	id-566	High
chr3A_part2	93220000	98180000	id-567	High
chr3A_part2	103320000	108910000	id-568	High
chr3A_part2	109070000	112290000	id-569	High
chr3A_part2	112350000	113830000	id-570	High
chr3A_part2	133280000	133860000	id-571	High
chr3A_part2	141350000	141850000	id-572	High
chr3A_part2	162390000	165000000	id-573	High
chr3A_part2	167770000	171230000	id-574	High
chr3A_part2	178950000	179810000	id-575	High
chr3A_part2	184350000	184980000	id-576	High
chr3A_part2	195430000	203200000	id-577	High
chr3A_part2	209330000	209850000	id-578	High
chr3A_part2	209920000	212020000	id-579	High
chr3A_part2	219360000	221060000	id-580	High
chr3A_part2	227590000	228890000	id-581	High
chr3A_part2	230650000	231670000	id-582	High
chr3A_part2	232020000	232700000	id-583	High
chr3A_part2	242120000	243150000	id-584	High
chr3A_part2	247550000	248080000	id-585	Low
chr3A_part2	250180000	250850000	id-586	Low
chr3A_part2	257300000	258430000	id-587	High
chr3A_part2	262540000	265750000	id-588	High
chr3A_part2	266890000	267660000	id-589	High
chr3A_part2	269220000	270440000	id-590	High
chr3A_part2	271990000	272670000	id-591	High
chr3A_part2	272890000	276330000	id-592	High
chr3A_part2	278250000	281300000	id-593	High
chr3A_part2	281760000	283060000	id-594	High
chr3A_part2	284620000	285770000	id-595	High
chr3A_part2	288760000	289450000	id-596	High
chr3A_part2	289770000	290820000	id-597	High
chr3A_part2	291390000	292590000	id-598	High
chr3A_part2	294660000	295400000	id-599	High
chr3A_part2	295720000	296620000	id-600	High
chr3B_part1	200000	730000	id-601	High
chr3B_part1	2870000	3820000	id-602	High
chr3B_part1	4420000	4960000	id-603	High
chr3B_part1	6040000	7740000	id-604	High
chr3B_part1	8330000	9210000	id-605	High
chr3B_part1	10930000	11740000	id-606	High
chr3B_part1	11920000	12490000	id-607	High
chr3B_part1	12420000	13100000	id-608	Low
chr3B_part1	13400000	13970000	id-609	High
chr3B_part1	15450000	18030000	id-610	High
chr3B_part1	18640000	19240000	id-611	High
chr3B_part1	20050000	21000000	id-612	High
chr3B_part1	21160000	22130000	id-613	High
chr3B_part1	27460000	28110000	id-614	High
chr3B_part1	28570000	29140000	id-615	High
chr3B_part1	29320000	30140000	id-616	High
chr3B_part1	30350000	31490000	id-617	High
chr3B_part1	31630000	32490000	id-618	High
chr3B_part1	33250000	34160000	id-619	High
chr3B_part1	35850000	36540000	id-620	High
chr3B_part1	40230000	40920000	id-621	High
chr3B_part1	41510000	42050000	id-622	High
chr3B_part1	44090000	44670000	id-623	High
chr3B_part1	44730000	45370000	id-624	High
chr3B_part1	46460000	47610000	id-625	High
chr3B_part1	48070000	49090000	id-626	High
chr3B_part1	51090000	51970000	id-627	High
chr3B_part1	53140000	54070000	id-628	High
chr3B_part1	54160000	55000000	id-629	High
chr3B_part1	59890000	63020000	id-630	High
chr3B_part1	63290000	64070000	id-631	High
chr3B_part1	64490000	66190000	id-632	High
chr3B_part1	66590000	68090000	id-633	High
chr3B_part1	68160000	69370000	id-634	High
chr3B_part1	69600000	71020000	id-635	High
chr3B_part1	72490000	73610000	id-636	High
chr3B_part1	74170000	75740000	id-637	High
chr3B_part1	76460000	80430000	id-638	High
chr3B_part1	80490000	82940000	id-639	High
chr3B_part1	120670000	123870000	id-640	High
chr3B_part1	123960000	124950000	id-641	High
chr3B_part1	125130000	130320000	id-642	High
chr3B_part1	130370000	133810000	id-643	High
chr3B_part1	135480000	136790000	id-644	High
chr3B_part1	144500000	148520000	id-645	High
chr3B_part1	148650000	151150000	id-646	High
chr3B_part1	151250000	153650000	id-647	High
chr3B_part1	154440000	155390000	id-648	High
chr3B_part1	155460000	158700000	id-649	High
chr3B_part1	160830000	162440000	id-650	High
chr3B_part1	162890000	163750000	id-651	High
chr3B_part1	163830000	168280000	id-652	High
chr3B_part1	168680000	169830000	id-653	High
chr3B_part1	170080000	170630000	id-654	Low
chr3B_part1	170690000	171330000	id-655	Low
chr3B_part1	171600000	173050000	id-656	High
chr3B_part1	187450000	194920000	id-657	High
chr3B_part1	195010000	201510000	id-658	High
chr3B_part1	201600000	214290000	id-659	High
chr3B_part1	215280000	217690000	id-660	High
chr3B_part1	217740000	218390000	id-661	High
chr3B_part1	219680000	220360000	id-662	High
chr3B_part1	220430000	222830000	id-663	High
chr3B_part1	223560000	224150000	id-664	Low
chr3B_part1	224150000	239230000	id-665	High
chr3B_part1	239300000	246140000	id-666	High
chr3B_part1	246290000	252670000	id-667	High
chr3B_part1	254770000	274420000	id-668	High
chr3B_part1	274490000	275840000	id-669	High
chr3B_part1	275890000	289900000	id-670	High
chr3B_part1	289900000	291830000	id-671	Low
chr3B_part1	291830000	327050000	id-672	High
chr3B_part1	327100000	347030000	id-673	High
chr3B_part1	347090000	348490000	id-674	High
chr3B_part1	348450000	349070000	id-675	Low
chr3B_part1	349070000	352410000	id-676	High
chr3B_part1	352460000	363830000	id-677	High
chr3B_part1	363890000	365260000	id-678	High
chr3B_part1	365600000	368870000	id-679	High
chr3B_part1	369460000	376940000	id-680	High
chr3B_part1	377000000	381150000	id-681	High
chr3B_part1	381970000	382650000	id-682	High
chr3B_part1	382720000	384470000	id-683	High
chr3B_part1	384930000	385430000	id-684	High
chr3B_part1	385480000	386420000	id-685	High
chr3B_part1	386500000	387390000	id-686	High
chr3B_part1	387470000	388090000	id-687	High
chr3B_part1	388140000	388840000	id-688	High
chr3B_part1	389060000	395810000	id-689	High
chr3B_part1	395900000	396860000	id-690	High
chr3B_part1	396920000	406500000	id-691	High
chr3B_part1	406560000	407700000	id-692	High
chr3B_part1	408370000	409270000	id-693	High
chr3B_part1	410070000	410600000	id-694	High
chr3B_part1	410650000	411850000	id-695	High
chr3B_part1	414460000	417260000	id-696	High
chr3B_part1	418720000	421600000	id-697	High
chr3B_part1	423470000	425560000	id-698	High
chr3B_part1	447230000	448150000	id-699	High
chr3B_part2	0	630000	id-700	High
chr3B_part2	8520000	10190000	id-701	High
chr3B_part2	25020000	29030000	id-702	High
chr3B_part2	29080000	38940000	id-703	High
chr3B_part2	39280000	44590000	id-704	High
chr3B_part2	45900000	48460000	id-705	High
chr3B_part2	51030000	51650000	id-706	High
chr3B_part2	57370000	60420000	id-707	High
chr3B_part2	60540000	64710000	id-708	High
chr3B_part2	95860000	96690000	id-709	High
chr3B_part2	106500000	107580000	id-710	High
chr3B_part2	108480000	112440000	id-711	High
chr3B_part2	113810000	115810000	id-712	High
chr3B_part2	115860000	116640000	id-713	High
chr3B_part2	117250000	123380000	id-714	High
chr3B_part2	123450000	124590000	id-715	High
chr3B_part2	132360000	133830000	id-716	High
chr3B_part2	134190000	136430000	id-717	High
chr3B_part2	136530000	138600000	id-718	High
chr3B_part2	143210000	146070000	id-719	High
chr3B_part2	146120000	147110000	id-720	High
chr3B_part2	177740000	180440000	id-721	High
chr3B_part2	180550000	182240000	id-722	High
chr3B_part2	187280000	187940000	id-723	High
chr3B_part2	188010000	189020000	id-724	High
chr3B_part2	208130000	213710000	id-725	High
chr3B_part2	213720000	214240000	id-726	Low
chr3B_part2	214260000	214820000	id-727	High
chr3B_part2	234650000	235890000	id-728	High
chr3B_part2	236110000	240020000	id-729	High
chr3B_part2	240220000	242310000	id-730	High
chr3B_part2	242520000	249420000	id-731	High
chr3B_part2	249720000	251050000	id-732	High
chr3B_part2	251100000	252460000	id-733	High
chr3B_part2	256170000	257450000	id-734	High
chr3B_part2	259260000	260650000	id-735	High
chr3B_part2	260700000	265550000	id-736	High
chr3B_part2	265710000	269850000	id-737	High
chr3B_part2	269910000	275000000	id-738	High
chr3B_part2	278480000	279140000	id-739	Low
chr3B_part2	279250000	280460000	id-740	High
chr3B_part2	282570000	283150000	id-741	High
chr3B_part2	283130000	283930000	id-742	Low
chr3B_part2	284110000	284700000	id-743	High
chr3B_part2	290470000	292940000	id-744	High
chr3B_part2	293140000	294110000	id-745	High
chr3B_part2	294280000	295080000	id-746	High
chr3B_part2	296140000	296760000	id-747	High
chr3B_part2	299060000	299900000	id-748	High
chr3B_part2	300250000	302060000	id-749	High
chr3B_part2	303120000	303780000	id-750	Low
chr3B_part2	310900000	312330000	id-751	High
chr3B_part2	318640000	319660000	id-752	High
chr3B_part2	323290000	323850000	id-753	High
chr3B_part2	325350000	327190000	id-754	High
chr3B_part2	332540000	333330000	id-755	High
chr3B_part2	334970000	335570000	id-756	High
chr3B_part2	345320000	346480000	id-757	High
chr3B_part2	350940000	352320000	id-758	High
chr3B_part2	352390000	353040000	id-759	High
chr3B_part2	353160000	353800000	id-760	High
chr3B_part2	353810000	354440000	id-761	Low
chr3B_part2	355280000	355810000	id-762	High
chr3B_part2	362090000	362630000	id-763	High
chr3B_part2	370120000	370930000	id-764	High
chr3B_part2	373140000	373830000	id-765	High
chr3B_part2	379690000	381200000	id-766	High
chr3D_part1	770000	1340000	id-767	High
chr3D_part1	2060000	2630000	id-768	High
chr3D_part1	2680000	3410000	id-769	High
chr3D_part2	46900000	50130000	id-770	Low
chr3D_part2	50510000	51120000	id-771	Low
chr3D_part2	51880000	53430000	id-772	Low
chr3D_part2	53930000	54520000	id-773	Low
chr3D_part2	54730000	55270000	id-774	Low
chr3D_part2	55350000	56160000	id-775	Low
chr3D_part2	56220000	57250000	id-776	Low
chr3D_part2	58060000	58560000	id-777	Low
chr3D_part2	59140000	59740000	id-778	Low
chr3D_part2	76340000	77540000	id-779	High
chr3D_part2	77630000	78530000	id-780	High
chr3D_part2	80320000	80920000	id-781	High
chr3D_part2	94310000	94960000	id-782	Low
chr3D_part2	95020000	95720000	id-783	Low
chr3D_part2	126480000	127300000	id-784	High
chr3D_part2	127690000	129040000	id-785	High
chr3D_part2	132680000	133180000	id-786	High
chr3D_part2	133230000	133780000	id-787	High
chr3D_part2	134560000	136910000	id-788	High
chr3D_part2	137090000	137700000	id-789	High
chr3D_part2	138340000	139000000	id-790	High
chr4A_part1	3980000	4620000	id-791	High
chr4A_part1	10930000	11700000	id-792	High
chr4A_part1	12400000	13520000	id-793	High
chr4A_part1	13650000	14170000	id-794	High
chr4A_part1	16250000	16830000	id-795	High
chr4A_part1	24950000	28600000	id-796	High
chr4A_part1	37040000	37790000	id-797	High
chr4A_part1	39540000	46420000	id-798	High
chr4A_part1	47300000	67540000	id-799	High
chr4A_part1	67600000	70210000	id-800	High
chr4A_part1	70300000	103540000	id-801	High
chr4A_part1	266060000	266810000	id-802	Low
chr4A_part1	303080000	304680000	id-803	Low
chr4A_part1	449270000	452555092	id-804	High
chr4A_part2	0	14360000	id-805	High
chr4A_part2	64410000	66180000	id-806	High
chr4A_part2	66960000	67470000	id-807	High
chr4A_part2	68010000	68960000	id-808	High
chr4A_part2	69550000	70870000	id-809	High
chr4A_part2	70930000	71620000	id-810	High
chr4A_part2	71730000	74880000	id-811	High
chr4A_part2	74930000	75440000	id-812	High
chr4A_part2	75510000	80920000	id-813	High
chr4A_part2	81000000	84900000	id-814	High
chr4A_part2	91490000	93840000	id-815	High
chr4A_part2	113200000	114660000	id-816	High
chr4A_part2	114940000	115640000	id-817	High
chr4A_part2	117680000	118360000	id-818	High
chr4A_part2	122260000	123250000	id-819	High
chr4A_part2	128640000	132170000	id-820	High
chr4A_part2	145960000	146580000	id-821	High
chr4A_part2	146730000	147350000	id-822	High
chr4A_part2	147350000	147950000	id-823	Low
chr4A_part2	148140000	149850000	id-824	High
chr4A_part2	150160000	150830000	id-825	High
chr4A_part2	153070000	153880000	id-826	High
chr4A_part2	166250000	166890000	id-827	High
chr4A_part2	167030000	169260000	id-828	High
chr4A_part2	170720000	173360000	id-829	High
chr4A_part2	173550000	175960000	id-830	High
chr4A_part2	208550000	209580000	id-831	High
chr4A_part2	210350000	212530000	id-832	High
chr4A_part2	212620000	215620000	id-833	High
chr4A_part2	215710000	216480000	id-834	High
chr4A_part2	216910000	219280000	id-835	High
chr4A_part2	221510000	222090000	id-836	High
chr4A_part2	222750000	223290000	id-837	High
chr4A_part2	223360000	224920000	id-838	High
chr4A_part2	225100000	226310000	id-839	High
chr4A_part2	228530000	229130000	id-840	High
chr4A_part2	231370000	231870000	id-841	High
chr4A_part2	231940000	232440000	id-842	High
chr4A_part2	233180000	233890000	id-843	High
chr4A_part2	242210000	243260000	id-844	High
chr4A_part2	264340000	265770000	id-845	High
chr4A_part2	266190000	266780000	id-846	High
chr4A_part2	266850000	268030000	id-847	High
chr4A_part2	268460000	269300000	id-848	High
chr4A_part2	269360000	270120000	id-849	High
chr4A_part2	270550000	271130000	id-850	Low
chr4A_part2	271070000	273360000	id-851	High
chr4A_part2	275670000	276210000	id-852	High
chr4A_part2	276870000	277940000	id-853	High
chr4A_part2	278480000	279090000	id-854	High
chr4A_part2	279880000	280610000	id-855	High
chr4A_part2	280680000	281840000	id-856	High
chr4A_part2	281840000	282350000	id-857	Low
chr4A_part2	284510000	285190000	id-858	High
chr4A_part2	286860000	287720000	id-859	High
chr4A_part2	288280000	289130000	id-860	High
chr4B_part1	530000	1580000	id-861	High
chr4B_part1	1930000	2440000	id-862	High
chr4B_part1	2660000	3190000	id-863	Low
chr4B_part1	3680000	4250000	id-864	High
chr4B_part1	4250000	4950000	id-865	Low
chr4B_part1	5020000	5530000	id-866	Low
chr4B_part1	6410000	7040000	id-867	Low
chr4B_part1	7540000	9120000	id-868	Low
chr4B_part1	9640000	10600000	id-869	Low
chr4B_part1	10710000	11670000	id-870	High
chr4B_part1	12220000	13670000	id-871	High
chr4B_part1	13720000	14430000	id-872	High
chr4B_part1	30830000	31720000	id-873	High
chr4B_part1	32180000	32790000	id-874	High
chr4B_part1	33390000	34050000	id-875	High
chr4B_part1	34100000	35150000	id-876	High
chr4B_part1	35470000	37860000	id-877	High
chr4B_part1	43780000	46250000	id-878	High
chr4B_part1	47960000	48550000	id-879	High
chr4B_part1	430350000	431090000	id-880	High
chr4B_part2	29570000	32910000	id-881	High
chr4B_part2	43990000	49290000	id-882	High
chr4B_part2	56530000	57090000	id-883	Low
chr4B_part2	67590000	68480000	id-884	High
chr4B_part2	96980000	101030000	id-885	High
chr4B_part2	108970000	111340000	id-886	High
chr4B_part2	143420000	143920000	id-887	High
chr4B_part2	157820000	159560000	id-888	High
chr4B_part2	161270000	162150000	id-889	High
chr4B_part2	166750000	168470000	id-890	High
chr4B_part2	186240000	187110000	id-891	High
chr4B_part2	187490000	188290000	id-892	High
chr4B_part2	188180000	188810000	id-893	Low
chr4B_part2	193070000	193600000	id-894	High
chr4B_part2	194410000	195570000	id-895	High
chr4B_part2	196570000	197250000	id-896	High
chr4B_part2	197400000	198220000	id-897	High
chr4B_part2	199660000	201800000	id-898	High
chr4B_part2	202600000	204750000	id-899	High
chr4B_part2	208570000	209590000	id-900	High
chr4B_part2	209640000	210670000	id-901	High
chr4B_part2	211850000	212850000	id-902	High
chr4B_part2	213130000	213770000	id-903	High
chr4B_part2	214980000	215530000	id-904	Low
chr4D_part1	0	970000	id-905	High
chr4D_part1	1650000	2250000	id-906	High
chr4D_part1	2750000	3480000	id-907	High
chr4D_part1	3550000	4250000	id-908	High
chr4D_part1	6560000	7380000	id-909	High
chr4D_part1	9870000	11320000	id-910	High
chr4D_part1	12680000	13210000	id-911	High
chr4D_part1	13980000	15330000	id-912	High
chr4D_part1	17730000	18710000	id-913	High
chr4D_part1	23470000	24050000	id-914	High
chr4D_part1	24210000	25070000	id-915	High
chr4D_part1	26220000	26870000	id-916	High
chr4D_part1	27670000	28430000	id-917	High
chr4D_part1	29000000	29540000	id-918	High
chr4D_part1	29860000	30400000	id-919	High
chr4D_part1	30620000	31400000	id-920	High
chr4D_part1	32870000	35150000	id-921	High
chr4D_part1	35690000	36230000	id-922	High
chr4D_part1	38680000	39400000	id-923	High
chr4D_part1	43680000	44440000	id-924	High
chr4D_part1	49170000	49720000	id-925	High
chr4D_part1	50440000	51230000	id-926	High
chr4D_part1	52530000	53750000	id-927	High
chr4D_part1	53950000	54580000	id-928	High
chr4D_part1	54640000	55230000	id-929	High
chr4D_part1	55850000	57460000	id-930	High
chr4D_part1	58560000	59380000	id-931	High
chr4D_part1	59750000	60310000	id-932	High
chr4D_part1	60360000	60900000	id-933	High
chr4D_part1	61710000	62380000	id-934	High
chr4D_part1	63830000	65060000	id-935	High
chr4D_part1	68700000	69240000	id-936	High
chr4D_part1	69580000	70340000	id-937	High
chr4D_part1	71030000	71800000	id-938	High
chr4D_part1	72770000	73910000	id-939	High
chr4D_part1	74360000	74990000	id-940	High
chr4D_part1	75680000	77850000	id-941	High
chr4D_part1	78430000	78950000	id-942	High
chr4D_part1	80190000	80940000	id-943	High
chr4D_part1	81720000	82270000	id-944	High
chr4D_part1	83390000	84110000	id-945	High
chr4D_part1	85320000	85870000	id-946	High
chr4D_part1	86190000	86720000	id-947	High
chr4D_part1	86980000	87550000	id-948	High
chr4D_part1	87600000	88710000	id-949	High
chr4D_part1	92370000	93030000	id-950	High
chr4D_part1	94850000	95430000	id-951	High
chr4D_part1	99520000	100550000	id-952	High
chr4D_part1	102650000	103160000	id-953	High
chr4D_part1	103530000	104090000	id-954	High
chr4D_part1	106930000	107730000	id-955	High
chr4D_part1	110430000	111010000	id-956	High
chr4D_part1	112150000	114050000	id-957	High
chr4D_part1	114270000	115010000	id-958	High
chr4D_part1	116610000	117230000	id-959	High
chr4D_part1	117710000	119160000	id-960	High
chr4D_part1	121450000	122170000	id-961	High
chr4D_part1	122250000	123120000	id-962	High
chr4D_part1	125140000	126530000	id-963	High
chr4D_part1	128910000	130510000	id-964	High
chr4D_part1	131930000	132710000	id-965	High
chr4D_part1	133200000	133980000	id-966	High
chr4D_part1	134810000	137460000	id-967	High
chr4D_part1	137800000	138610000	id-968	High
chr4D_part1	138700000	139720000	id-969	High
chr4D_part1	139770000	140930000	id-970	High
chr4D_part1	140980000	142370000	id-971	High
chr4D_part1	143370000	143970000	id-972	High
chr4D_part1	144020000	145380000	id-973	High
chr4D_part1	146100000	148500000	id-974	High
chr4D_part1	150040000	150540000	id-975	High
chr4D_part1	150590000	151690000	id-976	High
chr4D_part1	151980000	154090000	id-977	High
chr4D_part1	154830000	155540000	id-978	High
chr4D_part1	155590000	156360000	id-979	High
chr4D_part1	156410000	157300000	id-980	High
chr4D_part1	157790000	159020000	id-981	High
chr4D_part1	159610000	161180000	id-982	High
chr4D_part1	161260000	163720000	id-983	High
chr4D_part1	165570000	166290000	id-984	High
chr4D_part1	166340000	167530000	id-985	High
chr4D_part1	167760000	169160000	id-986	High
chr4D_part1	169380000	170400000	id-987	High
chr4D_part1	170780000	172080000	id-988	High
chr4D_part1	172130000	172830000	id-989	High
chr4D_part1	173490000	175030000	id-990	High
chr4D_part1	175120000	175770000	id-991	High
chr4D_part1	175830000	176700000	id-992	High
chr4D_part1	176840000	178650000	id-993	High
chr4D_part1	180560000	181690000	id-994	High
chr4D_part1	181740000	182770000	id-995	High
chr4D_part1	183710000	184890000	id-996	High
chr4D_part1	184950000	185860000	id-997	High
chr4D_part1	185910000	187070000	id-998	High
chr4D_part1	188120000	188700000	id-999	High
chr4D_part1	190710000	191230000	id-1000	High
chr4D_part1	191290000	192220000	id-1001	High
chr4D_part1	192770000	193390000	id-1002	High
chr4D_part1	193500000	194060000	id-1003	High
chr4D_part1	194310000	195090000	id-1004	High
chr4D_part1	196750000	197700000	id-1005	High
chr4D_part1	197760000	198490000	id-1006	High
chr4D_part1	198550000	199660000	id-1007	High
chr4D_part1	199710000	201240000	id-1008	High
chr4D_part1	201290000	201820000	id-1009	High
chr4D_part1	202230000	203470000	id-1010	High
chr4D_part1	204070000	204690000	id-1011	High
chr4D_part1	205120000	205620000	id-1012	High
chr4D_part1	209790000	210650000	id-1013	High
chr4D_part1	211490000	212040000	id-1014	High
chr4D_part1	213150000	213820000	id-1015	High
chr4D_part1	214310000	214810000	id-1016	High
chr4D_part1	216030000	217510000	id-1017	High
chr4D_part1	218060000	218630000	id-1018	High
chr4D_part1	218680000	219210000	id-1019	High
chr4D_part1	219540000	220250000	id-1020	High
chr4D_part1	221280000	221900000	id-1021	High
chr4D_part1	222090000	223370000	id-1022	High
chr4D_part1	223440000	224380000	id-1023	High
chr4D_part1	224810000	225900000	id-1024	High
chr4D_part1	225950000	226460000	id-1025	High
chr4D_part1	227070000	228120000	id-1026	High
chr4D_part1	228660000	230220000	id-1027	High
chr4D_part1	230910000	231910000	id-1028	High
chr4D_part1	232000000	232550000	id-1029	High
chr4D_part1	232630000	234190000	id-1030	High
chr4D_part1	236420000	238030000	id-1031	High
chr4D_part1	238450000	240720000	id-1032	High
chr4D_part1	240780000	241450000	id-1033	High
chr4D_part1	242060000	244890000	id-1034	High
chr4D_part1	245500000	249500000	id-1035	High
chr4D_part1	249550000	252190000	id-1036	High
chr4D_part1	252260000	253770000	id-1037	High
chr4D_part1	253980000	254850000	id-1038	High
chr4D_part1	255190000	255930000	id-1039	High
chr4D_part1	255990000	256550000	id-1040	High
chr4D_part1	256610000	258860000	id-1041	High
chr4D_part1	258990000	259530000	id-1042	High
chr4D_part1	259590000	260370000	id-1043	High
chr4D_part1	260460000	261200000	id-1044	High
chr4D_part1	261470000	263000000	id-1045	High
chr4D_part1	263090000	264430000	id-1046	High
chr4D_part1	264730000	266790000	id-1047	High
chr4D_part1	266870000	267410000	id-1048	High
chr4D_part1	267460000	267980000	id-1049	High
chr4D_part1	268060000	270430000	id-1050	High
chr4D_part1	270480000	271200000	id-1051	High
chr4D_part1	271340000	271950000	id-1052	High
chr4D_part1	272000000	272980000	id-1053	High
chr4D_part1	273440000	274430000	id-1054	High
chr4D_part1	274510000	276080000	id-1055	High
chr4D_part1	276130000	276940000	id-1056	High
chr4D_part1	277430000	278240000	id-1057	High
chr4D_part1	278780000	280230000	id-1058	High
chr4D_part1	280350000	280950000	id-1059	High
chr4D_part1	281310000	285120000	id-1060	High
chr4D_part1	285170000	285750000	id-1061	High
chr4D_part1	285820000	286800000	id-1062	High
chr4D_part1	287260000	289140000	id-1063	High
chr4D_part1	289190000	290330000	id-1064	High
chr4D_part1	290580000	291650000	id-1065	High
chr4D_part1	294790000	295400000	id-1066	High
chr4D_part1	296010000	296650000	id-1067	High
chr4D_part1	296720000	297380000	id-1068	High
chr4D_part1	299990000	300790000	id-1069	High
chr4D_part1	300870000	301430000	id-1070	High
chr4D_part1	308040000	308870000	id-1071	High
chr4D_part1	310520000	311380000	id-1072	High
chr4D_part1	311960000	312530000	id-1073	High
chr4D_part1	313000000	313550000	id-1074	High
chr4D_part1	313610000	314500000	id-1075	High
chr4D_part1	314650000	315390000	id-1076	High
chr4D_part1	317730000	318250000	id-1077	High
chr4D_part1	318810000	319970000	id-1078	High
chr4D_part1	320030000	320640000	id-1079	High
chr4D_part1	320690000	321290000	id-1080	High
chr4D_part1	324500000	325080000	id-1081	High
chr4D_part1	325900000	326950000	id-1082	High
chr4D_part1	328110000	328930000	id-1083	High
chr4D_part1	329050000	329610000	id-1084	High
chr4D_part1	329690000	330880000	id-1085	High
chr4D_part1	330940000	332870000	id-1086	High
chr4D_part1	333080000	333770000	id-1087	High
chr4D_part1	334270000	335030000	id-1088	High
chr4D_part1	335240000	335870000	id-1089	High
chr4D_part1	337090000	337700000	id-1090	High
chr4D_part1	338460000	338980000	id-1091	High
chr4D_part1	339520000	340990000	id-1092	High
chr4D_part1	341990000	342490000	id-1093	High
chr4D_part1	343540000	344890000	id-1094	High
chr4D_part1	346790000	348040000	id-1095	High
chr4D_part1	349610000	350160000	id-1096	High
chr4D_part1	350620000	351420000	id-1097	High
chr4D_part1	351480000	352250000	id-1098	High
chr4D_part1	352310000	352880000	id-1099	High
chr4D_part1	353920000	354660000	id-1100	High
chr4D_part1	357860000	358380000	id-1101	High
chr4D_part1	358480000	359120000	id-1102	High
chr4D_part1	359180000	359900000	id-1103	High
chr4D_part1	359950000	361010000	id-1104	High
chr4D_part1	361940000	362590000	id-1105	High
chr4D_part1	362720000	363580000	id-1106	High
chr4D_part1	364040000	365190000	id-1107	High
chr4D_part1	365250000	365800000	id-1108	High
chr4D_part1	365850000	366710000	id-1109	High
chr4D_part1	367490000	368080000	id-1110	High
chr4D_part1	368420000	368930000	id-1111	High
chr4D_part1	369730000	371070000	id-1112	High
chr4D_part1	371210000	371750000	id-1113	High
chr4D_part1	372890000	373490000	id-1114	High
chr4D_part1	376310000	378060000	id-1115	High
chr4D_part1	380040000	380790000	id-1116	High
chr4D_part1	382000000	383740000	id-1117	High
chr4D_part1	384410000	385440000	id-1118	High
chr4D_part1	388010000	388940000	id-1119	High
chr4D_part1	389080000	390110000	id-1120	High
chr4D_part1	391270000	392060000	id-1121	High
chr4D_part1	392300000	393270000	id-1122	High
chr4D_part1	395030000	395980000	id-1123	High
chr4D_part1	397100000	397690000	id-1124	High
chr4D_part1	398890000	399400000	id-1125	High
chr4D_part1	401290000	402090000	id-1126	High
chr4D_part1	404040000	404610000	id-1127	High
chr4D_part1	406240000	409000000	id-1128	High
chr4D_part1	409050000	410050000	id-1129	High
chr4D_part1	410280000	414060000	id-1130	High
chr4D_part1	414300000	414890000	id-1131	High
chr4D_part1	415540000	416050000	id-1132	High
chr4D_part1	416960000	417610000	id-1133	High
chr4D_part1	417880000	419090000	id-1134	High
chr4D_part1	419450000	419990000	id-1135	High
chr4D_part1	420250000	422190000	id-1136	High
chr4D_part1	422310000	422890000	id-1137	High
chr4D_part1	423300000	425220000	id-1138	High
chr4D_part1	425830000	426550000	id-1139	High
chr4D_part1	427970000	428520000	id-1140	High
chr4D_part1	428820000	429330000	id-1141	High
chr4D_part1	429880000	432970000	id-1142	High
chr4D_part1	433460000	434110000	id-1143	High
chr4D_part1	435470000	436940000	id-1144	High
chr4D_part1	437520000	438180000	id-1145	High
chr4D_part1	438260000	439530000	id-1146	High
chr4D_part1	440420000	441460000	id-1147	High
chr4D_part1	441550000	442170000	id-1148	High
chr4D_part1	442230000	443120000	id-1149	High
chr4D_part1	443560000	444370000	id-1150	High
chr4D_part1	444420000	445280000	id-1151	High
chr4D_part1	446210000	446730000	id-1152	High
chr4D_part1	446950000	447780000	id-1153	High
chr4D_part1	447830000	448490000	id-1154	High
chr4D_part1	448560000	449080000	id-1155	High
chr4D_part1	449880000	450980000	id-1156	High
chr4D_part2	0	800000	id-1157	High
chr4D_part2	870000	1470000	id-1158	High
chr4D_part2	1950000	3220000	id-1159	High
chr4D_part2	3290000	4650000	id-1160	High
chr4D_part2	4740000	6150000	id-1161	High
chr4D_part2	6370000	7190000	id-1162	High
chr4D_part2	11920000	12490000	id-1163	High
chr4D_part2	12730000	13290000	id-1164	High
chr4D_part2	13490000	14320000	id-1165	High
chr4D_part2	15150000	16380000	id-1166	High
chr4D_part2	16680000	17590000	id-1167	High
chr4D_part2	19280000	22210000	id-1168	High
chr4D_part2	22260000	22870000	id-1169	High
chr4D_part2	23000000	23500000	id-1170	High
chr4D_part2	24370000	25240000	id-1171	High
chr4D_part2	25320000	26050000	id-1172	High
chr4D_part2	26390000	27310000	id-1173	High
chr4D_part2	29040000	29860000	id-1174	High
chr4D_part2	30380000	31460000	id-1175	High
chr4D_part2	34240000	34800000	id-1176	High
chr4D_part2	34850000	35850000	id-1177	High
chr4D_part2	36110000	36730000	id-1178	High
chr4D_part2	37430000	38250000	id-1179	High
chr4D_part2	38750000	39300000	id-1180	High
chr4D_part2	39550000	40300000	id-1181	High
chr4D_part2	40690000	41690000	id-1182	High
chr4D_part2	41740000	42830000	id-1183	High
chr4D_part2	43510000	44090000	id-1184	High
chr4D_part2	44140000	45650000	id-1185	High
chr4D_part2	45700000	46740000	id-1186	High
chr4D_part2	49040000	49880000	id-1187	High
chr4D_part2	49980000	51540000	id-1188	High
chr4D_part2	52730000	53310000	id-1189	High
chr4D_part2	53710000	54470000	id-1190	High
chr4D_part2	54930000	55750000	id-1191	High
chr4D_part2	55970000	56560000	id-1192	High
chr4D_part2	57810000	58330000	id-1193	High
chr5A_part1	0	780000	id-1194	High
chr5A_part1	2360000	3160000	id-1195	Low
chr5A_part1	4850000	6430000	id-1196	High
chr5A_part1	6790000	7400000	id-1197	High
chr5A_part1	8240000	9430000	id-1198	High
chr5A_part1	9590000	10490000	id-1199	High
chr5A_part1	11040000	11550000	id-1200	High
chr5A_part1	23550000	24060000	id-1201	Low
chr5A_part1	29900000	31590000	id-1202	High
chr5A_part1	31960000	35640000	id-1203	High
chr5A_part1	46230000	48650000	id-1204	High
chr5A_part1	48720000	49870000	id-1205	High
chr5A_part1	50220000	55330000	id-1206	High
chr5A_part1	64380000	67530000	id-1207	High
chr5A_part1	67490000	68540000	id-1208	Low
chr5A_part1	68540000	74280000	id-1209	High
chr5A_part1	74330000	74870000	id-1210	High
chr5A_part1	74950000	76510000	id-1211	High
chr5A_part1	76560000	77110000	id-1212	High
chr5A_part1	77290000	101720000	id-1213	High
chr5A_part1	101940000	109010000	id-1214	High
chr5A_part1	109110000	109950000	id-1215	High
chr5A_part1	380220000	381700000	id-1216	High
chr5A_part1	382280000	385550000	id-1217	High
chr5A_part1	391510000	395080000	id-1218	High
chr5A_part1	395880000	396680000	id-1219	High
chr5A_part1	405000000	422890000	id-1220	High
chr5A_part1	424020000	426260000	id-1221	Low
chr5A_part1	430040000	431080000	id-1222	High
chr5A_part1	431090000	431740000	id-1223	Low
chr5A_part1	437030000	439380000	id-1224	High
chr5A_part1	440940000	445430000	id-1225	High
chr5A_part1	448630000	451480000	id-1226	High
chr5A_part2	18450000	19810000	id-1227	High
chr5A_part2	24050000	28660000	id-1228	High
chr5A_part2	29250000	30700000	id-1229	High
chr5A_part2	30760000	34570000	id-1230	High
chr5A_part2	40600000	41650000	id-1231	High
chr5A_part2	42130000	42690000	id-1232	High
chr5A_part2	42900000	43440000	id-1233	High
chr5A_part2	43440000	46530000	id-1234	Low
chr5A_part2	46530000	50180000	id-1235	High
chr5A_part2	50540000	51550000	id-1236	High
chr5A_part2	56990000	58580000	id-1237	High
chr5A_part2	62400000	63320000	id-1238	High
chr5A_part2	63620000	64880000	id-1239	High
chr5A_part2	71440000	75070000	id-1240	High
chr5A_part2	81580000	84450000	id-1241	High
chr5A_part2	84510000	87170000	id-1242	High
chr5A_part2	94170000	95380000	id-1243	High
chr5A_part2	99630000	100190000	id-1244	High
chr5A_part2	101000000	102540000	id-1245	High
chr5A_part2	102780000	103290000	id-1246	High
chr5A_part2	105780000	106620000	id-1247	High
chr5A_part2	107100000	107690000	id-1248	High
chr5A_part2	107870000	110640000	id-1249	High
chr5A_part2	111560000	112140000	id-1250	Low
chr5A_part2	116430000	117150000	id-1251	High
chr5A_part2	118230000	120410000	id-1252	High
chr5A_part2	121170000	122310000	id-1253	High
chr5A_part2	122380000	123760000	id-1254	High
chr5A_part2	126970000	128700000	id-1255	High
chr5A_part2	132180000	133060000	id-1256	High
chr5A_part2	136080000	137310000	id-1257	High
chr5A_part2	141740000	142310000	id-1258	High
chr5A_part2	142780000	143320000	id-1259	High
chr5A_part2	154390000	155120000	id-1260	High
chr5A_part2	158310000	158960000	id-1261	High
chr5A_part2	158960000	159460000	id-1262	Low
chr5A_part2	163280000	164970000	id-1263	High
chr5A_part2	165430000	166550000	id-1264	High
chr5A_part2	183070000	183900000	id-1265	High
chr5A_part2	203400000	204170000	id-1266	High
chr5A_part2	208360000	210000000	id-1267	High
chr5A_part2	213000000	214100000	id-1268	High
chr5A_part2	219040000	219620000	id-1269	High
chr5A_part2	223740000	224510000	id-1270	Low
chr5A_part2	224570000	225900000	id-1271	Low
chr5A_part2	226230000	226730000	id-1272	Low
chr5A_part2	228220000	231420000	id-1273	High
chr5A_part2	234520000	235130000	id-1274	High
chr5A_part2	248040000	249280000	id-1275	High
chr5A_part2	251600000	252340000	id-1276	High
chr5A_part2	252750000	253480000	id-1277	High
chr5A_part2	254310000	255320000	id-1278	High
chr5A_part2	255380000	256543224	id-1279	High
chr5B_part1	13340000	13950000	id-1280	High
chr5B_part1	14090000	14770000	id-1281	High
chr5B_part1	18330000	19580000	id-1282	High
chr5B_part1	19660000	20670000	id-1283	High
chr5B_part1	21930000	22810000	id-1284	Low
chr5B_part1	23630000	25060000	id-1285	High
chr5B_part1	26910000	27490000	id-1286	High
chr5B_part1	27810000	30750000	id-1287	High
chr5B_part1	30800000	33540000	id-1288	High
chr5B_part1	33610000	34980000	id-1289	High
chr5B_part1	37250000	38520000	id-1290	High
chr5B_part1	41250000	43460000	id-1291	High
chr5B_part1	45390000	45890000	id-1292	High
chr5B_part1	45970000	47640000	id-1293	High
chr5B_part1	47690000	50620000	id-1294	High
chr5B_part1	56980000	59170000	id-1295	High
chr5B_part1	68390000	68910000	id-1296	Low
chr5B_part1	115860000	118480000	id-1297	High
chr5B_part1	118750000	130540000	id-1298	High
chr5B_part1	130650000	153040000	id-1299	High
chr5B_part1	153110000	153890000	id-1300	High
chr5B_part1	153970000	156630000	id-1301	High
chr5B_part1	156710000	158090000	id-1302	High
chr5B_part1	158140000	163330000	id-1303	High
chr5B_part1	163420000	164390000	id-1304	High
chr5B_part1	164440000	166320000	id-1305	High
chr5B_part1	166400000	173600000	id-1306	High
chr5B_part1	173710000	182450000	id-1307	High
chr5B_part1	182500000	184740000	id-1308	High
chr5B_part1	184790000	188640000	id-1309	High
chr5B_part1	188690000	198030000	id-1310	High
chr5B_part1	198080000	201560000	id-1311	High
chr5B_part1	201720000	202460000	id-1312	High
chr5B_part1	202630000	226810000	id-1313	High
chr5B_part1	227000000	228840000	id-1314	High
chr5B_part1	228920000	232860000	id-1315	High
chr5B_part1	232910000	238870000	id-1316	High
chr5B_part1	239270000	244410000	id-1317	High
chr5B_part1	277650000	282050000	id-1318	High
chr5B_part1	296410000	313410000	id-1319	High
chr5B_part1	313460000	328370000	id-1320	High
chr5B_part1	378290000	381110000	id-1321	High
chr5B_part1	381160000	383460000	id-1322	High
chr5B_part1	383490000	384620000	id-1323	Low
chr5B_part1	384670000	386290000	id-1324	Low
chr5B_part1	394740000	395680000	id-1325	High
chr5B_part1	395730000	396650000	id-1326	High
chr5B_part1	397830000	398850000	id-1327	High
chr5B_part1	399390000	400550000	id-1328	High
chr5B_part1	400950000	406890000	id-1329	High
chr5B_part1	408950000	410090000	id-1330	High
chr5B_part1	410350000	411810000	id-1331	High
chr5B_part1	417440000	418320000	id-1332	High
chr5B_part1	419860000	421180000	id-1333	High
chr5B_part1	421600000	424370000	id-1334	High
chr5B_part1	425720000	427870000	id-1335	High
chr5B_part1	429410000	430100000	id-1336	High
chr5B_part1	430270000	432160000	id-1337	High
chr5B_part1	436800000	437370000	id-1338	High
chr5B_part1	437460000	439070000	id-1339	High
chr5B_part1	442200000	444100000	id-1340	High
chr5B_part1	444060000	444730000	id-1341	Low
chr5B_part2	7550000	8850000	id-1342	High
chr5B_part2	9310000	10510000	id-1343	High
chr5B_part2	10760000	12630000	id-1344	High
chr5B_part2	13850000	14500000	id-1345	High
chr5B_part2	14620000	15400000	id-1346	High
chr5B_part2	19330000	21220000	id-1347	High
chr5B_part2	22220000	23140000	id-1348	High
chr5B_part2	26140000	26960000	id-1349	High
chr5B_part2	27080000	28460000	id-1350	High
chr5B_part2	29440000	31640000	id-1351	High
chr5B_part2	31670000	33260000	id-1352	Low
chr5B_part2	33260000	36560000	id-1353	High
chr5B_part2	40500000	41080000	id-1354	High
chr5B_part2	41160000	42110000	id-1355	High
chr5B_part2	46720000	47400000	id-1356	Low
chr5B_part2	47770000	48290000	id-1357	Low
chr5B_part2	48340000	49130000	id-1358	Low
chr5B_part2	49740000	50620000	id-1359	Low
chr5B_part2	51140000	51700000	id-1360	Low
chr5B_part2	51880000	52490000	id-1361	Low
chr5B_part2	55610000	56210000	id-1362	Low
chr5B_part2	58150000	59000000	id-1363	Low
chr5B_part2	60500000	61550000	id-1364	Low
chr5B_part2	61660000	62200000	id-1365	Low
chr5B_part2	62180000	62740000	id-1366	High
chr5B_part2	63340000	64000000	id-1367	Low
chr5B_part2	66390000	67120000	id-1368	High
chr5B_part2	69470000	70990000	id-1369	High
chr5B_part2	72580000	73160000	id-1370	Low
chr5B_part2	74100000	74830000	id-1371	Low
chr5B_part2	77440000	77980000	id-1372	Low
chr5B_part2	78110000	79310000	id-1373	High
chr5B_part2	82600000	83100000	id-1374	High
chr5B_part2	84940000	85790000	id-1375	High
chr5B_part2	86340000	87960000	id-1376	High
chr5B_part2	94680000	95330000	id-1377	High
chr5B_part2	99920000	105350000	id-1378	High
chr5B_part2	105410000	108090000	id-1379	High
chr5B_part2	108410000	110050000	id-1380	High
chr5B_part2	110850000	111990000	id-1381	High
chr5B_part2	112080000	112870000	id-1382	High
chr5B_part2	113070000	114120000	id-1383	High
chr5B_part2	114360000	119590000	id-1384	High
chr5B_part2	119790000	120880000	id-1385	High
chr5B_part2	125530000	126480000	id-1386	High
chr5B_part2	127660000	128700000	id-1387	High
chr5B_part2	132860000	133680000	id-1388	High
chr5B_part2	135340000	135980000	id-1389	High
chr5B_part2	137820000	138880000	id-1390	High
chr5B_part2	139010000	140120000	id-1391	High
chr5B_part2	140420000	140950000	id-1392	Low
chr5B_part2	141340000	144310000	id-1393	High
chr5B_part2	144310000	144860000	id-1394	Low
chr5B_part2	144830000	145460000	id-1395	High
chr5B_part2	145860000	146430000	id-1396	Low
chr5B_part2	147040000	148620000	id-1397	High
chr5B_part2	153840000	154650000	id-1398	High
chr5B_part2	159450000	160970000	id-1399	High
chr5B_part2	171820000	173780000	id-1400	Low
chr5B_part2	174110000	174720000	id-1401	High
chr5B_part2	180850000	182140000	id-1402	High
chr5B_part2	184130000	185100000	id-1403	High
chr5B_part2	185160000	187630000	id-1404	High
chr5B_part2	188240000	190200000	id-1405	High
chr5B_part2	190280000	191230000	id-1406	High
chr5B_part2	191740000	192620000	id-1407	High
chr5B_part2	192940000	195020000	id-1408	High
chr5B_part2	195260000	195760000	id-1409	Low
chr5B_part2	195930000	196560000	id-1410	High
chr5B_part2	198680000	199610000	id-1411	High
chr5B_part2	199610000	200980000	id-1412	Low
chr5B_part2	201000000	202850000	id-1413	High
chr5B_part2	202950000	203850000	id-1414	High
chr5B_part2	211150000	213150000	id-1415	High
chr5B_part2	213570000	214840000	id-1416	High
chr5B_part2	215520000	216290000	id-1417	Low
chr5B_part2	216530000	218770000	id-1418	High
chr5B_part2	220460000	221390000	id-1419	High
chr5B_part2	226600000	227130000	id-1420	Low
chr5B_part2	234270000	235200000	id-1421	High
chr5B_part2	240080000	240840000	id-1422	High
chr5B_part2	240980000	241480000	id-1423	High
chr5B_part2	242150000	242860000	id-1424	High
chr5B_part2	245500000	246020000	id-1425	High
chr5B_part2	246940000	247910000	id-1426	Low
chr5B_part2	247920000	248880000	id-1427	High
chr5B_part2	249460000	250230000	id-1428	High
chr5B_part2	252110000	252690000	id-1429	High
chr5B_part2	255300000	256530000	id-1430	High
chr5B_part2	260320000	261770000	id-1431	High
chr5D_part1	18690000	19540000	id-1432	High
chr5D_part1	72890000	73470000	id-1433	High
chr5D_part1	144120000	146030000	id-1434	High
chr5D_part1	146930000	147470000	id-1435	High
chr5D_part1	153770000	154300000	id-1436	High
chr5D_part1	161780000	162300000	id-1437	High
chr5D_part1	165330000	165940000	id-1438	High
chr5D_part1	372570000	373070000	id-1439	High
chr5D_part1	401640000	402230000	id-1440	High
chr5D_part1	423960000	424460000	id-1441	High
chr5D_part1	428300000	428880000	id-1442	High
chr5D_part2	5260000	5820000	id-1443	Low
chr5D_part2	19160000	19670000	id-1444	High
chr5D_part2	25240000	26250000	id-1445	Low
chr5D_part2	26300000	28570000	id-1446	Low
chr5D_part2	49750000	51310000	id-1447	High
chr5D_part2	51790000	52330000	id-1448	Low
chr5D_part2	52330000	53230000	id-1449	High
chr5D_part2	53830000	55950000	id-1450	High
chr5D_part2	96340000	97200000	id-1451	High
chr5D_part2	97290000	99250000	id-1452	High
chr5D_part2	100390000	101040000	id-1453	High
chr5D_part2	106600000	107370000	id-1454	High
chr5D_part2	108250000	110310000	id-1455	High
chr5D_part2	110510000	111010000	id-1456	High
chr6A_part1	560000	1430000	id-1457	High
chr6A_part1	1880000	3970000	id-1458	High
chr6A_part1	3890000	4440000	id-1459	Low
chr6A_part1	7290000	8190000	id-1460	High
chr6A_part1	10440000	11060000	id-1461	High
chr6A_part1	13610000	14690000	id-1462	High
chr6A_part1	14710000	15350000	id-1463	Low
chr6A_part1	16100000	16840000	id-1464	High
chr6A_part1	17890000	18740000	id-1465	High
chr6A_part1	19100000	19620000	id-1466	High
chr6A_part1	26930000	28020000	id-1467	High
chr6A_part1	29290000	29970000	id-1468	High
chr6A_part1	35540000	36190000	id-1469	High
chr6A_part1	36240000	37470000	id-1470	High
chr6A_part1	48100000	48650000	id-1471	High
chr6A_part1	49550000	51140000	id-1472	High
chr6A_part1	51890000	55020000	id-1473	High
chr6A_part1	61890000	74260000	id-1474	High
chr6A_part1	74310000	79270000	id-1475	High
chr6A_part1	79350000	84080000	id-1476	High
chr6A_part1	224620000	230640000	id-1477	High
chr6A_part1	230710000	235050000	id-1478	High
chr6A_part1	235110000	241570000	id-1479	High
chr6A_part1	241620000	243910000	id-1480	High
chr6A_part1	243960000	264380000	id-1481	High
chr6A_part1	264440000	268950000	id-1482	High
chr6A_part1	269000000	273320000	id-1483	High
chr6A_part1	273400000	276980000	id-1484	High
chr6A_part1	277030000	284810000	id-1485	High
chr6A_part1	286150000	288070000	id-1486	High
chr6A_part1	289200000	290230000	id-1487	High
chr6A_part1	290280000	291240000	id-1488	High
chr6A_part1	291300000	292410000	id-1489	High
chr6A_part1	292620000	293130000	id-1490	High
chr6A_part1	293180000	295640000	id-1491	High
chr6A_part1	295690000	297620000	id-1492	High
chr6A_part1	297740000	299290000	id-1493	High
chr6A_part1	299340000	309830000	id-1494	High
chr6A_part1	309890000	322770000	id-1495	High
chr6A_part1	322840000	334970000	id-1496	High
chr6A_part1	335020000	358960000	id-1497	High
chr6A_part1	359010000	364360000	id-1498	High
chr6A_part1	364420000	368080000	id-1499	High
chr6A_part1	368130000	380230000	id-1500	High
chr6A_part1	380530000	403550000	id-1501	High
chr6A_part1	403610000	404690000	id-1502	High
chr6A_part1	404740000	405430000	id-1503	High
chr6A_part1	405490000	406410000	id-1504	High
chr6A_part1	406460000	411270000	id-1505	High
chr6A_part1	411730000	422910000	id-1506	High
chr6A_part1	422960000	431320000	id-1507	High
chr6A_part1	431370000	442390000	id-1508	High
chr6A_part1	445060000	445650000	id-1509	High
chr6A_part1	446090000	452440000	id-1510	High
chr6A_part2	0	3500000	id-1511	High
chr6A_part2	45020000	46960000	id-1512	High
chr6A_part2	47350000	51080000	id-1513	High
chr6A_part2	68390000	69650000	id-1514	High
chr6A_part2	69700000	73690000	id-1515	High
chr6A_part2	81420000	82510000	id-1516	High
chr6A_part2	95980000	96600000	id-1517	High
chr6A_part2	110810000	111440000	id-1518	High
chr6A_part2	112410000	120840000	id-1519	High
chr6A_part2	139570000	140080000	id-1520	High
chr6A_part2	142060000	143060000	id-1521	High
chr6A_part2	145750000	146600000	id-1522	High
chr6A_part2	146730000	148020000	id-1523	High
chr6A_part2	148710000	149780000	id-1524	High
chr6A_part2	155920000	156470000	id-1525	High
chr6A_part2	156520000	157480000	id-1526	High
chr6A_part2	157530000	158550000	id-1527	High
chr6A_part2	158600000	159520000	id-1528	High
chr6A_part2	159620000	160710000	id-1529	High
chr6A_part2	161640000	163700000	id-1530	High
chr6B_part1	630000	1860000	id-1531	Low
chr6B_part1	4690000	5850000	id-1532	Low
chr6B_part1	7360000	7920000	id-1533	Low
chr6B_part1	8470000	8990000	id-1534	Low
chr6B_part1	8760000	9290000	id-1535	High
chr6B_part1	9270000	9780000	id-1536	Low
chr6B_part1	11720000	12760000	id-1537	High
chr6B_part1	12780000	13630000	id-1538	Low
chr6B_part1	13640000	14170000	id-1539	High
chr6B_part1	15110000	15950000	id-1540	High
chr6B_part1	16060000	16650000	id-1541	High
chr6B_part1	17190000	17770000	id-1542	High
chr6B_part1	21130000	22790000	id-1543	High
chr6B_part1	27010000	28260000	id-1544	High
chr6B_part1	28470000	29970000	id-1545	High
chr6B_part1	30210000	30860000	id-1546	Low
chr6B_part1	30870000	31790000	id-1547	High
chr6B_part1	31840000	32340000	id-1548	High
chr6B_part1	113440000	114890000	id-1549	High
chr6B_part1	115010000	115600000	id-1550	High
chr6B_part1	115910000	116760000	id-1551	High
chr6B_part1	117120000	117910000	id-1552	High
chr6B_part1	119130000	120710000	id-1553	High
chr6B_part1	120780000	123760000	id-1554	High
chr6B_part1	124060000	124640000	id-1555	High
chr6B_part1	126120000	127770000	id-1556	High
chr6B_part1	128080000	130470000	id-1557	High
chr6B_part1	132100000	134000000	id-1558	High
chr6B_part1	134800000	136120000	id-1559	High
chr6B_part1	138630000	139220000	id-1560	High
chr6B_part1	139650000	140470000	id-1561	High
chr6B_part1	140560000	141780000	id-1562	High
chr6B_part1	142440000	143660000	id-1563	High
chr6B_part1	144260000	145060000	id-1564	High
chr6B_part1	145800000	147080000	id-1565	High
chr6B_part1	147950000	150290000	id-1566	High
chr6B_part1	150750000	151700000	id-1567	High
chr6B_part1	151800000	155340000	id-1568	High
chr6B_part1	155460000	157540000	id-1569	High
chr6B_part1	158270000	159200000	id-1570	High
chr6B_part1	159250000	160000000	id-1571	High
chr6B_part1	160020000	160640000	id-1572	Low
chr6B_part1	160640000	162880000	id-1573	High
chr6B_part1	162940000	164370000	id-1574	High
chr6B_part1	166130000	169490000	id-1575	High
chr6B_part1	171730000	172310000	id-1576	High
chr6B_part1	174560000	176150000	id-1577	High
chr6B_part1	176250000	182580000	id-1578	High
chr6B_part1	188500000	198950000	id-1579	High
chr6B_part1	204600000	212810000	id-1580	High
chr6B_part1	212900000	213780000	id-1581	High
chr6B_part1	213850000	216700000	id-1582	High
chr6B_part1	217070000	226870000	id-1583	High
chr6B_part1	239740000	241770000	id-1584	High
chr6B_part1	242140000	243770000	id-1585	High
chr6B_part1	243770000	244750000	id-1586	Low
chr6B_part1	244760000	246020000	id-1587	High
chr6B_part1	246940000	250470000	id-1588	High
chr6B_part1	250800000	254090000	id-1589	Low
chr6B_part1	254510000	261620000	id-1590	High
chr6B_part1	262160000	263000000	id-1591	High
chr6B_part1	263320000	264320000	id-1592	High
chr6B_part1	264370000	265620000	id-1593	High
chr6B_part1	265980000	266760000	id-1594	High
chr6B_part1	267530000	269670000	id-1595	High
chr6B_part1	269750000	270450000	id-1596	High
chr6B_part1	270810000	272080000	id-1597	High
chr6B_part1	272570000	274020000	id-1598	High
chr6B_part1	276740000	290590000	id-1599	High
chr6B_part1	290670000	299580000	id-1600	High
chr6B_part1	299660000	300900000	id-1601	High
chr6B_part1	300960000	303100000	id-1602	High
chr6B_part1	303150000	305210000	id-1603	High
chr6B_part1	305320000	308460000	id-1604	High
chr6B_part1	308530000	310400000	id-1605	High
chr6B_part1	310460000	311490000	id-1606	High
chr6B_part1	311540000	313130000	id-1607	High
chr6B_part1	313180000	314530000	id-1608	High
chr6B_part1	314680000	320830000	id-1609	High
chr6B_part1	321320000	322710000	id-1610	High
chr6B_part1	322770000	323610000	id-1611	High
chr6B_part1	324400000	325110000	id-1612	High
chr6B_part1	327620000	328690000	id-1613	Low
chr6B_part1	329740000	333480000	id-1614	High
chr6B_part1	333920000	334890000	id-1615	High
chr6B_part1	334940000	336240000	id-1616	High
chr6B_part1	336290000	337700000	id-1617	High
chr6B_part1	337760000	339350000	id-1618	High
chr6B_part1	339590000	341900000	id-1619	High
chr6B_part1	341970000	342820000	id-1620	High
chr6B_part1	343040000	344550000	id-1621	High
chr6B_part1	344640000	345170000	id-1622	High
chr6B_part1	345250000	346900000	id-1623	High
chr6B_part1	346950000	352140000	id-1624	High
chr6B_part1	352260000	353740000	id-1625	High
chr6B_part1	353880000	357060000	id-1626	High
chr6B_part1	357110000	360270000	id-1627	High
chr6B_part1	360320000	361540000	id-1628	High
chr6B_part1	361600000	362930000	id-1629	High
chr6B_part1	362980000	363690000	id-1630	High
chr6B_part1	363740000	365130000	id-1631	High
chr6B_part1	365750000	368440000	id-1632	High
chr6B_part1	368490000	369070000	id-1633	High
chr6B_part1	369380000	377330000	id-1634	High
chr6B_part1	377450000	377960000	id-1635	High
chr6B_part1	378010000	382010000	id-1636	High
chr6B_part1	382080000	382750000	id-1637	High
chr6B_part1	383020000	384160000	id-1638	High
chr6B_part1	384210000	384790000	id-1639	High
chr6B_part1	384850000	386530000	id-1640	High
chr6B_part1	386590000	393670000	id-1641	High
chr6B_part1	394550000	396920000	id-1642	High
chr6B_part1	397050000	397900000	id-1643	High
chr6B_part1	398290000	399610000	id-1644	High
chr6B_part1	400370000	404430000	id-1645	High
chr6B_part1	404580000	405510000	id-1646	High
chr6B_part1	406100000	408590000	id-1647	High
chr6B_part1	408670000	411060000	id-1648	High
chr6B_part1	411140000	414190000	id-1649	High
chr6B_part1	414410000	415290000	id-1650	High
chr6B_part1	415760000	420770000	id-1651	High
chr6B_part1	420820000	424670000	id-1652	High
chr6B_part1	424670000	428480000	id-1653	Low
chr6B_part1	428530000	429070000	id-1654	Low
chr6B_part1	429650000	434380000	id-1655	High
chr6B_part1	434430000	437690000	id-1656	High
chr6B_part1	437750000	438540000	id-1657	High
chr6B_part1	438870000	445090000	id-1658	High
chr6B_part1	445770000	452070000	id-1659	High
chr6B_part2	0	680000	id-1660	High
chr6B_part2	1050000	1940000	id-1661	Low
chr6B_part2	1940000	11760000	id-1662	High
chr6B_part2	11940000	16530000	id-1663	High
chr6B_part2	21550000	26960000	id-1664	High
chr6B_part2	33210000	40100000	id-1665	High
chr6B_part2	40160000	41280000	id-1666	High
chr6B_part2	62960000	65070000	id-1667	High
chr6B_part2	65120000	65950000	id-1668	High
chr6B_part2	67330000	68800000	id-1669	High
chr6B_part2	69910000	74640000	id-1670	High
chr6B_part2	103780000	106680000	id-1671	High
chr6B_part2	106820000	109320000	id-1672	High
chr6B_part2	109540000	110530000	id-1673	High
chr6B_part2	110500000	111040000	id-1674	Low
chr6B_part2	110970000	112590000	id-1675	High
chr6B_part2	115330000	124790000	id-1676	High
chr6B_part2	125100000	126330000	id-1677	High
chr6B_part2	128300000	130330000	id-1678	High
chr6B_part2	138590000	144500000	id-1679	High
chr6B_part2	144580000	150750000	id-1680	High
chr6B_part2	151070000	154860000	id-1681	High
chr6B_part2	154960000	164570000	id-1682	High
chr6B_part2	164620000	168400000	id-1683	High
chr6B_part2	168450000	169510000	id-1684	High
chr6B_part2	169560000	175060000	id-1685	High
chr6B_part2	175130000	175670000	id-1686	High
chr6B_part2	175960000	176820000	id-1687	High
chr6B_part2	176820000	177500000	id-1688	Low
chr6B_part2	177500000	178820000	id-1689	High
chr6B_part2	179120000	183110000	id-1690	High
chr6B_part2	183110000	184920000	id-1691	Low
chr6B_part2	184890000	189840000	id-1692	High
chr6B_part2	190840000	192180000	id-1693	High
chr6B_part2	193270000	194900000	id-1694	High
chr6B_part2	194960000	196180000	id-1695	High
chr6B_part2	196870000	198020000	id-1696	High
chr6B_part2	198110000	200630000	id-1697	High
chr6B_part2	200900000	201720000	id-1698	High
chr6B_part2	201770000	205620000	id-1699	High
chr6B_part2	206510000	207290000	id-1700	High
chr6B_part2	207390000	209330000	id-1701	High
chr6B_part2	210160000	211800000	id-1702	High
chr6B_part2	212110000	213430000	id-1703	High
chr6B_part2	216690000	218220000	id-1704	High
chr6B_part2	223960000	224470000	id-1705	High
chr6B_part2	224540000	226470000	id-1706	High
chr6B_part2	229830000	230540000	id-1707	Low
chr6B_part2	231000000	231940000	id-1708	Low
chr6B_part2	232000000	232890000	id-1709	Low
chr6B_part2	234280000	235000000	id-1710	High
chr6B_part2	239860000	240540000	id-1711	High
chr6B_part2	240640000	241880000	id-1712	High
chr6B_part2	241930000	242440000	id-1713	High
chr6B_part2	257200000	257820000	id-1714	Low
chr6B_part2	259950000	260730000	id-1715	High
chr6B_part2	261550000	262570000	id-1716	High
chr6B_part2	263540000	264900000	id-1717	High
chr6B_part2	265310000	265900000	id-1718	High
chr6B_part2	266640000	267160000	id-1719	High
chr6B_part2	267540000	268160000	id-1720	High
chr6D_part1	4620000	5600000	id-1721	High
chr6D_part1	5790000	7360000	id-1722	High
chr6D_part1	25750000	26360000	id-1723	High
chr6D_part1	92590000	93220000	id-1724	High
chr6D_part1	307310000	308000000	id-1725	Low
chr6D_part2	11680000	12370000	id-1726	High
chr6D_part2	12860000	14700000	id-1727	High
chr6D_part2	16000000	16820000	id-1728	High
chr6D_part2	16960000	17680000	id-1729	High
chr6D_part2	18020000	18940000	id-1730	High
chr6D_part2	20940000	22080000	id-1731	High
chr6D_part2	22150000	23083594	id-1732	High
chr7A_part1	3540000	4100000	id-1733	High
chr7A_part1	6430000	6960000	id-1734	High
chr7A_part1	9000000	9520000	id-1735	High
chr7A_part1	9640000	10400000	id-1736	High
chr7A_part1	11840000	13270000	id-1737	High
chr7A_part1	14170000	15550000	id-1738	High
chr7A_part1	16060000	16760000	id-1739	High
chr7A_part1	18640000	19450000	id-1740	High
chr7A_part1	19690000	20300000	id-1741	High
chr7A_part1	21800000	22990000	id-1742	High
chr7A_part1	23070000	23880000	id-1743	High
chr7A_part1	24090000	26560000	id-1744	High
chr7A_part1	28340000	29350000	id-1745	High
chr7A_part1	30000000	31100000	id-1746	High
chr7A_part1	32290000	33760000	id-1747	High
chr7A_part1	33820000	34540000	id-1748	High
chr7A_part1	35190000	37380000	id-1749	High
chr7A_part1	37710000	38360000	id-1750	High
chr7A_part1	39230000	40180000	id-1751	High
chr7A_part1	49040000	49650000	id-1752	High
chr7A_part1	49900000	50820000	id-1753	High
chr7A_part1	51330000	53170000	id-1754	High
chr7A_part1	63790000	64730000	id-1755	High
chr7A_part1	74890000	75600000	id-1756	High
chr7A_part1	75680000	78550000	id-1757	High
chr7A_part1	79650000	82180000	id-1758	High
chr7A_part1	83750000	84860000	id-1759	High
chr7A_part1	107840000	108550000	id-1760	High
chr7A_part1	112920000	115010000	id-1761	High
chr7A_part1	127660000	130300000	id-1762	High
chr7A_part1	134730000	140810000	id-1763	High
chr7A_part1	142120000	145590000	id-1764	High
chr7A_part1	145670000	151210000	id-1765	High
chr7A_part1	151270000	157740000	id-1766	High
chr7A_part1	158330000	160870000	id-1767	High
chr7A_part1	160980000	176430000	id-1768	High
chr7A_part1	198010000	203600000	id-1769	High
chr7A_part1	203680000	206910000	id-1770	High
chr7A_part1	210360000	211750000	id-1771	High
chr7A_part1	215180000	223520000	id-1772	High
chr7A_part1	224040000	235600000	id-1773	High
chr7A_part1	235680000	238830000	id-1774	High
chr7A_part1	243660000	245480000	id-1775	High
chr7A_part1	245930000	247260000	id-1776	High
chr7A_part1	260040000	265990000	id-1777	High
chr7A_part1	266050000	267830000	id-1778	High
chr7A_part1	267880000	268890000	id-1779	High
chr7A_part1	362180000	363270000	id-1780	Low
chr7A_part1	433370000	444810000	id-1781	High
chr7A_part1	444880000	450046986	id-1782	High
chr7A_part2	0	9170000	id-1783	High
chr7A_part2	34050000	44370000	id-1784	High
chr7A_part2	44420000	47680000	id-1785	High
chr7A_part2	51030000	85430000	id-1786	High
chr7A_part2	85480000	88260000	id-1787	High
chr7A_part2	88900000	91340000	id-1788	High
chr7A_part2	95010000	95550000	id-1789	High
chr7A_part2	110930000	116220000	id-1790	High
chr7A_part2	116940000	120390000	id-1791	High
chr7A_part2	120840000	121500000	id-1792	High
chr7A_part2	121550000	130260000	id-1793	High
chr7A_part2	130410000	142300000	id-1794	High
chr7A_part2	142600000	148490000	id-1795	High
chr7A_part2	148660000	149700000	id-1796	High
chr7A_part2	149750000	152190000	id-1797	High
chr7A_part2	153910000	159720000	id-1798	High
chr7A_part2	159870000	160890000	id-1799	High
chr7A_part2	161190000	167000000	id-1800	High
chr7A_part2	167050000	168630000	id-1801	High
chr7A_part2	168970000	176350000	id-1802	High
chr7A_part2	176790000	178780000	id-1803	High
chr7A_part2	192830000	193380000	id-1804	High
chr7A_part2	194990000	197150000	id-1805	High
chr7A_part2	197200000	197890000	id-1806	High
chr7A_part2	207690000	209860000	id-1807	High
chr7A_part2	220560000	221440000	id-1808	High
chr7A_part2	230760000	231660000	id-1809	High
chr7A_part2	240310000	240940000	id-1810	High
chr7A_part2	241480000	242350000	id-1811	High
chr7A_part2	242470000	245060000	id-1812	High
chr7A_part2	245510000	246810000	id-1813	High
chr7A_part2	251220000	253540000	id-1814	High
chr7A_part2	253650000	254440000	id-1815	High
chr7A_part2	255080000	255660000	id-1816	High
chr7A_part2	256220000	257070000	id-1817	High
chr7A_part2	257000000	257640000	id-1818	Low
chr7A_part2	257540000	258320000	id-1819	High
chr7A_part2	261010000	261610000	id-1820	High
chr7A_part2	266390000	266970000	id-1821	Low
chr7A_part2	271160000	272290000	id-1822	High
chr7A_part2	276400000	276920000	id-1823	High
chr7A_part2	280360000	281080000	id-1824	High
chr7A_part2	281130000	281770000	id-1825	High
chr7A_part2	282540000	283040000	id-1826	High
chr7B_part1	5460000	6240000	id-1827	High
chr7B_part1	7700000	8460000	id-1828	High
chr7B_part1	8510000	9280000	id-1829	High
chr7B_part1	36450000	37000000	id-1830	High
chr7B_part1	37620000	38440000	id-1831	Low
chr7B_part1	38960000	40440000	id-1832	High
chr7B_part1	41460000	44300000	id-1833	High
chr7B_part1	44380000	45990000	id-1834	High
chr7B_part1	46080000	47800000	id-1835	High
chr7B_part1	47850000	48350000	id-1836	High
chr7B_part1	48460000	53650000	id-1837	High
chr7B_part1	58640000	59340000	id-1838	High
chr7B_part1	60410000	61130000	id-1839	High
chr7B_part1	61550000	62880000	id-1840	High
chr7B_part1	64130000	67040000	id-1841	High
chr7B_part1	67350000	70340000	id-1842	High
chr7B_part1	70960000	72330000	id-1843	High
chr7B_part1	72510000	73250000	id-1844	High
chr7B_part1	73300000	74110000	id-1845	High
chr7B_part1	78060000	80690000	id-1846	High
chr7B_part1	81160000	85040000	id-1847	High
chr7B_part1	86670000	87700000	id-1848	High
chr7B_part1	87750000	91260000	id-1849	High
chr7B_part1	99090000	100390000	id-1850	High
chr7B_part1	103880000	106440000	id-1851	High
chr7B_part1	106490000	109560000	id-1852	High
chr7B_part1	109890000	113590000	id-1853	High
chr7B_part1	115240000	116530000	id-1854	High
chr7B_part1	116540000	117080000	id-1855	Low
chr7B_part1	117010000	125230000	id-1856	High
chr7B_part1	125320000	127650000	id-1857	High
chr7B_part1	128040000	130190000	id-1858	High
chr7B_part1	131960000	134070000	id-1859	High
chr7B_part1	137510000	138260000	id-1860	High
chr7B_part1	138870000	144120000	id-1861	High
chr7B_part1	144470000	145560000	id-1862	High
chr7B_part1	146220000	146750000	id-1863	Low
chr7B_part1	146760000	162080000	id-1864	High
chr7B_part1	164910000	168760000	id-1865	High
chr7B_part1	189490000	191190000	id-1866	High
chr7B_part1	327020000	327700000	id-1867	High
chr7B_part1	327760000	337670000	id-1868	High
chr7B_part1	449550000	453820000	id-1869	High
chr7B_part2	180000	4340000	id-1870	High
chr7B_part2	13570000	14370000	id-1871	High
chr7B_part2	34580000	35520000	id-1872	High
chr7B_part2	35570000	40190000	id-1873	High
chr7B_part2	40320000	44270000	id-1874	High
chr7B_part2	50990000	52950000	id-1875	High
chr7B_part2	63570000	67300000	id-1876	High
chr7B_part2	84560000	86550000	id-1877	High
chr7B_part2	86630000	94720000	id-1878	High
chr7B_part2	94770000	96840000	id-1879	High
chr7B_part2	99790000	109570000	id-1880	High
chr7B_part2	109860000	112720000	id-1881	High
chr7B_part2	112780000	113620000	id-1882	High
chr7B_part2	113670000	117790000	id-1883	High
chr7B_part2	117860000	123360000	id-1884	High
chr7B_part2	126280000	129740000	id-1885	High
chr7B_part2	130380000	131640000	id-1886	Low
chr7B_part2	133110000	133880000	id-1887	High
chr7B_part2	134060000	135000000	id-1888	High
chr7B_part2	135050000	136380000	id-1889	High
chr7B_part2	136740000	137840000	id-1890	High
chr7B_part2	139570000	140230000	id-1891	High
chr7B_part2	140600000	141110000	id-1892	Low
chr7B_part2	147140000	148510000	id-1893	High
chr7B_part2	148560000	150220000	id-1894	High
chr7B_part2	150280000	150870000	id-1895	High
chr7B_part2	151250000	152180000	id-1896	High
chr7B_part2	152530000	153550000	id-1897	High
chr7B_part2	157920000	158580000	id-1898	High
chr7B_part2	159020000	159880000	id-1899	High
chr7B_part2	160050000	160590000	id-1900	High
chr7B_part2	164040000	164570000	id-1901	Low
chr7B_part2	164620000	165330000	id-1902	Low
chr7B_part2	165750000	166830000	id-1903	High
chr7B_part2	171480000	172420000	id-1904	High
chr7B_part2	176680000	178150000	id-1905	High
chr7B_part2	178220000	179530000	id-1906	High
chr7B_part2	180000000	180840000	id-1907	High
chr7B_part2	180930000	182350000	id-1908	High
chr7B_part2	183760000	185470000	id-1909	High
chr7B_part2	186150000	187130000	id-1910	High
chr7B_part2	187180000	189150000	id-1911	High
chr7B_part2	190670000	192310000	id-1912	High
chr7B_part2	193660000	194260000	id-1913	Low
chr7B_part2	194220000	194940000	id-1914	High
chr7B_part2	196700000	197740000	id-1915	High
chr7B_part2	197800000	199020000	id-1916	High
chr7B_part2	199820000	200360000	id-1917	High
chr7B_part2	200430000	201630000	id-1918	High
chr7B_part2	201730000	203840000	id-1919	High
chr7B_part2	204800000	205590000	id-1920	High
chr7B_part2	205640000	209390000	id-1921	High
chr7B_part2	211690000	212620000	id-1922	High
chr7B_part2	218740000	220140000	id-1923	High
chr7B_part2	221550000	222240000	id-1924	High
chr7B_part2	222580000	223370000	id-1925	High
chr7B_part2	223820000	224320000	id-1926	High
chr7B_part2	229400000	230210000	id-1927	High
chr7B_part2	231580000	232730000	id-1928	High
chr7B_part2	232810000	233390000	id-1929	High
chr7B_part2	243290000	243790000	id-1930	High
chr7B_part2	244110000	245030000	id-1931	Low
chr7B_part2	248680000	251010000	id-1932	High
chr7B_part2	255020000	255620000	id-1933	High
chr7B_part2	257320000	258090000	id-1934	High
chr7B_part2	262440000	262950000	id-1935	High
chr7B_part2	264720000	265350000	id-1936	High
chr7B_part2	265330000	265870000	id-1937	Low
chr7B_part2	266960000	268000000	id-1938	High
chr7B_part2	270350000	270920000	id-1939	High
chr7B_part2	271100000	272330000	id-1940	High
chr7B_part2	273500000	274250000	id-1941	High
chr7B_part2	274790000	276040000	id-1942	High
chr7B_part2	276120000	277230000	id-1943	High
chr7B_part2	278590000	279360000	id-1944	High
chr7B_part2	279460000	280370000	id-1945	High
chr7B_part2	280870000	282070000	id-1946	Low
chr7B_part2	282380000	283250000	id-1947	High
chr7B_part2	286500000	287000000	id-1948	High
chr7B_part2	287810000	288920000	id-1949	High
chr7B_part2	290140000	291290000	id-1950	High
chr7B_part2	295840000	296430000	id-1951	High
chr7D_part1	3350000	4280000	id-1952	High
chr7D_part1	4330000	4910000	id-1953	High
chr7D_part1	4980000	5570000	id-1954	High
chr7D_part1	8240000	9410000	id-1955	High
chr7D_part1	9430000	9990000	id-1956	Low
chr7D_part1	10440000	12860000	id-1957	High
chr7D_part1	12970000	14050000	id-1958	High
chr7D_part1	14100000	14960000	id-1959	High
chr7D_part1	55730000	58830000	id-1960	High
chr7D_part1	59100000	59910000	id-1961	High
chr7D_part1	71440000	71970000	id-1962	High
chr7D_part1	72120000	74480000	id-1963	High
chr7D_part1	92230000	93770000	id-1964	High
chr7D_part1	103380000	103930000	id-1965	Low
chr7D_part1	104080000	105040000	id-1966	High
chr7D_part1	111620000	112970000	id-1967	High
chr7D_part2	38490000	39000000	id-1968	High
chr7D_part2	51340000	51860000	id-1969	High
chr7D_part2	59600000	60430000	id-1970	High
chr7D_part2	121160000	121760000	id-1971	Low
chr7D_part2	136220000	136720000	id-1972	High
chr7D_part2	141050000	141730000	id-1973	High
chr7D_part2	142850000	143510000	id-1974	High
chr7D_part2	167760000	168470000	id-1975	High
chr7D_part2	177160000	177930000	id-1976	High
chr7D_part2	177980000	178740000	id-1977	High
chrUn	8460000	9010000	id-1978	High
chrUn	9100000	9750000	id-1979	High
chrUn	9830000	10390000	id-1980	High
chrUn	14420000	15110000	id-1981	Low
chrUn	23310000	23820000	id-1982	High
chrUn	30910000	31690000	id-1983	High
chrUn	31850000	32350000	id-1984	High
chrUn	33370000	33990000	id-1985	Low
chrUn	33990000	34870000	id-1986	High
chrUn	34920000	36600000	id-1987	High
chrUn	36750000	37420000	id-1988	High
chrUn	37480000	38200000	id-1989	High
chrUn	39670000	40680000	id-1990	High
chrUn	49200000	50080000	id-1991	High
chrUn	50880000	51500000	id-1992	High
chrUn	51500000	52180000	id-1993	Low
chrUn	63610000	64670000	id-1994	Low
chrUn	73150000	74310000	id-1995	Low
chrUn	78430000	79060000	id-1996	High
chrUn	81800000	82350000	id-1997	High
chrUn	87400000	88680000	id-1998	High
chrUn	89110000	89650000	id-1999	High
chrUn	93440000	94180000	id-2000	High
[truncated: 153 more rows]
