# Supplementary material for: DAWN: a resource for yielding insights into the diversity among wheat genomes
Source: BMC Genomics. 2018 Dec 17;19:941. doi: 10.1186/s12864-018-5228-2 (PMC6296097; doi:10.1186/s12864-018-5228-2)
Supplement: Supplementary file 7 — ZIP file containing BED5 format files of high and low variant density regions. BED5 format file for each WGS accession. The score column (5th column) indicates if the feature (row) represents a region which has >2*SD above (High) or below (Low) the mean variant density. (ZIP 526 kb) [file 12864_2018_5228_MOESM7_ESM.zip › variant_density_high_low/Excalibur.realigned.bam.vcf.w10000_s10000.bw.high_low.bed]

chr1A_part1	10700000	11240000	id-1	High
chr1A_part1	11380000	11950000	id-2	High
chr1A_part1	12080000	13460000	id-3	High
chr1A_part1	13560000	14250000	id-4	High
chr1A_part1	14460000	15060000	id-5	High
chr1A_part1	17000000	18780000	id-6	High
chr1A_part1	19870000	22110000	id-7	High
chr1A_part1	22590000	23440000	id-8	High
chr1A_part1	26970000	27640000	id-9	High
chr1A_part1	28170000	29250000	id-10	High
chr1A_part1	29880000	30820000	id-11	High
chr1A_part1	31250000	33390000	id-12	High
chr1A_part1	37620000	38510000	id-13	High
chr1A_part1	38630000	45590000	id-14	High
chr1A_part1	53460000	56610000	id-15	High
chr1A_part1	60290000	61270000	id-16	High
chr1A_part1	61440000	62140000	id-17	High
chr1A_part1	73240000	73930000	id-18	High
chr1A_part1	74300000	75690000	id-19	High
chr1A_part1	77180000	77720000	id-20	High
chr1A_part1	78550000	79120000	id-21	High
chr1A_part1	79720000	80220000	id-22	High
chr1A_part1	80760000	81730000	id-23	High
chr1A_part1	82580000	83810000	id-24	High
chr1A_part1	84080000	85240000	id-25	High
chr1A_part1	85530000	86070000	id-26	High
chr1A_part1	86220000	87580000	id-27	High
chr1A_part1	87660000	89620000	id-28	High
chr1A_part1	89730000	90250000	id-29	High
chr1A_part1	91090000	96480000	id-30	High
chr1A_part1	96890000	97540000	id-31	High
chr1A_part1	98230000	98930000	id-32	High
chr1A_part1	100300000	147370000	id-33	High
chr1A_part1	147450000	153720000	id-34	High
chr1A_part1	153790000	155270000	id-35	High
chr1A_part1	155340000	167840000	id-36	High
chr1A_part1	168120000	176140000	id-37	High
chr1A_part1	176230000	186230000	id-38	High
chr1A_part1	186510000	196570000	id-39	High
chr1A_part1	196620000	210290000	id-40	High
chr1A_part1	210290000	211010000	id-41	Low
chr1A_part1	211550000	212250000	id-42	High
chr1A_part1	212850000	213640000	id-43	Low
chr1A_part1	215760000	238100000	id-44	High
chr1A_part1	238150000	248670000	id-45	High
chr1A_part1	248730000	256030000	id-46	High
chr1A_part1	256040000	256610000	id-47	Low
chr1A_part1	256610000	258880000	id-48	High
chr1A_part1	293720000	297880000	id-49	High
chr1A_part1	301190000	304520000	id-50	High
chr1A_part1	304670000	324000000	id-51	High
chr1A_part1	324050000	341040000	id-52	High
chr1A_part1	341450000	363700000	id-53	High
chr1A_part1	364020000	382110000	id-54	High
chr1A_part1	382180000	383080000	id-55	High
chr1A_part1	383080000	384150000	id-56	Low
chr1A_part1	384150000	384680000	id-57	High
chr1A_part1	384730000	389830000	id-58	High
chr1A_part1	393460000	414910000	id-59	High
chr1A_part1	414990000	421170000	id-60	High
chr1A_part1	421170000	422050000	id-61	Low
chr1A_part1	422050000	429000000	id-62	High
chr1A_part1	433210000	433780000	id-63	Low
chr1A_part1	433800000	437290000	id-64	High
chr1A_part1	437350000	445530000	id-65	High
chr1A_part1	458510000	462140000	id-66	High
chr1A_part1	462330000	465500000	id-67	High
chr1A_part2	10000	5830000	id-68	High
chr1A_part2	6580000	13120000	id-69	High
chr1A_part2	13350000	13940000	id-70	High
chr1A_part2	14020000	17940000	id-71	High
chr1A_part2	24990000	26460000	id-72	High
chr1A_part2	31500000	36990000	id-73	High
chr1A_part2	37040000	43400000	id-74	High
chr1A_part2	43430000	44010000	id-75	Low
chr1A_part2	43970000	44780000	id-76	High
chr1A_part2	44830000	50030000	id-77	High
chr1A_part2	50580000	52510000	id-78	High
chr1A_part2	52570000	55470000	id-79	High
chr1A_part2	55520000	59480000	id-80	High
chr1A_part2	61050000	63010000	id-81	High
chr1A_part2	63060000	65800000	id-82	High
chr1A_part2	65930000	67030000	id-83	High
chr1A_part2	67090000	69100000	id-84	High
chr1A_part2	69240000	72750000	id-85	High
chr1A_part2	73010000	73520000	id-86	High
chr1A_part2	73690000	74750000	id-87	High
chr1A_part2	76000000	77020000	id-88	High
chr1A_part2	77600000	78580000	id-89	High
chr1A_part2	81460000	82460000	id-90	High
chr1A_part2	82560000	84010000	id-91	High
chr1A_part2	84500000	85580000	id-92	High
chr1A_part2	85680000	88820000	id-93	High
chr1A_part2	93010000	93510000	id-94	High
chr1A_part2	94280000	94950000	id-95	High
chr1A_part2	96650000	97250000	id-96	High
chr1A_part2	97460000	98180000	id-97	High
chr1A_part2	98230000	98730000	id-98	High
chr1A_part2	98790000	99820000	id-99	High
chr1A_part2	100250000	101280000	id-100	High
chr1A_part2	103330000	104400000	id-101	High
chr1A_part2	105320000	108570000	id-102	High
chr1A_part2	109590000	112810000	id-103	High
chr1A_part2	113050000	113570000	id-104	High
chr1A_part2	114030000	115110000	id-105	High
chr1A_part2	118450000	122770000	id-106	High
chr1B_part1	0	1240000	id-107	Low
chr1B_part1	1610000	2120000	id-108	High
chr1B_part1	5410000	6340000	id-109	High
chr1B_part1	9480000	10420000	id-110	High
chr1B_part1	10420000	11320000	id-111	Low
chr1B_part1	16400000	17150000	id-112	High
chr1B_part1	19090000	20090000	id-113	Low
chr1B_part1	20610000	21920000	id-114	Low
chr1B_part1	24510000	25120000	id-115	High
chr1B_part1	25240000	27370000	id-116	High
chr1B_part1	29000000	29520000	id-117	High
chr1B_part1	31730000	32590000	id-118	High
chr1B_part1	34020000	36110000	id-119	High
chr1B_part1	36250000	36860000	id-120	High
chr1B_part1	36910000	38160000	id-121	High
chr1B_part1	38220000	38930000	id-122	High
chr1B_part1	41410000	44710000	id-123	High
chr1B_part1	44800000	45430000	id-124	High
chr1B_part1	45710000	46980000	id-125	High
chr1B_part1	47120000	47940000	id-126	High
chr1B_part1	48680000	49440000	id-127	High
chr1B_part1	50320000	51150000	id-128	High
chr1B_part1	51600000	52400000	id-129	Low
chr1B_part1	52400000	57820000	id-130	High
chr1B_part1	58120000	59500000	id-131	High
chr1B_part1	60250000	62090000	id-132	High
chr1B_part1	62380000	67540000	id-133	High
chr1B_part1	158530000	159400000	id-134	High
chr1B_part1	162730000	165260000	id-135	High
chr1B_part1	165410000	171160000	id-136	High
chr1B_part1	296950000	301290000	id-137	High
chr1B_part1	302450000	305040000	id-138	High
chr1B_part1	307490000	308070000	id-139	Low
chr1B_part1	308540000	309160000	id-140	Low
chr1B_part1	309110000	312370000	id-141	High
chr1B_part1	312490000	313690000	id-142	High
chr1B_part1	313740000	314650000	id-143	High
chr1B_part1	315560000	316280000	id-144	Low
chr1B_part1	318390000	321860000	id-145	Low
chr1B_part1	322350000	323390000	id-146	High
chr1B_part1	323610000	328440000	id-147	High
chr1B_part1	328630000	329980000	id-148	High
chr1B_part1	330360000	336280000	id-149	High
chr1B_part1	336350000	344000000	id-150	High
chr1B_part1	363600000	367840000	id-151	High
chr1B_part1	368410000	372410000	id-152	High
chr1B_part1	372580000	374390000	id-153	High
chr1B_part1	374460000	382390000	id-154	High
chr1B_part1	382510000	391480000	id-155	High
chr1B_part1	391550000	394190000	id-156	High
chr1B_part1	394320000	395980000	id-157	High
chr1B_part1	397950000	403190000	id-158	High
chr1B_part1	406420000	409680000	id-159	High
chr1B_part1	410670000	418270000	id-160	High
chr1B_part1	418340000	421000000	id-161	High
chr1B_part1	432320000	434450000	id-162	High
chr1B_part2	5950000	7650000	id-163	High
chr1B_part2	7710000	13100000	id-164	High
chr1B_part2	13160000	17320000	id-165	High
chr1B_part2	17370000	18310000	id-166	High
chr1B_part2	18570000	21860000	id-167	High
chr1B_part2	21870000	22530000	id-168	Low
chr1B_part2	24050000	39220000	id-169	High
chr1B_part2	42110000	42680000	id-170	High
chr1B_part2	42730000	48090000	id-171	High
chr1B_part2	51730000	52530000	id-172	High
chr1B_part2	82060000	83290000	id-173	High
chr1B_part2	93340000	94010000	id-174	High
chr1B_part2	104850000	105740000	id-175	High
chr1B_part2	112320000	114230000	id-176	High
chr1B_part2	114280000	114910000	id-177	High
chr1B_part2	117020000	117780000	id-178	High
chr1B_part2	118160000	118750000	id-179	High
chr1B_part2	123700000	124780000	id-180	High
chr1B_part2	125410000	126860000	id-181	High
chr1B_part2	145020000	146590000	id-182	High
chr1B_part2	150500000	151270000	id-183	High
chr1B_part2	152360000	153550000	id-184	High
chr1B_part2	174590000	175240000	id-185	High
chr1B_part2	180500000	184740000	id-186	High
chr1B_part2	184850000	185780000	id-187	High
chr1B_part2	187870000	189000000	id-188	High
chr1B_part2	189070000	192050000	id-189	High
chr1B_part2	192100000	193260000	id-190	High
chr1B_part2	193840000	194640000	id-191	High
chr1B_part2	195530000	197760000	id-192	High
chr1B_part2	200030000	200730000	id-193	High
chr1B_part2	201700000	203490000	id-194	High
chr1B_part2	208500000	209730000	id-195	High
chr1B_part2	210030000	210960000	id-196	High
chr1B_part2	210960000	211800000	id-197	Low
chr1B_part2	211880000	212550000	id-198	Low
chr1B_part2	212850000	213680000	id-199	Low
chr1B_part2	213660000	214600000	id-200	High
chr1B_part2	215250000	218480000	id-201	High
chr1B_part2	220180000	220680000	id-202	High
chr1B_part2	220930000	222240000	id-203	High
chr1B_part2	222400000	222920000	id-204	High
chr1B_part2	223150000	224370000	id-205	High
chr1B_part2	225290000	225800000	id-206	High
chr1B_part2	226670000	227620000	id-207	High
chr1B_part2	228550000	229420000	id-208	High
chr1B_part2	231640000	232200000	id-209	High
chr1B_part2	236080000	237560000	id-210	High
chr1B_part2	238660000	239200000	id-211	High
chr1B_part2	240030000	241030000	id-212	High
chr1B_part2	242270000	243150000	id-213	High
chr1B_part2	243220000	244330000	id-214	High
chr1B_part2	247970000	248720000	id-215	High
chr1B_part2	248790000	249970000	id-216	High
chr1B_part2	250260000	250770000	id-217	High
chr1D_part1	180000	700000	id-218	High
chr1D_part1	600000	2040000	id-219	Low
chr1D_part1	3950000	4730000	id-220	High
chr1D_part1	6970000	7470000	id-221	High
chr1D_part1	7580000	8470000	id-222	High
chr1D_part1	9720000	14310000	id-223	High
chr1D_part1	15210000	15880000	id-224	High
chr1D_part1	16890000	18450000	id-225	High
chr1D_part1	18680000	19200000	id-226	High
chr1D_part1	19770000	20460000	id-227	High
chr1D_part1	20550000	21930000	id-228	High
chr1D_part1	26370000	27160000	id-229	High
chr1D_part1	27460000	29040000	id-230	High
chr1D_part1	29340000	30450000	id-231	High
chr1D_part1	31450000	32470000	id-232	Low
chr1D_part1	32420000	33030000	id-233	High
chr1D_part1	37770000	40230000	id-234	High
chr1D_part1	40790000	42070000	id-235	High
chr1D_part1	42130000	43720000	id-236	High
chr1D_part1	45540000	46070000	id-237	Low
chr1D_part1	46070000	47070000	id-238	High
chr1D_part1	47130000	48920000	id-239	High
chr1D_part1	48970000	50040000	id-240	High
chr1D_part1	206790000	207800000	id-241	High
chr1D_part1	210700000	211320000	id-242	High
chr1D_part1	322030000	322530000	id-243	High
chr1D_part1	420510000	421080000	id-244	High
chr1D_part1	434380000	435080000	id-245	Low
chr1D_part1	435040000	436240000	id-246	High
chr1D_part2	0	43270000	id-247	High
chr2A_part1	2600000	3120000	id-248	High
chr2A_part1	3290000	3800000	id-249	High
chr2A_part1	4600000	5540000	id-250	High
chr2A_part1	5600000	6100000	id-251	High
chr2A_part1	6370000	7510000	id-252	Low
chr2A_part1	26380000	27190000	id-253	High
chr2A_part1	29150000	29880000	id-254	High
chr2A_part1	31140000	32570000	id-255	High
chr2A_part1	42190000	42830000	id-256	High
chr2A_part1	43370000	45150000	id-257	High
chr2A_part1	45150000	46070000	id-258	Low
chr2A_part1	46380000	46910000	id-259	Low
chr2A_part1	48560000	49190000	id-260	High
chr2A_part1	50130000	51020000	id-261	High
chr2A_part1	58990000	60250000	id-262	High
chr2A_part1	60710000	61390000	id-263	High
chr2A_part1	65520000	70680000	id-264	High
chr2A_part1	71700000	72750000	id-265	High
chr2A_part1	73140000	74260000	id-266	High
chr2A_part1	74310000	77340000	id-267	High
chr2A_part1	78560000	79320000	id-268	High
chr2A_part1	82060000	83220000	id-269	High
chr2A_part1	83580000	85610000	id-270	High
chr2A_part1	85810000	87890000	id-271	High
chr2A_part1	90750000	104720000	id-272	High
chr2A_part1	104780000	106390000	id-273	High
chr2A_part1	107660000	108270000	id-274	High
chr2A_part1	114850000	115750000	id-275	High
chr2A_part1	116040000	117170000	id-276	High
chr2A_part1	118210000	125120000	id-277	High
chr2A_part1	125190000	126610000	id-278	High
chr2A_part1	126670000	129240000	id-279	High
chr2A_part1	129290000	131520000	id-280	High
chr2A_part1	131570000	134990000	id-281	High
chr2A_part1	135070000	138980000	id-282	High
chr2A_part1	139490000	140360000	id-283	Low
chr2A_part1	140360000	143630000	id-284	High
chr2A_part1	143680000	144950000	id-285	High
chr2A_part1	146950000	156370000	id-286	High
chr2A_part1	165240000	166090000	id-287	High
chr2A_part1	178070000	184600000	id-288	High
chr2A_part1	184650000	196350000	id-289	High
chr2A_part1	196450000	197230000	id-290	High
chr2A_part1	197660000	203260000	id-291	High
chr2A_part1	203870000	204770000	id-292	High
chr2A_part1	204820000	205650000	id-293	High
chr2A_part1	205940000	207050000	id-294	High
chr2A_part1	207480000	252830000	id-295	High
chr2A_part1	252990000	254980000	id-296	High
chr2A_part1	255060000	262650000	id-297	High
chr2A_part1	262660000	264120000	id-298	Low
chr2A_part1	264120000	269950000	id-299	High
chr2A_part1	270000000	273110000	id-300	High
chr2A_part1	273160000	278100000	id-301	High
chr2A_part1	278160000	278950000	id-302	High
chr2A_part1	279480000	289680000	id-303	High
chr2A_part1	289740000	299340000	id-304	High
chr2A_part1	299450000	326380000	id-305	High
chr2A_part1	327140000	327760000	id-306	High
chr2A_part1	328740000	329300000	id-307	High
chr2A_part1	329360000	330070000	id-308	High
chr2A_part1	330120000	335430000	id-309	High
chr2A_part1	335490000	339390000	id-310	High
chr2A_part1	341620000	362630000	id-311	High
chr2A_part1	362930000	363560000	id-312	Low
chr2A_part1	363570000	377940000	id-313	High
chr2A_part1	378130000	394720000	id-314	High
chr2A_part1	395400000	398460000	id-315	High
chr2A_part1	398510000	402880000	id-316	High
chr2A_part1	403190000	406210000	id-317	High
chr2A_part1	406490000	429580000	id-318	High
chr2A_part1	429710000	447540000	id-319	High
chr2A_part1	447590000	457920000	id-320	High
chr2A_part1	458400000	459080000	id-321	High
chr2A_part1	459140000	462220000	id-322	High
chr2A_part2	0	26490000	id-323	High
chr2A_part2	35250000	43640000	id-324	High
chr2A_part2	43640000	44230000	id-325	Low
chr2A_part2	44180000	52450000	id-326	High
chr2A_part2	52910000	62810000	id-327	High
chr2A_part2	62910000	65000000	id-328	High
chr2A_part2	65530000	66910000	id-329	High
chr2A_part2	68340000	69730000	id-330	High
chr2A_part2	70200000	71130000	id-331	High
chr2A_part2	71610000	80810000	id-332	High
chr2A_part2	92030000	102160000	id-333	High
chr2A_part2	140090000	141310000	id-334	High
chr2A_part2	142790000	144470000	id-335	High
chr2A_part2	148330000	149710000	id-336	High
chr2A_part2	149960000	150470000	id-337	High
chr2A_part2	155290000	157400000	id-338	High
chr2A_part2	175300000	179840000	id-339	High
chr2A_part2	185290000	186050000	id-340	Low
chr2A_part2	212340000	214730000	id-341	High
chr2A_part2	233130000	235750000	id-342	High
chr2A_part2	245780000	247500000	id-343	High
chr2A_part2	248580000	251970000	id-344	High
chr2A_part2	252970000	253690000	id-345	High
chr2A_part2	256910000	257420000	id-346	High
chr2A_part2	259690000	260440000	id-347	High
chr2A_part2	270580000	272020000	id-348	High
chr2A_part2	276340000	277380000	id-349	High
chr2A_part2	277460000	279670000	id-350	High
chr2A_part2	279740000	282780000	id-351	High
chr2A_part2	282840000	284400000	id-352	High
chr2A_part2	286030000	288860000	id-353	High
chr2A_part2	292090000	293390000	id-354	High
chr2A_part2	294100000	296590000	id-355	High
chr2A_part2	298840000	300550000	id-356	High
chr2A_part2	300980000	301490000	id-357	High
chr2A_part2	305060000	305690000	id-358	High
chr2A_part2	307530000	308630000	id-359	High
chr2A_part2	309950000	310590000	id-360	High
chr2A_part2	310820000	311360000	id-361	High
chr2A_part2	312150000	313400000	id-362	High
chr2A_part2	315230000	316260000	id-363	High
chr2B_part1	2110000	2790000	id-364	High
chr2B_part1	5620000	6180000	id-365	High
chr2B_part1	8670000	9200000	id-366	High
chr2B_part1	10150000	10660000	id-367	Low
chr2B_part1	10660000	11440000	id-368	High
chr2B_part1	11980000	13430000	id-369	High
chr2B_part1	14510000	15670000	id-370	High
chr2B_part1	19070000	19620000	id-371	High
chr2B_part1	19830000	20560000	id-372	High
chr2B_part1	24680000	25360000	id-373	High
chr2B_part1	30040000	30910000	id-374	High
chr2B_part1	44400000	45820000	id-375	High
chr2B_part1	46630000	47130000	id-376	Low
chr2B_part1	47100000	47740000	id-377	High
chr2B_part1	47800000	49910000	id-378	High
chr2B_part1	50860000	51750000	id-379	High
chr2B_part1	52580000	53160000	id-380	High
chr2B_part1	57680000	59780000	id-381	High
chr2B_part1	65310000	65880000	id-382	High
chr2B_part1	78070000	79330000	id-383	High
chr2B_part1	93960000	99410000	id-384	High
chr2B_part1	99860000	103970000	id-385	High
chr2B_part1	104060000	106620000	id-386	High
chr2B_part1	106710000	108700000	id-387	High
chr2B_part1	109210000	109760000	id-388	Low
chr2B_part1	109860000	111340000	id-389	High
chr2B_part1	115220000	119630000	id-390	High
chr2B_part1	123110000	126160000	id-391	Low
chr2B_part1	126210000	128250000	id-392	Low
chr2B_part1	128260000	131310000	id-393	High
chr2B_part1	132580000	133970000	id-394	High
chr2B_part1	134670000	136810000	id-395	High
chr2B_part1	137240000	137770000	id-396	Low
chr2B_part1	137770000	138560000	id-397	High
chr2B_part1	138610000	140260000	id-398	High
chr2B_part1	141530000	142450000	id-399	High
chr2B_part1	142840000	146990000	id-400	High
chr2B_part1	153220000	153910000	id-401	High
chr2B_part1	154200000	156240000	id-402	High
chr2B_part1	157030000	158150000	id-403	High
chr2B_part1	158590000	159610000	id-404	High
chr2B_part1	164080000	176420000	id-405	High
chr2B_part1	176340000	177560000	id-406	Low
chr2B_part1	177530000	181220000	id-407	High
chr2B_part1	181330000	186010000	id-408	High
chr2B_part1	186060000	189620000	id-409	High
chr2B_part1	190050000	193780000	id-410	High
chr2B_part1	193900000	195010000	id-411	High
chr2B_part1	198750000	202960000	id-412	High
chr2B_part1	202960000	205230000	id-413	Low
chr2B_part1	206090000	210490000	id-414	High
chr2B_part1	210600000	211160000	id-415	High
chr2B_part1	211400000	212310000	id-416	High
chr2B_part1	232270000	234140000	id-417	High
chr2B_part1	236530000	238720000	id-418	High
chr2B_part1	238840000	245790000	id-419	High
chr2B_part1	418960000	437000000	id-420	High
chr2B_part1	440760000	442310000	id-421	High
chr2B_part1	450370000	453218924	id-422	High
chr2B_part2	10120000	11240000	id-423	High
chr2B_part2	68890000	69620000	id-424	High
chr2B_part2	76050000	76550000	id-425	High
chr2B_part2	77910000	79160000	id-426	High
chr2B_part2	79210000	88830000	id-427	High
chr2B_part2	92530000	93380000	id-428	High
chr2B_part2	93780000	94710000	id-429	High
chr2B_part2	95370000	96090000	id-430	High
chr2B_part2	96720000	98410000	id-431	High
chr2B_part2	100350000	102590000	id-432	High
chr2B_part2	110460000	111700000	id-433	High
chr2B_part2	119090000	120200000	id-434	High
chr2B_part2	120250000	120830000	id-435	High
chr2B_part2	120830000	121360000	id-436	Low
chr2B_part2	121670000	122880000	id-437	High
chr2B_part2	124920000	125950000	id-438	High
chr2B_part2	126060000	131630000	id-439	High
chr2B_part2	131680000	145750000	id-440	High
chr2B_part2	147490000	148720000	id-441	High
chr2B_part2	155860000	158850000	id-442	High
chr2B_part2	158980000	162240000	id-443	High
chr2B_part2	162350000	164200000	id-444	High
chr2B_part2	164300000	169700000	id-445	High
chr2B_part2	178800000	179500000	id-446	High
chr2B_part2	179730000	180330000	id-447	Low
chr2B_part2	180400000	180950000	id-448	Low
chr2B_part2	181360000	183260000	id-449	High
chr2B_part2	185750000	190950000	id-450	High
chr2B_part2	194150000	195140000	id-451	High
chr2B_part2	200470000	202190000	id-452	High
chr2B_part2	203860000	204670000	id-453	High
chr2B_part2	204950000	207490000	id-454	High
chr2B_part2	208210000	209380000	id-455	High
chr2B_part2	209430000	211720000	id-456	High
chr2B_part2	219960000	225400000	id-457	High
chr2B_part2	228940000	229960000	id-458	High
chr2B_part2	230570000	232130000	id-459	Low
chr2B_part2	232360000	233570000	id-460	Low
chr2B_part2	234090000	235250000	id-461	High
chr2B_part2	235250000	235850000	id-462	Low
chr2B_part2	242450000	243460000	id-463	High
chr2B_part2	250440000	252000000	id-464	High
chr2B_part2	258790000	259440000	id-465	High
chr2B_part2	263310000	265000000	id-466	High
chr2B_part2	265170000	266580000	id-467	High
chr2B_part2	269100000	269610000	id-468	High
chr2B_part2	271830000	272850000	id-469	High
chr2B_part2	273990000	274520000	id-470	High
chr2B_part2	274960000	276320000	id-471	High
chr2B_part2	276400000	278040000	id-472	High
chr2B_part2	278670000	279990000	id-473	High
chr2B_part2	288000000	288530000	id-474	High
chr2B_part2	288620000	291300000	id-475	High
chr2B_part2	291610000	292500000	id-476	High
chr2B_part2	292770000	293350000	id-477	High
chr2B_part2	293400000	293910000	id-478	High
chr2B_part2	293960000	296910000	id-479	High
chr2B_part2	296870000	297560000	id-480	Low
chr2B_part2	297560000	298390000	id-481	High
chr2B_part2	299350000	299870000	id-482	High
chr2B_part2	300650000	301830000	id-483	High
chr2B_part2	302630000	303850000	id-484	High
chr2B_part2	306520000	308120000	id-485	High
chr2B_part2	308120000	308660000	id-486	Low
chr2B_part2	310430000	310940000	id-487	High
chr2B_part2	311310000	311840000	id-488	High
chr2B_part2	315960000	316810000	id-489	High
chr2B_part2	320130000	320910000	id-490	High
chr2B_part2	321030000	321840000	id-491	High
chr2B_part2	324390000	325640000	id-492	High
chr2B_part2	326220000	326800000	id-493	High
chr2B_part2	328260000	332020000	id-494	High
chr2B_part2	333840000	334530000	id-495	Low
chr2B_part2	336220000	336890000	id-496	High
chr2B_part2	339750000	340320000	id-497	High
chr2B_part2	341980000	342640000	id-498	High
chr2B_part2	346700000	347840000	id-499	High
chr2D_part1	2310000	3810000	id-500	High
chr2D_part1	4550000	11740000	id-501	High
chr2D_part1	11930000	14140000	id-502	High
chr2D_part1	14190000	14910000	id-503	High
chr2D_part1	15580000	17660000	id-504	High
chr2D_part1	17730000	18780000	id-505	High
chr2D_part1	19000000	19710000	id-506	High
chr2D_part1	20530000	21040000	id-507	High
chr2D_part1	21500000	23580000	id-508	High
chr2D_part1	23940000	25250000	id-509	High
chr2D_part1	25450000	27130000	id-510	High
chr2D_part1	28740000	32560000	id-511	High
chr2D_part1	32630000	33640000	id-512	High
chr2D_part1	34330000	34900000	id-513	High
chr2D_part1	36880000	38070000	id-514	High
chr2D_part1	38120000	40730000	id-515	High
chr2D_part1	40780000	41310000	id-516	High
chr2D_part1	41360000	42320000	id-517	High
chr2D_part1	42370000	43540000	id-518	High
chr2D_part1	43600000	44260000	id-519	High
chr2D_part1	44600000	45590000	id-520	High
chr2D_part1	46470000	47330000	id-521	High
chr2D_part1	47480000	48200000	id-522	High
chr2D_part1	48680000	49810000	id-523	High
chr2D_part1	50750000	54680000	id-524	High
chr2D_part1	54730000	55720000	id-525	High
chr2D_part1	56780000	59410000	id-526	High
chr2D_part1	59470000	61180000	id-527	High
chr2D_part1	61230000	61920000	id-528	High
chr2D_part1	62920000	63760000	id-529	High
chr2D_part1	63810000	65190000	id-530	High
chr2D_part1	66040000	67290000	id-531	High
chr2D_part1	67690000	68710000	id-532	High
chr2D_part1	69760000	70660000	id-533	High
chr2D_part1	70710000	71330000	id-534	High
chr2D_part1	71380000	72020000	id-535	High
chr2D_part1	72600000	73870000	id-536	High
chr2D_part1	73920000	74830000	id-537	High
chr2D_part1	75590000	76400000	id-538	High
chr2D_part1	76490000	77060000	id-539	High
chr2D_part1	77110000	77740000	id-540	High
chr2D_part1	78870000	79420000	id-541	High
chr2D_part1	79990000	80690000	id-542	High
chr2D_part1	81810000	82920000	id-543	High
chr2D_part1	84350000	84940000	id-544	High
chr2D_part1	85100000	85620000	id-545	High
chr2D_part1	86220000	86740000	id-546	High
chr2D_part1	87230000	87850000	id-547	High
chr2D_part1	88370000	89630000	id-548	High
chr2D_part1	90210000	92840000	id-549	High
chr2D_part1	92890000	93590000	id-550	High
chr2D_part1	93850000	94490000	id-551	High
chr2D_part1	94660000	95590000	id-552	High
chr2D_part1	95640000	97330000	id-553	High
chr2D_part1	97390000	98830000	id-554	High
chr2D_part1	99120000	99730000	id-555	High
chr2D_part1	100400000	102890000	id-556	High
chr2D_part1	102950000	104320000	id-557	High
chr2D_part1	104370000	105570000	id-558	High
chr2D_part1	105630000	106270000	id-559	High
chr2D_part1	106840000	107420000	id-560	High
chr2D_part1	107470000	109520000	id-561	High
chr2D_part1	110930000	112410000	id-562	High
chr2D_part1	113040000	114040000	id-563	High
chr2D_part1	114420000	114970000	id-564	High
chr2D_part1	115060000	116150000	id-565	High
chr2D_part1	117190000	117850000	id-566	High
chr2D_part1	117930000	119570000	id-567	High
chr2D_part1	119630000	121650000	id-568	High
chr2D_part1	122120000	122870000	id-569	High
chr2D_part1	123510000	124560000	id-570	High
chr2D_part1	124640000	125240000	id-571	High
chr2D_part1	125340000	126270000	id-572	High
chr2D_part1	126550000	128820000	id-573	High
chr2D_part1	129250000	130450000	id-574	High
chr2D_part1	131270000	132330000	id-575	High
chr2D_part1	132380000	133730000	id-576	High
chr2D_part1	134390000	135210000	id-577	High
chr2D_part1	135280000	135960000	id-578	High
chr2D_part1	136010000	139760000	id-579	High
chr2D_part1	139840000	140530000	id-580	High
chr2D_part1	140580000	141210000	id-581	High
chr2D_part1	141270000	142770000	id-582	High
chr2D_part1	142830000	143400000	id-583	High
chr2D_part1	143450000	144590000	id-584	High
chr2D_part1	145050000	146100000	id-585	High
chr2D_part1	146270000	148210000	id-586	High
chr2D_part1	148270000	150600000	id-587	High
chr2D_part1	150650000	151270000	id-588	High
chr2D_part1	151320000	152750000	id-589	High
chr2D_part1	153290000	154270000	id-590	High
chr2D_part1	154340000	155010000	id-591	High
chr2D_part1	155060000	155670000	id-592	High
chr2D_part1	155720000	156730000	id-593	High
chr2D_part1	157290000	158380000	id-594	High
chr2D_part1	158500000	160150000	id-595	High
chr2D_part1	160210000	160910000	id-596	High
chr2D_part1	160960000	163510000	id-597	High
chr2D_part1	163560000	164400000	id-598	High
chr2D_part1	164460000	166960000	id-599	High
chr2D_part1	167460000	168580000	id-600	High
chr2D_part1	168640000	169280000	id-601	High
chr2D_part1	169330000	170040000	id-602	High
chr2D_part1	170780000	171670000	id-603	High
chr2D_part1	171730000	172440000	id-604	High
chr2D_part1	172490000	173130000	id-605	High
chr2D_part1	173190000	174610000	id-606	High
chr2D_part1	175020000	176590000	id-607	High
chr2D_part1	176660000	178300000	id-608	High
chr2D_part1	178840000	180360000	id-609	High
chr2D_part1	180420000	181360000	id-610	High
chr2D_part1	181540000	182150000	id-611	High
chr2D_part1	183210000	183900000	id-612	High
chr2D_part1	184130000	184770000	id-613	Low
chr2D_part1	185090000	188640000	id-614	High
chr2D_part1	190080000	191140000	id-615	High
chr2D_part1	191230000	192200000	id-616	High
chr2D_part1	192280000	193860000	id-617	High
chr2D_part1	193910000	195400000	id-618	High
chr2D_part1	195660000	196180000	id-619	High
chr2D_part1	196260000	198490000	id-620	High
chr2D_part1	198540000	199070000	id-621	High
chr2D_part1	199130000	200550000	id-622	High
chr2D_part1	200770000	201860000	id-623	High
chr2D_part1	202360000	204230000	id-624	High
chr2D_part1	204290000	204860000	id-625	High
chr2D_part1	205210000	206700000	id-626	High
chr2D_part1	206780000	208740000	id-627	High
chr2D_part1	209100000	212600000	id-628	High
chr2D_part1	212650000	213630000	id-629	High
chr2D_part1	213690000	217320000	id-630	High
chr2D_part1	217370000	220320000	id-631	High
chr2D_part1	220700000	221430000	id-632	High
chr2D_part1	221480000	223830000	id-633	High
chr2D_part1	223920000	228350000	id-634	High
chr2D_part1	228430000	230430000	id-635	High
chr2D_part1	230480000	234270000	id-636	High
chr2D_part1	234320000	235010000	id-637	High
chr2D_part1	235060000	238670000	id-638	High
chr2D_part1	238720000	239650000	id-639	High
chr2D_part1	239700000	243570000	id-640	High
chr2D_part1	243640000	244620000	id-641	High
chr2D_part1	244670000	247410000	id-642	High
chr2D_part1	247490000	250630000	id-643	High
chr2D_part1	250710000	251900000	id-644	High
chr2D_part1	252140000	258250000	id-645	High
chr2D_part1	258300000	258870000	id-646	High
chr2D_part1	258920000	260000000	id-647	High
chr2D_part1	260590000	264090000	id-648	High
chr2D_part1	264140000	265170000	id-649	High
chr2D_part1	265660000	266290000	id-650	High
chr2D_part1	266340000	267580000	id-651	High
chr2D_part1	267640000	268460000	id-652	High
chr2D_part1	272380000	275070000	id-653	High
chr2D_part1	275530000	279290000	id-654	High
chr2D_part1	279380000	282700000	id-655	High
chr2D_part1	283250000	287060000	id-656	High
chr2D_part1	287110000	288290000	id-657	High
chr2D_part1	288340000	290870000	id-658	High
chr2D_part1	290950000	294360000	id-659	High
chr2D_part1	294410000	294910000	id-660	High
chr2D_part1	295560000	296410000	id-661	High
chr2D_part1	296480000	297720000	id-662	High
chr2D_part1	297900000	298850000	id-663	High
chr2D_part1	299330000	299940000	id-664	High
chr2D_part1	299990000	300760000	id-665	High
chr2D_part1	301290000	301860000	id-666	High
chr2D_part1	301920000	305230000	id-667	High
chr2D_part1	305280000	307910000	id-668	High
chr2D_part1	308150000	308790000	id-669	High
chr2D_part1	308860000	310810000	id-670	High
chr2D_part1	310860000	311720000	id-671	High
chr2D_part1	311770000	313110000	id-672	High
chr2D_part1	313160000	313990000	id-673	High
chr2D_part1	314160000	315350000	id-674	High
chr2D_part1	315400000	317210000	id-675	High
chr2D_part1	317260000	318660000	id-676	High
chr2D_part1	318820000	319920000	id-677	High
chr2D_part1	320410000	321040000	id-678	High
chr2D_part1	321610000	322880000	id-679	High
chr2D_part1	322930000	325250000	id-680	High
chr2D_part1	325500000	329210000	id-681	High
chr2D_part1	330070000	331200000	id-682	High
chr2D_part1	331730000	332740000	id-683	High
chr2D_part1	332810000	334210000	id-684	High
chr2D_part1	334260000	335010000	id-685	High
chr2D_part1	335070000	336880000	id-686	High
chr2D_part1	337130000	338270000	id-687	High
chr2D_part1	338630000	339770000	id-688	High
chr2D_part1	339830000	342060000	id-689	High
chr2D_part1	342630000	344410000	id-690	High
chr2D_part1	344550000	345330000	id-691	High
chr2D_part1	347170000	348200000	id-692	High
chr2D_part1	348570000	350100000	id-693	High
chr2D_part1	350710000	351320000	id-694	High
chr2D_part1	351620000	352630000	id-695	High
chr2D_part1	352700000	355060000	id-696	High
chr2D_part1	355990000	356880000	id-697	High
chr2D_part1	356930000	358430000	id-698	High
chr2D_part1	358530000	363370000	id-699	High
chr2D_part1	363440000	364460000	id-700	High
chr2D_part1	364520000	366960000	id-701	High
chr2D_part1	367010000	369410000	id-702	High
chr2D_part1	370620000	371310000	id-703	High
chr2D_part1	371510000	372030000	id-704	High
chr2D_part1	373200000	373970000	id-705	High
chr2D_part1	374020000	374940000	id-706	High
chr2D_part1	375000000	375630000	id-707	High
chr2D_part1	375680000	376390000	id-708	High
chr2D_part1	376680000	377790000	id-709	High
chr2D_part1	377900000	378770000	id-710	High
chr2D_part1	379450000	380310000	id-711	High
chr2D_part1	380370000	380990000	id-712	High
chr2D_part1	381290000	384040000	id-713	High
chr2D_part1	384390000	385410000	id-714	High
chr2D_part1	385600000	386490000	id-715	High
chr2D_part1	387280000	388090000	id-716	High
chr2D_part1	388150000	388700000	id-717	High
chr2D_part1	388750000	390070000	id-718	High
chr2D_part1	390120000	390820000	id-719	High
chr2D_part1	391260000	392100000	id-720	High
chr2D_part1	392700000	393220000	id-721	High
chr2D_part1	393280000	394060000	id-722	High
chr2D_part1	394110000	396090000	id-723	High
chr2D_part1	397240000	399920000	id-724	High
chr2D_part1	399980000	401440000	id-725	High
chr2D_part1	402010000	404710000	id-726	High
chr2D_part1	404760000	405290000	id-727	High
chr2D_part1	405650000	407460000	id-728	High
chr2D_part1	407540000	410300000	id-729	High
chr2D_part1	410370000	412110000	id-730	High
chr2D_part1	412160000	413170000	id-731	High
chr2D_part1	414500000	415080000	id-732	High
chr2D_part1	415130000	416780000	id-733	High
chr2D_part1	417450000	418150000	id-734	High
chr2D_part1	418220000	419730000	id-735	High
chr2D_part1	419790000	420630000	id-736	High
chr2D_part1	420980000	421970000	id-737	High
chr2D_part1	422020000	422830000	id-738	High
chr2D_part1	423260000	423880000	id-739	High
chr2D_part1	423970000	424930000	id-740	High
chr2D_part1	427550000	429120000	id-741	High
chr2D_part1	429180000	430080000	id-742	High
chr2D_part1	430620000	431380000	id-743	High
chr2D_part1	431430000	433430000	id-744	High
chr2D_part1	433480000	434360000	id-745	High
chr2D_part1	434660000	438400000	id-746	High
chr2D_part1	438450000	440670000	id-747	High
chr2D_part1	440870000	441470000	id-748	High
chr2D_part1	441540000	442510000	id-749	High
chr2D_part1	443110000	444250000	id-750	High
chr2D_part1	444500000	447440000	id-751	High
chr2D_part1	448060000	448560000	id-752	High
chr2D_part1	449130000	450300000	id-753	High
chr2D_part1	451210000	451810000	id-754	High
chr2D_part1	451860000	453140000	id-755	High
chr2D_part1	453370000	454720000	id-756	High
chr2D_part1	456030000	457330000	id-757	High
chr2D_part1	457380000	457940000	id-758	High
chr2D_part1	458090000	458750000	id-759	High
chr2D_part1	459470000	461330000	id-760	High
chr2D_part2	680000	1300000	id-761	High
chr2D_part2	3350000	4320000	id-762	High
chr2D_part2	5630000	6350000	id-763	High
chr2D_part2	16840000	17860000	id-764	High
chr2D_part2	27700000	28370000	id-765	High
chr2D_part2	31620000	32490000	id-766	High
chr2D_part2	33950000	34580000	id-767	High
chr2D_part2	38060000	38610000	id-768	High
chr2D_part2	41260000	41780000	id-769	High
chr2D_part2	42600000	43190000	id-770	High
chr2D_part2	48750000	49370000	id-771	High
chr2D_part2	54960000	55550000	id-772	High
chr2D_part2	59440000	60340000	id-773	High
chr2D_part2	68610000	69150000	id-774	High
chr2D_part2	72380000	72880000	id-775	High
chr2D_part2	78730000	79310000	id-776	High
chr2D_part2	83420000	84000000	id-777	High
chr2D_part2	85960000	86750000	id-778	High
chr2D_part2	88510000	89130000	id-779	High
chr2D_part2	89830000	90440000	id-780	High
chr2D_part2	90880000	91440000	id-781	High
chr2D_part2	93150000	93660000	id-782	High
chr2D_part2	100200000	100790000	id-783	High
chr2D_part2	105640000	106300000	id-784	High
chr2D_part2	107460000	108030000	id-785	High
chr2D_part2	108180000	108680000	id-786	High
chr2D_part2	109230000	109750000	id-787	High
chr2D_part2	113980000	114480000	id-788	High
chr2D_part2	117100000	117790000	id-789	High
chr2D_part2	121200000	121900000	id-790	High
chr2D_part2	124020000	124530000	id-791	High
chr2D_part2	127430000	128110000	id-792	High
chr2D_part2	128500000	129250000	id-793	High
chr2D_part2	134810000	135690000	id-794	High
chr2D_part2	135980000	136930000	id-795	High
chr2D_part2	137370000	137960000	id-796	High
chr2D_part2	138070000	139870000	id-797	High
chr2D_part2	140570000	141180000	id-798	Low
chr2D_part2	141160000	142690000	id-799	High
chr2D_part2	143040000	144030000	id-800	High
chr2D_part2	144670000	145820000	id-801	High
chr2D_part2	145970000	146590000	id-802	High
chr2D_part2	146690000	148210000	id-803	High
chr2D_part2	149940000	150450000	id-804	High
chr2D_part2	151000000	151660000	id-805	High
chr2D_part2	151720000	152360000	id-806	High
chr2D_part2	154390000	156330000	id-807	High
chr2D_part2	157610000	158740000	id-808	High
chr2D_part2	161920000	162450000	id-809	High
chr2D_part2	163220000	163760000	id-810	High
chr2D_part2	166960000	167660000	id-811	High
chr2D_part2	168000000	168870000	id-812	High
chr2D_part2	170540000	171720000	id-813	High
chr2D_part2	171810000	172370000	id-814	High
chr2D_part2	174400000	175100000	id-815	Low
chr2D_part2	175110000	177050000	id-816	High
chr2D_part2	177110000	177840000	id-817	High
chr2D_part2	178500000	179100000	id-818	High
chr2D_part2	179640000	180510000	id-819	High
chr2D_part2	180590000	181140000	id-820	High
chr2D_part2	181210000	181820000	id-821	High
chr2D_part2	183150000	183920000	id-822	High
chr2D_part2	183990000	185320000	id-823	High
chr2D_part2	185410000	187010000	id-824	High
chr2D_part2	188340000	189100000	id-825	High
chr3A_part1	80000	1780000	id-826	High
chr3A_part1	1860000	5330000	id-827	High
chr3A_part1	5350000	6210000	id-828	Low
chr3A_part1	6210000	6960000	id-829	High
chr3A_part1	7560000	8390000	id-830	High
chr3A_part1	8580000	9380000	id-831	High
chr3A_part1	9430000	9990000	id-832	High
chr3A_part1	11340000	12050000	id-833	High
chr3A_part1	13260000	13930000	id-834	High
chr3A_part1	13870000	14830000	id-835	Low
chr3A_part1	15010000	16170000	id-836	High
chr3A_part1	16890000	17740000	id-837	High
chr3A_part1	17790000	19190000	id-838	High
chr3A_part1	20550000	21810000	id-839	High
chr3A_part1	22730000	23400000	id-840	High
chr3A_part1	24750000	26300000	id-841	High
chr3A_part1	27500000	28410000	id-842	High
chr3A_part1	33130000	35770000	id-843	High
chr3A_part1	36190000	38420000	id-844	High
chr3A_part1	57700000	60630000	id-845	High
chr3A_part1	67140000	68280000	id-846	High
chr3A_part1	70080000	70890000	id-847	High
chr3A_part1	132000000	133070000	id-848	High
chr3A_part1	133520000	140270000	id-849	High
chr3A_part1	140480000	143020000	id-850	High
chr3A_part1	239650000	240270000	id-851	High
chr3A_part1	241110000	241680000	id-852	High
chr3A_part1	346610000	347130000	id-853	High
chr3A_part1	347370000	347880000	id-854	High
chr3A_part1	429520000	435680000	id-855	High
chr3A_part1	437370000	437870000	id-856	High
chr3A_part1	441310000	441810000	id-857	High
chr3A_part2	24060000	27850000	id-858	High
chr3A_part2	27900000	30080000	id-859	High
chr3A_part2	30240000	35650000	id-860	High
chr3A_part2	48300000	53490000	id-861	High
chr3A_part2	55810000	59800000	id-862	High
chr3A_part2	59960000	62750000	id-863	High
chr3A_part2	67950000	89080000	id-864	High
chr3A_part2	93220000	98190000	id-865	High
chr3A_part2	103800000	108960000	id-866	High
chr3A_part2	109070000	112290000	id-867	High
chr3A_part2	112350000	113830000	id-868	High
chr3A_part2	133280000	133880000	id-869	High
chr3A_part2	141270000	141870000	id-870	High
chr3A_part2	148120000	153350000	id-871	High
chr3A_part2	169790000	171230000	id-872	High
chr3A_part2	190810000	191510000	id-873	High
chr3A_part2	195410000	199780000	id-874	High
chr3A_part2	200210000	203210000	id-875	High
chr3A_part2	204800000	205700000	id-876	High
chr3A_part2	209330000	209850000	id-877	High
chr3A_part2	209910000	212020000	id-878	High
chr3A_part2	219360000	221060000	id-879	High
chr3A_part2	227590000	228930000	id-880	High
chr3A_part2	230190000	231750000	id-881	High
chr3A_part2	231930000	232710000	id-882	High
chr3A_part2	239440000	243530000	id-883	High
chr3A_part2	243630000	244620000	id-884	High
chr3A_part2	257180000	258430000	id-885	High
chr3A_part2	262540000	265750000	id-886	High
chr3A_part2	266260000	266840000	id-887	High
chr3A_part2	266890000	270830000	id-888	High
chr3A_part2	271090000	271740000	id-889	High
chr3A_part2	276490000	278770000	id-890	High
chr3A_part2	283360000	284040000	id-891	High
chr3A_part2	286300000	287210000	id-892	Low
chr3A_part2	288750000	289710000	id-893	High
chr3A_part2	289760000	292990000	id-894	High
chr3A_part2	294180000	294700000	id-895	Low
chr3A_part2	294660000	295390000	id-896	High
chr3A_part2	295720000	296560000	id-897	High
chr3B_part1	210000	730000	id-898	High
chr3B_part1	3090000	3610000	id-899	High
chr3B_part1	6640000	7740000	id-900	High
chr3B_part1	7930000	8880000	id-901	High
chr3B_part1	10200000	14330000	id-902	High
chr3B_part1	15450000	16150000	id-903	High
chr3B_part1	16200000	17790000	id-904	High
chr3B_part1	18440000	19750000	id-905	High
chr3B_part1	19860000	21450000	id-906	High
chr3B_part1	28570000	29130000	id-907	High
chr3B_part1	30470000	31490000	id-908	High
chr3B_part1	32170000	32810000	id-909	High
chr3B_part1	33250000	34160000	id-910	High
chr3B_part1	35210000	35730000	id-911	High
chr3B_part1	35850000	37170000	id-912	High
chr3B_part1	37230000	38270000	id-913	High
chr3B_part1	38320000	40230000	id-914	High
chr3B_part1	40530000	41080000	id-915	High
chr3B_part1	44100000	44680000	id-916	High
chr3B_part1	44730000	45370000	id-917	High
chr3B_part1	46490000	47610000	id-918	High
chr3B_part1	48070000	49010000	id-919	High
chr3B_part1	51140000	51960000	id-920	High
chr3B_part1	53140000	53820000	id-921	High
chr3B_part1	54160000	55000000	id-922	High
chr3B_part1	66190000	68090000	id-923	High
chr3B_part1	68170000	69370000	id-924	High
chr3B_part1	69600000	71020000	id-925	High
chr3B_part1	75890000	76470000	id-926	High
chr3B_part1	79290000	80430000	id-927	High
chr3B_part1	80490000	82940000	id-928	High
chr3B_part1	100960000	101720000	id-929	High
chr3B_part1	101770000	103590000	id-930	High
chr3B_part1	104270000	104920000	id-931	Low
chr3B_part1	104930000	108030000	id-932	High
chr3B_part1	108410000	111200000	id-933	High
chr3B_part1	111520000	115790000	id-934	High
chr3B_part1	116110000	120620000	id-935	High
chr3B_part1	121130000	123270000	id-936	High
chr3B_part1	123320000	123890000	id-937	High
chr3B_part1	123960000	124950000	id-938	High
chr3B_part1	125130000	128390000	id-939	High
chr3B_part1	128550000	130320000	id-940	High
chr3B_part1	130370000	134580000	id-941	High
chr3B_part1	135500000	136440000	id-942	High
chr3B_part1	136490000	137960000	id-943	High
chr3B_part1	138050000	139370000	id-944	High
chr3B_part1	140420000	141620000	id-945	High
chr3B_part1	144500000	148520000	id-946	High
chr3B_part1	148650000	151150000	id-947	High
chr3B_part1	151240000	153670000	id-948	High
chr3B_part1	154440000	155390000	id-949	High
chr3B_part1	155460000	158700000	id-950	High
chr3B_part1	160830000	162440000	id-951	High
chr3B_part1	162890000	163750000	id-952	High
chr3B_part1	163830000	168270000	id-953	High
chr3B_part1	168680000	169830000	id-954	High
chr3B_part1	169840000	171330000	id-955	Low
chr3B_part1	171600000	173050000	id-956	High
chr3B_part1	187450000	188380000	id-957	High
chr3B_part1	188430000	194920000	id-958	High
chr3B_part1	195010000	199780000	id-959	High
chr3B_part1	199830000	201470000	id-960	High
chr3B_part1	201640000	214290000	id-961	High
chr3B_part1	215280000	217690000	id-962	High
chr3B_part1	217740000	218300000	id-963	High
chr3B_part1	219680000	220360000	id-964	High
chr3B_part1	220430000	222830000	id-965	High
chr3B_part1	224160000	225110000	id-966	High
chr3B_part1	225160000	232300000	id-967	High
chr3B_part1	232370000	236560000	id-968	High
chr3B_part1	236620000	239250000	id-969	High
chr3B_part1	239300000	249260000	id-970	High
chr3B_part1	249310000	252870000	id-971	High
chr3B_part1	252920000	263260000	id-972	High
chr3B_part1	263310000	274430000	id-973	High
chr3B_part1	274490000	275840000	id-974	High
chr3B_part1	275890000	288340000	id-975	High
chr3B_part1	288400000	289900000	id-976	High
chr3B_part1	289900000	291830000	id-977	Low
chr3B_part1	291830000	302400000	id-978	High
chr3B_part1	302450000	347030000	id-979	High
chr3B_part1	347090000	348440000	id-980	High
chr3B_part1	349070000	363830000	id-981	High
chr3B_part1	363890000	365260000	id-982	High
chr3B_part1	365600000	381430000	id-983	High
chr3B_part1	381920000	382650000	id-984	High
chr3B_part1	382710000	384460000	id-985	High
chr3B_part1	384530000	385500000	id-986	High
chr3B_part1	385550000	387390000	id-987	High
chr3B_part1	387470000	388090000	id-988	High
chr3B_part1	388140000	388840000	id-989	High
chr3B_part1	388910000	395800000	id-990	High
chr3B_part1	395890000	402770000	id-991	High
chr3B_part1	402820000	406480000	id-992	High
chr3B_part1	406560000	407180000	id-993	High
chr3B_part1	408370000	410010000	id-994	High
chr3B_part1	410070000	410600000	id-995	High
chr3B_part1	410790000	412190000	id-996	High
chr3B_part1	414460000	417260000	id-997	High
chr3B_part1	418720000	421600000	id-998	High
chr3B_part1	423460000	425560000	id-999	High
chr3B_part1	447230000	448150000	id-1000	High
chr3B_part2	0	630000	id-1001	High
chr3B_part2	8520000	10190000	id-1002	High
chr3B_part2	25020000	29030000	id-1003	High
chr3B_part2	29080000	38940000	id-1004	High
chr3B_part2	39280000	44590000	id-1005	High
chr3B_part2	45910000	48460000	id-1006	High
chr3B_part2	51020000	51650000	id-1007	High
chr3B_part2	57370000	60440000	id-1008	High
chr3B_part2	60540000	64710000	id-1009	High
chr3B_part2	95860000	96690000	id-1010	High
chr3B_part2	106510000	107580000	id-1011	High
chr3B_part2	108480000	112440000	id-1012	High
chr3B_part2	113810000	115810000	id-1013	High
chr3B_part2	115860000	116640000	id-1014	High
chr3B_part2	117210000	124590000	id-1015	High
chr3B_part2	132360000	133830000	id-1016	High
chr3B_part2	134190000	136480000	id-1017	High
chr3B_part2	136530000	140610000	id-1018	High
chr3B_part2	140690000	142780000	id-1019	High
chr3B_part2	143180000	146070000	id-1020	High
chr3B_part2	146120000	147110000	id-1021	High
chr3B_part2	177740000	180440000	id-1022	High
chr3B_part2	180550000	182240000	id-1023	High
chr3B_part2	187040000	187980000	id-1024	High
chr3B_part2	188030000	189020000	id-1025	High
chr3B_part2	208130000	212610000	id-1026	High
chr3B_part2	214820000	216100000	id-1027	High
chr3B_part2	216160000	217100000	id-1028	High
chr3B_part2	228120000	229460000	id-1029	High
chr3B_part2	236610000	240020000	id-1030	High
chr3B_part2	240220000	241530000	id-1031	High
chr3B_part2	248360000	249320000	id-1032	High
chr3B_part2	249740000	251050000	id-1033	High
chr3B_part2	251100000	255150000	id-1034	High
chr3B_part2	256170000	257560000	id-1035	High
chr3B_part2	257660000	260620000	id-1036	High
chr3B_part2	260680000	265550000	id-1037	High
chr3B_part2	265810000	269850000	id-1038	High
chr3B_part2	270690000	271730000	id-1039	High
chr3B_part2	282000000	282790000	id-1040	High
chr3B_part2	290470000	291010000	id-1041	High
chr3B_part2	291060000	292940000	id-1042	High
chr3B_part2	293300000	294080000	id-1043	High
chr3B_part2	294280000	295080000	id-1044	High
chr3B_part2	299060000	299900000	id-1045	High
chr3B_part2	300250000	302060000	id-1046	High
chr3B_part2	310900000	313350000	id-1047	High
chr3B_part2	313410000	314300000	id-1048	High
chr3B_part2	315110000	315630000	id-1049	High
chr3B_part2	322790000	323300000	id-1050	High
chr3B_part2	327110000	328380000	id-1051	High
chr3B_part2	329830000	331050000	id-1052	High
chr3B_part2	332540000	333240000	id-1053	High
chr3B_part2	334270000	335050000	id-1054	High
chr3B_part2	345320000	346820000	id-1055	High
chr3B_part2	347640000	348510000	id-1056	High
chr3B_part2	350940000	352320000	id-1057	High
chr3B_part2	352390000	353040000	id-1058	High
chr3B_part2	353160000	353880000	id-1059	High
chr3B_part2	353890000	354450000	id-1060	Low
chr3B_part2	355260000	355810000	id-1061	High
chr3B_part2	369060000	370040000	id-1062	High
chr3B_part2	370150000	370700000	id-1063	High
chr3B_part2	373140000	373830000	id-1064	High
chr3B_part2	379690000	381210000	id-1065	High
chr3D_part1	260000	1750000	id-1066	High
chr3D_part1	1810000	3650000	id-1067	High
chr3D_part1	3980000	10590000	id-1068	High
chr3D_part1	10640000	12640000	id-1069	High
chr3D_part1	12710000	13380000	id-1070	High
chr3D_part1	13430000	15120000	id-1071	High
chr3D_part1	15170000	16280000	id-1072	High
chr3D_part1	16340000	21010000	id-1073	High
chr3D_part1	21060000	24010000	id-1074	High
chr3D_part1	24090000	24960000	id-1075	High
chr3D_part1	25010000	26380000	id-1076	High
chr3D_part1	26520000	28650000	id-1077	High
chr3D_part1	28750000	30110000	id-1078	High
chr3D_part1	30180000	33920000	id-1079	High
chr3D_part1	34000000	36640000	id-1080	High
chr3D_part1	37150000	37700000	id-1081	High
chr3D_part1	37770000	42910000	id-1082	High
chr3D_part1	43000000	43610000	id-1083	High
chr3D_part1	43660000	44670000	id-1084	High
chr3D_part1	45170000	46150000	id-1085	High
chr3D_part1	46200000	47150000	id-1086	High
chr3D_part1	47210000	47830000	id-1087	High
chr3D_part1	47880000	50780000	id-1088	High
chr3D_part1	50830000	54380000	id-1089	High
chr3D_part1	54430000	55460000	id-1090	High
chr3D_part1	55510000	58150000	id-1091	High
chr3D_part1	58200000	58820000	id-1092	High
chr3D_part1	59360000	61360000	id-1093	High
chr3D_part1	61430000	62130000	id-1094	High
chr3D_part1	62290000	63270000	id-1095	High
chr3D_part1	63320000	66960000	id-1096	High
chr3D_part1	67450000	69550000	id-1097	High
chr3D_part1	69650000	71140000	id-1098	High
chr3D_part1	71190000	73400000	id-1099	High
chr3D_part1	73450000	78590000	id-1100	High
chr3D_part1	79110000	81750000	id-1101	High
chr3D_part1	81800000	82410000	id-1102	High
chr3D_part1	82470000	83770000	id-1103	High
chr3D_part1	83820000	86150000	id-1104	High
chr3D_part1	86280000	90470000	id-1105	High
chr3D_part1	90520000	92280000	id-1106	High
chr3D_part1	92350000	94570000	id-1107	High
chr3D_part1	94630000	104040000	id-1108	High
chr3D_part1	104090000	107570000	id-1109	High
chr3D_part1	107630000	114730000	id-1110	High
chr3D_part1	114790000	115510000	id-1111	High
chr3D_part1	115580000	121800000	id-1112	High
chr3D_part1	121850000	126440000	id-1113	High
chr3D_part1	126490000	127020000	id-1114	High
chr3D_part1	127070000	130620000	id-1115	High
chr3D_part1	130670000	131770000	id-1116	High
chr3D_part1	131820000	134570000	id-1117	High
chr3D_part1	135160000	137580000	id-1118	High
chr3D_part1	137960000	145230000	id-1119	High
chr3D_part1	145280000	154890000	id-1120	High
chr3D_part1	154940000	157570000	id-1121	High
chr3D_part1	157640000	162190000	id-1122	High
chr3D_part1	162260000	163810000	id-1123	High
chr3D_part1	164040000	166040000	id-1124	High
chr3D_part1	166090000	167230000	id-1125	High
chr3D_part1	167610000	172430000	id-1126	High
chr3D_part1	172480000	174100000	id-1127	High
chr3D_part1	174180000	177410000	id-1128	High
chr3D_part1	177690000	179030000	id-1129	High
chr3D_part1	179160000	181290000	id-1130	High
chr3D_part1	181710000	184040000	id-1131	High
chr3D_part1	184090000	186380000	id-1132	High
chr3D_part1	186430000	188980000	id-1133	High
chr3D_part1	189030000	192920000	id-1134	High
chr3D_part1	192970000	199730000	id-1135	High
chr3D_part1	199800000	201570000	id-1136	High
chr3D_part1	201620000	204890000	id-1137	High
chr3D_part1	204970000	206190000	id-1138	High
chr3D_part1	206240000	208890000	id-1139	High
chr3D_part1	208940000	209540000	id-1140	High
chr3D_part1	209590000	211270000	id-1141	High
chr3D_part1	211330000	216860000	id-1142	High
chr3D_part1	216910000	235160000	id-1143	High
chr3D_part1	235210000	236320000	id-1144	High
chr3D_part1	236370000	236900000	id-1145	High
chr3D_part1	236950000	237720000	id-1146	High
chr3D_part1	237770000	239080000	id-1147	High
chr3D_part1	239640000	240160000	id-1148	High
chr3D_part1	243380000	245930000	id-1149	High
chr3D_part1	245980000	246950000	id-1150	High
chr3D_part1	247010000	251330000	id-1151	High
chr3D_part1	251390000	254040000	id-1152	High
chr3D_part1	254470000	255630000	id-1153	High
chr3D_part1	255680000	256700000	id-1154	High
chr3D_part1	257080000	263240000	id-1155	High
chr3D_part1	263290000	264170000	id-1156	High
chr3D_part1	264220000	268070000	id-1157	High
chr3D_part1	268130000	269780000	id-1158	High
chr3D_part1	269830000	274360000	id-1159	High
chr3D_part1	275130000	276290000	id-1160	High
chr3D_part1	276340000	278810000	id-1161	High
chr3D_part1	278860000	279520000	id-1162	High
chr3D_part1	279570000	280480000	id-1163	High
chr3D_part1	281070000	281710000	id-1164	High
chr3D_part1	281760000	286920000	id-1165	High
chr3D_part1	286970000	288230000	id-1166	High
chr3D_part1	288280000	292470000	id-1167	High
chr3D_part1	292530000	296040000	id-1168	High
chr3D_part1	296090000	296870000	id-1169	High
chr3D_part1	297430000	298160000	id-1170	High
chr3D_part1	298970000	301610000	id-1171	High
chr3D_part1	301660000	312070000	id-1172	High
chr3D_part1	312120000	316190000	id-1173	High
chr3D_part1	316240000	319940000	id-1174	High
chr3D_part1	320010000	323190000	id-1175	High
chr3D_part1	323240000	326300000	id-1176	High
chr3D_part1	326360000	329370000	id-1177	High
chr3D_part1	329420000	339110000	id-1178	High
chr3D_part1	339160000	346930000	id-1179	High
chr3D_part1	346980000	350800000	id-1180	High
chr3D_part1	351020000	352310000	id-1181	High
chr3D_part1	352470000	354200000	id-1182	High
chr3D_part1	354260000	357470000	id-1183	High
chr3D_part1	357800000	360340000	id-1184	High
chr3D_part1	360410000	363360000	id-1185	High
chr3D_part1	363420000	368240000	id-1186	High
chr3D_part1	368560000	369880000	id-1187	High
chr3D_part1	369940000	372690000	id-1188	High
chr3D_part1	372740000	374600000	id-1189	High
chr3D_part1	374870000	385730000	id-1190	High
chr3D_part1	385800000	394150000	id-1191	High
chr3D_part1	394210000	396550000	id-1192	High
chr3D_part1	396600000	401900000	id-1193	High
chr3D_part1	401950000	409710000	id-1194	High
chr3D_part1	409780000	410930000	id-1195	High
chr3D_part1	410980000	412560000	id-1196	High
chr3D_part1	412620000	414840000	id-1197	High
chr3D_part1	414900000	415590000	id-1198	High
chr3D_part1	415650000	420060000	id-1199	High
chr3D_part1	420120000	421910000	id-1200	High
chr3D_part1	421960000	424750000	id-1201	High
chr3D_part1	424870000	425680000	id-1202	High
chr3D_part1	425740000	432140000	id-1203	High
chr3D_part1	432190000	433240000	id-1204	High
chr3D_part1	433290000	437020000	id-1205	High
chr3D_part1	437070000	442850000	id-1206	High
chr3D_part1	442900000	443520000	id-1207	High
chr3D_part1	443570000	447870000	id-1208	High
chr3D_part1	447950000	448770000	id-1209	High
chr3D_part1	449330000	455610000	id-1210	High
chr3D_part1	455670000	456230000	id-1211	High
chr3D_part1	456280000	457670000	id-1212	High
chr3D_part1	457720000	458620000	id-1213	High
chr3D_part1	458680000	461230000	id-1214	High
chr3D_part1	461280000	462380000	id-1215	High
chr3D_part1	462440000	463480000	id-1216	High
chr3D_part1	463530000	465180000	id-1217	High
chr3D_part1	465230000	469250000	id-1218	High
chr3D_part1	469320000	471010000	id-1219	High
chr3D_part1	471070000	471860000	id-1220	High
chr3D_part1	472290000	473990000	id-1221	High
chr3D_part1	474100000	476090000	id-1222	High
chr3D_part2	10000	1760000	id-1223	High
chr3D_part2	1820000	8000000	id-1224	High
chr3D_part2	8050000	11060000	id-1225	High
chr3D_part2	11110000	14050000	id-1226	High
chr3D_part2	14120000	14620000	id-1227	High
chr3D_part2	14700000	17090000	id-1228	High
chr3D_part2	17150000	18920000	id-1229	High
chr3D_part2	18980000	22500000	id-1230	High
chr3D_part2	22550000	24060000	id-1231	High
chr3D_part2	24120000	25210000	id-1232	High
chr3D_part2	25270000	29810000	id-1233	High
chr3D_part2	29910000	30560000	id-1234	High
chr3D_part2	31070000	32000000	id-1235	High
chr3D_part2	32050000	34750000	id-1236	High
chr3D_part2	34800000	35960000	id-1237	High
chr3D_part2	36020000	38490000	id-1238	High
chr3D_part2	38540000	39310000	id-1239	High
chr3D_part2	39370000	43210000	id-1240	High
chr3D_part2	43260000	46730000	id-1241	High
chr3D_part2	46850000	49260000	id-1242	High
chr3D_part2	49320000	50920000	id-1243	High
chr3D_part2	50970000	52260000	id-1244	High
chr3D_part2	52310000	60200000	id-1245	High
chr3D_part2	60280000	60860000	id-1246	High
chr3D_part2	60910000	65630000	id-1247	High
chr3D_part2	65700000	66790000	id-1248	High
chr3D_part2	66840000	67580000	id-1249	High
chr3D_part2	67640000	68470000	id-1250	High
chr3D_part2	68520000	69700000	id-1251	High
chr3D_part2	69910000	71420000	id-1252	High
chr3D_part2	71670000	73890000	id-1253	High
chr3D_part2	73950000	77550000	id-1254	High
chr3D_part2	77630000	80270000	id-1255	High
chr3D_part2	80320000	81050000	id-1256	High
chr3D_part2	81970000	85010000	id-1257	High
chr3D_part2	85060000	86580000	id-1258	High
chr3D_part2	86630000	93460000	id-1259	High
chr3D_part2	93520000	94370000	id-1260	High
chr3D_part2	94310000	95710000	id-1261	Low
chr3D_part2	96180000	103670000	id-1262	High
chr3D_part2	103720000	105430000	id-1263	High
chr3D_part2	105480000	106600000	id-1264	High
chr3D_part2	106650000	115030000	id-1265	High
chr3D_part2	115080000	122060000	id-1266	High
chr3D_part2	122120000	122860000	id-1267	High
chr3D_part2	122920000	126310000	id-1268	High
chr3D_part2	126680000	127520000	id-1269	High
chr3D_part2	127690000	128220000	id-1270	High
chr3D_part2	128270000	129100000	id-1271	High
chr3D_part2	129840000	134050000	id-1272	High
chr3D_part2	134100000	136080000	id-1273	High
chr3D_part2	136150000	136720000	id-1274	High
chr3D_part2	136970000	138250000	id-1275	High
chr3D_part2	138300000	139300000	id-1276	High
chr4A_part1	2780000	3920000	id-1277	High
chr4A_part1	10930000	11720000	id-1278	High
chr4A_part1	12370000	13520000	id-1279	High
chr4A_part1	13650000	14220000	id-1280	High
chr4A_part1	16250000	16830000	id-1281	High
chr4A_part1	24950000	28600000	id-1282	High
chr4A_part1	37000000	37800000	id-1283	High
chr4A_part1	38220000	38780000	id-1284	High
chr4A_part1	39530000	46230000	id-1285	High
chr4A_part1	46290000	67530000	id-1286	High
chr4A_part1	67600000	103540000	id-1287	High
chr4A_part1	245250000	245820000	id-1288	High
chr4A_part1	303090000	304680000	id-1289	Low
chr4A_part1	449220000	452550000	id-1290	High
chr4A_part2	0	14430000	id-1291	High
chr4A_part2	39370000	40520000	id-1292	High
chr4A_part2	40570000	42430000	id-1293	High
chr4A_part2	42480000	43250000	id-1294	High
chr4A_part2	43300000	44080000	id-1295	High
chr4A_part2	44470000	47240000	id-1296	High
chr4A_part2	48210000	49390000	id-1297	High
chr4A_part2	49820000	50470000	id-1298	High
chr4A_part2	50530000	51040000	id-1299	High
chr4A_part2	51100000	52330000	id-1300	High
chr4A_part2	52380000	55040000	id-1301	High
chr4A_part2	55150000	56220000	id-1302	High
chr4A_part2	56810000	59370000	id-1303	High
chr4A_part2	59420000	60070000	id-1304	High
chr4A_part2	60750000	62360000	id-1305	High
chr4A_part2	62410000	63080000	id-1306	High
chr4A_part2	63320000	66180000	id-1307	High
chr4A_part2	66240000	67920000	id-1308	High
chr4A_part2	67980000	68970000	id-1309	High
chr4A_part2	69030000	80920000	id-1310	High
chr4A_part2	81000000	85040000	id-1311	High
chr4A_part2	91430000	94230000	id-1312	High
chr4A_part2	94740000	95450000	id-1313	High
chr4A_part2	96260000	97090000	id-1314	High
chr4A_part2	97950000	98710000	id-1315	High
chr4A_part2	98760000	99570000	id-1316	High
chr4A_part2	101570000	102140000	id-1317	High
chr4A_part2	104370000	105000000	id-1318	High
chr4A_part2	109280000	109930000	id-1319	High
chr4A_part2	111280000	112180000	id-1320	High
chr4A_part2	113200000	114830000	id-1321	High
chr4A_part2	114910000	115640000	id-1322	High
chr4A_part2	117670000	118820000	id-1323	High
chr4A_part2	120940000	121930000	id-1324	High
chr4A_part2	122150000	123320000	id-1325	High
chr4A_part2	128640000	132170000	id-1326	High
chr4A_part2	145880000	146580000	id-1327	High
chr4A_part2	146730000	147360000	id-1328	High
chr4A_part2	147370000	147940000	id-1329	Low
chr4A_part2	148170000	149990000	id-1330	High
chr4A_part2	150130000	150860000	id-1331	High
chr4A_part2	151380000	152710000	id-1332	High
chr4A_part2	153850000	154990000	id-1333	High
chr4A_part2	155050000	156750000	id-1334	High
chr4A_part2	156840000	157600000	id-1335	High
chr4A_part2	157760000	158490000	id-1336	High
chr4A_part2	159660000	161200000	id-1337	High
chr4A_part2	161460000	162080000	id-1338	High
chr4A_part2	163980000	164740000	id-1339	High
chr4A_part2	168840000	169360000	id-1340	High
chr4A_part2	170790000	172720000	id-1341	High
chr4A_part2	173660000	174200000	id-1342	High
chr4A_part2	176480000	178370000	id-1343	High
chr4A_part2	179020000	180260000	id-1344	High
chr4A_part2	262510000	263490000	id-1345	High
chr4A_part2	264380000	265770000	id-1346	High
chr4A_part2	266230000	266780000	id-1347	High
chr4A_part2	266850000	268030000	id-1348	High
chr4A_part2	268460000	269310000	id-1349	High
chr4A_part2	269360000	269950000	id-1350	High
chr4A_part2	271060000	273360000	id-1351	High
chr4A_part2	274400000	276110000	id-1352	High
chr4A_part2	275960000	276470000	id-1353	Low
chr4A_part2	276220000	276840000	id-1354	High
chr4A_part2	278010000	278690000	id-1355	High
chr4A_part2	279360000	279890000	id-1356	High
chr4A_part2	286860000	287370000	id-1357	High
chr4A_part2	288590000	289090000	id-1358	Low
chr4A_part2	290890000	291500000	id-1359	High
chr4B_part1	790000	2440000	id-1360	High
chr4B_part1	3530000	5120000	id-1361	High
chr4B_part1	5170000	7390000	id-1362	High
chr4B_part1	8330000	9130000	id-1363	High
chr4B_part1	9180000	9710000	id-1364	High
chr4B_part1	9760000	10550000	id-1365	High
chr4B_part1	10780000	14320000	id-1366	High
chr4B_part1	15260000	16400000	id-1367	High
chr4B_part1	16960000	17920000	id-1368	High
chr4B_part1	18070000	19750000	id-1369	High
chr4B_part1	19960000	20820000	id-1370	High
chr4B_part1	21130000	22560000	id-1371	High
chr4B_part1	22610000	23500000	id-1372	High
chr4B_part1	24460000	25420000	id-1373	High
chr4B_part1	26490000	27190000	id-1374	High
chr4B_part1	27870000	28490000	id-1375	High
chr4B_part1	29300000	30640000	id-1376	High
chr4B_part1	30690000	31720000	id-1377	High
chr4B_part1	32250000	38530000	id-1378	High
chr4B_part1	39140000	40070000	id-1379	High
chr4B_part1	42500000	43000000	id-1380	High
chr4B_part1	43180000	49680000	id-1381	High
chr4B_part1	49800000	51690000	id-1382	High
chr4B_part1	51740000	52340000	id-1383	High
chr4B_part1	52410000	55150000	id-1384	High
chr4B_part1	55200000	58110000	id-1385	High
chr4B_part1	59660000	62090000	id-1386	High
chr4B_part1	62250000	62790000	id-1387	High
chr4B_part1	63280000	63980000	id-1388	High
chr4B_part1	66360000	67990000	id-1389	High
chr4B_part1	68960000	71160000	id-1390	High
chr4B_part1	71800000	72550000	id-1391	High
chr4B_part1	72640000	73190000	id-1392	High
chr4B_part1	73260000	73850000	id-1393	High
chr4B_part1	74050000	75130000	id-1394	High
chr4B_part1	75190000	78170000	id-1395	High
chr4B_part1	78220000	79330000	id-1396	High
chr4B_part1	79380000	80520000	id-1397	High
chr4B_part1	80770000	81700000	id-1398	High
chr4B_part1	82620000	83190000	id-1399	High
chr4B_part1	84450000	85390000	id-1400	High
chr4B_part1	85860000	86370000	id-1401	High
chr4B_part1	86440000	88110000	id-1402	High
chr4B_part1	88160000	88950000	id-1403	High
chr4B_part1	89140000	91270000	id-1404	High
chr4B_part1	91630000	92340000	id-1405	High
chr4B_part1	92790000	95170000	id-1406	High
chr4B_part1	95330000	97170000	id-1407	High
chr4B_part1	97440000	98860000	id-1408	High
chr4B_part1	100070000	100850000	id-1409	High
chr4B_part1	101100000	101630000	id-1410	High
chr4B_part1	101950000	102880000	id-1411	High
chr4B_part1	104830000	105350000	id-1412	High
chr4B_part1	106090000	106650000	id-1413	High
chr4B_part1	106720000	107380000	id-1414	High
chr4B_part1	107590000	108290000	id-1415	High
chr4B_part1	108760000	109330000	id-1416	High
chr4B_part1	109380000	111810000	id-1417	High
chr4B_part1	111870000	112610000	id-1418	High
chr4B_part1	113230000	114030000	id-1419	High
chr4B_part1	114080000	116260000	id-1420	High
chr4B_part1	117460000	118390000	id-1421	High
chr4B_part1	118440000	121300000	id-1422	High
chr4B_part1	121380000	123110000	id-1423	High
chr4B_part1	123170000	123910000	id-1424	High
chr4B_part1	124040000	125110000	id-1425	High
chr4B_part1	125160000	125750000	id-1426	High
chr4B_part1	126420000	127710000	id-1427	High
chr4B_part1	128720000	129440000	id-1428	High
chr4B_part1	129520000	131780000	id-1429	High
chr4B_part1	132280000	132790000	id-1430	High
chr4B_part1	132850000	134130000	id-1431	High
chr4B_part1	134180000	136440000	id-1432	High
chr4B_part1	136770000	137450000	id-1433	High
chr4B_part1	137850000	138370000	id-1434	High
chr4B_part1	138770000	139400000	id-1435	High
chr4B_part1	139700000	140280000	id-1436	High
chr4B_part1	140680000	142050000	id-1437	High
chr4B_part1	142110000	142620000	id-1438	High
chr4B_part1	142670000	143190000	id-1439	High
chr4B_part1	143250000	144090000	id-1440	High
chr4B_part1	145020000	145600000	id-1441	High
chr4B_part1	145650000	146400000	id-1442	High
chr4B_part1	147460000	148090000	id-1443	High
chr4B_part1	148170000	148940000	id-1444	High
chr4B_part1	149000000	149550000	id-1445	High
chr4B_part1	149700000	150370000	id-1446	High
chr4B_part1	150420000	151790000	id-1447	High
chr4B_part1	152110000	154340000	id-1448	High
chr4B_part1	154390000	157720000	id-1449	High
chr4B_part1	158200000	159130000	id-1450	High
chr4B_part1	159710000	160330000	id-1451	High
chr4B_part1	160380000	161300000	id-1452	High
chr4B_part1	161350000	162480000	id-1453	High
chr4B_part1	162720000	163470000	id-1454	High
chr4B_part1	163890000	164790000	id-1455	High
chr4B_part1	166190000	167600000	id-1456	High
chr4B_part1	167900000	168490000	id-1457	High
chr4B_part1	170070000	170870000	id-1458	High
chr4B_part1	171060000	171690000	id-1459	High
chr4B_part1	172190000	173450000	id-1460	High
chr4B_part1	174540000	175100000	id-1461	High
chr4B_part1	175190000	176250000	id-1462	High
chr4B_part1	177250000	177960000	id-1463	High
chr4B_part1	178200000	179590000	id-1464	High
chr4B_part1	179840000	181840000	id-1465	High
chr4B_part1	181920000	182630000	id-1466	High
chr4B_part1	182770000	184240000	id-1467	High
chr4B_part1	184300000	184970000	id-1468	High
chr4B_part1	185040000	186670000	id-1469	High
chr4B_part1	188390000	189420000	id-1470	High
chr4B_part1	189620000	191960000	id-1471	High
chr4B_part1	192020000	192700000	id-1472	High
chr4B_part1	192850000	194220000	id-1473	High
chr4B_part1	194290000	195580000	id-1474	High
chr4B_part1	195890000	201070000	id-1475	High
chr4B_part1	201120000	201810000	id-1476	High
chr4B_part1	201860000	204630000	id-1477	High
chr4B_part1	204680000	205200000	id-1478	High
chr4B_part1	206400000	207020000	id-1479	High
chr4B_part1	207090000	210780000	id-1480	High
chr4B_part1	211310000	211910000	id-1481	High
chr4B_part1	212340000	214560000	id-1482	High
chr4B_part1	214610000	215410000	id-1483	High
chr4B_part1	215460000	217830000	id-1484	High
chr4B_part1	217900000	218400000	id-1485	High
chr4B_part1	218570000	222370000	id-1486	High
chr4B_part1	222840000	226540000	id-1487	High
chr4B_part1	226920000	227520000	id-1488	High
chr4B_part1	227570000	230210000	id-1489	High
chr4B_part1	230440000	231170000	id-1490	High
chr4B_part1	231220000	233250000	id-1491	High
chr4B_part1	233320000	234810000	id-1492	High
chr4B_part1	234890000	236990000	id-1493	High
chr4B_part1	237040000	237810000	id-1494	High
chr4B_part1	237990000	238600000	id-1495	High
chr4B_part1	238750000	241240000	id-1496	High
chr4B_part1	241290000	242400000	id-1497	High
chr4B_part1	242450000	243220000	id-1498	High
chr4B_part1	243300000	245150000	id-1499	High
chr4B_part1	245620000	246300000	id-1500	High
chr4B_part1	246360000	247580000	id-1501	High
chr4B_part1	247630000	249030000	id-1502	High
chr4B_part1	249320000	249920000	id-1503	High
chr4B_part1	249970000	250610000	id-1504	High
chr4B_part1	251190000	254220000	id-1505	High
chr4B_part1	254270000	256030000	id-1506	High
chr4B_part1	256250000	257360000	id-1507	High
chr4B_part1	257410000	258440000	id-1508	High
chr4B_part1	258930000	260030000	id-1509	High
chr4B_part1	261360000	262310000	id-1510	High
chr4B_part1	262820000	264670000	id-1511	High
chr4B_part1	264720000	265370000	id-1512	High
chr4B_part1	266140000	267940000	id-1513	High
chr4B_part1	268560000	271280000	id-1514	High
chr4B_part1	271340000	271860000	id-1515	High
chr4B_part1	272160000	273170000	id-1516	High
chr4B_part1	273230000	273860000	id-1517	High
chr4B_part1	274810000	276800000	id-1518	High
chr4B_part1	277520000	278080000	id-1519	High
chr4B_part1	278400000	279090000	id-1520	High
chr4B_part1	279590000	281650000	id-1521	High
chr4B_part1	281700000	282240000	id-1522	High
chr4B_part1	283690000	285250000	id-1523	High
chr4B_part1	285680000	287590000	id-1524	High
chr4B_part1	287810000	288620000	id-1525	High
chr4B_part1	288750000	290390000	id-1526	High
chr4B_part1	290530000	291070000	id-1527	High
chr4B_part1	291160000	293970000	id-1528	High
chr4B_part1	294020000	298970000	id-1529	High
chr4B_part1	299020000	300990000	id-1530	High
chr4B_part1	301070000	301660000	id-1531	High
chr4B_part1	301920000	302810000	id-1532	High
chr4B_part1	304450000	306250000	id-1533	High
chr4B_part1	306650000	307790000	id-1534	High
chr4B_part1	307840000	311730000	id-1535	High
chr4B_part1	311790000	312690000	id-1536	High
chr4B_part1	312750000	313570000	id-1537	High
chr4B_part1	313620000	316590000	id-1538	High
chr4B_part1	316640000	317500000	id-1539	High
chr4B_part1	320740000	321380000	id-1540	High
chr4B_part1	321940000	322880000	id-1541	High
chr4B_part1	322930000	323860000	id-1542	High
chr4B_part1	323920000	325050000	id-1543	High
chr4B_part1	325130000	327470000	id-1544	High
chr4B_part1	327530000	329160000	id-1545	High
chr4B_part1	329210000	335090000	id-1546	High
chr4B_part1	335150000	337000000	id-1547	High
chr4B_part1	337730000	340410000	id-1548	High
chr4B_part1	340460000	343110000	id-1549	High
chr4B_part1	343190000	344170000	id-1550	High
chr4B_part1	344240000	345170000	id-1551	High
chr4B_part1	345230000	346390000	id-1552	High
chr4B_part1	346440000	347440000	id-1553	High
chr4B_part1	347720000	348770000	id-1554	High
chr4B_part1	348820000	350350000	id-1555	High
chr4B_part1	350470000	352160000	id-1556	High
chr4B_part1	352230000	353220000	id-1557	High
chr4B_part1	353890000	355200000	id-1558	High
chr4B_part1	355250000	356210000	id-1559	High
chr4B_part1	356290000	357820000	id-1560	High
chr4B_part1	358290000	361070000	id-1561	High
chr4B_part1	361970000	363470000	id-1562	High
chr4B_part1	363740000	365110000	id-1563	High
chr4B_part1	365160000	367170000	id-1564	High
chr4B_part1	367230000	368440000	id-1565	High
chr4B_part1	368490000	369630000	id-1566	High
chr4B_part1	370020000	371390000	id-1567	High
chr4B_part1	371440000	372150000	id-1568	High
chr4B_part1	372530000	373220000	id-1569	High
chr4B_part1	373270000	374040000	id-1570	High
chr4B_part1	374920000	376580000	id-1571	High
chr4B_part1	376640000	377210000	id-1572	High
chr4B_part1	377270000	377850000	id-1573	High
chr4B_part1	377900000	378570000	id-1574	High
chr4B_part1	379510000	380560000	id-1575	High
chr4B_part1	380620000	381630000	id-1576	High
chr4B_part1	381710000	383010000	id-1577	High
chr4B_part1	383550000	384480000	id-1578	High
chr4B_part1	385070000	385970000	id-1579	High
chr4B_part1	386730000	387290000	id-1580	High
chr4B_part1	387490000	388060000	id-1581	High
chr4B_part1	388120000	388760000	id-1582	High
chr4B_part1	389100000	389700000	id-1583	High
chr4B_part1	389770000	390710000	id-1584	High
chr4B_part1	390760000	391390000	id-1585	High
chr4B_part1	391550000	392100000	id-1586	High
chr4B_part1	392150000	393410000	id-1587	High
chr4B_part1	393480000	394230000	id-1588	High
chr4B_part1	394740000	395390000	id-1589	High
chr4B_part1	395980000	397050000	id-1590	High
chr4B_part1	397120000	398140000	id-1591	High
chr4B_part1	398690000	399440000	id-1592	High
chr4B_part1	399810000	400530000	id-1593	High
chr4B_part1	401270000	404410000	id-1594	High
chr4B_part1	404780000	406400000	id-1595	High
chr4B_part1	406460000	407130000	id-1596	High
chr4B_part1	407180000	409820000	id-1597	High
chr4B_part1	409880000	410450000	id-1598	High
chr4B_part1	410790000	411690000	id-1599	High
chr4B_part1	411760000	412650000	id-1600	High
chr4B_part1	413930000	415480000	id-1601	High
chr4B_part1	415540000	416440000	id-1602	High
chr4B_part1	416700000	417500000	id-1603	High
chr4B_part1	417570000	418370000	id-1604	High
chr4B_part1	418750000	421910000	id-1605	High
chr4B_part1	423090000	423970000	id-1606	High
chr4B_part1	424220000	425160000	id-1607	High
chr4B_part1	425280000	427090000	id-1608	High
chr4B_part1	427150000	428510000	id-1609	High
chr4B_part1	430370000	431250000	id-1610	High
chr4B_part1	431310000	432560000	id-1611	High
chr4B_part1	433370000	437860000	id-1612	High
chr4B_part1	438210000	438930000	id-1613	High
chr4B_part1	439400000	440880000	id-1614	High
chr4B_part1	441100000	441720000	id-1615	High
chr4B_part1	441770000	442810000	id-1616	High
chr4B_part1	442860000	443450000	id-1617	High
chr4B_part1	443510000	444940000	id-1618	High
chr4B_part1	444990000	446260000	id-1619	High
chr4B_part1	446310000	447150000	id-1620	High
chr4B_part1	447540000	449400000	id-1621	High
chr4B_part1	449640000	450450000	id-1622	High
chr4B_part2	29570000	32910000	id-1623	High
chr4B_part2	44010000	49270000	id-1624	High
chr4B_part2	67610000	68390000	id-1625	High
chr4B_part2	75940000	77560000	id-1626	High
chr4B_part2	77610000	82490000	id-1627	High
chr4B_part2	84230000	87060000	id-1628	High
chr4B_part2	87110000	94240000	id-1629	High
chr4B_part2	94340000	97180000	id-1630	High
chr4B_part2	101020000	107740000	id-1631	High
chr4B_part2	108970000	115600000	id-1632	High
chr4B_part2	119120000	127360000	id-1633	High
chr4B_part2	127470000	128400000	id-1634	High
chr4B_part2	143760000	145360000	id-1635	High
chr4B_part2	161110000	162150000	id-1636	High
chr4B_part2	168950000	172060000	id-1637	High
chr4B_part2	188320000	188820000	id-1638	Low
chr4B_part2	191900000	193600000	id-1639	High
chr4B_part2	196630000	197170000	id-1640	High
chr4B_part2	197260000	198240000	id-1641	High
chr4B_part2	198410000	199390000	id-1642	High
chr4B_part2	199520000	201060000	id-1643	High
chr4B_part2	201120000	202270000	id-1644	High
chr4B_part2	205780000	206370000	id-1645	High
chr4B_part2	206780000	210670000	id-1646	High
chr4B_part2	211300000	212850000	id-1647	High
chr4B_part2	213130000	214470000	id-1648	High
chr4B_part2	217960000	218540000	id-1649	Low
chr4B_part2	219380000	220350000	id-1650	High
chr4D_part1	60000	960000	id-1651	High
chr4D_part1	1010000	1560000	id-1652	High
chr4D_part1	1610000	11040000	id-1653	High
chr4D_part1	11090000	11610000	id-1654	High
chr4D_part1	11670000	16450000	id-1655	High
chr4D_part1	16510000	18600000	id-1656	High
chr4D_part1	18660000	19220000	id-1657	High
chr4D_part1	19270000	20350000	id-1658	High
chr4D_part1	20400000	23810000	id-1659	High
chr4D_part1	24110000	25520000	id-1660	High
chr4D_part1	26070000	28600000	id-1661	High
chr4D_part1	28650000	29800000	id-1662	High
chr4D_part1	30130000	55790000	id-1663	High
chr4D_part1	55930000	58450000	id-1664	High
chr4D_part1	58530000	78370000	id-1665	High
chr4D_part1	78430000	89370000	id-1666	High
chr4D_part1	89420000	94110000	id-1667	High
chr4D_part1	94160000	94990000	id-1668	High
chr4D_part1	95040000	100440000	id-1669	High
chr4D_part1	100530000	101740000	id-1670	High
chr4D_part1	102270000	120200000	id-1671	High
chr4D_part1	120250000	123160000	id-1672	High
chr4D_part1	123370000	127160000	id-1673	High
chr4D_part1	127210000	131310000	id-1674	High
chr4D_part1	131360000	134570000	id-1675	High
chr4D_part1	134620000	149760000	id-1676	High
chr4D_part1	149810000	161860000	id-1677	High
chr4D_part1	161910000	187070000	id-1678	High
chr4D_part1	187120000	189810000	id-1679	High
chr4D_part1	189860000	205250000	id-1680	High
chr4D_part1	205260000	206170000	id-1681	Low
chr4D_part1	206170000	215960000	id-1682	High
chr4D_part1	216010000	286880000	id-1683	High
chr4D_part1	286950000	292920000	id-1684	High
chr4D_part1	292970000	310400000	id-1685	High
chr4D_part1	310450000	336560000	id-1686	High
chr4D_part1	336610000	339770000	id-1687	High
chr4D_part1	339820000	347240000	id-1688	High
chr4D_part1	347300000	348070000	id-1689	High
chr4D_part1	348120000	379510000	id-1690	High
chr4D_part1	379570000	387500000	id-1691	High
chr4D_part1	387550000	394240000	id-1692	High
chr4D_part1	394290000	403350000	id-1693	High
chr4D_part1	403490000	413380000	id-1694	High
chr4D_part1	413450000	414720000	id-1695	High
chr4D_part1	414790000	427330000	id-1696	High
chr4D_part1	427410000	430080000	id-1697	High
chr4D_part1	430140000	439550000	id-1698	High
chr4D_part1	439600000	444110000	id-1699	High
chr4D_part1	444160000	446020000	id-1700	High
chr4D_part1	446070000	449660000	id-1701	High
chr4D_part1	449710000	450970000	id-1702	High
chr4D_part2	0	48110000	id-1703	High
chr4D_part2	48160000	57750000	id-1704	High
chr4D_part2	57800000	58852447	id-1705	High
chr5A_part1	0	780000	id-1706	High
chr5A_part1	850000	2440000	id-1707	High
chr5A_part1	3780000	7400000	id-1708	High
chr5A_part1	9370000	10330000	id-1709	High
chr5A_part1	11030000	11550000	id-1710	High
chr5A_part1	14550000	16530000	id-1711	High
chr5A_part1	16620000	17320000	id-1712	High
chr5A_part1	18640000	21430000	id-1713	High
chr5A_part1	25890000	31590000	id-1714	High
chr5A_part1	31960000	35700000	id-1715	High
chr5A_part1	42810000	43400000	id-1716	High
chr5A_part1	46230000	48650000	id-1717	High
chr5A_part1	48740000	49870000	id-1718	High
chr5A_part1	50220000	55410000	id-1719	High
chr5A_part1	64380000	67530000	id-1720	High
chr5A_part1	67490000	68540000	id-1721	Low
chr5A_part1	68540000	74280000	id-1722	High
chr5A_part1	74330000	74870000	id-1723	High
chr5A_part1	74950000	77110000	id-1724	High
chr5A_part1	77290000	101710000	id-1725	High
chr5A_part1	101940000	108990000	id-1726	High
chr5A_part1	109110000	109960000	id-1727	High
chr5A_part1	253310000	253850000	id-1728	Low
chr5A_part1	380220000	381700000	id-1729	High
chr5A_part1	382280000	385560000	id-1730	High
chr5A_part1	391510000	395080000	id-1731	High
chr5A_part1	395880000	396690000	id-1732	High
chr5A_part1	404950000	421490000	id-1733	High
chr5A_part1	421550000	422960000	id-1734	High
chr5A_part1	424020000	424960000	id-1735	Low
chr5A_part1	425010000	426260000	id-1736	Low
chr5A_part1	426700000	427220000	id-1737	High
chr5A_part1	431080000	431860000	id-1738	Low
chr5A_part1	440940000	444570000	id-1739	High
chr5A_part1	444840000	445440000	id-1740	High
chr5A_part1	448630000	452750000	id-1741	High
chr5A_part2	30000	1380000	id-1742	High
chr5A_part2	1430000	3900000	id-1743	High
chr5A_part2	4550000	5070000	id-1744	High
chr5A_part2	5280000	7880000	id-1745	High
chr5A_part2	10890000	12770000	id-1746	High
chr5A_part2	15760000	18690000	id-1747	High
chr5A_part2	18870000	19910000	id-1748	High
chr5A_part2	22010000	22520000	id-1749	High
chr5A_part2	24200000	24890000	id-1750	High
chr5A_part2	25550000	27350000	id-1751	High
chr5A_part2	27450000	29310000	id-1752	High
chr5A_part2	29390000	30700000	id-1753	High
chr5A_part2	30760000	34160000	id-1754	High
chr5A_part2	34490000	37020000	id-1755	High
chr5A_part2	41580000	42150000	id-1756	High
chr5A_part2	43160000	48830000	id-1757	High
chr5A_part2	50540000	51550000	id-1758	High
chr5A_part2	56780000	57310000	id-1759	High
chr5A_part2	61690000	62220000	id-1760	High
chr5A_part2	65290000	71510000	id-1761	High
chr5A_part2	75000000	80280000	id-1762	High
chr5A_part2	81850000	83920000	id-1763	High
chr5A_part2	84510000	87190000	id-1764	High
chr5A_part2	93550000	94130000	id-1765	High
chr5A_part2	94300000	95490000	id-1766	High
chr5A_part2	99610000	100310000	id-1767	High
chr5A_part2	100830000	101830000	id-1768	High
chr5A_part2	102290000	103870000	id-1769	High
chr5A_part2	106610000	107870000	id-1770	Low
chr5A_part2	107870000	110690000	id-1771	High
chr5A_part2	116760000	117270000	id-1772	High
chr5A_part2	121160000	122310000	id-1773	High
chr5A_part2	122370000	123770000	id-1774	High
chr5A_part2	124080000	124600000	id-1775	High
chr5A_part2	126960000	128710000	id-1776	High
chr5A_part2	132180000	133070000	id-1777	High
chr5A_part2	136010000	137310000	id-1778	High
chr5A_part2	141730000	142310000	id-1779	High
chr5A_part2	142780000	143330000	id-1780	High
chr5A_part2	155420000	156050000	id-1781	High
chr5A_part2	169060000	169630000	id-1782	High
chr5A_part2	203380000	204170000	id-1783	High
chr5A_part2	208350000	210000000	id-1784	High
chr5A_part2	212990000	214100000	id-1785	High
chr5A_part2	224570000	226490000	id-1786	High
chr5A_part2	228210000	231480000	id-1787	High
chr5A_part2	234520000	235320000	id-1788	High
chr5A_part2	239100000	239770000	id-1789	High
chr5A_part2	239990000	242100000	id-1790	High
chr5A_part2	242200000	242740000	id-1791	High
chr5A_part2	242800000	243610000	id-1792	High
chr5A_part2	247200000	247910000	id-1793	High
chr5A_part2	248040000	249010000	id-1794	High
chr5B_part1	10260000	10840000	id-1795	High
chr5B_part1	12580000	13290000	id-1796	High
chr5B_part1	13340000	13940000	id-1797	High
chr5B_part1	14090000	14770000	id-1798	High
chr5B_part1	16760000	17740000	id-1799	High
chr5B_part1	21300000	21920000	id-1800	High
chr5B_part1	22100000	22810000	id-1801	Low
chr5B_part1	25990000	26650000	id-1802	High
chr5B_part1	26850000	27540000	id-1803	High
chr5B_part1	27780000	28290000	id-1804	High
chr5B_part1	33610000	34930000	id-1805	High
chr5B_part1	37260000	38520000	id-1806	High
chr5B_part1	41250000	43460000	id-1807	High
chr5B_part1	56480000	57510000	id-1808	High
chr5B_part1	58330000	58890000	id-1809	High
chr5B_part1	59170000	75320000	id-1810	High
chr5B_part1	75680000	77480000	id-1811	High
chr5B_part1	77850000	83380000	id-1812	High
chr5B_part1	83430000	87980000	id-1813	High
chr5B_part1	115860000	118660000	id-1814	High
chr5B_part1	118750000	130530000	id-1815	High
chr5B_part1	130650000	141950000	id-1816	High
chr5B_part1	142000000	153040000	id-1817	High
chr5B_part1	153100000	153890000	id-1818	High
chr5B_part1	154550000	156590000	id-1819	High
chr5B_part1	156710000	158090000	id-1820	High
chr5B_part1	158140000	163360000	id-1821	High
chr5B_part1	163410000	173580000	id-1822	High
chr5B_part1	173710000	188630000	id-1823	High
chr5B_part1	188690000	198820000	id-1824	High
chr5B_part1	198840000	199460000	id-1825	Low
chr5B_part1	199860000	201390000	id-1826	High
chr5B_part1	202630000	226810000	id-1827	High
chr5B_part1	226980000	228840000	id-1828	High
chr5B_part1	228920000	230240000	id-1829	High
chr5B_part1	230290000	238870000	id-1830	High
chr5B_part1	239300000	244410000	id-1831	High
chr5B_part1	277620000	282050000	id-1832	High
chr5B_part1	296410000	313400000	id-1833	High
chr5B_part1	313460000	326920000	id-1834	High
chr5B_part1	349080000	358380000	id-1835	High
chr5B_part1	368380000	369620000	id-1836	High
chr5B_part1	378290000	381110000	id-1837	High
chr5B_part1	381160000	383460000	id-1838	High
chr5B_part1	383490000	386320000	id-1839	Low
chr5B_part1	394740000	395680000	id-1840	High
chr5B_part1	395730000	398850000	id-1841	High
chr5B_part1	399350000	400680000	id-1842	High
chr5B_part1	400950000	406930000	id-1843	High
chr5B_part1	408920000	410090000	id-1844	High
chr5B_part1	410170000	411940000	id-1845	High
chr5B_part1	412450000	412960000	id-1846	High
chr5B_part1	413010000	413610000	id-1847	High
chr5B_part1	414160000	415310000	id-1848	High
chr5B_part1	415460000	418320000	id-1849	High
chr5B_part1	419800000	421280000	id-1850	High
chr5B_part1	421620000	422510000	id-1851	High
chr5B_part1	426580000	427930000	id-1852	High
chr5B_part1	431070000	432160000	id-1853	High
chr5B_part2	3920000	4470000	id-1854	High
chr5B_part2	8100000	8850000	id-1855	High
chr5B_part2	10730000	12960000	id-1856	High
chr5B_part2	13290000	13850000	id-1857	Low
chr5B_part2	13850000	14500000	id-1858	High
chr5B_part2	14620000	15400000	id-1859	High
chr5B_part2	23030000	24800000	id-1860	High
chr5B_part2	25430000	27130000	id-1861	High
chr5B_part2	28380000	28960000	id-1862	High
chr5B_part2	39370000	39880000	id-1863	High
chr5B_part2	40460000	42150000	id-1864	High
chr5B_part2	50570000	55020000	id-1865	High
chr5B_part2	56240000	56750000	id-1866	High
chr5B_part2	57380000	59710000	id-1867	High
chr5B_part2	60220000	61660000	id-1868	High
chr5B_part2	61940000	63320000	id-1869	High
chr5B_part2	63930000	64720000	id-1870	High
chr5B_part2	65100000	66860000	id-1871	High
chr5B_part2	67640000	69000000	id-1872	High
chr5B_part2	73160000	74450000	id-1873	High
chr5B_part2	74700000	75210000	id-1874	High
chr5B_part2	76320000	77340000	id-1875	High
chr5B_part2	77400000	78380000	id-1876	High
chr5B_part2	78470000	78970000	id-1877	High
chr5B_part2	80540000	81060000	id-1878	Low
chr5B_part2	81160000	81740000	id-1879	High
chr5B_part2	82200000	83100000	id-1880	High
chr5B_part2	84910000	85790000	id-1881	High
chr5B_part2	86340000	87960000	id-1882	High
chr5B_part2	94680000	95400000	id-1883	High
chr5B_part2	99470000	105100000	id-1884	High
chr5B_part2	105520000	108100000	id-1885	High
chr5B_part2	108360000	110050000	id-1886	High
chr5B_part2	110820000	111990000	id-1887	High
chr5B_part2	112070000	112870000	id-1888	High
chr5B_part2	113070000	114150000	id-1889	High
chr5B_part2	114340000	117720000	id-1890	High
chr5B_part2	117770000	119570000	id-1891	High
chr5B_part2	119790000	120880000	id-1892	High
chr5B_part2	125530000	126490000	id-1893	High
chr5B_part2	127630000	128700000	id-1894	High
chr5B_part2	132860000	135760000	id-1895	High
chr5B_part2	137820000	139520000	id-1896	High
chr5B_part2	139570000	140120000	id-1897	High
chr5B_part2	141360000	143580000	id-1898	High
chr5B_part2	143680000	144180000	id-1899	High
chr5B_part2	144250000	145580000	id-1900	High
chr5B_part2	153850000	154670000	id-1901	High
chr5B_part2	159510000	161060000	id-1902	High
chr5B_part2	171830000	173740000	id-1903	Low
chr5B_part2	173750000	174720000	id-1904	High
chr5B_part2	180850000	182160000	id-1905	High
chr5B_part2	184130000	185070000	id-1906	High
chr5B_part2	185160000	185930000	id-1907	High
chr5B_part2	185980000	187630000	id-1908	High
chr5B_part2	188240000	189130000	id-1909	High
chr5B_part2	190020000	191230000	id-1910	High
chr5B_part2	191730000	192470000	id-1911	High
chr5B_part2	192940000	195010000	id-1912	High
chr5B_part2	195260000	195960000	id-1913	Low
chr5B_part2	195960000	196660000	id-1914	High
chr5B_part2	198680000	199610000	id-1915	High
chr5B_part2	199610000	200980000	id-1916	Low
chr5B_part2	201000000	202850000	id-1917	High
chr5B_part2	202950000	203840000	id-1918	High
chr5B_part2	204180000	204900000	id-1919	High
chr5B_part2	205330000	207280000	id-1920	High
chr5B_part2	211150000	213150000	id-1921	High
chr5B_part2	213570000	214830000	id-1922	High
chr5B_part2	215520000	216290000	id-1923	Low
chr5B_part2	216530000	218420000	id-1924	High
chr5B_part2	218510000	219030000	id-1925	High
chr5B_part2	226740000	228040000	id-1926	High
chr5B_part2	228180000	228720000	id-1927	High
chr5B_part2	228910000	229550000	id-1928	High
chr5B_part2	229810000	230700000	id-1929	High
chr5B_part2	230940000	232400000	id-1930	High
chr5B_part2	232590000	233730000	id-1931	High
chr5B_part2	234130000	235190000	id-1932	High
chr5B_part2	240070000	240850000	id-1933	High
chr5B_part2	242140000	242860000	id-1934	High
chr5B_part2	244600000	245660000	id-1935	High
chr5B_part2	255300000	256510000	id-1936	High
chr5B_part2	260330000	261730000	id-1937	High
chr5D_part1	930000	4560000	id-1938	High
chr5D_part1	4630000	9110000	id-1939	High
chr5D_part1	9390000	10690000	id-1940	High
chr5D_part1	11070000	12100000	id-1941	High
chr5D_part1	12160000	12820000	id-1942	High
chr5D_part1	13130000	16210000	id-1943	High
chr5D_part1	16430000	18100000	id-1944	High
chr5D_part1	18150000	21570000	id-1945	High
chr5D_part1	21810000	24990000	id-1946	High
chr5D_part1	25070000	25940000	id-1947	High
chr5D_part1	27160000	31200000	id-1948	High
chr5D_part1	31250000	32250000	id-1949	High
chr5D_part1	32300000	34280000	id-1950	High
chr5D_part1	34330000	37700000	id-1951	High
chr5D_part1	37750000	39130000	id-1952	High
chr5D_part1	39210000	45960000	id-1953	High
chr5D_part1	46260000	49040000	id-1954	High
chr5D_part1	49110000	49740000	id-1955	High
chr5D_part1	49800000	50390000	id-1956	High
chr5D_part1	50450000	51110000	id-1957	High
chr5D_part1	51230000	51860000	id-1958	High
chr5D_part1	51930000	54850000	id-1959	High
chr5D_part1	54900000	57030000	id-1960	High
chr5D_part1	57510000	58510000	id-1961	High
chr5D_part1	58580000	60290000	id-1962	High
chr5D_part1	60640000	62930000	id-1963	High
chr5D_part1	63020000	64610000	id-1964	High
chr5D_part1	64660000	65870000	id-1965	High
chr5D_part1	65930000	71130000	id-1966	High
chr5D_part1	71190000	71800000	id-1967	High
chr5D_part1	71860000	76320000	id-1968	High
chr5D_part1	76370000	77610000	id-1969	High
chr5D_part1	77740000	80230000	id-1970	High
chr5D_part1	80290000	82330000	id-1971	High
chr5D_part1	82390000	84940000	id-1972	High
chr5D_part1	85000000	88040000	id-1973	High
chr5D_part1	88090000	90720000	id-1974	High
chr5D_part1	90980000	94100000	id-1975	High
chr5D_part1	94160000	96100000	id-1976	High
chr5D_part1	96150000	97190000	id-1977	High
chr5D_part1	97410000	98110000	id-1978	High
chr5D_part1	98180000	99450000	id-1979	High
chr5D_part1	99510000	101320000	id-1980	High
chr5D_part1	101370000	107700000	id-1981	High
chr5D_part1	107840000	109330000	id-1982	High
chr5D_part1	109780000	111020000	id-1983	High
chr5D_part1	111070000	113600000	id-1984	High
chr5D_part1	113680000	115580000	id-1985	High
chr5D_part1	115630000	118900000	id-1986	High
chr5D_part1	119170000	120680000	id-1987	High
chr5D_part1	120730000	122320000	id-1988	High
chr5D_part1	122380000	123170000	id-1989	High
chr5D_part1	123230000	128950000	id-1990	High
chr5D_part1	129000000	132340000	id-1991	High
chr5D_part1	132410000	139520000	id-1992	High
chr5D_part1	139750000	141770000	id-1993	High
chr5D_part1	142050000	143780000	id-1994	High
chr5D_part1	144200000	145670000	id-1995	High
chr5D_part1	145720000	146490000	id-1996	High
chr5D_part1	147490000	150770000	id-1997	High
chr5D_part1	150820000	157860000	id-1998	High
chr5D_part1	157920000	168500000	id-1999	High
chr5D_part1	168550000	173230000	id-2000	High
[truncated: 1,422 more rows]
