# Supplementary material for: DAWN: a resource for yielding insights into the diversity among wheat genomes
Source: BMC Genomics. 2018 Dec 17;19:941. doi: 10.1186/s12864-018-5228-2 (PMC6296097; doi:10.1186/s12864-018-5228-2)
Supplement: Supplementary file 7 — ZIP file containing BED5 format files of high and low variant density regions. BED5 format file for each WGS accession. The score column (5th column) indicates if the feature (row) represents a region which has >2*SD above (High) or below (Low) the mean variant density. (ZIP 526 kb) [file 12864_2018_5228_MOESM7_ESM.zip › variant_density_high_low/Gladius.realigned.bam.vcf.w10000_s10000.bw.high_low.bed]

chr1A_part1	12310000	12920000	id-1	High
chr1A_part1	13190000	13860000	id-2	High
chr1A_part1	14080000	15020000	id-3	High
chr1A_part1	16990000	18780000	id-4	High
chr1A_part1	19870000	22120000	id-5	High
chr1A_part1	22180000	23020000	id-6	High
chr1A_part1	26970000	27640000	id-7	High
chr1A_part1	28170000	29200000	id-8	High
chr1A_part1	29880000	30820000	id-9	High
chr1A_part1	31250000	33390000	id-10	High
chr1A_part1	37620000	38520000	id-11	High
chr1A_part1	38630000	41760000	id-12	High
chr1A_part1	41870000	46540000	id-13	High
chr1A_part1	49300000	52070000	id-14	High
chr1A_part1	52140000	52780000	id-15	High
chr1A_part1	53000000	53900000	id-16	High
chr1A_part1	213940000	214720000	id-17	Low
chr1A_part1	293720000	297830000	id-18	High
chr1A_part1	301170000	304530000	id-19	High
chr1A_part1	304590000	324000000	id-20	High
chr1A_part1	324050000	341400000	id-21	High
chr1A_part1	351870000	361240000	id-22	High
chr1A_part1	361540000	362560000	id-23	High
chr1A_part1	362610000	372990000	id-24	High
chr1A_part1	373250000	382110000	id-25	High
chr1A_part1	382180000	383080000	id-26	High
chr1A_part1	383090000	384150000	id-27	Low
chr1A_part1	384150000	389830000	id-28	High
chr1A_part1	393420000	414910000	id-29	High
chr1A_part1	414980000	420920000	id-30	High
chr1A_part1	421170000	422040000	id-31	Low
chr1A_part1	422050000	429000000	id-32	High
chr1A_part1	433210000	433780000	id-33	Low
chr1A_part1	433740000	437290000	id-34	High
chr1A_part1	437350000	445530000	id-35	High
chr1A_part1	458510000	462140000	id-36	High
chr1A_part1	462780000	465500000	id-37	High
chr1A_part2	160000	3000000	id-38	High
chr1A_part2	3220000	5680000	id-39	High
chr1A_part2	6630000	12420000	id-40	High
chr1A_part2	12470000	13030000	id-41	High
chr1A_part2	17960000	21360000	id-42	High
chr1A_part2	22510000	24760000	id-43	High
chr1A_part2	24990000	26860000	id-44	High
chr1A_part2	33270000	34260000	id-45	High
chr1A_part2	34950000	36110000	id-46	High
chr1A_part2	36170000	36830000	id-47	High
chr1A_part2	37220000	42360000	id-48	High
chr1A_part2	43980000	44780000	id-49	High
chr1A_part2	45240000	49520000	id-50	High
chr1A_part2	49920000	50890000	id-51	High
chr1A_part2	57940000	60380000	id-52	High
chr1A_part2	61150000	63010000	id-53	High
chr1A_part2	64190000	65320000	id-54	High
chr1A_part2	69040000	70680000	id-55	High
chr1A_part2	72730000	73520000	id-56	High
chr1A_part2	73600000	74730000	id-57	High
chr1A_part2	79970000	80860000	id-58	High
chr1A_part2	81590000	82460000	id-59	High
chr1A_part2	82560000	83160000	id-60	High
chr1A_part2	84500000	85190000	id-61	High
chr1A_part2	95170000	96540000	id-62	High
chr1A_part2	96590000	98440000	id-63	High
chr1A_part2	99270000	99810000	id-64	High
chr1A_part2	99960000	100970000	id-65	High
chr1A_part2	101030000	101930000	id-66	High
chr1A_part2	102020000	103630000	id-67	High
chr1A_part2	108560000	109270000	id-68	High
chr1A_part2	109600000	112230000	id-69	High
chr1A_part2	112280000	112810000	id-70	High
chr1A_part2	112990000	113710000	id-71	High
chr1A_part2	114070000	115050000	id-72	High
chr1A_part2	115290000	116860000	id-73	High
chr1A_part2	119310000	120000000	id-74	High
chr1A_part2	120790000	122770000	id-75	High
chr1B_part1	0	840000	id-76	Low
chr1B_part1	1610000	2120000	id-77	High
chr1B_part1	4590000	5360000	id-78	High
chr1B_part1	5410000	6340000	id-79	High
chr1B_part1	7840000	8420000	id-80	High
chr1B_part1	9430000	10420000	id-81	High
chr1B_part1	10420000	10940000	id-82	Low
chr1B_part1	11400000	11900000	id-83	High
chr1B_part1	12780000	13360000	id-84	High
chr1B_part1	15020000	15760000	id-85	High
chr1B_part1	15870000	16780000	id-86	High
chr1B_part1	17830000	18350000	id-87	Low
chr1B_part1	19840000	20450000	id-88	High
chr1B_part1	25240000	27250000	id-89	High
chr1B_part1	27420000	28170000	id-90	High
chr1B_part1	29000000	29520000	id-91	High
chr1B_part1	31810000	32590000	id-92	High
chr1B_part1	34020000	36590000	id-93	High
chr1B_part1	36910000	38110000	id-94	High
chr1B_part1	38220000	38930000	id-95	High
chr1B_part1	41420000	42660000	id-96	High
chr1B_part1	42710000	44680000	id-97	High
chr1B_part1	45710000	46980000	id-98	High
chr1B_part1	47120000	47850000	id-99	High
chr1B_part1	48680000	49450000	id-100	High
chr1B_part1	49840000	51150000	id-101	High
chr1B_part1	51610000	57820000	id-102	High
chr1B_part1	60500000	62030000	id-103	High
chr1B_part1	62380000	66650000	id-104	High
chr1B_part1	66760000	67530000	id-105	High
chr1B_part1	91030000	93270000	id-106	High
chr1B_part1	94320000	95410000	id-107	High
chr1B_part1	95650000	96150000	id-108	High
chr1B_part1	96400000	96910000	id-109	High
chr1B_part1	97290000	98370000	id-110	High
chr1B_part1	98440000	106690000	id-111	High
chr1B_part1	106740000	113130000	id-112	High
chr1B_part1	113500000	117280000	id-113	High
chr1B_part1	117330000	119500000	id-114	High
chr1B_part1	119550000	122380000	id-115	High
chr1B_part1	122390000	122950000	id-116	Low
chr1B_part1	122970000	123980000	id-117	High
chr1B_part1	123990000	128460000	id-118	Low
chr1B_part1	128510000	129460000	id-119	Low
chr1B_part1	129470000	130020000	id-120	High
chr1B_part1	130340000	131460000	id-121	High
chr1B_part1	131730000	135370000	id-122	High
chr1B_part1	135570000	137200000	id-123	High
chr1B_part1	158550000	159400000	id-124	High
chr1B_part1	162780000	165260000	id-125	High
chr1B_part1	165410000	171130000	id-126	High
chr1B_part1	297110000	301290000	id-127	High
chr1B_part1	302450000	305190000	id-128	High
chr1B_part1	308540000	309160000	id-129	Low
chr1B_part1	309110000	311680000	id-130	High
chr1B_part1	311730000	312370000	id-131	High
chr1B_part1	312490000	313050000	id-132	High
chr1B_part1	313100000	317510000	id-133	High
chr1B_part1	317960000	319030000	id-134	Low
chr1B_part1	319080000	319930000	id-135	Low
chr1B_part1	320450000	322230000	id-136	Low
chr1B_part1	322350000	328450000	id-137	High
chr1B_part1	328940000	336280000	id-138	High
chr1B_part1	336350000	337430000	id-139	High
chr1B_part1	337800000	340750000	id-140	High
chr1B_part1	340820000	344020000	id-141	High
chr1B_part1	344070000	349510000	id-142	High
chr1B_part1	364920000	368220000	id-143	High
chr1B_part1	392730000	394190000	id-144	High
chr1B_part1	394350000	395060000	id-145	High
chr1B_part1	396530000	403190000	id-146	High
chr1B_part1	406440000	409680000	id-147	High
chr1B_part1	410670000	421000000	id-148	High
chr1B_part1	432300000	434430000	id-149	High
chr1B_part2	5960000	7650000	id-150	High
chr1B_part2	7710000	13100000	id-151	High
chr1B_part2	13160000	17320000	id-152	High
chr1B_part2	17410000	18310000	id-153	High
chr1B_part2	18420000	21860000	id-154	High
chr1B_part2	21880000	22570000	id-155	Low
chr1B_part2	24050000	39220000	id-156	High
chr1B_part2	42110000	42680000	id-157	High
chr1B_part2	42730000	48100000	id-158	High
chr1B_part2	51730000	52520000	id-159	High
chr1B_part2	82060000	83290000	id-160	High
chr1B_part2	93340000	94030000	id-161	High
chr1B_part2	103850000	104370000	id-162	High
chr1B_part2	104850000	105740000	id-163	High
chr1B_part2	106490000	114230000	id-164	High
chr1B_part2	114290000	114910000	id-165	High
chr1B_part2	122970000	123770000	id-166	High
chr1B_part2	124590000	125270000	id-167	High
chr1B_part2	125510000	126210000	id-168	High
chr1B_part2	127530000	128140000	id-169	High
chr1B_part2	128520000	129250000	id-170	Low
chr1B_part2	129210000	131640000	id-171	High
chr1B_part2	131710000	133600000	id-172	High
chr1B_part2	133790000	135060000	id-173	High
chr1B_part2	144880000	146640000	id-174	High
chr1B_part2	149500000	150420000	id-175	High
chr1B_part2	150980000	153550000	id-176	High
chr1B_part2	153820000	157120000	id-177	High
chr1B_part2	164590000	166310000	id-178	High
chr1B_part2	174590000	175230000	id-179	High
chr1B_part2	180670000	184740000	id-180	High
chr1B_part2	185110000	185760000	id-181	High
chr1B_part2	187930000	189020000	id-182	High
chr1B_part2	189070000	193340000	id-183	High
chr1B_part2	193390000	194640000	id-184	High
chr1B_part2	197260000	197760000	id-185	High
chr1B_part2	198080000	198910000	id-186	High
chr1B_part2	200600000	203550000	id-187	High
chr1B_part2	208520000	209730000	id-188	High
chr1B_part2	210060000	211000000	id-189	High
chr1B_part2	212850000	213660000	id-190	Low
chr1B_part2	213720000	214610000	id-191	High
chr1B_part2	215220000	217980000	id-192	High
chr1B_part2	221730000	222250000	id-193	High
chr1B_part2	231640000	232160000	id-194	High
chr1B_part2	236090000	237550000	id-195	High
chr1B_part2	243220000	243770000	id-196	High
chr1B_part2	243820000	244570000	id-197	High
chr1B_part2	247970000	248720000	id-198	High
chr1B_part2	248790000	249920000	id-199	High
chr1D_part1	260000	910000	id-200	High
chr1D_part1	600000	1790000	id-201	Low
chr1D_part1	7830000	8470000	id-202	High
chr1D_part1	9730000	10270000	id-203	High
chr1D_part1	12960000	14310000	id-204	High
chr1D_part1	15030000	15790000	id-205	High
chr1D_part1	16060000	17710000	id-206	High
chr1D_part1	20620000	21930000	id-207	High
chr1D_part1	31450000	32470000	id-208	Low
chr1D_part1	32240000	33030000	id-209	High
chr1D_part1	33410000	34720000	id-210	High
chr1D_part1	34790000	35820000	id-211	High
chr1D_part1	49960000	51810000	id-212	High
chr1D_part1	51870000	52480000	id-213	High
chr1D_part1	52820000	53760000	id-214	High
chr1D_part1	53840000	57540000	id-215	High
chr1D_part1	57600000	58270000	id-216	High
chr1D_part1	169180000	172320000	id-217	Low
chr1D_part1	408060000	411450000	id-218	High
chr1D_part1	411680000	412300000	id-219	High
chr1D_part1	412440000	413460000	id-220	High
chr1D_part1	413570000	414810000	id-221	High
chr1D_part1	415050000	416470000	id-222	High
chr1D_part1	434390000	435040000	id-223	Low
chr1D_part1	435040000	436200000	id-224	High
chr1D_part2	310000	2710000	id-225	High
chr1D_part2	3690000	6470000	id-226	High
chr1D_part2	6530000	8170000	id-227	High
chr1D_part2	8430000	9880000	id-228	High
chr1D_part2	9960000	11420000	id-229	High
chr1D_part2	12420000	14160000	id-230	High
chr1D_part2	14220000	16140000	id-231	High
chr1D_part2	16200000	17900000	id-232	High
chr1D_part2	17950000	19670000	id-233	High
chr1D_part2	19730000	21000000	id-234	High
chr1D_part2	21060000	22100000	id-235	High
chr1D_part2	22150000	23860000	id-236	High
chr1D_part2	23910000	24930000	id-237	High
chr1D_part2	24980000	25900000	id-238	High
chr1D_part2	25960000	26630000	id-239	High
chr1D_part2	26680000	28410000	id-240	High
chr1D_part2	28470000	30600000	id-241	High
chr1D_part2	30660000	32450000	id-242	High
chr1D_part2	32500000	33920000	id-243	High
chr1D_part2	33990000	35440000	id-244	High
chr1D_part2	36840000	37470000	id-245	High
chr1D_part2	37670000	40230000	id-246	High
chr1D_part2	40940000	42150000	id-247	High
chr1D_part2	42520000	43273582	id-248	High
chr2A_part1	380000	1000000	id-249	High
chr2A_part1	1100000	1690000	id-250	High
chr2A_part1	1390000	2310000	id-251	Low
chr2A_part1	5650000	6280000	id-252	Low
chr2A_part1	6360000	7400000	id-253	Low
chr2A_part1	9400000	10180000	id-254	Low
chr2A_part1	11710000	12470000	id-255	High
chr2A_part1	12700000	13340000	id-256	High
chr2A_part1	16210000	17150000	id-257	High
chr2A_part1	17370000	18530000	id-258	High
chr2A_part1	19000000	19510000	id-259	High
chr2A_part1	21960000	22550000	id-260	Low
chr2A_part1	22600000	23400000	id-261	Low
chr2A_part1	23650000	24210000	id-262	High
chr2A_part1	26380000	27190000	id-263	High
chr2A_part1	30300000	31090000	id-264	High
chr2A_part1	31140000	31840000	id-265	High
chr2A_part1	31890000	32400000	id-266	High
chr2A_part1	36120000	36720000	id-267	High
chr2A_part1	40930000	41470000	id-268	High
chr2A_part1	41990000	42530000	id-269	High
chr2A_part1	43370000	45160000	id-270	High
chr2A_part1	58990000	60280000	id-271	High
chr2A_part1	60710000	61470000	id-272	High
chr2A_part1	65520000	72750000	id-273	High
chr2A_part1	73150000	74260000	id-274	High
chr2A_part1	74310000	77340000	id-275	High
chr2A_part1	78530000	79470000	id-276	High
chr2A_part1	82060000	83220000	id-277	High
chr2A_part1	83580000	85610000	id-278	High
chr2A_part1	85810000	87890000	id-279	High
chr2A_part1	90750000	104720000	id-280	High
chr2A_part1	104780000	106390000	id-281	High
chr2A_part1	107660000	108270000	id-282	High
chr2A_part1	114850000	115760000	id-283	High
chr2A_part1	116040000	117170000	id-284	High
chr2A_part1	118220000	131520000	id-285	High
chr2A_part1	131570000	134990000	id-286	High
chr2A_part1	135070000	139510000	id-287	High
chr2A_part1	139480000	140360000	id-288	Low
chr2A_part1	140360000	143630000	id-289	High
chr2A_part1	143680000	144950000	id-290	High
chr2A_part1	146950000	156370000	id-291	High
chr2A_part1	165240000	166090000	id-292	High
chr2A_part2	11270000	21690000	id-293	High
chr2A_part2	21750000	26470000	id-294	High
chr2A_part2	35250000	40450000	id-295	High
chr2A_part2	42210000	52450000	id-296	High
chr2A_part2	52770000	62800000	id-297	High
chr2A_part2	62910000	64470000	id-298	High
chr2A_part2	65720000	66490000	id-299	High
chr2A_part2	72040000	74200000	id-300	High
chr2A_part2	74700000	80810000	id-301	High
chr2A_part2	92030000	102120000	id-302	High
chr2A_part2	155290000	157400000	id-303	High
chr2A_part2	175320000	179820000	id-304	High
chr2A_part2	185280000	186050000	id-305	Low
chr2A_part2	230920000	232320000	id-306	High
chr2A_part2	232370000	233110000	id-307	High
chr2A_part2	234480000	235810000	id-308	High
chr2A_part2	237430000	238000000	id-309	High
chr2A_part2	245280000	247500000	id-310	High
chr2A_part2	248580000	251560000	id-311	High
chr2A_part2	252820000	253690000	id-312	High
chr2A_part2	256910000	257420000	id-313	High
chr2A_part2	270580000	271490000	id-314	High
chr2A_part2	276540000	277510000	id-315	High
chr2A_part2	277670000	278350000	id-316	High
chr2A_part2	282230000	282780000	id-317	High
chr2A_part2	282840000	284600000	id-318	High
chr2A_part2	286030000	288900000	id-319	High
chr2A_part2	288990000	290030000	id-320	High
chr2A_part2	290080000	291320000	id-321	High
chr2A_part2	292070000	293650000	id-322	High
chr2A_part2	295260000	296310000	id-323	High
chr2A_part2	296710000	297480000	id-324	High
chr2A_part2	298820000	300690000	id-325	High
chr2A_part2	300770000	301970000	id-326	High
chr2A_part2	302270000	302810000	id-327	High
chr2A_part2	302870000	303630000	id-328	High
chr2A_part2	305060000	306360000	id-329	High
chr2A_part2	306540000	307140000	id-330	High
chr2A_part2	310800000	311410000	id-331	High
chr2A_part2	312150000	313400000	id-332	High
chr2A_part2	315640000	316260000	id-333	High
chr2B_part1	2070000	2790000	id-334	High
chr2B_part1	4460000	5110000	id-335	High
chr2B_part1	5430000	6410000	id-336	High
chr2B_part1	6410000	6940000	id-337	Low
chr2B_part1	8170000	8830000	id-338	High
chr2B_part1	10560000	11450000	id-339	High
chr2B_part1	11720000	12230000	id-340	High
chr2B_part1	12850000	13430000	id-341	High
chr2B_part1	14590000	15560000	id-342	High
chr2B_part1	16770000	17600000	id-343	High
chr2B_part1	17780000	18420000	id-344	High
chr2B_part1	24750000	25370000	id-345	High
chr2B_part1	25680000	26760000	id-346	High
chr2B_part1	26840000	27640000	id-347	High
chr2B_part1	29980000	30910000	id-348	High
chr2B_part1	30980000	31490000	id-349	High
chr2B_part1	44400000	45820000	id-350	High
chr2B_part1	47100000	49910000	id-351	High
chr2B_part1	50860000	51750000	id-352	High
chr2B_part1	52570000	53160000	id-353	High
chr2B_part1	57650000	58660000	id-354	High
chr2B_part1	58710000	59780000	id-355	High
chr2B_part1	65370000	65880000	id-356	High
chr2B_part1	67290000	68270000	id-357	High
chr2B_part1	68320000	69270000	id-358	High
chr2B_part1	93930000	99410000	id-359	High
chr2B_part1	99940000	106620000	id-360	High
chr2B_part1	106710000	108700000	id-361	High
chr2B_part1	109760000	111080000	id-362	High
chr2B_part1	115220000	119630000	id-363	High
chr2B_part1	123620000	126160000	id-364	Low
chr2B_part1	126210000	128250000	id-365	Low
chr2B_part1	128260000	131310000	id-366	High
chr2B_part1	132580000	133950000	id-367	High
chr2B_part1	134670000	136560000	id-368	High
chr2B_part1	137240000	137770000	id-369	Low
chr2B_part1	137770000	140310000	id-370	High
chr2B_part1	141530000	142400000	id-371	High
chr2B_part1	142840000	146930000	id-372	High
chr2B_part1	153230000	153900000	id-373	High
chr2B_part1	154200000	156680000	id-374	High
chr2B_part1	157030000	158150000	id-375	High
chr2B_part1	158590000	159250000	id-376	High
chr2B_part1	164080000	176420000	id-377	High
chr2B_part1	176420000	177290000	id-378	Low
chr2B_part1	177530000	181220000	id-379	High
chr2B_part1	181350000	186010000	id-380	High
chr2B_part1	186060000	189610000	id-381	High
chr2B_part1	190030000	193780000	id-382	High
chr2B_part1	193900000	195010000	id-383	High
chr2B_part1	198760000	202960000	id-384	High
chr2B_part1	202970000	205610000	id-385	Low
chr2B_part1	206090000	210480000	id-386	High
chr2B_part1	210600000	211160000	id-387	High
chr2B_part1	211590000	212300000	id-388	High
chr2B_part1	232280000	234090000	id-389	High
chr2B_part1	236530000	238720000	id-390	High
chr2B_part1	238860000	245790000	id-391	High
chr2B_part1	418960000	436980000	id-392	High
chr2B_part1	440760000	442330000	id-393	High
chr2B_part1	450370000	453218924	id-394	High
chr2B_part2	10140000	11240000	id-395	High
chr2B_part2	58040000	58870000	id-396	High
chr2B_part2	69620000	70950000	id-397	High
chr2B_part2	71020000	72290000	id-398	High
chr2B_part2	72360000	73360000	id-399	High
chr2B_part2	74160000	77910000	id-400	High
chr2B_part2	78250000	79160000	id-401	High
chr2B_part2	79210000	86590000	id-402	High
chr2B_part2	87220000	88830000	id-403	High
chr2B_part2	88990000	90900000	id-404	High
chr2B_part2	90960000	93070000	id-405	High
chr2B_part2	93370000	93880000	id-406	High
chr2B_part2	100660000	102620000	id-407	High
chr2B_part2	110460000	111870000	id-408	High
chr2B_part2	114770000	116080000	id-409	High
chr2B_part2	119090000	120830000	id-410	High
chr2B_part2	121670000	122840000	id-411	High
chr2B_part2	124920000	125950000	id-412	High
chr2B_part2	126060000	144350000	id-413	High
chr2B_part2	145290000	155730000	id-414	High
chr2B_part2	155920000	157000000	id-415	High
chr2B_part2	157230000	158100000	id-416	High
chr2B_part2	158110000	159450000	id-417	Low
chr2B_part2	159450000	160710000	id-418	High
chr2B_part2	160770000	165470000	id-419	High
chr2B_part2	165950000	167260000	id-420	High
chr2B_part2	169700000	170360000	id-421	High
chr2B_part2	178800000	179500000	id-422	High
chr2B_part2	179450000	180950000	id-423	Low
chr2B_part2	180950000	184260000	id-424	High
chr2B_part2	184350000	186900000	id-425	High
chr2B_part2	187110000	189770000	id-426	High
chr2B_part2	189830000	190550000	id-427	High
chr2B_part2	191070000	193750000	id-428	High
chr2B_part2	194160000	195720000	id-429	High
chr2B_part2	195970000	197570000	id-430	High
chr2B_part2	200470000	202190000	id-431	High
chr2B_part2	202280000	202930000	id-432	High
chr2B_part2	203860000	209380000	id-433	High
chr2B_part2	209690000	212990000	id-434	High
chr2B_part2	213150000	216460000	id-435	High
chr2B_part2	216960000	217610000	id-436	Low
chr2B_part2	217610000	218700000	id-437	High
chr2B_part2	219280000	222830000	id-438	High
chr2B_part2	222910000	225390000	id-439	High
chr2B_part2	228910000	229960000	id-440	High
chr2B_part2	230570000	232560000	id-441	Low
chr2B_part2	234090000	237570000	id-442	High
chr2B_part2	238180000	238770000	id-443	High
chr2B_part2	239230000	240170000	id-444	High
chr2B_part2	240820000	242400000	id-445	High
chr2B_part2	242760000	243950000	id-446	High
chr2B_part2	244000000	245760000	id-447	High
chr2B_part2	246240000	253700000	id-448	High
chr2B_part2	254840000	256830000	id-449	High
chr2B_part2	256880000	259160000	id-450	High
chr2B_part2	259370000	261040000	id-451	High
chr2B_part2	261240000	263130000	id-452	High
chr2B_part2	263320000	263870000	id-453	High
chr2B_part2	264110000	265000000	id-454	High
chr2B_part2	265170000	266270000	id-455	High
chr2B_part2	266980000	268080000	id-456	High
chr2B_part2	268130000	268890000	id-457	High
chr2B_part2	269090000	269830000	id-458	High
chr2B_part2	270110000	271730000	id-459	High
chr2B_part2	271830000	272840000	id-460	High
chr2B_part2	273990000	274520000	id-461	High
chr2B_part2	275530000	276320000	id-462	High
chr2B_part2	276400000	277630000	id-463	High
chr2B_part2	283740000	286330000	id-464	High
chr2B_part2	286500000	287340000	id-465	High
chr2B_part2	289240000	291320000	id-466	High
chr2B_part2	291610000	292880000	id-467	High
chr2B_part2	292930000	294200000	id-468	High
chr2B_part2	295300000	296910000	id-469	High
chr2B_part2	297510000	298050000	id-470	High
chr2B_part2	299060000	299870000	id-471	High
chr2B_part2	300720000	301820000	id-472	High
chr2B_part2	302630000	303850000	id-473	High
chr2B_part2	306530000	308110000	id-474	High
chr2B_part2	313970000	315450000	id-475	High
chr2B_part2	320130000	320910000	id-476	High
chr2B_part2	321030000	321840000	id-477	High
chr2B_part2	331440000	332020000	id-478	High
chr2B_part2	332670000	333360000	id-479	High
chr2B_part2	336210000	337240000	id-480	High
chr2B_part2	337870000	338630000	id-481	High
chr2B_part2	338690000	340320000	id-482	High
chr2B_part2	340670000	341530000	id-483	High
chr2B_part2	341980000	342670000	id-484	High
chr2B_part2	343830000	344520000	id-485	High
chr2D_part1	2460000	3110000	id-486	High
chr2D_part1	5040000	5780000	id-487	High
chr2D_part1	8280000	8790000	id-488	High
chr2D_part1	9850000	10540000	id-489	High
chr2D_part1	13580000	14140000	id-490	High
chr2D_part1	14190000	15040000	id-491	High
chr2D_part1	15580000	17660000	id-492	High
chr2D_part1	17760000	18360000	id-493	High
chr2D_part1	20590000	21320000	id-494	High
chr2D_part1	21400000	22680000	id-495	High
chr2D_part1	22910000	23420000	id-496	High
chr2D_part1	90990000	91490000	id-497	High
chr2D_part1	184140000	184810000	id-498	Low
chr2D_part2	107940000	108820000	id-499	Low
chr2D_part2	109020000	109650000	id-500	Low
chr2D_part2	112460000	112980000	id-501	Low
chr2D_part2	114000000	114840000	id-502	Low
chr2D_part2	115030000	115620000	id-503	High
chr2D_part2	115630000	116420000	id-504	Low
chr2D_part2	138070000	139850000	id-505	High
chr2D_part2	140570000	141180000	id-506	Low
chr2D_part2	141160000	142760000	id-507	High
chr2D_part2	143070000	144050000	id-508	High
chr2D_part2	144670000	145210000	id-509	High
chr2D_part2	145970000	146590000	id-510	High
chr2D_part2	146690000	148050000	id-511	High
chr2D_part2	174590000	175110000	id-512	Low
chr2D_part2	175080000	177010000	id-513	High
chr2D_part2	177060000	177760000	id-514	High
chr2D_part2	178500000	179090000	id-515	High
chr2D_part2	179730000	180290000	id-516	High
chr3A_part1	0	520000	id-517	High
chr3A_part1	1950000	6630000	id-518	Low
chr3A_part1	7080000	8390000	id-519	High
chr3A_part1	8540000	10010000	id-520	High
chr3A_part1	10090000	10760000	id-521	High
chr3A_part1	11340000	11920000	id-522	High
chr3A_part1	12760000	14110000	id-523	High
chr3A_part1	15260000	16170000	id-524	High
chr3A_part1	18960000	19830000	id-525	High
chr3A_part1	20710000	22680000	id-526	High
chr3A_part1	22970000	24050000	id-527	High
chr3A_part1	24200000	26040000	id-528	High
chr3A_part1	33090000	35860000	id-529	High
chr3A_part1	36440000	38260000	id-530	High
chr3A_part1	67150000	68310000	id-531	High
chr3A_part1	76460000	76990000	id-532	High
chr3A_part1	129820000	130420000	id-533	High
chr3A_part1	284640000	285250000	id-534	High
chr3A_part1	319070000	319940000	id-535	Low
chr3A_part2	24580000	30070000	id-536	High
chr3A_part2	30210000	34190000	id-537	High
chr3A_part2	48300000	53490000	id-538	High
chr3A_part2	55890000	58200000	id-539	High
chr3A_part2	60390000	62700000	id-540	High
chr3A_part2	67950000	87540000	id-541	High
chr3A_part2	87600000	89260000	id-542	High
chr3A_part2	89570000	91150000	id-543	High
chr3A_part2	93210000	98190000	id-544	High
chr3A_part2	102130000	103440000	id-545	High
chr3A_part2	103550000	104140000	id-546	High
chr3A_part2	104310000	112290000	id-547	High
chr3A_part2	112350000	117710000	id-548	High
chr3A_part2	117800000	120410000	id-549	High
chr3A_part2	133280000	133880000	id-550	High
chr3A_part2	141280000	141850000	id-551	High
chr3A_part2	162390000	165000000	id-552	High
chr3A_part2	169810000	171230000	id-553	High
chr3A_part2	173720000	174940000	id-554	High
chr3A_part2	193690000	194280000	id-555	High
chr3A_part2	194910000	195970000	id-556	High
chr3A_part2	196040000	197420000	id-557	High
chr3A_part2	197470000	200890000	id-558	High
chr3A_part2	201000000	201630000	id-559	High
chr3A_part2	201750000	203210000	id-560	High
chr3A_part2	204740000	205680000	id-561	High
chr3A_part2	209330000	209850000	id-562	High
chr3A_part2	209920000	215630000	id-563	High
chr3A_part2	219360000	221060000	id-564	High
chr3A_part2	227520000	229330000	id-565	High
chr3A_part2	230650000	231670000	id-566	High
chr3A_part2	232010000	232690000	id-567	High
chr3A_part2	241400000	242220000	id-568	High
chr3A_part2	257280000	258430000	id-569	High
chr3A_part2	258940000	259600000	id-570	High
chr3A_part2	259680000	260200000	id-571	High
chr3A_part2	262540000	265760000	id-572	High
chr3A_part2	266100000	266610000	id-573	High
chr3A_part2	269220000	270080000	id-574	High
chr3A_part2	273210000	273910000	id-575	High
chr3A_part2	275090000	275860000	id-576	High
chr3A_part2	276490000	277740000	id-577	High
chr3A_part2	278250000	278770000	id-578	High
chr3A_part2	278860000	280080000	id-579	High
chr3A_part2	282790000	284010000	id-580	High
chr3A_part2	284620000	285770000	id-581	High
chr3A_part2	288750000	289710000	id-582	High
chr3A_part2	289760000	290820000	id-583	High
chr3A_part2	291390000	292590000	id-584	High
chr3A_part2	294660000	295390000	id-585	High
chr3A_part2	295720000	296560000	id-586	High
chr3B_part1	210000	1360000	id-587	High
chr3B_part1	2010000	2530000	id-588	High
chr3B_part1	5320000	5970000	id-589	High
chr3B_part1	6530000	7740000	id-590	High
chr3B_part1	8330000	9790000	id-591	High
chr3B_part1	10720000	11740000	id-592	High
chr3B_part1	11870000	12470000	id-593	High
chr3B_part1	13400000	14410000	id-594	High
chr3B_part1	15450000	16770000	id-595	High
chr3B_part1	17080000	18030000	id-596	High
chr3B_part1	18390000	19170000	id-597	High
chr3B_part1	19230000	19750000	id-598	High
chr3B_part1	20300000	21980000	id-599	High
chr3B_part1	25170000	25800000	id-600	High
chr3B_part1	26350000	27090000	id-601	High
chr3B_part1	30190000	31130000	id-602	High
chr3B_part1	32280000	32810000	id-603	High
chr3B_part1	33250000	34160000	id-604	High
chr3B_part1	35140000	35730000	id-605	High
chr3B_part1	35850000	37170000	id-606	High
chr3B_part1	37230000	38170000	id-607	High
chr3B_part1	38320000	39290000	id-608	High
chr3B_part1	39340000	41080000	id-609	High
chr3B_part1	41510000	42050000	id-610	High
chr3B_part1	43230000	43740000	id-611	High
chr3B_part1	44090000	44670000	id-612	High
chr3B_part1	44730000	45370000	id-613	High
chr3B_part1	46460000	47610000	id-614	High
chr3B_part1	48070000	49090000	id-615	High
chr3B_part1	51060000	51970000	id-616	High
chr3B_part1	53140000	53820000	id-617	High
chr3B_part1	54160000	55000000	id-618	High
chr3B_part1	66190000	68090000	id-619	High
chr3B_part1	68160000	69370000	id-620	High
chr3B_part1	69600000	70990000	id-621	High
chr3B_part1	75890000	76460000	id-622	High
chr3B_part1	79290000	80430000	id-623	High
chr3B_part1	80490000	82940000	id-624	High
chr3B_part1	100960000	103590000	id-625	High
chr3B_part1	104920000	108030000	id-626	High
chr3B_part1	108410000	111200000	id-627	High
chr3B_part1	111500000	115790000	id-628	High
chr3B_part1	116110000	120620000	id-629	High
chr3B_part1	121130000	123890000	id-630	High
chr3B_part1	123940000	124950000	id-631	High
chr3B_part1	125130000	128390000	id-632	High
chr3B_part1	128550000	130320000	id-633	High
chr3B_part1	130370000	134580000	id-634	High
chr3B_part1	135490000	136440000	id-635	High
chr3B_part1	136490000	137950000	id-636	High
chr3B_part1	138050000	139390000	id-637	High
chr3B_part1	140420000	141620000	id-638	High
chr3B_part1	144500000	148520000	id-639	High
chr3B_part1	148650000	151150000	id-640	High
chr3B_part1	151260000	153650000	id-641	High
chr3B_part1	154440000	158700000	id-642	High
chr3B_part1	160830000	162290000	id-643	High
chr3B_part1	163120000	163750000	id-644	High
chr3B_part1	163830000	168280000	id-645	High
chr3B_part1	168680000	169830000	id-646	High
chr3B_part1	169840000	170980000	id-647	Low
chr3B_part1	171600000	173070000	id-648	High
chr3B_part1	190910000	194920000	id-649	High
chr3B_part1	195010000	201240000	id-650	High
chr3B_part1	201640000	212870000	id-651	High
chr3B_part1	212920000	213510000	id-652	High
chr3B_part1	213660000	214300000	id-653	High
chr3B_part1	215280000	217690000	id-654	High
chr3B_part1	217740000	218300000	id-655	High
chr3B_part1	219680000	220360000	id-656	High
chr3B_part1	220480000	222830000	id-657	High
chr3B_part1	224160000	239250000	id-658	High
chr3B_part1	239300000	240160000	id-659	High
chr3B_part1	240220000	246140000	id-660	High
chr3B_part1	246290000	252860000	id-661	High
chr3B_part1	252930000	274420000	id-662	High
chr3B_part1	274490000	289900000	id-663	High
chr3B_part1	289900000	291820000	id-664	Low
chr3B_part1	291830000	327050000	id-665	High
chr3B_part1	327100000	347030000	id-666	High
chr3B_part1	347090000	348490000	id-667	High
chr3B_part1	348460000	349060000	id-668	Low
chr3B_part1	349070000	352410000	id-669	High
chr3B_part1	352460000	363830000	id-670	High
chr3B_part1	363890000	365260000	id-671	High
chr3B_part1	365600000	368870000	id-672	High
chr3B_part1	369460000	381150000	id-673	High
chr3B_part1	381970000	382650000	id-674	High
chr3B_part1	382720000	384470000	id-675	High
chr3B_part1	385550000	386350000	id-676	High
chr3B_part1	386500000	387180000	id-677	High
chr3B_part1	387470000	388070000	id-678	High
chr3B_part1	388140000	388840000	id-679	High
chr3B_part1	388910000	389700000	id-680	High
chr3B_part1	389760000	392880000	id-681	High
chr3B_part1	392930000	395800000	id-682	High
chr3B_part1	396030000	396870000	id-683	High
chr3B_part1	397140000	406480000	id-684	High
chr3B_part1	406560000	407150000	id-685	High
chr3B_part1	408160000	409270000	id-686	High
chr3B_part1	410070000	410600000	id-687	High
chr3B_part1	410650000	411850000	id-688	High
chr3B_part1	413860000	416810000	id-689	High
chr3B_part1	418720000	421600000	id-690	High
chr3B_part1	423470000	425560000	id-691	High
chr3B_part1	447230000	448150000	id-692	High
chr3B_part2	0	630000	id-693	High
chr3B_part2	3730000	5880000	id-694	High
chr3B_part2	6160000	10190000	id-695	High
chr3B_part2	14710000	15300000	id-696	High
chr3B_part2	16460000	18260000	id-697	High
chr3B_part2	18410000	22340000	id-698	High
chr3B_part2	25020000	29020000	id-699	High
chr3B_part2	29080000	30180000	id-700	High
chr3B_part2	30190000	30870000	id-701	Low
chr3B_part2	31330000	39100000	id-702	High
chr3B_part2	39280000	44590000	id-703	High
chr3B_part2	45010000	57240000	id-704	High
chr3B_part2	57370000	60420000	id-705	High
chr3B_part2	60540000	62980000	id-706	High
chr3B_part2	62930000	64580000	id-707	Low
chr3B_part2	64580000	65860000	id-708	High
chr3B_part2	65860000	70890000	id-709	Low
chr3B_part2	71610000	72540000	id-710	High
chr3B_part2	72730000	77090000	id-711	High
chr3B_part2	94390000	95750000	id-712	High
chr3B_part2	95860000	96390000	id-713	High
chr3B_part2	96850000	97460000	id-714	High
chr3B_part2	97510000	108970000	id-715	High
chr3B_part2	113810000	115810000	id-716	High
chr3B_part2	115860000	117120000	id-717	High
chr3B_part2	117250000	124590000	id-718	High
chr3B_part2	132360000	133830000	id-719	High
chr3B_part2	134190000	136480000	id-720	High
chr3B_part2	136530000	140600000	id-721	High
chr3B_part2	140690000	142780000	id-722	High
chr3B_part2	143180000	146070000	id-723	High
chr3B_part2	146120000	147950000	id-724	High
chr3B_part2	148050000	148700000	id-725	High
chr3B_part2	177740000	180480000	id-726	High
chr3B_part2	180550000	182240000	id-727	High
chr3B_part2	187260000	187860000	id-728	High
chr3B_part2	188010000	189180000	id-729	High
chr3B_part2	208140000	210340000	id-730	High
chr3B_part2	210390000	213670000	id-731	High
chr3B_part2	214820000	215640000	id-732	High
chr3B_part2	215690000	217830000	id-733	High
chr3B_part2	218480000	220030000	id-734	High
chr3B_part2	219930000	220620000	id-735	Low
chr3B_part2	220620000	222000000	id-736	High
chr3B_part2	222070000	224220000	id-737	High
chr3B_part2	241530000	242310000	id-738	High
chr3B_part2	242520000	249470000	id-739	High
chr3B_part2	249740000	251050000	id-740	High
chr3B_part2	251100000	257870000	id-741	High
chr3B_part2	269150000	275860000	id-742	High
chr3B_part2	275920000	278470000	id-743	High
chr3B_part2	279250000	280470000	id-744	High
chr3B_part2	282070000	282800000	id-745	High
chr3B_part2	282760000	283940000	id-746	Low
chr3B_part2	284110000	284740000	id-747	High
chr3B_part2	296220000	296760000	id-748	High
chr3B_part2	298630000	299900000	id-749	High
chr3B_part2	300250000	302060000	id-750	High
chr3B_part2	310910000	312010000	id-751	High
chr3B_part2	318840000	319650000	id-752	High
chr3B_part2	323350000	323850000	id-753	High
chr3B_part2	324010000	324610000	id-754	High
chr3B_part2	325350000	326140000	id-755	High
chr3B_part2	326200000	327450000	id-756	High
chr3B_part2	334470000	335520000	id-757	High
chr3B_part2	345320000	346480000	id-758	High
chr3B_part2	347640000	348540000	id-759	High
chr3B_part2	361460000	362180000	id-760	High
chr3B_part2	369420000	370050000	id-761	High
chr3B_part2	370150000	370890000	id-762	High
chr3B_part2	373140000	374070000	id-763	High
chr3B_part2	379690000	381150000	id-764	High
chr3D_part1	840000	1350000	id-765	High
chr3D_part1	2680000	3410000	id-766	High
chr3D_part1	3350000	4040000	id-767	Low
chr3D_part1	6800000	7360000	id-768	High
chr3D_part1	175630000	176210000	id-769	High
chr3D_part1	409160000	409880000	id-770	High
chr3D_part2	45220000	45800000	id-771	High
chr3D_part2	76160000	77540000	id-772	High
chr3D_part2	77630000	78580000	id-773	High
chr3D_part2	80320000	81030000	id-774	High
chr3D_part2	94280000	94940000	id-775	Low
chr3D_part2	94990000	95720000	id-776	Low
chr3D_part2	105690000	106530000	id-777	High
chr3D_part2	110030000	110890000	id-778	High
chr3D_part2	122940000	123660000	id-779	High
chr3D_part2	123800000	124410000	id-780	High
chr3D_part2	126480000	127400000	id-781	High
chr3D_part2	127860000	128920000	id-782	High
chr3D_part2	132690000	133280000	id-783	High
chr4A_part1	10930000	11700000	id-784	High
chr4A_part1	12600000	13520000	id-785	High
chr4A_part1	17380000	17900000	id-786	High
chr4A_part1	24950000	28600000	id-787	High
chr4A_part1	37020000	37790000	id-788	High
chr4A_part1	39540000	46230000	id-789	High
chr4A_part1	46290000	67550000	id-790	High
chr4A_part1	67600000	103730000	id-791	High
chr4A_part1	449270000	452550000	id-792	High
chr4A_part2	0	14370000	id-793	High
chr4A_part2	108550000	111610000	id-794	High
chr4A_part2	113200000	114660000	id-795	High
chr4A_part2	114940000	118450000	id-796	High
chr4A_part2	123240000	124520000	id-797	High
chr4A_part2	138370000	139960000	id-798	High
chr4A_part2	141900000	142640000	id-799	High
chr4A_part2	145960000	146570000	id-800	High
chr4A_part2	146730000	147360000	id-801	High
chr4A_part2	147360000	147940000	id-802	Low
chr4A_part2	148080000	149720000	id-803	High
chr4A_part2	153100000	153860000	id-804	High
chr4A_part2	154230000	154880000	id-805	High
chr4A_part2	155700000	156750000	id-806	High
chr4A_part2	156840000	157580000	id-807	High
chr4A_part2	157720000	158730000	id-808	High
chr4A_part2	159830000	160730000	id-809	High
chr4A_part2	164050000	164730000	id-810	High
chr4A_part2	167690000	168630000	id-811	High
chr4A_part2	170790000	172520000	id-812	High
chr4A_part2	172680000	173350000	id-813	High
chr4A_part2	173800000	175960000	id-814	High
chr4A_part2	179450000	181050000	id-815	High
chr4A_part2	181110000	182000000	id-816	High
chr4A_part2	182160000	183490000	id-817	High
chr4A_part2	196190000	197340000	id-818	High
chr4A_part2	197810000	198820000	id-819	High
chr4A_part2	199500000	200230000	id-820	Low
chr4A_part2	200280000	200810000	id-821	Low
chr4A_part2	200900000	201710000	id-822	Low
chr4A_part2	202240000	202990000	id-823	High
chr4A_part2	204630000	206930000	id-824	High
chr4A_part2	209420000	210200000	id-825	High
chr4A_part2	235820000	236360000	id-826	High
chr4A_part2	242290000	243350000	id-827	High
chr4A_part2	250910000	252260000	id-828	High
chr4A_part2	252380000	253360000	id-829	High
chr4A_part2	253930000	257360000	id-830	High
chr4A_part2	257410000	260860000	id-831	High
chr4A_part2	260920000	261430000	id-832	High
chr4A_part2	261890000	262600000	id-833	Low
chr4A_part2	262510000	263500000	id-834	High
chr4A_part2	264340000	265270000	id-835	High
chr4A_part2	266180000	266780000	id-836	High
chr4A_part2	266920000	268030000	id-837	High
chr4A_part2	268160000	269300000	id-838	High
chr4A_part2	269450000	270120000	id-839	High
chr4A_part2	271070000	272330000	id-840	High
chr4A_part2	272590000	273580000	id-841	High
chr4A_part2	274710000	275520000	id-842	Low
chr4A_part2	275410000	276330000	id-843	High
chr4A_part2	276420000	276980000	id-844	High
chr4A_part2	277510000	278140000	id-845	High
chr4A_part2	278200000	278780000	id-846	High
chr4A_part2	284510000	285120000	id-847	High
chr4A_part2	287020000	287650000	id-848	High
chr4B_part1	650000	1590000	id-849	High
chr4B_part1	12610000	14180000	id-850	High
chr4B_part1	14670000	15250000	id-851	Low
chr4B_part1	15260000	16820000	id-852	High
chr4B_part1	22170000	23010000	id-853	High
chr4B_part1	28730000	29280000	id-854	High
chr4B_part1	416620000	431350000	id-855	High
chr4B_part1	438680000	439260000	id-856	High
chr4B_part1	439370000	439960000	id-857	High
chr4B_part1	440520000	441030000	id-858	High
chr4B_part1	442210000	442840000	id-859	High
chr4B_part2	29570000	32910000	id-860	High
chr4B_part2	80040000	84230000	id-861	High
chr4B_part2	89300000	94240000	id-862	High
chr4B_part2	94340000	97110000	id-863	High
chr4B_part2	101000000	107740000	id-864	High
chr4B_part2	108990000	115600000	id-865	High
chr4B_part2	119090000	127360000	id-866	High
chr4B_part2	127470000	128400000	id-867	High
chr4B_part2	143830000	145360000	id-868	High
chr4B_part2	161160000	162150000	id-869	High
chr4B_part2	168950000	171950000	id-870	High
chr4B_part2	188320000	188820000	id-871	Low
chr4B_part2	193070000	193600000	id-872	High
chr4B_part2	193650000	194300000	id-873	High
chr4B_part2	194410000	195180000	id-874	High
chr4B_part2	199650000	201070000	id-875	High
chr4B_part2	201120000	201800000	id-876	High
chr4B_part2	201930000	202450000	id-877	High
chr4B_part2	202500000	203980000	id-878	High
chr4B_part2	204040000	205300000	id-879	High
chr4B_part2	206740000	208500000	id-880	High
chr4B_part2	208560000	210730000	id-881	High
chr4B_part2	210680000	211190000	id-882	Low
chr4B_part2	211300000	212850000	id-883	High
chr4B_part2	213130000	213780000	id-884	High
chr4B_part2	219380000	220360000	id-885	High
chr4D_part1	760000	2230000	id-886	High
chr4D_part1	2980000	3510000	id-887	High
chr4D_part1	4340000	4900000	id-888	High
chr4D_part1	8470000	8970000	id-889	High
chr4D_part1	9460000	10070000	id-890	High
chr4D_part1	10360000	10930000	id-891	High
chr4D_part1	13920000	15130000	id-892	High
chr4D_part1	31820000	32350000	id-893	High
chr4D_part1	33250000	33800000	id-894	High
chr4D_part1	35320000	35900000	id-895	High
chr4D_part1	38590000	39180000	id-896	High
chr4D_part1	41770000	42300000	id-897	High
chr4D_part1	44250000	44890000	id-898	High
chr4D_part1	44940000	45530000	id-899	High
chr4D_part1	47840000	48420000	id-900	High
chr4D_part1	54500000	55550000	id-901	High
chr4D_part1	56250000	57130000	id-902	High
chr4D_part1	57620000	58240000	id-903	High
chr4D_part1	64080000	65030000	id-904	High
chr4D_part1	69690000	70610000	id-905	High
chr4D_part1	71860000	72480000	id-906	High
chr4D_part1	77790000	78320000	id-907	High
chr4D_part1	80690000	81370000	id-908	High
chr4D_part1	83180000	83950000	id-909	High
chr4D_part1	95860000	96370000	id-910	High
chr4D_part1	97740000	98540000	id-911	High
chr4D_part1	99180000	99820000	id-912	High
chr4D_part1	103470000	104090000	id-913	High
chr4D_part1	110230000	110740000	id-914	High
chr4D_part1	113180000	113830000	id-915	High
chr4D_part1	114270000	115000000	id-916	High
chr4D_part1	122520000	123160000	id-917	High
chr4D_part1	123620000	124360000	id-918	High
chr4D_part1	125080000	125600000	id-919	High
chr4D_part1	125970000	126560000	id-920	High
chr4D_part1	129460000	130140000	id-921	High
chr4D_part1	130720000	131310000	id-922	High
chr4D_part1	131370000	131870000	id-923	High
chr4D_part1	133510000	134040000	id-924	High
chr4D_part1	134630000	136150000	id-925	High
chr4D_part1	136360000	137540000	id-926	High
chr4D_part1	137800000	138320000	id-927	High
chr4D_part1	139650000	140210000	id-928	High
chr4D_part1	140880000	142240000	id-929	High
chr4D_part1	142830000	143350000	id-930	High
chr4D_part1	143730000	144530000	id-931	High
chr4D_part1	144650000	145690000	id-932	High
chr4D_part1	146170000	146900000	id-933	High
chr4D_part1	147430000	148460000	id-934	High
chr4D_part1	151260000	152310000	id-935	High
chr4D_part1	153290000	154030000	id-936	High
chr4D_part1	154130000	154760000	id-937	High
chr4D_part1	154940000	155530000	id-938	High
chr4D_part1	156890000	157510000	id-939	High
chr4D_part1	157760000	159650000	id-940	High
chr4D_part1	159710000	160920000	id-941	High
chr4D_part1	161710000	163710000	id-942	High
chr4D_part1	166090000	167050000	id-943	High
chr4D_part1	167100000	168040000	id-944	High
chr4D_part1	168090000	168780000	id-945	High
chr4D_part1	170190000	172080000	id-946	High
chr4D_part1	172140000	175770000	id-947	High
chr4D_part1	175890000	176690000	id-948	High
chr4D_part1	176770000	177450000	id-949	High
chr4D_part1	177990000	178850000	id-950	High
chr4D_part1	178900000	180080000	id-951	High
chr4D_part1	180150000	181690000	id-952	High
chr4D_part1	182090000	182990000	id-953	High
chr4D_part1	183490000	184620000	id-954	High
chr4D_part1	184950000	186030000	id-955	High
chr4D_part1	186350000	187080000	id-956	High
chr4D_part1	187840000	188390000	id-957	High
chr4D_part1	188990000	189900000	id-958	High
chr4D_part1	191890000	192800000	id-959	High
chr4D_part1	194440000	195030000	id-960	High
chr4D_part1	195520000	196160000	id-961	High
chr4D_part1	196750000	197540000	id-962	High
chr4D_part1	199700000	200840000	id-963	High
chr4D_part1	200890000	201630000	id-964	High
chr4D_part1	202270000	203820000	id-965	High
chr4D_part1	204550000	205240000	id-966	High
chr4D_part1	205260000	206210000	id-967	Low
chr4D_part1	215030000	216160000	id-968	High
chr4D_part1	216580000	219260000	id-969	High
chr4D_part1	221390000	222840000	id-970	High
chr4D_part1	223450000	224820000	id-971	High
chr4D_part1	227740000	228540000	id-972	High
chr4D_part1	228930000	230150000	id-973	High
chr4D_part1	231980000	232600000	id-974	High
chr4D_part1	233150000	233960000	id-975	High
chr4D_part1	235470000	236180000	id-976	High
chr4D_part1	236230000	236830000	id-977	High
chr4D_part1	238500000	240810000	id-978	High
chr4D_part1	240960000	242010000	id-979	High
chr4D_part1	242070000	243330000	id-980	High
chr4D_part1	243640000	245440000	id-981	High
chr4D_part1	245500000	248880000	id-982	High
chr4D_part1	249150000	252190000	id-983	High
chr4D_part1	252520000	253590000	id-984	High
chr4D_part1	253820000	254430000	id-985	High
chr4D_part1	254570000	255680000	id-986	High
chr4D_part1	256590000	258200000	id-987	High
chr4D_part1	259010000	259750000	id-988	High
chr4D_part1	260520000	261090000	id-989	High
chr4D_part1	261260000	266070000	id-990	High
chr4D_part1	266630000	267680000	id-991	High
chr4D_part1	267740000	270500000	id-992	High
chr4D_part1	271010000	271510000	id-993	High
chr4D_part1	272210000	273300000	id-994	High
chr4D_part1	273620000	274220000	id-995	High
chr4D_part1	275040000	275580000	id-996	High
chr4D_part1	279360000	279930000	id-997	High
chr4D_part1	279980000	280800000	id-998	High
chr4D_part1	281230000	282200000	id-999	High
chr4D_part1	282250000	283970000	id-1000	High
chr4D_part1	284240000	285290000	id-1001	High
chr4D_part1	285850000	286390000	id-1002	High
chr4D_part1	287680000	289140000	id-1003	High
chr4D_part1	289700000	290470000	id-1004	High
chr4D_part1	290960000	291680000	id-1005	High
chr4D_part1	291870000	292750000	id-1006	High
chr4D_part1	292800000	293400000	id-1007	High
chr4D_part1	297990000	298490000	id-1008	High
chr4D_part1	305230000	305860000	id-1009	High
chr4D_part1	306370000	306970000	id-1010	High
chr4D_part1	307330000	308340000	id-1011	High
chr4D_part1	308920000	309500000	id-1012	High
chr4D_part1	309580000	310080000	id-1013	High
chr4D_part1	311920000	312420000	id-1014	High
chr4D_part1	312470000	313180000	id-1015	High
chr4D_part1	313230000	314060000	id-1016	High
chr4D_part1	314420000	315040000	id-1017	High
chr4D_part1	317190000	318040000	id-1018	High
chr4D_part1	319080000	319900000	id-1019	High
chr4D_part1	328240000	328850000	id-1020	High
chr4D_part1	329280000	330790000	id-1021	High
chr4D_part1	330970000	332290000	id-1022	High
chr4D_part1	335320000	336160000	id-1023	High
chr4D_part1	338440000	339120000	id-1024	High
chr4D_part1	339170000	339960000	id-1025	High
chr4D_part1	343760000	344370000	id-1026	High
chr4D_part1	344420000	345790000	id-1027	High
chr4D_part1	350620000	351390000	id-1028	High
chr4D_part1	354380000	355360000	id-1029	High
chr4D_part1	355770000	356670000	id-1030	High
chr4D_part1	356870000	357510000	id-1031	High
chr4D_part1	357740000	358410000	id-1032	High
chr4D_part1	358470000	359130000	id-1033	High
chr4D_part1	362720000	363400000	id-1034	High
chr4D_part1	363810000	364330000	id-1035	High
chr4D_part1	367050000	368770000	id-1036	High
chr4D_part1	370120000	370830000	id-1037	High
chr4D_part1	376090000	378620000	id-1038	High
chr4D_part1	382330000	382870000	id-1039	High
chr4D_part1	382930000	383770000	id-1040	High
chr4D_part1	387670000	388330000	id-1041	High
chr4D_part1	388380000	388940000	id-1042	High
chr4D_part1	389430000	390290000	id-1043	High
chr4D_part1	391190000	391700000	id-1044	High
chr4D_part1	392230000	393700000	id-1045	High
chr4D_part1	394290000	394930000	id-1046	High
chr4D_part1	395070000	395650000	id-1047	High
chr4D_part1	398960000	399650000	id-1048	High
chr4D_part1	400550000	401110000	id-1049	High
chr4D_part1	406220000	408330000	id-1050	High
chr4D_part1	408380000	410250000	id-1051	High
chr4D_part1	410310000	411540000	id-1052	High
chr4D_part1	411590000	412370000	id-1053	High
chr4D_part1	418370000	418960000	id-1054	High
chr4D_part1	422310000	422930000	id-1055	High
chr4D_part1	424500000	425200000	id-1056	High
chr4D_part1	425280000	426470000	id-1057	High
chr4D_part1	427430000	428030000	id-1058	High
chr4D_part1	429520000	430760000	id-1059	High
chr4D_part1	430810000	431420000	id-1060	High
chr4D_part1	431480000	432700000	id-1061	High
chr4D_part1	435230000	435850000	id-1062	High
chr4D_part1	436110000	436810000	id-1063	High
chr4D_part1	438410000	438980000	id-1064	High
chr4D_part1	440070000	441510000	id-1065	High
chr4D_part1	442230000	442760000	id-1066	High
chr4D_part1	446090000	446800000	id-1067	High
chr4D_part1	447990000	448490000	id-1068	High
chr4D_part1	449060000	449660000	id-1069	High
chr4D_part1	450030000	450800000	id-1070	High
chr4D_part2	0	9450000	id-1071	High
chr4D_part2	9500000	16420000	id-1072	High
chr4D_part2	16470000	44020000	id-1073	High
chr4D_part2	44090000	49910000	id-1074	High
chr4D_part2	49960000	57750000	id-1075	High
chr4D_part2	57810000	58852447	id-1076	High
chr5A_part1	3610000	4140000	id-1077	High
chr5A_part1	4850000	7400000	id-1078	High
chr5A_part1	9370000	10310000	id-1079	High
chr5A_part1	11040000	11550000	id-1080	High
chr5A_part1	14190000	16530000	id-1081	High
chr5A_part1	16620000	17320000	id-1082	High
chr5A_part1	18640000	20640000	id-1083	High
chr5A_part1	29910000	31590000	id-1084	High
chr5A_part1	31960000	35640000	id-1085	High
chr5A_part1	46230000	48650000	id-1086	High
chr5A_part1	48730000	49870000	id-1087	High
chr5A_part1	50220000	55330000	id-1088	High
chr5A_part1	64380000	67530000	id-1089	High
chr5A_part1	67490000	68540000	id-1090	Low
chr5A_part1	68540000	74280000	id-1091	High
chr5A_part1	74330000	74870000	id-1092	High
chr5A_part1	74950000	77110000	id-1093	High
chr5A_part1	77290000	101710000	id-1094	High
chr5A_part1	101940000	108990000	id-1095	High
chr5A_part1	109160000	109950000	id-1096	High
chr5A_part1	253290000	253870000	id-1097	Low
chr5A_part1	380220000	381760000	id-1098	High
chr5A_part1	382280000	385550000	id-1099	High
chr5A_part1	391510000	395080000	id-1100	High
chr5A_part1	395880000	396680000	id-1101	High
chr5A_part1	405000000	422880000	id-1102	High
chr5A_part1	424020000	426240000	id-1103	Low
chr5A_part1	430040000	431080000	id-1104	High
chr5A_part1	431090000	431730000	id-1105	Low
chr5A_part1	440940000	441930000	id-1106	High
chr5A_part1	444050000	444570000	id-1107	High
chr5A_part1	444840000	449250000	id-1108	High
chr5A_part1	450470000	452690000	id-1109	High
chr5A_part2	1440000	3860000	id-1110	High
chr5A_part2	4300000	5100000	id-1111	High
chr5A_part2	10930000	15630000	id-1112	High
chr5A_part2	16380000	18690000	id-1113	High
chr5A_part2	18880000	19860000	id-1114	High
chr5A_part2	22000000	22520000	id-1115	High
chr5A_part2	25620000	26230000	id-1116	High
chr5A_part2	27090000	28660000	id-1117	High
chr5A_part2	29250000	30700000	id-1118	High
chr5A_part2	30760000	34140000	id-1119	High
chr5A_part2	41630000	42130000	id-1120	High
chr5A_part2	43340000	48850000	id-1121	High
chr5A_part2	50540000	51550000	id-1122	High
chr5A_part2	71440000	75070000	id-1123	High
chr5A_part2	81580000	84450000	id-1124	High
chr5A_part2	84510000	87170000	id-1125	High
chr5A_part2	96110000	99160000	id-1126	High
chr5A_part2	99630000	100190000	id-1127	High
chr5A_part2	101000000	101830000	id-1128	High
chr5A_part2	105450000	107010000	id-1129	High
chr5A_part2	107010000	107570000	id-1130	Low
chr5A_part2	107870000	110640000	id-1131	High
chr5A_part2	111550000	112150000	id-1132	Low
chr5A_part2	113510000	114710000	id-1133	High
chr5A_part2	114790000	116500000	id-1134	High
chr5A_part2	116550000	117150000	id-1135	High
chr5A_part2	118230000	120720000	id-1136	High
chr5A_part2	126970000	131640000	id-1137	High
chr5A_part2	131790000	135530000	id-1138	High
chr5A_part2	138580000	140130000	id-1139	High
chr5A_part2	140900000	141740000	id-1140	High
chr5A_part2	141810000	142480000	id-1141	High
chr5A_part2	142530000	143440000	id-1142	High
chr5A_part2	155360000	155980000	id-1143	High
chr5A_part2	158310000	159020000	id-1144	High
chr5A_part2	158960000	159550000	id-1145	Low
chr5A_part2	163280000	164970000	id-1146	High
chr5A_part2	165430000	166550000	id-1147	High
chr5A_part2	183080000	183900000	id-1148	High
chr5A_part2	203430000	204170000	id-1149	High
chr5A_part2	208360000	210000000	id-1150	High
chr5A_part2	213000000	213970000	id-1151	High
chr5A_part2	223720000	224720000	id-1152	High
chr5A_part2	226850000	227480000	id-1153	High
chr5A_part2	231420000	232770000	id-1154	High
chr5A_part2	240860000	242100000	id-1155	High
chr5A_part2	242200000	242740000	id-1156	High
chr5A_part2	242800000	243830000	id-1157	High
chr5A_part2	248040000	248770000	id-1158	High
chr5A_part2	251600000	252360000	id-1159	High
chr5A_part2	252850000	253640000	id-1160	High
chr5A_part2	254310000	255320000	id-1161	High
chr5A_part2	255370000	256543224	id-1162	High
chr5B_part1	380000	1000000	id-1163	High
chr5B_part1	13340000	13950000	id-1164	High
chr5B_part1	14090000	14770000	id-1165	High
chr5B_part1	16760000	17970000	id-1166	High
chr5B_part1	21300000	21930000	id-1167	High
chr5B_part1	21930000	22810000	id-1168	Low
chr5B_part1	23630000	25060000	id-1169	High
chr5B_part1	26910000	27530000	id-1170	High
chr5B_part1	27810000	30750000	id-1171	High
chr5B_part1	30800000	33540000	id-1172	High
chr5B_part1	33610000	34980000	id-1173	High
chr5B_part1	37250000	38190000	id-1174	High
chr5B_part1	38740000	40750000	id-1175	Low
chr5B_part1	41250000	41980000	id-1176	High
chr5B_part1	43420000	44210000	id-1177	High
chr5B_part1	51960000	53260000	id-1178	High
chr5B_part1	53640000	55190000	id-1179	High
chr5B_part1	56980000	59170000	id-1180	High
chr5B_part1	296410000	313410000	id-1181	High
chr5B_part1	313460000	315190000	id-1182	High
chr5B_part1	395100000	396640000	id-1183	High
chr5B_part1	399780000	400450000	id-1184	High
chr5B_part1	400510000	403550000	id-1185	High
chr5B_part1	406880000	408070000	id-1186	High
chr5B_part1	408130000	408990000	id-1187	High
chr5B_part1	411810000	412660000	id-1188	High
chr5B_part1	413680000	414430000	id-1189	High
chr5B_part1	418340000	419520000	id-1190	High
chr5B_part1	419700000	420380000	id-1191	High
chr5B_part1	421620000	425090000	id-1192	High
chr5B_part1	430250000	432160000	id-1193	High
chr5B_part2	11850000	12610000	id-1194	High
chr5B_part2	15760000	18500000	id-1195	High
chr5B_part2	18800000	19490000	id-1196	High
chr5B_part2	19540000	21210000	id-1197	High
chr5B_part2	25410000	27400000	id-1198	High
chr5B_part2	28940000	31640000	id-1199	High
chr5B_part2	31660000	32930000	id-1200	Low
chr5B_part2	33260000	34720000	id-1201	High
chr5B_part2	34860000	36560000	id-1202	High
chr5B_part2	36620000	38020000	id-1203	High
chr5B_part2	39900000	40920000	id-1204	High
chr5B_part2	40920000	42920000	id-1205	Low
chr5B_part2	43660000	45140000	id-1206	Low
chr5B_part2	46140000	47120000	id-1207	Low
chr5B_part2	48340000	49140000	id-1208	Low
chr5B_part2	51140000	51680000	id-1209	Low
chr5B_part2	51750000	52330000	id-1210	Low
chr5B_part2	56490000	57000000	id-1211	High
chr5B_part2	58150000	58880000	id-1212	Low
chr5B_part2	60450000	61540000	id-1213	Low
chr5B_part2	61660000	62210000	id-1214	Low
chr5B_part2	67290000	68840000	id-1215	High
chr5B_part2	68980000	69900000	id-1216	High
chr5B_part2	69950000	71290000	id-1217	High
chr5B_part2	73130000	74450000	id-1218	High
chr5B_part2	74700000	75270000	id-1219	High
chr5B_part2	84940000	85480000	id-1220	High
chr5B_part2	85530000	86170000	id-1221	High
chr5B_part2	86230000	87960000	id-1222	High
chr5B_part2	94680000	95500000	id-1223	High
chr5B_part2	96670000	97180000	id-1224	High
chr5B_part2	100270000	101470000	id-1225	High
chr5B_part2	103420000	105350000	id-1226	High
chr5B_part2	105410000	108090000	id-1227	High
chr5B_part2	108410000	110050000	id-1228	High
chr5B_part2	110850000	111580000	id-1229	High
chr5B_part2	111760000	112420000	id-1230	High
chr5B_part2	113050000	114570000	id-1231	High
chr5B_part2	120100000	120880000	id-1232	High
chr5B_part2	125930000	126480000	id-1233	High
chr5B_part2	127980000	128990000	id-1234	High
chr5B_part2	131340000	132140000	id-1235	High
chr5B_part2	132200000	132810000	id-1236	High
chr5B_part2	132860000	133680000	id-1237	High
chr5B_part2	135490000	136100000	id-1238	High
chr5B_part2	137730000	140120000	id-1239	High
chr5B_part2	141340000	144290000	id-1240	High
chr5B_part2	144690000	145960000	id-1241	High
chr5B_part2	146370000	148620000	id-1242	High
chr5B_part2	149100000	151850000	id-1243	High
chr5B_part2	153770000	154650000	id-1244	High
chr5B_part2	159450000	160970000	id-1245	High
chr5B_part2	171830000	173740000	id-1246	Low
chr5B_part2	174120000	174720000	id-1247	High
chr5B_part2	180570000	182310000	id-1248	High
chr5B_part2	182370000	184440000	id-1249	High
chr5B_part2	188240000	190200000	id-1250	High
chr5B_part2	190280000	191230000	id-1251	High
chr5B_part2	191720000	192470000	id-1252	High
chr5B_part2	192970000	195020000	id-1253	High
chr5B_part2	195320000	195980000	id-1254	Low
chr5B_part2	195960000	196560000	id-1255	High
chr5B_part2	198680000	199630000	id-1256	High
chr5B_part2	200420000	200980000	id-1257	Low
chr5B_part2	201000000	202850000	id-1258	High
chr5B_part2	202950000	203840000	id-1259	High
chr5B_part2	204200000	204900000	id-1260	High
chr5B_part2	205330000	207310000	id-1261	High
chr5B_part2	211150000	213150000	id-1262	High
chr5B_part2	213510000	214840000	id-1263	High
chr5B_part2	215520000	216090000	id-1264	Low
chr5B_part2	220460000	221740000	id-1265	High
chr5B_part2	228180000	228720000	id-1266	High
chr5B_part2	234220000	235200000	id-1267	High
chr5B_part2	242150000	242950000	id-1268	High
chr5B_part2	243370000	244000000	id-1269	Low
chr5B_part2	244600000	245440000	id-1270	High
chr5B_part2	245710000	246340000	id-1271	High
chr5B_part2	246940000	247910000	id-1272	Low
chr5B_part2	247910000	248880000	id-1273	High
chr5B_part2	251100000	251940000	id-1274	High
chr5B_part2	252110000	252690000	id-1275	High
chr5B_part2	255990000	256510000	id-1276	High
chr5B_part2	260420000	261770000	id-1277	High
chr5D_part1	6750000	7260000	id-1278	High
chr5D_part1	19040000	19620000	id-1279	High
chr5D_part1	31390000	32110000	id-1280	High
chr5D_part1	40250000	40930000	id-1281	High
chr5D_part1	51190000	51850000	id-1282	High
chr5D_part1	52560000	53430000	id-1283	High
chr5D_part1	65040000	65600000	id-1284	High
chr5D_part1	72890000	73640000	id-1285	High
chr5D_part1	89210000	89930000	id-1286	High
chr5D_part1	98660000	99250000	id-1287	High
chr5D_part1	119870000	120470000	id-1288	High
chr5D_part1	121270000	121770000	id-1289	High
chr5D_part1	135600000	136250000	id-1290	High
chr5D_part1	137310000	137910000	id-1291	High
chr5D_part1	140190000	140710000	id-1292	High
chr5D_part1	143800000	145650000	id-1293	High
chr5D_part1	145720000	146350000	id-1294	High
chr5D_part1	146460000	146990000	id-1295	High
chr5D_part1	147060000	147590000	id-1296	High
chr5D_part1	148310000	148820000	id-1297	High
chr5D_part1	148870000	149730000	id-1298	High
chr5D_part1	151370000	151930000	id-1299	High
chr5D_part1	151980000	152490000	id-1300	High
chr5D_part1	152730000	153700000	id-1301	High
chr5D_part1	153750000	154300000	id-1302	High
chr5D_part1	155080000	155710000	id-1303	High
chr5D_part1	156040000	157040000	id-1304	High
chr5D_part1	157090000	157700000	id-1305	High
chr5D_part1	161610000	162280000	id-1306	High
chr5D_part1	163720000	164460000	id-1307	High
chr5D_part1	165130000	166370000	id-1308	High
chr5D_part1	174070000	174680000	id-1309	High
chr5D_part1	177290000	177800000	id-1310	High
chr5D_part1	205190000	205740000	id-1311	High
chr5D_part1	225950000	226790000	id-1312	High
chr5D_part1	253620000	254360000	id-1313	High
chr5D_part1	289210000	289790000	id-1314	High
chr5D_part1	302150000	302700000	id-1315	High
chr5D_part1	310080000	310590000	id-1316	High
chr5D_part1	316650000	317170000	id-1317	High
chr5D_part1	335870000	336680000	id-1318	Low
chr5D_part1	339130000	339700000	id-1319	Low
chr5D_part1	341570000	342150000	id-1320	High
chr5D_part1	344120000	344620000	id-1321	High
chr5D_part1	385010000	385560000	id-1322	High
chr5D_part1	392210000	393010000	id-1323	High
chr5D_part1	393490000	394010000	id-1324	High
chr5D_part1	394170000	394750000	id-1325	High
chr5D_part1	405430000	406040000	id-1326	High
chr5D_part1	412440000	413130000	id-1327	High
chr5D_part1	414610000	415180000	id-1328	High
chr5D_part1	415520000	416080000	id-1329	High
chr5D_part1	418410000	419020000	id-1330	High
chr5D_part1	420190000	421370000	id-1331	High
chr5D_part1	421420000	421920000	id-1332	High
chr5D_part1	423960000	424970000	id-1333	High
chr5D_part1	443890000	444530000	id-1334	High
chr5D_part2	49120000	49620000	id-1335	High
chr5D_part2	49750000	51310000	id-1336	High
chr5D_part2	52320000	53230000	id-1337	High
chr5D_part2	54000000	56020000	id-1338	High
chr5D_part2	56070000	56640000	id-1339	High
chr5D_part2	91440000	91980000	id-1340	High
chr5D_part2	92500000	93500000	id-1341	High
chr5D_part2	93900000	94590000	id-1342	High
chr5D_part2	94690000	96210000	id-1343	High
chr5D_part2	98080000	98620000	id-1344	High
chr5D_part2	106600000	107380000	id-1345	High
chr5D_part2	107440000	108130000	id-1346	High
chr5D_part2	108220000	110310000	id-1347	High
chr6A_part1	900000	1410000	id-1348	High
chr6A_part1	2870000	3370000	id-1349	High
chr6A_part1	6050000	6560000	id-1350	Low
chr6A_part1	6970000	8270000	id-1351	High
chr6A_part1	9130000	9630000	id-1352	High
chr6A_part1	13560000	14170000	id-1353	High
chr6A_part1	14700000	15290000	id-1354	Low
chr6A_part1	15640000	16390000	id-1355	High
chr6A_part1	16440000	17530000	id-1356	High
chr6A_part1	18820000	19350000	id-1357	High
chr6A_part1	19690000	20320000	id-1358	High
chr6A_part1	22160000	22710000	id-1359	High
chr6A_part1	23560000	24940000	id-1360	High
chr6A_part1	25010000	25870000	id-1361	High
chr6A_part1	26730000	28020000	id-1362	High
chr6A_part1	28220000	28790000	id-1363	High
chr6A_part1	32530000	33040000	id-1364	High
chr6A_part1	35540000	36150000	id-1365	High
chr6A_part1	36240000	37110000	id-1366	High
chr6A_part1	37160000	38460000	id-1367	High
chr6A_part1	46740000	48200000	id-1368	High
chr6A_part1	48490000	49300000	id-1369	High
chr6A_part1	49550000	51140000	id-1370	High
chr6A_part1	51250000	55020000	id-1371	High
chr6A_part1	55740000	74260000	id-1372	High
chr6A_part1	74310000	79270000	id-1373	High
chr6A_part1	79350000	84080000	id-1374	High
chr6A_part1	103760000	115960000	id-1375	High
chr6A_part1	183160000	187940000	id-1376	High
chr6A_part1	188000000	190650000	id-1377	High
chr6A_part1	191260000	198390000	id-1378	High
chr6A_part1	198550000	205380000	id-1379	High
chr6A_part1	205430000	216020000	id-1380	High
chr6A_part1	216070000	222470000	id-1381	High
chr6A_part1	222530000	227820000	id-1382	High
chr6A_part1	227880000	230620000	id-1383	High
chr6A_part1	230710000	232160000	id-1384	High
chr6A_part1	232210000	234120000	id-1385	High
chr6A_part1	234200000	235050000	id-1386	High
chr6A_part1	235110000	237710000	id-1387	High
chr6A_part1	237760000	245730000	id-1388	High
chr6A_part1	245780000	259470000	id-1389	High
chr6A_part1	259530000	264380000	id-1390	High
chr6A_part1	264440000	265100000	id-1391	High
chr6A_part1	265150000	266820000	id-1392	High
chr6A_part1	266870000	283110000	id-1393	High
chr6A_part1	283170000	284810000	id-1394	High
chr6A_part1	286240000	287460000	id-1395	High
chr6A_part1	288790000	289490000	id-1396	High
chr6A_part1	289540000	290590000	id-1397	High
chr6A_part1	290630000	291140000	id-1398	Low
chr6A_part1	291500000	292520000	id-1399	Low
chr6A_part1	292620000	293120000	id-1400	High
chr6A_part1	293180000	295530000	id-1401	High
chr6A_part1	295590000	297620000	id-1402	High
chr6A_part1	297740000	299290000	id-1403	High
chr6A_part1	299350000	307730000	id-1404	High
chr6A_part1	307800000	321160000	id-1405	High
chr6A_part1	321210000	322740000	id-1406	High
chr6A_part1	322840000	331030000	id-1407	High
chr6A_part1	331080000	333680000	id-1408	High
chr6A_part1	333740000	334970000	id-1409	High
chr6A_part1	335020000	349880000	id-1410	High
chr6A_part1	349930000	353960000	id-1411	High
chr6A_part1	354010000	359050000	id-1412	High
chr6A_part1	442400000	443420000	id-1413	High
chr6A_part1	446730000	452440000	id-1414	High
chr6A_part2	0	2190000	id-1415	High
chr6A_part2	2490000	4660000	id-1416	High
chr6A_part2	13160000	14050000	id-1417	High
chr6A_part2	28900000	31300000	id-1418	High
chr6A_part2	44150000	45060000	id-1419	High
chr6A_part2	47340000	50990000	id-1420	High
chr6A_part2	68410000	69650000	id-1421	High
chr6A_part2	69700000	73680000	id-1422	High
chr6A_part2	76550000	80200000	id-1423	High
chr6A_part2	81390000	82510000	id-1424	High
chr6A_part2	87170000	102030000	id-1425	High
chr6A_part2	110490000	111440000	id-1426	High
chr6A_part2	120940000	121970000	id-1427	High
chr6A_part2	126900000	129650000	id-1428	High
chr6A_part2	142060000	143390000	id-1429	High
chr6A_part2	146600000	147870000	id-1430	High
chr6A_part2	150270000	151000000	id-1431	High
chr6A_part2	153910000	154630000	id-1432	High
chr6A_part2	155770000	156720000	id-1433	High
chr6A_part2	156790000	157480000	id-1434	High
chr6A_part2	157530000	158550000	id-1435	High
chr6A_part2	158600000	159140000	id-1436	High
chr6A_part2	159620000	160660000	id-1437	High
chr6A_part2	161640000	163690000	id-1438	High
chr6A_part2	165090000	165630000	id-1439	High
chr6B_part1	1110000	1690000	id-1440	High
chr6B_part1	4450000	4950000	id-1441	High
chr6B_part1	8760000	9290000	id-1442	High
chr6B_part1	11700000	12760000	id-1443	High
chr6B_part1	12930000	13800000	id-1444	Low
chr6B_part1	13640000	14900000	id-1445	High
chr6B_part1	15070000	15950000	id-1446	High
chr6B_part1	20780000	22010000	id-1447	High
chr6B_part1	22070000	22890000	id-1448	High
chr6B_part1	27010000	28260000	id-1449	High
chr6B_part1	28460000	29880000	id-1450	High
chr6B_part1	30310000	30860000	id-1451	Low
chr6B_part1	30870000	31790000	id-1452	High
chr6B_part1	31840000	32340000	id-1453	High
chr6B_part1	40240000	40850000	id-1454	High
chr6B_part1	40960000	41470000	id-1455	High
chr6B_part1	41840000	42480000	id-1456	High
chr6B_part1	54190000	56020000	id-1457	High
chr6B_part1	113440000	114890000	id-1458	High
chr6B_part1	115030000	115600000	id-1459	High
chr6B_part1	115910000	116770000	id-1460	High
chr6B_part1	119140000	120690000	id-1461	High
chr6B_part1	122950000	123760000	id-1462	High
chr6B_part1	124060000	125420000	id-1463	High
chr6B_part1	125470000	127380000	id-1464	High
chr6B_part1	128090000	130200000	id-1465	High
chr6B_part1	130290000	130940000	id-1466	High
chr6B_part1	131050000	131850000	id-1467	High
chr6B_part1	132100000	134000000	id-1468	High
chr6B_part1	135110000	136390000	id-1469	High
chr6B_part1	136910000	139220000	id-1470	High
chr6B_part1	139690000	140470000	id-1471	High
chr6B_part1	140560000	142290000	id-1472	High
chr6B_part1	142450000	143660000	id-1473	High
chr6B_part1	144260000	147060000	id-1474	High
chr6B_part1	148340000	149470000	id-1475	High
chr6B_part1	150110000	150700000	id-1476	High
chr6B_part1	150750000	152200000	id-1477	High
chr6B_part1	153220000	154170000	id-1478	High
chr6B_part1	154880000	155400000	id-1479	Low
chr6B_part1	155420000	156280000	id-1480	High
chr6B_part1	156360000	157520000	id-1481	High
chr6B_part1	158280000	160000000	id-1482	High
chr6B_part1	160000000	160680000	id-1483	Low
chr6B_part1	160640000	162880000	id-1484	High
chr6B_part1	162940000	164600000	id-1485	High
chr6B_part1	172260000	175340000	id-1486	High
chr6B_part1	181100000	182580000	id-1487	High
chr6B_part1	188490000	204600000	id-1488	High
chr6B_part1	213280000	213830000	id-1489	High
chr6B_part1	213890000	216700000	id-1490	High
chr6B_part1	217050000	236870000	id-1491	High
chr6B_part1	236940000	238310000	id-1492	High
chr6B_part1	238310000	239080000	id-1493	Low
chr6B_part1	239100000	241750000	id-1494	High
chr6B_part1	242210000	243770000	id-1495	High
chr6B_part1	243770000	244750000	id-1496	Low
chr6B_part1	244760000	245940000	id-1497	High
chr6B_part1	247910000	252750000	id-1498	High
chr6B_part1	252800000	261920000	id-1499	High
chr6B_part1	261760000	262380000	id-1500	Low
chr6B_part1	262440000	266410000	id-1501	Low
chr6B_part1	266500000	267170000	id-1502	Low
chr6B_part1	267770000	269770000	id-1503	Low
chr6B_part1	269830000	274180000	id-1504	Low
chr6B_part1	275440000	292790000	id-1505	High
chr6B_part1	292840000	298450000	id-1506	High
chr6B_part1	298500000	299040000	id-1507	High
chr6B_part1	299100000	300910000	id-1508	High
chr6B_part1	300960000	303100000	id-1509	High
chr6B_part1	303150000	308460000	id-1510	High
chr6B_part1	308530000	311490000	id-1511	High
chr6B_part1	311620000	313130000	id-1512	High
chr6B_part1	313180000	314430000	id-1513	High
chr6B_part1	314660000	316620000	id-1514	High
chr6B_part1	316670000	319480000	id-1515	High
chr6B_part1	319820000	320330000	id-1516	High
chr6B_part1	321320000	322680000	id-1517	High
chr6B_part1	322800000	323610000	id-1518	High
chr6B_part1	324430000	325000000	id-1519	High
chr6B_part1	327620000	328920000	id-1520	Low
chr6B_part1	330020000	330550000	id-1521	High
chr6B_part1	331090000	332330000	id-1522	High
chr6B_part1	332380000	333470000	id-1523	High
chr6B_part1	333780000	334450000	id-1524	High
chr6B_part1	335290000	336060000	id-1525	High
chr6B_part1	336360000	337190000	id-1526	High
chr6B_part1	337250000	337930000	id-1527	High
chr6B_part1	338060000	339330000	id-1528	High
chr6B_part1	339590000	342960000	id-1529	High
chr6B_part1	343040000	343640000	id-1530	High
chr6B_part1	343690000	345600000	id-1531	High
chr6B_part1	345650000	346540000	id-1532	High
chr6B_part1	347260000	348190000	id-1533	High
chr6B_part1	348250000	350000000	id-1534	High
chr6B_part1	350060000	352100000	id-1535	High
chr6B_part1	352260000	353710000	id-1536	High
chr6B_part1	353880000	359510000	id-1537	High
chr6B_part1	359560000	361530000	id-1538	High
chr6B_part1	361590000	362930000	id-1539	High
chr6B_part1	362980000	363690000	id-1540	High
chr6B_part1	363740000	364690000	id-1541	High
chr6B_part1	365750000	366650000	id-1542	High
chr6B_part1	366710000	367350000	id-1543	High
chr6B_part1	367400000	368420000	id-1544	High
chr6B_part1	368490000	369070000	id-1545	High
chr6B_part1	369130000	369690000	id-1546	High
chr6B_part1	369740000	371610000	id-1547	High
chr6B_part1	371660000	372570000	id-1548	High
chr6B_part1	372630000	374290000	id-1549	High
chr6B_part1	374340000	375560000	id-1550	High
chr6B_part1	375690000	376220000	id-1551	High
chr6B_part1	376300000	377330000	id-1552	High
chr6B_part1	378020000	382020000	id-1553	High
chr6B_part1	382150000	382680000	id-1554	High
chr6B_part1	383020000	383730000	id-1555	High
chr6B_part1	384210000	384770000	id-1556	High
chr6B_part1	384860000	385510000	id-1557	High
chr6B_part1	385570000	386530000	id-1558	High
chr6B_part1	387420000	389120000	id-1559	High
chr6B_part1	389310000	393650000	id-1560	High
chr6B_part1	394730000	395660000	id-1561	High
chr6B_part1	395710000	396430000	id-1562	High
chr6B_part1	396980000	397900000	id-1563	High
chr6B_part1	398950000	399610000	id-1564	High
chr6B_part1	400390000	401580000	id-1565	High
chr6B_part1	401630000	404460000	id-1566	High
chr6B_part1	405840000	408270000	id-1567	High
chr6B_part1	409210000	410110000	id-1568	High
chr6B_part1	411220000	412130000	id-1569	High
chr6B_part1	412190000	413620000	id-1570	High
chr6B_part1	413680000	424670000	id-1571	High
chr6B_part1	424670000	425760000	id-1572	Low
chr6B_part1	425820000	429650000	id-1573	Low
chr6B_part1	429650000	431980000	id-1574	High
chr6B_part1	432170000	434370000	id-1575	High
chr6B_part1	434430000	435340000	id-1576	High
chr6B_part1	435390000	438710000	id-1577	High
chr6B_part1	438800000	445090000	id-1578	High
chr6B_part1	445160000	445680000	id-1579	High
chr6B_part1	445770000	452070000	id-1580	High
chr6B_part2	0	670000	id-1581	High
chr6B_part2	770000	1940000	id-1582	Low
chr6B_part2	1940000	9960000	id-1583	High
chr6B_part2	10070000	18010000	id-1584	High
chr6B_part2	18060000	19230000	id-1585	High
chr6B_part2	21360000	24050000	id-1586	High
chr6B_part2	26930000	41280000	id-1587	High
chr6B_part2	63730000	78920000	id-1588	High
chr6B_part2	96550000	98000000	id-1589	High
chr6B_part2	115330000	122380000	id-1590	High
chr6B_part2	125100000	126330000	id-1591	High
chr6B_part2	138590000	139210000	id-1592	High
chr6B_part2	157810000	168400000	id-1593	High
chr6B_part2	168450000	169510000	id-1594	High
chr6B_part2	169560000	175050000	id-1595	High
chr6B_part2	175130000	175630000	id-1596	High
chr6B_part2	175960000	176820000	id-1597	High
chr6B_part2	176820000	177500000	id-1598	Low
chr6B_part2	177500000	181140000	id-1599	High
chr6B_part2	181190000	183110000	id-1600	High
chr6B_part2	183110000	184490000	id-1601	Low
chr6B_part2	184890000	188280000	id-1602	High
chr6B_part2	188690000	191200000	id-1603	High
chr6B_part2	191460000	192180000	id-1604	High
chr6B_part2	193270000	194900000	id-1605	High
chr6B_part2	194960000	196180000	id-1606	High
chr6B_part2	196870000	198020000	id-1607	High
chr6B_part2	198110000	200630000	id-1608	High
chr6B_part2	200900000	205620000	id-1609	High
chr6B_part2	206460000	207290000	id-1610	High
chr6B_part2	207390000	209330000	id-1611	High
chr6B_part2	209380000	210110000	id-1612	High
chr6B_part2	210160000	211790000	id-1613	High
chr6B_part2	223120000	223630000	id-1614	High
chr6B_part2	223890000	224470000	id-1615	High
chr6B_part2	224540000	226470000	id-1616	High
chr6B_part2	227460000	228030000	id-1617	High
chr6B_part2	228600000	230590000	id-1618	High
chr6B_part2	239860000	240540000	id-1619	High
chr6B_part2	240640000	241880000	id-1620	High
chr6B_part2	254780000	255320000	id-1621	High
chr6B_part2	255830000	256700000	id-1622	High
chr6B_part2	259950000	260730000	id-1623	High
chr6B_part2	261860000	262440000	id-1624	High
chr6B_part2	264130000	264740000	id-1625	High
chr6B_part2	268330000	268910000	id-1626	High
chr6D_part1	20000	1100000	id-1627	High
chr6D_part1	1340000	2540000	id-1628	High
chr6D_part1	4680000	5600000	id-1629	High
chr6D_part1	5790000	7750000	id-1630	High
chr6D_part1	24810000	25380000	id-1631	High
chr6D_part1	25430000	25980000	id-1632	High
chr6D_part1	30890000	31420000	id-1633	High
chr6D_part1	203890000	204540000	id-1634	High
chr6D_part1	213430000	214220000	id-1635	Low
chr6D_part1	215970000	216790000	id-1636	Low
chr6D_part2	1710000	2260000	id-1637	High
chr6D_part2	6930000	7440000	id-1638	High
chr6D_part2	13110000	15880000	id-1639	High
chr6D_part2	16000000	16820000	id-1640	High
chr6D_part2	16920000	17770000	id-1641	High
chr6D_part2	18060000	18940000	id-1642	High
chr6D_part2	19750000	21330000	id-1643	High
chr6D_part2	22150000	23083594	id-1644	High
chr7A_part1	0	850000	id-1645	High
chr7A_part1	3790000	4590000	id-1646	High
chr7A_part1	10610000	11440000	id-1647	High
chr7A_part1	12020000	12820000	id-1648	High
chr7A_part1	13760000	14800000	id-1649	High
chr7A_part1	17330000	17930000	id-1650	High
chr7A_part1	18730000	20120000	id-1651	High
chr7A_part1	20550000	22290000	id-1652	High
chr7A_part1	22470000	22990000	id-1653	High
chr7A_part1	25750000	27230000	id-1654	High
chr7A_part1	28500000	29540000	id-1655	High
chr7A_part1	29640000	30320000	id-1656	High
chr7A_part1	32290000	33340000	id-1657	High
chr7A_part1	33890000	35090000	id-1658	High
chr7A_part1	48040000	48790000	id-1659	High
chr7A_part1	49050000	50050000	id-1660	High
chr7A_part1	50570000	52330000	id-1661	High
chr7A_part1	52380000	53910000	id-1662	High
chr7A_part1	54720000	55440000	id-1663	High
chr7A_part1	63860000	64820000	id-1664	High
chr7A_part1	65490000	66290000	id-1665	High
chr7A_part1	70610000	72220000	id-1666	High
chr7A_part1	72560000	74150000	id-1667	High
chr7A_part1	77150000	78430000	id-1668	High
chr7A_part1	82180000	84860000	id-1669	High
chr7A_part1	86050000	88330000	id-1670	High
chr7A_part1	88410000	90370000	id-1671	High
chr7A_part1	91630000	93150000	id-1672	High
chr7A_part1	107840000	108550000	id-1673	High
chr7A_part1	110080000	115010000	id-1674	High
chr7A_part1	126850000	128640000	id-1675	High
chr7A_part1	128710000	130300000	id-1676	High
chr7A_part1	134730000	140810000	id-1677	High
chr7A_part1	142140000	145590000	id-1678	High
chr7A_part1	145670000	151210000	id-1679	High
chr7A_part1	151270000	157740000	id-1680	High
chr7A_part1	157750000	158260000	id-1681	Low
chr7A_part1	158330000	160870000	id-1682	High
chr7A_part1	160980000	171650000	id-1683	High
chr7A_part1	171740000	176430000	id-1684	High
chr7A_part1	198010000	203600000	id-1685	High
chr7A_part1	203670000	206910000	id-1686	High
chr7A_part1	210360000	211740000	id-1687	High
chr7A_part1	215180000	223520000	id-1688	High
chr7A_part1	224040000	235600000	id-1689	High
chr7A_part1	235680000	238830000	id-1690	High
chr7A_part1	243660000	253860000	id-1691	High
chr7A_part1	254010000	257850000	id-1692	High
chr7A_part1	257910000	265990000	id-1693	High
chr7A_part1	266050000	267830000	id-1694	High
chr7A_part1	267880000	268850000	id-1695	High
chr7A_part1	271620000	278570000	id-1696	High
chr7A_part1	278650000	288850000	id-1697	High
chr7A_part1	289140000	294410000	id-1698	High
chr7A_part1	294810000	296490000	id-1699	High
chr7A_part1	296540000	299380000	id-1700	High
chr7A_part1	299590000	328180000	id-1701	High
chr7A_part1	328470000	358380000	id-1702	High
chr7A_part1	358550000	360800000	id-1703	High
chr7A_part1	363020000	371470000	id-1704	High
chr7A_part1	371620000	381900000	id-1705	High
chr7A_part1	381950000	403390000	id-1706	High
chr7A_part1	403460000	423280000	id-1707	High
chr7A_part1	423330000	431560000	id-1708	High
chr7A_part1	431760000	433690000	id-1709	High
chr7A_part1	433740000	450046986	id-1710	High
chr7A_part2	0	9170000	id-1711	High
chr7A_part2	34050000	44370000	id-1712	High
chr7A_part2	44420000	47680000	id-1713	High
chr7A_part2	58560000	85430000	id-1714	High
chr7A_part2	85480000	88760000	id-1715	High
chr7A_part2	88900000	91340000	id-1716	High
chr7A_part2	95010000	95550000	id-1717	High
chr7A_part2	111840000	115760000	id-1718	High
chr7A_part2	115970000	116870000	id-1719	High
chr7A_part2	116940000	121490000	id-1720	High
chr7A_part2	121550000	124200000	id-1721	High
chr7A_part2	124450000	130330000	id-1722	High
chr7A_part2	130410000	142300000	id-1723	High
chr7A_part2	142600000	148490000	id-1724	High
chr7A_part2	148660000	149700000	id-1725	High
chr7A_part2	149750000	152660000	id-1726	High
chr7A_part2	152720000	157590000	id-1727	High
chr7A_part2	158030000	159720000	id-1728	High
chr7A_part2	159870000	160890000	id-1729	High
chr7A_part2	161190000	168630000	id-1730	High
chr7A_part2	168970000	175490000	id-1731	High
chr7A_part2	175570000	176740000	id-1732	High
chr7A_part2	176790000	178780000	id-1733	High
chr7A_part2	185250000	187300000	id-1734	High
chr7A_part2	187350000	191410000	id-1735	High
chr7A_part2	191900000	193040000	id-1736	High
chr7A_part2	194430000	197270000	id-1737	High
chr7A_part2	207690000	209860000	id-1738	High
chr7A_part2	220560000	221440000	id-1739	High
chr7A_part2	221960000	224250000	id-1740	High
chr7A_part2	224990000	225880000	id-1741	High
chr7A_part2	226000000	230680000	id-1742	High
chr7A_part2	238630000	239550000	id-1743	High
chr7A_part2	243120000	243800000	id-1744	High
chr7A_part2	245510000	246940000	id-1745	High
chr7A_part2	248620000	249260000	id-1746	High
chr7A_part2	251200000	253540000	id-1747	High
chr7A_part2	253650000	254440000	id-1748	High
chr7A_part2	255080000	255660000	id-1749	High
chr7A_part2	256220000	257070000	id-1750	High
chr7A_part2	257020000	257640000	id-1751	Low
chr7A_part2	257860000	258570000	id-1752	High
chr7A_part2	258620000	259640000	id-1753	High
chr7A_part2	261550000	262140000	id-1754	High
chr7A_part2	263690000	265910000	id-1755	High
chr7A_part2	265780000	266290000	id-1756	Low
chr7A_part2	266560000	267560000	id-1757	High
chr7A_part2	267690000	268240000	id-1758	High
chr7A_part2	268640000	269540000	id-1759	High
chr7A_part2	269670000	270310000	id-1760	High
chr7A_part2	271140000	272440000	id-1761	High
chr7A_part2	273210000	274260000	id-1762	High
chr7A_part2	280440000	281080000	id-1763	High
chr7A_part2	281130000	281770000	id-1764	High
chr7A_part2	282540000	283040000	id-1765	High
chr7A_part2	283200000	284110000	id-1766	High
chr7A_part2	285240000	285860000	id-1767	High
chr7B_part1	1700000	2310000	id-1768	High
chr7B_part1	5440000	6240000	id-1769	High
chr7B_part1	8520000	9280000	id-1770	High
chr7B_part1	12650000	13620000	id-1771	High
chr7B_part1	14210000	14910000	id-1772	High
chr7B_part1	15300000	16930000	id-1773	High
chr7B_part1	17090000	19260000	id-1774	High
chr7B_part1	21660000	22430000	id-1775	High
chr7B_part1	36450000	37000000	id-1776	High
chr7B_part1	37610000	38440000	id-1777	Low
chr7B_part1	38960000	40090000	id-1778	High
chr7B_part1	40780000	41660000	id-1779	High
chr7B_part1	44480000	45990000	id-1780	High
chr7B_part1	46080000	47800000	id-1781	High
chr7B_part1	47850000	48350000	id-1782	High
chr7B_part1	48460000	53950000	id-1783	High
chr7B_part1	54090000	55930000	id-1784	High
chr7B_part1	56390000	56950000	id-1785	Low
chr7B_part1	57420000	58650000	id-1786	High
chr7B_part1	60420000	61180000	id-1787	High
chr7B_part1	61550000	62880000	id-1788	High
chr7B_part1	62940000	67040000	id-1789	High
chr7B_part1	67350000	68350000	id-1790	High
chr7B_part1	72510000	74110000	id-1791	High
chr7B_part1	78060000	82140000	id-1792	High
chr7B_part1	82190000	85830000	id-1793	High
chr7B_part1	86580000	87210000	id-1794	High
chr7B_part1	99090000	100430000	id-1795	High
chr7B_part1	110340000	112340000	id-1796	High
chr7B_part1	113560000	115390000	id-1797	High
chr7B_part1	128300000	130120000	id-1798	High
chr7B_part1	131960000	134040000	id-1799	High
chr7B_part1	134220000	138870000	id-1800	High
chr7B_part1	146060000	156630000	id-1801	High
chr7B_part1	189440000	191200000	id-1802	High
chr7B_part1	202330000	202830000	id-1803	High
chr7B_part1	307990000	309140000	id-1804	Low
chr7B_part1	309390000	310000000	id-1805	Low
chr7B_part1	327020000	327700000	id-1806	High
chr7B_part1	327760000	337680000	id-1807	High
chr7B_part1	449520000	453810000	id-1808	High
chr7B_part2	180000	4340000	id-1809	High
chr7B_part2	13570000	14370000	id-1810	High
chr7B_part2	34580000	40190000	id-1811	High
chr7B_part2	40320000	44270000	id-1812	High
chr7B_part2	50990000	52950000	id-1813	High
chr7B_part2	63570000	67300000	id-1814	High
chr7B_part2	109910000	111490000	id-1815	High
chr7B_part2	111590000	112810000	id-1816	High
chr7B_part2	135050000	136140000	id-1817	High
chr7B_part2	136430000	137780000	id-1818	High
chr7B_part2	137910000	138510000	id-1819	Low
chr7B_part2	138790000	139510000	id-1820	High
chr7B_part2	139570000	140600000	id-1821	High
chr7B_part2	141050000	145310000	id-1822	High
chr7B_part2	145940000	148510000	id-1823	High
chr7B_part2	148580000	150550000	id-1824	High
chr7B_part2	150550000	151320000	id-1825	Low
chr7B_part2	151330000	152140000	id-1826	High
chr7B_part2	152730000	153520000	id-1827	High
chr7B_part2	154910000	155940000	id-1828	Low
chr7B_part2	156180000	156970000	id-1829	High
chr7B_part2	157020000	157520000	id-1830	High
chr7B_part2	157580000	159020000	id-1831	High
chr7B_part2	159310000	160790000	id-1832	High
chr7B_part2	164040000	164560000	id-1833	Low
chr7B_part2	164610000	165220000	id-1834	Low
chr7B_part2	165750000	166830000	id-1835	High
chr7B_part2	171480000	172450000	id-1836	High
chr7B_part2	176680000	178160000	id-1837	High
chr7B_part2	178220000	179580000	id-1838	High
chr7B_part2	180010000	180840000	id-1839	High
chr7B_part2	180930000	182350000	id-1840	High
chr7B_part2	182450000	183030000	id-1841	High
chr7B_part2	183080000	183580000	id-1842	High
chr7B_part2	183760000	185470000	id-1843	High
chr7B_part2	186150000	189150000	id-1844	High
chr7B_part2	190670000	192310000	id-1845	High
chr7B_part2	193330000	194190000	id-1846	Low
chr7B_part2	194220000	194940000	id-1847	High
chr7B_part2	196700000	197740000	id-1848	High
chr7B_part2	197800000	199020000	id-1849	High
chr7B_part2	199700000	203880000	id-1850	High
chr7B_part2	209660000	210560000	id-1851	High
chr7B_part2	232780000	233390000	id-1852	High
chr7B_part2	239380000	240000000	id-1853	High
chr7B_part2	243280000	244110000	id-1854	High
chr7B_part2	244390000	245030000	id-1855	Low
chr7B_part2	245390000	245980000	id-1856	Low
chr7B_part2	248500000	250630000	id-1857	High
chr7B_part2	252130000	253950000	id-1858	High
chr7B_part2	254230000	254910000	id-1859	High
chr7B_part2	255500000	256070000	id-1860	High
chr7B_part2	256480000	257200000	id-1861	Low
chr7B_part2	262200000	262950000	id-1862	High
chr7B_part2	264520000	265380000	id-1863	High
chr7B_part2	267750000	270450000	id-1864	High
chr7B_part2	271340000	272200000	id-1865	High
chr7B_part2	272270000	273160000	id-1866	High
chr7B_part2	274290000	275390000	id-1867	Low
chr7B_part2	276550000	277640000	id-1868	High
chr7B_part2	278150000	278740000	id-1869	Low
chr7B_part2	287650000	288940000	id-1870	High
chr7B_part2	289890000	291290000	id-1871	High
chr7B_part2	292310000	293200000	id-1872	High
chr7B_part2	295550000	296430000	id-1873	High
chr7D_part1	8240000	8970000	id-1874	High
chr7D_part1	9420000	9990000	id-1875	Low
chr7D_part1	10440000	12490000	id-1876	High
chr7D_part1	12970000	14050000	id-1877	High
chr7D_part1	14100000	15410000	id-1878	High
chr7D_part1	55420000	58980000	id-1879	High
chr7D_part1	59100000	59990000	id-1880	High
chr7D_part1	72120000	74410000	id-1881	High
chr7D_part1	88020000	90900000	id-1882	High
chr7D_part1	92240000	93790000	id-1883	High
chr7D_part1	100980000	101790000	id-1884	High
chr7D_part1	103440000	103970000	id-1885	Low
chr7D_part1	104080000	105150000	id-1886	High
chr7D_part1	392510000	394120000	id-1887	High
chr7D_part2	10640000	11270000	id-1888	High
chr7D_part2	38360000	38900000	id-1889	High
chr7D_part2	39200000	39740000	id-1890	High
chr7D_part2	55660000	56440000	id-1891	High
chr7D_part2	59590000	60140000	id-1892	High
chr7D_part2	62540000	63580000	id-1893	High
chr7D_part2	63660000	64610000	id-1894	High
chr7D_part2	68610000	69110000	id-1895	High
chr7D_part2	69760000	70500000	id-1896	High
chr7D_part2	78900000	79990000	id-1897	High
chr7D_part2	88710000	89320000	id-1898	High
chr7D_part2	94700000	98710000	id-1899	High
chr7D_part2	103270000	107220000	id-1900	High
chr7D_part2	116090000	116680000	id-1901	High
chr7D_part2	130110000	130740000	id-1902	High
chr7D_part2	131150000	131780000	id-1903	High
chr7D_part2	154450000	154960000	id-1904	High
chr7D_part2	157390000	157890000	id-1905	High
chr7D_part2	159800000	160560000	id-1906	High
chr7D_part2	167790000	168340000	id-1907	High
chr7D_part2	171020000	171570000	id-1908	High
chr7D_part2	171920000	172500000	id-1909	High
chr7D_part2	173190000	173770000	id-1910	High
chr7D_part2	174950000	175630000	id-1911	High
chr7D_part2	177980000	178710000	id-1912	High
chr7D_part2	180360000	181110000	id-1913	High
chrUn	1330000	1830000	id-1914	High
chrUn	4270000	5230000	id-1915	Low
chrUn	9100000	9750000	id-1916	High
chrUn	22330000	22940000	id-1917	High
chrUn	30910000	31800000	id-1918	High
chrUn	31860000	32410000	id-1919	High
chrUn	33370000	33990000	id-1920	Low
chrUn	33990000	36600000	id-1921	High
chrUn	39580000	40770000	id-1922	High
chrUn	49190000	49720000	id-1923	High
chrUn	50270000	50800000	id-1924	High
chrUn	63730000	64670000	id-1925	Low
chrUn	73150000	74310000	id-1926	Low
chrUn	75000000	75580000	id-1927	High
chrUn	78330000	79000000	id-1928	High
chrUn	82590000	83120000	id-1929	High
chrUn	88380000	88920000	id-1930	High
chrUn	116020000	116620000	id-1931	High
chrUn	116690000	117250000	id-1932	Low
chrUn	117730000	118390000	id-1933	Low
chrUn	118570000	119890000	id-1934	Low
chrUn	120750000	121480000	id-1935	Low
chrUn	123250000	124490000	id-1936	Low
chrUn	124470000	125060000	id-1937	High
chrUn	126170000	126700000	id-1938	High
chrUn	131530000	132290000	id-1939	Low
chrUn	142170000	142740000	id-1940	Low
chrUn	149070000	149940000	id-1941	Low
chrUn	151610000	152170000	id-1942	Low
chrUn	158440000	159380000	id-1943	Low
chrUn	160510000	161060000	id-1944	Low
chrUn	164550000	165200000	id-1945	Low
chrUn	225890000	226610000	id-1946	Low
chrUn	234420000	235090000	id-1947	Low
chrUn	238100000	238630000	id-1948	Low
chrUn	241200000	241710000	id-1949	Low
chrUn	242030000	242680000	id-1950	Low
chrUn	243080000	243710000	id-1951	Low
chrUn	245060000	246040000	id-1952	Low
chrUn	249460000	250930000	id-1953	Low
chrUn	251940000	252820000	id-1954	Low
chrUn	252870000	253460000	id-1955	Low
chrUn	253560000	254810000	id-1956	Low
chrUn	257180000	258420000	id-1957	Low
chrUn	258480000	259240000	id-1958	Low
chrUn	260920000	261540000	id-1959	Low
chrUn	263280000	264280000	id-1960	Low
chrUn	266340000	267210000	id-1961	Low
chrUn	269150000	269930000	id-1962	Low
chrUn	270290000	270810000	id-1963	Low
chrUn	271070000	271730000	id-1964	Low
chrUn	272570000	273540000	id-1965	Low
chrUn	273590000	274490000	id-1966	Low
chrUn	275130000	275810000	id-1967	Low
chrUn	278570000	279120000	id-1968	Low
chrUn	279400000	280750000	id-1969	Low
chrUn	282140000	283220000	id-1970	Low
chrUn	283460000	284080000	id-1971	Low
chrUn	285340000	286050000	id-1972	Low
chrUn	286100000	286770000	id-1973	Low
chrUn	286830000	287570000	id-1974	Low
chrUn	287620000	288400000	id-1975	Low
chrUn	288490000	289070000	id-1976	Low
chrUn	289120000	290100000	id-1977	Low
chrUn	290150000	290670000	id-1978	Low
chrUn	290720000	291220000	id-1979	Low
chrUn	293100000	293720000	id-1980	Low
chrUn	294420000	295620000	id-1981	Low
chrUn	298790000	299390000	id-1982	Low
chrUn	299480000	300140000	id-1983	Low
chrUn	300200000	301240000	id-1984	Low
chrUn	301670000	302650000	id-1985	Low
chrUn	304470000	305260000	id-1986	Low
chrUn	305370000	306600000	id-1987	Low
chrUn	308450000	309030000	id-1988	Low
chrUn	312970000	313510000	id-1989	Low
chrUn	313780000	314280000	id-1990	Low
chrUn	315480000	316300000	id-1991	Low
chrUn	320360000	320940000	id-1992	Low
chrUn	320990000	321620000	id-1993	Low
chrUn	325540000	326300000	id-1994	Low
chrUn	328400000	328930000	id-1995	Low
chrUn	332320000	333100000	id-1996	Low
chrUn	333530000	334910000	id-1997	Low
chrUn	336390000	337060000	id-1998	Low
chrUn	337570000	338110000	id-1999	Low
chrUn	339390000	339960000	id-2000	Low
[truncated: 75 more rows]
