# Supplementary material for: DAWN: a resource for yielding insights into the diversity among wheat genomes
Source: BMC Genomics. 2018 Dec 17;19:941. doi: 10.1186/s12864-018-5228-2 (PMC6296097; doi:10.1186/s12864-018-5228-2)
Supplement: Supplementary file 7 — ZIP file containing BED5 format files of high and low variant density regions. BED5 format file for each WGS accession. The score column (5th column) indicates if the feature (row) represents a region which has >2*SD above (High) or below (Low) the mean variant density. (ZIP 526 kb) [file 12864_2018_5228_MOESM7_ESM.zip › variant_density_high_low/H45.realigned.bam.vcf.w10000_s10000.bw.high_low.bed]

chr1A_part1	5510000	6150000	id-1	Low
chr1A_part1	10710000	11230000	id-2	High
chr1A_part1	17000000	18780000	id-3	High
chr1A_part1	19870000	22120000	id-4	High
chr1A_part1	25810000	26400000	id-5	High
chr1A_part1	26790000	27640000	id-6	High
chr1A_part1	28170000	29700000	id-7	High
chr1A_part1	29750000	34440000	id-8	High
chr1A_part1	34510000	36190000	id-9	High
chr1A_part1	36780000	38720000	id-10	High
chr1A_part1	41700000	46540000	id-11	High
chr1A_part1	46810000	52070000	id-12	High
chr1A_part1	52140000	53900000	id-13	High
chr1A_part1	214070000	214590000	id-14	Low
chr1A_part1	293720000	297880000	id-15	High
chr1A_part1	301200000	304520000	id-16	High
chr1A_part1	304590000	324000000	id-17	High
chr1A_part1	324050000	341400000	id-18	High
chr1A_part1	351860000	372990000	id-19	High
chr1A_part1	373250000	382120000	id-20	High
chr1A_part1	382180000	383080000	id-21	High
chr1A_part1	383080000	384150000	id-22	Low
chr1A_part1	384150000	389830000	id-23	High
chr1A_part1	393460000	414910000	id-24	High
chr1A_part1	414980000	420920000	id-25	High
chr1A_part1	421180000	422050000	id-26	Low
chr1A_part1	422050000	429000000	id-27	High
chr1A_part1	433730000	437290000	id-28	High
chr1A_part1	437350000	445530000	id-29	High
chr1A_part1	458510000	462140000	id-30	High
chr1A_part1	462780000	465500000	id-31	High
chr1A_part2	160000	3000000	id-32	High
chr1A_part2	3220000	5680000	id-33	High
chr1A_part2	6630000	13030000	id-34	High
chr1A_part2	17920000	21360000	id-35	High
chr1A_part2	22510000	24760000	id-36	High
chr1A_part2	24990000	26860000	id-37	High
chr1A_part2	33270000	34260000	id-38	High
chr1A_part2	34950000	36090000	id-39	High
chr1A_part2	36150000	36830000	id-40	High
chr1A_part2	37220000	42350000	id-41	High
chr1A_part2	43920000	44780000	id-42	High
chr1A_part2	45250000	49550000	id-43	High
chr1A_part2	49920000	50890000	id-44	High
chr1A_part2	57890000	60030000	id-45	High
chr1A_part2	60760000	61540000	id-46	High
chr1A_part2	63060000	64010000	id-47	High
chr1A_part2	64190000	65210000	id-48	High
chr1A_part2	69040000	70680000	id-49	High
chr1A_part2	72640000	73190000	id-50	High
chr1A_part2	73600000	76030000	id-51	High
chr1A_part2	77600000	78570000	id-52	High
chr1A_part2	81570000	82460000	id-53	High
chr1A_part2	82550000	83650000	id-54	High
chr1A_part2	85490000	88320000	id-55	High
chr1A_part2	88260000	88870000	id-56	Low
chr1A_part2	93360000	95120000	id-57	High
chr1A_part2	95350000	96420000	id-58	High
chr1A_part2	96590000	97250000	id-59	High
chr1A_part2	97460000	98180000	id-60	High
chr1A_part2	98230000	98740000	id-61	High
chr1A_part2	99960000	101280000	id-62	High
chr1A_part2	108560000	109260000	id-63	High
chr1A_part2	109620000	112810000	id-64	High
chr1A_part2	113040000	113670000	id-65	High
chr1A_part2	114120000	115050000	id-66	High
chr1A_part2	115290000	116430000	id-67	High
chr1A_part2	116920000	117520000	id-68	High
chr1A_part2	117940000	122770000	id-69	High
chr1B_part1	0	780000	id-70	Low
chr1B_part1	4440000	5360000	id-71	High
chr1B_part1	7910000	8420000	id-72	High
chr1B_part1	9480000	10420000	id-73	High
chr1B_part1	10420000	11400000	id-74	Low
chr1B_part1	11400000	11900000	id-75	High
chr1B_part1	12780000	13640000	id-76	High
chr1B_part1	15020000	15760000	id-77	High
chr1B_part1	19850000	20450000	id-78	High
chr1B_part1	25220000	27370000	id-79	High
chr1B_part1	29000000	29520000	id-80	High
chr1B_part1	31810000	32620000	id-81	High
chr1B_part1	34020000	36140000	id-82	High
chr1B_part1	36240000	36860000	id-83	High
chr1B_part1	36910000	38160000	id-84	High
chr1B_part1	38220000	38920000	id-85	High
chr1B_part1	40160000	41500000	id-86	High
chr1B_part1	41640000	44700000	id-87	High
chr1B_part1	45710000	46980000	id-88	High
chr1B_part1	48680000	49450000	id-89	High
chr1B_part1	50330000	51150000	id-90	High
chr1B_part1	51150000	52400000	id-91	Low
chr1B_part1	52400000	57820000	id-92	High
chr1B_part1	61040000	62090000	id-93	High
chr1B_part1	62380000	66650000	id-94	High
chr1B_part1	66760000	67540000	id-95	High
chr1B_part1	158520000	159470000	id-96	High
chr1B_part1	162760000	165260000	id-97	High
chr1B_part1	165410000	167950000	id-98	High
chr1B_part1	168000000	171130000	id-99	High
chr1B_part1	288800000	296830000	id-100	High
chr1B_part1	296950000	301290000	id-101	High
chr1B_part1	302450000	305040000	id-102	High
chr1B_part1	307490000	308150000	id-103	Low
chr1B_part1	308540000	309160000	id-104	Low
chr1B_part1	309110000	312370000	id-105	High
chr1B_part1	312430000	313690000	id-106	High
chr1B_part1	313740000	314760000	id-107	High
chr1B_part1	314760000	315500000	id-108	Low
chr1B_part1	315590000	316690000	id-109	Low
chr1B_part1	317870000	321670000	id-110	Low
chr1B_part1	322350000	323300000	id-111	High
chr1B_part1	323610000	328440000	id-112	High
chr1B_part1	328630000	329980000	id-113	High
chr1B_part1	330360000	336280000	id-114	High
chr1B_part1	336350000	337280000	id-115	High
chr1B_part1	337390000	344010000	id-116	High
chr1B_part1	363650000	365320000	id-117	High
chr1B_part1	365370000	367840000	id-118	High
chr1B_part1	368410000	372410000	id-119	High
chr1B_part1	372640000	374390000	id-120	High
chr1B_part1	374450000	382390000	id-121	High
chr1B_part1	382510000	394190000	id-122	High
chr1B_part1	394350000	395980000	id-123	High
chr1B_part1	397990000	403190000	id-124	High
chr1B_part1	406420000	409680000	id-125	High
chr1B_part1	410670000	418270000	id-126	High
chr1B_part1	418340000	421010000	id-127	High
chr1B_part1	432330000	434440000	id-128	High
chr1B_part2	13850000	17320000	id-129	High
chr1B_part2	17410000	18310000	id-130	High
chr1B_part2	18590000	21750000	id-131	High
chr1B_part2	21800000	22550000	id-132	High
chr1B_part2	22600000	24000000	id-133	High
chr1B_part2	24090000	24880000	id-134	High
chr1B_part2	26960000	39220000	id-135	High
chr1B_part2	42120000	42680000	id-136	High
chr1B_part2	42730000	48060000	id-137	High
chr1B_part2	48700000	50100000	id-138	High
chr1B_part2	51700000	52510000	id-139	High
chr1B_part2	82060000	83290000	id-140	High
chr1B_part2	87660000	89680000	id-141	High
chr1B_part2	89680000	90490000	id-142	Low
chr1B_part2	90490000	91770000	id-143	High
chr1B_part2	92230000	93060000	id-144	High
chr1B_part2	94110000	98050000	id-145	High
chr1B_part2	100820000	104790000	id-146	High
chr1B_part2	105410000	113150000	id-147	High
chr1B_part2	114230000	116270000	id-148	High
chr1B_part2	117190000	117780000	id-149	High
chr1B_part2	118740000	120380000	id-150	High
chr1B_part2	121240000	122670000	id-151	High
chr1B_part2	123440000	125020000	id-152	High
chr1B_part2	125410000	126290000	id-153	High
chr1B_part2	126920000	127470000	id-154	High
chr1B_part2	127530000	128240000	id-155	High
chr1B_part2	145040000	146640000	id-156	High
chr1B_part2	146820000	147590000	id-157	High
chr1B_part2	148260000	148810000	id-158	High
chr1B_part2	149380000	150420000	id-159	High
chr1B_part2	150500000	151270000	id-160	High
chr1B_part2	152360000	153550000	id-161	High
chr1B_part2	174600000	175240000	id-162	High
chr1B_part2	180610000	184730000	id-163	High
chr1B_part2	185110000	185770000	id-164	High
chr1B_part2	187940000	189000000	id-165	High
chr1B_part2	189070000	193260000	id-166	High
chr1B_part2	193940000	194640000	id-167	High
chr1B_part2	195530000	197760000	id-168	High
chr1B_part2	200030000	200730000	id-169	High
chr1B_part2	201840000	203490000	id-170	High
chr1B_part2	204200000	206380000	id-171	High
chr1B_part2	208520000	209730000	id-172	High
chr1B_part2	210060000	210970000	id-173	High
chr1B_part2	211290000	211800000	id-174	Low
chr1B_part2	211850000	212550000	id-175	Low
chr1B_part2	212880000	213660000	id-176	Low
chr1B_part2	213700000	214610000	id-177	High
chr1B_part2	215250000	218450000	id-178	High
chr1B_part2	220180000	220680000	id-179	High
chr1B_part2	220930000	221860000	id-180	High
chr1B_part2	222400000	222920000	id-181	High
chr1B_part2	223200000	224370000	id-182	High
chr1B_part2	224560000	225290000	id-183	Low
chr1B_part2	225290000	225800000	id-184	High
chr1B_part2	226670000	228290000	id-185	High
chr1B_part2	228490000	229410000	id-186	High
chr1B_part2	229950000	230740000	id-187	High
chr1B_part2	230980000	232160000	id-188	High
chr1B_part2	236090000	237550000	id-189	High
chr1B_part2	238650000	239200000	id-190	High
chr1B_part2	240030000	241900000	id-191	High
chr1B_part2	242270000	243770000	id-192	High
chr1B_part2	243820000	244350000	id-193	High
chr1B_part2	247720000	248720000	id-194	High
chr1B_part2	248800000	249920000	id-195	High
chr1B_part2	250290000	250790000	id-196	High
chr1D_part1	1080000	1810000	id-197	Low
chr1D_part1	2350000	2890000	id-198	High
chr1D_part1	7830000	8470000	id-199	High
chr1D_part1	12970000	14320000	id-200	High
chr1D_part1	15030000	15790000	id-201	High
chr1D_part1	16060000	17660000	id-202	High
chr1D_part1	18680000	19200000	id-203	High
chr1D_part1	20550000	21930000	id-204	High
chr1D_part1	37650000	40240000	id-205	High
chr1D_part1	40790000	43720000	id-206	High
chr1D_part1	46070000	47070000	id-207	High
chr1D_part1	47130000	48920000	id-208	High
chr1D_part1	48970000	49810000	id-209	High
chr1D_part1	206940000	207580000	id-210	High
chr1D_part1	210790000	211310000	id-211	High
chr1D_part1	434390000	435080000	id-212	Low
chr1D_part1	435040000	436240000	id-213	High
chr1D_part1	436330000	437310000	id-214	High
chr1D_part2	0	15600000	id-215	High
chr1D_part2	15670000	36610000	id-216	High
chr1D_part2	36660000	43270000	id-217	High
chr2A_part1	3320000	4410000	id-218	High
chr2A_part1	6360000	7320000	id-219	Low
chr2A_part1	7510000	8190000	id-220	High
chr2A_part1	26380000	27130000	id-221	High
chr2A_part1	31160000	32560000	id-222	High
chr2A_part1	35500000	36060000	id-223	High
chr2A_part1	40890000	41470000	id-224	High
chr2A_part1	41990000	42490000	id-225	High
chr2A_part1	43370000	45160000	id-226	High
chr2A_part1	45160000	46070000	id-227	Low
chr2A_part1	46380000	46910000	id-228	Low
chr2A_part1	48430000	49290000	id-229	High
chr2A_part1	57140000	58010000	id-230	High
chr2A_part1	65520000	70700000	id-231	High
chr2A_part1	71640000	72170000	id-232	Low
chr2A_part1	72220000	73140000	id-233	Low
chr2A_part1	73160000	74260000	id-234	High
chr2A_part1	74310000	77340000	id-235	High
chr2A_part1	78530000	79470000	id-236	High
chr2A_part1	82020000	83210000	id-237	High
chr2A_part1	83580000	85610000	id-238	High
chr2A_part1	85810000	87890000	id-239	High
chr2A_part1	90750000	104720000	id-240	High
chr2A_part1	104780000	106390000	id-241	High
chr2A_part1	107670000	108270000	id-242	High
chr2A_part1	114860000	115750000	id-243	High
chr2A_part1	116040000	117210000	id-244	High
chr2A_part1	118220000	125110000	id-245	High
chr2A_part1	125160000	129240000	id-246	High
chr2A_part1	129900000	130680000	id-247	High
chr2A_part1	130740000	131520000	id-248	High
chr2A_part1	131720000	134990000	id-249	High
chr2A_part1	135070000	139510000	id-250	High
chr2A_part1	139480000	140360000	id-251	Low
chr2A_part1	140360000	143240000	id-252	High
chr2A_part1	143680000	144950000	id-253	High
chr2A_part1	146950000	156360000	id-254	High
chr2A_part1	165240000	166090000	id-255	High
chr2A_part1	178100000	184600000	id-256	High
chr2A_part1	184650000	196350000	id-257	High
chr2A_part1	196450000	197230000	id-258	High
chr2A_part1	197670000	203260000	id-259	High
chr2A_part1	203870000	204770000	id-260	High
chr2A_part1	204820000	205840000	id-261	High
chr2A_part1	205960000	207050000	id-262	High
chr2A_part1	207470000	231550000	id-263	High
chr2A_part1	231600000	238720000	id-264	High
chr2A_part1	238770000	243590000	id-265	High
chr2A_part1	243640000	252830000	id-266	High
chr2A_part1	252990000	254980000	id-267	High
chr2A_part1	255060000	262650000	id-268	High
chr2A_part1	262650000	264120000	id-269	Low
chr2A_part1	264120000	269950000	id-270	High
chr2A_part1	270000000	278090000	id-271	High
chr2A_part1	278160000	278950000	id-272	High
chr2A_part1	279480000	289680000	id-273	High
chr2A_part1	289730000	299340000	id-274	High
chr2A_part1	299450000	326380000	id-275	High
chr2A_part1	326540000	327060000	id-276	Low
chr2A_part1	327140000	327760000	id-277	High
chr2A_part1	328740000	329300000	id-278	High
chr2A_part1	329360000	335430000	id-279	High
chr2A_part1	335490000	339620000	id-280	High
chr2A_part1	341600000	362920000	id-281	High
chr2A_part1	362920000	363570000	id-282	Low
chr2A_part1	363570000	377940000	id-283	High
chr2A_part1	378120000	394790000	id-284	High
chr2A_part1	395400000	401770000	id-285	High
chr2A_part1	401820000	402880000	id-286	High
chr2A_part1	402970000	406440000	id-287	High
chr2A_part1	407130000	429580000	id-288	High
chr2A_part1	429710000	447540000	id-289	High
chr2A_part1	447590000	457900000	id-290	High
chr2A_part1	458400000	462210000	id-291	High
chr2A_part2	0	26460000	id-292	High
chr2A_part2	35250000	43640000	id-293	High
chr2A_part2	43640000	44230000	id-294	Low
chr2A_part2	44180000	52400000	id-295	High
chr2A_part2	52910000	62800000	id-296	High
chr2A_part2	63270000	64480000	id-297	High
chr2A_part2	65670000	66490000	id-298	High
chr2A_part2	71590000	74200000	id-299	High
chr2A_part2	74260000	80810000	id-300	High
chr2A_part2	92030000	102130000	id-301	High
chr2A_part2	142790000	144460000	id-302	High
chr2A_part2	155290000	157400000	id-303	High
chr2A_part2	175320000	179820000	id-304	High
chr2A_part2	185280000	186050000	id-305	Low
chr2A_part2	214660000	215180000	id-306	High
chr2A_part2	230920000	232320000	id-307	High
chr2A_part2	232460000	233110000	id-308	High
chr2A_part2	234500000	235740000	id-309	High
chr2A_part2	237420000	238000000	id-310	High
chr2A_part2	240570000	242920000	id-311	High
chr2A_part2	243130000	243630000	id-312	High
chr2A_part2	245280000	247490000	id-313	High
chr2A_part2	248580000	250360000	id-314	High
chr2A_part2	252890000	253690000	id-315	High
chr2A_part2	253740000	259220000	id-316	High
chr2A_part2	264240000	265550000	id-317	High
chr2A_part2	268810000	269370000	id-318	High
chr2A_part2	269370000	270020000	id-319	Low
chr2A_part2	270170000	271980000	id-320	High
chr2A_part2	276540000	277330000	id-321	High
chr2A_part2	280700000	281920000	id-322	High
chr2A_part2	283050000	284240000	id-323	High
chr2A_part2	284470000	285330000	id-324	High
chr2A_part2	286030000	288930000	id-325	High
chr2A_part2	288990000	290030000	id-326	High
chr2A_part2	290080000	291320000	id-327	High
chr2A_part2	292070000	293650000	id-328	High
chr2A_part2	295260000	296050000	id-329	High
chr2A_part2	298840000	301490000	id-330	High
chr2A_part2	302090000	302820000	id-331	High
chr2A_part2	302870000	303520000	id-332	High
chr2A_part2	305190000	305690000	id-333	High
chr2A_part2	307590000	308630000	id-334	High
chr2A_part2	310820000	311360000	id-335	High
chr2A_part2	312190000	313440000	id-336	High
chr2A_part2	317850000	318410000	id-337	High
chr2B_part1	1910000	2630000	id-338	High
chr2B_part1	2680000	3340000	id-339	High
chr2B_part1	11980000	13000000	id-340	High
chr2B_part1	16060000	16760000	id-341	Low
chr2B_part1	16770000	17580000	id-342	High
chr2B_part1	19030000	19620000	id-343	High
chr2B_part1	19830000	20520000	id-344	High
chr2B_part1	24690000	25360000	id-345	High
chr2B_part1	27930000	29260000	id-346	High
chr2B_part1	29370000	30430000	id-347	High
chr2B_part1	57110000	58650000	id-348	High
chr2B_part1	64190000	64990000	id-349	High
chr2B_part1	67250000	68260000	id-350	High
chr2B_part1	68320000	69180000	id-351	High
chr2B_part1	69410000	71240000	id-352	High
chr2B_part1	75990000	78880000	id-353	High
chr2B_part1	89550000	90080000	id-354	High
chr2B_part1	93930000	99410000	id-355	High
chr2B_part1	99940000	106620000	id-356	High
chr2B_part1	106710000	108700000	id-357	High
chr2B_part1	109220000	109760000	id-358	Low
chr2B_part1	109760000	111080000	id-359	High
chr2B_part1	115220000	116030000	id-360	High
chr2B_part1	116380000	119640000	id-361	High
chr2B_part1	132340000	133590000	id-362	High
chr2B_part1	134700000	136820000	id-363	High
chr2B_part1	136990000	137750000	id-364	Low
chr2B_part1	137780000	139960000	id-365	High
chr2B_part1	144650000	146780000	id-366	High
chr2B_part1	147400000	154580000	id-367	High
chr2B_part1	157580000	158770000	id-368	High
chr2B_part1	159600000	160220000	id-369	High
chr2B_part1	165400000	166290000	id-370	High
chr2B_part1	167080000	168140000	id-371	High
chr2B_part1	174590000	176420000	id-372	High
chr2B_part1	176420000	177580000	id-373	Low
chr2B_part1	177510000	181220000	id-374	High
chr2B_part1	181350000	189610000	id-375	High
chr2B_part1	198760000	202960000	id-376	High
chr2B_part1	202970000	205610000	id-377	Low
chr2B_part1	206090000	210690000	id-378	High
chr2B_part1	211190000	212310000	id-379	High
chr2B_part1	214000000	216950000	id-380	High
chr2B_part1	232240000	234140000	id-381	High
chr2B_part1	236530000	238720000	id-382	High
chr2B_part1	238860000	247700000	id-383	High
chr2B_part1	247780000	249260000	id-384	High
chr2B_part1	419630000	436980000	id-385	High
chr2B_part1	438880000	440360000	id-386	High
chr2B_part1	450370000	453218924	id-387	High
chr2B_part2	68900000	69620000	id-388	High
chr2B_part2	69860000	73370000	id-389	High
chr2B_part2	73450000	74050000	id-390	High
chr2B_part2	77910000	78880000	id-391	High
chr2B_part2	86170000	90900000	id-392	High
chr2B_part2	90960000	92290000	id-393	High
chr2B_part2	92530000	93410000	id-394	High
chr2B_part2	93610000	94700000	id-395	High
chr2B_part2	100350000	102690000	id-396	High
chr2B_part2	188650000	189770000	id-397	High
chr2B_part2	189830000	190470000	id-398	High
chr2B_part2	190880000	194400000	id-399	High
chr2B_part2	195140000	195720000	id-400	High
chr2B_part2	195980000	198510000	id-401	High
chr2B_part2	199110000	203060000	id-402	High
chr2B_part2	203110000	204670000	id-403	High
chr2B_part2	204960000	205790000	id-404	High
chr2B_part2	219960000	225400000	id-405	High
chr2B_part2	228970000	229520000	id-406	High
chr2B_part2	230590000	232810000	id-407	Low
chr2B_part2	234110000	235030000	id-408	High
chr2B_part2	235040000	236070000	id-409	Low
chr2B_part2	236490000	237570000	id-410	High
chr2B_part2	237970000	238470000	id-411	High
chr2B_part2	238850000	240160000	id-412	High
chr2B_part2	240830000	242400000	id-413	High
chr2B_part2	242450000	245760000	id-414	High
chr2B_part2	245850000	253510000	id-415	High
chr2B_part2	254840000	256830000	id-416	High
chr2B_part2	256880000	263130000	id-417	High
chr2B_part2	263310000	265000000	id-418	High
chr2B_part2	265170000	266290000	id-419	High
chr2B_part2	266380000	266930000	id-420	High
chr2B_part2	266980000	268890000	id-421	High
chr2B_part2	269090000	269830000	id-422	High
chr2B_part2	270040000	271730000	id-423	High
chr2B_part2	271830000	272840000	id-424	High
chr2B_part2	273990000	274520000	id-425	High
chr2B_part2	274940000	276320000	id-426	High
chr2B_part2	276400000	279880000	id-427	High
chr2B_part2	280970000	283690000	id-428	High
chr2B_part2	283740000	286330000	id-429	High
chr2B_part2	286500000	287340000	id-430	High
chr2B_part2	289420000	290710000	id-431	High
chr2B_part2	290830000	291340000	id-432	High
chr2B_part2	291610000	294390000	id-433	High
chr2B_part2	294540000	298630000	id-434	High
chr2B_part2	299250000	301850000	id-435	High
chr2B_part2	302220000	303850000	id-436	High
chr2B_part2	306530000	308120000	id-437	High
chr2B_part2	309210000	310010000	id-438	High
chr2B_part2	311310000	311830000	id-439	High
chr2B_part2	312570000	313540000	id-440	High
chr2B_part2	314660000	315630000	id-441	High
chr2B_part2	316120000	317880000	id-442	High
chr2B_part2	318260000	319010000	id-443	High
chr2B_part2	319750000	320450000	id-444	High
chr2B_part2	322850000	323780000	id-445	High
chr2B_part2	324430000	325640000	id-446	High
chr2B_part2	326230000	326800000	id-447	High
chr2B_part2	328080000	331630000	id-448	High
chr2B_part2	332260000	333410000	id-449	High
chr2B_part2	336330000	337300000	id-450	High
chr2B_part2	337870000	340320000	id-451	High
chr2B_part2	340700000	341360000	id-452	High
chr2B_part2	341800000	342670000	id-453	High
chr2B_part2	343830000	344560000	id-454	High
chr2D_part1	6090000	6860000	id-455	High
chr2D_part1	6930000	7630000	id-456	High
chr2D_part1	8620000	9390000	id-457	High
chr2D_part1	9500000	10480000	id-458	High
chr2D_part1	10620000	11470000	id-459	High
chr2D_part1	12320000	12880000	id-460	High
chr2D_part1	15580000	16260000	id-461	High
chr2D_part1	16330000	17660000	id-462	High
chr2D_part1	17760000	18350000	id-463	High
chr2D_part1	19070000	19700000	id-464	High
chr2D_part1	19660000	20230000	id-465	Low
chr2D_part1	21500000	22520000	id-466	High
chr2D_part1	22570000	23430000	id-467	High
chr2D_part1	25770000	26560000	id-468	High
chr2D_part1	29600000	30590000	id-469	High
chr2D_part1	41200000	41700000	id-470	High
chr2D_part1	61740000	62420000	id-471	High
chr2D_part1	62540000	66900000	id-472	High
chr2D_part1	67090000	70670000	id-473	High
chr2D_part1	90800000	91690000	id-474	High
chr2D_part1	92110000	92800000	id-475	High
chr2D_part1	94370000	95200000	id-476	High
chr2D_part1	97530000	98050000	id-477	High
chr2D_part1	100970000	101520000	id-478	High
chr2D_part1	118940000	119570000	id-479	High
chr2D_part1	158930000	159530000	id-480	High
chr2D_part1	173550000	174170000	id-481	High
chr2D_part1	184250000	184760000	id-482	High
chr2D_part1	197210000	197840000	id-483	High
chr2D_part1	209110000	209780000	id-484	High
chr2D_part1	210730000	211690000	id-485	High
chr2D_part1	211740000	212270000	id-486	High
chr2D_part1	214120000	214750000	id-487	High
chr2D_part1	219520000	220430000	id-488	High
chr2D_part1	227250000	227780000	id-489	High
chr2D_part1	228940000	230180000	id-490	High
chr2D_part1	230980000	231570000	id-491	High
chr2D_part1	232480000	232990000	id-492	High
chr2D_part1	236840000	238180000	id-493	High
chr2D_part1	241940000	242450000	id-494	High
chr2D_part1	252270000	252920000	id-495	High
chr2D_part1	253320000	253850000	id-496	High
chr2D_part1	256200000	256700000	id-497	High
chr2D_part1	262210000	262860000	id-498	High
chr2D_part1	264260000	264990000	id-499	High
chr2D_part1	283390000	283920000	id-500	High
chr2D_part1	290910000	291440000	id-501	High
chr2D_part1	307180000	307700000	id-502	High
chr2D_part1	327900000	328420000	id-503	High
chr2D_part1	336100000	336720000	id-504	High
chr2D_part1	360660000	361190000	id-505	High
chr2D_part1	363940000	364460000	id-506	High
chr2D_part1	399470000	400000000	id-507	High
chr2D_part1	408240000	408950000	id-508	High
chr2D_part1	409660000	410180000	id-509	High
chr2D_part1	423260000	423770000	id-510	High
chr2D_part1	430690000	431290000	id-511	High
chr2D_part1	438670000	439250000	id-512	High
chr2D_part2	750000	1290000	id-513	High
chr2D_part2	2940000	3500000	id-514	High
chr2D_part2	27040000	27610000	id-515	High
chr2D_part2	56430000	56950000	id-516	High
chr2D_part2	68490000	69430000	id-517	High
chr2D_part2	80240000	80840000	id-518	High
chr2D_part2	93250000	93750000	id-519	High
chr2D_part2	108070000	108880000	id-520	High
chr2D_part2	110470000	111170000	id-521	High
chr2D_part2	117290000	117810000	id-522	High
chr2D_part2	118660000	119410000	id-523	High
chr2D_part2	120560000	121810000	id-524	High
chr2D_part2	132150000	132770000	id-525	High
chr2D_part2	134890000	135440000	id-526	High
chr2D_part2	135950000	136550000	id-527	High
chr2D_part2	137430000	137960000	id-528	High
chr2D_part2	138070000	139800000	id-529	High
chr2D_part2	140570000	141180000	id-530	Low
chr2D_part2	141130000	142750000	id-531	High
chr2D_part2	143100000	144030000	id-532	High
chr2D_part2	146690000	148380000	id-533	High
chr2D_part2	149810000	150460000	id-534	High
chr2D_part2	154620000	155120000	id-535	High
chr2D_part2	156790000	157430000	id-536	High
chr2D_part2	157480000	158090000	id-537	High
chr2D_part2	166350000	166850000	id-538	High
chr2D_part2	166940000	167450000	id-539	High
chr2D_part2	167520000	168060000	id-540	High
chr2D_part2	168530000	169100000	id-541	High
chr2D_part2	170970000	171630000	id-542	High
chr2D_part2	172000000	172800000	id-543	High
chr2D_part2	174130000	174710000	id-544	High
chr2D_part2	174540000	175110000	id-545	Low
chr2D_part2	175080000	177830000	id-546	High
chr2D_part2	181210000	181820000	id-547	High
chr2D_part2	184380000	185210000	id-548	High
chr2D_part2	186420000	186920000	id-549	High
chr2D_part2	187250000	188280000	id-550	High
chr3A_part1	80000	600000	id-551	High
chr3A_part1	2020000	5830000	id-552	Low
chr3A_part1	7070000	7970000	id-553	High
chr3A_part1	8540000	10000000	id-554	High
chr3A_part1	11230000	12050000	id-555	High
chr3A_part1	12110000	13420000	id-556	High
chr3A_part1	13730000	14970000	id-557	High
chr3A_part1	15280000	16170000	id-558	High
chr3A_part1	20160000	22680000	id-559	High
chr3A_part1	22730000	23890000	id-560	High
chr3A_part1	33120000	35810000	id-561	High
chr3A_part1	36400000	37840000	id-562	High
chr3A_part1	55680000	57110000	id-563	High
chr3A_part1	57720000	60560000	id-564	High
chr3A_part1	60660000	61480000	id-565	High
chr3A_part1	68130000	69770000	id-566	High
chr3A_part1	70130000	70860000	id-567	High
chr3A_part1	132080000	133070000	id-568	High
chr3A_part1	133520000	140270000	id-569	High
chr3A_part1	140480000	144150000	id-570	High
chr3A_part1	319310000	319950000	id-571	Low
chr3A_part1	430440000	435210000	id-572	High
chr3A_part2	21620000	23330000	id-573	High
chr3A_part2	24560000	28080000	id-574	High
chr3A_part2	30880000	34190000	id-575	High
chr3A_part2	47120000	48740000	id-576	High
chr3A_part2	51420000	53490000	id-577	High
chr3A_part2	55890000	57280000	id-578	High
chr3A_part2	57350000	58200000	id-579	High
chr3A_part2	59510000	62700000	id-580	High
chr3A_part2	65140000	87150000	id-581	High
chr3A_part2	87530000	89260000	id-582	High
chr3A_part2	89540000	91150000	id-583	High
chr3A_part2	93220000	98180000	id-584	High
chr3A_part2	103860000	108910000	id-585	High
chr3A_part2	109070000	112290000	id-586	High
chr3A_part2	112350000	117700000	id-587	High
chr3A_part2	120410000	121910000	id-588	High
chr3A_part2	121960000	123910000	id-589	High
chr3A_part2	124370000	127300000	id-590	High
chr3A_part2	133280000	133870000	id-591	High
chr3A_part2	134720000	140490000	id-592	High
chr3A_part2	141540000	142270000	id-593	High
chr3A_part2	148120000	151920000	id-594	High
chr3A_part2	152550000	153340000	id-595	High
chr3A_part2	157610000	159290000	id-596	High
chr3A_part2	169470000	171230000	id-597	High
chr3A_part2	178950000	179810000	id-598	High
chr3A_part2	184350000	184980000	id-599	High
chr3A_part2	190810000	192970000	id-600	High
chr3A_part2	195430000	204740000	id-601	High
chr3A_part2	204930000	205890000	id-602	High
chr3A_part2	205950000	208750000	id-603	High
chr3A_part2	208810000	209340000	id-604	High
chr3A_part2	210580000	213000000	id-605	High
chr3A_part2	219360000	221060000	id-606	High
chr3A_part2	227590000	228890000	id-607	High
chr3A_part2	230650000	231670000	id-608	High
chr3A_part2	232020000	232700000	id-609	High
chr3A_part2	242090000	242680000	id-610	High
chr3A_part2	257280000	258430000	id-611	High
chr3A_part2	262540000	265750000	id-612	High
chr3A_part2	266890000	267670000	id-613	High
chr3A_part2	269220000	270440000	id-614	High
chr3A_part2	271990000	272770000	id-615	High
chr3A_part2	272890000	275860000	id-616	High
chr3A_part2	278250000	281250000	id-617	High
chr3A_part2	284620000	285770000	id-618	High
chr3A_part2	288760000	290560000	id-619	High
chr3A_part2	293050000	293660000	id-620	High
chr3A_part2	294010000	294660000	id-621	Low
chr3A_part2	294660000	295410000	id-622	High
chr3A_part2	295500000	296730000	id-623	High
chr3B_part1	0	1000000	id-624	High
chr3B_part1	1000000	1580000	id-625	Low
chr3B_part1	1580000	2550000	id-626	High
chr3B_part1	2650000	3310000	id-627	High
chr3B_part1	7060000	7620000	id-628	High
chr3B_part1	8470000	9230000	id-629	High
chr3B_part1	12330000	13100000	id-630	Low
chr3B_part1	15450000	17360000	id-631	High
chr3B_part1	21160000	22130000	id-632	High
chr3B_part1	28540000	29140000	id-633	High
chr3B_part1	29590000	30140000	id-634	High
chr3B_part1	30360000	31130000	id-635	High
chr3B_part1	32270000	33010000	id-636	High
chr3B_part1	33250000	34160000	id-637	High
chr3B_part1	35010000	35730000	id-638	High
chr3B_part1	35850000	36870000	id-639	High
chr3B_part1	37300000	38660000	id-640	Low
chr3B_part1	38660000	41080000	id-641	High
chr3B_part1	44260000	45370000	id-642	High
chr3B_part1	48270000	49410000	id-643	High
chr3B_part1	51140000	51970000	id-644	High
chr3B_part1	51980000	52640000	id-645	Low
chr3B_part1	53140000	53820000	id-646	High
chr3B_part1	59890000	63020000	id-647	High
chr3B_part1	63290000	64070000	id-648	High
chr3B_part1	64490000	66190000	id-649	High
chr3B_part1	66540000	68090000	id-650	High
chr3B_part1	68140000	69370000	id-651	High
chr3B_part1	69600000	70990000	id-652	High
chr3B_part1	73600000	75740000	id-653	High
chr3B_part1	76460000	80430000	id-654	High
chr3B_part1	80490000	82940000	id-655	High
chr3B_part1	116110000	120620000	id-656	High
chr3B_part1	121130000	123870000	id-657	High
chr3B_part1	123960000	124950000	id-658	High
chr3B_part1	125190000	128390000	id-659	High
chr3B_part1	128550000	130320000	id-660	High
chr3B_part1	130370000	134580000	id-661	High
chr3B_part1	135490000	137960000	id-662	High
chr3B_part1	138050000	139390000	id-663	High
chr3B_part1	140260000	141620000	id-664	High
chr3B_part1	144500000	148520000	id-665	High
chr3B_part1	148650000	151200000	id-666	High
chr3B_part1	151250000	153650000	id-667	High
chr3B_part1	154440000	158700000	id-668	High
chr3B_part1	160830000	162400000	id-669	High
chr3B_part1	162880000	163750000	id-670	High
chr3B_part1	163830000	168280000	id-671	High
chr3B_part1	168680000	169830000	id-672	High
chr3B_part1	170080000	171010000	id-673	Low
chr3B_part1	171600000	173080000	id-674	High
chr3B_part1	187450000	188380000	id-675	High
chr3B_part1	188430000	189040000	id-676	High
chr3B_part1	189160000	194920000	id-677	High
chr3B_part1	195010000	201530000	id-678	High
chr3B_part1	201620000	214720000	id-679	High
chr3B_part1	215280000	217690000	id-680	High
chr3B_part1	217740000	218300000	id-681	High
chr3B_part1	219680000	220360000	id-682	High
chr3B_part1	220430000	222830000	id-683	High
chr3B_part1	222830000	223340000	id-684	Low
chr3B_part1	224160000	252860000	id-685	High
chr3B_part1	252930000	263260000	id-686	High
chr3B_part1	263310000	274430000	id-687	High
chr3B_part1	274490000	289900000	id-688	High
chr3B_part1	289900000	290650000	id-689	Low
chr3B_part1	290710000	291830000	id-690	Low
chr3B_part1	291830000	300940000	id-691	High
chr3B_part1	301000000	347030000	id-692	High
chr3B_part1	347090000	348490000	id-693	High
chr3B_part1	348460000	349070000	id-694	Low
chr3B_part1	349070000	352410000	id-695	High
chr3B_part1	352460000	363830000	id-696	High
chr3B_part1	363890000	365260000	id-697	High
chr3B_part1	365600000	380840000	id-698	High
chr3B_part1	380920000	381680000	id-699	High
chr3B_part1	381910000	383660000	id-700	High
chr3B_part1	383730000	384470000	id-701	High
chr3B_part1	384530000	385430000	id-702	High
chr3B_part1	385550000	386440000	id-703	High
chr3B_part1	386500000	387390000	id-704	High
chr3B_part1	387470000	388840000	id-705	High
chr3B_part1	388910000	395820000	id-706	High
chr3B_part1	395940000	397440000	id-707	High
chr3B_part1	397490000	406480000	id-708	High
chr3B_part1	406560000	407700000	id-709	High
chr3B_part1	408370000	409270000	id-710	High
chr3B_part1	409320000	411850000	id-711	High
chr3B_part1	413860000	417270000	id-712	High
chr3B_part1	418720000	421600000	id-713	High
chr3B_part1	423470000	425560000	id-714	High
chr3B_part1	447230000	448150000	id-715	High
chr3B_part2	0	630000	id-716	High
chr3B_part2	4050000	5840000	id-717	High
chr3B_part2	6330000	10190000	id-718	High
chr3B_part2	16460000	18260000	id-719	High
chr3B_part2	18410000	22340000	id-720	High
chr3B_part2	25020000	29030000	id-721	High
chr3B_part2	29080000	38910000	id-722	High
chr3B_part2	39280000	44590000	id-723	High
chr3B_part2	45010000	57240000	id-724	High
chr3B_part2	57370000	60420000	id-725	High
chr3B_part2	60540000	65860000	id-726	High
chr3B_part2	71610000	72230000	id-727	High
chr3B_part2	73230000	77090000	id-728	High
chr3B_part2	94390000	95490000	id-729	High
chr3B_part2	95860000	96690000	id-730	High
chr3B_part2	96750000	97410000	id-731	High
chr3B_part2	97510000	104890000	id-732	High
chr3B_part2	104940000	112840000	id-733	High
chr3B_part2	112890000	115810000	id-734	High
chr3B_part2	115860000	124880000	id-735	High
chr3B_part2	124930000	130610000	id-736	High
chr3B_part2	130670000	133710000	id-737	High
chr3B_part2	134190000	136430000	id-738	High
chr3B_part2	136530000	140600000	id-739	High
chr3B_part2	140690000	142780000	id-740	High
chr3B_part2	143190000	145090000	id-741	High
chr3B_part2	145140000	146070000	id-742	High
chr3B_part2	146120000	147110000	id-743	High
chr3B_part2	177740000	180440000	id-744	High
chr3B_part2	180550000	182240000	id-745	High
chr3B_part2	187260000	187940000	id-746	High
chr3B_part2	188010000	189020000	id-747	High
chr3B_part2	208130000	210340000	id-748	High
chr3B_part2	210390000	213690000	id-749	High
chr3B_part2	214260000	215640000	id-750	High
chr3B_part2	215690000	217830000	id-751	High
chr3B_part2	218440000	219640000	id-752	High
chr3B_part2	220620000	222400000	id-753	High
chr3B_part2	223070000	224220000	id-754	High
chr3B_part2	234610000	235910000	id-755	High
chr3B_part2	236120000	240020000	id-756	High
chr3B_part2	240220000	242310000	id-757	High
chr3B_part2	242520000	245890000	id-758	High
chr3B_part2	245940000	249320000	id-759	High
chr3B_part2	249740000	251050000	id-760	High
chr3B_part2	251100000	252450000	id-761	High
chr3B_part2	256170000	257430000	id-762	High
chr3B_part2	259260000	260650000	id-763	High
chr3B_part2	260700000	265550000	id-764	High
chr3B_part2	265710000	269850000	id-765	High
chr3B_part2	269910000	275000000	id-766	High
chr3B_part2	278440000	279060000	id-767	Low
chr3B_part2	279250000	280460000	id-768	High
chr3B_part2	282570000	283190000	id-769	High
chr3B_part2	283120000	283940000	id-770	Low
chr3B_part2	284110000	284740000	id-771	High
chr3B_part2	290470000	290970000	id-772	High
chr3B_part2	291060000	292940000	id-773	High
chr3B_part2	293140000	294110000	id-774	High
chr3B_part2	294280000	295110000	id-775	High
chr3B_part2	296140000	296760000	id-776	High
chr3B_part2	297030000	298840000	id-777	High
chr3B_part2	299090000	299890000	id-778	High
chr3B_part2	300240000	301580000	id-779	High
chr3B_part2	301970000	302640000	id-780	High
chr3B_part2	303750000	305120000	id-781	High
chr3B_part2	306550000	307230000	id-782	High
chr3B_part2	307400000	308030000	id-783	High
chr3B_part2	309980000	310490000	id-784	High
chr3B_part2	310910000	311660000	id-785	High
chr3B_part2	315870000	316710000	id-786	High
chr3B_part2	318840000	319660000	id-787	High
chr3B_part2	323240000	323850000	id-788	High
chr3B_part2	325350000	326120000	id-789	High
chr3B_part2	326200000	327190000	id-790	High
chr3B_part2	345320000	346020000	id-791	High
chr3B_part2	351120000	352320000	id-792	High
chr3B_part2	352390000	353040000	id-793	High
chr3B_part2	353160000	353800000	id-794	High
chr3B_part2	353810000	354450000	id-795	Low
chr3B_part2	355260000	355810000	id-796	High
chr3B_part2	370510000	372040000	id-797	High
chr3B_part2	375290000	375810000	id-798	High
chr3B_part2	377680000	378250000	id-799	High
chr3B_part2	379690000	381420000	id-800	High
chr3B_part2	381740000	382550000	id-801	High
chr3D_part1	840000	1340000	id-802	High
chr3D_part1	1830000	2630000	id-803	High
chr3D_part1	2880000	3400000	id-804	High
chr3D_part1	5300000	5890000	id-805	High
chr3D_part1	6290000	6870000	id-806	High
chr3D_part1	7620000	8220000	id-807	Low
chr3D_part1	8440000	9000000	id-808	High
chr3D_part1	16990000	17550000	id-809	High
chr3D_part1	18410000	19020000	id-810	High
chr3D_part1	21890000	22460000	id-811	High
chr3D_part1	31440000	32080000	id-812	High
chr3D_part1	32590000	33270000	id-813	High
chr3D_part1	37420000	37970000	id-814	High
chr3D_part1	52670000	53410000	id-815	High
chr3D_part1	57500000	58010000	id-816	High
chr3D_part1	77180000	77750000	id-817	High
chr3D_part1	82910000	83650000	id-818	High
chr3D_part1	86340000	86860000	id-819	High
chr3D_part1	97870000	99070000	id-820	High
chr3D_part1	101050000	101620000	id-821	High
chr3D_part1	102200000	102740000	id-822	High
chr3D_part1	110530000	111190000	id-823	High
chr3D_part1	117430000	118280000	id-824	High
chr3D_part1	119890000	120420000	id-825	High
chr3D_part1	124010000	124880000	id-826	High
chr3D_part1	125040000	125670000	id-827	High
chr3D_part1	144440000	145050000	id-828	High
chr3D_part1	146460000	147120000	id-829	High
chr3D_part1	147810000	148320000	id-830	High
chr3D_part1	149850000	150670000	id-831	High
chr3D_part1	154370000	154950000	id-832	High
chr3D_part1	157770000	158320000	id-833	High
chr3D_part1	158420000	159880000	id-834	High
chr3D_part1	165160000	165720000	id-835	High
chr3D_part1	166440000	167000000	id-836	High
chr3D_part1	175740000	176260000	id-837	High
chr3D_part1	185530000	186030000	id-838	High
chr3D_part1	200680000	201240000	id-839	High
chr3D_part1	212380000	212880000	id-840	High
chr3D_part1	214690000	215310000	id-841	High
chr3D_part1	225470000	225970000	id-842	High
chr3D_part1	257410000	257930000	id-843	High
chr3D_part1	259430000	260230000	id-844	High
chr3D_part1	277460000	278180000	id-845	High
chr3D_part1	302790000	303830000	id-846	High
chr3D_part1	317590000	318300000	id-847	High
chr3D_part1	334240000	334810000	id-848	High
chr3D_part1	342270000	343050000	id-849	High
chr3D_part1	344350000	345150000	id-850	High
chr3D_part1	366200000	366710000	id-851	High
chr3D_part1	367740000	368300000	id-852	High
chr3D_part1	379330000	380000000	id-853	High
chr3D_part1	383590000	384130000	id-854	High
chr3D_part1	392350000	392960000	id-855	High
chr3D_part1	416280000	416810000	id-856	High
chr3D_part1	418750000	420070000	id-857	High
chr3D_part1	439290000	439790000	id-858	High
chr3D_part1	440030000	440560000	id-859	High
chr3D_part1	450720000	451250000	id-860	High
chr3D_part2	13470000	14010000	id-861	High
chr3D_part2	17630000	18140000	id-862	High
chr3D_part2	60970000	61690000	id-863	High
chr3D_part2	76260000	77540000	id-864	High
chr3D_part2	77630000	78610000	id-865	High
chr3D_part2	80320000	81040000	id-866	High
chr3D_part2	82240000	82750000	id-867	High
chr3D_part2	83560000	84350000	id-868	High
chr3D_part2	90540000	92010000	id-869	High
chr3D_part2	94310000	95720000	id-870	Low
chr3D_part2	105490000	106290000	id-871	High
chr3D_part2	106860000	107520000	id-872	High
chr3D_part2	116090000	116730000	id-873	High
chr3D_part2	118950000	119530000	id-874	High
chr3D_part2	122930000	123510000	id-875	High
chr3D_part2	123840000	124480000	id-876	High
chr3D_part2	124660000	125650000	id-877	High
chr3D_part2	126660000	127550000	id-878	High
chr3D_part2	127690000	128220000	id-879	High
chr3D_part2	128270000	128920000	id-880	High
chr3D_part2	131590000	132260000	id-881	High
chr3D_part2	134560000	136910000	id-882	High
chr3D_part2	137090000	137740000	id-883	High
chr3D_part2	138300000	139000000	id-884	High
chr4A_part1	3350000	4160000	id-885	High
chr4A_part1	10930000	11700000	id-886	High
chr4A_part1	12400000	13520000	id-887	High
chr4A_part1	13620000	14170000	id-888	High
chr4A_part1	16240000	16830000	id-889	High
chr4A_part1	24950000	26680000	id-890	High
chr4A_part1	26730000	28600000	id-891	High
chr4A_part1	29150000	30150000	id-892	High
chr4A_part1	37040000	37840000	id-893	High
chr4A_part1	39530000	46230000	id-894	High
chr4A_part1	46290000	60570000	id-895	High
chr4A_part1	60620000	67530000	id-896	High
chr4A_part1	67600000	70210000	id-897	High
chr4A_part1	70270000	103730000	id-898	High
chr4A_part1	264180000	264750000	id-899	Low
chr4A_part1	449270000	452550000	id-900	High
chr4A_part2	0	14570000	id-901	High
chr4A_part2	26770000	27350000	id-902	High
chr4A_part2	27400000	28520000	id-903	High
chr4A_part2	29620000	31370000	id-904	High
chr4A_part2	32960000	33850000	id-905	High
chr4A_part2	34470000	35280000	id-906	High
chr4A_part2	35720000	36480000	id-907	High
chr4A_part2	37070000	37980000	id-908	High
chr4A_part2	39420000	39990000	id-909	High
chr4A_part2	41460000	42270000	id-910	High
chr4A_part2	44940000	45520000	id-911	High
chr4A_part2	45570000	46420000	id-912	High
chr4A_part2	84990000	89120000	id-913	High
chr4A_part2	91330000	93970000	id-914	High
chr4A_part2	96300000	97280000	id-915	High
chr4A_part2	113200000	114700000	id-916	High
chr4A_part2	114940000	118420000	id-917	High
chr4A_part2	123240000	124490000	id-918	High
chr4A_part2	138370000	139950000	id-919	High
chr4A_part2	141900000	142640000	id-920	High
chr4A_part2	142710000	145500000	id-921	High
chr4A_part2	145900000	146580000	id-922	High
chr4A_part2	146730000	147350000	id-923	High
chr4A_part2	147350000	147950000	id-924	Low
chr4A_part2	147910000	148860000	id-925	High
chr4A_part2	150130000	150960000	id-926	High
chr4A_part2	153070000	153860000	id-927	High
chr4A_part2	157420000	159040000	id-928	High
chr4A_part2	163110000	164730000	id-929	High
chr4A_part2	167970000	168890000	id-930	High
chr4A_part2	172620000	174190000	id-931	High
chr4A_part2	174300000	176430000	id-932	High
chr4A_part2	176490000	178740000	id-933	High
chr4A_part2	179340000	180830000	id-934	High
chr4A_part2	181180000	183490000	id-935	High
chr4A_part2	242290000	243260000	id-936	High
chr4A_part2	262810000	263500000	id-937	High
chr4A_part2	264480000	265770000	id-938	High
chr4A_part2	266230000	266780000	id-939	High
chr4A_part2	266850000	268030000	id-940	High
chr4A_part2	268460000	269300000	id-941	High
chr4A_part2	270590000	271130000	id-942	Low
chr4A_part2	271070000	273670000	id-943	High
chr4A_part2	275750000	276540000	id-944	Low
chr4A_part2	277120000	278240000	id-945	High
chr4A_part2	279220000	279740000	id-946	Low
chr4A_part2	279880000	280450000	id-947	High
chr4A_part2	280790000	281290000	id-948	High
chr4A_part2	281340000	281930000	id-949	High
chr4A_part2	284510000	285100000	id-950	High
chr4A_part2	285960000	286610000	id-951	High
chr4A_part2	290690000	291500000	id-952	High
chr4B_part1	530000	1580000	id-953	High
chr4B_part1	2780000	3280000	id-954	Low
chr4B_part1	6370000	7300000	id-955	High
chr4B_part1	8320000	9420000	id-956	High
chr4B_part1	10910000	14710000	id-957	High
chr4B_part1	18960000	19620000	id-958	High
chr4B_part1	20490000	21100000	id-959	High
chr4B_part1	29530000	30630000	id-960	High
chr4B_part1	30690000	31190000	id-961	High
chr4B_part1	32240000	33060000	id-962	High
chr4B_part1	33120000	34050000	id-963	High
chr4B_part1	34110000	35070000	id-964	High
chr4B_part1	35230000	37480000	id-965	High
chr4B_part1	37540000	39090000	id-966	High
chr4B_part1	43140000	43720000	id-967	High
chr4B_part1	44320000	45430000	id-968	High
chr4B_part1	45670000	46720000	id-969	High
chr4B_part1	60510000	61450000	id-970	High
chr4B_part1	61780000	62390000	id-971	High
chr4B_part1	64180000	64760000	id-972	High
chr4B_part1	65550000	66240000	id-973	High
chr4B_part1	78340000	78870000	id-974	High
chr4B_part1	78940000	79500000	id-975	High
chr4B_part1	79550000	80530000	id-976	High
chr4B_part1	82910000	83460000	id-977	High
chr4B_part1	83910000	85350000	id-978	High
chr4B_part1	85970000	86900000	id-979	High
chr4B_part1	86990000	88090000	id-980	High
chr4B_part1	89760000	90580000	id-981	High
chr4B_part1	93210000	94680000	id-982	High
chr4B_part1	97590000	98160000	id-983	High
chr4B_part1	98650000	99170000	id-984	High
chr4B_part1	111190000	111760000	id-985	High
chr4B_part1	113520000	114230000	id-986	High
chr4B_part1	118660000	119180000	id-987	High
chr4B_part1	119460000	120040000	id-988	High
chr4B_part1	120570000	121330000	id-989	High
chr4B_part1	125000000	125750000	id-990	High
chr4B_part1	126410000	127000000	id-991	High
chr4B_part1	129360000	130100000	id-992	High
chr4B_part1	132870000	133370000	id-993	High
chr4B_part1	133540000	134130000	id-994	High
chr4B_part1	134840000	135830000	id-995	High
chr4B_part1	137710000	138240000	id-996	High
chr4B_part1	140870000	141400000	id-997	High
chr4B_part1	141510000	142010000	id-998	High
chr4B_part1	145050000	145610000	id-999	High
chr4B_part1	151120000	151750000	id-1000	High
chr4B_part1	152890000	153620000	id-1001	High
chr4B_part1	153670000	154340000	id-1002	High
chr4B_part1	154550000	155300000	id-1003	High
chr4B_part1	155820000	156600000	id-1004	High
chr4B_part1	156650000	157450000	id-1005	High
chr4B_part1	158140000	158890000	id-1006	High
chr4B_part1	159610000	160690000	id-1007	High
chr4B_part1	161800000	163090000	id-1008	High
chr4B_part1	163800000	164440000	id-1009	High
chr4B_part1	164870000	165630000	id-1010	High
chr4B_part1	166850000	167460000	id-1011	High
chr4B_part1	167940000	168490000	id-1012	High
chr4B_part1	172600000	173230000	id-1013	High
chr4B_part1	176550000	177120000	id-1014	High
chr4B_part1	178000000	178730000	id-1015	High
chr4B_part1	181700000	182230000	id-1016	High
chr4B_part1	187860000	188950000	id-1017	High
chr4B_part1	190260000	190880000	id-1018	High
chr4B_part1	190970000	191640000	id-1019	High
chr4B_part1	192920000	193500000	id-1020	High
chr4B_part1	194280000	195370000	id-1021	High
chr4B_part1	196280000	197470000	id-1022	High
chr4B_part1	198380000	198880000	id-1023	High
chr4B_part1	199680000	200530000	id-1024	High
chr4B_part1	201110000	201800000	id-1025	High
chr4B_part1	201860000	202530000	id-1026	High
chr4B_part1	203630000	204130000	id-1027	High
chr4B_part1	205280000	205820000	id-1028	High
chr4B_part1	207500000	208270000	id-1029	High
chr4B_part1	209310000	210280000	id-1030	High
chr4B_part1	210420000	211110000	id-1031	High
chr4B_part1	212800000	213550000	id-1032	High
chr4B_part1	216090000	218510000	id-1033	High
chr4B_part1	219110000	220330000	id-1034	High
chr4B_part1	220450000	221220000	id-1035	High
chr4B_part1	221840000	222350000	id-1036	High
chr4B_part1	225730000	226260000	id-1037	High
chr4B_part1	227220000	228310000	id-1038	High
chr4B_part1	228890000	229960000	id-1039	High
chr4B_part1	231310000	231820000	id-1040	High
chr4B_part1	232200000	232720000	id-1041	High
chr4B_part1	232970000	233520000	id-1042	High
chr4B_part1	234240000	234830000	id-1043	High
chr4B_part1	235650000	236210000	id-1044	High
chr4B_part1	236330000	236860000	id-1045	High
chr4B_part1	238860000	239640000	id-1046	High
chr4B_part1	240170000	241110000	id-1047	High
chr4B_part1	241790000	242380000	id-1048	High
chr4B_part1	243870000	244510000	id-1049	High
chr4B_part1	248170000	248810000	id-1050	High
chr4B_part1	249880000	250550000	id-1051	High
chr4B_part1	252050000	252890000	id-1052	High
chr4B_part1	254100000	254960000	id-1053	High
chr4B_part1	257770000	258540000	id-1054	High
chr4B_part1	261540000	262630000	id-1055	High
chr4B_part1	262690000	263340000	id-1056	High
chr4B_part1	263440000	265330000	id-1057	High
chr4B_part1	266130000	267330000	id-1058	High
chr4B_part1	269570000	270230000	id-1059	High
chr4B_part1	274950000	275650000	id-1060	High
chr4B_part1	275710000	276270000	id-1061	High
chr4B_part1	278960000	279520000	id-1062	High
chr4B_part1	279780000	280480000	id-1063	High
chr4B_part1	280760000	281270000	id-1064	High
chr4B_part1	284110000	285250000	id-1065	High
chr4B_part1	286620000	287170000	id-1066	High
chr4B_part1	289190000	290370000	id-1067	High
chr4B_part1	290570000	291070000	id-1068	High
chr4B_part1	291440000	291990000	id-1069	High
chr4B_part1	292520000	293560000	id-1070	High
chr4B_part1	293610000	294340000	id-1071	High
chr4B_part1	294440000	295010000	id-1072	High
chr4B_part1	296720000	297360000	id-1073	High
chr4B_part1	297560000	298270000	id-1074	High
chr4B_part1	298320000	299130000	id-1075	High
chr4B_part1	300180000	300840000	id-1076	High
chr4B_part1	301040000	301660000	id-1077	High
chr4B_part1	306810000	307460000	id-1078	High
chr4B_part1	308210000	308750000	id-1079	High
chr4B_part1	309210000	309970000	id-1080	High
chr4B_part1	310690000	311330000	id-1081	High
chr4B_part1	317770000	319830000	id-1082	Low
chr4B_part1	321130000	321690000	id-1083	High
chr4B_part1	324020000	324550000	id-1084	High
chr4B_part1	325740000	327160000	id-1085	High
chr4B_part1	329510000	330200000	id-1086	High
chr4B_part1	330530000	331490000	id-1087	High
chr4B_part1	331850000	332570000	id-1088	High
chr4B_part1	333220000	334110000	id-1089	High
chr4B_part1	334280000	335790000	id-1090	High
chr4B_part1	336900000	337510000	id-1091	High
chr4B_part1	338320000	339120000	id-1092	High
chr4B_part1	339450000	340060000	id-1093	High
chr4B_part1	341360000	341860000	id-1094	High
chr4B_part1	343960000	344760000	id-1095	High
chr4B_part1	345290000	346000000	id-1096	High
chr4B_part1	346350000	346950000	id-1097	High
chr4B_part1	348510000	349190000	id-1098	High
chr4B_part1	349920000	350420000	id-1099	High
chr4B_part1	350760000	351300000	id-1100	High
chr4B_part1	352240000	353220000	id-1101	High
chr4B_part1	353490000	354080000	id-1102	High
chr4B_part1	355370000	356220000	id-1103	High
chr4B_part1	356800000	357890000	id-1104	High
chr4B_part1	358550000	359120000	id-1105	High
chr4B_part1	359200000	360630000	id-1106	High
chr4B_part1	362300000	363000000	id-1107	High
chr4B_part1	364140000	365120000	id-1108	High
chr4B_part1	365170000	366400000	id-1109	High
chr4B_part1	370720000	371670000	id-1110	High
chr4B_part1	372940000	373440000	id-1111	High
chr4B_part1	381720000	382660000	id-1112	High
chr4B_part1	386880000	387530000	id-1113	High
chr4B_part1	388010000	389050000	id-1114	High
chr4B_part1	390060000	390580000	id-1115	High
chr4B_part1	396050000	396680000	id-1116	High
chr4B_part1	396770000	397280000	id-1117	High
chr4B_part1	398800000	399340000	id-1118	High
chr4B_part1	400770000	401900000	id-1119	High
chr4B_part1	403050000	403970000	id-1120	High
chr4B_part1	405470000	406000000	id-1121	High
chr4B_part1	407610000	408500000	id-1122	High
chr4B_part1	411080000	411660000	id-1123	High
chr4B_part1	414900000	415430000	id-1124	High
chr4B_part1	417550000	418280000	id-1125	High
chr4B_part1	418810000	419610000	id-1126	High
chr4B_part1	423020000	423730000	id-1127	High
chr4B_part1	426470000	427260000	id-1128	High
chr4B_part1	430660000	431450000	id-1129	High
chr4B_part1	431980000	432820000	id-1130	High
chr4B_part1	434500000	435210000	id-1131	High
chr4B_part1	436900000	437500000	id-1132	High
chr4B_part1	438670000	439260000	id-1133	High
chr4B_part1	439480000	441110000	id-1134	High
chr4B_part1	444360000	445040000	id-1135	High
chr4B_part1	448050000	448590000	id-1136	High
chr4B_part2	7990000	8820000	id-1137	High
chr4B_part2	22260000	22880000	id-1138	High
chr4B_part2	25400000	26060000	id-1139	High
chr4B_part2	35410000	36160000	id-1140	High
chr4B_part2	45580000	46420000	id-1141	High
chr4B_part2	59730000	60230000	id-1142	High
chr4B_part2	64410000	65080000	id-1143	High
chr4B_part2	65250000	65870000	id-1144	High
chr4B_part2	113290000	113940000	id-1145	High
chr4B_part2	114590000	115130000	id-1146	High
chr4B_part2	115350000	115910000	id-1147	High
chr4B_part2	117910000	118770000	id-1148	High
chr4B_part2	119760000	120420000	id-1149	High
chr4B_part2	122120000	123170000	id-1150	High
chr4B_part2	131900000	132530000	id-1151	High
chr4B_part2	133040000	133590000	id-1152	High
chr4B_part2	146100000	146920000	id-1153	High
chr4B_part2	149460000	150090000	id-1154	High
chr4B_part2	151300000	152180000	id-1155	High
chr4B_part2	152250000	152780000	id-1156	High
chr4B_part2	152870000	153460000	id-1157	High
chr4B_part2	154880000	155530000	id-1158	High
chr4B_part2	155580000	156190000	id-1159	High
chr4B_part2	156260000	159560000	id-1160	High
chr4B_part2	159670000	160300000	id-1161	High
chr4B_part2	161270000	162150000	id-1162	High
chr4B_part2	162300000	162840000	id-1163	High
chr4B_part2	162910000	163970000	id-1164	High
chr4B_part2	166750000	168470000	id-1165	High
chr4B_part2	184000000	184590000	id-1166	High
chr4B_part2	184970000	185490000	id-1167	High
chr4B_part2	185540000	187110000	id-1168	High
chr4B_part2	187450000	188310000	id-1169	High
chr4B_part2	191900000	193940000	id-1170	High
chr4B_part2	194430000	195570000	id-1171	High
chr4B_part2	196570000	199450000	id-1172	High
chr4B_part2	200040000	200700000	id-1173	High
chr4B_part2	200750000	201800000	id-1174	High
chr4B_part2	201920000	203980000	id-1175	High
chr4B_part2	204040000	204750000	id-1176	High
chr4B_part2	206780000	210700000	id-1177	High
chr4B_part2	210680000	211300000	id-1178	Low
chr4B_part2	211850000	212880000	id-1179	High
chr4B_part2	213130000	214470000	id-1180	High
chr4B_part2	215900000	216400000	id-1181	High
chr4B_part2	218000000	218510000	id-1182	High
chr4B_part2	218570000	220350000	id-1183	High
chr4B_part2	221320000	221980000	id-1184	High
chr4D_part1	0	1590000	id-1185	High
chr4D_part1	1640000	2780000	id-1186	High
chr4D_part1	2830000	4680000	id-1187	High
chr4D_part1	4730000	5820000	id-1188	High
chr4D_part1	5880000	6980000	id-1189	High
chr4D_part1	7550000	10350000	id-1190	High
chr4D_part1	10400000	11220000	id-1191	High
chr4D_part1	11980000	12930000	id-1192	High
chr4D_part1	13050000	13710000	id-1193	High
chr4D_part1	13760000	16600000	id-1194	High
chr4D_part1	16780000	17280000	id-1195	High
chr4D_part1	17920000	19210000	id-1196	High
chr4D_part1	19270000	20360000	id-1197	High
chr4D_part1	20450000	21390000	id-1198	High
chr4D_part1	22270000	23010000	id-1199	High
chr4D_part1	23350000	24030000	id-1200	High
chr4D_part1	24080000	25090000	id-1201	High
chr4D_part1	26330000	26990000	id-1202	High
chr4D_part1	27040000	28610000	id-1203	High
chr4D_part1	29540000	30080000	id-1204	High
chr4D_part1	30820000	31710000	id-1205	High
chr4D_part1	31760000	32560000	id-1206	High
chr4D_part1	32610000	37640000	id-1207	High
chr4D_part1	37690000	42290000	id-1208	High
chr4D_part1	42880000	43670000	id-1209	High
chr4D_part1	43720000	45350000	id-1210	High
chr4D_part1	45400000	49700000	id-1211	High
chr4D_part1	50700000	51700000	id-1212	High
chr4D_part1	51760000	53600000	id-1213	High
chr4D_part1	54190000	58430000	id-1214	High
chr4D_part1	58520000	61950000	id-1215	High
chr4D_part1	62000000	66290000	id-1216	High
chr4D_part1	66340000	68640000	id-1217	High
chr4D_part1	68690000	69610000	id-1218	High
chr4D_part1	69660000	71810000	id-1219	High
chr4D_part1	72150000	72880000	id-1220	High
chr4D_part1	73310000	74740000	id-1221	High
chr4D_part1	74790000	75600000	id-1222	High
chr4D_part1	75650000	76300000	id-1223	High
chr4D_part1	76640000	82390000	id-1224	High
chr4D_part1	82460000	84280000	id-1225	High
chr4D_part1	84330000	85040000	id-1226	High
chr4D_part1	85090000	86000000	id-1227	High
chr4D_part1	86360000	88100000	id-1228	High
chr4D_part1	88160000	89410000	id-1229	High
chr4D_part1	89460000	89960000	id-1230	High
chr4D_part1	90020000	92090000	id-1231	High
chr4D_part1	92320000	97380000	id-1232	High
chr4D_part1	97430000	99140000	id-1233	High
chr4D_part1	99200000	102820000	id-1234	High
chr4D_part1	102870000	111550000	id-1235	High
chr4D_part1	111600000	115360000	id-1236	High
chr4D_part1	115420000	116110000	id-1237	High
chr4D_part1	116160000	119380000	id-1238	High
chr4D_part1	119440000	121330000	id-1239	High
chr4D_part1	121380000	122170000	id-1240	High
chr4D_part1	122250000	123160000	id-1241	High
chr4D_part1	123750000	127160000	id-1242	High
chr4D_part1	127210000	133330000	id-1243	High
chr4D_part1	133390000	134030000	id-1244	High
chr4D_part1	134620000	138650000	id-1245	High
chr4D_part1	138700000	145720000	id-1246	High
chr4D_part1	145770000	149780000	id-1247	High
chr4D_part1	149830000	154080000	id-1248	High
chr4D_part1	154130000	169320000	id-1249	High
chr4D_part1	169370000	179500000	id-1250	High
chr4D_part1	179550000	180130000	id-1251	High
chr4D_part1	180180000	188610000	id-1252	High
chr4D_part1	188990000	198760000	id-1253	High
chr4D_part1	198820000	204670000	id-1254	High
chr4D_part1	204910000	207420000	id-1255	High
chr4D_part1	207470000	209850000	id-1256	High
chr4D_part1	210090000	228390000	id-1257	High
chr4D_part1	228440000	234510000	id-1258	High
chr4D_part1	234600000	264420000	id-1259	High
chr4D_part1	264470000	278050000	id-1260	High
chr4D_part1	278110000	287140000	id-1261	High
chr4D_part1	287190000	297940000	id-1262	High
chr4D_part1	298010000	303320000	id-1263	High
chr4D_part1	303380000	304330000	id-1264	High
chr4D_part1	304390000	305840000	id-1265	High
chr4D_part1	305890000	307890000	id-1266	High
chr4D_part1	307940000	308750000	id-1267	High
chr4D_part1	308800000	315040000	id-1268	High
chr4D_part1	315200000	317580000	id-1269	High
chr4D_part1	317630000	320880000	id-1270	High
chr4D_part1	320930000	323200000	id-1271	High
chr4D_part1	323250000	332940000	id-1272	High
chr4D_part1	333000000	335000000	id-1273	High
chr4D_part1	335060000	335760000	id-1274	High
chr4D_part1	335820000	336960000	id-1275	High
chr4D_part1	337020000	342660000	id-1276	High
chr4D_part1	342710000	345250000	id-1277	High
chr4D_part1	345730000	348450000	id-1278	High
chr4D_part1	349000000	355820000	id-1279	High
chr4D_part1	356250000	359130000	id-1280	High
chr4D_part1	359180000	361590000	id-1281	High
chr4D_part1	361640000	364950000	id-1282	High
chr4D_part1	365180000	365810000	id-1283	High
chr4D_part1	365890000	369030000	id-1284	High
chr4D_part1	369080000	369780000	id-1285	High
chr4D_part1	369840000	372660000	id-1286	High
chr4D_part1	372710000	375640000	id-1287	High
chr4D_part1	375710000	378230000	id-1288	High
chr4D_part1	378280000	379520000	id-1289	High
chr4D_part1	379570000	390490000	id-1290	High
chr4D_part1	390720000	391270000	id-1291	High
chr4D_part1	392220000	397700000	id-1292	High
chr4D_part1	397760000	400560000	id-1293	High
chr4D_part1	401340000	404170000	id-1294	High
chr4D_part1	404220000	408690000	id-1295	High
chr4D_part1	408750000	409330000	id-1296	High
chr4D_part1	409380000	411400000	id-1297	High
chr4D_part1	411450000	414090000	id-1298	High
chr4D_part1	414970000	415930000	id-1299	High
chr4D_part1	416110000	417610000	id-1300	High
chr4D_part1	417660000	421710000	id-1301	High
chr4D_part1	421960000	427260000	id-1302	High
chr4D_part1	427430000	431760000	id-1303	High
chr4D_part1	431810000	433410000	id-1304	High
chr4D_part1	433460000	434010000	id-1305	High
chr4D_part1	434090000	436960000	id-1306	High
chr4D_part1	437010000	442460000	id-1307	High
chr4D_part1	442510000	443200000	id-1308	High
chr4D_part1	443260000	448580000	id-1309	High
chr4D_part1	448630000	450410000	id-1310	High
chr4D_part1	450460000	450990000	id-1311	High
chr4D_part2	0	49910000	id-1312	High
chr4D_part2	49960000	58852447	id-1313	High
chr5A_part1	20000	780000	id-1314	High
chr5A_part1	850000	2440000	id-1315	High
chr5A_part1	4850000	7200000	id-1316	High
chr5A_part1	7820000	10480000	id-1317	High
chr5A_part1	18050000	18720000	id-1318	High
chr5A_part1	18850000	21430000	id-1319	High
chr5A_part1	23810000	25120000	id-1320	High
chr5A_part1	25860000	29520000	id-1321	High
chr5A_part1	29610000	31220000	id-1322	High
chr5A_part1	31960000	33000000	id-1323	High
chr5A_part1	33880000	34850000	id-1324	High
chr5A_part1	36200000	38130000	id-1325	High
chr5A_part1	51670000	55340000	id-1326	High
chr5A_part1	64350000	67530000	id-1327	High
chr5A_part1	67490000	68540000	id-1328	Low
chr5A_part1	68540000	74280000	id-1329	High
chr5A_part1	74330000	74870000	id-1330	High
chr5A_part1	74950000	77110000	id-1331	High
chr5A_part1	77290000	101710000	id-1332	High
chr5A_part1	101940000	108990000	id-1333	High
chr5A_part1	109100000	119040000	id-1334	High
chr5A_part1	253060000	253900000	id-1335	Low
chr5A_part1	381700000	382340000	id-1336	High
chr5A_part1	382730000	385550000	id-1337	High
chr5A_part1	391510000	395080000	id-1338	High
chr5A_part1	395830000	396690000	id-1339	High
chr5A_part1	404950000	413420000	id-1340	High
chr5A_part1	413850000	416300000	id-1341	High
chr5A_part1	416300000	416970000	id-1342	Low
chr5A_part1	416970000	421590000	id-1343	High
chr5A_part1	421640000	423090000	id-1344	High
chr5A_part1	424060000	426260000	id-1345	Low
chr5A_part1	431090000	431730000	id-1346	Low
chr5A_part1	439540000	440950000	id-1347	High
chr5A_part1	444050000	444570000	id-1348	High
chr5A_part1	444840000	449250000	id-1349	High
chr5A_part1	450440000	452690000	id-1350	High
chr5A_part2	1490000	4290000	id-1351	High
chr5A_part2	9750000	10710000	id-1352	High
chr5A_part2	10760000	11420000	id-1353	High
chr5A_part2	11450000	12270000	id-1354	Low
chr5A_part2	13570000	14510000	id-1355	High
chr5A_part2	14470000	15080000	id-1356	Low
chr5A_part2	15040000	16290000	id-1357	High
chr5A_part2	16980000	17690000	id-1358	Low
chr5A_part2	20390000	21000000	id-1359	High
chr5A_part2	21050000	21600000	id-1360	High
chr5A_part2	22220000	22930000	id-1361	High
chr5A_part2	25620000	29310000	id-1362	High
chr5A_part2	29390000	30700000	id-1363	High
chr5A_part2	30760000	34530000	id-1364	High
chr5A_part2	41400000	42130000	id-1365	High
chr5A_part2	43370000	48850000	id-1366	High
chr5A_part2	50540000	55680000	id-1367	High
chr5A_part2	55730000	59030000	id-1368	High
chr5A_part2	75030000	79890000	id-1369	High
chr5A_part2	81700000	83670000	id-1370	High
chr5A_part2	94350000	95280000	id-1371	High
chr5A_part2	96350000	99080000	id-1372	High
chr5A_part2	99630000	100290000	id-1373	High
chr5A_part2	100830000	103870000	id-1374	High
chr5A_part2	107870000	110640000	id-1375	High
chr5A_part2	121130000	123720000	id-1376	High
chr5A_part2	124090000	125020000	id-1377	High
chr5A_part2	125150000	126980000	id-1378	High
chr5A_part2	131790000	135530000	id-1379	High
chr5A_part2	138580000	140280000	id-1380	High
chr5A_part2	140900000	141740000	id-1381	High
chr5A_part2	141810000	142310000	id-1382	High
chr5A_part2	142780000	143330000	id-1383	High
chr5A_part2	155420000	156050000	id-1384	High
chr5A_part2	183080000	183900000	id-1385	High
chr5A_part2	208360000	209980000	id-1386	High
chr5A_part2	212580000	213520000	id-1387	High
chr5A_part2	224600000	226520000	id-1388	High
chr5A_part2	226850000	227700000	id-1389	High
chr5A_part2	231420000	232770000	id-1390	High
chr5A_part2	234440000	234950000	id-1391	High
chr5A_part2	240070000	241410000	id-1392	High
chr5A_part2	241480000	242040000	id-1393	High
chr5A_part2	242200000	242740000	id-1394	High
chr5A_part2	242800000	243830000	id-1395	High
chr5A_part2	248040000	248800000	id-1396	High
chr5B_part1	13340000	13940000	id-1397	High
chr5B_part1	14090000	14770000	id-1398	High
chr5B_part1	18330000	19580000	id-1399	High
chr5B_part1	19650000	20670000	id-1400	High
chr5B_part1	21930000	22490000	id-1401	Low
chr5B_part1	23630000	25060000	id-1402	High
chr5B_part1	26620000	27520000	id-1403	High
chr5B_part1	27780000	30170000	id-1404	High
chr5B_part1	30230000	33540000	id-1405	High
chr5B_part1	33590000	34930000	id-1406	High
chr5B_part1	38740000	39520000	id-1407	Low
chr5B_part1	39570000	40440000	id-1408	Low
chr5B_part1	41250000	42260000	id-1409	High
chr5B_part1	56480000	57510000	id-1410	High
chr5B_part1	58330000	58890000	id-1411	High
chr5B_part1	59170000	71350000	id-1412	High
chr5B_part1	71520000	75340000	id-1413	High
chr5B_part1	75700000	83380000	id-1414	High
chr5B_part1	83430000	87990000	id-1415	High
chr5B_part1	115860000	118660000	id-1416	High
chr5B_part1	118750000	130540000	id-1417	High
chr5B_part1	130650000	153040000	id-1418	High
chr5B_part1	153090000	153900000	id-1419	High
chr5B_part1	153970000	158090000	id-1420	High
chr5B_part1	158140000	173590000	id-1421	High
chr5B_part1	173690000	188640000	id-1422	High
chr5B_part1	188690000	198030000	id-1423	High
chr5B_part1	198080000	200420000	id-1424	High
chr5B_part1	201050000	201560000	id-1425	High
chr5B_part1	201720000	202330000	id-1426	High
chr5B_part1	202630000	226810000	id-1427	High
chr5B_part1	227000000	228840000	id-1428	High
chr5B_part1	228920000	236520000	id-1429	High
chr5B_part1	236570000	238870000	id-1430	High
chr5B_part1	239240000	244410000	id-1431	High
chr5B_part1	296410000	313410000	id-1432	High
chr5B_part1	313460000	315190000	id-1433	High
chr5B_part1	378290000	381110000	id-1434	High
chr5B_part1	381160000	383530000	id-1435	High
chr5B_part1	383540000	385820000	id-1436	Low
chr5B_part1	394740000	398350000	id-1437	High
chr5B_part1	399270000	399790000	id-1438	High
chr5B_part1	419790000	421320000	id-1439	High
chr5B_part1	421600000	422510000	id-1440	High
chr5B_part1	429410000	430180000	id-1441	High
chr5B_part1	436770000	437370000	id-1442	High
chr5B_part1	437460000	439070000	id-1443	High
chr5B_part1	441540000	442050000	id-1444	High
chr5B_part1	442200000	444100000	id-1445	High
chr5B_part1	444070000	444730000	id-1446	Low
chr5B_part2	7550000	8850000	id-1447	High
chr5B_part2	9310000	10510000	id-1448	High
chr5B_part2	10760000	12630000	id-1449	High
chr5B_part2	13290000	13850000	id-1450	Low
chr5B_part2	13850000	14500000	id-1451	High
chr5B_part2	14620000	15390000	id-1452	High
chr5B_part2	19240000	21170000	id-1453	High
chr5B_part2	22220000	24810000	id-1454	High
chr5B_part2	24860000	25710000	id-1455	High
chr5B_part2	26140000	26960000	id-1456	High
chr5B_part2	28910000	31640000	id-1457	High
chr5B_part2	31660000	33260000	id-1458	Low
chr5B_part2	33260000	34720000	id-1459	High
chr5B_part2	34860000	36570000	id-1460	High
chr5B_part2	36620000	38020000	id-1461	High
chr5B_part2	39900000	40920000	id-1462	High
chr5B_part2	40940000	41440000	id-1463	Low
chr5B_part2	41490000	42940000	id-1464	Low
chr5B_part2	43340000	45140000	id-1465	Low
chr5B_part2	48340000	50730000	id-1466	Low
chr5B_part2	51110000	51690000	id-1467	Low
chr5B_part2	51870000	52390000	id-1468	Low
chr5B_part2	55670000	56210000	id-1469	Low
chr5B_part2	56700000	57290000	id-1470	Low
chr5B_part2	58150000	58880000	id-1471	Low
chr5B_part2	60500000	61090000	id-1472	Low
chr5B_part2	61670000	62210000	id-1473	Low
chr5B_part2	67290000	68840000	id-1474	High
chr5B_part2	68980000	69910000	id-1475	High
chr5B_part2	69960000	71290000	id-1476	High
chr5B_part2	73170000	74360000	id-1477	High
chr5B_part2	74700000	75270000	id-1478	High
chr5B_part2	76320000	77340000	id-1479	High
chr5B_part2	77390000	78380000	id-1480	High
chr5B_part2	80540000	81060000	id-1481	Low
chr5B_part2	82000000	83100000	id-1482	High
chr5B_part2	84940000	85790000	id-1483	High
chr5B_part2	85790000	86340000	id-1484	Low
chr5B_part2	86340000	88000000	id-1485	High
chr5B_part2	94680000	95400000	id-1486	High
chr5B_part2	99920000	105100000	id-1487	High
chr5B_part2	105590000	108130000	id-1488	High
chr5B_part2	108410000	110050000	id-1489	High
chr5B_part2	110850000	111990000	id-1490	High
chr5B_part2	112070000	112870000	id-1491	High
chr5B_part2	113070000	117720000	id-1492	High
chr5B_part2	117770000	119660000	id-1493	High
chr5B_part2	119790000	120880000	id-1494	High
chr5B_part2	125930000	126480000	id-1495	High
chr5B_part2	127630000	128700000	id-1496	High
chr5B_part2	129320000	130460000	id-1497	High
chr5B_part2	131030000	131540000	id-1498	High
chr5B_part2	132120000	132740000	id-1499	High
chr5B_part2	135340000	135980000	id-1500	High
chr5B_part2	137820000	138880000	id-1501	High
chr5B_part2	139010000	140120000	id-1502	High
chr5B_part2	141340000	144310000	id-1503	High
chr5B_part2	144310000	144870000	id-1504	Low
chr5B_part2	144880000	145470000	id-1505	High
chr5B_part2	153850000	154650000	id-1506	High
chr5B_part2	159510000	161070000	id-1507	High
chr5B_part2	171820000	173780000	id-1508	Low
chr5B_part2	174120000	174700000	id-1509	High
chr5B_part2	180850000	182140000	id-1510	High
chr5B_part2	184130000	185040000	id-1511	High
chr5B_part2	185160000	185930000	id-1512	High
chr5B_part2	185980000	187630000	id-1513	High
chr5B_part2	188240000	190200000	id-1514	High
chr5B_part2	190280000	191230000	id-1515	High
chr5B_part2	191740000	192620000	id-1516	High
chr5B_part2	192940000	195010000	id-1517	High
chr5B_part2	195190000	195960000	id-1518	Low
chr5B_part2	195980000	196560000	id-1519	High
chr5B_part2	198680000	199630000	id-1520	High
chr5B_part2	199790000	200440000	id-1521	Low
chr5B_part2	200990000	202850000	id-1522	High
chr5B_part2	202950000	203840000	id-1523	High
chr5B_part2	213000000	214190000	id-1524	High
chr5B_part2	215540000	216290000	id-1525	Low
chr5B_part2	216530000	218420000	id-1526	High
chr5B_part2	219090000	219980000	id-1527	High
chr5B_part2	220460000	221740000	id-1528	High
chr5B_part2	226740000	227250000	id-1529	High
chr5B_part2	227210000	227730000	id-1530	Low
chr5B_part2	229760000	230880000	id-1531	High
chr5B_part2	230940000	231480000	id-1532	High
chr5B_part2	232590000	233730000	id-1533	High
chr5B_part2	234130000	235190000	id-1534	High
chr5B_part2	240080000	240850000	id-1535	High
chr5B_part2	242140000	242860000	id-1536	High
chr5B_part2	244600000	245660000	id-1537	High
chr5B_part2	255990000	256530000	id-1538	High
chr5B_part2	260320000	261660000	id-1539	High
chr5D_part1	900000	1420000	id-1540	High
chr5D_part1	1490000	2730000	id-1541	High
chr5D_part1	2800000	3820000	id-1542	High
chr5D_part1	3880000	4390000	id-1543	High
chr5D_part1	4780000	6670000	id-1544	High
chr5D_part1	7510000	8060000	id-1545	High
chr5D_part1	9260000	11180000	id-1546	High
chr5D_part1	11240000	12440000	id-1547	High
chr5D_part1	13110000	13660000	id-1548	High
chr5D_part1	14820000	15660000	id-1549	High
chr5D_part1	16320000	17090000	id-1550	High
chr5D_part1	17650000	18310000	id-1551	High
chr5D_part1	18390000	19860000	id-1552	High
chr5D_part1	19920000	21710000	id-1553	High
chr5D_part1	22160000	22840000	id-1554	High
chr5D_part1	23000000	23600000	id-1555	High
chr5D_part1	24060000	24770000	id-1556	High
chr5D_part1	25130000	25940000	id-1557	High
chr5D_part1	26900000	28040000	id-1558	High
chr5D_part1	28120000	28750000	id-1559	High
chr5D_part1	28820000	29650000	id-1560	High
chr5D_part1	29700000	30320000	id-1561	High
chr5D_part1	30800000	31740000	id-1562	High
chr5D_part1	32290000	33040000	id-1563	High
chr5D_part1	33110000	34180000	id-1564	High
chr5D_part1	34230000	35160000	id-1565	High
chr5D_part1	35750000	36490000	id-1566	High
chr5D_part1	36540000	37220000	id-1567	High
chr5D_part1	37300000	40170000	id-1568	High
chr5D_part1	40230000	40760000	id-1569	High
chr5D_part1	40820000	41450000	id-1570	High
chr5D_part1	41640000	44460000	id-1571	High
chr5D_part1	44540000	45430000	id-1572	High
chr5D_part1	46330000	47350000	id-1573	High
chr5D_part1	47610000	48600000	id-1574	High
chr5D_part1	48980000	49530000	id-1575	High
chr5D_part1	50530000	51110000	id-1576	High
chr5D_part1	51250000	52290000	id-1577	High
chr5D_part1	52360000	53990000	id-1578	High
chr5D_part1	54050000	54840000	id-1579	High
chr5D_part1	55060000	55560000	id-1580	High
chr5D_part1	55620000	56360000	id-1581	High
chr5D_part1	56480000	57450000	id-1582	High
chr5D_part1	57510000	58460000	id-1583	High
chr5D_part1	58590000	59440000	id-1584	High
chr5D_part1	60010000	62300000	id-1585	High
chr5D_part1	62350000	64030000	id-1586	High
chr5D_part1	64300000	65760000	id-1587	High
chr5D_part1	67900000	68410000	id-1588	High
chr5D_part1	69480000	70490000	id-1589	High
chr5D_part1	71920000	73950000	id-1590	High
chr5D_part1	74850000	76040000	id-1591	High
chr5D_part1	76100000	76890000	id-1592	High
chr5D_part1	76940000	77530000	id-1593	High
chr5D_part1	77580000	78480000	id-1594	High
chr5D_part1	78600000	79200000	id-1595	High
chr5D_part1	79260000	80550000	id-1596	High
chr5D_part1	80600000	81180000	id-1597	High
chr5D_part1	82030000	83500000	id-1598	High
chr5D_part1	83560000	84270000	id-1599	High
chr5D_part1	84330000	85280000	id-1600	High
chr5D_part1	85330000	86410000	id-1601	High
chr5D_part1	86470000	87540000	id-1602	High
chr5D_part1	87730000	88610000	id-1603	High
chr5D_part1	88770000	90870000	id-1604	High
chr5D_part1	92330000	94010000	id-1605	High
chr5D_part1	94690000	95810000	id-1606	High
chr5D_part1	96390000	96990000	id-1607	High
chr5D_part1	97040000	98620000	id-1608	High
chr5D_part1	98700000	99460000	id-1609	High
chr5D_part1	100030000	102050000	id-1610	High
chr5D_part1	102420000	103160000	id-1611	High
chr5D_part1	103210000	103940000	id-1612	High
chr5D_part1	104380000	105120000	id-1613	High
chr5D_part1	105210000	105800000	id-1614	High
chr5D_part1	105860000	107490000	id-1615	High
chr5D_part1	107780000	108350000	id-1616	High
chr5D_part1	109190000	110320000	id-1617	High
chr5D_part1	110380000	111010000	id-1618	High
chr5D_part1	111270000	111980000	id-1619	High
chr5D_part1	112670000	113540000	id-1620	High
chr5D_part1	114070000	115360000	id-1621	High
chr5D_part1	115410000	116770000	id-1622	High
chr5D_part1	117440000	119460000	id-1623	High
chr5D_part1	119840000	121290000	id-1624	High
chr5D_part1	121340000	122180000	id-1625	High
chr5D_part1	122380000	123240000	id-1626	High
chr5D_part1	123510000	124360000	id-1627	High
chr5D_part1	125250000	126100000	id-1628	High
chr5D_part1	126370000	127070000	id-1629	High
chr5D_part1	127930000	129870000	id-1630	High
chr5D_part1	130090000	131880000	id-1631	High
chr5D_part1	132720000	133220000	id-1632	High
chr5D_part1	133270000	134800000	id-1633	High
chr5D_part1	135300000	136360000	id-1634	High
chr5D_part1	136620000	138500000	id-1635	High
chr5D_part1	139640000	142330000	id-1636	High
chr5D_part1	143040000	147690000	id-1637	High
chr5D_part1	147740000	148820000	id-1638	High
chr5D_part1	148870000	159160000	id-1639	High
chr5D_part1	159210000	160650000	id-1640	High
chr5D_part1	160700000	164660000	id-1641	High
chr5D_part1	165120000	166600000	id-1642	High
chr5D_part1	166660000	168110000	id-1643	High
chr5D_part1	168700000	169590000	id-1644	High
chr5D_part1	169640000	172100000	id-1645	High
chr5D_part1	172470000	173180000	id-1646	High
chr5D_part1	173270000	173820000	id-1647	High
chr5D_part1	174000000	176620000	id-1648	High
chr5D_part1	176670000	178060000	id-1649	High
chr5D_part1	178110000	181300000	id-1650	High
chr5D_part1	181710000	182850000	id-1651	High
chr5D_part1	182920000	185360000	id-1652	High
chr5D_part1	187340000	188260000	id-1653	High
chr5D_part1	189230000	192420000	id-1654	High
chr5D_part1	193840000	194630000	id-1655	High
chr5D_part1	194680000	195530000	id-1656	High
chr5D_part1	196310000	197760000	id-1657	High
chr5D_part1	198330000	198860000	id-1658	High
chr5D_part1	199340000	200090000	id-1659	High
chr5D_part1	200140000	200750000	id-1660	High
chr5D_part1	200800000	203890000	id-1661	High
chr5D_part1	203940000	205140000	id-1662	High
chr5D_part1	205660000	206320000	id-1663	High
chr5D_part1	206370000	207440000	id-1664	High
chr5D_part1	208580000	209440000	id-1665	High
chr5D_part1	209500000	210990000	id-1666	High
chr5D_part1	211060000	211730000	id-1667	High
chr5D_part1	211780000	212690000	id-1668	High
chr5D_part1	213360000	214160000	id-1669	High
chr5D_part1	214210000	214720000	id-1670	High
chr5D_part1	215250000	216930000	id-1671	High
chr5D_part1	216990000	218560000	id-1672	High
chr5D_part1	218640000	219190000	id-1673	High
chr5D_part1	219260000	220150000	id-1674	High
chr5D_part1	220520000	221100000	id-1675	High
chr5D_part1	221150000	222100000	id-1676	High
chr5D_part1	222300000	223870000	id-1677	High
chr5D_part1	224530000	225540000	id-1678	High
chr5D_part1	225590000	227500000	id-1679	High
chr5D_part1	227550000	228140000	id-1680	High
chr5D_part1	228570000	229210000	id-1681	High
chr5D_part1	229260000	230300000	id-1682	High
chr5D_part1	231390000	232490000	id-1683	High
chr5D_part1	233770000	235980000	id-1684	High
chr5D_part1	236030000	237230000	id-1685	High
chr5D_part1	237280000	238070000	id-1686	High
chr5D_part1	238120000	238700000	id-1687	High
chr5D_part1	239150000	240670000	id-1688	High
chr5D_part1	241930000	243420000	id-1689	High
chr5D_part1	244000000	246280000	id-1690	High
chr5D_part1	246330000	246900000	id-1691	High
chr5D_part1	247380000	249500000	id-1692	High
chr5D_part1	250130000	250850000	id-1693	High
chr5D_part1	251370000	252790000	id-1694	High
chr5D_part1	253230000	253940000	id-1695	High
chr5D_part1	254010000	255020000	id-1696	High
chr5D_part1	255070000	255770000	id-1697	High
chr5D_part1	256050000	256740000	id-1698	High
chr5D_part1	257290000	257880000	id-1699	High
chr5D_part1	257930000	259510000	id-1700	High
chr5D_part1	259580000	260910000	id-1701	High
chr5D_part1	260960000	261470000	id-1702	High
chr5D_part1	261530000	262440000	id-1703	High
chr5D_part1	262980000	263670000	id-1704	High
chr5D_part1	263720000	264420000	id-1705	High
chr5D_part1	265080000	266040000	id-1706	High
chr5D_part1	266110000	267240000	id-1707	High
chr5D_part1	269230000	270340000	id-1708	High
chr5D_part1	271390000	271950000	id-1709	High
chr5D_part1	272020000	272740000	id-1710	High
chr5D_part1	273180000	274060000	id-1711	High
chr5D_part1	274800000	276510000	id-1712	High
chr5D_part1	277180000	277700000	id-1713	High
chr5D_part1	278380000	279500000	id-1714	High
chr5D_part1	279550000	281600000	id-1715	High
chr5D_part1	281930000	282970000	id-1716	High
chr5D_part1	283260000	284750000	id-1717	High
chr5D_part1	284940000	287120000	id-1718	High
chr5D_part1	287180000	289070000	id-1719	High
chr5D_part1	289130000	289790000	id-1720	High
chr5D_part1	290120000	290860000	id-1721	High
chr5D_part1	291320000	291920000	id-1722	High
chr5D_part1	291980000	292540000	id-1723	High
chr5D_part1	293390000	294160000	id-1724	High
chr5D_part1	294220000	294800000	id-1725	High
chr5D_part1	294860000	295460000	id-1726	High
chr5D_part1	295930000	298460000	id-1727	High
chr5D_part1	298510000	299290000	id-1728	High
chr5D_part1	300360000	302750000	id-1729	High
chr5D_part1	302960000	304420000	id-1730	High
chr5D_part1	307140000	307670000	id-1731	High
chr5D_part1	307740000	308960000	id-1732	High
chr5D_part1	310910000	312280000	id-1733	High
chr5D_part1	312440000	313030000	id-1734	High
chr5D_part1	313440000	314680000	id-1735	High
chr5D_part1	314870000	315660000	id-1736	High
chr5D_part1	316380000	317460000	id-1737	High
chr5D_part1	317510000	318060000	id-1738	High
chr5D_part1	319580000	320250000	id-1739	High
chr5D_part1	320890000	321470000	id-1740	High
chr5D_part1	321790000	322290000	id-1741	High
chr5D_part1	323090000	323680000	id-1742	High
chr5D_part1	324000000	324920000	id-1743	High
chr5D_part1	325770000	328960000	id-1744	High
chr5D_part1	329040000	329590000	id-1745	High
chr5D_part1	331000000	332110000	id-1746	High
chr5D_part1	332260000	333080000	id-1747	High
chr5D_part1	333150000	334070000	id-1748	High
chr5D_part1	334340000	335880000	id-1749	High
chr5D_part1	335960000	336820000	id-1750	High
chr5D_part1	337860000	340870000	id-1751	High
chr5D_part1	341300000	342640000	id-1752	High
chr5D_part1	343770000	344430000	id-1753	High
chr5D_part1	346680000	347360000	id-1754	High
chr5D_part1	347550000	349130000	id-1755	High
chr5D_part1	349180000	349760000	id-1756	High
chr5D_part1	351020000	351960000	id-1757	High
chr5D_part1	354330000	354850000	id-1758	High
chr5D_part1	356180000	357090000	id-1759	High
chr5D_part1	357140000	358440000	id-1760	High
chr5D_part1	358790000	359430000	id-1761	High
chr5D_part1	359510000	360350000	id-1762	High
chr5D_part1	360400000	361020000	id-1763	High
chr5D_part1	361070000	361970000	id-1764	High
chr5D_part1	362140000	363340000	id-1765	High
chr5D_part1	363390000	364680000	id-1766	High
chr5D_part1	364730000	365530000	id-1767	High
chr5D_part1	365800000	368150000	id-1768	High
chr5D_part1	368640000	369630000	id-1769	High
chr5D_part1	370000000	370880000	id-1770	High
chr5D_part1	371000000	371680000	id-1771	High
chr5D_part1	371750000	374330000	id-1772	High
chr5D_part1	374510000	375410000	id-1773	High
chr5D_part1	375480000	376040000	id-1774	High
chr5D_part1	376740000	377970000	id-1775	High
chr5D_part1	378450000	380060000	id-1776	High
chr5D_part1	380120000	380690000	id-1777	High
chr5D_part1	380840000	381990000	id-1778	High
chr5D_part1	382040000	383010000	id-1779	High
chr5D_part1	383220000	384270000	id-1780	High
chr5D_part1	384690000	386420000	id-1781	High
chr5D_part1	386530000	387670000	id-1782	High
chr5D_part1	389210000	389980000	id-1783	High
chr5D_part1	390310000	392950000	id-1784	High
chr5D_part1	393070000	393970000	id-1785	High
chr5D_part1	394020000	394780000	id-1786	High
chr5D_part1	394860000	395940000	id-1787	High
chr5D_part1	397020000	398380000	id-1788	High
chr5D_part1	398580000	399100000	id-1789	High
chr5D_part1	400380000	401270000	id-1790	High
chr5D_part1	401620000	403050000	id-1791	High
chr5D_part1	403360000	405260000	id-1792	High
chr5D_part1	405920000	406500000	id-1793	High
chr5D_part1	407030000	408610000	id-1794	High
chr5D_part1	408670000	410680000	id-1795	High
chr5D_part1	411320000	413300000	id-1796	High
chr5D_part1	413550000	417320000	id-1797	High
chr5D_part1	417370000	417990000	id-1798	High
chr5D_part1	418930000	420150000	id-1799	High
chr5D_part1	420200000	420720000	id-1800	High
chr5D_part1	420870000	422510000	id-1801	High
chr5D_part1	422560000	423390000	id-1802	High
chr5D_part1	423950000	425380000	id-1803	High
chr5D_part1	426070000	427000000	id-1804	High
chr5D_part1	428230000	429180000	id-1805	High
chr5D_part1	430100000	430720000	id-1806	High
chr5D_part1	430970000	432060000	id-1807	High
chr5D_part1	434020000	434730000	id-1808	High
chr5D_part1	436760000	438210000	id-1809	High
chr5D_part1	439420000	440170000	id-1810	High
chr5D_part1	440480000	441020000	id-1811	High
chr5D_part1	441090000	441590000	id-1812	High
chr5D_part1	442490000	443020000	id-1813	High
chr5D_part1	446470000	446980000	id-1814	High
chr5D_part1	447150000	447980000	id-1815	High
chr5D_part1	448240000	449020000	id-1816	High
chr5D_part1	449070000	450470000	id-1817	High
chr5D_part2	7500000	8040000	id-1818	High
chr5D_part2	12060000	12560000	id-1819	High
chr5D_part2	14350000	14860000	id-1820	High
chr5D_part2	19170000	20220000	id-1821	High
chr5D_part2	31860000	32520000	id-1822	High
chr5D_part2	34560000	35730000	id-1823	High
chr5D_part2	36950000	37450000	id-1824	High
chr5D_part2	38010000	38550000	id-1825	High
chr5D_part2	41950000	42530000	id-1826	High
chr5D_part2	49750000	51310000	id-1827	High
chr5D_part2	51800000	52400000	id-1828	Low
chr5D_part2	52280000	53230000	id-1829	High
chr5D_part2	53830000	57240000	id-1830	High
chr5D_part2	59440000	60140000	id-1831	High
chr5D_part2	60970000	61690000	id-1832	High
chr5D_part2	61890000	62860000	id-1833	High
chr5D_part2	63300000	63960000	id-1834	High
chr5D_part2	66010000	66850000	id-1835	High
chr5D_part2	68110000	68630000	id-1836	High
chr5D_part2	70270000	71220000	id-1837	High
chr5D_part2	74660000	75630000	id-1838	High
chr5D_part2	76040000	77380000	id-1839	High
chr5D_part2	81990000	82630000	id-1840	High
chr5D_part2	88070000	90860000	id-1841	High
chr5D_part2	90910000	92200000	id-1842	High
chr5D_part2	92360000	92910000	id-1843	High
chr5D_part2	96340000	97150000	id-1844	High
chr5D_part2	97320000	99250000	id-1845	High
chr5D_part2	99830000	101090000	id-1846	High
chr5D_part2	101550000	102050000	id-1847	High
chr5D_part2	102820000	103970000	id-1848	High
chr5D_part2	106600000	107380000	id-1849	High
chr5D_part2	108660000	109640000	id-1850	Low
chr5D_part2	109640000	110310000	id-1851	High
chr6A_part1	560000	1430000	id-1852	High
chr6A_part1	1880000	3970000	id-1853	High
chr6A_part1	3880000	4440000	id-1854	Low
chr6A_part1	7300000	8190000	id-1855	High
chr6A_part1	9130000	9630000	id-1856	High
chr6A_part1	10370000	11040000	id-1857	High
chr6A_part1	11780000	12530000	id-1858	High
chr6A_part1	13530000	14710000	id-1859	High
chr6A_part1	14710000	15360000	id-1860	Low
chr6A_part1	15360000	17580000	id-1861	High
chr6A_part1	23560000	24890000	id-1862	High
chr6A_part1	25000000	26040000	id-1863	High
chr6A_part1	26730000	28040000	id-1864	High
chr6A_part1	28220000	28790000	id-1865	High
chr6A_part1	28850000	29380000	id-1866	High
chr6A_part1	29490000	30050000	id-1867	High
chr6A_part1	30120000	30620000	id-1868	High
chr6A_part1	31520000	32260000	id-1869	High
chr6A_part1	32500000	33310000	id-1870	High
chr6A_part1	34780000	35280000	id-1871	High
chr6A_part1	35540000	36190000	id-1872	High
chr6A_part1	36240000	37400000	id-1873	High
chr6A_part1	43250000	43790000	id-1874	High
chr6A_part1	49550000	51140000	id-1875	High
chr6A_part1	51240000	55090000	id-1876	High
chr6A_part1	173680000	174230000	id-1877	High
chr6A_part1	291930000	292620000	id-1878	Low
chr6A_part1	446900000	448760000	id-1879	High
chr6A_part2	180000	2190000	id-1880	High
chr6A_part2	95940000	96620000	id-1881	High
chr6A_part2	103590000	104540000	id-1882	High
chr6A_part2	104640000	105810000	id-1883	High
chr6A_part2	106130000	106850000	id-1884	High
chr6A_part2	108100000	108710000	id-1885	High
chr6A_part2	108770000	109700000	id-1886	High
chr6A_part2	111950000	116500000	id-1887	High
chr6A_part2	116550000	119850000	id-1888	High
chr6A_part2	120100000	120670000	id-1889	High
chr6A_part2	121750000	122320000	id-1890	High
chr6A_part2	126900000	132390000	id-1891	High
chr6A_part2	139570000	140300000	id-1892	High
chr6A_part2	141350000	141920000	id-1893	High
chr6A_part2	142510000	143070000	id-1894	High
chr6A_part2	149990000	151000000	id-1895	High
chr6A_part2	153760000	154630000	id-1896	High
chr6A_part2	155770000	157480000	id-1897	High
chr6A_part2	157530000	158550000	id-1898	High
chr6A_part2	158600000	159530000	id-1899	High
chr6A_part2	159610000	161070000	id-1900	High
chr6A_part2	161640000	163700000	id-1901	High
chr6B_part1	1050000	1900000	id-1902	Low
chr6B_part1	1950000	2610000	id-1903	Low
chr6B_part1	4670000	5860000	id-1904	Low
chr6B_part1	7330000	7880000	id-1905	Low
chr6B_part1	8470000	8990000	id-1906	Low
chr6B_part1	8760000	9290000	id-1907	High
chr6B_part1	9600000	10440000	id-1908	Low
chr6B_part1	11720000	12760000	id-1909	High
chr6B_part1	12970000	13610000	id-1910	Low
chr6B_part1	13640000	14170000	id-1911	High
chr6B_part1	15370000	15970000	id-1912	High
chr6B_part1	16060000	16650000	id-1913	High
chr6B_part1	17190000	17770000	id-1914	High
chr6B_part1	21130000	21950000	id-1915	High
chr6B_part1	22070000	22790000	id-1916	High
chr6B_part1	27010000	28260000	id-1917	High
chr6B_part1	28470000	29420000	id-1918	High
chr6B_part1	30190000	30860000	id-1919	Low
chr6B_part1	30870000	31790000	id-1920	High
chr6B_part1	31840000	32340000	id-1921	High
chr6B_part1	113440000	114890000	id-1922	High
chr6B_part1	115010000	115600000	id-1923	High
chr6B_part1	115910000	116760000	id-1924	High
chr6B_part1	117070000	117860000	id-1925	High
chr6B_part1	119820000	120360000	id-1926	High
chr6B_part1	120780000	122960000	id-1927	High
chr6B_part1	124420000	125730000	id-1928	High
chr6B_part1	125660000	126210000	id-1929	Low
chr6B_part1	126210000	127770000	id-1930	High
chr6B_part1	128080000	130940000	id-1931	High
chr6B_part1	131040000	131850000	id-1932	High
chr6B_part1	132100000	134000000	id-1933	High
chr6B_part1	134870000	136120000	id-1934	High
chr6B_part1	138630000	139220000	id-1935	High
chr6B_part1	139650000	140470000	id-1936	High
chr6B_part1	140560000	141200000	id-1937	High
chr6B_part1	141260000	141780000	id-1938	High
chr6B_part1	142450000	143660000	id-1939	High
chr6B_part1	144230000	145050000	id-1940	High
chr6B_part1	145060000	145560000	id-1941	Low
chr6B_part1	145800000	147080000	id-1942	High
chr6B_part1	147950000	150060000	id-1943	High
chr6B_part1	150110000	150700000	id-1944	High
chr6B_part1	150750000	151430000	id-1945	High
chr6B_part1	151680000	155340000	id-1946	High
chr6B_part1	155460000	157600000	id-1947	High
chr6B_part1	157760000	159200000	id-1948	High
chr6B_part1	159250000	160000000	id-1949	High
chr6B_part1	160000000	160680000	id-1950	Low
chr6B_part1	160640000	162880000	id-1951	High
chr6B_part1	162940000	164040000	id-1952	High
chr6B_part1	165330000	166120000	id-1953	High
chr6B_part1	168460000	169490000	id-1954	High
chr6B_part1	171040000	172260000	id-1955	High
chr6B_part1	182570000	184800000	id-1956	High
chr6B_part1	185110000	188500000	id-1957	High
chr6B_part1	188680000	203920000	id-1958	High
chr6B_part1	203970000	204600000	id-1959	High
chr6B_part1	213850000	216700000	id-1960	High
chr6B_part1	217110000	233030000	id-1961	High
chr6B_part1	239310000	241750000	id-1962	High
chr6B_part1	242210000	243770000	id-1963	High
chr6B_part1	243770000	244740000	id-1964	Low
chr6B_part1	244760000	246030000	id-1965	High
chr6B_part1	246670000	247850000	id-1966	High
chr6B_part1	247900000	261800000	id-1967	High
chr6B_part1	262440000	263670000	id-1968	Low
chr6B_part1	263720000	268190000	id-1969	Low
chr6B_part1	268330000	270780000	id-1970	Low
chr6B_part1	270830000	272000000	id-1971	Low
chr6B_part1	272050000	274100000	id-1972	Low
chr6B_part1	275440000	299510000	id-1973	High
chr6B_part1	299560000	300910000	id-1974	High
chr6B_part1	300960000	303100000	id-1975	High
chr6B_part1	303150000	310400000	id-1976	High
chr6B_part1	310450000	311490000	id-1977	High
chr6B_part1	311560000	313130000	id-1978	High
chr6B_part1	313180000	314520000	id-1979	High
chr6B_part1	314590000	316620000	id-1980	High
chr6B_part1	316670000	319720000	id-1981	High
chr6B_part1	319810000	320340000	id-1982	High
chr6B_part1	321320000	322480000	id-1983	High
chr6B_part1	322770000	323860000	id-1984	High
chr6B_part1	324430000	325000000	id-1985	High
chr6B_part1	328340000	328900000	id-1986	High
chr6B_part1	329000000	329580000	id-1987	High
chr6B_part1	331080000	333730000	id-1988	High
chr6B_part1	333890000	334890000	id-1989	High
chr6B_part1	335290000	336220000	id-1990	High
chr6B_part1	336360000	339330000	id-1991	High
chr6B_part1	340150000	341830000	id-1992	High
chr6B_part1	341880000	342820000	id-1993	High
chr6B_part1	343050000	353730000	id-1994	High
chr6B_part1	353880000	357070000	id-1995	High
chr6B_part1	357130000	359510000	id-1996	High
chr6B_part1	359560000	362920000	id-1997	High
chr6B_part1	362980000	363690000	id-1998	High
chr6B_part1	363740000	364690000	id-1999	High
chr6B_part1	365180000	367330000	id-2000	High
[truncated: 948 more rows]
