# Supplementary material for: DAWN: a resource for yielding insights into the diversity among wheat genomes
Source: BMC Genomics. 2018 Dec 17;19:941. doi: 10.1186/s12864-018-5228-2 (PMC6296097; doi:10.1186/s12864-018-5228-2)
Supplement: Supplementary file 7 — ZIP file containing BED5 format files of high and low variant density regions. BED5 format file for each WGS accession. The score column (5th column) indicates if the feature (row) represents a region which has >2*SD above (High) or below (Low) the mean variant density. (ZIP 526 kb) [file 12864_2018_5228_MOESM7_ESM.zip › variant_density_high_low/Kukri.realigned.bam.vcf.w10000_s10000.bw.high_low.bed]

chr1A_part1	2370000	3270000	id-1	High
chr1A_part1	3360000	3930000	id-2	High
chr1A_part1	9540000	10260000	id-3	High
chr1A_part1	10730000	11360000	id-4	Low
chr1A_part1	13560000	14260000	id-5	High
chr1A_part1	14430000	15000000	id-6	High
chr1A_part1	17050000	17780000	id-7	Low
chr1A_part1	18440000	19500000	id-8	Low
chr1A_part1	20420000	22110000	id-9	High
chr1A_part1	22530000	23240000	id-10	High
chr1A_part1	23430000	23980000	id-11	High
chr1A_part1	24050000	24590000	id-12	High
chr1A_part1	25020000	26390000	id-13	High
chr1A_part1	28170000	30340000	id-14	High
chr1A_part1	31250000	32920000	id-15	High
chr1A_part1	37570000	38550000	id-16	High
chr1A_part1	38600000	41760000	id-17	High
chr1A_part1	41870000	46540000	id-18	High
chr1A_part1	49300000	52070000	id-19	High
chr1A_part1	52140000	53900000	id-20	High
chr1A_part1	293720000	297920000	id-21	High
chr1A_part1	301110000	304520000	id-22	High
chr1A_part1	304690000	324000000	id-23	High
chr1A_part1	324050000	341400000	id-24	High
chr1A_part1	351860000	372990000	id-25	High
chr1A_part1	373250000	382120000	id-26	High
chr1A_part1	382180000	383080000	id-27	High
chr1A_part1	383090000	384150000	id-28	Low
chr1A_part1	384150000	384680000	id-29	High
chr1A_part1	384750000	389830000	id-30	High
chr1A_part1	393400000	414910000	id-31	High
chr1A_part1	414980000	420920000	id-32	High
chr1A_part1	421170000	422050000	id-33	Low
chr1A_part1	422050000	429000000	id-34	High
chr1A_part1	433230000	433780000	id-35	Low
chr1A_part1	433750000	437290000	id-36	High
chr1A_part1	437350000	445600000	id-37	High
chr1A_part1	458490000	462140000	id-38	High
chr1A_part1	462770000	465500000	id-39	High
chr1A_part1	466310000	466880000	id-40	High
chr1A_part2	100000	3010000	id-41	High
chr1A_part2	3220000	5850000	id-42	High
chr1A_part2	6630000	12420000	id-43	High
chr1A_part2	12470000	13060000	id-44	High
chr1A_part2	15100000	15600000	id-45	High
chr1A_part2	17920000	21590000	id-46	High
chr1A_part2	22510000	24770000	id-47	High
chr1A_part2	24820000	26940000	id-48	High
chr1A_part2	33090000	34570000	id-49	High
chr1A_part2	34860000	36090000	id-50	High
chr1A_part2	36150000	36960000	id-51	High
chr1A_part2	37220000	42650000	id-52	High
chr1A_part2	43400000	44010000	id-53	Low
chr1A_part2	43920000	44780000	id-54	High
chr1A_part2	45130000	49870000	id-55	High
chr1A_part2	49920000	51230000	id-56	High
chr1A_part2	54010000	54970000	id-57	High
chr1A_part2	55520000	56180000	id-58	High
chr1A_part2	57940000	60070000	id-59	High
chr1A_part2	60760000	61490000	id-60	High
chr1A_part2	62220000	63270000	id-61	High
chr1A_part2	63620000	65860000	id-62	High
chr1A_part2	65920000	68680000	id-63	High
chr1A_part2	69190000	70770000	id-64	High
chr1A_part2	71590000	72480000	id-65	High
chr1A_part2	73010000	73530000	id-66	High
chr1A_part2	73600000	76040000	id-67	High
chr1A_part2	76090000	76600000	id-68	High
chr1A_part2	77600000	79060000	id-69	High
chr1A_part2	81370000	82460000	id-70	High
chr1A_part2	82560000	83690000	id-71	High
chr1A_part2	83760000	84360000	id-72	High
chr1A_part2	85390000	88810000	id-73	High
chr1A_part2	92490000	93300000	id-74	High
chr1A_part2	93360000	95120000	id-75	High
chr1A_part2	95380000	96420000	id-76	High
chr1A_part2	96590000	97280000	id-77	High
chr1A_part2	97360000	98180000	id-78	High
chr1A_part2	98230000	98730000	id-79	High
chr1A_part2	99960000	103230000	id-80	High
chr1A_part2	103810000	104520000	id-81	High
chr1A_part2	108270000	108880000	id-82	High
chr1A_part2	109590000	110550000	id-83	High
chr1A_part2	110710000	111340000	id-84	High
chr1A_part2	111390000	112690000	id-85	High
chr1A_part2	113030000	113660000	id-86	High
chr1A_part2	113830000	115130000	id-87	High
chr1A_part2	115580000	116840000	id-88	High
chr1A_part2	117060000	117780000	id-89	High
chr1A_part2	117940000	119270000	id-90	High
chr1A_part2	119320000	120070000	id-91	High
chr1B_part1	0	1240000	id-92	Low
chr1B_part1	1610000	2120000	id-93	High
chr1B_part1	3300000	3920000	id-94	Low
chr1B_part1	4420000	5360000	id-95	High
chr1B_part1	5960000	6680000	id-96	High
chr1B_part1	7840000	8420000	id-97	High
chr1B_part1	9340000	10420000	id-98	High
chr1B_part1	10580000	11400000	id-99	Low
chr1B_part1	11400000	11900000	id-100	High
chr1B_part1	12770000	13360000	id-101	High
chr1B_part1	15870000	16540000	id-102	High
chr1B_part1	17240000	17830000	id-103	High
chr1B_part1	19850000	20450000	id-104	High
chr1B_part1	25240000	25960000	id-105	High
chr1B_part1	26010000	27250000	id-106	High
chr1B_part1	27420000	28170000	id-107	High
chr1B_part1	29000000	29520000	id-108	High
chr1B_part1	31810000	32620000	id-109	High
chr1B_part1	33930000	36200000	id-110	High
chr1B_part1	36250000	36860000	id-111	High
chr1B_part1	36910000	38110000	id-112	High
chr1B_part1	38220000	38920000	id-113	High
chr1B_part1	41410000	44680000	id-114	High
chr1B_part1	45710000	46710000	id-115	High
chr1B_part1	47120000	47630000	id-116	High
chr1B_part1	48680000	49440000	id-117	High
chr1B_part1	49840000	51150000	id-118	High
chr1B_part1	51620000	57440000	id-119	High
chr1B_part1	60550000	62090000	id-120	High
chr1B_part1	62380000	66650000	id-121	High
chr1B_part1	66760000	67540000	id-122	High
chr1B_part1	91030000	93270000	id-123	High
chr1B_part1	94320000	95410000	id-124	High
chr1B_part1	95650000	96150000	id-125	High
chr1B_part1	96400000	96910000	id-126	High
chr1B_part1	97290000	98370000	id-127	High
chr1B_part1	98440000	106690000	id-128	High
chr1B_part1	107020000	113130000	id-129	High
chr1B_part1	113500000	117280000	id-130	High
chr1B_part1	117330000	119500000	id-131	High
chr1B_part1	119570000	122380000	id-132	High
chr1B_part1	122380000	122970000	id-133	Low
chr1B_part1	122980000	123980000	id-134	High
chr1B_part1	123980000	129450000	id-135	Low
chr1B_part1	129470000	130020000	id-136	High
chr1B_part1	130340000	131470000	id-137	High
chr1B_part1	131790000	135370000	id-138	High
chr1B_part1	135580000	137210000	id-139	High
chr1B_part1	158540000	159450000	id-140	High
chr1B_part1	162320000	165260000	id-141	High
chr1B_part1	165410000	171170000	id-142	High
chr1B_part1	297190000	301290000	id-143	High
chr1B_part1	301290000	301790000	id-144	Low
chr1B_part1	302450000	305190000	id-145	High
chr1B_part1	306290000	306840000	id-146	Low
chr1B_part1	307490000	308150000	id-147	Low
chr1B_part1	308540000	309160000	id-148	Low
chr1B_part1	309110000	312370000	id-149	High
chr1B_part1	312480000	317510000	id-150	High
chr1B_part1	317830000	321670000	id-151	Low
chr1B_part1	322350000	327370000	id-152	High
chr1B_part1	327420000	328440000	id-153	High
chr1B_part1	328910000	336280000	id-154	High
chr1B_part1	336350000	337310000	id-155	High
chr1B_part1	337800000	340750000	id-156	High
chr1B_part1	340800000	349540000	id-157	High
chr1B_part1	364910000	368230000	id-158	High
chr1B_part1	392730000	394190000	id-159	High
chr1B_part1	394350000	395060000	id-160	High
chr1B_part1	396530000	403200000	id-161	High
chr1B_part1	406410000	409710000	id-162	High
chr1B_part1	410670000	418270000	id-163	High
chr1B_part1	418340000	421020000	id-164	High
chr1B_part1	429050000	429760000	id-165	High
chr1B_part1	432300000	434840000	id-166	High
chr1B_part2	5950000	7640000	id-167	High
chr1B_part2	7710000	13100000	id-168	High
chr1B_part2	13160000	17320000	id-169	High
chr1B_part2	17410000	18310000	id-170	High
chr1B_part2	18590000	21860000	id-171	High
chr1B_part2	21870000	22820000	id-172	Low
chr1B_part2	23430000	24050000	id-173	Low
chr1B_part2	24050000	39220000	id-174	High
chr1B_part2	42110000	42680000	id-175	High
chr1B_part2	42730000	48140000	id-176	High
chr1B_part2	51730000	52550000	id-177	High
chr1B_part2	82050000	83290000	id-178	High
chr1B_part2	93340000	94010000	id-179	High
chr1B_part2	103850000	104790000	id-180	High
chr1B_part2	105410000	109690000	id-181	High
chr1B_part2	109740000	113230000	id-182	High
chr1B_part2	114190000	116270000	id-183	High
chr1B_part2	117040000	117780000	id-184	High
chr1B_part2	118740000	120460000	id-185	High
chr1B_part2	121240000	122650000	id-186	High
chr1B_part2	123440000	125020000	id-187	High
chr1B_part2	125410000	126290000	id-188	High
chr1B_part2	126920000	127470000	id-189	High
chr1B_part2	127530000	128520000	id-190	High
chr1B_part2	128520000	129250000	id-191	Low
chr1B_part2	129250000	131640000	id-192	High
chr1B_part2	131710000	134430000	id-193	High
chr1B_part2	145040000	146650000	id-194	High
chr1B_part2	149490000	150420000	id-195	High
chr1B_part2	150980000	153550000	id-196	High
chr1B_part2	153820000	157100000	id-197	High
chr1B_part2	175440000	177810000	id-198	High
chr1B_part2	178090000	178860000	id-199	High
chr1B_part2	179170000	180150000	id-200	High
chr1B_part2	180650000	183850000	id-201	High
chr1B_part2	187870000	189000000	id-202	High
chr1B_part2	189070000	192050000	id-203	High
chr1B_part2	192100000	193260000	id-204	High
chr1B_part2	193990000	194640000	id-205	High
chr1B_part2	195520000	197770000	id-206	High
chr1B_part2	200030000	200900000	id-207	High
chr1B_part2	201780000	203490000	id-208	High
chr1B_part2	204200000	206380000	id-209	High
chr1B_part2	208400000	209730000	id-210	High
chr1B_part2	210060000	210960000	id-211	High
chr1B_part2	210970000	211600000	id-212	Low
chr1B_part2	211720000	212550000	id-213	Low
chr1B_part2	212690000	213240000	id-214	High
chr1B_part2	213560000	214120000	id-215	High
chr1B_part2	215250000	218480000	id-216	High
chr1B_part2	222400000	222920000	id-217	High
chr1B_part2	223160000	224370000	id-218	High
chr1B_part2	224330000	225290000	id-219	Low
chr1B_part2	225290000	225800000	id-220	High
chr1B_part2	226670000	227640000	id-221	High
chr1B_part2	227810000	229030000	id-222	High
chr1B_part2	232810000	234050000	id-223	Low
chr1B_part2	236090000	237490000	id-224	High
chr1B_part2	237550000	238410000	id-225	High
chr1B_part2	238870000	239370000	id-226	Low
chr1B_part2	247170000	248210000	id-227	High
chr1B_part2	248950000	249920000	id-228	High
chr1B_part2	250040000	250770000	id-229	High
chr1D_part1	10000	700000	id-230	High
chr1D_part1	630000	1810000	id-231	Low
chr1D_part1	2060000	2760000	id-232	High
chr1D_part1	3220000	4280000	id-233	High
chr1D_part1	4340000	4920000	id-234	High
chr1D_part1	5040000	5560000	id-235	High
chr1D_part1	5880000	6870000	id-236	High
chr1D_part1	6970000	7520000	id-237	High
chr1D_part1	10510000	11050000	id-238	High
chr1D_part1	11100000	11890000	id-239	High
chr1D_part1	12640000	14060000	id-240	High
chr1D_part1	15030000	15790000	id-241	High
chr1D_part1	16060000	17780000	id-242	High
chr1D_part1	18600000	19200000	id-243	High
chr1D_part1	20550000	21930000	id-244	High
chr1D_part1	23570000	24200000	id-245	High
chr1D_part1	31650000	32540000	id-246	High
chr1D_part1	37770000	39520000	id-247	High
chr1D_part1	39570000	40230000	id-248	High
chr1D_part1	40790000	42070000	id-249	High
chr1D_part1	42130000	43720000	id-250	High
chr1D_part1	44560000	45210000	id-251	High
chr1D_part1	46070000	47070000	id-252	High
chr1D_part1	47130000	47890000	id-253	High
chr1D_part1	47940000	48920000	id-254	High
chr1D_part1	48970000	50040000	id-255	High
chr1D_part1	51800000	52370000	id-256	High
chr1D_part1	67390000	67910000	id-257	High
chr1D_part1	78320000	78920000	id-258	High
chr1D_part1	84550000	85070000	id-259	High
chr1D_part1	88160000	88690000	id-260	High
chr1D_part1	101820000	102790000	id-261	High
chr1D_part1	110580000	111100000	id-262	High
chr1D_part1	116860000	117740000	id-263	High
chr1D_part1	124850000	125430000	id-264	High
chr1D_part1	129200000	129890000	id-265	High
chr1D_part1	131440000	131970000	id-266	High
chr1D_part1	133970000	134690000	id-267	High
chr1D_part1	147470000	148310000	id-268	High
chr1D_part1	162400000	163030000	id-269	High
chr1D_part1	169370000	169960000	id-270	High
chr1D_part1	171210000	172040000	id-271	High
chr1D_part1	175700000	176870000	id-272	High
chr1D_part1	177220000	177790000	id-273	High
chr1D_part1	179780000	180510000	id-274	High
chr1D_part1	191140000	191740000	id-275	High
chr1D_part1	193330000	193840000	id-276	High
chr1D_part1	204820000	205410000	id-277	High
chr1D_part1	206920000	207950000	id-278	High
chr1D_part1	209740000	210520000	id-279	High
chr1D_part1	213170000	214110000	id-280	High
chr1D_part1	217670000	218230000	id-281	High
chr1D_part1	218280000	218930000	id-282	High
chr1D_part1	220280000	221000000	id-283	High
chr1D_part1	232280000	232880000	id-284	High
chr1D_part1	243010000	243900000	id-285	High
chr1D_part1	244040000	244540000	id-286	High
chr1D_part1	247420000	248110000	id-287	High
chr1D_part1	248640000	249490000	id-288	High
chr1D_part1	249550000	250230000	id-289	High
chr1D_part1	252420000	252930000	id-290	High
chr1D_part1	254490000	255610000	id-291	High
chr1D_part1	263280000	263780000	id-292	High
chr1D_part1	266680000	267210000	id-293	High
chr1D_part1	297310000	297930000	id-294	High
chr1D_part1	298080000	299180000	id-295	High
chr1D_part1	307350000	307890000	id-296	High
chr1D_part1	309940000	310980000	id-297	High
chr1D_part1	314900000	315420000	id-298	High
chr1D_part1	317640000	318160000	id-299	High
chr1D_part1	321980000	322730000	id-300	High
chr1D_part1	335280000	335870000	id-301	High
chr1D_part1	341370000	341880000	id-302	High
chr1D_part1	343040000	343540000	id-303	High
chr1D_part1	350130000	350660000	id-304	High
chr1D_part1	351180000	351750000	id-305	High
chr1D_part1	355610000	356400000	id-306	High
chr1D_part1	357420000	358250000	id-307	High
chr1D_part1	358400000	358930000	id-308	High
chr1D_part1	360750000	361520000	id-309	High
chr1D_part1	367260000	367770000	id-310	High
chr1D_part1	368100000	368670000	id-311	High
chr1D_part1	369230000	369810000	id-312	High
chr1D_part1	380540000	381040000	id-313	High
chr1D_part1	389590000	390360000	id-314	High
chr1D_part1	390880000	391470000	id-315	High
chr1D_part1	392200000	392870000	id-316	High
chr1D_part1	398190000	398780000	id-317	High
chr1D_part1	408330000	411450000	id-318	High
chr1D_part1	411680000	412300000	id-319	High
chr1D_part1	412750000	413420000	id-320	High
chr1D_part1	413570000	414820000	id-321	High
chr1D_part1	415050000	416540000	id-322	High
chr1D_part1	418420000	418930000	id-323	High
chr1D_part1	420510000	421120000	id-324	High
chr1D_part1	421170000	421670000	id-325	High
chr1D_part1	430410000	430920000	id-326	High
chr1D_part1	434390000	435120000	id-327	Low
chr1D_part1	435040000	436240000	id-328	High
chr1D_part1	442950000	443490000	id-329	High
chr1D_part1	451490000	452130000	id-330	High
chr1D_part2	0	11420000	id-331	High
chr1D_part2	11470000	43270000	id-332	High
chr2A_part1	1100000	1610000	id-333	High
chr2A_part1	6290000	7330000	id-334	High
chr2A_part1	21140000	22450000	id-335	High
chr2A_part1	26380000	27190000	id-336	High
chr2A_part1	31160000	31920000	id-337	High
chr2A_part1	35530000	36920000	id-338	High
chr2A_part1	40930000	41470000	id-339	High
chr2A_part1	41990000	42830000	id-340	High
chr2A_part1	43450000	44090000	id-341	High
chr2A_part1	49440000	51050000	id-342	High
chr2A_part1	58330000	59160000	id-343	High
chr2A_part1	65520000	70670000	id-344	High
chr2A_part1	71490000	72170000	id-345	Low
chr2A_part1	72220000	73140000	id-346	Low
chr2A_part1	73140000	74260000	id-347	High
chr2A_part1	74520000	77340000	id-348	High
chr2A_part1	78530000	79220000	id-349	High
chr2A_part1	82060000	83220000	id-350	High
chr2A_part1	86380000	87890000	id-351	High
chr2A_part1	90750000	104780000	id-352	High
chr2A_part1	116040000	125140000	id-353	High
chr2A_part1	125190000	128480000	id-354	High
chr2A_part1	128850000	131520000	id-355	High
chr2A_part1	131570000	134990000	id-356	High
chr2A_part1	135070000	138840000	id-357	High
chr2A_part1	138900000	139510000	id-358	High
chr2A_part1	139480000	140350000	id-359	Low
chr2A_part1	140360000	143630000	id-360	High
chr2A_part1	143680000	144990000	id-361	High
chr2A_part1	146950000	156370000	id-362	High
chr2A_part1	164740000	165240000	id-363	High
chr2A_part1	166230000	166920000	id-364	High
chr2A_part1	178100000	182950000	id-365	High
chr2A_part1	183000000	197230000	id-366	High
chr2A_part1	197670000	200340000	id-367	High
chr2A_part1	200390000	203270000	id-368	High
chr2A_part1	203870000	204770000	id-369	High
chr2A_part1	204820000	205830000	id-370	High
chr2A_part1	205910000	207080000	id-371	High
chr2A_part1	207410000	231550000	id-372	High
chr2A_part1	231600000	243590000	id-373	High
chr2A_part1	243640000	252830000	id-374	High
chr2A_part1	252990000	254980000	id-375	High
chr2A_part1	255060000	262650000	id-376	High
chr2A_part1	262650000	264110000	id-377	Low
chr2A_part1	264120000	269940000	id-378	High
chr2A_part1	270000000	273110000	id-379	High
chr2A_part1	273160000	278100000	id-380	High
chr2A_part1	278160000	279430000	id-381	High
chr2A_part1	279480000	289680000	id-382	High
chr2A_part1	289730000	299340000	id-383	High
chr2A_part1	299410000	326340000	id-384	High
chr2A_part1	328800000	329300000	id-385	High
chr2A_part1	329360000	330070000	id-386	High
chr2A_part1	330120000	335430000	id-387	High
chr2A_part1	335490000	339380000	id-388	High
chr2A_part1	341600000	356220000	id-389	High
chr2A_part1	356270000	362920000	id-390	High
chr2A_part1	362920000	363570000	id-391	Low
chr2A_part1	363570000	377930000	id-392	High
chr2A_part1	378130000	394720000	id-393	High
chr2A_part1	395400000	402880000	id-394	High
chr2A_part1	403000000	406440000	id-395	High
chr2A_part1	407060000	429580000	id-396	High
chr2A_part1	429710000	447530000	id-397	High
chr2A_part1	447590000	457900000	id-398	High
chr2A_part1	458400000	462210000	id-399	High
chr2A_part2	0	26640000	id-400	High
chr2A_part2	29170000	29920000	id-401	High
chr2A_part2	35240000	43640000	id-402	High
chr2A_part2	43640000	44170000	id-403	Low
chr2A_part2	44180000	52400000	id-404	High
chr2A_part2	52790000	62810000	id-405	High
chr2A_part2	62910000	65010000	id-406	High
chr2A_part2	65600000	68250000	id-407	High
chr2A_part2	68460000	69990000	id-408	High
chr2A_part2	70530000	71060000	id-409	High
chr2A_part2	71610000	80850000	id-410	High
chr2A_part2	92030000	102120000	id-411	High
chr2A_part2	140100000	141410000	id-412	High
chr2A_part2	142790000	144460000	id-413	High
chr2A_part2	148330000	149720000	id-414	High
chr2A_part2	149900000	150470000	id-415	High
chr2A_part2	155270000	157400000	id-416	High
chr2A_part2	175290000	179850000	id-417	High
chr2A_part2	185280000	186050000	id-418	Low
chr2A_part2	212370000	215220000	id-419	High
chr2A_part2	227710000	228280000	id-420	High
chr2A_part2	228360000	229390000	id-421	High
chr2A_part2	229460000	230380000	id-422	High
chr2A_part2	230450000	232320000	id-423	High
chr2A_part2	232370000	233250000	id-424	High
chr2A_part2	234500000	235850000	id-425	High
chr2A_part2	237300000	238000000	id-426	High
chr2A_part2	242840000	243390000	id-427	High
chr2A_part2	250350000	251880000	id-428	High
chr2A_part2	252770000	256470000	id-429	High
chr2A_part2	266410000	266980000	id-430	High
chr2A_part2	270570000	272680000	id-431	High
chr2A_part2	276490000	277360000	id-432	High
chr2A_part2	277970000	279670000	id-433	High
chr2A_part2	279740000	282780000	id-434	High
chr2A_part2	282830000	284250000	id-435	High
chr2A_part2	284460000	285330000	id-436	High
chr2A_part2	286030000	286780000	id-437	High
chr2A_part2	286840000	287870000	id-438	High
chr2A_part2	289350000	290540000	id-439	High
chr2A_part2	291160000	292380000	id-440	High
chr2A_part2	293710000	295290000	id-441	High
chr2A_part2	296370000	297500000	id-442	High
chr2A_part2	297700000	298250000	id-443	High
chr2A_part2	298450000	298990000	id-444	High
chr2A_part2	299580000	300690000	id-445	High
chr2A_part2	305560000	307030000	id-446	High
chr2A_part2	307530000	308190000	id-447	High
chr2A_part2	308540000	309670000	id-448	High
chr2A_part2	310050000	310720000	id-449	High
chr2A_part2	310790000	312100000	id-450	High
chr2A_part2	312150000	313440000	id-451	High
chr2A_part2	315640000	316970000	id-452	High
chr2A_part2	317430000	318420000	id-453	High
chr2B_part1	2110000	2780000	id-454	High
chr2B_part1	4510000	5090000	id-455	High
chr2B_part1	5430000	6070000	id-456	High
chr2B_part1	10660000	11440000	id-457	High
chr2B_part1	12190000	12950000	id-458	Low
chr2B_part1	14610000	15560000	id-459	High
chr2B_part1	16070000	16790000	id-460	Low
chr2B_part1	17770000	18410000	id-461	High
chr2B_part1	24750000	25360000	id-462	High
chr2B_part1	26990000	27640000	id-463	High
chr2B_part1	27870000	28770000	id-464	High
chr2B_part1	29370000	31550000	id-465	High
chr2B_part1	47800000	49530000	id-466	High
chr2B_part1	63220000	64630000	id-467	High
chr2B_part1	67070000	69870000	id-468	High
chr2B_part1	69960000	70560000	id-469	High
chr2B_part1	70610000	72510000	id-470	High
chr2B_part1	72560000	75770000	id-471	High
chr2B_part1	76050000	76850000	id-472	Low
chr2B_part1	77290000	77790000	id-473	High
chr2B_part1	77970000	78810000	id-474	Low
chr2B_part1	89490000	90080000	id-475	High
chr2B_part1	93960000	94820000	id-476	High
chr2B_part1	94870000	99410000	id-477	High
chr2B_part1	99940000	103930000	id-478	High
chr2B_part1	103990000	106620000	id-479	High
chr2B_part1	106710000	108700000	id-480	High
chr2B_part1	109220000	109760000	id-481	Low
chr2B_part1	109760000	111110000	id-482	High
chr2B_part1	115220000	117940000	id-483	High
chr2B_part1	117990000	119630000	id-484	High
chr2B_part1	123110000	126160000	id-485	Low
chr2B_part1	126210000	128250000	id-486	Low
chr2B_part1	128260000	131310000	id-487	High
chr2B_part1	132580000	133950000	id-488	High
chr2B_part1	134670000	136720000	id-489	High
chr2B_part1	136820000	137760000	id-490	Low
chr2B_part1	137770000	138560000	id-491	High
chr2B_part1	138610000	139920000	id-492	High
chr2B_part1	144650000	146780000	id-493	High
chr2B_part1	147880000	154580000	id-494	High
chr2B_part1	157680000	158770000	id-495	High
chr2B_part1	159560000	160220000	id-496	High
chr2B_part1	165400000	166290000	id-497	High
chr2B_part1	167080000	168620000	id-498	High
chr2B_part1	174590000	176420000	id-499	High
chr2B_part1	176320000	177190000	id-500	Low
chr2B_part1	177670000	178760000	id-501	High
chr2B_part1	180550000	188810000	id-502	High
chr2B_part1	188870000	190060000	id-503	High
chr2B_part1	198750000	202960000	id-504	High
chr2B_part1	202940000	203770000	id-505	Low
chr2B_part1	203830000	205600000	id-506	Low
chr2B_part1	206100000	210690000	id-507	High
chr2B_part1	212300000	215840000	id-508	High
chr2B_part1	232290000	234140000	id-509	High
chr2B_part1	236530000	238720000	id-510	High
chr2B_part1	238840000	245790000	id-511	High
chr2B_part1	381230000	392620000	id-512	High
chr2B_part1	392680000	414830000	id-513	High
chr2B_part1	414890000	441630000	id-514	High
chr2B_part1	441680000	446130000	id-515	High
chr2B_part1	446130000	447160000	id-516	Low
chr2B_part1	447160000	447870000	id-517	High
chr2B_part1	447920000	449170000	id-518	High
chr2B_part1	449220000	453090000	id-519	High
chr2B_part2	0	1480000	id-520	High
chr2B_part2	1650000	5760000	id-521	High
chr2B_part2	5870000	6830000	id-522	High
chr2B_part2	6980000	11240000	id-523	High
chr2B_part2	58010000	58790000	id-524	High
chr2B_part2	69580000	73360000	id-525	High
chr2B_part2	73750000	74360000	id-526	High
chr2B_part2	74410000	77920000	id-527	High
chr2B_part2	78250000	79160000	id-528	High
chr2B_part2	79210000	86590000	id-529	High
chr2B_part2	87220000	88830000	id-530	High
chr2B_part2	88990000	90740000	id-531	High
chr2B_part2	91490000	92680000	id-532	High
chr2B_part2	93370000	93880000	id-533	High
chr2B_part2	100640000	102740000	id-534	High
chr2B_part2	110460000	111870000	id-535	High
chr2B_part2	114770000	116080000	id-536	High
chr2B_part2	119090000	120830000	id-537	High
chr2B_part2	120830000	121420000	id-538	Low
chr2B_part2	121670000	122910000	id-539	High
chr2B_part2	124880000	125940000	id-540	High
chr2B_part2	126060000	144340000	id-541	High
chr2B_part2	144420000	145180000	id-542	High
chr2B_part2	145230000	155730000	id-543	High
chr2B_part2	155870000	158100000	id-544	High
chr2B_part2	158130000	159450000	id-545	Low
chr2B_part2	159450000	160710000	id-546	High
chr2B_part2	161150000	165470000	id-547	High
chr2B_part2	165950000	167260000	id-548	High
chr2B_part2	169700000	170360000	id-549	High
chr2B_part2	178800000	179500000	id-550	High
chr2B_part2	179570000	180950000	id-551	Low
chr2B_part2	181370000	184260000	id-552	High
chr2B_part2	184350000	186890000	id-553	High
chr2B_part2	187120000	189770000	id-554	High
chr2B_part2	189830000	190470000	id-555	High
chr2B_part2	191070000	193750000	id-556	High
chr2B_part2	194160000	195720000	id-557	High
chr2B_part2	195980000	197570000	id-558	High
chr2B_part2	200450000	202180000	id-559	High
chr2B_part2	202250000	202980000	id-560	High
chr2B_part2	203840000	204440000	id-561	High
chr2B_part2	204490000	209380000	id-562	High
chr2B_part2	209430000	212990000	id-563	High
chr2B_part2	213150000	216010000	id-564	High
chr2B_part2	216960000	217610000	id-565	Low
chr2B_part2	217610000	218930000	id-566	High
chr2B_part2	219300000	225400000	id-567	High
chr2B_part2	228910000	229530000	id-568	High
chr2B_part2	230550000	232810000	id-569	Low
chr2B_part2	232870000	233570000	id-570	Low
chr2B_part2	234110000	235030000	id-571	High
chr2B_part2	235030000	236060000	id-572	Low
chr2B_part2	236490000	237570000	id-573	High
chr2B_part2	238850000	240160000	id-574	High
chr2B_part2	240280000	240820000	id-575	Low
chr2B_part2	240820000	242400000	id-576	High
chr2B_part2	242780000	243840000	id-577	High
chr2B_part2	244000000	245760000	id-578	High
chr2B_part2	246240000	253510000	id-579	High
chr2B_part2	254840000	256720000	id-580	High
chr2B_part2	256880000	259750000	id-581	High
chr2B_part2	259800000	263130000	id-582	High
chr2B_part2	263310000	264790000	id-583	High
chr2B_part2	265640000	266280000	id-584	High
chr2B_part2	266380000	266930000	id-585	High
chr2B_part2	266980000	268080000	id-586	High
chr2B_part2	268360000	268890000	id-587	High
chr2B_part2	269100000	269840000	id-588	High
chr2B_part2	270110000	271730000	id-589	High
chr2B_part2	271830000	272840000	id-590	High
chr2B_part2	273990000	274520000	id-591	High
chr2B_part2	274940000	276320000	id-592	High
chr2B_part2	276400000	279880000	id-593	High
chr2B_part2	280970000	283690000	id-594	High
chr2B_part2	283740000	286290000	id-595	High
chr2B_part2	286500000	287340000	id-596	High
chr2B_part2	289420000	290530000	id-597	High
chr2B_part2	291610000	292500000	id-598	High
chr2B_part2	292790000	293330000	id-599	High
chr2B_part2	293400000	294390000	id-600	High
chr2B_part2	294550000	298130000	id-601	High
chr2B_part2	300700000	301830000	id-602	High
chr2B_part2	302300000	302970000	id-603	High
chr2B_part2	304240000	304760000	id-604	Low
chr2B_part2	305390000	306200000	id-605	Low
chr2B_part2	306940000	307630000	id-606	Low
chr2B_part2	307680000	308470000	id-607	Low
chr2B_part2	313960000	315450000	id-608	High
chr2B_part2	319750000	320440000	id-609	High
chr2B_part2	321030000	321960000	id-610	High
chr2B_part2	324050000	324730000	id-611	High
chr2B_part2	324780000	325570000	id-612	High
chr2B_part2	326220000	326720000	id-613	High
chr2B_part2	326780000	327460000	id-614	High
chr2B_part2	327760000	328830000	id-615	High
chr2B_part2	328900000	329570000	id-616	High
chr2B_part2	329640000	331340000	id-617	High
chr2B_part2	331400000	333360000	id-618	High
chr2B_part2	335360000	336070000	id-619	High
chr2B_part2	339750000	340320000	id-620	High
chr2B_part2	341160000	342040000	id-621	Low
chr2B_part2	346700000	347830000	id-622	High
chr2D_part1	340000	870000	id-623	High
chr2D_part1	1240000	2260000	id-624	High
chr2D_part1	2460000	4310000	id-625	High
chr2D_part1	4550000	7520000	id-626	High
chr2D_part1	7570000	8210000	id-627	High
chr2D_part1	8260000	9390000	id-628	High
chr2D_part1	10340000	11870000	id-629	High
chr2D_part1	11930000	13720000	id-630	High
chr2D_part1	14200000	15030000	id-631	High
chr2D_part1	15580000	18790000	id-632	High
chr2D_part1	19000000	19720000	id-633	High
chr2D_part1	19700000	20230000	id-634	Low
chr2D_part1	20540000	21060000	id-635	High
chr2D_part1	21500000	22870000	id-636	High
chr2D_part1	22920000	23870000	id-637	High
chr2D_part1	24810000	25330000	id-638	High
chr2D_part1	25380000	26730000	id-639	High
chr2D_part1	27770000	28480000	id-640	High
chr2D_part1	28850000	29550000	id-641	High
chr2D_part1	29600000	30600000	id-642	High
chr2D_part1	30660000	32310000	id-643	High
chr2D_part1	32360000	33070000	id-644	High
chr2D_part1	34230000	35130000	id-645	High
chr2D_part1	35210000	35820000	id-646	High
chr2D_part1	36060000	36580000	id-647	High
chr2D_part1	36970000	39470000	id-648	High
chr2D_part1	39950000	40970000	id-649	High
chr2D_part1	42240000	42770000	id-650	High
chr2D_part1	43210000	44010000	id-651	High
chr2D_part1	47710000	48620000	id-652	High
chr2D_part1	49320000	49910000	id-653	High
chr2D_part1	50660000	51350000	id-654	High
chr2D_part1	51770000	52420000	id-655	High
chr2D_part1	52550000	53130000	id-656	High
chr2D_part1	53330000	54670000	id-657	High
chr2D_part1	55200000	55870000	id-658	High
chr2D_part1	56290000	56940000	id-659	High
chr2D_part1	56990000	61050000	id-660	High
chr2D_part1	61740000	62410000	id-661	High
chr2D_part1	62540000	67010000	id-662	High
chr2D_part1	67070000	70790000	id-663	High
chr2D_part1	70840000	71850000	id-664	High
chr2D_part1	71910000	72870000	id-665	High
chr2D_part1	74930000	75440000	id-666	High
chr2D_part1	75490000	76770000	id-667	High
chr2D_part1	77550000	78090000	id-668	High
chr2D_part1	80030000	80910000	id-669	High
chr2D_part1	81830000	82920000	id-670	High
chr2D_part1	83220000	83950000	id-671	High
chr2D_part1	84560000	85260000	id-672	High
chr2D_part1	85310000	86140000	id-673	High
chr2D_part1	86190000	87160000	id-674	High
chr2D_part1	87300000	88190000	id-675	High
chr2D_part1	88890000	89640000	id-676	High
chr2D_part1	90620000	92810000	id-677	High
chr2D_part1	94550000	95230000	id-678	High
chr2D_part1	96140000	96680000	id-679	High
chr2D_part1	96730000	98280000	id-680	High
chr2D_part1	98900000	99610000	id-681	High
chr2D_part1	99660000	100210000	id-682	High
chr2D_part1	100300000	103130000	id-683	High
chr2D_part1	103200000	105640000	id-684	High
chr2D_part1	105690000	106230000	id-685	High
chr2D_part1	107120000	107860000	id-686	High
chr2D_part1	108530000	109610000	id-687	High
chr2D_part1	111550000	112480000	id-688	High
chr2D_part1	113100000	113620000	id-689	High
chr2D_part1	114560000	115150000	id-690	High
chr2D_part1	115200000	116150000	id-691	High
chr2D_part1	117180000	117770000	id-692	High
chr2D_part1	118210000	118850000	id-693	High
chr2D_part1	119960000	120520000	id-694	High
chr2D_part1	120580000	122060000	id-695	High
chr2D_part1	122120000	122830000	id-696	High
chr2D_part1	123520000	124650000	id-697	High
chr2D_part1	125310000	126270000	id-698	High
chr2D_part1	126550000	127060000	id-699	High
chr2D_part1	127830000	128490000	id-700	High
chr2D_part1	128570000	129200000	id-701	High
chr2D_part1	129350000	130270000	id-702	High
chr2D_part1	130720000	131390000	id-703	High
chr2D_part1	131910000	133100000	id-704	High
chr2D_part1	133450000	134310000	id-705	High
chr2D_part1	134470000	135400000	id-706	High
chr2D_part1	135470000	138900000	id-707	High
chr2D_part1	139250000	140530000	id-708	High
chr2D_part1	140580000	141410000	id-709	High
chr2D_part1	141480000	142180000	id-710	High
chr2D_part1	142650000	143390000	id-711	High
chr2D_part1	143960000	145600000	id-712	High
chr2D_part1	145660000	146390000	id-713	High
chr2D_part1	146830000	147860000	id-714	High
chr2D_part1	148230000	149930000	id-715	High
chr2D_part1	150360000	151300000	id-716	High
chr2D_part1	151370000	152010000	id-717	High
chr2D_part1	152090000	152700000	id-718	High
chr2D_part1	152750000	153280000	id-719	High
chr2D_part1	154110000	154840000	id-720	High
chr2D_part1	155970000	157040000	id-721	High
chr2D_part1	157090000	158370000	id-722	High
chr2D_part1	158690000	160160000	id-723	High
chr2D_part1	160210000	161070000	id-724	High
chr2D_part1	161540000	162330000	id-725	High
chr2D_part1	163700000	167420000	id-726	High
chr2D_part1	167670000	169880000	id-727	High
chr2D_part1	170630000	171860000	id-728	High
chr2D_part1	171920000	172430000	id-729	High
chr2D_part1	173120000	174350000	id-730	High
chr2D_part1	174410000	175540000	id-731	High
chr2D_part1	175590000	177160000	id-732	High
chr2D_part1	177230000	178300000	id-733	High
chr2D_part1	178840000	179360000	id-734	High
chr2D_part1	179430000	180350000	id-735	High
chr2D_part1	180400000	181360000	id-736	High
chr2D_part1	181420000	182280000	id-737	High
chr2D_part1	182670000	183450000	id-738	High
chr2D_part1	183520000	184120000	id-739	High
chr2D_part1	184140000	184770000	id-740	Low
chr2D_part1	185090000	186230000	id-741	High
chr2D_part1	186290000	187460000	id-742	High
chr2D_part1	188040000	189430000	id-743	High
chr2D_part1	189650000	191400000	id-744	High
chr2D_part1	192280000	193000000	id-745	High
chr2D_part1	193890000	194480000	id-746	High
chr2D_part1	196240000	198010000	id-747	High
chr2D_part1	198540000	200010000	id-748	High
chr2D_part1	200450000	201460000	id-749	High
chr2D_part1	201870000	202650000	id-750	High
chr2D_part1	202730000	203590000	id-751	High
chr2D_part1	203640000	205560000	id-752	High
chr2D_part1	205610000	206140000	id-753	High
chr2D_part1	206190000	206700000	id-754	High
chr2D_part1	206770000	208860000	id-755	High
chr2D_part1	209110000	211030000	id-756	High
chr2D_part1	211080000	212600000	id-757	High
chr2D_part1	212940000	213700000	id-758	High
chr2D_part1	213750000	215860000	id-759	High
chr2D_part1	216130000	216820000	id-760	High
chr2D_part1	216920000	217910000	id-761	High
chr2D_part1	218340000	219090000	id-762	High
chr2D_part1	219140000	221010000	id-763	High
chr2D_part1	221070000	222640000	id-764	High
chr2D_part1	222700000	228980000	id-765	High
chr2D_part1	229030000	229620000	id-766	High
chr2D_part1	229680000	232990000	id-767	High
chr2D_part1	233060000	234280000	id-768	High
chr2D_part1	234330000	236150000	id-769	High
chr2D_part1	236210000	238240000	id-770	High
chr2D_part1	238290000	240120000	id-771	High
chr2D_part1	240170000	244650000	id-772	High
chr2D_part1	245110000	246010000	id-773	High
chr2D_part1	246080000	246950000	id-774	High
chr2D_part1	247480000	250640000	id-775	High
chr2D_part1	250710000	252060000	id-776	High
chr2D_part1	252120000	253020000	id-777	High
chr2D_part1	253080000	260000000	id-778	High
chr2D_part1	260050000	263200000	id-779	High
chr2D_part1	263250000	265050000	id-780	High
chr2D_part1	266070000	267190000	id-781	High
chr2D_part1	267250000	268810000	id-782	High
chr2D_part1	270810000	271530000	id-783	High
chr2D_part1	272350000	275820000	id-784	High
chr2D_part1	275870000	276820000	id-785	High
chr2D_part1	276870000	278450000	id-786	High
chr2D_part1	278510000	279320000	id-787	High
chr2D_part1	279380000	281300000	id-788	High
chr2D_part1	281360000	282860000	id-789	High
chr2D_part1	282940000	284620000	id-790	High
chr2D_part1	284670000	285660000	id-791	High
chr2D_part1	285780000	287060000	id-792	High
chr2D_part1	287310000	290050000	id-793	High
chr2D_part1	290100000	290870000	id-794	High
chr2D_part1	290940000	293180000	id-795	High
chr2D_part1	293230000	294750000	id-796	High
chr2D_part1	294810000	296360000	id-797	High
chr2D_part1	296530000	298770000	id-798	High
chr2D_part1	299500000	300350000	id-799	High
chr2D_part1	300400000	301800000	id-800	High
chr2D_part1	301940000	304720000	id-801	High
chr2D_part1	304770000	308920000	id-802	High
chr2D_part1	308970000	310230000	id-803	High
chr2D_part1	310280000	311480000	id-804	High
chr2D_part1	311530000	312040000	id-805	High
chr2D_part1	312440000	314110000	id-806	High
chr2D_part1	314170000	314970000	id-807	High
chr2D_part1	315020000	315860000	id-808	High
chr2D_part1	315980000	316840000	id-809	High
chr2D_part1	316890000	317510000	id-810	High
chr2D_part1	317590000	319190000	id-811	High
chr2D_part1	319240000	320330000	id-812	High
chr2D_part1	320380000	321050000	id-813	High
chr2D_part1	321190000	321770000	id-814	High
chr2D_part1	322080000	322620000	id-815	High
chr2D_part1	322680000	324350000	id-816	High
chr2D_part1	325260000	326310000	id-817	High
chr2D_part1	326360000	326910000	id-818	High
chr2D_part1	327190000	328950000	id-819	High
chr2D_part1	329390000	329910000	id-820	High
chr2D_part1	329970000	330700000	id-821	High
chr2D_part1	331900000	334030000	id-822	High
chr2D_part1	334080000	335020000	id-823	High
chr2D_part1	335070000	336190000	id-824	High
chr2D_part1	337130000	337930000	id-825	High
chr2D_part1	338660000	340550000	id-826	High
chr2D_part1	340670000	341350000	id-827	High
chr2D_part1	342510000	343100000	id-828	High
chr2D_part1	343150000	344500000	id-829	High
chr2D_part1	346680000	347180000	id-830	High
chr2D_part1	347230000	348190000	id-831	High
chr2D_part1	348250000	348820000	id-832	High
chr2D_part1	348870000	350100000	id-833	High
chr2D_part1	350150000	351930000	id-834	High
chr2D_part1	351980000	352630000	id-835	High
chr2D_part1	353150000	353850000	id-836	High
chr2D_part1	353900000	355740000	id-837	High
chr2D_part1	356450000	357040000	id-838	High
chr2D_part1	357100000	357820000	id-839	High
chr2D_part1	357870000	358490000	id-840	High
chr2D_part1	358540000	359170000	id-841	High
chr2D_part1	359220000	361820000	id-842	High
chr2D_part1	361880000	363030000	id-843	High
chr2D_part1	363440000	364920000	id-844	High
chr2D_part1	364980000	366960000	id-845	High
chr2D_part1	367010000	367650000	id-846	High
chr2D_part1	368120000	369680000	id-847	High
chr2D_part1	369750000	370350000	id-848	High
chr2D_part1	370410000	371330000	id-849	High
chr2D_part1	371400000	372340000	id-850	High
chr2D_part1	372400000	373690000	id-851	High
chr2D_part1	373740000	374840000	id-852	High
chr2D_part1	375670000	376660000	id-853	High
chr2D_part1	376730000	377800000	id-854	High
chr2D_part1	377870000	379000000	id-855	High
chr2D_part1	379090000	380980000	id-856	High
chr2D_part1	381620000	383070000	id-857	High
chr2D_part1	383150000	384330000	id-858	High
chr2D_part1	384380000	384900000	id-859	High
chr2D_part1	384960000	386110000	id-860	High
chr2D_part1	386840000	388710000	id-861	High
chr2D_part1	388760000	389290000	id-862	High
chr2D_part1	390130000	390740000	id-863	High
chr2D_part1	391590000	392100000	id-864	High
chr2D_part1	392330000	393780000	id-865	High
chr2D_part1	394250000	395190000	id-866	High
chr2D_part1	395390000	397170000	id-867	High
chr2D_part1	397810000	398900000	id-868	High
chr2D_part1	399120000	399910000	id-869	High
chr2D_part1	400050000	401440000	id-870	High
chr2D_part1	401520000	403190000	id-871	High
chr2D_part1	403610000	404780000	id-872	High
chr2D_part1	405740000	406350000	id-873	High
chr2D_part1	407540000	409680000	id-874	High
chr2D_part1	409730000	410270000	id-875	High
chr2D_part1	410360000	411680000	id-876	High
chr2D_part1	411730000	413180000	id-877	High
chr2D_part1	414310000	416580000	id-878	High
chr2D_part1	417710000	418840000	id-879	High
chr2D_part1	420290000	420820000	id-880	High
chr2D_part1	420880000	421930000	id-881	High
chr2D_part1	421990000	422830000	id-882	High
chr2D_part1	422880000	423410000	id-883	High
chr2D_part1	423460000	425040000	id-884	High
chr2D_part1	425230000	426310000	id-885	High
chr2D_part1	426510000	427520000	id-886	High
chr2D_part1	427580000	428720000	id-887	High
chr2D_part1	429700000	430530000	id-888	High
chr2D_part1	430960000	431470000	id-889	High
chr2D_part1	431650000	432520000	id-890	High
chr2D_part1	432870000	434360000	id-891	High
chr2D_part1	434950000	435820000	id-892	High
chr2D_part1	435870000	436390000	id-893	High
chr2D_part1	436510000	438600000	id-894	High
chr2D_part1	438670000	439400000	id-895	High
chr2D_part1	439450000	440700000	id-896	High
chr2D_part1	441840000	442920000	id-897	High
chr2D_part1	442990000	443680000	id-898	High
chr2D_part1	444270000	446030000	id-899	High
chr2D_part1	446090000	446970000	id-900	High
chr2D_part1	447040000	447860000	id-901	High
chr2D_part1	448400000	449050000	id-902	High
chr2D_part1	451320000	452820000	id-903	High
chr2D_part1	453220000	454740000	id-904	High
chr2D_part1	455100000	455820000	id-905	High
chr2D_part1	455970000	456480000	id-906	High
chr2D_part1	456530000	457440000	id-907	High
chr2D_part1	458860000	460630000	id-908	High
chr2D_part1	461440000	462200000	id-909	High
chr2D_part2	0	500000	id-910	High
chr2D_part2	550000	6030000	id-911	High
chr2D_part2	6080000	6900000	id-912	High
chr2D_part2	7300000	8350000	id-913	High
chr2D_part2	8410000	9000000	id-914	High
chr2D_part2	9050000	11950000	id-915	High
chr2D_part2	12410000	16170000	id-916	High
chr2D_part2	16240000	17860000	id-917	High
chr2D_part2	18080000	19260000	id-918	High
chr2D_part2	19310000	21730000	id-919	High
chr2D_part2	21780000	23920000	id-920	High
chr2D_part2	24460000	25620000	id-921	High
chr2D_part2	25670000	30450000	id-922	High
chr2D_part2	30500000	31420000	id-923	High
chr2D_part2	31490000	33000000	id-924	High
chr2D_part2	33050000	34640000	id-925	High
chr2D_part2	34690000	36410000	id-926	High
chr2D_part2	36460000	38170000	id-927	High
chr2D_part2	38220000	40190000	id-928	High
chr2D_part2	40240000	40790000	id-929	High
chr2D_part2	40850000	42040000	id-930	High
chr2D_part2	42130000	43190000	id-931	High
chr2D_part2	43490000	48040000	id-932	High
chr2D_part2	48120000	48710000	id-933	High
chr2D_part2	48760000	50720000	id-934	High
chr2D_part2	50770000	51670000	id-935	High
chr2D_part2	52510000	54530000	id-936	High
chr2D_part2	54580000	56660000	id-937	High
chr2D_part2	56710000	61330000	id-938	High
chr2D_part2	61390000	63300000	id-939	High
chr2D_part2	63680000	64660000	id-940	High
chr2D_part2	65150000	66430000	id-941	High
chr2D_part2	66480000	67150000	id-942	High
chr2D_part2	67220000	69590000	id-943	High
chr2D_part2	70040000	71330000	id-944	High
chr2D_part2	71920000	74100000	id-945	High
chr2D_part2	74170000	77080000	id-946	High
chr2D_part2	77130000	77760000	id-947	High
chr2D_part2	77820000	78400000	id-948	High
chr2D_part2	78490000	79920000	id-949	High
chr2D_part2	80110000	80840000	id-950	High
chr2D_part2	80890000	81870000	id-951	High
chr2D_part2	81920000	82640000	id-952	High
chr2D_part2	82700000	84020000	id-953	High
chr2D_part2	84070000	84700000	id-954	High
chr2D_part2	84750000	87990000	id-955	High
chr2D_part2	88320000	89130000	id-956	High
chr2D_part2	89210000	91610000	id-957	High
chr2D_part2	92420000	94630000	id-958	High
chr2D_part2	94700000	95340000	id-959	High
chr2D_part2	95400000	97100000	id-960	High
chr2D_part2	97150000	98560000	id-961	High
chr2D_part2	98710000	101470000	id-962	High
chr2D_part2	101520000	102720000	id-963	High
chr2D_part2	103070000	110600000	id-964	High
chr2D_part2	110670000	111810000	id-965	High
chr2D_part2	112350000	115110000	id-966	High
chr2D_part2	115730000	116470000	id-967	High
chr2D_part2	116520000	124460000	id-968	High
chr2D_part2	124520000	129020000	id-969	High
chr2D_part2	129070000	130760000	id-970	High
chr2D_part2	131280000	131930000	id-971	High
chr2D_part2	131980000	135900000	id-972	High
chr2D_part2	135950000	136540000	id-973	High
chr2D_part2	136600000	137960000	id-974	High
chr2D_part2	138070000	139800000	id-975	High
chr2D_part2	140570000	141180000	id-976	Low
chr2D_part2	141140000	142690000	id-977	High
chr2D_part2	143100000	144060000	id-978	High
chr2D_part2	144670000	145790000	id-979	High
chr2D_part2	145970000	146590000	id-980	High
chr2D_part2	146690000	152170000	id-981	High
chr2D_part2	152440000	155130000	id-982	High
chr2D_part2	155660000	159160000	id-983	High
chr2D_part2	159210000	163820000	id-984	High
chr2D_part2	163870000	165540000	id-985	High
chr2D_part2	166040000	168760000	id-986	High
chr2D_part2	168810000	173330000	id-987	High
chr2D_part2	174280000	175110000	id-988	Low
chr2D_part2	175180000	179640000	id-989	Low
chr2D_part2	180160000	180690000	id-990	Low
chr2D_part2	180810000	181420000	id-991	Low
chr2D_part2	181670000	183510000	id-992	Low
chr2D_part2	184090000	185050000	id-993	Low
chr2D_part2	184780000	185320000	id-994	High
chr2D_part2	185560000	186060000	id-995	Low
chr2D_part2	186320000	186930000	id-996	High
chr2D_part2	186930000	188610000	id-997	Low
chr2D_part2	188560000	189610000	id-998	High
chr3A_part1	80000	1520000	id-999	High
chr3A_part1	1570000	2160000	id-1000	High
chr3A_part1	5800000	6570000	id-1001	High
chr3A_part1	7790000	8320000	id-1002	High
chr3A_part1	9000000	9640000	id-1003	High
chr3A_part1	9860000	10560000	id-1004	High
chr3A_part1	10650000	11450000	id-1005	Low
chr3A_part1	11350000	12060000	id-1006	High
chr3A_part1	12110000	12650000	id-1007	High
chr3A_part1	12760000	14060000	id-1008	High
chr3A_part1	15920000	19830000	id-1009	High
chr3A_part1	20290000	21110000	id-1010	High
chr3A_part1	21880000	22680000	id-1011	High
chr3A_part1	24330000	25050000	id-1012	High
chr3A_part1	25880000	26530000	id-1013	High
chr3A_part1	27210000	28010000	id-1014	High
chr3A_part1	29390000	30050000	id-1015	High
chr3A_part1	30940000	31570000	id-1016	High
chr3A_part1	36200000	37890000	id-1017	High
chr3A_part1	45160000	46170000	id-1018	High
chr3A_part1	48500000	49040000	id-1019	High
chr3A_part1	57710000	60560000	id-1020	High
chr3A_part1	60660000	61550000	id-1021	High
chr3A_part1	61860000	62400000	id-1022	High
chr3A_part1	64060000	64850000	id-1023	High
chr3A_part1	67080000	67590000	id-1024	High
chr3A_part1	67860000	69770000	id-1025	High
chr3A_part1	70130000	70940000	id-1026	High
chr3A_part1	75890000	77210000	id-1027	High
chr3A_part1	79450000	79980000	id-1028	High
chr3A_part1	82840000	83700000	id-1029	High
chr3A_part1	84440000	85480000	id-1030	High
chr3A_part1	88700000	89240000	id-1031	High
chr3A_part1	89660000	90190000	id-1032	High
chr3A_part1	91070000	91590000	id-1033	High
chr3A_part1	91830000	92400000	id-1034	High
chr3A_part1	94100000	94630000	id-1035	High
chr3A_part1	95710000	96460000	id-1036	High
chr3A_part1	96680000	97440000	id-1037	High
chr3A_part1	97570000	98380000	id-1038	High
chr3A_part1	100890000	101470000	id-1039	High
chr3A_part1	103060000	103680000	id-1040	High
chr3A_part1	105370000	105930000	id-1041	High
chr3A_part1	117080000	117800000	id-1042	High
chr3A_part1	121290000	121860000	id-1043	High
chr3A_part1	124760000	125670000	id-1044	High
chr3A_part1	128070000	128580000	id-1045	High
chr3A_part1	128720000	129840000	id-1046	High
chr3A_part1	129890000	130480000	id-1047	High
chr3A_part1	131790000	133070000	id-1048	High
chr3A_part1	133520000	140270000	id-1049	High
chr3A_part1	140440000	144470000	id-1050	High
chr3A_part1	150310000	150840000	id-1051	High
chr3A_part1	153920000	154580000	id-1052	High
chr3A_part1	161630000	162220000	id-1053	High
chr3A_part1	164640000	165290000	id-1054	High
chr3A_part1	166140000	166900000	id-1055	High
chr3A_part1	167190000	167760000	id-1056	High
chr3A_part1	167970000	168790000	id-1057	High
chr3A_part1	172130000	172890000	id-1058	High
chr3A_part1	172990000	173570000	id-1059	High
chr3A_part1	176220000	176920000	id-1060	High
chr3A_part1	179110000	179700000	id-1061	High
chr3A_part1	181840000	182920000	id-1062	High
chr3A_part1	183660000	184180000	id-1063	High
chr3A_part1	186460000	187150000	id-1064	High
chr3A_part1	187230000	187760000	id-1065	High
chr3A_part1	188400000	189150000	id-1066	High
chr3A_part1	191860000	192790000	id-1067	High
chr3A_part1	193280000	193800000	id-1068	High
chr3A_part1	194020000	194620000	id-1069	High
chr3A_part1	199620000	200480000	id-1070	High
chr3A_part1	202480000	203600000	id-1071	High
chr3A_part1	205000000	206160000	id-1072	High
chr3A_part1	209760000	210270000	id-1073	High
chr3A_part1	211020000	211530000	id-1074	High
chr3A_part1	214620000	215410000	id-1075	High
chr3A_part1	217020000	217650000	id-1076	High
chr3A_part1	219850000	220700000	id-1077	High
chr3A_part1	224910000	225440000	id-1078	High
chr3A_part1	225680000	226220000	id-1079	High
chr3A_part1	226530000	227150000	id-1080	High
chr3A_part1	229230000	230070000	id-1081	High
chr3A_part1	230460000	231690000	id-1082	High
chr3A_part1	232990000	234010000	id-1083	High
chr3A_part1	236760000	237280000	id-1084	High
chr3A_part1	238430000	239320000	id-1085	High
chr3A_part1	240480000	241020000	id-1086	High
chr3A_part1	244560000	245780000	id-1087	High
chr3A_part1	246250000	248550000	id-1088	High
chr3A_part1	249390000	249940000	id-1089	High
chr3A_part1	250040000	250600000	id-1090	High
chr3A_part1	251630000	252140000	id-1091	High
chr3A_part1	252460000	253440000	id-1092	High
chr3A_part1	253870000	255610000	id-1093	High
chr3A_part1	256860000	257810000	id-1094	High
chr3A_part1	258980000	259670000	id-1095	High
chr3A_part1	260090000	260670000	id-1096	High
chr3A_part1	260720000	262310000	id-1097	High
chr3A_part1	262400000	263200000	id-1098	High
chr3A_part1	265990000	266500000	id-1099	High
chr3A_part1	268590000	269200000	id-1100	High
chr3A_part1	269890000	270770000	id-1101	High
chr3A_part1	271550000	272690000	id-1102	High
chr3A_part1	273150000	273660000	id-1103	High
chr3A_part1	273720000	274510000	id-1104	High
chr3A_part1	275970000	276470000	id-1105	High
chr3A_part1	276630000	277300000	id-1106	High
chr3A_part1	277410000	278610000	id-1107	High
chr3A_part1	279750000	281120000	id-1108	High
chr3A_part1	281230000	282400000	id-1109	High
chr3A_part1	283280000	283880000	id-1110	High
chr3A_part1	284390000	285220000	id-1111	High
chr3A_part1	285500000	287160000	id-1112	High
chr3A_part1	287210000	288180000	id-1113	High
chr3A_part1	288790000	289800000	id-1114	High
chr3A_part1	292330000	294400000	id-1115	High
chr3A_part1	294850000	295730000	id-1116	High
chr3A_part1	295790000	296770000	id-1117	High
chr3A_part1	296820000	298060000	id-1118	High
chr3A_part1	298150000	298960000	id-1119	High
chr3A_part1	299700000	302400000	id-1120	High
chr3A_part1	305510000	306030000	id-1121	High
chr3A_part1	306080000	306710000	id-1122	High
chr3A_part1	307000000	307930000	id-1123	High
chr3A_part1	308300000	309220000	id-1124	High
chr3A_part1	310220000	310780000	id-1125	High
chr3A_part1	311500000	312010000	id-1126	High
chr3A_part1	312430000	313180000	id-1127	High
chr3A_part1	319300000	319950000	id-1128	Low
chr3A_part1	325870000	326590000	id-1129	High
chr3A_part1	328140000	328930000	id-1130	High
chr3A_part1	330920000	331500000	id-1131	High
chr3A_part1	336860000	337510000	id-1132	High
chr3A_part1	337960000	338710000	id-1133	High
chr3A_part1	338760000	339370000	id-1134	High
chr3A_part1	341730000	342620000	id-1135	High
chr3A_part1	343970000	345550000	id-1136	High
chr3A_part1	346170000	347100000	id-1137	High
chr3A_part1	350260000	350910000	id-1138	High
chr3A_part1	352270000	352900000	id-1139	High
chr3A_part1	353560000	355120000	id-1140	High
chr3A_part1	357700000	358440000	id-1141	High
chr3A_part1	359360000	360170000	id-1142	High
chr3A_part1	364320000	364890000	id-1143	High
chr3A_part1	366890000	367740000	id-1144	High
chr3A_part1	369580000	371000000	id-1145	High
chr3A_part1	378010000	379150000	id-1146	High
chr3A_part1	379430000	380020000	id-1147	High
chr3A_part1	380240000	380790000	id-1148	High
chr3A_part1	381640000	382180000	id-1149	High
chr3A_part1	386630000	387520000	id-1150	High
chr3A_part1	390070000	390910000	id-1151	High
chr3A_part1	391170000	391930000	id-1152	High
chr3A_part1	392200000	392730000	id-1153	High
chr3A_part1	394090000	394610000	id-1154	High
chr3A_part1	397130000	397810000	id-1155	High
chr3A_part1	398270000	398790000	id-1156	High
chr3A_part1	402240000	402940000	id-1157	High
chr3A_part1	404540000	405140000	id-1158	High
chr3A_part1	406470000	407010000	id-1159	High
chr3A_part1	407060000	408040000	id-1160	High
chr3A_part1	408190000	408830000	id-1161	High
chr3A_part1	409050000	409610000	id-1162	High
chr3A_part1	409670000	410370000	id-1163	High
chr3A_part1	412560000	413120000	id-1164	High
chr3A_part1	413170000	413690000	id-1165	High
chr3A_part1	415220000	415790000	id-1166	High
chr3A_part1	417800000	418640000	id-1167	High
chr3A_part1	429420000	429930000	id-1168	High
chr3A_part1	430250000	454100000	id-1169	High
chr3A_part2	10000	2750000	id-1170	High
chr3A_part2	30530000	35650000	id-1171	High
chr3A_part2	40870000	53210000	id-1172	High
chr3A_part2	55890000	57280000	id-1173	High
chr3A_part2	57350000	58210000	id-1174	High
chr3A_part2	58410000	87540000	id-1175	High
chr3A_part2	87590000	89260000	id-1176	High
chr3A_part2	89540000	91150000	id-1177	High
chr3A_part2	93200000	98190000	id-1178	High
chr3A_part2	103860000	106410000	id-1179	High
chr3A_part2	106480000	107120000	id-1180	High
chr3A_part2	107230000	107920000	id-1181	Low
chr3A_part2	107920000	108930000	id-1182	High
chr3A_part2	109070000	112290000	id-1183	High
chr3A_part2	112350000	113830000	id-1184	High
chr3A_part2	133280000	133880000	id-1185	High
chr3A_part2	141280000	141850000	id-1186	High
chr3A_part2	169750000	170730000	id-1187	High
chr3A_part2	171200000	172200000	id-1188	High
chr3A_part2	172300000	174960000	id-1189	High
chr3A_part2	178750000	179860000	id-1190	High
chr3A_part2	195420000	197500000	id-1191	High
chr3A_part2	200210000	203210000	id-1192	High
chr3A_part2	209330000	209850000	id-1193	High
chr3A_part2	209910000	212060000	id-1194	High
chr3A_part2	219370000	221060000	id-1195	High
chr3A_part2	227490000	228940000	id-1196	High
chr3A_part2	230620000	231670000	id-1197	High
chr3A_part2	241400000	242250000	id-1198	High
chr3A_part2	245500000	246330000	id-1199	High
chr3A_part2	254960000	255610000	id-1200	High
chr3A_part2	255660000	256600000	id-1201	High
chr3A_part2	261690000	262310000	id-1202	High
chr3A_part2	262540000	265740000	id-1203	High
chr3A_part2	266890000	268550000	id-1204	High
chr3A_part2	268620000	270070000	id-1205	High
chr3A_part2	276480000	277740000	id-1206	High
chr3A_part2	278250000	281250000	id-1207	High
chr3A_part2	284580000	285770000	id-1208	High
chr3A_part2	288110000	288690000	id-1209	High
chr3A_part2	288760000	289450000	id-1210	High
chr3A_part2	289770000	290820000	id-1211	High
chr3A_part2	291390000	292590000	id-1212	High
chr3A_part2	294670000	295400000	id-1213	High
chr3A_part2	295720000	296620000	id-1214	High
chr3B_part1	200000	730000	id-1215	High
chr3B_part1	1030000	1580000	id-1216	Low
chr3B_part1	6400000	7730000	id-1217	High
chr3B_part1	8100000	8940000	id-1218	High
chr3B_part1	10200000	11740000	id-1219	High
chr3B_part1	11910000	12420000	id-1220	High
chr3B_part1	12440000	13100000	id-1221	Low
chr3B_part1	13400000	13990000	id-1222	High
chr3B_part1	15450000	17450000	id-1223	High
chr3B_part1	18640000	19170000	id-1224	High
chr3B_part1	19230000	19750000	id-1225	High
chr3B_part1	20310000	22240000	id-1226	High
chr3B_part1	24690000	25810000	id-1227	High
chr3B_part1	26350000	27060000	id-1228	High
chr3B_part1	27180000	27750000	id-1229	High
chr3B_part1	27820000	28380000	id-1230	High
chr3B_part1	28470000	29130000	id-1231	High
chr3B_part1	30190000	31110000	id-1232	High
chr3B_part1	32280000	32810000	id-1233	High
chr3B_part1	33250000	34160000	id-1234	High
chr3B_part1	35150000	35690000	id-1235	High
chr3B_part1	35860000	36560000	id-1236	High
chr3B_part1	36610000	38170000	id-1237	High
chr3B_part1	38320000	39290000	id-1238	High
chr3B_part1	40230000	41080000	id-1239	High
chr3B_part1	41190000	42050000	id-1240	High
chr3B_part1	42340000	43120000	id-1241	High
chr3B_part1	44060000	44680000	id-1242	High
chr3B_part1	44730000	45370000	id-1243	High
chr3B_part1	46490000	47210000	id-1244	High
chr3B_part1	48270000	49420000	id-1245	High
chr3B_part1	53020000	53820000	id-1246	High
chr3B_part1	54190000	54800000	id-1247	High
chr3B_part1	57390000	58120000	id-1248	Low
chr3B_part1	69820000	70860000	id-1249	High
chr3B_part1	75890000	76470000	id-1250	High
chr3B_part1	79290000	80430000	id-1251	High
chr3B_part1	80490000	82940000	id-1252	High
chr3B_part1	100940000	103590000	id-1253	High
chr3B_part1	104200000	104910000	id-1254	Low
chr3B_part1	104920000	108030000	id-1255	High
chr3B_part1	108890000	111200000	id-1256	High
chr3B_part1	111520000	112630000	id-1257	High
chr3B_part1	112710000	115840000	id-1258	High
chr3B_part1	116110000	121040000	id-1259	High
chr3B_part1	121130000	123270000	id-1260	High
chr3B_part1	123320000	123870000	id-1261	High
chr3B_part1	124430000	124950000	id-1262	High
chr3B_part1	125200000	128390000	id-1263	High
chr3B_part1	128560000	130320000	id-1264	High
chr3B_part1	130370000	134580000	id-1265	High
chr3B_part1	135500000	136440000	id-1266	High
chr3B_part1	136490000	137960000	id-1267	High
chr3B_part1	138050000	139390000	id-1268	High
chr3B_part1	140290000	141620000	id-1269	High
chr3B_part1	144500000	148520000	id-1270	High
chr3B_part1	148660000	153650000	id-1271	High
chr3B_part1	154440000	158700000	id-1272	High
chr3B_part1	160820000	162440000	id-1273	High
chr3B_part1	162730000	163740000	id-1274	High
chr3B_part1	163830000	168270000	id-1275	High
chr3B_part1	168680000	169830000	id-1276	High
chr3B_part1	169850000	170980000	id-1277	Low
chr3B_part1	171600000	173080000	id-1278	High
chr3B_part1	187830000	189040000	id-1279	High
chr3B_part1	189100000	194920000	id-1280	High
chr3B_part1	195010000	199780000	id-1281	High
chr3B_part1	199830000	200400000	id-1282	High
chr3B_part1	200450000	201050000	id-1283	High
chr3B_part1	201640000	214290000	id-1284	High
chr3B_part1	215280000	217690000	id-1285	High
chr3B_part1	217740000	218300000	id-1286	High
chr3B_part1	219680000	220360000	id-1287	High
chr3B_part1	220720000	221690000	id-1288	High
chr3B_part1	221740000	222830000	id-1289	High
chr3B_part1	224160000	236550000	id-1290	High
chr3B_part1	237010000	247730000	id-1291	High
chr3B_part1	247780000	249260000	id-1292	High
chr3B_part1	249310000	263260000	id-1293	High
chr3B_part1	263310000	274420000	id-1294	High
chr3B_part1	274490000	288340000	id-1295	High
chr3B_part1	288400000	289900000	id-1296	High
chr3B_part1	289900000	291820000	id-1297	Low
chr3B_part1	291830000	302400000	id-1298	High
chr3B_part1	302450000	334340000	id-1299	High
chr3B_part1	334340000	335090000	id-1300	Low
chr3B_part1	335090000	342190000	id-1301	High
chr3B_part1	342420000	344420000	id-1302	High
chr3B_part1	344420000	345400000	id-1303	Low
chr3B_part1	345450000	346040000	id-1304	Low
chr3B_part1	345990000	347030000	id-1305	High
chr3B_part1	347090000	348440000	id-1306	High
chr3B_part1	348450000	349060000	id-1307	Low
chr3B_part1	349070000	352410000	id-1308	High
chr3B_part1	352460000	354560000	id-1309	High
chr3B_part1	354610000	363830000	id-1310	High
chr3B_part1	363890000	364430000	id-1311	High
chr3B_part1	364550000	365250000	id-1312	High
chr3B_part1	365600000	381680000	id-1313	High
chr3B_part1	381920000	382660000	id-1314	High
chr3B_part1	382710000	383630000	id-1315	High
chr3B_part1	383680000	384470000	id-1316	High
chr3B_part1	384550000	386420000	id-1317	High
chr3B_part1	386470000	387410000	id-1318	High
chr3B_part1	387470000	388840000	id-1319	High
chr3B_part1	388910000	392880000	id-1320	High
chr3B_part1	392930000	395820000	id-1321	High
chr3B_part1	395880000	396450000	id-1322	High
chr3B_part1	396500000	406480000	id-1323	High
chr3B_part1	406540000	407690000	id-1324	High
chr3B_part1	408160000	410040000	id-1325	High
chr3B_part1	410100000	410600000	id-1326	High
chr3B_part1	410650000	411900000	id-1327	High
chr3B_part1	413070000	413790000	id-1328	High
chr3B_part1	414460000	417260000	id-1329	High
chr3B_part1	418680000	421600000	id-1330	High
chr3B_part1	423470000	425560000	id-1331	High
chr3B_part1	447230000	448150000	id-1332	High
chr3B_part2	0	630000	id-1333	High
chr3B_part2	830000	1340000	id-1334	High
chr3B_part2	1390000	1940000	id-1335	High
chr3B_part2	17630000	18260000	id-1336	High
chr3B_part2	18410000	22850000	id-1337	High
chr3B_part2	24910000	29030000	id-1338	High
chr3B_part2	29080000	34200000	id-1339	High
chr3B_part2	44040000	47120000	id-1340	High
chr3B_part2	51030000	51690000	id-1341	High
chr3B_part2	52090000	52650000	id-1342	High
chr3B_part2	57370000	60440000	id-1343	High
chr3B_part2	60540000	64740000	id-1344	High
chr3B_part2	95860000	96690000	id-1345	High
chr3B_part2	101770000	102340000	id-1346	High
chr3B_part2	103290000	104180000	id-1347	High
chr3B_part2	104230000	104800000	id-1348	High
chr3B_part2	104920000	106600000	id-1349	High
chr3B_part2	106770000	115810000	id-1350	High
chr3B_part2	128360000	129070000	id-1351	High
chr3B_part2	130430000	132200000	id-1352	High
chr3B_part2	132360000	133560000	id-1353	High
chr3B_part2	138270000	140610000	id-1354	High
chr3B_part2	140690000	142780000	id-1355	High
chr3B_part2	143160000	146070000	id-1356	High
chr3B_part2	146120000	148620000	id-1357	High
chr3B_part2	162410000	163020000	id-1358	Low
chr3B_part2	177180000	177740000	id-1359	High
chr3B_part2	187200000	189350000	id-1360	High
chr3B_part2	208130000	210350000	id-1361	High
chr3B_part2	210400000	213710000	id-1362	High
chr3B_part2	213720000	214260000	id-1363	Low
chr3B_part2	214260000	214820000	id-1364	High
chr3B_part2	256170000	257440000	id-1365	High
chr3B_part2	270600000	271840000	id-1366	High
chr3B_part2	271890000	275000000	id-1367	High
chr3B_part2	275310000	276780000	id-1368	High
chr3B_part2	276840000	278480000	id-1369	High
chr3B_part2	279420000	280900000	id-1370	High
chr3B_part2	282070000	282800000	id-1371	High
chr3B_part2	282760000	283940000	id-1372	Low
chr3B_part2	284110000	284780000	id-1373	High
chr3B_part2	285290000	285820000	id-1374	High
chr3B_part2	287050000	287550000	id-1375	High
chr3B_part2	288250000	292940000	id-1376	High
chr3B_part2	293140000	294120000	id-1377	High
chr3B_part2	294280000	295080000	id-1378	High
chr3B_part2	296150000	296760000	id-1379	High
chr3B_part2	298310000	299010000	id-1380	High
chr3B_part2	300250000	302640000	id-1381	High
chr3B_part2	310900000	312020000	id-1382	High
chr3B_part2	313240000	314340000	id-1383	High
chr3B_part2	322810000	323370000	id-1384	High
chr3B_part2	326880000	328400000	id-1385	High
chr3B_part2	331640000	333340000	id-1386	High
chr3B_part2	345320000	346480000	id-1387	High
chr3B_part2	347590000	348510000	id-1388	High
chr3B_part2	361450000	362180000	id-1389	High
chr3B_part2	366270000	366770000	id-1390	High
chr3B_part2	369080000	370040000	id-1391	High
chr3B_part2	370150000	371410000	id-1392	High
chr3B_part2	371460000	372010000	id-1393	High
chr3B_part2	373140000	373830000	id-1394	High
chr3B_part2	377320000	377850000	id-1395	High
chr3B_part2	379690000	381220000	id-1396	High
chr3D_part1	260000	1660000	id-1397	High
chr3D_part1	1710000	3420000	id-1398	High
chr3D_part1	3960000	7740000	id-1399	High
chr3D_part1	7960000	8480000	id-1400	High
chr3D_part1	9050000	11820000	id-1401	High
chr3D_part1	11880000	13040000	id-1402	High
chr3D_part1	13090000	13970000	id-1403	High
chr3D_part1	14030000	17550000	id-1404	High
chr3D_part1	17600000	21320000	id-1405	High
chr3D_part1	21370000	24910000	id-1406	High
chr3D_part1	25450000	26480000	id-1407	High
chr3D_part1	26540000	28600000	id-1408	High
chr3D_part1	28670000	33910000	id-1409	High
chr3D_part1	34000000	35710000	id-1410	High
chr3D_part1	35890000	37090000	id-1411	High
chr3D_part1	37140000	39330000	id-1412	High
chr3D_part1	39380000	40330000	id-1413	High
chr3D_part1	40390000	42530000	id-1414	High
chr3D_part1	42990000	43820000	id-1415	High
chr3D_part1	43880000	45100000	id-1416	High
chr3D_part1	45160000	46690000	id-1417	High
chr3D_part1	46750000	49340000	id-1418	High
chr3D_part1	49390000	50740000	id-1419	High
chr3D_part1	51030000	54370000	id-1420	High
chr3D_part1	54430000	55020000	id-1421	High
chr3D_part1	55600000	58810000	id-1422	High
chr3D_part1	59400000	61940000	id-1423	High
chr3D_part1	62030000	63220000	id-1424	High
chr3D_part1	63340000	67570000	id-1425	High
chr3D_part1	67620000	69610000	id-1426	High
chr3D_part1	69760000	72080000	id-1427	High
chr3D_part1	72610000	73660000	id-1428	High
chr3D_part1	73790000	74400000	id-1429	High
chr3D_part1	74450000	75850000	id-1430	High
chr3D_part1	75900000	76420000	id-1431	High
chr3D_part1	76470000	78940000	id-1432	High
chr3D_part1	79110000	81080000	id-1433	High
chr3D_part1	81130000	82610000	id-1434	High
chr3D_part1	82660000	85300000	id-1435	High
chr3D_part1	86300000	87850000	id-1436	High
chr3D_part1	87900000	89140000	id-1437	High
chr3D_part1	89700000	90840000	id-1438	High
chr3D_part1	90890000	95440000	id-1439	High
chr3D_part1	95490000	97120000	id-1440	High
chr3D_part1	98140000	100430000	id-1441	High
chr3D_part1	100480000	106350000	id-1442	High
chr3D_part1	106410000	107150000	id-1443	High
chr3D_part1	107620000	108970000	id-1444	High
chr3D_part1	109510000	110340000	id-1445	High
chr3D_part1	110390000	112500000	id-1446	High
chr3D_part1	112860000	114720000	id-1447	High
chr3D_part1	114790000	116180000	id-1448	High
chr3D_part1	116230000	119430000	id-1449	High
chr3D_part1	119510000	120690000	id-1450	High
chr3D_part1	120740000	121800000	id-1451	High
chr3D_part1	121850000	126440000	id-1452	High
chr3D_part1	126490000	127360000	id-1453	High
chr3D_part1	127440000	128900000	id-1454	High
chr3D_part1	128950000	129960000	id-1455	High
chr3D_part1	130010000	132540000	id-1456	High
chr3D_part1	132600000	133460000	id-1457	High
chr3D_part1	133510000	136420000	id-1458	High
chr3D_part1	136470000	137580000	id-1459	High
chr3D_part1	138290000	140490000	id-1460	High
chr3D_part1	140760000	148140000	id-1461	High
chr3D_part1	148190000	152740000	id-1462	High
chr3D_part1	152810000	153380000	id-1463	High
chr3D_part1	153430000	156880000	id-1464	High
chr3D_part1	156930000	157600000	id-1465	High
chr3D_part1	157650000	158370000	id-1466	High
chr3D_part1	158420000	167230000	id-1467	High
chr3D_part1	168260000	169670000	id-1468	High
chr3D_part1	169960000	170720000	id-1469	High
chr3D_part1	170920000	171980000	id-1470	High
chr3D_part1	172050000	175430000	id-1471	High
chr3D_part1	175500000	178470000	id-1472	High
chr3D_part1	178520000	179110000	id-1473	High
chr3D_part1	179440000	182210000	id-1474	High
chr3D_part1	182260000	191140000	id-1475	High
chr3D_part1	191670000	192740000	id-1476	High
chr3D_part1	193110000	195480000	id-1477	High
chr3D_part1	195540000	196880000	id-1478	High
chr3D_part1	196930000	200610000	id-1479	High
chr3D_part1	200660000	206870000	id-1480	High
chr3D_part1	206920000	211320000	id-1481	High
chr3D_part1	211370000	219380000	id-1482	High
chr3D_part1	220000000	223130000	id-1483	High
chr3D_part1	223180000	234840000	id-1484	High
chr3D_part1	235210000	236730000	id-1485	High
chr3D_part1	236780000	240000000	id-1486	High
chr3D_part1	243650000	247730000	id-1487	High
chr3D_part1	247780000	248570000	id-1488	High
chr3D_part1	248900000	251340000	id-1489	High
chr3D_part1	251390000	253560000	id-1490	High
chr3D_part1	253610000	255640000	id-1491	High
chr3D_part1	255690000	256320000	id-1492	High
chr3D_part1	256380000	260220000	id-1493	High
chr3D_part1	260270000	263740000	id-1494	High
chr3D_part1	264220000	265740000	id-1495	High
chr3D_part1	265790000	267960000	id-1496	High
chr3D_part1	268010000	271490000	id-1497	High
chr3D_part1	271550000	272180000	id-1498	High
chr3D_part1	272230000	274660000	id-1499	High
chr3D_part1	275120000	275640000	id-1500	High
chr3D_part1	275690000	279570000	id-1501	High
chr3D_part1	279690000	280590000	id-1502	High
chr3D_part1	280640000	283890000	id-1503	High
chr3D_part1	283950000	287560000	id-1504	High
chr3D_part1	287610000	288240000	id-1505	High
chr3D_part1	288290000	291770000	id-1506	High
chr3D_part1	291820000	293410000	id-1507	High
chr3D_part1	293460000	295320000	id-1508	High
chr3D_part1	295370000	296440000	id-1509	High
chr3D_part1	296750000	298700000	id-1510	High
chr3D_part1	298940000	305370000	id-1511	High
chr3D_part1	305440000	307280000	id-1512	High
chr3D_part1	307330000	310700000	id-1513	High
chr3D_part1	310910000	312920000	id-1514	High
chr3D_part1	312970000	313820000	id-1515	High
chr3D_part1	313880000	317840000	id-1516	High
chr3D_part1	317890000	319950000	id-1517	High
chr3D_part1	320000000	324220000	id-1518	High
chr3D_part1	324290000	325460000	id-1519	High
chr3D_part1	325510000	326760000	id-1520	High
chr3D_part1	326810000	328010000	id-1521	High
chr3D_part1	328070000	339110000	id-1522	High
chr3D_part1	339170000	343540000	id-1523	High
chr3D_part1	343620000	346730000	id-1524	High
chr3D_part1	346950000	350360000	id-1525	High
chr3D_part1	350420000	352390000	id-1526	High
chr3D_part1	352500000	353530000	id-1527	High
chr3D_part1	353600000	356730000	id-1528	High
chr3D_part1	356780000	357490000	id-1529	High
chr3D_part1	357800000	359270000	id-1530	High
chr3D_part1	359680000	361960000	id-1531	High
chr3D_part1	362010000	362610000	id-1532	High
chr3D_part1	362660000	363160000	id-1533	High
chr3D_part1	363220000	364430000	id-1534	High
chr3D_part1	364480000	366100000	id-1535	High
chr3D_part1	366150000	366870000	id-1536	High
chr3D_part1	366920000	368550000	id-1537	High
chr3D_part1	368600000	374610000	id-1538	High
chr3D_part1	374880000	381590000	id-1539	High
chr3D_part1	381640000	384470000	id-1540	High
chr3D_part1	384530000	385730000	id-1541	High
chr3D_part1	385790000	388400000	id-1542	High
chr3D_part1	388470000	389990000	id-1543	High
chr3D_part1	390400000	391910000	id-1544	High
chr3D_part1	392220000	393940000	id-1545	High
chr3D_part1	394820000	395760000	id-1546	High
chr3D_part1	395830000	399500000	id-1547	High
chr3D_part1	399860000	400600000	id-1548	High
chr3D_part1	400650000	401230000	id-1549	High
chr3D_part1	401280000	407030000	id-1550	High
chr3D_part1	407100000	409050000	id-1551	High
chr3D_part1	409100000	416000000	id-1552	High
chr3D_part1	416070000	421290000	id-1553	High
chr3D_part1	421360000	423040000	id-1554	High
chr3D_part1	423090000	424210000	id-1555	High
chr3D_part1	424860000	425680000	id-1556	High
chr3D_part1	426150000	427220000	id-1557	High
chr3D_part1	427750000	428480000	id-1558	High
chr3D_part1	428530000	434070000	id-1559	High
chr3D_part1	434130000	434960000	id-1560	High
chr3D_part1	435180000	437310000	id-1561	High
chr3D_part1	437770000	438350000	id-1562	High
chr3D_part1	438970000	443100000	id-1563	High
chr3D_part1	443160000	444550000	id-1564	High
chr3D_part1	444600000	447050000	id-1565	High
chr3D_part1	447970000	449060000	id-1566	High
chr3D_part1	449110000	450950000	id-1567	High
chr3D_part1	451000000	454760000	id-1568	High
chr3D_part1	454810000	455560000	id-1569	High
chr3D_part1	455680000	457350000	id-1570	High
chr3D_part1	457400000	460840000	id-1571	High
chr3D_part1	461260000	462380000	id-1572	High
chr3D_part1	462440000	463490000	id-1573	High
chr3D_part1	463580000	467500000	id-1574	High
chr3D_part1	467560000	468780000	id-1575	High
chr3D_part1	468840000	470830000	id-1576	High
chr3D_part1	470880000	472120000	id-1577	High
chr3D_part1	472250000	476235359	id-1578	High
chr3D_part2	10000	1490000	id-1579	High
chr3D_part2	2040000	4010000	id-1580	High
chr3D_part2	4080000	4630000	id-1581	High
chr3D_part2	4710000	5520000	id-1582	High
chr3D_part2	5580000	6420000	id-1583	High
chr3D_part2	6470000	8400000	id-1584	High
chr3D_part2	8450000	10330000	id-1585	High
chr3D_part2	10700000	11860000	id-1586	High
chr3D_part2	13430000	14060000	id-1587	High
chr3D_part2	14120000	14650000	id-1588	High
chr3D_part2	14710000	18490000	id-1589	High
chr3D_part2	18550000	21880000	id-1590	High
chr3D_part2	21930000	22810000	id-1591	High
chr3D_part2	22870000	24020000	id-1592	High
chr3D_part2	25020000	26240000	id-1593	High
chr3D_part2	26800000	27960000	id-1594	High
chr3D_part2	28020000	30810000	id-1595	High
chr3D_part2	30870000	32010000	id-1596	High
chr3D_part2	32060000	35520000	id-1597	High
chr3D_part2	36090000	42540000	id-1598	High
chr3D_part2	42600000	44140000	id-1599	High
chr3D_part2	44190000	47220000	id-1600	High
chr3D_part2	47270000	47830000	id-1601	High
chr3D_part2	47890000	48570000	id-1602	High
chr3D_part2	48630000	49240000	id-1603	High
chr3D_part2	49390000	50670000	id-1604	High
chr3D_part2	50990000	52260000	id-1605	High
chr3D_part2	52320000	53140000	id-1606	High
chr3D_part2	53200000	56090000	id-1607	High
chr3D_part2	56140000	59720000	id-1608	High
chr3D_part2	60290000	67580000	id-1609	High
chr3D_part2	67630000	69210000	id-1610	High
chr3D_part2	70210000	72850000	id-1611	High
chr3D_part2	72910000	75800000	id-1612	High
chr3D_part2	75860000	77540000	id-1613	High
chr3D_part2	77630000	80120000	id-1614	High
chr3D_part2	80320000	81040000	id-1615	High
chr3D_part2	81200000	81910000	id-1616	High
chr3D_part2	81970000	86380000	id-1617	High
chr3D_part2	86600000	88590000	id-1618	High
chr3D_part2	89110000	92030000	id-1619	High
chr3D_part2	92080000	92970000	id-1620	High
chr3D_part2	93040000	94350000	id-1621	High
chr3D_part2	94230000	95700000	id-1622	Low
chr3D_part2	95720000	100460000	id-1623	High
chr3D_part2	100510000	101280000	id-1624	High
chr3D_part2	101330000	106400000	id-1625	High
chr3D_part2	106880000	109170000	id-1626	High
chr3D_part2	109220000	112280000	id-1627	High
chr3D_part2	112330000	114230000	id-1628	High
chr3D_part2	114280000	116010000	id-1629	High
chr3D_part2	116250000	117300000	id-1630	High
chr3D_part2	117810000	119930000	id-1631	High
chr3D_part2	119980000	122850000	id-1632	High
chr3D_part2	122910000	126320000	id-1633	High
chr3D_part2	126660000	127630000	id-1634	High
chr3D_part2	127860000	128540000	id-1635	High
chr3D_part2	128590000	130180000	id-1636	High
chr3D_part2	130480000	132390000	id-1637	High
chr3D_part2	132440000	134490000	id-1638	High
chr3D_part2	134550000	136910000	id-1639	High
chr3D_part2	137090000	137710000	id-1640	High
chr3D_part2	138370000	139000000	id-1641	High
chr4A_part1	2780000	4290000	id-1642	High
chr4A_part1	10890000	11740000	id-1643	High
chr4A_part1	12350000	13520000	id-1644	High
chr4A_part1	13590000	14170000	id-1645	High
chr4A_part1	17240000	17890000	id-1646	High
chr4A_part1	24980000	27180000	id-1647	High
chr4A_part1	27260000	28280000	id-1648	High
chr4A_part1	28330000	29100000	id-1649	High
chr4A_part1	39670000	40260000	id-1650	High
chr4A_part1	46410000	65060000	id-1651	High
chr4A_part1	65140000	66730000	id-1652	High
chr4A_part1	67970000	70210000	id-1653	High
chr4A_part1	70270000	81950000	id-1654	High
chr4A_part1	82030000	82540000	id-1655	High
chr4A_part1	83090000	85140000	id-1656	High
chr4A_part1	85190000	86330000	id-1657	High
chr4A_part1	88070000	88750000	id-1658	High
chr4A_part1	88800000	89410000	id-1659	High
chr4A_part1	89940000	99960000	id-1660	High
chr4A_part1	101670000	103230000	id-1661	High
chr4A_part1	103280000	103910000	id-1662	High
chr4A_part1	104090000	129150000	id-1663	High
chr4A_part1	129200000	135720000	id-1664	High
chr4A_part1	135810000	140860000	id-1665	High
chr4A_part1	188310000	189020000	id-1666	High
chr4A_part1	194330000	195150000	id-1667	High
chr4A_part1	203310000	203920000	id-1668	High
chr4A_part1	209270000	209810000	id-1669	High
chr4A_part1	223460000	224050000	id-1670	High
chr4A_part1	229540000	230170000	id-1671	High
chr4A_part1	237520000	238150000	id-1672	High
chr4A_part1	240400000	241030000	id-1673	High
chr4A_part1	242290000	242840000	id-1674	High
chr4A_part1	248180000	248760000	id-1675	High
chr4A_part1	257090000	257760000	id-1676	High
chr4A_part1	257830000	258400000	id-1677	High
chr4A_part1	260770000	261330000	id-1678	High
chr4A_part1	271690000	272190000	id-1679	Low
chr4A_part1	272650000	273400000	id-1680	High
chr4A_part1	283970000	284630000	id-1681	High
chr4A_part1	284830000	285570000	id-1682	High
chr4A_part1	293000000	293760000	id-1683	High
chr4A_part1	297230000	297970000	id-1684	High
chr4A_part1	298240000	298790000	id-1685	High
chr4A_part1	300640000	301220000	id-1686	High
chr4A_part1	303740000	304260000	id-1687	High
chr4A_part1	310750000	311360000	id-1688	High
chr4A_part1	326530000	327160000	id-1689	High
chr4A_part1	353260000	353760000	id-1690	High
chr4A_part1	364120000	364680000	id-1691	High
chr4A_part1	366900000	367440000	id-1692	High
chr4A_part1	372230000	373000000	id-1693	High
chr4A_part1	376660000	377450000	id-1694	High
chr4A_part1	380180000	380680000	id-1695	High
chr4A_part1	381790000	382800000	id-1696	High
chr4A_part1	391030000	391900000	id-1697	High
chr4A_part1	393220000	393860000	id-1698	High
chr4A_part1	398670000	399200000	id-1699	High
chr4A_part1	399250000	399900000	id-1700	High
chr4A_part1	407120000	408190000	id-1701	High
chr4A_part1	415350000	415960000	id-1702	High
chr4A_part1	433330000	433840000	id-1703	High
chr4A_part1	435440000	436060000	id-1704	High
chr4A_part1	438050000	438600000	id-1705	High
chr4A_part1	449270000	452555092	id-1706	High
chr4A_part2	0	14590000	id-1707	High
chr4A_part2	16090000	16620000	id-1708	High
chr4A_part2	17070000	17730000	id-1709	High
chr4A_part2	18570000	19070000	id-1710	High
chr4A_part2	22340000	22880000	id-1711	High
chr4A_part2	22980000	23480000	id-1712	High
chr4A_part2	23530000	24380000	id-1713	High
chr4A_part2	26160000	27960000	id-1714	High
chr4A_part2	28010000	29220000	id-1715	High
chr4A_part2	30050000	31320000	id-1716	High
chr4A_part2	31400000	31960000	id-1717	High
chr4A_part2	32030000	32980000	id-1718	High
chr4A_part2	33050000	34020000	id-1719	High
chr4A_part2	34480000	35270000	id-1720	High
chr4A_part2	35980000	37310000	id-1721	High
chr4A_part2	37360000	38360000	id-1722	High
chr4A_part2	38930000	39990000	id-1723	High
chr4A_part2	41050000	42170000	id-1724	High
chr4A_part2	43550000	44220000	id-1725	High
chr4A_part2	44450000	45310000	id-1726	High
chr4A_part2	45570000	46420000	id-1727	High
chr4A_part2	84890000	89120000	id-1728	High
chr4A_part2	90760000	91280000	id-1729	High
chr4A_part2	91380000	93890000	id-1730	High
chr4A_part2	95080000	96110000	id-1731	High
chr4A_part2	96300000	97090000	id-1732	High
chr4A_part2	97590000	98410000	id-1733	High
chr4A_part2	98460000	99180000	id-1734	High
chr4A_part2	109610000	110480000	id-1735	High
chr4A_part2	113090000	114680000	id-1736	High
chr4A_part2	114890000	118430000	id-1737	High
chr4A_part2	123240000	124520000	id-1738	High
chr4A_part2	138370000	138970000	id-1739	High
chr4A_part2	139060000	139920000	id-1740	High
chr4A_part2	141680000	142640000	id-1741	High
chr4A_part2	142720000	145500000	id-1742	High
chr4A_part2	145680000	146530000	id-1743	High
chr4A_part2	146730000	147350000	id-1744	High
chr4A_part2	147310000	147950000	id-1745	Low
chr4A_part2	148170000	149850000	id-1746	High
chr4A_part2	150160000	150990000	id-1747	High
chr4A_part2	151510000	152290000	id-1748	High
chr4A_part2	154040000	154950000	id-1749	High
chr4A_part2	158480000	159040000	id-1750	High
chr4A_part2	159370000	161230000	id-1751	High
chr4A_part2	163110000	164350000	id-1752	High
chr4A_part2	166250000	166930000	id-1753	High
chr4A_part2	167030000	168890000	id-1754	High
chr4A_part2	170790000	172320000	id-1755	High
chr4A_part2	173200000	175960000	id-1756	High
chr4A_part2	184110000	184630000	id-1757	High
chr4A_part2	186500000	187480000	id-1758	High
chr4A_part2	187660000	189210000	id-1759	High
chr4A_part2	196190000	197340000	id-1760	High
chr4A_part2	197810000	198820000	id-1761	High
chr4A_part2	199090000	201750000	id-1762	Low
chr4A_part2	203130000	203680000	id-1763	Low
chr4A_part2	204750000	206930000	id-1764	High
chr4A_part2	207000000	207520000	id-1765	High
chr4A_part2	209420000	210170000	id-1766	High
chr4A_part2	214350000	214930000	id-1767	High
chr4A_part2	215000000	215540000	id-1768	High
chr4A_part2	241090000	241660000	id-1769	High
chr4A_part2	242290000	243260000	id-1770	High
chr4A_part2	250590000	252260000	id-1771	High
chr4A_part2	252380000	253340000	id-1772	High
chr4A_part2	253930000	254520000	id-1773	High
chr4A_part2	254570000	257360000	id-1774	High
chr4A_part2	257410000	260850000	id-1775	High
chr4A_part2	261890000	262730000	id-1776	Low
chr4A_part2	264370000	265270000	id-1777	High
chr4A_part2	266180000	266760000	id-1778	High
chr4A_part2	266920000	268030000	id-1779	High
chr4A_part2	268120000	269300000	id-1780	High
chr4A_part2	269440000	270010000	id-1781	High
chr4A_part2	270590000	271150000	id-1782	Low
chr4A_part2	271040000	272330000	id-1783	High
chr4A_part2	272590000	273580000	id-1784	High
chr4A_part2	274600000	275140000	id-1785	Low
chr4A_part2	275440000	276300000	id-1786	High
chr4A_part2	277510000	278950000	id-1787	High
chr4A_part2	279070000	279880000	id-1788	Low
chr4A_part2	279880000	280450000	id-1789	High
chr4A_part2	280780000	281630000	id-1790	High
chr4A_part2	284520000	285400000	id-1791	High
chr4A_part2	286110000	286610000	id-1792	High
chr4A_part2	286860000	287720000	id-1793	High
chr4A_part2	288810000	290100000	id-1794	High
chr4A_part2	290210000	290980000	id-1795	Low
chr4B_part1	140000	720000	id-1796	High
chr4B_part1	790000	1880000	id-1797	High
chr4B_part1	1930000	2910000	id-1798	High
chr4B_part1	3500000	4430000	id-1799	High
chr4B_part1	4480000	5100000	id-1800	High
chr4B_part1	5510000	6080000	id-1801	High
chr4B_part1	6130000	6890000	id-1802	High
chr4B_part1	7380000	7970000	id-1803	High
chr4B_part1	8270000	10410000	id-1804	High
chr4B_part1	10470000	11470000	id-1805	High
chr4B_part1	11540000	14750000	id-1806	High
chr4B_part1	14760000	15260000	id-1807	Low
chr4B_part1	15260000	16400000	id-1808	High
chr4B_part1	16780000	18810000	id-1809	High
chr4B_part1	19940000	24390000	id-1810	High
chr4B_part1	24560000	25720000	id-1811	High
chr4B_part1	26080000	26730000	id-1812	High
chr4B_part1	26780000	27800000	id-1813	High
chr4B_part1	27860000	31720000	id-1814	High
chr4B_part1	31810000	34260000	id-1815	High
chr4B_part1	34310000	38290000	id-1816	High
chr4B_part1	38350000	41640000	id-1817	High
chr4B_part1	43050000	48690000	id-1818	High
chr4B_part1	49000000	49710000	id-1819	High
chr4B_part1	49760000	52340000	id-1820	High
chr4B_part1	52390000	54030000	id-1821	High
chr4B_part1	54440000	55160000	id-1822	High
chr4B_part1	55660000	58970000	id-1823	High
chr4B_part1	59040000	60320000	id-1824	High
chr4B_part1	60370000	62960000	id-1825	High
chr4B_part1	63990000	64710000	id-1826	High
chr4B_part1	65130000	66400000	id-1827	High
chr4B_part1	67120000	68680000	id-1828	High
chr4B_part1	68750000	72550000	id-1829	High
chr4B_part1	72650000	73160000	id-1830	High
chr4B_part1	73260000	74510000	id-1831	High
chr4B_part1	74570000	80540000	id-1832	High
chr4B_part1	80720000	81820000	id-1833	High
chr4B_part1	82170000	91580000	id-1834	High
chr4B_part1	91630000	95520000	id-1835	High
chr4B_part1	95580000	96870000	id-1836	High
chr4B_part1	97440000	98260000	id-1837	High
chr4B_part1	98310000	101050000	id-1838	High
chr4B_part1	101100000	103980000	id-1839	High
chr4B_part1	104820000	105560000	id-1840	High
chr4B_part1	106010000	108160000	id-1841	High
chr4B_part1	108220000	108770000	id-1842	High
chr4B_part1	108830000	109340000	id-1843	High
chr4B_part1	109400000	112610000	id-1844	High
chr4B_part1	112660000	113780000	id-1845	High
chr4B_part1	113830000	114490000	id-1846	High
chr4B_part1	114540000	115100000	id-1847	High
chr4B_part1	115220000	116280000	id-1848	High
chr4B_part1	116330000	116960000	id-1849	High
chr4B_part1	117640000	121330000	id-1850	High
chr4B_part1	121380000	123940000	id-1851	High
chr4B_part1	124600000	125750000	id-1852	High
chr4B_part1	125840000	126480000	id-1853	High
chr4B_part1	126530000	128460000	id-1854	High
chr4B_part1	128510000	129460000	id-1855	High
chr4B_part1	129510000	133770000	id-1856	High
chr4B_part1	133820000	134410000	id-1857	High
chr4B_part1	134470000	136440000	id-1858	High
chr4B_part1	136730000	137660000	id-1859	High
chr4B_part1	137710000	139260000	id-1860	High
chr4B_part1	139470000	140620000	id-1861	High
chr4B_part1	140670000	144150000	id-1862	High
chr4B_part1	144200000	145800000	id-1863	High
chr4B_part1	145860000	147610000	id-1864	High
chr4B_part1	147860000	150700000	id-1865	High
chr4B_part1	150750000	159610000	id-1866	High
chr4B_part1	159660000	160690000	id-1867	High
chr4B_part1	160740000	163180000	id-1868	High
chr4B_part1	163480000	165350000	id-1869	High
chr4B_part1	166200000	167730000	id-1870	High
chr4B_part1	167890000	169060000	id-1871	High
chr4B_part1	169200000	170910000	id-1872	High
chr4B_part1	170960000	172230000	id-1873	High
chr4B_part1	172290000	175480000	id-1874	High
chr4B_part1	175530000	176540000	id-1875	High
chr4B_part1	176590000	179400000	id-1876	High
chr4B_part1	179480000	180150000	id-1877	High
chr4B_part1	180200000	181530000	id-1878	High
chr4B_part1	181590000	182230000	id-1879	High
chr4B_part1	182730000	186650000	id-1880	High
chr4B_part1	187130000	190930000	id-1881	High
chr4B_part1	190990000	191880000	id-1882	High
chr4B_part1	191930000	192860000	id-1883	High
chr4B_part1	192940000	195790000	id-1884	High
chr4B_part1	195870000	198020000	id-1885	High
chr4B_part1	198070000	202510000	id-1886	High
chr4B_part1	202860000	204250000	id-1887	High
chr4B_part1	204300000	205200000	id-1888	High
chr4B_part1	205280000	207020000	id-1889	High
chr4B_part1	207070000	211130000	id-1890	High
chr4B_part1	211200000	212560000	id-1891	High
chr4B_part1	212620000	214550000	id-1892	High
chr4B_part1	214600000	215240000	id-1893	High
chr4B_part1	215290000	217850000	id-1894	High
chr4B_part1	217900000	220730000	id-1895	High
chr4B_part1	221280000	222740000	id-1896	High
chr4B_part1	222830000	225320000	id-1897	High
chr4B_part1	225820000	226540000	id-1898	High
chr4B_part1	226860000	230360000	id-1899	High
chr4B_part1	230440000	237800000	id-1900	High
chr4B_part1	237870000	242860000	id-1901	High
chr4B_part1	242940000	245420000	id-1902	High
chr4B_part1	245500000	246470000	id-1903	High
chr4B_part1	246520000	249900000	id-1904	High
chr4B_part1	249950000	250620000	id-1905	High
chr4B_part1	250670000	258840000	id-1906	High
chr4B_part1	258930000	261100000	id-1907	High
chr4B_part1	261360000	262510000	id-1908	High
chr4B_part1	262580000	263390000	id-1909	High
chr4B_part1	263440000	266070000	id-1910	High
chr4B_part1	266130000	267970000	id-1911	High
chr4B_part1	268020000	269300000	id-1912	High
chr4B_part1	269390000	271570000	id-1913	High
chr4B_part1	272120000	273120000	id-1914	High
chr4B_part1	274310000	278160000	id-1915	High
chr4B_part1	278550000	279330000	id-1916	High
chr4B_part1	279380000	282250000	id-1917	High
chr4B_part1	282310000	283640000	id-1918	High
chr4B_part1	283690000	285480000	id-1919	High
chr4B_part1	285540000	288570000	id-1920	High
chr4B_part1	288630000	290470000	id-1921	High
chr4B_part1	290530000	292230000	id-1922	High
chr4B_part1	292280000	295200000	id-1923	High
chr4B_part1	295310000	299710000	id-1924	High
chr4B_part1	299800000	301170000	id-1925	High
chr4B_part1	301860000	303200000	id-1926	High
chr4B_part1	304450000	306560000	id-1927	High
chr4B_part1	306610000	309150000	id-1928	High
chr4B_part1	309210000	311260000	id-1929	High
chr4B_part1	311800000	312860000	id-1930	High
chr4B_part1	313440000	316990000	id-1931	High
chr4B_part1	317430000	318260000	id-1932	High
chr4B_part1	319850000	320610000	id-1933	High
chr4B_part1	320730000	321750000	id-1934	High
chr4B_part1	321800000	327430000	id-1935	High
chr4B_part1	327480000	330670000	id-1936	High
chr4B_part1	330720000	331850000	id-1937	High
chr4B_part1	331900000	333120000	id-1938	High
chr4B_part1	333570000	338100000	id-1939	High
chr4B_part1	338150000	346400000	id-1940	High
chr4B_part1	346450000	347430000	id-1941	High
chr4B_part1	347480000	348300000	id-1942	High
chr4B_part1	348360000	349570000	id-1943	High
chr4B_part1	349630000	350960000	id-1944	High
chr4B_part1	351010000	353410000	id-1945	High
chr4B_part1	353460000	355620000	id-1946	High
chr4B_part1	355670000	359210000	id-1947	High
chr4B_part1	359290000	367070000	id-1948	High
chr4B_part1	367230000	369010000	id-1949	High
chr4B_part1	369070000	371030000	id-1950	High
chr4B_part1	371080000	372240000	id-1951	High
chr4B_part1	372670000	373290000	id-1952	High
chr4B_part1	373610000	374160000	id-1953	High
chr4B_part1	374210000	374790000	id-1954	High
chr4B_part1	374860000	376590000	id-1955	High
chr4B_part1	376640000	379940000	id-1956	High
chr4B_part1	380010000	381190000	id-1957	High
chr4B_part1	382230000	383030000	id-1958	High
chr4B_part1	383100000	384460000	id-1959	High
chr4B_part1	384510000	385030000	id-1960	High
chr4B_part1	385080000	386590000	id-1961	High
chr4B_part1	386660000	387720000	id-1962	High
chr4B_part1	387770000	392060000	id-1963	High
chr4B_part1	392150000	395380000	id-1964	High
chr4B_part1	395450000	396890000	id-1965	High
chr4B_part1	397370000	398090000	id-1966	High
chr4B_part1	398160000	399290000	id-1967	High
chr4B_part1	399810000	401080000	id-1968	High
chr4B_part1	401130000	406020000	id-1969	High
chr4B_part1	406450000	408050000	id-1970	High
chr4B_part1	408110000	409090000	id-1971	High
chr4B_part1	409140000	409710000	id-1972	High
chr4B_part1	409850000	413100000	id-1973	High
chr4B_part1	413950000	414920000	id-1974	High
chr4B_part1	414970000	416290000	id-1975	High
chr4B_part1	416520000	418130000	id-1976	High
chr4B_part1	418410000	421020000	id-1977	High
chr4B_part1	421590000	422930000	id-1978	High
chr4B_part1	423010000	427100000	id-1979	High
chr4B_part1	427170000	429400000	id-1980	High
chr4B_part1	429740000	432660000	id-1981	High
chr4B_part1	433250000	433910000	id-1982	High
chr4B_part1	434370000	435870000	id-1983	High
chr4B_part1	436300000	437320000	id-1984	High
chr4B_part1	437370000	438210000	id-1985	High
chr4B_part1	438770000	440180000	id-1986	High
chr4B_part1	440230000	447370000	id-1987	High
chr4B_part1	447860000	450450000	id-1988	High
chr4B_part1	450500000	451014251	id-1989	High
chr4B_part2	6760000	7280000	id-1990	High
chr4B_part2	9540000	10470000	id-1991	High
chr4B_part2	26760000	27440000	id-1992	High
chr4B_part2	29030000	33100000	id-1993	High
chr4B_part2	35460000	36360000	id-1994	High
chr4B_part2	38620000	39400000	id-1995	High
chr4B_part2	40750000	41690000	id-1996	High
chr4B_part2	41770000	42310000	id-1997	High
chr4B_part2	42630000	48910000	id-1998	High
chr4B_part2	49400000	51670000	id-1999	High
chr4B_part2	52100000	52890000	id-2000	High
[truncated: 1,924 more rows]
