# Supplementary material for: DAWN: a resource for yielding insights into the diversity among wheat genomes
Source: BMC Genomics. 2018 Dec 17;19:941. doi: 10.1186/s12864-018-5228-2 (PMC6296097; doi:10.1186/s12864-018-5228-2)
Supplement: Supplementary file 7 — ZIP file containing BED5 format files of high and low variant density regions. BED5 format file for each WGS accession. The score column (5th column) indicates if the feature (row) represents a region which has >2*SD above (High) or below (Low) the mean variant density. (ZIP 526 kb) [file 12864_2018_5228_MOESM7_ESM.zip › variant_density_high_low/Pastor.realigned.bam.vcf.w10000_s10000.bw.high_low.bed]

chr1A_part1	10570000	11400000	id-1	High
chr1A_part1	14080000	15060000	id-2	High
chr1A_part1	16810000	18780000	id-3	High
chr1A_part1	19870000	22110000	id-4	High
chr1A_part1	23420000	23980000	id-5	High
chr1A_part1	24050000	24590000	id-6	High
chr1A_part1	25020000	26400000	id-7	High
chr1A_part1	30110000	30820000	id-8	High
chr1A_part1	32450000	33390000	id-9	High
chr1A_part1	37620000	38540000	id-10	High
chr1A_part1	38600000	44120000	id-11	High
chr1A_part1	44170000	46540000	id-12	High
chr1A_part1	46810000	52070000	id-13	High
chr1A_part1	52140000	53900000	id-14	High
chr1A_part1	293690000	297880000	id-15	High
chr1A_part1	301140000	304520000	id-16	High
chr1A_part1	304680000	324000000	id-17	High
chr1A_part1	324050000	341400000	id-18	High
chr1A_part1	351860000	363370000	id-19	High
chr1A_part1	363420000	372990000	id-20	High
chr1A_part1	373250000	382120000	id-21	High
chr1A_part1	382190000	383080000	id-22	High
chr1A_part1	383080000	384150000	id-23	Low
chr1A_part1	384150000	384680000	id-24	High
chr1A_part1	384730000	389830000	id-25	High
chr1A_part1	393460000	414910000	id-26	High
chr1A_part1	414980000	421170000	id-27	High
chr1A_part1	421170000	422050000	id-28	Low
chr1A_part1	422050000	429060000	id-29	High
chr1A_part1	433210000	433780000	id-30	Low
chr1A_part1	433760000	437290000	id-31	High
chr1A_part1	437350000	445680000	id-32	High
chr1A_part1	458510000	462260000	id-33	High
chr1A_part1	462770000	465520000	id-34	High
chr1A_part2	80000	3000000	id-35	High
chr1A_part2	3220000	6270000	id-36	High
chr1A_part2	6340000	11950000	id-37	High
chr1A_part2	12020000	13150000	id-38	High
chr1A_part2	14030000	14650000	id-39	High
chr1A_part2	15330000	16100000	id-40	High
chr1A_part2	17260000	21430000	id-41	High
chr1A_part2	22150000	24890000	id-42	High
chr1A_part2	24940000	27070000	id-43	High
chr1A_part2	27780000	28330000	id-44	High
chr1A_part2	29860000	30410000	id-45	High
chr1A_part2	30470000	32720000	id-46	High
chr1A_part2	32780000	34320000	id-47	High
chr1A_part2	34710000	36090000	id-48	High
chr1A_part2	36170000	36910000	id-49	High
chr1A_part2	37040000	42480000	id-50	High
chr1A_part2	43930000	44780000	id-51	High
chr1A_part2	44830000	49600000	id-52	High
chr1A_part2	49650000	51200000	id-53	High
chr1A_part2	51450000	52120000	id-54	High
chr1A_part2	53850000	55470000	id-55	High
chr1A_part2	55650000	56640000	id-56	High
chr1A_part2	57860000	60170000	id-57	High
chr1A_part2	60760000	61570000	id-58	High
chr1A_part2	62230000	63010000	id-59	High
chr1A_part2	63060000	64010000	id-60	High
chr1A_part2	64070000	65330000	id-61	High
chr1A_part2	68940000	70690000	id-62	High
chr1A_part2	70940000	72120000	id-63	High
chr1A_part2	72730000	73520000	id-64	High
chr1A_part2	73600000	74920000	id-65	High
chr1A_part2	75430000	76030000	id-66	High
chr1A_part2	76920000	78010000	id-67	High
chr1A_part2	78110000	79600000	id-68	High
chr1A_part2	79660000	81220000	id-69	High
chr1A_part2	81450000	82460000	id-70	High
chr1A_part2	82560000	85220000	id-71	High
chr1A_part2	85270000	86130000	id-72	High
chr1A_part2	86180000	86900000	id-73	High
chr1A_part2	87680000	88320000	id-74	High
chr1A_part2	90380000	91000000	id-75	High
chr1A_part2	92440000	93140000	id-76	High
chr1A_part2	93360000	97770000	id-77	High
chr1A_part2	98790000	99820000	id-78	High
chr1A_part2	99960000	101390000	id-79	High
chr1A_part2	101530000	103710000	id-80	High
chr1A_part2	103800000	104400000	id-81	High
chr1A_part2	106290000	106960000	id-82	High
chr1A_part2	108460000	109040000	id-83	High
chr1A_part2	109620000	112710000	id-84	High
chr1A_part2	113100000	113660000	id-85	High
chr1A_part2	113830000	115130000	id-86	High
chr1A_part2	115290000	116850000	id-87	High
chr1A_part2	117050000	117810000	id-88	High
chr1A_part2	117940000	119260000	id-89	High
chr1A_part2	119320000	120070000	id-90	High
chr1A_part2	120470000	121760000	id-91	High
chr1A_part2	122010000	122798051	id-92	High
chr1B_part1	2120000	3070000	id-93	Low
chr1B_part1	4750000	5360000	id-94	High
chr1B_part1	5950000	6680000	id-95	High
chr1B_part1	7060000	7640000	id-96	High
chr1B_part1	7840000	8420000	id-97	High
chr1B_part1	9480000	10420000	id-98	High
chr1B_part1	10530000	11160000	id-99	Low
chr1B_part1	11400000	11900000	id-100	High
chr1B_part1	12770000	13350000	id-101	High
chr1B_part1	15020000	15760000	id-102	High
chr1B_part1	16300000	16960000	id-103	High
chr1B_part1	17840000	18460000	id-104	Low
chr1B_part1	19840000	20450000	id-105	High
chr1B_part1	25240000	27370000	id-106	High
chr1B_part1	29000000	29520000	id-107	High
chr1B_part1	29520000	30130000	id-108	Low
chr1B_part1	31810000	32590000	id-109	High
chr1B_part1	33930000	34930000	id-110	High
chr1B_part1	34980000	36130000	id-111	High
chr1B_part1	36250000	36860000	id-112	High
chr1B_part1	36910000	38120000	id-113	High
chr1B_part1	38200000	38930000	id-114	High
chr1B_part1	41420000	42660000	id-115	High
chr1B_part1	42710000	44680000	id-116	High
chr1B_part1	44800000	45430000	id-117	High
chr1B_part1	45710000	47220000	id-118	High
chr1B_part1	47640000	48220000	id-119	Low
chr1B_part1	49040000	49640000	id-120	Low
chr1B_part1	49840000	51150000	id-121	High
chr1B_part1	51610000	56490000	id-122	High
chr1B_part1	60450000	62090000	id-123	High
chr1B_part1	62380000	67540000	id-124	High
chr1B_part1	158540000	159500000	id-125	High
chr1B_part1	160360000	160940000	id-126	High
chr1B_part1	162250000	165260000	id-127	High
chr1B_part1	165410000	171160000	id-128	High
chr1B_part1	288500000	293480000	id-129	High
chr1B_part1	293560000	296830000	id-130	High
chr1B_part1	297190000	301290000	id-131	High
chr1B_part1	302450000	305040000	id-132	High
chr1B_part1	307490000	308150000	id-133	Low
chr1B_part1	308600000	309160000	id-134	Low
chr1B_part1	309110000	312390000	id-135	High
chr1B_part1	312490000	313690000	id-136	High
chr1B_part1	313740000	314760000	id-137	High
chr1B_part1	314770000	316750000	id-138	Low
chr1B_part1	317510000	321910000	id-139	Low
chr1B_part1	322350000	323390000	id-140	High
chr1B_part1	323610000	328440000	id-141	High
chr1B_part1	328940000	329970000	id-142	High
chr1B_part1	330360000	336280000	id-143	High
chr1B_part1	336350000	337310000	id-144	High
chr1B_part1	337360000	338880000	id-145	High
chr1B_part1	338960000	344000000	id-146	High
chr1B_part1	363630000	367930000	id-147	High
chr1B_part1	368370000	372410000	id-148	High
chr1B_part1	372640000	374390000	id-149	High
chr1B_part1	374460000	382390000	id-150	High
chr1B_part1	382510000	394190000	id-151	High
chr1B_part1	394330000	395990000	id-152	High
chr1B_part1	397940000	403220000	id-153	High
chr1B_part1	406400000	409680000	id-154	High
chr1B_part1	410670000	418270000	id-155	High
chr1B_part1	418340000	421020000	id-156	High
chr1B_part1	429220000	429790000	id-157	High
chr1B_part1	432240000	434840000	id-158	High
chr1B_part2	13740000	17320000	id-159	High
chr1B_part2	17410000	18310000	id-160	High
chr1B_part2	18590000	24000000	id-161	High
chr1B_part2	24060000	25050000	id-162	High
chr1B_part2	26700000	39240000	id-163	High
chr1B_part2	42120000	42680000	id-164	High
chr1B_part2	42730000	50100000	id-165	High
chr1B_part2	51730000	52670000	id-166	High
chr1B_part2	65670000	66200000	id-167	High
chr1B_part2	82060000	83290000	id-168	High
chr1B_part2	87610000	89680000	id-169	High
chr1B_part2	89680000	90480000	id-170	Low
chr1B_part2	90490000	91770000	id-171	High
chr1B_part2	92230000	93060000	id-172	High
chr1B_part2	94110000	98050000	id-173	High
chr1B_part2	101180000	104370000	id-174	High
chr1B_part2	104850000	105740000	id-175	High
chr1B_part2	110050000	110950000	id-176	High
chr1B_part2	112070000	115250000	id-177	High
chr1B_part2	116670000	117780000	id-178	High
chr1B_part2	118160000	118750000	id-179	High
chr1B_part2	123650000	124670000	id-180	High
chr1B_part2	125410000	126410000	id-181	High
chr1B_part2	126460000	127200000	id-182	High
chr1B_part2	145040000	146650000	id-183	High
chr1B_part2	150500000	151270000	id-184	High
chr1B_part2	152360000	153550000	id-185	High
chr1B_part2	162260000	164300000	id-186	High
chr1B_part2	164360000	165000000	id-187	High
chr1B_part2	165070000	166310000	id-188	High
chr1B_part2	166710000	167270000	id-189	High
chr1B_part2	167530000	168840000	id-190	High
chr1B_part2	170020000	171370000	id-191	Low
chr1B_part2	171430000	174110000	id-192	High
chr1B_part2	185050000	187440000	id-193	High
chr1B_part2	188120000	188670000	id-194	High
chr1B_part2	189240000	189790000	id-195	High
chr1B_part2	189880000	190580000	id-196	High
chr1B_part2	192320000	193300000	id-197	High
chr1B_part2	193300000	193910000	id-198	Low
chr1B_part2	194210000	194710000	id-199	High
chr1B_part2	195060000	197610000	id-200	High
chr1B_part2	197670000	198910000	id-201	High
chr1B_part2	200600000	201780000	id-202	High
chr1B_part2	201830000	203380000	id-203	High
chr1B_part2	208430000	209730000	id-204	High
chr1B_part2	209970000	211000000	id-205	High
chr1B_part2	210980000	211670000	id-206	Low
chr1B_part2	211730000	212550000	id-207	Low
chr1B_part2	212450000	213240000	id-208	High
chr1B_part2	213910000	214610000	id-209	High
chr1B_part2	215780000	218230000	id-210	High
chr1B_part2	220180000	220680000	id-211	High
chr1B_part2	220930000	221930000	id-212	High
chr1B_part2	222400000	223020000	id-213	High
chr1B_part2	223200000	224370000	id-214	High
chr1B_part2	225290000	225800000	id-215	High
chr1B_part2	226670000	227620000	id-216	High
chr1B_part2	228520000	229420000	id-217	High
chr1B_part2	231640000	232350000	id-218	High
chr1B_part2	235980000	237600000	id-219	High
chr1B_part2	238630000	239260000	id-220	High
chr1B_part2	241840000	242350000	id-221	High
chr1B_part2	243140000	243770000	id-222	High
chr1B_part2	243820000	244640000	id-223	High
chr1B_part2	247800000	248720000	id-224	High
chr1B_part2	248800000	249920000	id-225	High
chr1B_part2	250290000	250860000	id-226	High
chr1D_part1	20000	740000	id-227	High
chr1D_part1	600000	2040000	id-228	Low
chr1D_part1	3130000	3880000	id-229	High
chr1D_part1	3950000	5010000	id-230	High
chr1D_part1	5070000	6440000	id-231	High
chr1D_part1	6910000	7520000	id-232	High
chr1D_part1	7580000	8470000	id-233	High
chr1D_part1	8570000	9670000	id-234	High
chr1D_part1	9720000	10460000	id-235	High
chr1D_part1	10930000	11810000	id-236	High
chr1D_part1	12150000	13200000	id-237	High
chr1D_part1	13450000	14310000	id-238	High
chr1D_part1	15030000	15790000	id-239	High
chr1D_part1	16060000	17690000	id-240	High
chr1D_part1	17750000	18470000	id-241	High
chr1D_part1	18680000	19200000	id-242	High
chr1D_part1	19790000	20460000	id-243	High
chr1D_part1	20550000	22160000	id-244	High
chr1D_part1	22950000	23990000	id-245	High
chr1D_part1	24190000	24750000	id-246	High
chr1D_part1	25750000	26320000	id-247	High
chr1D_part1	28110000	29040000	id-248	High
chr1D_part1	29340000	30460000	id-249	High
chr1D_part1	30510000	31070000	id-250	High
chr1D_part1	31220000	32560000	id-251	High
chr1D_part1	32620000	33160000	id-252	High
chr1D_part1	34150000	34720000	id-253	High
chr1D_part1	35730000	36310000	id-254	High
chr1D_part1	37710000	40230000	id-255	High
chr1D_part1	40790000	42070000	id-256	High
chr1D_part1	42120000	43720000	id-257	High
chr1D_part1	45540000	46070000	id-258	Low
chr1D_part1	46070000	47070000	id-259	High
chr1D_part1	47130000	47890000	id-260	High
chr1D_part1	47940000	48920000	id-261	High
chr1D_part1	48970000	50040000	id-262	High
chr1D_part1	50130000	51060000	id-263	High
chr1D_part1	52980000	53550000	id-264	High
chr1D_part1	55290000	55900000	id-265	High
chr1D_part1	57840000	58890000	id-266	High
chr1D_part1	60140000	61060000	id-267	High
chr1D_part1	61670000	62490000	id-268	High
chr1D_part1	62550000	63070000	id-269	High
chr1D_part1	64090000	65970000	id-270	High
chr1D_part1	66560000	67450000	id-271	High
chr1D_part1	70690000	72170000	id-272	High
chr1D_part1	73030000	73620000	id-273	High
chr1D_part1	75760000	77080000	id-274	High
chr1D_part1	77580000	78800000	id-275	High
chr1D_part1	81510000	82110000	id-276	High
chr1D_part1	83030000	84390000	id-277	High
chr1D_part1	86840000	87640000	id-278	High
chr1D_part1	88160000	88740000	id-279	High
chr1D_part1	89040000	89560000	id-280	High
chr1D_part1	90130000	90670000	id-281	High
chr1D_part1	92090000	93600000	id-282	High
chr1D_part1	94150000	94730000	id-283	High
chr1D_part1	94780000	96280000	id-284	High
chr1D_part1	98490000	99100000	id-285	High
chr1D_part1	100550000	101070000	id-286	High
chr1D_part1	101280000	101960000	id-287	High
chr1D_part1	102210000	103160000	id-288	High
chr1D_part1	103230000	104650000	id-289	High
chr1D_part1	107300000	108150000	id-290	High
chr1D_part1	109300000	109830000	id-291	High
chr1D_part1	109890000	110500000	id-292	High
chr1D_part1	111670000	112630000	id-293	High
chr1D_part1	112900000	113690000	id-294	High
chr1D_part1	114310000	115170000	id-295	High
chr1D_part1	115240000	115760000	id-296	High
chr1D_part1	115810000	116610000	id-297	High
chr1D_part1	118430000	119870000	id-298	High
chr1D_part1	120520000	121110000	id-299	High
chr1D_part1	121330000	122090000	id-300	High
chr1D_part1	122720000	123600000	id-301	High
chr1D_part1	123650000	124180000	id-302	High
chr1D_part1	125930000	126810000	id-303	High
chr1D_part1	127050000	128480000	id-304	High
chr1D_part1	128530000	130210000	id-305	High
chr1D_part1	130470000	130980000	id-306	High
chr1D_part1	131580000	132790000	id-307	High
chr1D_part1	134040000	134670000	id-308	High
chr1D_part1	135220000	135730000	id-309	High
chr1D_part1	136270000	137770000	id-310	High
chr1D_part1	140260000	141280000	id-311	High
chr1D_part1	142130000	142730000	id-312	High
chr1D_part1	144450000	145090000	id-313	High
chr1D_part1	145330000	145910000	id-314	High
chr1D_part1	145990000	146780000	id-315	High
chr1D_part1	146830000	148550000	id-316	High
chr1D_part1	148940000	149690000	id-317	High
chr1D_part1	150050000	151030000	id-318	High
chr1D_part1	151190000	151890000	id-319	High
chr1D_part1	152250000	153340000	id-320	High
chr1D_part1	153390000	154130000	id-321	High
chr1D_part1	154240000	155090000	id-322	High
chr1D_part1	155380000	156670000	id-323	High
chr1D_part1	157520000	158150000	id-324	High
chr1D_part1	159610000	160930000	id-325	High
chr1D_part1	160990000	161510000	id-326	High
chr1D_part1	161560000	162130000	id-327	High
chr1D_part1	162190000	163650000	id-328	High
chr1D_part1	163710000	165150000	id-329	High
chr1D_part1	165200000	166340000	id-330	High
chr1D_part1	166410000	168080000	id-331	High
chr1D_part1	168300000	168940000	id-332	High
chr1D_part1	169000000	169800000	id-333	High
chr1D_part1	170120000	170910000	id-334	High
chr1D_part1	171000000	172440000	id-335	High
chr1D_part1	173950000	174640000	id-336	High
chr1D_part1	174980000	175570000	id-337	High
chr1D_part1	175620000	176740000	id-338	High
chr1D_part1	176950000	177790000	id-339	High
chr1D_part1	179710000	180640000	id-340	High
chr1D_part1	180700000	181620000	id-341	High
chr1D_part1	181690000	182340000	id-342	High
chr1D_part1	182480000	183030000	id-343	High
chr1D_part1	183220000	183820000	id-344	High
chr1D_part1	183870000	185740000	id-345	High
chr1D_part1	185810000	186310000	id-346	High
chr1D_part1	186360000	187700000	id-347	High
chr1D_part1	187750000	188480000	id-348	High
chr1D_part1	188760000	189400000	id-349	High
chr1D_part1	189900000	190900000	id-350	High
chr1D_part1	191150000	191710000	id-351	High
chr1D_part1	191870000	193180000	id-352	High
chr1D_part1	194170000	194740000	id-353	High
chr1D_part1	194820000	195340000	id-354	High
chr1D_part1	197470000	198070000	id-355	High
chr1D_part1	199830000	200950000	id-356	High
chr1D_part1	202490000	204460000	id-357	High
chr1D_part1	205110000	205610000	id-358	High
chr1D_part1	206080000	206860000	id-359	High
chr1D_part1	207350000	207900000	id-360	High
chr1D_part1	207950000	208830000	id-361	High
chr1D_part1	209290000	210860000	id-362	High
chr1D_part1	210910000	212370000	id-363	High
chr1D_part1	213290000	213860000	id-364	High
chr1D_part1	213920000	215050000	id-365	High
chr1D_part1	215380000	215880000	id-366	High
chr1D_part1	216310000	217040000	id-367	High
chr1D_part1	217240000	218140000	id-368	High
chr1D_part1	218560000	220410000	id-369	High
chr1D_part1	220990000	222190000	id-370	High
chr1D_part1	222240000	223110000	id-371	High
chr1D_part1	224740000	226090000	id-372	High
chr1D_part1	227700000	228280000	id-373	High
chr1D_part1	230480000	231180000	id-374	High
chr1D_part1	231240000	231750000	id-375	High
chr1D_part1	231810000	232960000	id-376	High
chr1D_part1	237070000	238210000	id-377	High
chr1D_part1	238270000	238770000	id-378	High
chr1D_part1	239400000	239910000	id-379	High
chr1D_part1	240290000	240850000	id-380	High
chr1D_part1	241970000	244640000	id-381	High
chr1D_part1	245350000	246290000	id-382	High
chr1D_part1	248170000	250220000	id-383	High
chr1D_part1	250950000	251900000	id-384	High
chr1D_part1	252390000	253220000	id-385	High
chr1D_part1	253890000	255350000	id-386	High
chr1D_part1	256000000	256560000	id-387	High
chr1D_part1	257510000	258890000	id-388	High
chr1D_part1	259210000	259950000	id-389	High
chr1D_part1	260800000	261510000	id-390	High
chr1D_part1	261560000	263080000	id-391	High
chr1D_part1	263130000	263790000	id-392	High
chr1D_part1	264990000	266020000	id-393	High
chr1D_part1	266080000	267060000	id-394	High
chr1D_part1	267810000	268680000	id-395	High
chr1D_part1	270210000	271160000	id-396	High
chr1D_part1	272100000	272630000	id-397	High
chr1D_part1	273460000	274250000	id-398	High
chr1D_part1	275820000	278020000	id-399	High
chr1D_part1	278180000	278820000	id-400	High
chr1D_part1	279540000	280250000	id-401	High
chr1D_part1	280320000	281270000	id-402	High
chr1D_part1	282620000	284130000	id-403	High
chr1D_part1	284590000	285250000	id-404	High
chr1D_part1	285550000	286150000	id-405	High
chr1D_part1	286200000	286860000	id-406	High
chr1D_part1	287040000	287570000	id-407	High
chr1D_part1	289580000	291020000	id-408	High
chr1D_part1	291280000	291800000	id-409	High
chr1D_part1	294470000	295580000	id-410	High
chr1D_part1	296160000	296670000	id-411	High
chr1D_part1	296930000	297720000	id-412	High
chr1D_part1	299760000	301230000	id-413	High
chr1D_part1	303830000	304490000	id-414	High
chr1D_part1	304560000	305640000	id-415	High
chr1D_part1	307150000	307900000	id-416	High
chr1D_part1	309920000	311030000	id-417	High
chr1D_part1	311940000	312610000	id-418	High
chr1D_part1	315490000	316390000	id-419	High
chr1D_part1	316760000	317570000	id-420	High
chr1D_part1	319010000	319940000	id-421	High
chr1D_part1	321850000	322840000	id-422	High
chr1D_part1	322890000	323400000	id-423	High
chr1D_part1	323460000	324760000	id-424	High
chr1D_part1	327090000	327730000	id-425	High
chr1D_part1	329380000	330200000	id-426	High
chr1D_part1	330250000	331410000	id-427	High
chr1D_part1	331490000	332610000	id-428	High
chr1D_part1	333560000	334060000	id-429	High
chr1D_part1	337040000	337800000	id-430	High
chr1D_part1	337960000	338460000	id-431	High
chr1D_part1	338690000	340640000	id-432	High
chr1D_part1	341900000	342490000	id-433	High
chr1D_part1	342540000	343240000	id-434	High
chr1D_part1	344050000	344620000	id-435	High
chr1D_part1	344780000	345730000	id-436	High
chr1D_part1	345810000	346730000	id-437	High
chr1D_part1	347000000	347790000	id-438	High
chr1D_part1	348350000	349300000	id-439	High
chr1D_part1	349530000	350890000	id-440	High
chr1D_part1	352840000	353570000	id-441	High
chr1D_part1	353640000	354610000	id-442	High
chr1D_part1	357800000	360190000	id-443	High
chr1D_part1	362500000	363170000	id-444	High
chr1D_part1	363370000	363870000	id-445	High
chr1D_part1	363940000	364720000	id-446	High
chr1D_part1	364940000	365560000	id-447	High
chr1D_part1	366680000	367310000	id-448	High
chr1D_part1	367360000	368520000	id-449	High
chr1D_part1	368730000	370340000	id-450	High
chr1D_part1	370430000	371320000	id-451	High
chr1D_part1	372330000	372850000	id-452	High
chr1D_part1	373920000	375190000	id-453	High
chr1D_part1	375240000	376170000	id-454	High
chr1D_part1	376280000	377110000	id-455	High
chr1D_part1	377160000	377820000	id-456	High
chr1D_part1	378040000	378550000	id-457	High
chr1D_part1	378630000	379660000	id-458	High
chr1D_part1	379720000	380460000	id-459	High
chr1D_part1	380540000	382410000	id-460	High
chr1D_part1	382480000	383720000	id-461	High
chr1D_part1	384440000	385530000	id-462	High
chr1D_part1	387100000	387960000	id-463	High
chr1D_part1	388020000	388690000	id-464	High
chr1D_part1	388750000	389430000	id-465	High
chr1D_part1	389940000	390530000	id-466	High
chr1D_part1	390910000	391950000	id-467	High
chr1D_part1	392540000	393340000	id-468	High
chr1D_part1	394250000	394870000	id-469	High
chr1D_part1	394940000	395790000	id-470	High
chr1D_part1	396100000	396980000	id-471	High
chr1D_part1	398020000	398660000	id-472	High
chr1D_part1	398710000	399250000	id-473	High
chr1D_part1	400980000	401720000	id-474	High
chr1D_part1	403150000	403930000	id-475	High
chr1D_part1	404480000	405070000	id-476	High
chr1D_part1	408320000	410880000	id-477	High
chr1D_part1	410930000	411450000	id-478	High
chr1D_part1	411680000	412300000	id-479	High
chr1D_part1	412440000	413420000	id-480	High
chr1D_part1	414120000	414820000	id-481	High
chr1D_part1	415050000	417240000	id-482	High
chr1D_part1	418190000	419840000	id-483	High
chr1D_part1	419890000	420440000	id-484	High
chr1D_part1	420710000	421670000	id-485	High
chr1D_part1	422570000	423280000	id-486	High
chr1D_part1	423740000	424250000	id-487	High
chr1D_part1	427590000	428210000	id-488	High
chr1D_part1	428830000	429450000	id-489	High
chr1D_part1	430780000	431510000	id-490	High
chr1D_part1	434390000	435080000	id-491	Low
chr1D_part1	435040000	436240000	id-492	High
chr1D_part1	436310000	436820000	id-493	High
chr1D_part1	438680000	439950000	id-494	High
chr1D_part1	442740000	443580000	id-495	High
chr1D_part1	443630000	444370000	id-496	High
chr1D_part1	444420000	444950000	id-497	High
chr1D_part1	446950000	447470000	id-498	High
chr1D_part1	447520000	448030000	id-499	High
chr1D_part1	449220000	449960000	id-500	High
chr1D_part2	0	43270000	id-501	High
chr2A_part1	1100000	1960000	id-502	High
chr2A_part1	3230000	3800000	id-503	High
chr2A_part1	6290000	7330000	id-504	High
chr2A_part1	26380000	27130000	id-505	High
chr2A_part1	27500000	28050000	id-506	High
chr2A_part1	31590000	32540000	id-507	High
chr2A_part1	35590000	36920000	id-508	High
chr2A_part1	40840000	41470000	id-509	High
chr2A_part1	41990000	42560000	id-510	High
chr2A_part1	43370000	45150000	id-511	High
chr2A_part1	45150000	46070000	id-512	Low
chr2A_part1	46380000	46910000	id-513	Low
chr2A_part1	57140000	57910000	id-514	High
chr2A_part1	58330000	60280000	id-515	High
chr2A_part1	60710000	61390000	id-516	High
chr2A_part1	65520000	70670000	id-517	High
chr2A_part1	71700000	72740000	id-518	High
chr2A_part1	77230000	79220000	id-519	High
chr2A_part1	82030000	83220000	id-520	High
chr2A_part1	83580000	85060000	id-521	High
chr2A_part1	85810000	87890000	id-522	High
chr2A_part1	90930000	104720000	id-523	High
chr2A_part1	104780000	106390000	id-524	High
chr2A_part1	114800000	115790000	id-525	High
chr2A_part1	116040000	117170000	id-526	High
chr2A_part1	118210000	131520000	id-527	High
chr2A_part1	131570000	134990000	id-528	High
chr2A_part1	135070000	139510000	id-529	High
chr2A_part1	139490000	140360000	id-530	Low
chr2A_part1	140360000	143630000	id-531	High
chr2A_part1	143680000	144950000	id-532	High
chr2A_part1	146950000	156370000	id-533	High
chr2A_part1	165240000	166090000	id-534	High
chr2A_part1	178100000	197230000	id-535	High
chr2A_part1	197670000	203770000	id-536	High
chr2A_part1	203860000	204770000	id-537	High
chr2A_part1	204820000	207240000	id-538	High
chr2A_part1	207300000	238720000	id-539	High
chr2A_part1	238770000	252830000	id-540	High
chr2A_part1	252990000	254980000	id-541	High
chr2A_part1	255060000	262650000	id-542	High
chr2A_part1	262660000	264120000	id-543	Low
chr2A_part1	264120000	269940000	id-544	High
chr2A_part1	270000000	273110000	id-545	High
chr2A_part1	273160000	278090000	id-546	High
chr2A_part1	278160000	278950000	id-547	High
chr2A_part1	279480000	289680000	id-548	High
chr2A_part1	289740000	299340000	id-549	High
chr2A_part1	299450000	326380000	id-550	High
chr2A_part1	326540000	327060000	id-551	Low
chr2A_part1	329360000	330070000	id-552	High
chr2A_part1	330120000	335430000	id-553	High
chr2A_part1	335490000	336460000	id-554	High
chr2A_part1	336510000	338330000	id-555	High
chr2A_part1	338380000	339380000	id-556	High
chr2A_part1	341620000	362920000	id-557	High
chr2A_part1	362920000	363560000	id-558	Low
chr2A_part1	363570000	377940000	id-559	High
chr2A_part1	378130000	394720000	id-560	High
chr2A_part1	395400000	402880000	id-561	High
chr2A_part1	403190000	406440000	id-562	High
chr2A_part1	406490000	407070000	id-563	High
chr2A_part1	407140000	429580000	id-564	High
chr2A_part1	429710000	447540000	id-565	High
chr2A_part1	447590000	458290000	id-566	High
chr2A_part1	458340000	462210000	id-567	High
chr2A_part2	0	25740000	id-568	High
chr2A_part2	25890000	26390000	id-569	High
chr2A_part2	26440000	43410000	id-570	High
chr2A_part2	45610000	62800000	id-571	High
chr2A_part2	62910000	66930000	id-572	High
chr2A_part2	67270000	68250000	id-573	High
chr2A_part2	68500000	69730000	id-574	High
chr2A_part2	69780000	70720000	id-575	High
chr2A_part2	71610000	80970000	id-576	High
chr2A_part2	92520000	102150000	id-577	High
chr2A_part2	140090000	140710000	id-578	High
chr2A_part2	155250000	157400000	id-579	High
chr2A_part2	175290000	179820000	id-580	High
chr2A_part2	191600000	192240000	id-581	High
chr2A_part2	192540000	193350000	id-582	High
chr2A_part2	212380000	214150000	id-583	High
chr2A_part2	228860000	229380000	id-584	High
chr2A_part2	229460000	230340000	id-585	High
chr2A_part2	230470000	232320000	id-586	High
chr2A_part2	232370000	233110000	id-587	High
chr2A_part2	234480000	235910000	id-588	High
chr2A_part2	237390000	238000000	id-589	High
chr2A_part2	240560000	241470000	id-590	High
chr2A_part2	242260000	242970000	id-591	High
chr2A_part2	245280000	247480000	id-592	High
chr2A_part2	248090000	248670000	id-593	Low
chr2A_part2	248580000	250360000	id-594	High
chr2A_part2	250410000	251800000	id-595	High
chr2A_part2	252820000	256470000	id-596	High
chr2A_part2	257340000	259250000	id-597	High
chr2A_part2	270500000	271190000	id-598	High
chr2A_part2	272250000	272760000	id-599	High
chr2A_part2	276520000	277340000	id-600	High
chr2A_part2	277930000	279670000	id-601	High
chr2A_part2	279740000	280430000	id-602	High
chr2A_part2	280630000	282780000	id-603	High
chr2A_part2	282840000	285330000	id-604	High
chr2A_part2	286490000	288860000	id-605	High
chr2A_part2	288990000	290030000	id-606	High
chr2A_part2	290080000	291340000	id-607	High
chr2A_part2	292000000	293650000	id-608	High
chr2A_part2	295050000	296050000	id-609	High
chr2A_part2	298810000	299790000	id-610	High
chr2A_part2	299850000	300690000	id-611	High
chr2A_part2	300750000	301490000	id-612	High
chr2A_part2	302560000	303340000	id-613	High
chr2A_part2	305550000	306800000	id-614	High
chr2A_part2	307450000	308190000	id-615	High
chr2A_part2	308540000	309610000	id-616	High
chr2A_part2	310790000	311360000	id-617	High
chr2A_part2	312070000	313440000	id-618	High
chr2A_part2	315230000	316070000	id-619	High
chr2A_part2	317860000	318400000	id-620	High
chr2B_part1	1890000	3350000	id-621	High
chr2B_part1	13390000	14430000	id-622	High
chr2B_part1	14520000	15670000	id-623	High
chr2B_part1	16050000	16790000	id-624	Low
chr2B_part1	19980000	20610000	id-625	High
chr2B_part1	22790000	23390000	id-626	High
chr2B_part1	24690000	25360000	id-627	High
chr2B_part1	27010000	27560000	id-628	High
chr2B_part1	27870000	28430000	id-629	High
chr2B_part1	28650000	29260000	id-630	High
chr2B_part1	29370000	31490000	id-631	High
chr2B_part1	41090000	41670000	id-632	High
chr2B_part1	41820000	42630000	id-633	High
chr2B_part1	42920000	45820000	id-634	High
chr2B_part1	47170000	49530000	id-635	High
chr2B_part1	49920000	50470000	id-636	Low
chr2B_part1	50860000	51750000	id-637	High
chr2B_part1	57110000	58660000	id-638	High
chr2B_part1	58710000	59800000	id-639	High
chr2B_part1	64980000	66820000	id-640	High
chr2B_part1	67490000	72510000	id-641	High
chr2B_part1	72560000	75770000	id-642	High
chr2B_part1	76030000	76790000	id-643	Low
chr2B_part1	77260000	77810000	id-644	High
chr2B_part1	78030000	78810000	id-645	Low
chr2B_part1	86090000	88060000	id-646	High
chr2B_part1	88840000	90070000	id-647	High
chr2B_part1	90180000	90800000	id-648	High
chr2B_part1	91140000	97440000	id-649	High
chr2B_part1	104520000	105250000	id-650	High
chr2B_part1	105320000	106620000	id-651	High
chr2B_part1	106710000	108700000	id-652	High
chr2B_part1	109210000	109760000	id-653	Low
chr2B_part1	109860000	111440000	id-654	High
chr2B_part1	115220000	119740000	id-655	High
chr2B_part1	132580000	133590000	id-656	High
chr2B_part1	134670000	136560000	id-657	High
chr2B_part1	137230000	137770000	id-658	Low
chr2B_part1	137770000	139920000	id-659	High
chr2B_part1	144650000	146780000	id-660	High
chr2B_part1	146900000	147410000	id-661	High
chr2B_part1	147470000	154530000	id-662	High
chr2B_part1	154780000	156240000	id-663	High
chr2B_part1	156820000	158770000	id-664	High
chr2B_part1	158680000	159200000	id-665	Low
chr2B_part1	160840000	161550000	id-666	High
chr2B_part1	161630000	165290000	id-667	High
chr2B_part1	165380000	166330000	id-668	High
chr2B_part1	167460000	168120000	id-669	High
chr2B_part1	174690000	176420000	id-670	High
chr2B_part1	176430000	177580000	id-671	Low
chr2B_part1	177530000	181220000	id-672	High
chr2B_part1	181350000	190030000	id-673	High
chr2B_part1	198600000	202960000	id-674	High
chr2B_part1	202940000	203460000	id-675	Low
chr2B_part1	203510000	204020000	id-676	Low
chr2B_part1	204070000	205610000	id-677	Low
chr2B_part1	206090000	210710000	id-678	High
chr2B_part1	232270000	234090000	id-679	High
chr2B_part1	235180000	236000000	id-680	High
chr2B_part1	236530000	238700000	id-681	High
chr2B_part1	238860000	245840000	id-682	High
chr2B_part1	419630000	437080000	id-683	High
chr2B_part1	438820000	440360000	id-684	High
chr2B_part1	450370000	453218924	id-685	High
chr2B_part2	37980000	38580000	id-686	High
chr2B_part2	68890000	69620000	id-687	High
chr2B_part2	76000000	76600000	id-688	High
chr2B_part2	77910000	79160000	id-689	High
chr2B_part2	79210000	87800000	id-690	High
chr2B_part2	92020000	93020000	id-691	High
chr2B_part2	93370000	94710000	id-692	High
chr2B_part2	96720000	98410000	id-693	High
chr2B_part2	100660000	101520000	id-694	High
chr2B_part2	110980000	111700000	id-695	High
chr2B_part2	114770000	116080000	id-696	High
chr2B_part2	118960000	120740000	id-697	High
chr2B_part2	120680000	121420000	id-698	Low
chr2B_part2	121850000	122880000	id-699	High
chr2B_part2	124890000	125950000	id-700	High
chr2B_part2	126060000	131600000	id-701	High
chr2B_part2	140390000	144340000	id-702	High
chr2B_part2	144420000	145780000	id-703	High
chr2B_part2	147450000	148720000	id-704	High
chr2B_part2	155920000	158850000	id-705	High
chr2B_part2	158970000	161100000	id-706	High
chr2B_part2	161150000	162230000	id-707	High
chr2B_part2	162350000	164200000	id-708	High
chr2B_part2	164300000	169840000	id-709	High
chr2B_part2	178800000	179500000	id-710	High
chr2B_part2	179450000	180330000	id-711	Low
chr2B_part2	180390000	180950000	id-712	Low
chr2B_part2	181360000	182900000	id-713	High
chr2B_part2	182960000	184260000	id-714	High
chr2B_part2	184350000	190980000	id-715	High
chr2B_part2	194150000	195140000	id-716	High
chr2B_part2	195970000	199810000	id-717	High
chr2B_part2	211650000	212990000	id-718	High
chr2B_part2	213150000	214630000	id-719	High
chr2B_part2	214680000	215480000	id-720	High
chr2B_part2	215610000	216110000	id-721	Low
chr2B_part2	217610000	218990000	id-722	High
chr2B_part2	219290000	224180000	id-723	High
chr2B_part2	225350000	227130000	id-724	High
chr2B_part2	227620000	228520000	id-725	Low
chr2B_part2	228520000	229730000	id-726	High
chr2B_part2	236750000	237570000	id-727	High
chr2B_part2	237670000	238770000	id-728	High
chr2B_part2	240170000	240820000	id-729	Low
chr2B_part2	240820000	243840000	id-730	High
chr2B_part2	251090000	252050000	id-731	High
chr2B_part2	254970000	256300000	id-732	High
chr2B_part2	256540000	259800000	id-733	High
chr2B_part2	259700000	260300000	id-734	Low
chr2B_part2	260450000	261320000	id-735	High
chr2B_part2	263560000	265000000	id-736	High
chr2B_part2	265640000	266280000	id-737	High
chr2B_part2	266330000	266930000	id-738	High
chr2B_part2	266980000	268080000	id-739	High
chr2B_part2	268130000	268890000	id-740	High
chr2B_part2	269090000	270230000	id-741	High
chr2B_part2	270290000	271730000	id-742	High
chr2B_part2	271830000	272840000	id-743	High
chr2B_part2	273920000	274520000	id-744	High
chr2B_part2	274960000	276310000	id-745	High
chr2B_part2	276400000	278370000	id-746	High
chr2B_part2	278670000	279990000	id-747	High
chr2B_part2	287280000	287810000	id-748	High
chr2B_part2	287990000	288530000	id-749	High
chr2B_part2	289230000	291300000	id-750	High
chr2B_part2	291610000	292960000	id-751	High
chr2B_part2	293400000	298620000	id-752	High
chr2B_part2	300530000	301950000	id-753	High
chr2B_part2	304240000	304890000	id-754	Low
chr2B_part2	305380000	306110000	id-755	Low
chr2B_part2	306940000	307630000	id-756	Low
chr2B_part2	307690000	308470000	id-757	Low
chr2B_part2	309570000	310240000	id-758	High
chr2B_part2	310400000	310900000	id-759	High
chr2B_part2	311320000	311860000	id-760	High
chr2B_part2	312570000	313450000	id-761	High
chr2B_part2	314040000	315400000	id-762	High
chr2B_part2	315960000	316850000	id-763	High
chr2B_part2	320130000	320900000	id-764	High
chr2B_part2	321030000	321960000	id-765	High
chr2B_part2	324780000	325640000	id-766	High
chr2B_part2	325740000	326540000	id-767	High
chr2B_part2	328260000	331630000	id-768	High
chr2B_part2	332260000	333570000	id-769	High
chr2B_part2	333840000	334530000	id-770	Low
chr2B_part2	336460000	337300000	id-771	High
chr2B_part2	337870000	338630000	id-772	High
chr2B_part2	338680000	339970000	id-773	High
chr2B_part2	340740000	341340000	id-774	High
chr2B_part2	342010000	342660000	id-775	High
chr2B_part2	343750000	344540000	id-776	High
chr2B_part2	345990000	346520000	id-777	High
chr2B_part2	347000000	347620000	id-778	Low
chr2D_part1	0	930000	id-779	High
chr2D_part1	1050000	4310000	id-780	High
chr2D_part1	4390000	15020000	id-781	High
chr2D_part1	15120000	17670000	id-782	High
chr2D_part1	17730000	19700000	id-783	High
chr2D_part1	19660000	20220000	id-784	Low
chr2D_part1	21400000	23590000	id-785	High
chr2D_part1	23660000	24280000	id-786	High
chr2D_part1	24340000	25380000	id-787	High
chr2D_part1	25430000	26740000	id-788	High
chr2D_part1	26790000	33360000	id-789	High
chr2D_part1	34660000	36380000	id-790	High
chr2D_part1	37110000	38270000	id-791	High
chr2D_part1	38330000	40990000	id-792	High
chr2D_part1	41040000	44260000	id-793	High
chr2D_part1	44310000	45960000	id-794	High
chr2D_part1	46250000	47350000	id-795	High
chr2D_part1	47400000	48620000	id-796	High
chr2D_part1	48680000	51190000	id-797	High
chr2D_part1	51240000	55850000	id-798	High
chr2D_part1	56180000	62310000	id-799	High
chr2D_part1	62360000	76660000	id-800	High
chr2D_part1	76720000	78090000	id-801	High
chr2D_part1	78610000	79420000	id-802	High
chr2D_part1	79470000	81190000	id-803	High
chr2D_part1	81240000	82170000	id-804	High
chr2D_part1	82220000	82910000	id-805	High
chr2D_part1	82970000	87670000	id-806	High
chr2D_part1	87960000	90750000	id-807	High
chr2D_part1	90830000	93490000	id-808	High
chr2D_part1	93870000	95590000	id-809	High
chr2D_part1	95640000	100240000	id-810	High
chr2D_part1	100290000	110690000	id-811	High
chr2D_part1	110740000	116330000	id-812	High
chr2D_part1	116380000	122940000	id-813	High
chr2D_part1	122990000	129200000	id-814	High
chr2D_part1	129250000	130550000	id-815	High
chr2D_part1	130610000	131880000	id-816	High
chr2D_part1	131930000	145190000	id-817	High
chr2D_part1	145240000	153300000	id-818	High
chr2D_part1	153360000	155980000	id-819	High
chr2D_part1	156030000	157020000	id-820	High
chr2D_part1	157070000	158410000	id-821	High
chr2D_part1	158500000	159250000	id-822	High
chr2D_part1	159300000	181370000	id-823	High
chr2D_part1	181420000	183900000	id-824	High
chr2D_part1	184060000	184770000	id-825	Low
chr2D_part1	184770000	189880000	id-826	High
chr2D_part1	189940000	191040000	id-827	High
chr2D_part1	191090000	200910000	id-828	High
chr2D_part1	200960000	207120000	id-829	High
chr2D_part1	207170000	213820000	id-830	High
chr2D_part1	213870000	215740000	id-831	High
chr2D_part1	215790000	218290000	id-832	High
chr2D_part1	218340000	244640000	id-833	High
chr2D_part1	244700000	247160000	id-834	High
chr2D_part1	247210000	265610000	id-835	High
chr2D_part1	265660000	268000000	id-836	High
chr2D_part1	268060000	268810000	id-837	High
chr2D_part1	268860000	269830000	id-838	High
chr2D_part1	270660000	271380000	id-839	High
chr2D_part1	271690000	272250000	id-840	High
chr2D_part1	272350000	294910000	id-841	High
chr2D_part1	294960000	299250000	id-842	High
chr2D_part1	299330000	300800000	id-843	High
chr2D_part1	300850000	302920000	id-844	High
chr2D_part1	302970000	317520000	id-845	High
chr2D_part1	317570000	356000000	id-846	High
chr2D_part1	356050000	358470000	id-847	High
chr2D_part1	358520000	359380000	id-848	High
chr2D_part1	359450000	359980000	id-849	High
chr2D_part1	360050000	375300000	id-850	High
chr2D_part1	375350000	387340000	id-851	High
chr2D_part1	387400000	395330000	id-852	High
chr2D_part1	395380000	397180000	id-853	High
chr2D_part1	397240000	397770000	id-854	High
chr2D_part1	397820000	401630000	id-855	High
chr2D_part1	401680000	405320000	id-856	High
chr2D_part1	405370000	406770000	id-857	High
chr2D_part1	406820000	407490000	id-858	High
chr2D_part1	407540000	420240000	id-859	High
chr2D_part1	420290000	428790000	id-860	High
chr2D_part1	428840000	431610000	id-861	High
chr2D_part1	431670000	437320000	id-862	High
chr2D_part1	437370000	440780000	id-863	High
chr2D_part1	440830000	447870000	id-864	High
chr2D_part1	447920000	449060000	id-865	High
chr2D_part1	449130000	450300000	id-866	High
chr2D_part1	450350000	459120000	id-867	High
chr2D_part1	459180000	460170000	id-868	High
chr2D_part1	460230000	462210000	id-869	High
chr2D_part2	10000	4850000	id-870	High
chr2D_part2	4910000	7150000	id-871	High
chr2D_part2	7330000	7920000	id-872	High
chr2D_part2	8400000	12720000	id-873	High
chr2D_part2	12770000	16170000	id-874	High
chr2D_part2	16220000	18620000	id-875	High
chr2D_part2	18670000	19740000	id-876	High
chr2D_part2	19790000	20990000	id-877	High
chr2D_part2	21050000	23940000	id-878	High
chr2D_part2	24000000	25280000	id-879	High
chr2D_part2	25530000	28370000	id-880	High
chr2D_part2	28420000	29640000	id-881	High
chr2D_part2	29980000	30910000	id-882	High
chr2D_part2	30970000	33120000	id-883	High
chr2D_part2	33180000	36500000	id-884	High
chr2D_part2	36560000	42060000	id-885	High
chr2D_part2	42110000	45240000	id-886	High
chr2D_part2	45290000	48270000	id-887	High
chr2D_part2	48320000	50180000	id-888	High
chr2D_part2	50230000	51980000	id-889	High
chr2D_part2	52030000	56680000	id-890	High
chr2D_part2	57200000	63140000	id-891	High
chr2D_part2	63720000	65770000	id-892	High
chr2D_part2	65820000	66760000	id-893	High
chr2D_part2	66820000	68290000	id-894	High
chr2D_part2	68470000	69600000	id-895	High
chr2D_part2	69650000	70350000	id-896	High
chr2D_part2	70440000	72810000	id-897	High
chr2D_part2	72970000	76060000	id-898	High
chr2D_part2	76290000	80840000	id-899	High
chr2D_part2	80890000	83400000	id-900	High
chr2D_part2	83450000	84600000	id-901	High
chr2D_part2	84650000	85280000	id-902	High
chr2D_part2	85350000	86150000	id-903	High
chr2D_part2	86200000	87670000	id-904	High
chr2D_part2	87720000	88230000	id-905	High
chr2D_part2	88320000	94770000	id-906	High
chr2D_part2	94820000	97100000	id-907	High
chr2D_part2	97190000	98650000	id-908	High
chr2D_part2	98700000	101650000	id-909	High
chr2D_part2	101970000	103790000	id-910	High
chr2D_part2	103860000	107410000	id-911	High
chr2D_part2	107460000	110520000	id-912	High
chr2D_part2	110580000	117110000	id-913	High
chr2D_part2	117160000	117810000	id-914	High
chr2D_part2	117890000	118490000	id-915	High
chr2D_part2	118730000	124900000	id-916	High
chr2D_part2	124960000	125820000	id-917	High
chr2D_part2	125870000	126640000	id-918	High
chr2D_part2	126960000	129990000	id-919	High
chr2D_part2	130040000	130630000	id-920	High
chr2D_part2	130690000	131660000	id-921	High
chr2D_part2	132150000	133220000	id-922	High
chr2D_part2	133270000	135900000	id-923	High
chr2D_part2	135960000	137590000	id-924	High
chr2D_part2	137650000	139400000	id-925	High
chr2D_part2	140570000	141180000	id-926	Low
chr2D_part2	141150000	142690000	id-927	High
chr2D_part2	143100000	144040000	id-928	High
chr2D_part2	144670000	145800000	id-929	High
chr2D_part2	145970000	146590000	id-930	High
chr2D_part2	146690000	156600000	id-931	High
chr2D_part2	156650000	159400000	id-932	High
chr2D_part2	159460000	160030000	id-933	High
chr2D_part2	160080000	162390000	id-934	High
chr2D_part2	162440000	169120000	id-935	High
chr2D_part2	169180000	170500000	id-936	High
chr2D_part2	170560000	172760000	id-937	High
chr2D_part2	172810000	173350000	id-938	High
chr2D_part2	173530000	174040000	id-939	High
chr2D_part2	174550000	175110000	id-940	Low
chr2D_part2	176690000	177440000	id-941	Low
chr2D_part2	177370000	178160000	id-942	High
chr2D_part2	178990000	179790000	id-943	Low
chr2D_part2	179870000	180700000	id-944	Low
chr2D_part2	180770000	181420000	id-945	Low
chr2D_part2	181630000	182750000	id-946	Low
chr2D_part2	185310000	186120000	id-947	Low
chr2D_part2	186410000	186920000	id-948	High
chr2D_part2	186930000	188530000	id-949	Low
chr2D_part2	188530000	189610000	id-950	High
chr3A_part1	0	2010000	id-951	High
chr3A_part1	2030000	5860000	id-952	Low
chr3A_part1	7070000	8390000	id-953	High
chr3A_part1	8540000	9380000	id-954	High
chr3A_part1	9430000	10370000	id-955	High
chr3A_part1	11350000	11910000	id-956	High
chr3A_part1	12760000	14220000	id-957	High
chr3A_part1	14600000	15110000	id-958	High
chr3A_part1	15160000	16170000	id-959	High
chr3A_part1	17860000	18670000	id-960	High
chr3A_part1	18720000	19840000	id-961	High
chr3A_part1	20290000	22680000	id-962	High
chr3A_part1	22730000	24070000	id-963	High
chr3A_part1	24120000	26920000	id-964	High
chr3A_part1	27380000	28490000	id-965	High
chr3A_part1	29260000	30250000	id-966	High
chr3A_part1	30300000	31680000	id-967	High
chr3A_part1	38020000	38830000	id-968	High
chr3A_part1	38880000	40300000	id-969	High
chr3A_part1	41600000	43630000	id-970	High
chr3A_part1	43670000	44220000	id-971	Low
chr3A_part1	44220000	46060000	id-972	High
chr3A_part1	46150000	46980000	id-973	High
chr3A_part1	47450000	48400000	id-974	High
chr3A_part1	48500000	51510000	id-975	High
chr3A_part1	52800000	53360000	id-976	High
chr3A_part1	54090000	55000000	id-977	High
chr3A_part1	55280000	55970000	id-978	High
chr3A_part1	56730000	57440000	id-979	High
chr3A_part1	57720000	58330000	id-980	High
chr3A_part1	58390000	58900000	id-981	High
chr3A_part1	58950000	59510000	id-982	High
chr3A_part1	59820000	60530000	id-983	High
chr3A_part1	60580000	61820000	id-984	High
chr3A_part1	62200000	63530000	id-985	High
chr3A_part1	67110000	68900000	id-986	High
chr3A_part1	70010000	71100000	id-987	High
chr3A_part1	71150000	73240000	id-988	High
chr3A_part1	73290000	74220000	id-989	High
chr3A_part1	74290000	74880000	id-990	High
chr3A_part1	76080000	77460000	id-991	High
chr3A_part1	79640000	83480000	id-992	High
chr3A_part1	84250000	85480000	id-993	High
chr3A_part1	85580000	87490000	id-994	High
chr3A_part1	87550000	89220000	id-995	High
chr3A_part1	89300000	90740000	id-996	High
chr3A_part1	91020000	91620000	id-997	High
chr3A_part1	91670000	92620000	id-998	High
chr3A_part1	92670000	93900000	id-999	High
chr3A_part1	94250000	95530000	id-1000	High
chr3A_part1	95580000	96620000	id-1001	High
chr3A_part1	96680000	98620000	id-1002	High
chr3A_part1	98790000	100090000	id-1003	High
chr3A_part1	100850000	101970000	id-1004	High
chr3A_part1	102510000	103830000	id-1005	High
chr3A_part1	103890000	104420000	id-1006	High
chr3A_part1	105340000	106420000	id-1007	High
chr3A_part1	106490000	107270000	id-1008	High
chr3A_part1	107960000	108630000	id-1009	High
chr3A_part1	109550000	110200000	id-1010	High
chr3A_part1	110250000	110830000	id-1011	High
chr3A_part1	111300000	114230000	id-1012	High
chr3A_part1	115560000	116070000	id-1013	High
chr3A_part1	116130000	117030000	id-1014	High
chr3A_part1	117090000	117700000	id-1015	High
chr3A_part1	117860000	122190000	id-1016	High
chr3A_part1	122250000	123220000	id-1017	High
chr3A_part1	123290000	125710000	id-1018	High
chr3A_part1	126080000	127510000	id-1019	High
chr3A_part1	127560000	128130000	id-1020	High
chr3A_part1	128200000	130730000	id-1021	High
chr3A_part1	130970000	133070000	id-1022	High
chr3A_part1	133520000	140270000	id-1023	High
chr3A_part1	140460000	144390000	id-1024	High
chr3A_part1	144520000	145660000	id-1025	High
chr3A_part1	145710000	146420000	id-1026	High
chr3A_part1	146470000	148190000	id-1027	High
chr3A_part1	148440000	148950000	id-1028	High
chr3A_part1	149750000	151260000	id-1029	High
chr3A_part1	151750000	153000000	id-1030	High
chr3A_part1	153620000	154140000	id-1031	High
chr3A_part1	154250000	154950000	id-1032	High
chr3A_part1	157230000	158050000	id-1033	High
chr3A_part1	159350000	161280000	id-1034	High
chr3A_part1	161640000	162490000	id-1035	High
chr3A_part1	162560000	163910000	id-1036	High
chr3A_part1	164880000	166780000	id-1037	High
chr3A_part1	167820000	169640000	id-1038	High
chr3A_part1	170710000	171270000	id-1039	High
chr3A_part1	171770000	175440000	id-1040	High
chr3A_part1	176120000	176850000	id-1041	High
chr3A_part1	177860000	181220000	id-1042	High
chr3A_part1	181500000	182220000	id-1043	High
chr3A_part1	182310000	183220000	id-1044	High
chr3A_part1	183560000	184690000	id-1045	High
chr3A_part1	184970000	186080000	id-1046	High
chr3A_part1	186460000	187190000	id-1047	High
chr3A_part1	187280000	188710000	id-1048	High
chr3A_part1	188760000	191760000	id-1049	High
chr3A_part1	191820000	192450000	id-1050	High
chr3A_part1	192510000	193640000	id-1051	High
chr3A_part1	194040000	195440000	id-1052	High
chr3A_part1	196000000	196510000	id-1053	High
chr3A_part1	196870000	198180000	id-1054	High
chr3A_part1	198600000	200580000	id-1055	High
chr3A_part1	200680000	201670000	id-1056	High
chr3A_part1	202630000	206660000	id-1057	High
chr3A_part1	207140000	208090000	id-1058	High
chr3A_part1	208140000	209000000	id-1059	High
chr3A_part1	210320000	212410000	id-1060	High
chr3A_part1	213370000	214200000	id-1061	High
chr3A_part1	214260000	215430000	id-1062	High
chr3A_part1	215600000	216830000	id-1063	High
chr3A_part1	216880000	218650000	id-1064	High
chr3A_part1	218710000	221080000	id-1065	High
chr3A_part1	221160000	221930000	id-1066	High
chr3A_part1	222000000	222940000	id-1067	High
chr3A_part1	222990000	225850000	id-1068	High
chr3A_part1	225910000	226570000	id-1069	High
chr3A_part1	226620000	230380000	id-1070	High
chr3A_part1	230460000	231050000	id-1071	High
chr3A_part1	231100000	231870000	id-1072	High
chr3A_part1	232360000	232960000	id-1073	High
chr3A_part1	233030000	234570000	id-1074	High
chr3A_part1	235430000	236130000	id-1075	High
chr3A_part1	236180000	237290000	id-1076	High
chr3A_part1	237920000	238820000	id-1077	High
chr3A_part1	238870000	242010000	id-1078	High
chr3A_part1	242070000	242810000	id-1079	High
chr3A_part1	243280000	246020000	id-1080	High
chr3A_part1	246260000	247010000	id-1081	High
chr3A_part1	247060000	248550000	id-1082	High
chr3A_part1	248610000	251000000	id-1083	High
chr3A_part1	251050000	253170000	id-1084	High
chr3A_part1	253220000	256810000	id-1085	High
chr3A_part1	256860000	258220000	id-1086	High
chr3A_part1	258270000	259310000	id-1087	High
chr3A_part1	259380000	263890000	id-1088	High
chr3A_part1	263940000	265360000	id-1089	High
chr3A_part1	265410000	266270000	id-1090	High
chr3A_part1	267550000	269590000	id-1091	High
chr3A_part1	269650000	271180000	id-1092	High
chr3A_part1	271260000	275880000	id-1093	High
chr3A_part1	275930000	276790000	id-1094	High
chr3A_part1	276840000	278700000	id-1095	High
chr3A_part1	279250000	281080000	id-1096	High
chr3A_part1	281140000	283200000	id-1097	High
chr3A_part1	283270000	286030000	id-1098	High
chr3A_part1	286080000	289450000	id-1099	High
chr3A_part1	289500000	290190000	id-1100	High
chr3A_part1	290240000	293530000	id-1101	High
chr3A_part1	293610000	295980000	id-1102	High
chr3A_part1	296030000	299340000	id-1103	High
chr3A_part1	299440000	305460000	id-1104	High
chr3A_part1	305510000	307730000	id-1105	High
chr3A_part1	307980000	309310000	id-1106	High
chr3A_part1	309410000	310780000	id-1107	High
chr3A_part1	310850000	311440000	id-1108	High
chr3A_part1	311490000	313760000	id-1109	High
chr3A_part1	315710000	317010000	id-1110	High
chr3A_part1	319300000	319950000	id-1111	Low
chr3A_part1	322710000	323990000	id-1112	High
chr3A_part1	324960000	325770000	id-1113	High
chr3A_part1	325820000	326830000	id-1114	High
chr3A_part1	327190000	327690000	id-1115	High
chr3A_part1	327800000	330780000	id-1116	High
chr3A_part1	331160000	332530000	id-1117	High
chr3A_part1	332580000	333350000	id-1118	High
chr3A_part1	334150000	341650000	id-1119	High
chr3A_part1	342150000	342820000	id-1120	High
chr3A_part1	342870000	343950000	id-1121	High
chr3A_part1	344000000	345590000	id-1122	High
chr3A_part1	345640000	354230000	id-1123	High
chr3A_part1	354280000	355180000	id-1124	High
chr3A_part1	355240000	356540000	id-1125	High
chr3A_part1	356590000	357310000	id-1126	High
chr3A_part1	357370000	358630000	id-1127	High
chr3A_part1	358680000	359910000	id-1128	High
chr3A_part1	360310000	361830000	id-1129	High
chr3A_part1	361880000	364020000	id-1130	High
chr3A_part1	364090000	365310000	id-1131	High
chr3A_part1	365360000	366750000	id-1132	High
chr3A_part1	366800000	367310000	id-1133	High
chr3A_part1	367360000	368390000	id-1134	High
chr3A_part1	368470000	369730000	id-1135	High
chr3A_part1	369780000	371200000	id-1136	High
chr3A_part1	371260000	374430000	id-1137	High
chr3A_part1	374510000	375630000	id-1138	High
chr3A_part1	376210000	377580000	id-1139	High
chr3A_part1	377780000	378670000	id-1140	High
chr3A_part1	379150000	379920000	id-1141	High
chr3A_part1	379980000	382260000	id-1142	High
chr3A_part1	382320000	383730000	id-1143	High
chr3A_part1	383780000	384690000	id-1144	High
chr3A_part1	384820000	385520000	id-1145	High
chr3A_part1	385570000	391100000	id-1146	High
chr3A_part1	391150000	391940000	id-1147	High
chr3A_part1	392130000	392770000	id-1148	High
chr3A_part1	392850000	393670000	id-1149	High
chr3A_part1	393720000	394230000	id-1150	High
chr3A_part1	394660000	397990000	id-1151	High
chr3A_part1	398050000	399160000	id-1152	High
chr3A_part1	400230000	401540000	id-1153	High
chr3A_part1	402370000	403740000	id-1154	High
chr3A_part1	404160000	406180000	id-1155	High
chr3A_part1	406230000	409330000	id-1156	High
chr3A_part1	409380000	410300000	id-1157	High
chr3A_part1	410350000	411140000	id-1158	High
chr3A_part1	411200000	413290000	id-1159	High
chr3A_part1	414260000	415340000	id-1160	High
chr3A_part1	415390000	416170000	id-1161	High
chr3A_part1	416630000	419560000	id-1162	High
chr3A_part1	419620000	420690000	id-1163	High
chr3A_part1	420740000	422400000	id-1164	High
chr3A_part1	423470000	425210000	id-1165	High
chr3A_part1	425270000	425870000	id-1166	High
chr3A_part1	426080000	426920000	id-1167	High
chr3A_part1	427880000	429350000	id-1168	High
chr3A_part1	429410000	430520000	id-1169	High
chr3A_part1	430570000	432320000	id-1170	High
chr3A_part1	432630000	433380000	id-1171	High
chr3A_part1	433430000	434770000	id-1172	High
chr3A_part1	434880000	435850000	id-1173	High
chr3A_part1	436690000	438120000	id-1174	High
chr3A_part1	438590000	439360000	id-1175	High
chr3A_part1	439410000	440250000	id-1176	High
chr3A_part1	440520000	441990000	id-1177	High
chr3A_part1	442040000	443450000	id-1178	High
chr3A_part1	443520000	444060000	id-1179	High
chr3A_part1	444430000	444950000	id-1180	High
chr3A_part1	445000000	446040000	id-1181	High
chr3A_part1	446090000	446710000	id-1182	High
chr3A_part1	446940000	447460000	id-1183	High
chr3A_part1	447520000	448260000	id-1184	High
chr3A_part1	448320000	449580000	id-1185	High
chr3A_part1	449940000	453320000	id-1186	High
chr3A_part2	23320000	24210000	id-1187	High
chr3A_part2	30880000	36080000	id-1188	High
chr3A_part2	40820000	53490000	id-1189	High
chr3A_part2	55810000	57280000	id-1190	High
chr3A_part2	57350000	67960000	id-1191	High
chr3A_part2	68110000	69510000	id-1192	High
chr3A_part2	74400000	76670000	id-1193	High
chr3A_part2	76770000	87540000	id-1194	High
chr3A_part2	87590000	89260000	id-1195	High
chr3A_part2	89540000	91150000	id-1196	High
chr3A_part2	93210000	98190000	id-1197	High
chr3A_part2	103320000	108910000	id-1198	High
chr3A_part2	109070000	112290000	id-1199	High
chr3A_part2	112350000	114090000	id-1200	High
chr3A_part2	133280000	133960000	id-1201	High
chr3A_part2	137490000	138010000	id-1202	High
chr3A_part2	138460000	138960000	id-1203	High
chr3A_part2	141170000	141850000	id-1204	High
chr3A_part2	162390000	166430000	id-1205	High
chr3A_part2	167380000	169300000	id-1206	High
chr3A_part2	169470000	171230000	id-1207	High
chr3A_part2	173710000	175000000	id-1208	High
chr3A_part2	177580000	178160000	id-1209	High
chr3A_part2	193690000	194280000	id-1210	High
chr3A_part2	194910000	195970000	id-1211	High
chr3A_part2	196040000	197420000	id-1212	High
chr3A_part2	197470000	198400000	id-1213	High
chr3A_part2	198460000	200890000	id-1214	High
chr3A_part2	201000000	201630000	id-1215	High
chr3A_part2	201750000	203300000	id-1216	High
chr3A_part2	204690000	205450000	id-1217	High
chr3A_part2	209280000	209850000	id-1218	High
chr3A_part2	209920000	212020000	id-1219	High
chr3A_part2	219370000	221060000	id-1220	High
chr3A_part2	227520000	229000000	id-1221	High
chr3A_part2	230540000	231760000	id-1222	High
chr3A_part2	231950000	232700000	id-1223	High
chr3A_part2	245100000	245760000	id-1224	High
chr3A_part2	246450000	247140000	id-1225	High
chr3A_part2	256960000	258480000	id-1226	High
chr3A_part2	258540000	261740000	id-1227	High
chr3A_part2	262460000	265750000	id-1228	High
chr3A_part2	266480000	267670000	id-1229	High
chr3A_part2	268800000	270440000	id-1230	High
chr3A_part2	271990000	272680000	id-1231	High
chr3A_part2	276480000	278000000	id-1232	High
chr3A_part2	278250000	281360000	id-1233	High
chr3A_part2	284590000	285410000	id-1234	High
chr3A_part2	288170000	288690000	id-1235	High
chr3A_part2	288750000	291220000	id-1236	High
chr3A_part2	291390000	292590000	id-1237	High
chr3A_part2	294660000	295400000	id-1238	High
chr3A_part2	295720000	296620000	id-1239	High
chr3B_part1	210000	730000	id-1240	High
chr3B_part1	2870000	3910000	id-1241	High
chr3B_part1	5320000	5990000	id-1242	High
chr3B_part1	6040000	7740000	id-1243	High
chr3B_part1	7930000	8940000	id-1244	High
chr3B_part1	10720000	14410000	id-1245	High
chr3B_part1	15450000	16150000	id-1246	High
chr3B_part1	16200000	17410000	id-1247	High
chr3B_part1	18420000	18970000	id-1248	High
chr3B_part1	19020000	19750000	id-1249	High
chr3B_part1	19860000	22800000	id-1250	High
chr3B_part1	24690000	25810000	id-1251	High
chr3B_part1	27470000	28300000	id-1252	High
chr3B_part1	28650000	29150000	id-1253	Low
chr3B_part1	30420000	31110000	id-1254	High
chr3B_part1	32280000	32810000	id-1255	High
chr3B_part1	33250000	34170000	id-1256	High
chr3B_part1	35840000	36870000	id-1257	High
chr3B_part1	36870000	38660000	id-1258	Low
chr3B_part1	38660000	39290000	id-1259	High
chr3B_part1	39340000	41080000	id-1260	High
chr3B_part1	44230000	45370000	id-1261	High
chr3B_part1	48270000	49410000	id-1262	High
chr3B_part1	50040000	50680000	id-1263	High
chr3B_part1	51140000	51970000	id-1264	High
chr3B_part1	53140000	53820000	id-1265	High
chr3B_part1	54160000	54810000	id-1266	High
chr3B_part1	66190000	69370000	id-1267	High
chr3B_part1	69600000	70860000	id-1268	High
chr3B_part1	83470000	84900000	id-1269	High
chr3B_part1	94830000	97100000	id-1270	High
chr3B_part1	100960000	103590000	id-1271	High
chr3B_part1	104200000	104920000	id-1272	Low
chr3B_part1	104920000	108030000	id-1273	High
chr3B_part1	108410000	111200000	id-1274	High
chr3B_part1	111520000	112630000	id-1275	High
chr3B_part1	112710000	120620000	id-1276	High
chr3B_part1	120670000	123890000	id-1277	High
chr3B_part1	123960000	124950000	id-1278	High
chr3B_part1	125130000	130320000	id-1279	High
chr3B_part1	130370000	131930000	id-1280	High
chr3B_part1	132080000	132860000	id-1281	High
chr3B_part1	135490000	136800000	id-1282	High
chr3B_part1	140260000	148530000	id-1283	High
chr3B_part1	148650000	149540000	id-1284	High
chr3B_part1	149670000	153670000	id-1285	High
chr3B_part1	154440000	158700000	id-1286	High
chr3B_part1	160820000	162670000	id-1287	High
chr3B_part1	162730000	163750000	id-1288	High
chr3B_part1	163830000	168280000	id-1289	High
chr3B_part1	168680000	169830000	id-1290	High
chr3B_part1	169840000	170980000	id-1291	Low
chr3B_part1	171030000	171580000	id-1292	Low
chr3B_part1	171600000	173050000	id-1293	High
chr3B_part1	187450000	189110000	id-1294	High
chr3B_part1	189160000	194920000	id-1295	High
chr3B_part1	195010000	201510000	id-1296	High
chr3B_part1	201640000	203580000	id-1297	High
chr3B_part1	203630000	206910000	id-1298	High
chr3B_part1	206960000	214290000	id-1299	High
chr3B_part1	215280000	217690000	id-1300	High
chr3B_part1	217740000	218300000	id-1301	High
chr3B_part1	219680000	220360000	id-1302	High
chr3B_part1	220480000	222830000	id-1303	High
chr3B_part1	224150000	236550000	id-1304	High
chr3B_part1	236600000	239230000	id-1305	High
chr3B_part1	239290000	247730000	id-1306	High
chr3B_part1	247780000	249260000	id-1307	High
chr3B_part1	249310000	274430000	id-1308	High
chr3B_part1	274490000	288340000	id-1309	High
chr3B_part1	288400000	289900000	id-1310	High
chr3B_part1	289900000	291820000	id-1311	Low
chr3B_part1	291830000	300940000	id-1312	High
chr3B_part1	301010000	347030000	id-1313	High
chr3B_part1	347090000	348500000	id-1314	High
chr3B_part1	348450000	349060000	id-1315	Low
chr3B_part1	349070000	352410000	id-1316	High
chr3B_part1	352460000	363830000	id-1317	High
chr3B_part1	363890000	365260000	id-1318	High
chr3B_part1	365600000	381680000	id-1319	High
chr3B_part1	381730000	384470000	id-1320	High
chr3B_part1	384540000	387390000	id-1321	High
chr3B_part1	387470000	388850000	id-1322	High
chr3B_part1	388910000	407700000	id-1323	High
chr3B_part1	408370000	412790000	id-1324	High
chr3B_part1	414460000	416820000	id-1325	High
chr3B_part1	418680000	421600000	id-1326	High
chr3B_part1	423400000	425570000	id-1327	High
chr3B_part1	447230000	448150000	id-1328	High
chr3B_part2	0	630000	id-1329	High
chr3B_part2	3720000	5880000	id-1330	High
chr3B_part2	6160000	10190000	id-1331	High
chr3B_part2	14710000	15300000	id-1332	High
chr3B_part2	16440000	18230000	id-1333	High
chr3B_part2	18410000	22340000	id-1334	High
chr3B_part2	24930000	29030000	id-1335	High
chr3B_part2	29080000	30180000	id-1336	High
chr3B_part2	30180000	30740000	id-1337	Low
chr3B_part2	30790000	31370000	id-1338	Low
chr3B_part2	31330000	38940000	id-1339	High
chr3B_part2	39280000	44590000	id-1340	High
chr3B_part2	45720000	48460000	id-1341	High
chr3B_part2	51030000	51650000	id-1342	High
chr3B_part2	56660000	57240000	id-1343	High
chr3B_part2	57370000	60410000	id-1344	High
chr3B_part2	60540000	64710000	id-1345	High
chr3B_part2	95860000	96690000	id-1346	High
chr3B_part2	103450000	104300000	id-1347	High
chr3B_part2	106490000	107590000	id-1348	High
chr3B_part2	108480000	112450000	id-1349	High
chr3B_part2	113790000	115810000	id-1350	High
chr3B_part2	115860000	116640000	id-1351	High
chr3B_part2	117250000	124590000	id-1352	High
chr3B_part2	132350000	133830000	id-1353	High
chr3B_part2	134240000	136430000	id-1354	High
chr3B_part2	136530000	140610000	id-1355	High
chr3B_part2	140690000	142780000	id-1356	High
chr3B_part2	143190000	146070000	id-1357	High
chr3B_part2	146120000	147110000	id-1358	High
chr3B_part2	177550000	180440000	id-1359	High
chr3B_part2	180550000	182240000	id-1360	High
chr3B_part2	186960000	189020000	id-1361	High
chr3B_part2	208130000	213710000	id-1362	High
chr3B_part2	213710000	214210000	id-1363	Low
chr3B_part2	214260000	214820000	id-1364	High
chr3B_part2	236870000	240020000	id-1365	High
chr3B_part2	240220000	242310000	id-1366	High
chr3B_part2	243030000	249320000	id-1367	High
chr3B_part2	249740000	251050000	id-1368	High
chr3B_part2	251100000	253250000	id-1369	High
chr3B_part2	256170000	257450000	id-1370	High
chr3B_part2	272140000	272880000	id-1371	Low
chr3B_part2	272790000	275860000	id-1372	High
chr3B_part2	275920000	276780000	id-1373	High
chr3B_part2	276830000	278480000	id-1374	High
chr3B_part2	279250000	280870000	id-1375	High
chr3B_part2	282070000	282800000	id-1376	High
chr3B_part2	283000000	283930000	id-1377	Low
chr3B_part2	284110000	284770000	id-1378	High
chr3B_part2	285210000	285770000	id-1379	High
chr3B_part2	288010000	288610000	id-1380	High
chr3B_part2	290420000	291010000	id-1381	High
chr3B_part2	291060000	292940000	id-1382	High
chr3B_part2	293340000	294110000	id-1383	High
chr3B_part2	294280000	295080000	id-1384	High
chr3B_part2	296140000	296760000	id-1385	High
chr3B_part2	297030000	298840000	id-1386	High
chr3B_part2	299090000	299880000	id-1387	High
chr3B_part2	300240000	301580000	id-1388	High
chr3B_part2	301970000	302640000	id-1389	High
chr3B_part2	303750000	305020000	id-1390	High
chr3B_part2	306550000	307180000	id-1391	High
chr3B_part2	307400000	308030000	id-1392	High
chr3B_part2	309970000	310490000	id-1393	High
chr3B_part2	310930000	312020000	id-1394	High
chr3B_part2	315620000	316720000	id-1395	High
chr3B_part2	318840000	319660000	id-1396	High
chr3B_part2	325350000	327680000	id-1397	High
chr3B_part2	332540000	333250000	id-1398	High
chr3B_part2	345320000	346480000	id-1399	High
chr3B_part2	347640000	348540000	id-1400	High
chr3B_part2	351130000	352320000	id-1401	High
chr3B_part2	352390000	353090000	id-1402	High
chr3B_part2	353160000	353800000	id-1403	High
chr3B_part2	353820000	354440000	id-1404	Low
chr3B_part2	355260000	355810000	id-1405	High
chr3B_part2	362120000	362630000	id-1406	High
chr3B_part2	370510000	372030000	id-1407	High
chr3B_part2	372510000	373130000	id-1408	High
chr3B_part2	375280000	375850000	id-1409	High
chr3B_part2	377680000	378250000	id-1410	High
chr3B_part2	379690000	381620000	id-1411	High
chr3B_part2	382020000	382550000	id-1412	High
chr3D_part1	840000	1340000	id-1413	High
chr3D_part1	2050000	2630000	id-1414	High
chr3D_part1	5530000	6230000	id-1415	High
chr3D_part1	6290000	10570000	id-1416	High
chr3D_part1	10620000	11830000	id-1417	High
chr3D_part1	12050000	12640000	id-1418	High
chr3D_part1	12700000	17550000	id-1419	High
chr3D_part1	17630000	19590000	id-1420	High
chr3D_part1	19650000	20570000	id-1421	High
chr3D_part1	20620000	21120000	id-1422	High
chr3D_part1	21650000	22420000	id-1423	High
chr3D_part1	22470000	23510000	id-1424	High
chr3D_part1	23560000	24590000	id-1425	High
chr3D_part1	24640000	26490000	id-1426	High
chr3D_part1	26540000	29470000	id-1427	High
chr3D_part1	29590000	33930000	id-1428	High
chr3D_part1	33990000	35910000	id-1429	High
chr3D_part1	35960000	40020000	id-1430	High
chr3D_part1	40410000	42910000	id-1431	High
chr3D_part1	43110000	43820000	id-1432	High
chr3D_part1	44300000	45430000	id-1433	High
chr3D_part1	46240000	47810000	id-1434	High
chr3D_part1	48340000	48860000	id-1435	High
chr3D_part1	48910000	50960000	id-1436	High
chr3D_part1	51020000	54760000	id-1437	High
chr3D_part1	54810000	56130000	id-1438	High
chr3D_part1	56510000	58820000	id-1439	High
chr3D_part1	58990000	59780000	id-1440	High
chr3D_part1	59840000	61850000	id-1441	High
chr3D_part1	61910000	67120000	id-1442	High
chr3D_part1	67170000	68930000	id-1443	High
chr3D_part1	68980000	69590000	id-1444	High
chr3D_part1	69660000	76410000	id-1445	High
chr3D_part1	76460000	78070000	id-1446	High
chr3D_part1	78130000	79040000	id-1447	High
chr3D_part1	79120000	81470000	id-1448	High
chr3D_part1	81830000	82590000	id-1449	High
chr3D_part1	82660000	83770000	id-1450	High
chr3D_part1	83820000	85520000	id-1451	High
chr3D_part1	85570000	86270000	id-1452	High
chr3D_part1	86350000	87320000	id-1453	High
chr3D_part1	87370000	88620000	id-1454	High
chr3D_part1	89700000	91080000	id-1455	High
chr3D_part1	91150000	91870000	id-1456	High
chr3D_part1	91930000	98080000	id-1457	High
chr3D_part1	98140000	105500000	id-1458	High
chr3D_part1	105560000	106350000	id-1459	High
chr3D_part1	106400000	106980000	id-1460	High
chr3D_part1	107040000	107570000	id-1461	High
chr3D_part1	107640000	109450000	id-1462	High
chr3D_part1	109540000	112400000	id-1463	High
chr3D_part1	112470000	115550000	id-1464	High
chr3D_part1	115600000	116180000	id-1465	High
chr3D_part1	116470000	121800000	id-1466	High
chr3D_part1	121850000	123680000	id-1467	High
chr3D_part1	123730000	126140000	id-1468	High
chr3D_part1	126500000	128080000	id-1469	High
chr3D_part1	128730000	130400000	id-1470	High
chr3D_part1	130450000	134550000	id-1471	High
chr3D_part1	134640000	138120000	id-1472	High
chr3D_part1	138310000	139520000	id-1473	High
chr3D_part1	139570000	140490000	id-1474	High
chr3D_part1	140580000	146070000	id-1475	High
chr3D_part1	146380000	153480000	id-1476	High
chr3D_part1	153540000	155460000	id-1477	High
chr3D_part1	155540000	156140000	id-1478	High
chr3D_part1	156190000	158370000	id-1479	High
chr3D_part1	158420000	159640000	id-1480	High
chr3D_part1	159820000	160910000	id-1481	High
chr3D_part1	160960000	161630000	id-1482	High
chr3D_part1	161690000	164990000	id-1483	High
chr3D_part1	165050000	166120000	id-1484	High
chr3D_part1	166170000	167250000	id-1485	High
chr3D_part1	167350000	168200000	id-1486	High
chr3D_part1	168260000	170110000	id-1487	High
chr3D_part1	170160000	173410000	id-1488	High
chr3D_part1	173460000	175290000	id-1489	High
chr3D_part1	175350000	178410000	id-1490	High
chr3D_part1	178460000	179110000	id-1491	High
chr3D_part1	179160000	180160000	id-1492	High
chr3D_part1	180210000	180950000	id-1493	High
chr3D_part1	181000000	186400000	id-1494	High
chr3D_part1	186450000	189810000	id-1495	High
chr3D_part1	189860000	192780000	id-1496	High
chr3D_part1	192840000	193870000	id-1497	High
chr3D_part1	194370000	197890000	id-1498	High
chr3D_part1	197940000	202600000	id-1499	High
chr3D_part1	202650000	204770000	id-1500	High
chr3D_part1	204820000	209540000	id-1501	High
chr3D_part1	209590000	210490000	id-1502	High
chr3D_part1	210550000	216400000	id-1503	High
chr3D_part1	216460000	217550000	id-1504	High
chr3D_part1	217600000	234840000	id-1505	High
chr3D_part1	234890000	237310000	id-1506	High
chr3D_part1	237360000	240020000	id-1507	High
chr3D_part1	243040000	243800000	id-1508	High
chr3D_part1	243860000	251330000	id-1509	High
chr3D_part1	251390000	251910000	id-1510	High
chr3D_part1	251960000	252740000	id-1511	High
chr3D_part1	252790000	255620000	id-1512	High
chr3D_part1	255680000	264140000	id-1513	High
chr3D_part1	264220000	265020000	id-1514	High
chr3D_part1	265460000	268070000	id-1515	High
chr3D_part1	268120000	269780000	id-1516	High
chr3D_part1	269830000	272730000	id-1517	High
chr3D_part1	272790000	274500000	id-1518	High
chr3D_part1	274590000	277370000	id-1519	High
chr3D_part1	277430000	281030000	id-1520	High
chr3D_part1	281080000	281710000	id-1521	High
chr3D_part1	281800000	282360000	id-1522	High
chr3D_part1	282410000	292810000	id-1523	High
chr3D_part1	292860000	293610000	id-1524	High
chr3D_part1	293670000	296190000	id-1525	High
chr3D_part1	296240000	298190000	id-1526	High
chr3D_part1	298970000	301600000	id-1527	High
chr3D_part1	301650000	304450000	id-1528	High
chr3D_part1	304500000	309110000	id-1529	High
chr3D_part1	309160000	310290000	id-1530	High
chr3D_part1	310870000	312660000	id-1531	High
chr3D_part1	313200000	317520000	id-1532	High
chr3D_part1	317570000	319080000	id-1533	High
chr3D_part1	319130000	320690000	id-1534	High
chr3D_part1	320740000	325800000	id-1535	High
chr3D_part1	326360000	336480000	id-1536	High
chr3D_part1	336530000	337910000	id-1537	High
chr3D_part1	337970000	340920000	id-1538	High
chr3D_part1	340970000	345670000	id-1539	High
chr3D_part1	345720000	348060000	id-1540	High
chr3D_part1	348130000	355370000	id-1541	High
chr3D_part1	355420000	356730000	id-1542	High
chr3D_part1	356840000	357470000	id-1543	High
chr3D_part1	357900000	359440000	id-1544	High
chr3D_part1	359490000	360200000	id-1545	High
chr3D_part1	360250000	364590000	id-1546	High
chr3D_part1	364650000	369860000	id-1547	High
chr3D_part1	369910000	374600000	id-1548	High
chr3D_part1	374650000	375540000	id-1549	High
chr3D_part1	376060000	378290000	id-1550	High
chr3D_part1	378340000	381090000	id-1551	High
chr3D_part1	381160000	384460000	id-1552	High
chr3D_part1	384510000	386140000	id-1553	High
chr3D_part1	386590000	387550000	id-1554	High
chr3D_part1	387610000	390340000	id-1555	High
chr3D_part1	390410000	391140000	id-1556	High
chr3D_part1	391450000	392970000	id-1557	High
chr3D_part1	393020000	394460000	id-1558	High
chr3D_part1	394520000	396680000	id-1559	High
chr3D_part1	397190000	409040000	id-1560	High
chr3D_part1	409100000	412560000	id-1561	High
chr3D_part1	412790000	413760000	id-1562	High
chr3D_part1	413830000	414840000	id-1563	High
chr3D_part1	415060000	417440000	id-1564	High
chr3D_part1	417510000	420370000	id-1565	High
chr3D_part1	420420000	422030000	id-1566	High
chr3D_part1	422090000	423570000	id-1567	High
chr3D_part1	423740000	424800000	id-1568	High
chr3D_part1	426120000	426900000	id-1569	High
chr3D_part1	426960000	428130000	id-1570	High
chr3D_part1	428270000	431650000	id-1571	High
chr3D_part1	432140000	433040000	id-1572	High
chr3D_part1	433260000	436650000	id-1573	High
chr3D_part1	436720000	438890000	id-1574	High
chr3D_part1	438960000	440850000	id-1575	High
chr3D_part1	440910000	443490000	id-1576	High
chr3D_part1	443550000	444400000	id-1577	High
chr3D_part1	444450000	447230000	id-1578	High
chr3D_part1	447280000	447810000	id-1579	High
chr3D_part1	448060000	449830000	id-1580	High
chr3D_part1	450630000	454280000	id-1581	High
chr3D_part1	454540000	458630000	id-1582	High
chr3D_part1	458690000	462340000	id-1583	High
chr3D_part1	462460000	463120000	id-1584	High
chr3D_part1	463170000	464440000	id-1585	High
chr3D_part1	464500000	465170000	id-1586	High
chr3D_part1	465230000	467270000	id-1587	High
chr3D_part1	467330000	468700000	id-1588	High
chr3D_part1	468750000	471860000	id-1589	High
chr3D_part1	472610000	476070000	id-1590	High
chr3D_part2	10000	600000	id-1591	High
chr3D_part2	660000	1740000	id-1592	High
chr3D_part2	1820000	5070000	id-1593	High
chr3D_part2	5130000	5900000	id-1594	High
chr3D_part2	6190000	8380000	id-1595	High
chr3D_part2	8440000	10730000	id-1596	High
chr3D_part2	10780000	11400000	id-1597	High
chr3D_part2	11470000	14160000	id-1598	High
chr3D_part2	14210000	19420000	id-1599	High
chr3D_part2	19930000	20510000	id-1600	High
chr3D_part2	20560000	21510000	id-1601	High
chr3D_part2	21570000	22490000	id-1602	High
chr3D_part2	22590000	23570000	id-1603	High
chr3D_part2	24320000	26240000	id-1604	High
chr3D_part2	26340000	28750000	id-1605	High
chr3D_part2	28830000	29790000	id-1606	High
chr3D_part2	29950000	32450000	id-1607	High
chr3D_part2	32510000	34710000	id-1608	High
chr3D_part2	35170000	39050000	id-1609	High
chr3D_part2	39100000	43210000	id-1610	High
chr3D_part2	43260000	44140000	id-1611	High
chr3D_part2	44310000	45980000	id-1612	High
chr3D_part2	46030000	46620000	id-1613	High
chr3D_part2	47010000	49330000	id-1614	High
chr3D_part2	49480000	54220000	id-1615	High
chr3D_part2	54270000	54970000	id-1616	High
chr3D_part2	56130000	60260000	id-1617	High
chr3D_part2	60340000	66090000	id-1618	High
chr3D_part2	66140000	67870000	id-1619	High
chr3D_part2	67920000	70120000	id-1620	High
chr3D_part2	70210000	72170000	id-1621	High
chr3D_part2	72220000	74630000	id-1622	High
chr3D_part2	74760000	75790000	id-1623	High
chr3D_part2	75840000	77540000	id-1624	High
chr3D_part2	77650000	80110000	id-1625	High
chr3D_part2	80320000	80820000	id-1626	High
chr3D_part2	81200000	82330000	id-1627	High
chr3D_part2	82380000	83210000	id-1628	High
chr3D_part2	83270000	89040000	id-1629	High
chr3D_part2	89120000	93470000	id-1630	High
chr3D_part2	93630000	94250000	id-1631	High
chr3D_part2	94280000	95710000	id-1632	Low
chr3D_part2	96230000	99190000	id-1633	High
chr3D_part2	99240000	100620000	id-1634	High
chr3D_part2	100800000	101840000	id-1635	High
chr3D_part2	101910000	102570000	id-1636	High
chr3D_part2	102630000	104580000	id-1637	High
chr3D_part2	104630000	108540000	id-1638	High
chr3D_part2	108600000	111490000	id-1639	High
chr3D_part2	111540000	115060000	id-1640	High
chr3D_part2	115110000	117300000	id-1641	High
chr3D_part2	118690000	120870000	id-1642	High
chr3D_part2	121080000	122070000	id-1643	High
chr3D_part2	122920000	125430000	id-1644	High
chr3D_part2	125600000	126320000	id-1645	High
chr3D_part2	126680000	127630000	id-1646	High
chr3D_part2	127700000	128220000	id-1647	High
chr3D_part2	128270000	129040000	id-1648	High
chr3D_part2	129340000	130390000	id-1649	High
chr3D_part2	130440000	132370000	id-1650	High
chr3D_part2	132440000	134490000	id-1651	High
chr3D_part2	134550000	136910000	id-1652	High
chr3D_part2	137090000	137700000	id-1653	High
chr4A_part1	3980000	4710000	id-1654	High
chr4A_part1	10870000	11700000	id-1655	High
chr4A_part1	11780000	12280000	id-1656	High
chr4A_part1	12400000	13520000	id-1657	High
chr4A_part1	13620000	14170000	id-1658	High
chr4A_part1	16240000	16830000	id-1659	High
chr4A_part1	28910000	30490000	id-1660	High
chr4A_part1	31020000	31540000	id-1661	High
chr4A_part1	39160000	46230000	id-1662	High
chr4A_part1	46290000	67550000	id-1663	High
chr4A_part1	67600000	70210000	id-1664	High
chr4A_part1	70300000	99960000	id-1665	High
chr4A_part1	101570000	103230000	id-1666	High
chr4A_part1	104100000	135720000	id-1667	High
chr4A_part1	135840000	140820000	id-1668	High
chr4A_part1	171840000	172340000	id-1669	High
chr4A_part1	182450000	183070000	id-1670	High
chr4A_part1	194180000	194700000	id-1671	High
chr4A_part1	201360000	201910000	id-1672	High
chr4A_part1	212070000	212630000	id-1673	High
chr4A_part1	218310000	219050000	id-1674	High
chr4A_part1	220280000	220810000	id-1675	High
chr4A_part1	230610000	231310000	id-1676	High
chr4A_part1	235170000	235670000	id-1677	High
chr4A_part1	236850000	237370000	id-1678	High
chr4A_part1	245350000	246120000	id-1679	High
chr4A_part1	247510000	248100000	id-1680	High
chr4A_part1	250320000	250850000	id-1681	High
chr4A_part1	253910000	254420000	id-1682	High
chr4A_part1	254480000	255210000	id-1683	High
chr4A_part1	255280000	255930000	id-1684	High
chr4A_part1	255980000	257560000	id-1685	High
chr4A_part1	257610000	258210000	id-1686	High
chr4A_part1	262540000	263050000	id-1687	High
chr4A_part1	274870000	276100000	id-1688	High
chr4A_part1	280000000	280760000	id-1689	High
chr4A_part1	286170000	286720000	id-1690	High
chr4A_part1	287860000	288440000	id-1691	High
chr4A_part1	292210000	293000000	id-1692	High
chr4A_part1	296480000	296980000	id-1693	High
chr4A_part1	300730000	301470000	id-1694	High
chr4A_part1	303250000	304420000	id-1695	High
chr4A_part1	305070000	305620000	id-1696	High
chr4A_part1	307560000	308100000	id-1697	High
chr4A_part1	308370000	308970000	id-1698	High
chr4A_part1	309680000	310480000	id-1699	High
chr4A_part1	310530000	311180000	id-1700	High
chr4A_part1	311410000	312000000	id-1701	High
chr4A_part1	315780000	316510000	id-1702	High
chr4A_part1	321490000	321990000	id-1703	High
chr4A_part1	324270000	324930000	id-1704	High
chr4A_part1	325510000	326080000	id-1705	High
chr4A_part1	326550000	327130000	id-1706	High
chr4A_part1	330110000	330780000	id-1707	High
chr4A_part1	331450000	331980000	id-1708	High
chr4A_part1	339260000	339840000	id-1709	High
chr4A_part1	348290000	349030000	id-1710	High
chr4A_part1	351200000	351930000	id-1711	High
chr4A_part1	353840000	354570000	id-1712	High
chr4A_part1	357100000	357640000	id-1713	High
chr4A_part1	358210000	359090000	id-1714	High
chr4A_part1	368600000	369260000	id-1715	High
chr4A_part1	372630000	373400000	id-1716	High
chr4A_part1	374960000	375550000	id-1717	High
chr4A_part1	376100000	376600000	id-1718	High
chr4A_part1	376670000	377320000	id-1719	High
chr4A_part1	380310000	380920000	id-1720	High
chr4A_part1	381600000	382420000	id-1721	High
chr4A_part1	382470000	382980000	id-1722	High
chr4A_part1	388650000	389170000	id-1723	High
chr4A_part1	390050000	390620000	id-1724	High
chr4A_part1	393240000	393800000	id-1725	High
chr4A_part1	395570000	396300000	id-1726	High
chr4A_part1	396780000	397900000	id-1727	High
chr4A_part1	398530000	399390000	id-1728	High
chr4A_part1	400140000	400870000	id-1729	High
chr4A_part1	402540000	403200000	id-1730	High
chr4A_part1	403890000	404560000	id-1731	High
chr4A_part1	405760000	406330000	id-1732	High
chr4A_part1	408030000	409040000	id-1733	High
chr4A_part1	410230000	411260000	id-1734	High
chr4A_part1	411340000	411930000	id-1735	High
chr4A_part1	414590000	415130000	id-1736	High
chr4A_part1	418550000	419190000	id-1737	High
chr4A_part1	430280000	431070000	id-1738	High
chr4A_part1	431680000	432340000	id-1739	High
chr4A_part1	433150000	433850000	id-1740	High
chr4A_part1	448120000	448660000	id-1741	High
chr4A_part1	448890000	452550000	id-1742	High
chr4A_part2	0	14610000	id-1743	High
chr4A_part2	15700000	17580000	id-1744	High
chr4A_part2	18070000	19010000	id-1745	High
chr4A_part2	19060000	20090000	id-1746	High
chr4A_part2	20140000	20690000	id-1747	High
chr4A_part2	21150000	24200000	id-1748	High
chr4A_part2	24520000	25360000	id-1749	High
chr4A_part2	25420000	28530000	id-1750	High
chr4A_part2	28580000	29360000	id-1751	High
chr4A_part2	29410000	34330000	id-1752	High
chr4A_part2	34400000	35300000	id-1753	High
chr4A_part2	35350000	36480000	id-1754	High
chr4A_part2	36560000	44400000	id-1755	High
chr4A_part2	44460000	48330000	id-1756	High
chr4A_part2	52510000	53230000	id-1757	High
chr4A_part2	61600000	62140000	id-1758	High
chr4A_part2	62540000	63080000	id-1759	High
chr4A_part2	69550000	70290000	id-1760	High
chr4A_part2	81380000	81980000	id-1761	High
chr4A_part2	82660000	83220000	id-1762	High
chr4A_part2	84760000	89210000	id-1763	High
chr4A_part2	89520000	90430000	id-1764	High
chr4A_part2	91280000	93890000	id-1765	High
chr4A_part2	94730000	95380000	id-1766	High
chr4A_part2	95460000	97280000	id-1767	High
chr4A_part2	97570000	98540000	id-1768	High
chr4A_part2	98590000	99550000	id-1769	High
chr4A_part2	99610000	100760000	id-1770	High
chr4A_part2	101310000	101970000	id-1771	High
chr4A_part2	108580000	109430000	id-1772	High
chr4A_part2	110520000	112720000	id-1773	High
chr4A_part2	113190000	118420000	id-1774	High
chr4A_part2	122580000	123190000	id-1775	High
chr4A_part2	123240000	124730000	id-1776	High
chr4A_part2	127330000	128050000	id-1777	High
chr4A_part2	130650000	131420000	id-1778	High
chr4A_part2	135410000	136140000	id-1779	High
chr4A_part2	137810000	139950000	id-1780	High
chr4A_part2	141900000	142640000	id-1781	High
chr4A_part2	142710000	143300000	id-1782	High
chr4A_part2	145660000	146590000	id-1783	High
chr4A_part2	146730000	147350000	id-1784	High
chr4A_part2	147350000	147910000	id-1785	Low
chr4A_part2	147910000	149860000	id-1786	High
chr4A_part2	150160000	150940000	id-1787	High
chr4A_part2	151380000	152450000	id-1788	High
chr4A_part2	152970000	154170000	id-1789	High
chr4A_part2	163990000	164730000	id-1790	High
chr4A_part2	164790000	165540000	id-1791	High
chr4A_part2	166250000	166890000	id-1792	High
chr4A_part2	167030000	169410000	id-1793	High
chr4A_part2	169610000	170170000	id-1794	High
chr4A_part2	170740000	172710000	id-1795	High
chr4A_part2	173820000	176250000	id-1796	High
chr4A_part2	184120000	184660000	id-1797	High
chr4A_part2	186420000	187480000	id-1798	High
chr4A_part2	187660000	190210000	id-1799	High
chr4A_part2	191640000	192840000	id-1800	High
chr4A_part2	194360000	194900000	id-1801	High
chr4A_part2	196200000	197140000	id-1802	High
chr4A_part2	197190000	197760000	id-1803	High
chr4A_part2	197810000	198820000	id-1804	High
chr4A_part2	199090000	201490000	id-1805	Low
chr4A_part2	202240000	202990000	id-1806	High
chr4A_part2	204810000	206930000	id-1807	High
chr4A_part2	207570000	208370000	id-1808	High
chr4A_part2	209400000	210170000	id-1809	High
chr4A_part2	210240000	211110000	id-1810	High
chr4A_part2	215020000	215610000	id-1811	High
chr4A_part2	221750000	222460000	id-1812	High
chr4A_part2	223640000	224270000	id-1813	High
chr4A_part2	224770000	225390000	id-1814	High
chr4A_part2	232910000	233600000	id-1815	High
chr4A_part2	243480000	243990000	id-1816	High
chr4A_part2	245850000	246480000	id-1817	High
chr4A_part2	248690000	249610000	id-1818	High
chr4A_part2	251210000	251940000	id-1819	High
chr4A_part2	252380000	253220000	id-1820	High
chr4A_part2	253930000	255920000	id-1821	High
chr4A_part2	255980000	257360000	id-1822	High
chr4A_part2	257410000	258280000	id-1823	High
chr4A_part2	258340000	260630000	id-1824	High
chr4A_part2	262920000	263490000	id-1825	High
chr4A_part2	265500000	266070000	id-1826	High
chr4A_part2	266180000	266800000	id-1827	High
chr4A_part2	267090000	268030000	id-1828	High
chr4A_part2	268460000	269300000	id-1829	High
chr4A_part2	269350000	269950000	id-1830	High
chr4A_part2	270550000	271130000	id-1831	Low
chr4A_part2	271040000	273360000	id-1832	High
chr4A_part2	275900000	276510000	id-1833	Low
chr4A_part2	277030000	278230000	id-1834	High
chr4A_part2	278630000	279270000	id-1835	High
chr4A_part2	279670000	280610000	id-1836	High
chr4A_part2	280660000	281840000	id-1837	High
chr4A_part2	281820000	282350000	id-1838	Low
chr4A_part2	284700000	285400000	id-1839	High
chr4A_part2	286110000	286610000	id-1840	High
chr4A_part2	286860000	287750000	id-1841	High
chr4A_part2	288250000	289330000	id-1842	High
chr4A_part2	290370000	291040000	id-1843	Low
chr4B_part1	510000	1570000	id-1844	High
chr4B_part1	1930000	2740000	id-1845	High
chr4B_part1	2660000	3280000	id-1846	Low
chr4B_part1	3800000	8200000	id-1847	High
chr4B_part1	8270000	8960000	id-1848	High
chr4B_part1	9020000	16400000	id-1849	High
chr4B_part1	16450000	18600000	id-1850	High
chr4B_part1	19940000	21540000	id-1851	High
chr4B_part1	21610000	26000000	id-1852	High
chr4B_part1	26310000	28480000	id-1853	High
chr4B_part1	28620000	40940000	id-1854	High
chr4B_part1	41010000	42450000	id-1855	High
chr4B_part1	42510000	47720000	id-1856	High
chr4B_part1	47770000	50660000	id-1857	High
chr4B_part1	50710000	56640000	id-1858	High
chr4B_part1	56700000	57720000	id-1859	High
chr4B_part1	57870000	65080000	id-1860	High
chr4B_part1	65130000	71160000	id-1861	High
chr4B_part1	71210000	72550000	id-1862	High
chr4B_part1	72640000	73160000	id-1863	High
chr4B_part1	73210000	77620000	id-1864	High
chr4B_part1	77680000	84230000	id-1865	High
chr4B_part1	84280000	85540000	id-1866	High
chr4B_part1	85630000	90970000	id-1867	High
chr4B_part1	91020000	103920000	id-1868	High
chr4B_part1	104430000	116390000	id-1869	High
chr4B_part1	116440000	121330000	id-1870	High
chr4B_part1	121400000	123990000	id-1871	High
chr4B_part1	124040000	125750000	id-1872	High
chr4B_part1	125820000	139410000	id-1873	High
chr4B_part1	139510000	144190000	id-1874	High
chr4B_part1	144240000	147380000	id-1875	High
chr4B_part1	147430000	150090000	id-1876	High
chr4B_part1	150140000	166110000	id-1877	High
chr4B_part1	166160000	168230000	id-1878	High
chr4B_part1	168280000	177940000	id-1879	High
chr4B_part1	178010000	181020000	id-1880	High
chr4B_part1	181070000	181870000	id-1881	High
chr4B_part1	181920000	189560000	id-1882	High
chr4B_part1	189620000	205210000	id-1883	High
chr4B_part1	205280000	209030000	id-1884	High
chr4B_part1	209080000	214560000	id-1885	High
chr4B_part1	214610000	222780000	id-1886	High
chr4B_part1	222830000	226790000	id-1887	High
chr4B_part1	226850000	235590000	id-1888	High
chr4B_part1	235640000	237820000	id-1889	High
chr4B_part1	237870000	244350000	id-1890	High
chr4B_part1	244400000	246860000	id-1891	High
chr4B_part1	246910000	262300000	id-1892	High
chr4B_part1	262350000	265420000	id-1893	High
chr4B_part1	265470000	267790000	id-1894	High
chr4B_part1	267850000	268710000	id-1895	High
chr4B_part1	268760000	273160000	id-1896	High
chr4B_part1	273230000	274220000	id-1897	High
chr4B_part1	274290000	274890000	id-1898	High
chr4B_part1	274940000	277420000	id-1899	High
chr4B_part1	277480000	278160000	id-1900	High
chr4B_part1	278590000	285250000	id-1901	High
chr4B_part1	285300000	287760000	id-1902	High
chr4B_part1	287810000	295640000	id-1903	High
chr4B_part1	295690000	301660000	id-1904	High
chr4B_part1	301880000	303340000	id-1905	High
chr4B_part1	303390000	303900000	id-1906	High
chr4B_part1	304380000	308230000	id-1907	High
chr4B_part1	308280000	317770000	id-1908	High
chr4B_part1	317770000	319830000	id-1909	Low
chr4B_part1	319840000	320670000	id-1910	High
chr4B_part1	320730000	335780000	id-1911	High
chr4B_part1	335840000	358170000	id-1912	High
chr4B_part1	358230000	374160000	id-1913	High
chr4B_part1	374220000	379930000	id-1914	High
chr4B_part1	380000000	386610000	id-1915	High
chr4B_part1	386660000	394570000	id-1916	High
chr4B_part1	394700000	398110000	id-1917	High
chr4B_part1	398160000	402770000	id-1918	High
chr4B_part1	402820000	408060000	id-1919	High
chr4B_part1	408110000	409700000	id-1920	High
chr4B_part1	409760000	413130000	id-1921	High
chr4B_part1	413190000	422290000	id-1922	High
chr4B_part1	422340000	438720000	id-1923	High
chr4B_part1	438790000	451014251	id-1924	High
chr4B_part2	750000	1410000	id-1925	High
chr4B_part2	2760000	3590000	id-1926	High
chr4B_part2	4090000	5070000	id-1927	High
chr4B_part2	6010000	8950000	id-1928	High
chr4B_part2	9020000	9750000	id-1929	High
chr4B_part2	10980000	12180000	id-1930	High
chr4B_part2	12330000	13150000	id-1931	High
chr4B_part2	14650000	16020000	id-1932	High
chr4B_part2	16450000	17480000	id-1933	High
chr4B_part2	18270000	18800000	id-1934	High
chr4B_part2	18850000	19390000	id-1935	High
chr4B_part2	21360000	21880000	id-1936	High
chr4B_part2	22050000	22960000	id-1937	High
chr4B_part2	23800000	24550000	id-1938	High
chr4B_part2	24620000	25160000	id-1939	High
chr4B_part2	26930000	27930000	id-1940	High
chr4B_part2	28860000	29710000	id-1941	High
chr4B_part2	31450000	32270000	id-1942	High
chr4B_part2	33530000	34470000	id-1943	High
chr4B_part2	35400000	37690000	id-1944	High
chr4B_part2	39300000	40010000	id-1945	High
chr4B_part2	40510000	41320000	id-1946	High
chr4B_part2	41620000	42120000	id-1947	High
chr4B_part2	42350000	43270000	id-1948	High
chr4B_part2	43470000	44240000	id-1949	High
chr4B_part2	44610000	45310000	id-1950	High
chr4B_part2	45530000	46160000	id-1951	High
chr4B_part2	46260000	46820000	id-1952	High
chr4B_part2	48870000	49770000	id-1953	High
chr4B_part2	49970000	52100000	id-1954	High
chr4B_part2	53190000	53860000	id-1955	High
chr4B_part2	54490000	55100000	id-1956	High
chr4B_part2	55220000	55780000	id-1957	High
chr4B_part2	56590000	57550000	id-1958	High
chr4B_part2	58190000	59310000	id-1959	High
chr4B_part2	59360000	60740000	id-1960	High
chr4B_part2	62110000	62680000	id-1961	High
chr4B_part2	64610000	65630000	id-1962	High
chr4B_part2	66790000	68000000	id-1963	High
chr4B_part2	68050000	68790000	id-1964	High
chr4B_part2	68930000	69730000	id-1965	High
chr4B_part2	70610000	71380000	id-1966	High
chr4B_part2	72500000	73230000	id-1967	High
chr4B_part2	73570000	74410000	id-1968	High
chr4B_part2	74940000	75650000	id-1969	High
chr4B_part2	79520000	80460000	id-1970	High
chr4B_part2	84070000	87060000	id-1971	High
chr4B_part2	87110000	94240000	id-1972	High
chr4B_part2	94300000	98600000	id-1973	High
chr4B_part2	98680000	99260000	id-1974	High
chr4B_part2	99340000	100700000	id-1975	High
chr4B_part2	100750000	107750000	id-1976	High
chr4B_part2	108150000	109180000	id-1977	High
chr4B_part2	109230000	111300000	id-1978	High
chr4B_part2	111350000	112080000	id-1979	High
chr4B_part2	115950000	116950000	id-1980	High
chr4B_part2	117390000	118170000	id-1981	High
chr4B_part2	119800000	120340000	id-1982	High
chr4B_part2	121080000	122030000	id-1983	High
chr4B_part2	122110000	123090000	id-1984	High
chr4B_part2	125190000	125720000	id-1985	High
chr4B_part2	126680000	127300000	id-1986	High
chr4B_part2	128410000	128940000	id-1987	High
chr4B_part2	130190000	130700000	id-1988	High
chr4B_part2	131920000	132640000	id-1989	High
chr4B_part2	133040000	133830000	id-1990	High
chr4B_part2	134160000	134880000	id-1991	High
chr4B_part2	134970000	135480000	id-1992	High
chr4B_part2	135540000	136310000	id-1993	High
chr4B_part2	138740000	139380000	id-1994	High
chr4B_part2	141200000	142000000	id-1995	High
chr4B_part2	142700000	143260000	id-1996	High
chr4B_part2	143310000	144080000	id-1997	High
chr4B_part2	145790000	147900000	id-1998	High
chr4B_part2	147960000	148710000	id-1999	High
chr4B_part2	149020000	156210000	id-2000	High
[truncated: 1,701 more rows]
