# Supplementary material for: DAWN: a resource for yielding insights into the diversity among wheat genomes
Source: BMC Genomics. 2018 Dec 17;19:941. doi: 10.1186/s12864-018-5228-2 (PMC6296097; doi:10.1186/s12864-018-5228-2)
Supplement: Supplementary file 7 — ZIP file containing BED5 format files of high and low variant density regions. BED5 format file for each WGS accession. The score column (5th column) indicates if the feature (row) represents a region which has >2*SD above (High) or below (Low) the mean variant density. (ZIP 526 kb) [file 12864_2018_5228_MOESM7_ESM.zip › variant_density_high_low/RAC875.realigned.bam.vcf.w10000_s10000.bw.high_low.bed]

chr1A_part1	12090000	12610000	id-1	High
chr1A_part1	13160000	13940000	id-2	High
chr1A_part1	14020000	15200000	id-3	High
chr1A_part1	16990000	18870000	id-4	High
chr1A_part1	19230000	19780000	id-5	High
chr1A_part1	19860000	22120000	id-6	High
chr1A_part1	22170000	23020000	id-7	High
chr1A_part1	26970000	27640000	id-8	High
chr1A_part1	27710000	29200000	id-9	High
chr1A_part1	29880000	30790000	id-10	High
chr1A_part1	31250000	33390000	id-11	High
chr1A_part1	37620000	45590000	id-12	High
chr1A_part1	293720000	297880000	id-13	High
chr1A_part1	300860000	324000000	id-14	High
chr1A_part1	324050000	341400000	id-15	High
chr1A_part1	351860000	361210000	id-16	High
chr1A_part1	361540000	372990000	id-17	High
chr1A_part1	373250000	382120000	id-18	High
chr1A_part1	382180000	383080000	id-19	High
chr1A_part1	383100000	383940000	id-20	Low
chr1A_part1	384150000	389830000	id-21	High
chr1A_part1	393420000	414910000	id-22	High
chr1A_part1	414980000	421170000	id-23	High
chr1A_part1	421170000	422040000	id-24	Low
chr1A_part1	422050000	429000000	id-25	High
chr1A_part1	432540000	445530000	id-26	High
chr1A_part1	458510000	462140000	id-27	High
chr1A_part1	462330000	463960000	id-28	High
chr1A_part1	464810000	465500000	id-29	High
chr1A_part2	20000	9450000	id-30	High
chr1A_part2	10350000	23200000	id-31	High
chr1A_part2	24990000	25980000	id-32	High
chr1A_part2	28480000	29260000	id-33	High
chr1A_part2	29540000	34260000	id-34	High
chr1A_part2	34630000	36990000	id-35	High
chr1A_part2	37040000	41350000	id-36	High
chr1A_part2	45270000	45800000	id-37	High
chr1A_part2	46190000	49120000	id-38	High
chr1A_part2	49480000	50010000	id-39	High
chr1A_part2	50580000	52510000	id-40	High
chr1A_part2	52570000	55470000	id-41	High
chr1A_part2	55520000	60410000	id-42	High
chr1A_part2	61150000	63010000	id-43	High
chr1A_part2	64190000	65370000	id-44	High
chr1A_part2	69100000	70680000	id-45	High
chr1A_part2	72740000	73520000	id-46	High
chr1A_part2	73600000	74730000	id-47	High
chr1A_part2	79970000	80860000	id-48	High
chr1A_part2	81590000	82460000	id-49	High
chr1A_part2	82550000	83650000	id-50	High
chr1A_part2	84500000	85150000	id-51	High
chr1A_part2	92820000	93320000	id-52	High
chr1A_part2	95170000	97250000	id-53	High
chr1A_part2	97420000	98170000	id-54	High
chr1A_part2	99050000	99820000	id-55	High
chr1A_part2	99960000	101390000	id-56	High
chr1A_part2	101530000	103210000	id-57	High
chr1A_part2	103330000	104260000	id-58	High
chr1A_part2	106490000	107260000	id-59	High
chr1A_part2	107510000	108570000	id-60	High
chr1A_part2	111460000	112810000	id-61	High
chr1A_part2	112990000	113670000	id-62	High
chr1A_part2	114030000	115130000	id-63	High
chr1A_part2	117930000	118990000	id-64	High
chr1A_part2	119650000	122798051	id-65	High
chr1B_part1	0	700000	id-66	Low
chr1B_part1	1610000	2120000	id-67	High
chr1B_part1	4440000	5360000	id-68	High
chr1B_part1	5410000	6980000	id-69	High
chr1B_part1	7840000	8420000	id-70	High
chr1B_part1	9480000	10440000	id-71	High
chr1B_part1	10650000	11160000	id-72	Low
chr1B_part1	14770000	15460000	id-73	High
chr1B_part1	16400000	17150000	id-74	High
chr1B_part1	17240000	17820000	id-75	High
chr1B_part1	20610000	21320000	id-76	Low
chr1B_part1	21700000	22330000	id-77	High
chr1B_part1	22830000	23610000	id-78	High
chr1B_part1	25220000	27370000	id-79	High
chr1B_part1	29000000	29520000	id-80	High
chr1B_part1	31730000	32590000	id-81	High
chr1B_part1	34000000	36200000	id-82	High
chr1B_part1	36250000	36860000	id-83	High
chr1B_part1	36910000	38160000	id-84	High
chr1B_part1	38220000	38930000	id-85	High
chr1B_part1	41420000	44710000	id-86	High
chr1B_part1	44790000	45430000	id-87	High
chr1B_part1	45710000	47220000	id-88	High
chr1B_part1	48680000	49180000	id-89	High
chr1B_part1	49840000	51150000	id-90	High
chr1B_part1	51500000	56490000	id-91	High
chr1B_part1	58550000	59670000	id-92	High
chr1B_part1	60250000	62090000	id-93	High
chr1B_part1	62380000	65280000	id-94	High
chr1B_part1	65330000	67540000	id-95	High
chr1B_part1	158550000	159400000	id-96	High
chr1B_part1	162780000	165260000	id-97	High
chr1B_part1	165410000	171130000	id-98	High
chr1B_part1	296950000	301290000	id-99	High
chr1B_part1	302450000	305040000	id-100	High
chr1B_part1	309110000	314760000	id-101	High
chr1B_part1	315560000	316260000	id-102	Low
chr1B_part1	317870000	318580000	id-103	Low
chr1B_part1	319390000	320400000	id-104	Low
chr1B_part1	320450000	321000000	id-105	Low
chr1B_part1	321290000	321910000	id-106	Low
chr1B_part1	322350000	323300000	id-107	High
chr1B_part1	323610000	327810000	id-108	High
chr1B_part1	327860000	328510000	id-109	High
chr1B_part1	328630000	329980000	id-110	High
chr1B_part1	330360000	336300000	id-111	High
chr1B_part1	336350000	338380000	id-112	High
chr1B_part1	338430000	340330000	id-113	High
chr1B_part1	340380000	343990000	id-114	High
chr1B_part1	363650000	367880000	id-115	High
chr1B_part1	368410000	372410000	id-116	High
chr1B_part1	372570000	374400000	id-117	High
chr1B_part1	374450000	382390000	id-118	High
chr1B_part1	382510000	394190000	id-119	High
chr1B_part1	394320000	395980000	id-120	High
chr1B_part1	397990000	403190000	id-121	High
chr1B_part1	406440000	409680000	id-122	High
chr1B_part1	410670000	418270000	id-123	High
chr1B_part1	418340000	421000000	id-124	High
chr1B_part1	432320000	432820000	id-125	High
chr1B_part1	433430000	434430000	id-126	High
chr1B_part2	19030000	21730000	id-127	High
chr1B_part2	21840000	22480000	id-128	High
chr1B_part2	23100000	23870000	id-129	High
chr1B_part2	24090000	24640000	id-130	High
chr1B_part2	26960000	39220000	id-131	High
chr1B_part2	42740000	49240000	id-132	High
chr1B_part2	49350000	52370000	id-133	High
chr1B_part2	52510000	59910000	id-134	High
chr1B_part2	64750000	65370000	id-135	High
chr1B_part2	66350000	70010000	id-136	High
chr1B_part2	70220000	73960000	id-137	High
chr1B_part2	80080000	82060000	id-138	High
chr1B_part2	84590000	87470000	id-139	High
chr1B_part2	87520000	88930000	id-140	High
chr1B_part2	104450000	105740000	id-141	High
chr1B_part2	112320000	114230000	id-142	High
chr1B_part2	114280000	114910000	id-143	High
chr1B_part2	117210000	118110000	id-144	High
chr1B_part2	118160000	118750000	id-145	High
chr1B_part2	123710000	124600000	id-146	High
chr1B_part2	125410000	125950000	id-147	High
chr1B_part2	126160000	127470000	id-148	High
chr1B_part2	129210000	131640000	id-149	High
chr1B_part2	131710000	133600000	id-150	High
chr1B_part2	133790000	135060000	id-151	High
chr1B_part2	145040000	146610000	id-152	High
chr1B_part2	146820000	147590000	id-153	High
chr1B_part2	149490000	150420000	id-154	High
chr1B_part2	150500000	151270000	id-155	High
chr1B_part2	152360000	153650000	id-156	High
chr1B_part2	153820000	154780000	id-157	High
chr1B_part2	154830000	157120000	id-158	High
chr1B_part2	164360000	166320000	id-159	High
chr1B_part2	174590000	175230000	id-160	High
chr1B_part2	180730000	184740000	id-161	High
chr1B_part2	185110000	185780000	id-162	High
chr1B_part2	187960000	189000000	id-163	High
chr1B_part2	189060000	194640000	id-164	High
chr1B_part2	197260000	197760000	id-165	High
chr1B_part2	198080000	198910000	id-166	High
chr1B_part2	200600000	203490000	id-167	High
chr1B_part2	203620000	204130000	id-168	High
chr1B_part2	208520000	209730000	id-169	High
chr1B_part2	210060000	211000000	id-170	High
chr1B_part2	213660000	214600000	id-171	High
chr1B_part2	215220000	218480000	id-172	High
chr1B_part2	220170000	220680000	id-173	High
chr1B_part2	220950000	222250000	id-174	High
chr1B_part2	222400000	222920000	id-175	High
chr1B_part2	223320000	224370000	id-176	High
chr1B_part2	225290000	225800000	id-177	High
chr1B_part2	225860000	226430000	id-178	High
chr1B_part2	226490000	228230000	id-179	High
chr1B_part2	228490000	229410000	id-180	High
chr1B_part2	236820000	237580000	id-181	High
chr1B_part2	239270000	239770000	id-182	High
chr1B_part2	242960000	243770000	id-183	High
chr1B_part2	243820000	244910000	id-184	High
chr1B_part2	246510000	247020000	id-185	High
chr1B_part2	247770000	250050000	id-186	High
chr1B_part2	250260000	250790000	id-187	High
chr1D_part1	30000	660000	id-188	High
chr1D_part1	1080000	1790000	id-189	Low
chr1D_part1	4980000	5530000	id-190	High
chr1D_part1	12930000	14320000	id-191	High
chr1D_part1	14860000	15790000	id-192	High
chr1D_part1	16060000	17660000	id-193	High
chr1D_part1	18680000	19200000	id-194	High
chr1D_part1	19790000	20460000	id-195	High
chr1D_part1	20550000	21930000	id-196	High
chr1D_part1	30070000	30700000	id-197	High
chr1D_part1	31470000	32370000	id-198	Low
chr1D_part1	32340000	33030000	id-199	High
chr1D_part1	37650000	40230000	id-200	High
chr1D_part1	40790000	42070000	id-201	High
chr1D_part1	42120000	43720000	id-202	High
chr1D_part1	46070000	47070000	id-203	High
chr1D_part1	47130000	47890000	id-204	High
chr1D_part1	47940000	48920000	id-205	High
chr1D_part1	48970000	49960000	id-206	High
chr1D_part1	206940000	207580000	id-207	High
chr1D_part1	408060000	411450000	id-208	High
chr1D_part1	411680000	412300000	id-209	High
chr1D_part1	412440000	413420000	id-210	High
chr1D_part1	413570000	414810000	id-211	High
chr1D_part1	415050000	418770000	id-212	High
chr1D_part1	419240000	420080000	id-213	High
chr1D_part1	420200000	421270000	id-214	High
chr1D_part1	421340000	423360000	id-215	High
chr1D_part1	423430000	423940000	id-216	High
chr1D_part1	423900000	424590000	id-217	Low
chr1D_part1	424450000	425330000	id-218	High
chr1D_part1	426030000	427250000	id-219	High
chr1D_part1	427580000	434400000	id-220	High
chr1D_part1	435040000	436240000	id-221	High
chr1D_part2	620000	1940000	id-222	High
chr1D_part2	5590000	6130000	id-223	High
chr1D_part2	7600000	8150000	id-224	High
chr1D_part2	10680000	11420000	id-225	High
chr1D_part2	15580000	16410000	id-226	High
chr1D_part2	16980000	17750000	id-227	High
chr1D_part2	22270000	22900000	id-228	High
chr1D_part2	23240000	23790000	id-229	High
chr1D_part2	24840000	26590000	id-230	High
chr1D_part2	26680000	27540000	id-231	High
chr1D_part2	29790000	30300000	id-232	High
chr1D_part2	35250000	35810000	id-233	High
chr1D_part2	36130000	36630000	id-234	High
chr1D_part2	36630000	37880000	id-235	Low
chr1D_part2	38880000	39450000	id-236	Low
chr1D_part2	39240000	39810000	id-237	High
chr1D_part2	40820000	41440000	id-238	Low
chr2A_part1	410000	1030000	id-239	High
chr2A_part1	2600000	3800000	id-240	High
chr2A_part1	6270000	7410000	id-241	High
chr2A_part1	26380000	27190000	id-242	High
chr2A_part1	27450000	27950000	id-243	High
chr2A_part1	29150000	29880000	id-244	High
chr2A_part1	30140000	32600000	id-245	High
chr2A_part1	42190000	43220000	id-246	High
chr2A_part1	43370000	45160000	id-247	High
chr2A_part1	45310000	45840000	id-248	Low
chr2A_part1	46380000	46910000	id-249	Low
chr2A_part1	48250000	49190000	id-250	High
chr2A_part1	50130000	50970000	id-251	High
chr2A_part1	58540000	59070000	id-252	High
chr2A_part1	59550000	60280000	id-253	High
chr2A_part1	60710000	61490000	id-254	High
chr2A_part1	65520000	70680000	id-255	High
chr2A_part1	70920000	72750000	id-256	High
chr2A_part1	73150000	74260000	id-257	High
chr2A_part1	74310000	77340000	id-258	High
chr2A_part1	78530000	79470000	id-259	High
chr2A_part1	82020000	83220000	id-260	High
chr2A_part1	83580000	85620000	id-261	High
chr2A_part1	85810000	87890000	id-262	High
chr2A_part1	90750000	104720000	id-263	High
chr2A_part1	104780000	106390000	id-264	High
chr2A_part1	107130000	108270000	id-265	High
chr2A_part1	114850000	115760000	id-266	High
chr2A_part1	116040000	117170000	id-267	High
chr2A_part1	118220000	134990000	id-268	High
chr2A_part1	135070000	139510000	id-269	High
chr2A_part1	139550000	140360000	id-270	Low
chr2A_part1	140360000	144950000	id-271	High
chr2A_part1	146950000	156370000	id-272	High
chr2A_part1	165240000	166090000	id-273	High
chr2A_part2	11270000	21690000	id-274	High
chr2A_part2	21750000	26460000	id-275	High
chr2A_part2	35250000	40450000	id-276	High
chr2A_part2	42200000	52400000	id-277	High
chr2A_part2	52770000	62810000	id-278	High
chr2A_part2	63270000	64360000	id-279	High
chr2A_part2	65720000	66280000	id-280	High
chr2A_part2	72030000	74210000	id-281	High
chr2A_part2	74330000	80810000	id-282	High
chr2A_part2	92040000	102120000	id-283	High
chr2A_part2	142730000	143230000	id-284	High
chr2A_part2	155290000	157400000	id-285	High
chr2A_part2	175320000	179820000	id-286	High
chr2A_part2	185280000	186050000	id-287	Low
chr2A_part2	214660000	215180000	id-288	High
chr2A_part2	230920000	232320000	id-289	High
chr2A_part2	232370000	233130000	id-290	High
chr2A_part2	234480000	235740000	id-291	High
chr2A_part2	237470000	238010000	id-292	High
chr2A_part2	245280000	247500000	id-293	High
chr2A_part2	248580000	251560000	id-294	High
chr2A_part2	252820000	253690000	id-295	High
chr2A_part2	256910000	257420000	id-296	High
chr2A_part2	270610000	271490000	id-297	High
chr2A_part2	276540000	277530000	id-298	High
chr2A_part2	277670000	278350000	id-299	High
chr2A_part2	282230000	282780000	id-300	High
chr2A_part2	282840000	284590000	id-301	High
chr2A_part2	286030000	288900000	id-302	High
chr2A_part2	288990000	290030000	id-303	High
chr2A_part2	290080000	291320000	id-304	High
chr2A_part2	292070000	293650000	id-305	High
chr2A_part2	295260000	296330000	id-306	High
chr2A_part2	296640000	297500000	id-307	High
chr2A_part2	298820000	300710000	id-308	High
chr2A_part2	300760000	301970000	id-309	High
chr2A_part2	302270000	303630000	id-310	High
chr2A_part2	303750000	304350000	id-311	High
chr2A_part2	305190000	306360000	id-312	High
chr2A_part2	306510000	307190000	id-313	High
chr2A_part2	310000000	310590000	id-314	High
chr2A_part2	310800000	311410000	id-315	High
chr2A_part2	312150000	313400000	id-316	High
chr2A_part2	315640000	316260000	id-317	High
chr2A_part2	316340000	316980000	id-318	High
chr2A_part2	317730000	318410000	id-319	High
chr2B_part1	2110000	2790000	id-320	High
chr2B_part1	4520000	5110000	id-321	High
chr2B_part1	5430000	6070000	id-322	High
chr2B_part1	7760000	8430000	id-323	High
chr2B_part1	8980000	9480000	id-324	High
chr2B_part1	10660000	11440000	id-325	High
chr2B_part1	14610000	15560000	id-326	High
chr2B_part1	16770000	17620000	id-327	High
chr2B_part1	17770000	18960000	id-328	High
chr2B_part1	24750000	25360000	id-329	High
chr2B_part1	25730000	26330000	id-330	High
chr2B_part1	27530000	28490000	id-331	High
chr2B_part1	28650000	29290000	id-332	High
chr2B_part1	29370000	30430000	id-333	High
chr2B_part1	40070000	40860000	id-334	High
chr2B_part1	47130000	49380000	id-335	High
chr2B_part1	57680000	58660000	id-336	High
chr2B_part1	63240000	65120000	id-337	High
chr2B_part1	67290000	68270000	id-338	High
chr2B_part1	68320000	69270000	id-339	High
chr2B_part1	93960000	99410000	id-340	High
chr2B_part1	99480000	106620000	id-341	High
chr2B_part1	106710000	108700000	id-342	High
chr2B_part1	109210000	109750000	id-343	Low
chr2B_part1	109760000	110840000	id-344	High
chr2B_part1	118290000	124390000	id-345	High
chr2B_part1	124440000	127170000	id-346	High
chr2B_part1	127230000	129330000	id-347	High
chr2B_part1	129380000	131100000	id-348	High
chr2B_part1	132340000	133590000	id-349	High
chr2B_part1	134670000	136640000	id-350	High
chr2B_part1	136580000	137170000	id-351	Low
chr2B_part1	137250000	137750000	id-352	Low
chr2B_part1	137770000	139970000	id-353	High
chr2B_part1	141530000	142450000	id-354	High
chr2B_part1	142840000	146930000	id-355	High
chr2B_part1	153230000	153900000	id-356	High
chr2B_part1	154200000	156240000	id-357	High
chr2B_part1	157030000	158150000	id-358	High
chr2B_part1	158590000	159250000	id-359	High
chr2B_part1	164080000	176420000	id-360	High
chr2B_part1	176680000	177290000	id-361	Low
chr2B_part1	177530000	181220000	id-362	High
chr2B_part1	181350000	186010000	id-363	High
chr2B_part1	186060000	189590000	id-364	High
chr2B_part1	190030000	193780000	id-365	High
chr2B_part1	193900000	195010000	id-366	High
chr2B_part1	198760000	202960000	id-367	High
chr2B_part1	203520000	204070000	id-368	Low
chr2B_part1	204120000	205610000	id-369	Low
chr2B_part1	206090000	210470000	id-370	High
chr2B_part1	210600000	211160000	id-371	High
chr2B_part1	211590000	212310000	id-372	High
chr2B_part1	232270000	234140000	id-373	High
chr2B_part1	236530000	238770000	id-374	High
chr2B_part1	238840000	245790000	id-375	High
chr2B_part1	418960000	436980000	id-376	High
chr2B_part1	440760000	442330000	id-377	High
chr2B_part1	450370000	453218924	id-378	High
chr2B_part2	10120000	11240000	id-379	High
chr2B_part2	68900000	69620000	id-380	High
chr2B_part2	76050000	76550000	id-381	High
chr2B_part2	77920000	87490000	id-382	High
chr2B_part2	100660000	102640000	id-383	High
chr2B_part2	110460000	111870000	id-384	High
chr2B_part2	118960000	120830000	id-385	High
chr2B_part2	120840000	121420000	id-386	Low
chr2B_part2	121670000	122860000	id-387	High
chr2B_part2	124920000	125950000	id-388	High
chr2B_part2	126060000	131520000	id-389	High
chr2B_part2	140460000	144350000	id-390	High
chr2B_part2	145330000	155730000	id-391	High
chr2B_part2	155930000	157000000	id-392	High
chr2B_part2	157230000	158100000	id-393	High
chr2B_part2	158670000	159360000	id-394	Low
chr2B_part2	159450000	165470000	id-395	High
chr2B_part2	165950000	167260000	id-396	High
chr2B_part2	169700000	170360000	id-397	High
chr2B_part2	178800000	179500000	id-398	High
chr2B_part2	179730000	180460000	id-399	Low
chr2B_part2	180950000	184260000	id-400	High
chr2B_part2	184350000	186900000	id-401	High
chr2B_part2	187110000	189770000	id-402	High
chr2B_part2	189830000	190550000	id-403	High
chr2B_part2	190880000	193740000	id-404	High
chr2B_part2	194160000	195720000	id-405	High
chr2B_part2	195970000	197570000	id-406	High
chr2B_part2	200470000	202190000	id-407	High
chr2B_part2	202250000	202930000	id-408	High
chr2B_part2	203860000	209380000	id-409	High
chr2B_part2	209680000	212990000	id-410	High
chr2B_part2	213150000	216460000	id-411	High
chr2B_part2	217610000	218700000	id-412	High
chr2B_part2	219280000	222400000	id-413	High
chr2B_part2	222910000	225400000	id-414	High
chr2B_part2	228910000	229960000	id-415	High
chr2B_part2	230610000	232520000	id-416	Low
chr2B_part2	234090000	237570000	id-417	High
chr2B_part2	238180000	238770000	id-418	High
chr2B_part2	239230000	240280000	id-419	High
chr2B_part2	240820000	245760000	id-420	High
chr2B_part2	245850000	253700000	id-421	High
chr2B_part2	254840000	259160000	id-422	High
chr2B_part2	259370000	261040000	id-423	High
chr2B_part2	261240000	263130000	id-424	High
chr2B_part2	263310000	263870000	id-425	High
chr2B_part2	264110000	265000000	id-426	High
chr2B_part2	265170000	266270000	id-427	High
chr2B_part2	266440000	268080000	id-428	High
chr2B_part2	268130000	268890000	id-429	High
chr2B_part2	269090000	269960000	id-430	High
chr2B_part2	270110000	271730000	id-431	High
chr2B_part2	271830000	272840000	id-432	High
chr2B_part2	273990000	274520000	id-433	High
chr2B_part2	275510000	276320000	id-434	High
chr2B_part2	276390000	277630000	id-435	High
chr2B_part2	283740000	286340000	id-436	High
chr2B_part2	286500000	287340000	id-437	High
chr2B_part2	289230000	291300000	id-438	High
chr2B_part2	291610000	292880000	id-439	High
chr2B_part2	292930000	294200000	id-440	High
chr2B_part2	294280000	295240000	id-441	High
chr2B_part2	295300000	296910000	id-442	High
chr2B_part2	299060000	299870000	id-443	High
chr2B_part2	300700000	301820000	id-444	High
chr2B_part2	302370000	303850000	id-445	High
chr2B_part2	306530000	308110000	id-446	High
chr2B_part2	310430000	310950000	id-447	High
chr2B_part2	311310000	311840000	id-448	High
chr2B_part2	312510000	313060000	id-449	High
chr2B_part2	315960000	316760000	id-450	High
chr2B_part2	320130000	320910000	id-451	High
chr2B_part2	321030000	321960000	id-452	High
chr2B_part2	331440000	332020000	id-453	High
chr2B_part2	332660000	333570000	id-454	High
chr2B_part2	336170000	337260000	id-455	High
chr2B_part2	337350000	340320000	id-456	High
chr2B_part2	340670000	341460000	id-457	High
chr2B_part2	341980000	342640000	id-458	High
chr2B_part2	343830000	344540000	id-459	High
chr2D_part1	1300000	1820000	id-460	High
chr2D_part1	1980000	2880000	id-461	High
chr2D_part1	4910000	5490000	id-462	High
chr2D_part1	6910000	7520000	id-463	High
chr2D_part1	8620000	9300000	id-464	High
chr2D_part1	10650000	11720000	id-465	High
chr2D_part1	15580000	17660000	id-466	High
chr2D_part1	17730000	18450000	id-467	High
chr2D_part1	21400000	22280000	id-468	High
chr2D_part1	24810000	25430000	id-469	High
chr2D_part1	30740000	31240000	id-470	High
chr2D_part1	184130000	184810000	id-471	Low
chr2D_part1	230980000	231620000	id-472	High
chr2D_part2	107940000	108720000	id-473	Low
chr2D_part2	108870000	109650000	id-474	Low
chr2D_part2	112460000	112980000	id-475	Low
chr2D_part2	113780000	114660000	id-476	Low
chr2D_part2	115030000	115620000	id-477	High
chr2D_part2	115800000	116380000	id-478	Low
chr2D_part2	138070000	139850000	id-479	High
chr2D_part2	140080000	140610000	id-480	High
chr2D_part2	140610000	141180000	id-481	Low
chr2D_part2	141130000	142690000	id-482	High
chr2D_part2	143080000	144040000	id-483	High
chr2D_part2	144670000	145210000	id-484	High
chr2D_part2	145950000	148050000	id-485	High
chr2D_part2	174130000	174710000	id-486	High
chr2D_part2	175110000	177830000	id-487	High
chr2D_part2	177900000	178680000	id-488	High
chr3A_part1	0	680000	id-489	High
chr3A_part1	1220000	1790000	id-490	High
chr3A_part1	1950000	6290000	id-491	Low
chr3A_part1	7070000	8430000	id-492	High
chr3A_part1	8540000	10020000	id-493	High
chr3A_part1	10090000	11270000	id-494	High
chr3A_part1	11340000	11890000	id-495	High
chr3A_part1	12760000	14080000	id-496	High
chr3A_part1	16860000	17440000	id-497	High
chr3A_part1	19180000	19830000	id-498	High
chr3A_part1	21060000	22680000	id-499	High
chr3A_part1	23220000	24050000	id-500	High
chr3A_part1	24140000	26270000	id-501	High
chr3A_part1	32940000	35760000	id-502	High
chr3A_part1	36440000	38420000	id-503	High
chr3A_part1	67150000	68310000	id-504	High
chr3A_part1	284620000	285250000	id-505	High
chr3A_part2	24580000	30070000	id-506	High
chr3A_part2	30120000	34190000	id-507	High
chr3A_part2	48310000	53490000	id-508	High
chr3A_part2	55890000	57280000	id-509	High
chr3A_part2	57350000	58200000	id-510	High
chr3A_part2	60350000	62700000	id-511	High
chr3A_part2	67960000	87540000	id-512	High
chr3A_part2	87600000	89260000	id-513	High
chr3A_part2	89570000	91150000	id-514	High
chr3A_part2	93210000	98180000	id-515	High
chr3A_part2	102130000	103500000	id-516	High
chr3A_part2	103550000	104140000	id-517	High
chr3A_part2	104310000	117710000	id-518	High
chr3A_part2	117800000	120400000	id-519	High
chr3A_part2	133280000	133880000	id-520	High
chr3A_part2	141350000	141850000	id-521	High
chr3A_part2	162390000	165000000	id-522	High
chr3A_part2	169830000	171230000	id-523	High
chr3A_part2	173720000	174940000	id-524	High
chr3A_part2	193690000	194280000	id-525	High
chr3A_part2	194920000	195970000	id-526	High
chr3A_part2	196040000	200890000	id-527	High
chr3A_part2	200990000	201630000	id-528	High
chr3A_part2	201750000	203210000	id-529	High
chr3A_part2	204740000	205680000	id-530	High
chr3A_part2	209330000	209850000	id-531	High
chr3A_part2	209910000	215670000	id-532	High
chr3A_part2	219360000	221050000	id-533	High
chr3A_part2	227630000	229330000	id-534	High
chr3A_part2	230650000	231670000	id-535	High
chr3A_part2	232020000	232680000	id-536	High
chr3A_part2	241400000	242220000	id-537	High
chr3A_part2	256950000	258430000	id-538	High
chr3A_part2	258940000	259600000	id-539	High
chr3A_part2	259680000	260200000	id-540	High
chr3A_part2	262540000	265750000	id-541	High
chr3A_part2	266110000	267270000	id-542	High
chr3A_part2	269220000	269920000	id-543	High
chr3A_part2	273280000	273920000	id-544	High
chr3A_part2	275090000	275860000	id-545	High
chr3A_part2	276490000	277740000	id-546	High
chr3A_part2	278870000	280020000	id-547	High
chr3A_part2	282830000	283340000	id-548	High
chr3A_part2	283400000	284020000	id-549	High
chr3A_part2	284610000	285770000	id-550	High
chr3A_part2	288760000	290820000	id-551	High
chr3A_part2	291390000	292590000	id-552	High
chr3A_part2	292640000	293240000	id-553	High
chr3A_part2	294660000	295390000	id-554	High
chr3A_part2	295720000	296560000	id-555	High
chr3B_part1	210000	1360000	id-556	High
chr3B_part1	2010000	2530000	id-557	High
chr3B_part1	5320000	5990000	id-558	High
chr3B_part1	6530000	7880000	id-559	High
chr3B_part1	8330000	9790000	id-560	High
chr3B_part1	10610000	11740000	id-561	High
chr3B_part1	11870000	12470000	id-562	High
chr3B_part1	13400000	14990000	id-563	High
chr3B_part1	15450000	18030000	id-564	High
chr3B_part1	18560000	19750000	id-565	High
chr3B_part1	19800000	20510000	id-566	High
chr3B_part1	20800000	21590000	id-567	High
chr3B_part1	30400000	31530000	id-568	High
chr3B_part1	31630000	33010000	id-569	High
chr3B_part1	33250000	34170000	id-570	High
chr3B_part1	35010000	35730000	id-571	High
chr3B_part1	35790000	40230000	id-572	High
chr3B_part1	40530000	41080000	id-573	High
chr3B_part1	44730000	45370000	id-574	High
chr3B_part1	46460000	47630000	id-575	High
chr3B_part1	47730000	48990000	id-576	High
chr3B_part1	53140000	53970000	id-577	High
chr3B_part1	59740000	63020000	id-578	High
chr3B_part1	63330000	64440000	id-579	High
chr3B_part1	68400000	69030000	id-580	High
chr3B_part1	69590000	70850000	id-581	High
chr3B_part1	73590000	75730000	id-582	High
chr3B_part1	83470000	84900000	id-583	High
chr3B_part1	94860000	97080000	id-584	High
chr3B_part1	100960000	103590000	id-585	High
chr3B_part1	104920000	108030000	id-586	High
chr3B_part1	108410000	111220000	id-587	High
chr3B_part1	111500000	121040000	id-588	High
chr3B_part1	121130000	123890000	id-589	High
chr3B_part1	123940000	124950000	id-590	High
chr3B_part1	125130000	128420000	id-591	High
chr3B_part1	128550000	133810000	id-592	High
chr3B_part1	135480000	136790000	id-593	High
chr3B_part1	144500000	148520000	id-594	High
chr3B_part1	148650000	151200000	id-595	High
chr3B_part1	151260000	153650000	id-596	High
chr3B_part1	154440000	158700000	id-597	High
chr3B_part1	160830000	162290000	id-598	High
chr3B_part1	163150000	168280000	id-599	High
chr3B_part1	168670000	169830000	id-600	High
chr3B_part1	170310000	170980000	id-601	Low
chr3B_part1	171600000	173050000	id-602	High
chr3B_part1	187450000	188840000	id-603	High
chr3B_part1	188900000	190890000	id-604	High
chr3B_part1	190950000	194920000	id-605	High
chr3B_part1	195010000	214720000	id-606	High
chr3B_part1	214930000	217690000	id-607	High
chr3B_part1	217740000	218400000	id-608	High
chr3B_part1	218460000	219030000	id-609	High
chr3B_part1	219680000	220360000	id-610	High
chr3B_part1	220480000	222830000	id-611	High
chr3B_part1	224160000	225130000	id-612	High
chr3B_part1	225200000	228990000	id-613	High
chr3B_part1	229040000	232300000	id-614	High
chr3B_part1	232370000	236560000	id-615	High
chr3B_part1	236620000	243760000	id-616	High
chr3B_part1	243810000	249260000	id-617	High
chr3B_part1	249310000	252850000	id-618	High
chr3B_part1	252920000	288340000	id-619	High
chr3B_part1	288400000	289900000	id-620	High
chr3B_part1	289900000	291640000	id-621	Low
chr3B_part1	291780000	327050000	id-622	High
chr3B_part1	327100000	347030000	id-623	High
chr3B_part1	347090000	348490000	id-624	High
chr3B_part1	349070000	363830000	id-625	High
chr3B_part1	363890000	365260000	id-626	High
chr3B_part1	365600000	380490000	id-627	High
chr3B_part1	381970000	382650000	id-628	High
chr3B_part1	382750000	383700000	id-629	High
chr3B_part1	383750000	384470000	id-630	High
chr3B_part1	384530000	385390000	id-631	High
chr3B_part1	385780000	386410000	id-632	High
chr3B_part1	386500000	387390000	id-633	High
chr3B_part1	388140000	388840000	id-634	High
chr3B_part1	389060000	395820000	id-635	High
chr3B_part1	396030000	396870000	id-636	High
chr3B_part1	397150000	406480000	id-637	High
chr3B_part1	406560000	407120000	id-638	High
chr3B_part1	408160000	409270000	id-639	High
chr3B_part1	410070000	410600000	id-640	High
chr3B_part1	410650000	411830000	id-641	High
chr3B_part1	414460000	417260000	id-642	High
chr3B_part1	418720000	421600000	id-643	High
chr3B_part1	423470000	425560000	id-644	High
chr3B_part1	447230000	448150000	id-645	High
chr3B_part2	0	630000	id-646	High
chr3B_part2	8520000	10190000	id-647	High
chr3B_part2	25020000	29030000	id-648	High
chr3B_part2	29080000	38940000	id-649	High
chr3B_part2	39260000	39970000	id-650	High
chr3B_part2	40030000	44590000	id-651	High
chr3B_part2	45910000	48460000	id-652	High
chr3B_part2	51030000	51650000	id-653	High
chr3B_part2	57370000	60480000	id-654	High
chr3B_part2	60540000	64710000	id-655	High
chr3B_part2	95860000	96690000	id-656	High
chr3B_part2	106500000	107590000	id-657	High
chr3B_part2	108480000	112440000	id-658	High
chr3B_part2	113810000	115810000	id-659	High
chr3B_part2	115860000	116640000	id-660	High
chr3B_part2	117250000	123380000	id-661	High
chr3B_part2	123450000	124590000	id-662	High
chr3B_part2	132360000	133830000	id-663	High
chr3B_part2	134190000	136480000	id-664	High
chr3B_part2	136530000	140610000	id-665	High
chr3B_part2	140690000	142780000	id-666	High
chr3B_part2	143180000	146070000	id-667	High
chr3B_part2	146120000	147950000	id-668	High
chr3B_part2	148050000	148700000	id-669	High
chr3B_part2	177740000	180480000	id-670	High
chr3B_part2	180550000	182240000	id-671	High
chr3B_part2	187280000	187950000	id-672	High
chr3B_part2	188010000	189180000	id-673	High
chr3B_part2	208130000	212610000	id-674	High
chr3B_part2	214810000	215640000	id-675	High
chr3B_part2	215690000	217830000	id-676	High
chr3B_part2	218480000	220030000	id-677	High
chr3B_part2	220620000	222000000	id-678	High
chr3B_part2	222090000	224220000	id-679	High
chr3B_part2	241530000	242310000	id-680	High
chr3B_part2	242520000	249330000	id-681	High
chr3B_part2	249740000	251050000	id-682	High
chr3B_part2	251100000	257870000	id-683	High
chr3B_part2	269530000	275860000	id-684	High
chr3B_part2	275920000	278470000	id-685	High
chr3B_part2	279070000	280470000	id-686	High
chr3B_part2	282070000	282800000	id-687	High
chr3B_part2	282800000	283600000	id-688	Low
chr3B_part2	284110000	284740000	id-689	High
chr3B_part2	288780000	289340000	id-690	High
chr3B_part2	289430000	290540000	id-691	High
chr3B_part2	295960000	296760000	id-692	High
chr3B_part2	298630000	299900000	id-693	High
chr3B_part2	300250000	302060000	id-694	High
chr3B_part2	310900000	313350000	id-695	High
chr3B_part2	313410000	314360000	id-696	High
chr3B_part2	315450000	316310000	id-697	High
chr3B_part2	318840000	319650000	id-698	High
chr3B_part2	321680000	322440000	id-699	Low
chr3B_part2	322790000	323850000	id-700	High
chr3B_part2	325360000	327190000	id-701	High
chr3B_part2	332640000	333330000	id-702	High
chr3B_part2	350940000	352320000	id-703	High
chr3B_part2	352390000	353040000	id-704	High
chr3B_part2	353160000	353920000	id-705	High
chr3B_part2	353890000	354450000	id-706	Low
chr3B_part2	355170000	355810000	id-707	High
chr3B_part2	361460000	362160000	id-708	High
chr3B_part2	370110000	372200000	id-709	High
chr3B_part2	372440000	373010000	id-710	High
chr3B_part2	377680000	378250000	id-711	High
chr3B_part2	378600000	379130000	id-712	Low
chr3B_part2	379590000	381600000	id-713	High
chr3B_part2	381610000	382180000	id-714	Low
chr3D_part1	770000	1340000	id-715	High
chr3D_part1	2680000	3350000	id-716	High
chr3D_part1	3270000	4030000	id-717	Low
chr3D_part1	9820000	10570000	id-718	High
chr3D_part1	16980000	17970000	id-719	High
chr3D_part1	18260000	18810000	id-720	High
chr3D_part2	76260000	77540000	id-721	High
chr3D_part2	77600000	78530000	id-722	High
chr3D_part2	79900000	81050000	id-723	High
chr3D_part2	94270000	94910000	id-724	Low
chr3D_part2	95040000	95720000	id-725	Low
chr3D_part2	116090000	116640000	id-726	High
chr3D_part2	118790000	119830000	id-727	High
chr3D_part2	121490000	122070000	id-728	High
chr3D_part2	129830000	133790000	id-729	High
chr4A_part1	13650000	14170000	id-730	High
chr4A_part1	17380000	17900000	id-731	High
chr4A_part1	24950000	26680000	id-732	High
chr4A_part1	26730000	28600000	id-733	High
chr4A_part1	37040000	37800000	id-734	High
chr4A_part1	39540000	46230000	id-735	High
chr4A_part1	46290000	103730000	id-736	High
chr4A_part1	449270000	452550000	id-737	High
chr4A_part2	0	14370000	id-738	High
chr4A_part2	108550000	111610000	id-739	High
chr4A_part2	113200000	114660000	id-740	High
chr4A_part2	114940000	118420000	id-741	High
chr4A_part2	123240000	124480000	id-742	High
chr4A_part2	138370000	139960000	id-743	High
chr4A_part2	141900000	142640000	id-744	High
chr4A_part2	145950000	146580000	id-745	High
chr4A_part2	146730000	147360000	id-746	High
chr4A_part2	148080000	149710000	id-747	High
chr4A_part2	153080000	153860000	id-748	High
chr4A_part2	154230000	154880000	id-749	High
chr4A_part2	155700000	156750000	id-750	High
chr4A_part2	156840000	157550000	id-751	High
chr4A_part2	157710000	158730000	id-752	High
chr4A_part2	159830000	160720000	id-753	High
chr4A_part2	164100000	164730000	id-754	High
chr4A_part2	164790000	165470000	id-755	High
chr4A_part2	167690000	168630000	id-756	High
chr4A_part2	170790000	172520000	id-757	High
chr4A_part2	172680000	173350000	id-758	High
chr4A_part2	173740000	175960000	id-759	High
chr4A_part2	179450000	181050000	id-760	High
chr4A_part2	181110000	182000000	id-761	High
chr4A_part2	182160000	183490000	id-762	High
chr4A_part2	195840000	197840000	id-763	High
chr4A_part2	213060000	213640000	id-764	High
chr4A_part2	213850000	214440000	id-765	High
chr4A_part2	248860000	249470000	id-766	High
chr4A_part2	250590000	251240000	id-767	High
chr4A_part2	251600000	257000000	id-768	High
chr4A_part2	257050000	260980000	id-769	High
chr4A_part2	261040000	261660000	id-770	High
chr4A_part2	262510000	263090000	id-771	High
chr4A_part2	263810000	265770000	id-772	High
chr4A_part2	266230000	266780000	id-773	High
chr4A_part2	266850000	268030000	id-774	High
chr4A_part2	268120000	268900000	id-775	High
chr4A_part2	269220000	273360000	id-776	High
chr4A_part2	275280000	275890000	id-777	High
chr4A_part2	277520000	278240000	id-778	High
chr4A_part2	279740000	280460000	id-779	High
chr4A_part2	280790000	281840000	id-780	High
chr4A_part2	281930000	282470000	id-781	Low
chr4A_part2	284730000	285400000	id-782	High
chr4A_part2	286110000	286780000	id-783	High
chr4A_part2	286860000	288110000	id-784	High
chr4A_part2	288550000	289330000	id-785	High
chr4A_part2	290940000	291490000	id-786	High
chr4B_part1	510000	1590000	id-787	High
chr4B_part1	1690000	2240000	id-788	High
chr4B_part1	3730000	4610000	id-789	High
chr4B_part1	5710000	6650000	id-790	High
chr4B_part1	7030000	7780000	id-791	High
chr4B_part1	12610000	14170000	id-792	High
chr4B_part1	15250000	16810000	id-793	High
chr4B_part1	22180000	23000000	id-794	High
chr4B_part1	28730000	29370000	id-795	High
chr4B_part1	416620000	431930000	id-796	High
chr4B_part1	438740000	439260000	id-797	High
chr4B_part2	29570000	32910000	id-798	High
chr4B_part2	80040000	84230000	id-799	High
chr4B_part2	89300000	94240000	id-800	High
chr4B_part2	94320000	97110000	id-801	High
chr4B_part2	101020000	107740000	id-802	High
chr4B_part2	108990000	115630000	id-803	High
chr4B_part2	119110000	127380000	id-804	High
chr4B_part2	127450000	128400000	id-805	High
chr4B_part2	143830000	145360000	id-806	High
chr4B_part2	161110000	162150000	id-807	High
chr4B_part2	168970000	171950000	id-808	High
chr4B_part2	193070000	194300000	id-809	High
chr4B_part2	194410000	195180000	id-810	High
chr4B_part2	199650000	201800000	id-811	High
chr4B_part2	201940000	202440000	id-812	High
chr4B_part2	202500000	205290000	id-813	High
chr4B_part2	206780000	208390000	id-814	High
chr4B_part2	208560000	210670000	id-815	High
chr4B_part2	211300000	212860000	id-816	High
chr4B_part2	213130000	213780000	id-817	High
chr4B_part2	214940000	215820000	id-818	High
chr4B_part2	219380000	220360000	id-819	High
chr4B_part2	221800000	222550000	id-820	High
chr4D_part1	1650000	2940000	id-821	High
chr4D_part1	2990000	4770000	id-822	High
chr4D_part1	6870000	7720000	id-823	High
chr4D_part1	8310000	8970000	id-824	High
chr4D_part1	9540000	10070000	id-825	High
chr4D_part1	10120000	10960000	id-826	High
chr4D_part1	12290000	12970000	id-827	High
chr4D_part1	13900000	14830000	id-828	High
chr4D_part1	18130000	18710000	id-829	High
chr4D_part1	19940000	20460000	id-830	High
chr4D_part1	23550000	24050000	id-831	High
chr4D_part1	24110000	25350000	id-832	High
chr4D_part1	27490000	28050000	id-833	High
chr4D_part1	29700000	30880000	id-834	High
chr4D_part1	30970000	31640000	id-835	High
chr4D_part1	33740000	34650000	id-836	High
chr4D_part1	35970000	36570000	id-837	High
chr4D_part1	37060000	37920000	id-838	High
chr4D_part1	38450000	39400000	id-839	High
chr4D_part1	39990000	40540000	id-840	High
chr4D_part1	41140000	41660000	id-841	High
chr4D_part1	42120000	42690000	id-842	High
chr4D_part1	43090000	43640000	id-843	High
chr4D_part1	46730000	47730000	id-844	High
chr4D_part1	49790000	50370000	id-845	High
chr4D_part1	52530000	54560000	id-846	High
chr4D_part1	56500000	57130000	id-847	High
chr4D_part1	57870000	58410000	id-848	High
chr4D_part1	58550000	59660000	id-849	High
chr4D_part1	59710000	60310000	id-850	High
chr4D_part1	60360000	61240000	id-851	High
chr4D_part1	61610000	62440000	id-852	High
chr4D_part1	62870000	63580000	id-853	High
chr4D_part1	63630000	64410000	id-854	High
chr4D_part1	64460000	65100000	id-855	High
chr4D_part1	65600000	66150000	id-856	High
chr4D_part1	66440000	67010000	id-857	High
chr4D_part1	67150000	67760000	id-858	High
chr4D_part1	68500000	69480000	id-859	High
chr4D_part1	69720000	70340000	id-860	High
chr4D_part1	70390000	71020000	id-861	High
chr4D_part1	71870000	72520000	id-862	High
chr4D_part1	72770000	73450000	id-863	High
chr4D_part1	76140000	77850000	id-864	High
chr4D_part1	78380000	78970000	id-865	High
chr4D_part1	80730000	81370000	id-866	High
chr4D_part1	86550000	87510000	id-867	High
chr4D_part1	91770000	92390000	id-868	High
chr4D_part1	92450000	93030000	id-869	High
chr4D_part1	94590000	95300000	id-870	High
chr4D_part1	95370000	95900000	id-871	High
chr4D_part1	99020000	99700000	id-872	High
chr4D_part1	99930000	100460000	id-873	High
chr4D_part1	102630000	103160000	id-874	High
chr4D_part1	103480000	104100000	id-875	High
chr4D_part1	106100000	106690000	id-876	High
chr4D_part1	108490000	109050000	id-877	High
chr4D_part1	112950000	114050000	id-878	High
chr4D_part1	114270000	115010000	id-879	High
chr4D_part1	116310000	117330000	id-880	High
chr4D_part1	118400000	119070000	id-881	High
chr4D_part1	119970000	120710000	id-882	High
chr4D_part1	122360000	123000000	id-883	High
chr4D_part1	124100000	124940000	id-884	High
chr4D_part1	125270000	126100000	id-885	High
chr4D_part1	126190000	127060000	id-886	High
chr4D_part1	128200000	128840000	id-887	High
chr4D_part1	129960000	130530000	id-888	High
chr4D_part1	133200000	133980000	id-889	High
chr4D_part1	134640000	138010000	id-890	High
chr4D_part1	140670000	142220000	id-891	High
chr4D_part1	142300000	142800000	id-892	High
chr4D_part1	142850000	143480000	id-893	High
chr4D_part1	143730000	144710000	id-894	High
chr4D_part1	146100000	147150000	id-895	High
chr4D_part1	147610000	148620000	id-896	High
chr4D_part1	149250000	149990000	id-897	High
chr4D_part1	150590000	151680000	id-898	High
chr4D_part1	151980000	152630000	id-899	High
chr4D_part1	153300000	154090000	id-900	High
chr4D_part1	154640000	156980000	id-901	High
chr4D_part1	157760000	158800000	id-902	High
chr4D_part1	158920000	159550000	id-903	High
chr4D_part1	159610000	161180000	id-904	High
chr4D_part1	161930000	163060000	id-905	High
chr4D_part1	163220000	163750000	id-906	High
chr4D_part1	163990000	164860000	id-907	High
chr4D_part1	164980000	165510000	id-908	High
chr4D_part1	165560000	167530000	id-909	High
chr4D_part1	167760000	168400000	id-910	High
chr4D_part1	169350000	169960000	id-911	High
chr4D_part1	171240000	172000000	id-912	High
chr4D_part1	172130000	172860000	id-913	High
chr4D_part1	173580000	174500000	id-914	High
chr4D_part1	175130000	176280000	id-915	High
chr4D_part1	177150000	178840000	id-916	High
chr4D_part1	178900000	179500000	id-917	High
chr4D_part1	180560000	181110000	id-918	High
chr4D_part1	181180000	181980000	id-919	High
chr4D_part1	182030000	182770000	id-920	High
chr4D_part1	184110000	184660000	id-921	High
chr4D_part1	185390000	186590000	id-922	High
chr4D_part1	186640000	187340000	id-923	High
chr4D_part1	190140000	190660000	id-924	High
chr4D_part1	191290000	191990000	id-925	High
chr4D_part1	194310000	195090000	id-926	High
chr4D_part1	195150000	195790000	id-927	High
chr4D_part1	196490000	198660000	id-928	High
chr4D_part1	198710000	199470000	id-929	High
chr4D_part1	199520000	200070000	id-930	High
chr4D_part1	200120000	201240000	id-931	High
chr4D_part1	203050000	203650000	id-932	High
chr4D_part1	203970000	204690000	id-933	High
chr4D_part1	207800000	208470000	id-934	High
chr4D_part1	212570000	213110000	id-935	High
chr4D_part1	213170000	213860000	id-936	High
chr4D_part1	215090000	215950000	id-937	High
chr4D_part1	216030000	216800000	id-938	High
chr4D_part1	218060000	218960000	id-939	High
chr4D_part1	219330000	220180000	id-940	High
chr4D_part1	220270000	220910000	id-941	High
chr4D_part1	221130000	223860000	id-942	High
chr4D_part1	225640000	226500000	id-943	High
chr4D_part1	227110000	228220000	id-944	High
chr4D_part1	228280000	228920000	id-945	High
chr4D_part1	228980000	229850000	id-946	High
chr4D_part1	232000000	232590000	id-947	High
chr4D_part1	232650000	234190000	id-948	High
chr4D_part1	237130000	237840000	id-949	High
chr4D_part1	238440000	239050000	id-950	High
chr4D_part1	239100000	240720000	id-951	High
chr4D_part1	240780000	241420000	id-952	High
chr4D_part1	241470000	241990000	id-953	High
chr4D_part1	242090000	245150000	id-954	High
chr4D_part1	245600000	248210000	id-955	High
chr4D_part1	248270000	249060000	id-956	High
chr4D_part1	249110000	249690000	id-957	High
chr4D_part1	249740000	252190000	id-958	High
chr4D_part1	252260000	253500000	id-959	High
chr4D_part1	255050000	255680000	id-960	High
chr4D_part1	256710000	257600000	id-961	High
chr4D_part1	257650000	258200000	id-962	High
chr4D_part1	258260000	258860000	id-963	High
chr4D_part1	260460000	261070000	id-964	High
chr4D_part1	261540000	263000000	id-965	High
chr4D_part1	263770000	264450000	id-966	High
chr4D_part1	264730000	265470000	id-967	High
chr4D_part1	266740000	267980000	id-968	High
chr4D_part1	268060000	270410000	id-969	High
chr4D_part1	271990000	272600000	id-970	High
chr4D_part1	272650000	273710000	id-971	High
chr4D_part1	274570000	275260000	id-972	High
chr4D_part1	275310000	276070000	id-973	High
chr4D_part1	276130000	276900000	id-974	High
chr4D_part1	277460000	278030000	id-975	High
chr4D_part1	278080000	278720000	id-976	High
chr4D_part1	278780000	279910000	id-977	High
chr4D_part1	280280000	280920000	id-978	High
chr4D_part1	281220000	281860000	id-979	High
chr4D_part1	282230000	284110000	id-980	High
chr4D_part1	284170000	284730000	id-981	High
chr4D_part1	284850000	285840000	id-982	High
chr4D_part1	286080000	286800000	id-983	High
chr4D_part1	287230000	287960000	id-984	High
chr4D_part1	288040000	288590000	id-985	High
chr4D_part1	288640000	289140000	id-986	High
chr4D_part1	289380000	290530000	id-987	High
chr4D_part1	291040000	291680000	id-988	High
chr4D_part1	296740000	297940000	id-989	High
chr4D_part1	299990000	300720000	id-990	High
chr4D_part1	305760000	306520000	id-991	High
chr4D_part1	307970000	308550000	id-992	High
chr4D_part1	308620000	309480000	id-993	High
chr4D_part1	310100000	311250000	id-994	High
chr4D_part1	311300000	312050000	id-995	High
chr4D_part1	312110000	312810000	id-996	High
chr4D_part1	318730000	319290000	id-997	High
chr4D_part1	320690000	321280000	id-998	High
chr4D_part1	325750000	326280000	id-999	High
chr4D_part1	329300000	330540000	id-1000	High
chr4D_part1	330590000	332250000	id-1001	High
chr4D_part1	332310000	332900000	id-1002	High
chr4D_part1	334270000	335070000	id-1003	High
chr4D_part1	336150000	336670000	id-1004	High
chr4D_part1	338460000	338980000	id-1005	High
chr4D_part1	339570000	340280000	id-1006	High
chr4D_part1	340390000	340990000	id-1007	High
chr4D_part1	341340000	342140000	id-1008	High
chr4D_part1	343550000	344530000	id-1009	High
chr4D_part1	345380000	345970000	id-1010	High
chr4D_part1	346480000	347240000	id-1011	High
chr4D_part1	350640000	351410000	id-1012	High
chr4D_part1	351590000	352090000	id-1013	High
chr4D_part1	352320000	353100000	id-1014	High
chr4D_part1	353690000	354660000	id-1015	High
chr4D_part1	354710000	355500000	id-1016	High
chr4D_part1	355840000	356440000	id-1017	High
chr4D_part1	357860000	358380000	id-1018	High
chr4D_part1	358480000	359020000	id-1019	High
chr4D_part1	359940000	360560000	id-1020	High
chr4D_part1	360610000	361890000	id-1021	High
chr4D_part1	362130000	363150000	id-1022	High
chr4D_part1	364150000	365110000	id-1023	High
chr4D_part1	365260000	365810000	id-1024	High
chr4D_part1	367120000	368510000	id-1025	High
chr4D_part1	370000000	371000000	id-1026	High
chr4D_part1	372130000	372660000	id-1027	High
chr4D_part1	376440000	377590000	id-1028	High
chr4D_part1	380280000	380790000	id-1029	High
chr4D_part1	382230000	383980000	id-1030	High
chr4D_part1	384280000	384970000	id-1031	High
chr4D_part1	385780000	386510000	id-1032	High
chr4D_part1	388010000	388790000	id-1033	High
chr4D_part1	389100000	390110000	id-1034	High
chr4D_part1	391310000	392140000	id-1035	High
chr4D_part1	392240000	392920000	id-1036	High
chr4D_part1	395320000	395930000	id-1037	High
chr4D_part1	398890000	399650000	id-1038	High
chr4D_part1	399980000	400580000	id-1039	High
chr4D_part1	401870000	402470000	id-1040	High
chr4D_part1	405800000	406740000	id-1041	High
chr4D_part1	406790000	408330000	id-1042	High
chr4D_part1	409060000	412710000	id-1043	High
chr4D_part1	412760000	414090000	id-1044	High
chr4D_part1	414160000	414880000	id-1045	High
chr4D_part1	415000000	415600000	id-1046	High
chr4D_part1	415670000	416890000	id-1047	High
chr4D_part1	416940000	417610000	id-1048	High
chr4D_part1	417960000	418540000	id-1049	High
chr4D_part1	419300000	419990000	id-1050	High
chr4D_part1	420040000	421500000	id-1051	High
chr4D_part1	421620000	422190000	id-1052	High
chr4D_part1	423960000	425320000	id-1053	High
chr4D_part1	429680000	431030000	id-1054	High
chr4D_part1	431090000	432660000	id-1055	High
chr4D_part1	434320000	434830000	id-1056	High
chr4D_part1	437990000	438590000	id-1057	High
chr4D_part1	439580000	440560000	id-1058	High
chr4D_part1	440870000	442170000	id-1059	High
chr4D_part1	443250000	443820000	id-1060	High
chr4D_part1	443870000	444370000	id-1061	High
chr4D_part1	447830000	448490000	id-1062	High
chr4D_part1	449130000	449640000	id-1063	High
chr4D_part1	449710000	450680000	id-1064	High
chr4D_part2	170000	1330000	id-1065	High
chr4D_part2	1380000	2160000	id-1066	High
chr4D_part2	2210000	4630000	id-1067	High
chr4D_part2	4690000	9530000	id-1068	High
chr4D_part2	9950000	16270000	id-1069	High
chr4D_part2	16520000	17170000	id-1070	High
chr4D_part2	17220000	17770000	id-1071	High
chr4D_part2	17840000	18550000	id-1072	High
chr4D_part2	18620000	21460000	id-1073	High
chr4D_part2	21530000	23520000	id-1074	High
chr4D_part2	24150000	26330000	id-1075	High
chr4D_part2	26390000	27970000	id-1076	High
chr4D_part2	28440000	29810000	id-1077	High
chr4D_part2	30220000	31860000	id-1078	High
chr4D_part2	32120000	33000000	id-1079	High
chr4D_part2	33050000	34120000	id-1080	High
chr4D_part2	34200000	35270000	id-1081	High
chr4D_part2	35470000	38030000	id-1082	High
chr4D_part2	39220000	43110000	id-1083	High
chr4D_part2	43160000	43860000	id-1084	High
chr4D_part2	44120000	44890000	id-1085	High
chr4D_part2	45690000	47030000	id-1086	High
chr4D_part2	47170000	48440000	id-1087	High
chr4D_part2	48500000	49410000	id-1088	High
chr4D_part2	49460000	51720000	id-1089	High
chr4D_part2	51770000	53310000	id-1090	High
chr4D_part2	57520000	58120000	id-1091	Low
chr5A_part1	3770000	7400000	id-1092	High
chr5A_part1	7470000	8230000	id-1093	High
chr5A_part1	9390000	10310000	id-1094	High
chr5A_part1	11040000	11550000	id-1095	High
chr5A_part1	14160000	16530000	id-1096	High
chr5A_part1	16620000	17320000	id-1097	High
chr5A_part1	18640000	21430000	id-1098	High
chr5A_part1	25890000	31590000	id-1099	High
chr5A_part1	31950000	35640000	id-1100	High
chr5A_part1	55330000	61790000	id-1101	High
chr5A_part1	61860000	64380000	id-1102	High
chr5A_part1	380220000	381770000	id-1103	High
chr5A_part1	382280000	385550000	id-1104	High
chr5A_part1	389070000	391520000	id-1105	High
chr5A_part1	394730000	395810000	id-1106	High
chr5A_part1	395880000	396680000	id-1107	High
chr5A_part1	404990000	413050000	id-1108	High
chr5A_part1	413790000	416200000	id-1109	High
chr5A_part1	424020000	424940000	id-1110	Low
chr5A_part1	424990000	426130000	id-1111	Low
chr5A_part1	430040000	431080000	id-1112	High
chr5A_part1	431090000	431730000	id-1113	Low
chr5A_part1	438240000	439570000	id-1114	High
chr5A_part1	440940000	441930000	id-1115	High
chr5A_part1	444050000	444570000	id-1116	High
chr5A_part1	444840000	445430000	id-1117	High
chr5A_part1	448630000	452690000	id-1118	High
chr5A_part2	1490000	4290000	id-1119	High
chr5A_part2	8500000	9200000	id-1120	High
chr5A_part2	9730000	11450000	id-1121	High
chr5A_part2	11450000	12040000	id-1122	Low
chr5A_part2	12300000	12910000	id-1123	High
chr5A_part2	13620000	14500000	id-1124	High
chr5A_part2	14480000	15100000	id-1125	Low
chr5A_part2	15040000	16130000	id-1126	High
chr5A_part2	16980000	17940000	id-1127	Low
chr5A_part2	20340000	21000000	id-1128	High
chr5A_part2	21050000	21630000	id-1129	High
chr5A_part2	21990000	23380000	id-1130	High
chr5A_part2	25620000	26280000	id-1131	High
chr5A_part2	27070000	28660000	id-1132	High
chr5A_part2	29250000	30700000	id-1133	High
chr5A_part2	30760000	34140000	id-1134	High
chr5A_part2	41630000	42130000	id-1135	High
chr5A_part2	43380000	48850000	id-1136	High
chr5A_part2	50540000	51550000	id-1137	High
chr5A_part2	71440000	75060000	id-1138	High
chr5A_part2	81590000	84450000	id-1139	High
chr5A_part2	84510000	87170000	id-1140	High
chr5A_part2	96120000	99160000	id-1141	High
chr5A_part2	99630000	100190000	id-1142	High
chr5A_part2	101000000	101830000	id-1143	High
chr5A_part2	105450000	107010000	id-1144	High
chr5A_part2	107030000	107860000	id-1145	Low
chr5A_part2	107870000	110610000	id-1146	High
chr5A_part2	113510000	114740000	id-1147	High
chr5A_part2	114790000	116500000	id-1148	High
chr5A_part2	116550000	117150000	id-1149	High
chr5A_part2	118230000	120770000	id-1150	High
chr5A_part2	126970000	131640000	id-1151	High
chr5A_part2	131790000	135520000	id-1152	High
chr5A_part2	138580000	140130000	id-1153	High
chr5A_part2	140900000	141740000	id-1154	High
chr5A_part2	141810000	142480000	id-1155	High
chr5A_part2	142530000	143440000	id-1156	High
chr5A_part2	155360000	155980000	id-1157	High
chr5A_part2	158320000	159020000	id-1158	High
chr5A_part2	163680000	165730000	id-1159	High
chr5A_part2	179880000	180420000	id-1160	High
chr5A_part2	208350000	210000000	id-1161	High
chr5A_part2	212990000	213970000	id-1162	High
chr5A_part2	223740000	224720000	id-1163	High
chr5A_part2	226850000	227520000	id-1164	High
chr5A_part2	231420000	232770000	id-1165	High
chr5A_part2	241450000	242100000	id-1166	High
chr5A_part2	242190000	242740000	id-1167	High
chr5A_part2	242800000	243610000	id-1168	High
chr5A_part2	244010000	244530000	id-1169	High
chr5A_part2	248040000	248770000	id-1170	High
chr5A_part2	251600000	252360000	id-1171	High
chr5A_part2	252760000	253640000	id-1172	High
chr5A_part2	254310000	256543224	id-1173	High
chr5B_part1	720000	1440000	id-1174	High
chr5B_part1	13340000	13940000	id-1175	High
chr5B_part1	14090000	14770000	id-1176	High
chr5B_part1	16720000	17740000	id-1177	High
chr5B_part1	21050000	21930000	id-1178	High
chr5B_part1	21930000	22800000	id-1179	Low
chr5B_part1	23190000	24120000	id-1180	High
chr5B_part1	26040000	26650000	id-1181	High
chr5B_part1	26850000	27540000	id-1182	High
chr5B_part1	33610000	34930000	id-1183	High
chr5B_part1	37230000	38190000	id-1184	High
chr5B_part1	38240000	38810000	id-1185	High
chr5B_part1	38830000	39790000	id-1186	Low
chr5B_part1	39840000	40530000	id-1187	Low
chr5B_part1	44130000	45210000	id-1188	High
chr5B_part1	56980000	59170000	id-1189	High
chr5B_part1	65190000	75370000	id-1190	High
chr5B_part1	75680000	77480000	id-1191	High
chr5B_part1	77800000	83380000	id-1192	High
chr5B_part1	83430000	87980000	id-1193	High
chr5B_part1	115860000	118670000	id-1194	High
chr5B_part1	118750000	130540000	id-1195	High
chr5B_part1	130650000	153040000	id-1196	High
chr5B_part1	153090000	153870000	id-1197	High
chr5B_part1	154550000	158090000	id-1198	High
chr5B_part1	158140000	161050000	id-1199	High
chr5B_part1	161100000	173580000	id-1200	High
chr5B_part1	173700000	198830000	id-1201	High
chr5B_part1	198850000	199450000	id-1202	Low
chr5B_part1	199860000	201390000	id-1203	High
chr5B_part1	202630000	214090000	id-1204	High
chr5B_part1	214140000	226810000	id-1205	High
chr5B_part1	226980000	228840000	id-1206	High
chr5B_part1	228920000	238870000	id-1207	High
chr5B_part1	239240000	244410000	id-1208	High
chr5B_part1	277650000	282050000	id-1209	High
chr5B_part1	296410000	313410000	id-1210	High
chr5B_part1	313460000	328370000	id-1211	High
chr5B_part1	378290000	381110000	id-1212	High
chr5B_part1	381160000	383460000	id-1213	High
chr5B_part1	383560000	384330000	id-1214	Low
chr5B_part1	384750000	386320000	id-1215	Low
chr5B_part1	394740000	395680000	id-1216	High
chr5B_part1	395730000	396600000	id-1217	High
chr5B_part1	397830000	398850000	id-1218	High
chr5B_part1	399400000	400480000	id-1219	High
chr5B_part1	400950000	406940000	id-1220	High
chr5B_part1	408950000	410290000	id-1221	High
chr5B_part1	410340000	411810000	id-1222	High
chr5B_part1	417440000	418320000	id-1223	High
chr5B_part1	420040000	421280000	id-1224	High
chr5B_part1	421620000	422510000	id-1225	High
chr5B_part1	429410000	430180000	id-1226	High
chr5B_part1	430250000	432180000	id-1227	High
chr5B_part1	438160000	439430000	id-1228	High
chr5B_part1	439600000	440250000	id-1229	High
chr5B_part2	3920000	8850000	id-1230	High
chr5B_part2	10770000	12610000	id-1231	High
chr5B_part2	12670000	13310000	id-1232	High
chr5B_part2	14430000	15000000	id-1233	High
chr5B_part2	19290000	21390000	id-1234	High
chr5B_part2	22680000	24810000	id-1235	High
chr5B_part2	24860000	27180000	id-1236	High
chr5B_part2	29440000	30920000	id-1237	High
chr5B_part2	35100000	36740000	id-1238	High
chr5B_part2	38240000	39380000	id-1239	High
chr5B_part2	40510000	42110000	id-1240	High
chr5B_part2	57470000	59510000	id-1241	High
chr5B_part2	60740000	63320000	id-1242	High
chr5B_part2	63900000	67130000	id-1243	High
chr5B_part2	67290000	68850000	id-1244	High
chr5B_part2	68980000	71840000	id-1245	High
chr5B_part2	73180000	74460000	id-1246	High
chr5B_part2	74700000	75210000	id-1247	High
chr5B_part2	82590000	83100000	id-1248	High
chr5B_part2	84940000	85480000	id-1249	High
chr5B_part2	85530000	86170000	id-1250	High
chr5B_part2	86230000	87960000	id-1251	High
chr5B_part2	94680000	95490000	id-1252	High
chr5B_part2	100270000	101470000	id-1253	High
chr5B_part2	103420000	105350000	id-1254	High
chr5B_part2	105410000	108090000	id-1255	High
chr5B_part2	108410000	110050000	id-1256	High
chr5B_part2	110850000	111580000	id-1257	High
chr5B_part2	111770000	112660000	id-1258	High
chr5B_part2	113000000	114610000	id-1259	High
chr5B_part2	120100000	120880000	id-1260	High
chr5B_part2	125930000	126480000	id-1261	High
chr5B_part2	127980000	128990000	id-1262	High
chr5B_part2	131340000	132070000	id-1263	High
chr5B_part2	132130000	132810000	id-1264	High
chr5B_part2	132860000	133680000	id-1265	High
chr5B_part2	135490000	136100000	id-1266	High
chr5B_part2	137730000	140130000	id-1267	High
chr5B_part2	141340000	144290000	id-1268	High
chr5B_part2	144650000	146000000	id-1269	High
chr5B_part2	146280000	148620000	id-1270	High
chr5B_part2	149100000	151870000	id-1271	High
chr5B_part2	153780000	154650000	id-1272	High
chr5B_part2	159400000	161070000	id-1273	High
chr5B_part2	171830000	173740000	id-1274	Low
chr5B_part2	173750000	174720000	id-1275	High
chr5B_part2	180570000	182310000	id-1276	High
chr5B_part2	182370000	184440000	id-1277	High
chr5B_part2	188240000	190200000	id-1278	High
chr5B_part2	190270000	191240000	id-1279	High
chr5B_part2	191720000	192470000	id-1280	High
chr5B_part2	192940000	195020000	id-1281	High
chr5B_part2	195260000	195960000	id-1282	Low
chr5B_part2	195960000	196560000	id-1283	High
chr5B_part2	198680000	199630000	id-1284	High
chr5B_part2	199790000	200370000	id-1285	Low
chr5B_part2	201000000	202850000	id-1286	High
chr5B_part2	202950000	203840000	id-1287	High
chr5B_part2	204180000	204900000	id-1288	High
chr5B_part2	205330000	207390000	id-1289	High
chr5B_part2	211150000	213150000	id-1290	High
chr5B_part2	213570000	214840000	id-1291	High
chr5B_part2	215520000	216060000	id-1292	Low
chr5B_part2	220460000	221740000	id-1293	High
chr5B_part2	228180000	228720000	id-1294	High
chr5B_part2	234220000	235200000	id-1295	High
chr5B_part2	242140000	243060000	id-1296	High
chr5B_part2	243370000	244000000	id-1297	Low
chr5B_part2	244600000	245440000	id-1298	High
chr5B_part2	245710000	246340000	id-1299	High
chr5B_part2	246690000	247910000	id-1300	Low
chr5B_part2	247910000	248890000	id-1301	High
chr5B_part2	249560000	250220000	id-1302	High
chr5B_part2	251100000	251950000	id-1303	High
chr5B_part2	252080000	252690000	id-1304	High
chr5B_part2	255990000	256510000	id-1305	High
chr5B_part2	260320000	261776885	id-1306	High
chr5D_part1	680000	1430000	id-1307	High
chr5D_part1	9440000	9990000	id-1308	High
chr5D_part1	18620000	19280000	id-1309	High
chr5D_part1	19330000	20340000	id-1310	High
chr5D_part1	21160000	22180000	id-1311	High
chr5D_part1	25400000	25960000	id-1312	High
chr5D_part1	27000000	27810000	id-1313	High
chr5D_part1	29460000	30180000	id-1314	High
chr5D_part1	31260000	32050000	id-1315	High
chr5D_part1	34300000	35630000	id-1316	High
chr5D_part1	39350000	39980000	id-1317	High
chr5D_part1	48130000	48960000	id-1318	High
chr5D_part1	52580000	53620000	id-1319	High
chr5D_part1	66730000	67310000	id-1320	High
chr5D_part1	67880000	68560000	id-1321	High
chr5D_part1	78570000	79160000	id-1322	High
chr5D_part1	79380000	80260000	id-1323	High
chr5D_part1	89410000	89930000	id-1324	High
chr5D_part1	102770000	103860000	id-1325	High
chr5D_part1	128030000	128660000	id-1326	High
chr5D_part1	137300000	137830000	id-1327	High
chr5D_part1	140010000	140650000	id-1328	High
chr5D_part1	141600000	142140000	id-1329	High
chr5D_part1	143120000	147590000	id-1330	High
chr5D_part1	147730000	148240000	id-1331	High
chr5D_part1	148980000	149580000	id-1332	High
chr5D_part1	151370000	152420000	id-1333	High
chr5D_part1	153160000	154300000	id-1334	High
chr5D_part1	154550000	155710000	id-1335	High
chr5D_part1	158250000	158840000	id-1336	High
chr5D_part1	161100000	161710000	id-1337	High
chr5D_part1	161780000	162390000	id-1338	High
chr5D_part1	162560000	163650000	id-1339	High
chr5D_part1	163730000	164320000	id-1340	High
chr5D_part1	165130000	166250000	id-1341	High
chr5D_part1	167060000	167800000	id-1342	High
chr5D_part1	174000000	174550000	id-1343	High
chr5D_part1	176570000	177140000	id-1344	High
chr5D_part1	187170000	187990000	id-1345	High
chr5D_part1	208350000	208920000	id-1346	High
chr5D_part1	247800000	248300000	id-1347	High
chr5D_part1	253620000	254160000	id-1348	High
chr5D_part1	263510000	264340000	id-1349	High
chr5D_part1	275600000	276200000	id-1350	High
chr5D_part1	302190000	302710000	id-1351	High
chr5D_part1	311430000	312010000	id-1352	High
chr5D_part1	312450000	312960000	id-1353	High
chr5D_part1	335890000	337140000	id-1354	Low
chr5D_part1	338900000	339640000	id-1355	Low
chr5D_part1	343270000	343810000	id-1356	High
chr5D_part1	359370000	360010000	id-1357	High
chr5D_part1	367980000	368530000	id-1358	High
chr5D_part1	370930000	371640000	id-1359	High
chr5D_part1	372430000	373060000	id-1360	High
chr5D_part1	373520000	374350000	id-1361	High
chr5D_part1	391420000	392950000	id-1362	High
chr5D_part1	394020000	394750000	id-1363	High
chr5D_part1	398270000	398790000	id-1364	High
chr5D_part1	403620000	404190000	id-1365	High
chr5D_part1	411220000	411750000	id-1366	High
chr5D_part1	414530000	415160000	id-1367	High
chr5D_part1	424560000	425430000	id-1368	High
chr5D_part1	426210000	427010000	id-1369	High
chr5D_part1	427140000	427840000	id-1370	High
chr5D_part1	428030000	428550000	id-1371	High
chr5D_part1	435530000	436160000	id-1372	High
chr5D_part1	443920000	444530000	id-1373	High
chr5D_part1	446710000	447250000	id-1374	High
chr5D_part1	449290000	450250000	id-1375	High
chr5D_part2	19190000	20150000	id-1376	High
chr5D_part2	49120000	49700000	id-1377	High
chr5D_part2	49750000	51310000	id-1378	High
chr5D_part2	52320000	53230000	id-1379	High
chr5D_part2	54000000	55950000	id-1380	High
chr5D_part2	92700000	93510000	id-1381	High
chr5D_part2	93900000	94590000	id-1382	High
chr5D_part2	94690000	95860000	id-1383	High
chr5D_part2	98060000	98780000	id-1384	High
chr5D_part2	106600000	107380000	id-1385	High
chr5D_part2	107440000	108130000	id-1386	High
chr5D_part2	108240000	110310000	id-1387	High
chr6A_part1	1490000	2420000	id-1388	High
chr6A_part1	2480000	3390000	id-1389	High
chr6A_part1	3440000	3970000	id-1390	High
chr6A_part1	6970000	8200000	id-1391	High
chr6A_part1	9130000	9640000	id-1392	High
chr6A_part1	13210000	14190000	id-1393	High
chr6A_part1	14710000	15430000	id-1394	Low
chr6A_part1	15310000	16390000	id-1395	High
chr6A_part1	16470000	17530000	id-1396	High
chr6A_part1	18820000	19630000	id-1397	High
chr6A_part1	19730000	20350000	id-1398	High
chr6A_part1	22160000	22740000	id-1399	High
chr6A_part1	22910000	23500000	id-1400	High
chr6A_part1	23560000	24930000	id-1401	High
chr6A_part1	25000000	26040000	id-1402	High
chr6A_part1	26090000	26680000	id-1403	High
chr6A_part1	26730000	28040000	id-1404	High
chr6A_part1	28220000	28790000	id-1405	High
chr6A_part1	32530000	33310000	id-1406	High
chr6A_part1	34770000	35280000	id-1407	High
chr6A_part1	35540000	36180000	id-1408	High
chr6A_part1	36240000	38400000	id-1409	High
chr6A_part1	46740000	48200000	id-1410	High
chr6A_part1	48490000	49300000	id-1411	High
chr6A_part1	49550000	51140000	id-1412	High
chr6A_part1	51240000	55020000	id-1413	High
chr6A_part1	55750000	79270000	id-1414	High
chr6A_part1	79340000	84080000	id-1415	High
chr6A_part1	103760000	115960000	id-1416	High
chr6A_part1	183160000	187960000	id-1417	High
chr6A_part1	188020000	189530000	id-1418	High
chr6A_part1	189590000	190690000	id-1419	High
chr6A_part1	191260000	196170000	id-1420	High
chr6A_part1	196220000	198400000	id-1421	High
chr6A_part1	198550000	205380000	id-1422	High
chr6A_part1	205430000	216010000	id-1423	High
chr6A_part1	216070000	222470000	id-1424	High
chr6A_part1	222530000	223540000	id-1425	High
chr6A_part1	223590000	227820000	id-1426	High
chr6A_part1	227880000	230620000	id-1427	High
chr6A_part1	230690000	232580000	id-1428	High
chr6A_part1	232630000	234120000	id-1429	High
chr6A_part1	234200000	235050000	id-1430	High
chr6A_part1	235110000	237710000	id-1431	High
chr6A_part1	237760000	242160000	id-1432	High
chr6A_part1	242210000	245730000	id-1433	High
chr6A_part1	245780000	252800000	id-1434	High
chr6A_part1	252860000	255310000	id-1435	High
chr6A_part1	255360000	259470000	id-1436	High
chr6A_part1	259530000	260400000	id-1437	High
chr6A_part1	260460000	264390000	id-1438	High
chr6A_part1	264440000	265100000	id-1439	High
chr6A_part1	265150000	268540000	id-1440	High
chr6A_part1	269030000	277360000	id-1441	High
chr6A_part1	277410000	282680000	id-1442	High
chr6A_part1	282730000	283930000	id-1443	High
chr6A_part1	286370000	287130000	id-1444	High
chr6A_part1	289540000	290230000	id-1445	High
chr6A_part1	291520000	292460000	id-1446	Low
chr6A_part1	292620000	293120000	id-1447	High
chr6A_part1	293180000	294500000	id-1448	High
chr6A_part1	294550000	295530000	id-1449	High
chr6A_part1	295590000	297620000	id-1450	High
chr6A_part1	297760000	299290000	id-1451	High
chr6A_part1	299350000	315590000	id-1452	High
chr6A_part1	315640000	321160000	id-1453	High
chr6A_part1	321210000	322740000	id-1454	High
chr6A_part1	322790000	331030000	id-1455	High
chr6A_part1	331080000	333680000	id-1456	High
chr6A_part1	333740000	334970000	id-1457	High
chr6A_part1	335020000	347440000	id-1458	High
chr6A_part1	347490000	349870000	id-1459	High
chr6A_part1	349930000	352630000	id-1460	High
chr6A_part1	352690000	358590000	id-1461	High
chr6A_part1	442400000	443420000	id-1462	High
chr6A_part1	446730000	452440000	id-1463	High
chr6A_part2	0	2190000	id-1464	High
chr6A_part2	2490000	4660000	id-1465	High
chr6A_part2	13160000	14050000	id-1466	High
chr6A_part2	28900000	31300000	id-1467	High
chr6A_part2	44120000	45060000	id-1468	High
chr6A_part2	47350000	51070000	id-1469	High
chr6A_part2	68410000	73680000	id-1470	High
chr6A_part2	76540000	80250000	id-1471	High
chr6A_part2	81420000	82510000	id-1472	High
chr6A_part2	87180000	102030000	id-1473	High
chr6A_part2	110430000	111440000	id-1474	High
chr6A_part2	111540000	112040000	id-1475	High
chr6A_part2	120910000	121970000	id-1476	High
chr6A_part2	126900000	129650000	id-1477	High
chr6A_part2	142050000	143390000	id-1478	High
chr6A_part2	146600000	147960000	id-1479	High
chr6A_part2	154540000	155150000	id-1480	Low
chr6A_part2	163500000	164080000	id-1481	High
chr6B_part1	1110000	1690000	id-1482	High
chr6B_part1	3200000	3890000	id-1483	High
chr6B_part1	4450000	4950000	id-1484	High
chr6B_part1	8760000	9290000	id-1485	High
chr6B_part1	9600000	10320000	id-1486	Low
chr6B_part1	11720000	12530000	id-1487	High
chr6B_part1	13640000	14900000	id-1488	High
chr6B_part1	15070000	15970000	id-1489	High
chr6B_part1	20780000	22010000	id-1490	High
chr6B_part1	22070000	23040000	id-1491	High
chr6B_part1	26130000	27690000	id-1492	High
chr6B_part1	28470000	30970000	id-1493	High
chr6B_part1	32290000	32840000	id-1494	High
chr6B_part1	33860000	34410000	id-1495	High
chr6B_part1	54190000	56020000	id-1496	High
chr6B_part1	113440000	114890000	id-1497	High
chr6B_part1	115010000	116770000	id-1498	High
chr6B_part1	119140000	120690000	id-1499	High
chr6B_part1	122950000	123760000	id-1500	High
chr6B_part1	124060000	125420000	id-1501	High
chr6B_part1	125470000	127380000	id-1502	High
chr6B_part1	128090000	130200000	id-1503	High
chr6B_part1	130290000	130930000	id-1504	High
chr6B_part1	131050000	131940000	id-1505	High
chr6B_part1	132020000	134000000	id-1506	High
chr6B_part1	135110000	136390000	id-1507	High
chr6B_part1	136930000	139240000	id-1508	High
chr6B_part1	139690000	140470000	id-1509	High
chr6B_part1	140540000	142320000	id-1510	High
chr6B_part1	142440000	143660000	id-1511	High
chr6B_part1	144270000	147060000	id-1512	High
chr6B_part1	148340000	149470000	id-1513	High
chr6B_part1	149610000	150700000	id-1514	High
chr6B_part1	150750000	152200000	id-1515	High
chr6B_part1	153220000	154170000	id-1516	High
chr6B_part1	155420000	156280000	id-1517	High
chr6B_part1	156360000	157490000	id-1518	High
chr6B_part1	158280000	160000000	id-1519	High
chr6B_part1	160010000	160640000	id-1520	Low
chr6B_part1	160640000	162880000	id-1521	High
chr6B_part1	162940000	164600000	id-1522	High
chr6B_part1	172260000	175340000	id-1523	High
chr6B_part1	181120000	182580000	id-1524	High
chr6B_part1	188490000	203920000	id-1525	High
chr6B_part1	203970000	204600000	id-1526	High
chr6B_part1	213890000	216700000	id-1527	High
chr6B_part1	217000000	238310000	id-1528	High
chr6B_part1	238310000	239080000	id-1529	Low
chr6B_part1	239100000	241770000	id-1530	High
chr6B_part1	241840000	243770000	id-1531	High
chr6B_part1	243780000	244580000	id-1532	Low
chr6B_part1	244760000	245930000	id-1533	High
chr6B_part1	247910000	250800000	id-1534	High
chr6B_part1	250850000	252750000	id-1535	High
chr6B_part1	252800000	253530000	id-1536	High
chr6B_part1	253580000	261800000	id-1537	High
chr6B_part1	262300000	262820000	id-1538	Low
chr6B_part1	262870000	263670000	id-1539	Low
chr6B_part1	263720000	264810000	id-1540	Low
chr6B_part1	265390000	265980000	id-1541	Low
chr6B_part1	267830000	268860000	id-1542	Low
chr6B_part1	268910000	269590000	id-1543	Low
chr6B_part1	270070000	270780000	id-1544	Low
chr6B_part1	270830000	271460000	id-1545	Low
chr6B_part1	271730000	272680000	id-1546	Low
chr6B_part1	272810000	273320000	id-1547	Low
chr6B_part1	275440000	290680000	id-1548	High
chr6B_part1	290730000	292790000	id-1549	High
chr6B_part1	292840000	298440000	id-1550	High
chr6B_part1	298500000	299080000	id-1551	High
chr6B_part1	299830000	300670000	id-1552	High
chr6B_part1	301440000	303100000	id-1553	High
chr6B_part1	303150000	308460000	id-1554	High
chr6B_part1	308530000	309300000	id-1555	High
chr6B_part1	310210000	310930000	id-1556	High
chr6B_part1	311620000	313010000	id-1557	High
chr6B_part1	313180000	314190000	id-1558	High
chr6B_part1	314810000	316420000	id-1559	High
chr6B_part1	316470000	317880000	id-1560	High
chr6B_part1	317930000	319580000	id-1561	High
chr6B_part1	321550000	322350000	id-1562	High
chr6B_part1	327980000	328920000	id-1563	Low
chr6B_part1	331400000	332150000	id-1564	High
chr6B_part1	332510000	333470000	id-1565	High
chr6B_part1	335290000	336060000	id-1566	High
chr6B_part1	336360000	337190000	id-1567	High
chr6B_part1	337990000	338890000	id-1568	High
chr6B_part1	339830000	342940000	id-1569	High
chr6B_part1	343040000	345520000	id-1570	High
chr6B_part1	345650000	346400000	id-1571	High
chr6B_part1	348620000	349430000	id-1572	High
chr6B_part1	349960000	350800000	id-1573	High
chr6B_part1	350860000	352110000	id-1574	High
chr6B_part1	352270000	353740000	id-1575	High
chr6B_part1	353820000	354920000	id-1576	High
chr6B_part1	354970000	356340000	id-1577	High
chr6B_part1	356390000	357060000	id-1578	High
chr6B_part1	357130000	359500000	id-1579	High
chr6B_part1	359570000	360580000	id-1580	High
chr6B_part1	360630000	361530000	id-1581	High
chr6B_part1	361600000	362930000	id-1582	High
chr6B_part1	362980000	363680000	id-1583	High
chr6B_part1	363740000	364700000	id-1584	High
chr6B_part1	365750000	366630000	id-1585	High
chr6B_part1	366770000	367330000	id-1586	High
chr6B_part1	367410000	368420000	id-1587	High
chr6B_part1	368490000	369070000	id-1588	High
chr6B_part1	369130000	369690000	id-1589	High
chr6B_part1	370170000	372550000	id-1590	High
chr6B_part1	372600000	373790000	id-1591	High
chr6B_part1	374360000	375560000	id-1592	High
chr6B_part1	375620000	376210000	id-1593	High
chr6B_part1	376270000	377330000	id-1594	High
chr6B_part1	378020000	379820000	id-1595	High
chr6B_part1	379900000	382010000	id-1596	High
chr6B_part1	382150000	382680000	id-1597	High
chr6B_part1	384200000	384790000	id-1598	High
chr6B_part1	385010000	385790000	id-1599	High
chr6B_part1	385850000	386530000	id-1600	High
chr6B_part1	387420000	388120000	id-1601	High
chr6B_part1	388420000	389120000	id-1602	High
chr6B_part1	389310000	390340000	id-1603	High
chr6B_part1	390400000	391040000	id-1604	High
chr6B_part1	391110000	392490000	id-1605	High
chr6B_part1	392780000	393630000	id-1606	High
chr6B_part1	394490000	395040000	id-1607	High
chr6B_part1	395090000	395660000	id-1608	High
chr6B_part1	395710000	396430000	id-1609	High
chr6B_part1	397230000	397960000	id-1610	High
chr6B_part1	398950000	399610000	id-1611	High
chr6B_part1	400790000	401580000	id-1612	High
chr6B_part1	401630000	404430000	id-1613	High
chr6B_part1	404580000	405510000	id-1614	High
chr6B_part1	406080000	408230000	id-1615	High
chr6B_part1	409240000	410110000	id-1616	High
chr6B_part1	410560000	411060000	id-1617	High
chr6B_part1	411140000	412130000	id-1618	High
chr6B_part1	412540000	413620000	id-1619	High
chr6B_part1	413910000	424670000	id-1620	High
chr6B_part1	424670000	425560000	id-1621	Low
chr6B_part1	425670000	428300000	id-1622	Low
chr6B_part1	428350000	429100000	id-1623	Low
chr6B_part1	429150000	429650000	id-1624	Low
chr6B_part1	429650000	431980000	id-1625	High
chr6B_part1	432030000	433020000	id-1626	High
chr6B_part1	433070000	438710000	id-1627	High
chr6B_part1	438800000	445090000	id-1628	High
chr6B_part1	445160000	445680000	id-1629	High
chr6B_part1	445730000	452070000	id-1630	High
chr6B_part2	0	770000	id-1631	High
chr6B_part2	990000	1940000	id-1632	Low
chr6B_part2	1940000	9960000	id-1633	High
chr6B_part2	10070000	17710000	id-1634	High
chr6B_part2	18060000	19230000	id-1635	High
chr6B_part2	21360000	24050000	id-1636	High
chr6B_part2	26930000	41280000	id-1637	High
chr6B_part2	63730000	78920000	id-1638	High
chr6B_part2	96550000	98000000	id-1639	High
chr6B_part2	115330000	122380000	id-1640	High
chr6B_part2	125100000	126330000	id-1641	High
chr6B_part2	138590000	139210000	id-1642	High
chr6B_part2	157810000	169510000	id-1643	High
chr6B_part2	169560000	175060000	id-1644	High
chr6B_part2	175130000	175670000	id-1645	High
chr6B_part2	175730000	176860000	id-1646	High
chr6B_part2	176830000	177480000	id-1647	Low
chr6B_part2	177500000	181140000	id-1648	High
chr6B_part2	181190000	183230000	id-1649	High
chr6B_part2	183110000	184920000	id-1650	Low
chr6B_part2	184880000	188290000	id-1651	High
chr6B_part2	188580000	191210000	id-1652	High
chr6B_part2	191460000	192180000	id-1653	High
chr6B_part2	193270000	194900000	id-1654	High
chr6B_part2	194960000	196270000	id-1655	High
chr6B_part2	196870000	200630000	id-1656	High
chr6B_part2	200900000	205620000	id-1657	High
chr6B_part2	206450000	207290000	id-1658	High
chr6B_part2	207390000	209330000	id-1659	High
chr6B_part2	209630000	211720000	id-1660	High
chr6B_part2	223120000	223630000	id-1661	High
chr6B_part2	223710000	224480000	id-1662	High
chr6B_part2	224540000	226470000	id-1663	High
chr6B_part2	227460000	228050000	id-1664	High
chr6B_part2	228600000	230590000	id-1665	High
chr6B_part2	239860000	240540000	id-1666	High
chr6B_part2	240640000	242440000	id-1667	High
chr6B_part2	256100000	256700000	id-1668	High
chr6B_part2	259990000	260740000	id-1669	High
chr6B_part2	263220000	264040000	id-1670	High
chr6B_part2	264130000	264930000	id-1671	High
chr6B_part2	267560000	268160000	id-1672	High
chr6D_part1	20000	770000	id-1673	High
chr6D_part1	2090000	3020000	id-1674	High
chr6D_part1	3710000	4450000	id-1675	High
chr6D_part1	4500000	5500000	id-1676	High
chr6D_part1	5650000	6180000	id-1677	High
chr6D_part1	7160000	7770000	id-1678	High
chr6D_part1	9740000	10450000	id-1679	High
chr6D_part1	16940000	17550000	id-1680	High
chr6D_part1	24550000	25380000	id-1681	High
chr6D_part1	25460000	25970000	id-1682	High
chr6D_part1	28150000	28720000	id-1683	High
chr6D_part1	30820000	31360000	id-1684	High
chr6D_part1	76220000	76810000	id-1685	High
chr6D_part1	91810000	92360000	id-1686	High
chr6D_part1	92410000	93200000	id-1687	High
chr6D_part1	213440000	214170000	id-1688	Low
chr6D_part1	215970000	216810000	id-1689	Low
chr6D_part1	289580000	290210000	id-1690	High
chr6D_part1	331670000	332230000	id-1691	High
chr6D_part1	334700000	335220000	id-1692	High
chr6D_part1	442220000	443030000	id-1693	High
chr6D_part2	13120000	14940000	id-1694	High
chr6D_part2	15080000	15920000	id-1695	High
chr6D_part2	16260000	16820000	id-1696	High
chr6D_part2	16930000	17690000	id-1697	High
chr6D_part2	18060000	18940000	id-1698	High
chr6D_part2	19750000	20670000	id-1699	High
chr6D_part2	20730000	21660000	id-1700	High
chr6D_part2	21720000	23083594	id-1701	High
chr7A_part1	0	850000	id-1702	High
chr7A_part1	3790000	4590000	id-1703	High
chr7A_part1	10610000	11440000	id-1704	High
chr7A_part1	11850000	12760000	id-1705	High
chr7A_part1	13770000	14740000	id-1706	High
chr7A_part1	17330000	17930000	id-1707	High
chr7A_part1	18730000	20120000	id-1708	High
chr7A_part1	20550000	22290000	id-1709	High
chr7A_part1	22430000	22990000	id-1710	High
chr7A_part1	25630000	27230000	id-1711	High
chr7A_part1	28500000	29570000	id-1712	High
chr7A_part1	29640000	30320000	id-1713	High
chr7A_part1	30560000	31070000	id-1714	High
chr7A_part1	32290000	33350000	id-1715	High
chr7A_part1	33890000	35100000	id-1716	High
chr7A_part1	48040000	48790000	id-1717	High
chr7A_part1	49050000	50050000	id-1718	High
chr7A_part1	50620000	52330000	id-1719	High
chr7A_part1	52380000	53910000	id-1720	High
chr7A_part1	54720000	55440000	id-1721	High
chr7A_part1	63860000	64780000	id-1722	High
chr7A_part1	77080000	78430000	id-1723	High
chr7A_part1	81550000	82180000	id-1724	High
chr7A_part1	83770000	84860000	id-1725	High
chr7A_part1	86050000	88360000	id-1726	High
chr7A_part1	88410000	90370000	id-1727	High
chr7A_part1	91630000	93140000	id-1728	High
chr7A_part1	102540000	103150000	id-1729	High
chr7A_part1	107850000	108550000	id-1730	High
chr7A_part1	110080000	115010000	id-1731	High
chr7A_part1	126850000	128640000	id-1732	High
chr7A_part1	128690000	130300000	id-1733	High
chr7A_part1	134730000	137750000	id-1734	High
chr7A_part1	137810000	141090000	id-1735	High
chr7A_part1	142140000	145610000	id-1736	High
chr7A_part1	145670000	151210000	id-1737	High
chr7A_part1	151260000	157740000	id-1738	High
chr7A_part1	157740000	158330000	id-1739	Low
chr7A_part1	158330000	160870000	id-1740	High
chr7A_part1	160980000	176430000	id-1741	High
chr7A_part1	198010000	203600000	id-1742	High
chr7A_part1	203670000	206910000	id-1743	High
chr7A_part1	210360000	211740000	id-1744	High
chr7A_part1	215190000	223520000	id-1745	High
chr7A_part1	224040000	235600000	id-1746	High
chr7A_part1	235680000	238830000	id-1747	High
chr7A_part1	243660000	253860000	id-1748	High
chr7A_part1	254010000	257850000	id-1749	High
chr7A_part1	257910000	265990000	id-1750	High
chr7A_part1	266050000	267830000	id-1751	High
chr7A_part1	267880000	268850000	id-1752	High
chr7A_part1	271620000	278570000	id-1753	High
chr7A_part1	278650000	288850000	id-1754	High
chr7A_part1	288990000	293240000	id-1755	High
chr7A_part1	293300000	294410000	id-1756	High
chr7A_part1	294460000	296490000	id-1757	High
chr7A_part1	296540000	299380000	id-1758	High
chr7A_part1	299590000	328180000	id-1759	High
chr7A_part1	328410000	358380000	id-1760	High
chr7A_part1	358550000	360800000	id-1761	High
chr7A_part1	361420000	362040000	id-1762	High
chr7A_part1	363010000	371470000	id-1763	High
chr7A_part1	371620000	381900000	id-1764	High
chr7A_part1	381950000	398890000	id-1765	High
chr7A_part1	398940000	403390000	id-1766	High
chr7A_part1	403450000	423280000	id-1767	High
chr7A_part1	423330000	431560000	id-1768	High
chr7A_part1	431760000	450046986	id-1769	High
chr7A_part2	0	9170000	id-1770	High
chr7A_part2	34040000	47690000	id-1771	High
chr7A_part2	58560000	59390000	id-1772	High
chr7A_part2	59450000	85430000	id-1773	High
chr7A_part2	85480000	88760000	id-1774	High
chr7A_part2	88900000	91340000	id-1775	High
chr7A_part2	95010000	95550000	id-1776	High
chr7A_part2	111850000	115760000	id-1777	High
chr7A_part2	115970000	116870000	id-1778	High
chr7A_part2	116940000	121500000	id-1779	High
chr7A_part2	121550000	124200000	id-1780	High
chr7A_part2	124450000	130260000	id-1781	High
chr7A_part2	130410000	142300000	id-1782	High
chr7A_part2	142540000	148520000	id-1783	High
chr7A_part2	148660000	149700000	id-1784	High
chr7A_part2	149750000	157640000	id-1785	High
chr7A_part2	158030000	159810000	id-1786	High
chr7A_part2	159870000	160890000	id-1787	High
chr7A_part2	161190000	168630000	id-1788	High
chr7A_part2	168970000	175490000	id-1789	High
chr7A_part2	175570000	178780000	id-1790	High
chr7A_part2	184720000	187300000	id-1791	High
chr7A_part2	187350000	191410000	id-1792	High
chr7A_part2	191900000	193040000	id-1793	High
chr7A_part2	194430000	197270000	id-1794	High
chr7A_part2	207690000	209860000	id-1795	High
chr7A_part2	220560000	221440000	id-1796	High
chr7A_part2	221960000	224260000	id-1797	High
chr7A_part2	224990000	225880000	id-1798	High
chr7A_part2	225990000	230640000	id-1799	High
chr7A_part2	238630000	239560000	id-1800	High
chr7A_part2	243120000	243800000	id-1801	High
chr7A_part2	245510000	246940000	id-1802	High
chr7A_part2	248620000	249260000	id-1803	High
chr7A_part2	251220000	253560000	id-1804	High
chr7A_part2	253650000	254440000	id-1805	High
chr7A_part2	255080000	255700000	id-1806	High
chr7A_part2	256220000	257070000	id-1807	High
chr7A_part2	257540000	258190000	id-1808	High
chr7A_part2	258620000	259530000	id-1809	High
chr7A_part2	261550000	262140000	id-1810	High
chr7A_part2	263690000	265780000	id-1811	High
chr7A_part2	266540000	267550000	id-1812	High
chr7A_part2	267690000	268240000	id-1813	High
chr7A_part2	268290000	269540000	id-1814	High
chr7A_part2	269670000	270340000	id-1815	High
chr7A_part2	271140000	272340000	id-1816	High
chr7A_part2	273260000	274110000	id-1817	High
chr7A_part2	280430000	281770000	id-1818	High
chr7A_part2	282540000	283040000	id-1819	High
chr7A_part2	283700000	284400000	id-1820	High
chr7A_part2	285240000	285860000	id-1821	High
chr7B_part1	880000	1390000	id-1822	High
chr7B_part1	1700000	2330000	id-1823	High
chr7B_part1	3020000	3810000	id-1824	High
chr7B_part1	5440000	6240000	id-1825	High
chr7B_part1	8520000	9280000	id-1826	High
chr7B_part1	12650000	13620000	id-1827	High
chr7B_part1	14210000	14910000	id-1828	High
chr7B_part1	15300000	16930000	id-1829	High
chr7B_part1	17090000	19260000	id-1830	High
chr7B_part1	21640000	22430000	id-1831	High
chr7B_part1	36450000	37000000	id-1832	High
chr7B_part1	37320000	38350000	id-1833	Low
chr7B_part1	38960000	40440000	id-1834	High
chr7B_part1	41460000	44300000	id-1835	High
chr7B_part1	44380000	45990000	id-1836	High
chr7B_part1	46080000	47800000	id-1837	High
chr7B_part1	47850000	48350000	id-1838	High
chr7B_part1	48460000	53650000	id-1839	High
chr7B_part1	58640000	59340000	id-1840	High
chr7B_part1	60450000	61180000	id-1841	High
chr7B_part1	61550000	62880000	id-1842	High
chr7B_part1	64130000	67040000	id-1843	High
chr7B_part1	67350000	68350000	id-1844	High
chr7B_part1	72510000	74110000	id-1845	High
chr7B_part1	78060000	80660000	id-1846	High
chr7B_part1	83900000	85160000	id-1847	High
chr7B_part1	85210000	85830000	id-1848	High
chr7B_part1	86670000	87210000	id-1849	High
chr7B_part1	99090000	100430000	id-1850	High
chr7B_part1	110340000	113590000	id-1851	High
chr7B_part1	128300000	130220000	id-1852	High
chr7B_part1	131950000	134040000	id-1853	High
chr7B_part1	134520000	137550000	id-1854	High
chr7B_part1	138870000	144120000	id-1855	High
chr7B_part1	146760000	162080000	id-1856	High
chr7B_part1	164910000	168760000	id-1857	High
chr7B_part1	189440000	191190000	id-1858	High
chr7B_part1	327020000	337700000	id-1859	High
chr7B_part1	449550000	453820000	id-1860	High
chr7B_part2	10000	4340000	id-1861	High
chr7B_part2	13570000	14280000	id-1862	High
chr7B_part2	34570000	40200000	id-1863	High
chr7B_part2	40320000	44270000	id-1864	High
chr7B_part2	51010000	52950000	id-1865	High
chr7B_part2	63570000	67300000	id-1866	High
chr7B_part2	84560000	86560000	id-1867	High
chr7B_part2	86630000	94720000	id-1868	High
chr7B_part2	94770000	96840000	id-1869	High
chr7B_part2	109910000	111490000	id-1870	High
chr7B_part2	111590000	112810000	id-1871	High
chr7B_part2	136670000	138470000	id-1872	High
chr7B_part2	139570000	140600000	id-1873	High
chr7B_part2	141050000	145310000	id-1874	High
chr7B_part2	145940000	150580000	id-1875	High
chr7B_part2	150550000	151370000	id-1876	Low
chr7B_part2	151330000	152130000	id-1877	High
chr7B_part2	153770000	154910000	id-1878	High
chr7B_part2	154910000	155570000	id-1879	Low
chr7B_part2	156320000	157520000	id-1880	High
chr7B_part2	157570000	159020000	id-1881	High
chr7B_part2	159330000	160470000	id-1882	High
chr7B_part2	164040000	164560000	id-1883	Low
chr7B_part2	164630000	165260000	id-1884	Low
chr7B_part2	171480000	174600000	id-1885	High
chr7B_part2	177010000	178330000	id-1886	High
chr7B_part2	184090000	185260000	id-1887	High
chr7B_part2	186550000	187130000	id-1888	High
chr7B_part2	187180000	188480000	id-1889	High
chr7B_part2	189800000	190610000	id-1890	High
chr7B_part2	190670000	191930000	id-1891	High
chr7B_part2	192380000	193190000	id-1892	High
chr7B_part2	193240000	193970000	id-1893	High
chr7B_part2	194210000	195370000	id-1894	High
chr7B_part2	196390000	197740000	id-1895	High
chr7B_part2	197800000	199030000	id-1896	High
chr7B_part2	199480000	203840000	id-1897	High
chr7B_part2	209660000	210430000	id-1898	High
chr7B_part2	232780000	233390000	id-1899	High
chr7B_part2	239080000	240000000	id-1900	High
chr7B_part2	243290000	243790000	id-1901	High
chr7B_part2	246710000	247220000	id-1902	High
chr7B_part2	248630000	249220000	id-1903	High
chr7B_part2	249280000	251660000	id-1904	High
chr7B_part2	252130000	252670000	id-1905	High
chr7B_part2	257090000	258100000	id-1906	High
chr7B_part2	258250000	258780000	id-1907	High
chr7B_part2	263880000	264670000	id-1908	High
chr7B_part2	266980000	270410000	id-1909	High
chr7B_part2	271090000	272960000	id-1910	High
chr7B_part2	273290000	274350000	id-1911	High
chr7B_part2	275240000	278150000	id-1912	High
chr7B_part2	279090000	280470000	id-1913	High
chr7B_part2	286490000	287220000	id-1914	High
chr7B_part2	287390000	289090000	id-1915	High
chr7B_part2	290350000	291280000	id-1916	High
chr7B_part2	292310000	293160000	id-1917	High
chr7B_part2	295550000	296430000	id-1918	High
chr7D_part1	7880000	9420000	id-1919	High
chr7D_part1	9420000	9990000	id-1920	Low
chr7D_part1	10500000	12840000	id-1921	High
chr7D_part1	12970000	14050000	id-1922	High
chr7D_part1	14100000	14960000	id-1923	High
chr7D_part1	55420000	58830000	id-1924	High
chr7D_part1	59100000	59920000	id-1925	High
chr7D_part1	71440000	71970000	id-1926	High
chr7D_part1	72120000	74540000	id-1927	High
chr7D_part1	88140000	89720000	id-1928	High
chr7D_part1	100980000	101790000	id-1929	High
chr7D_part1	102940000	103440000	id-1930	High
chr7D_part1	103930000	105060000	id-1931	High
chr7D_part1	392580000	394110000	id-1932	High
chr7D_part2	12510000	13060000	id-1933	High
chr7D_part2	36600000	37100000	id-1934	High
chr7D_part2	39130000	39750000	id-1935	High
chr7D_part2	49200000	49800000	id-1936	High
chr7D_part2	57820000	58410000	id-1937	High
chr7D_part2	62470000	63120000	id-1938	High
chr7D_part2	63380000	64330000	id-1939	High
chr7D_part2	64890000	65420000	id-1940	High
chr7D_part2	68390000	68900000	id-1941	High
chr7D_part2	70100000	70710000	id-1942	High
chr7D_part2	79150000	79890000	id-1943	High
chr7D_part2	94940000	98520000	id-1944	High
chr7D_part2	99470000	100040000	id-1945	High
chr7D_part2	100400000	101170000	id-1946	High
chr7D_part2	102980000	104070000	id-1947	High
chr7D_part2	104120000	105670000	id-1948	High
chr7D_part2	105720000	107110000	id-1949	High
chr7D_part2	107230000	108160000	id-1950	High
chr7D_part2	116090000	116610000	id-1951	High
chr7D_part2	119850000	120420000	id-1952	High
chr7D_part2	121270000	122180000	id-1953	Low
chr7D_part2	131290000	131850000	id-1954	High
chr7D_part2	136020000	137330000	id-1955	High
chr7D_part2	140470000	141030000	id-1956	High
chr7D_part2	143860000	144470000	id-1957	High
chr7D_part2	145450000	145990000	id-1958	High
chr7D_part2	146240000	146940000	id-1959	High
chr7D_part2	149790000	150810000	id-1960	High
chr7D_part2	157240000	157740000	id-1961	High
chr7D_part2	158670000	159260000	id-1962	High
chr7D_part2	159800000	160570000	id-1963	High
chr7D_part2	167260000	168320000	id-1964	High
chr7D_part2	169260000	169840000	id-1965	High
chr7D_part2	170260000	170970000	id-1966	High
chr7D_part2	171040000	171570000	id-1967	High
chr7D_part2	172380000	172930000	id-1968	High
chr7D_part2	173010000	173510000	id-1969	High
chr7D_part2	173860000	174570000	id-1970	High
chr7D_part2	174990000	175510000	id-1971	High
chr7D_part2	177050000	179120000	id-1972	High
chr7D_part2	179760000	180450000	id-1973	High
chrUn	9060000	9650000	id-1974	High
chrUn	9740000	10460000	id-1975	High
chrUn	22330000	23000000	id-1976	High
chrUn	30670000	32400000	id-1977	High
chrUn	33370000	33990000	id-1978	Low
chrUn	33990000	36580000	id-1979	High
chrUn	39580000	40680000	id-1980	High
chrUn	42270000	42810000	id-1981	High
chrUn	42860000	43420000	id-1982	High
chrUn	50230000	50800000	id-1983	High
chrUn	50880000	51510000	id-1984	High
chrUn	63750000	64650000	id-1985	Low
chrUn	66700000	67240000	id-1986	High
chrUn	70750000	71300000	id-1987	High
chrUn	73150000	73930000	id-1988	Low
chrUn	80930000	81630000	id-1989	High
chrUn	82560000	83120000	id-1990	High
chrUn	86520000	87100000	id-1991	High
chrUn	87640000	88920000	id-1992	High
chrUn	89440000	89990000	id-1993	High
chrUn	113220000	114140000	id-1994	Low
chrUn	116020000	116750000	id-1995	High
chrUn	118660000	119360000	id-1996	Low
chrUn	120770000	121420000	id-1997	Low
chrUn	121430000	121940000	id-1998	High
chrUn	123280000	123850000	id-1999	Low
chrUn	124470000	125060000	id-2000	High
[truncated: 71 more rows]
