# Supplementary material for: DAWN: a resource for yielding insights into the diversity among wheat genomes
Source: BMC Genomics. 2018 Dec 17;19:941. doi: 10.1186/s12864-018-5228-2 (PMC6296097; doi:10.1186/s12864-018-5228-2)
Supplement: Supplementary file 7 — ZIP file containing BED5 format files of high and low variant density regions. BED5 format file for each WGS accession. The score column (5th column) indicates if the feature (row) represents a region which has >2*SD above (High) or below (Low) the mean variant density. (ZIP 526 kb) [file 12864_2018_5228_MOESM7_ESM.zip › variant_density_high_low/Volcanii.realigned.bam.vcf.w10000_s10000.bw.high_low.bed]

chr1A_part1	410000	1130000	id-1	Low
chr1A_part1	3430000	4330000	id-2	High
chr1A_part1	13590000	14260000	id-3	High
chr1A_part1	14430000	14990000	id-4	High
chr1A_part1	18400000	19640000	id-5	Low
chr1A_part1	20440000	22110000	id-6	High
chr1A_part1	22480000	23120000	id-7	High
chr1A_part1	26920000	27450000	id-8	High
chr1A_part1	27700000	28270000	id-9	High
chr1A_part1	28350000	29220000	id-10	High
chr1A_part1	30190000	33390000	id-11	High
chr1A_part1	37620000	38520000	id-12	High
chr1A_part1	38600000	41800000	id-13	High
chr1A_part1	41870000	44120000	id-14	High
chr1A_part1	44190000	45800000	id-15	High
chr1A_part1	49320000	52230000	id-16	High
chr1A_part1	53020000	54900000	id-17	High
chr1A_part1	54950000	58950000	id-18	High
chr1A_part1	293720000	297880000	id-19	High
chr1A_part1	301170000	304530000	id-20	High
chr1A_part1	304670000	324000000	id-21	High
chr1A_part1	324050000	332260000	id-22	High
chr1A_part1	332310000	341400000	id-23	High
chr1A_part1	341450000	363650000	id-24	High
chr1A_part1	364020000	382110000	id-25	High
chr1A_part1	382180000	383080000	id-26	High
chr1A_part1	383090000	383950000	id-27	Low
chr1A_part1	384150000	384680000	id-28	High
chr1A_part1	384760000	389870000	id-29	High
chr1A_part1	393400000	394480000	id-30	High
chr1A_part1	394530000	414910000	id-31	High
chr1A_part1	414990000	421170000	id-32	High
chr1A_part1	421170000	422050000	id-33	Low
chr1A_part1	422050000	429010000	id-34	High
chr1A_part1	433740000	437290000	id-35	High
chr1A_part1	437350000	445540000	id-36	High
chr1A_part1	448190000	448750000	id-37	High
chr1A_part1	458510000	462140000	id-38	High
chr1A_part1	462330000	465500000	id-39	High
chr1A_part2	50000	6280000	id-40	High
chr1A_part2	6440000	13030000	id-41	High
chr1A_part2	24570000	25370000	id-42	High
chr1A_part2	25720000	26540000	id-43	High
chr1A_part2	29680000	32480000	id-44	High
chr1A_part2	32680000	34420000	id-45	High
chr1A_part2	37040000	41530000	id-46	High
chr1A_part2	42320000	43440000	id-47	High
chr1A_part2	43470000	44010000	id-48	Low
chr1A_part2	43980000	44780000	id-49	High
chr1A_part2	44830000	49120000	id-50	High
chr1A_part2	49650000	50890000	id-51	High
chr1A_part2	54020000	54650000	id-52	High
chr1A_part2	55520000	56500000	id-53	High
chr1A_part2	57780000	60540000	id-54	High
chr1A_part2	60890000	61520000	id-55	High
chr1A_part2	62430000	63270000	id-56	High
chr1A_part2	63330000	65930000	id-57	High
chr1A_part2	68110000	68680000	id-58	High
chr1A_part2	69270000	71000000	id-59	High
chr1A_part2	73600000	76170000	id-60	High
chr1A_part2	77600000	78580000	id-61	High
chr1A_part2	81540000	82460000	id-62	High
chr1A_part2	82550000	84420000	id-63	High
chr1A_part2	85190000	88960000	id-64	High
chr1A_part2	92450000	93310000	id-65	High
chr1A_part2	93360000	95120000	id-66	High
chr1A_part2	95370000	96420000	id-67	High
chr1A_part2	96590000	97250000	id-68	High
chr1A_part2	97380000	98180000	id-69	High
chr1A_part2	98230000	98730000	id-70	High
chr1A_part2	99960000	103710000	id-71	High
chr1A_part2	103770000	104350000	id-72	High
chr1A_part2	106170000	106990000	id-73	High
chr1A_part2	107600000	108570000	id-74	High
chr1A_part2	110760000	111480000	id-75	High
chr1A_part2	111940000	112810000	id-76	High
chr1A_part2	113060000	115130000	id-77	High
chr1A_part2	115600000	116300000	id-78	High
chr1A_part2	116350000	116860000	id-79	High
chr1A_part2	117350000	117880000	id-80	High
chr1A_part2	117940000	122790000	id-81	High
chr1B_part1	0	760000	id-82	Low
chr1B_part1	1610000	2120000	id-83	High
chr1B_part1	4440000	5360000	id-84	High
chr1B_part1	5410000	6340000	id-85	High
chr1B_part1	7030000	7720000	id-86	High
chr1B_part1	7840000	8420000	id-87	High
chr1B_part1	13610000	14550000	id-88	High
chr1B_part1	18080000	18580000	id-89	High
chr1B_part1	18680000	19370000	id-90	High
chr1B_part1	19790000	20450000	id-91	High
chr1B_part1	24500000	25130000	id-92	High
chr1B_part1	25220000	27370000	id-93	High
chr1B_part1	29000000	29520000	id-94	High
chr1B_part1	31750000	32620000	id-95	High
chr1B_part1	33990000	36130000	id-96	High
chr1B_part1	36910000	38160000	id-97	High
chr1B_part1	38220000	38930000	id-98	High
chr1B_part1	41420000	42590000	id-99	High
chr1B_part1	42750000	44680000	id-100	High
chr1B_part1	45710000	47240000	id-101	High
chr1B_part1	47650000	48680000	id-102	Low
chr1B_part1	48680000	49440000	id-103	High
chr1B_part1	49810000	51150000	id-104	High
chr1B_part1	51530000	57870000	id-105	High
chr1B_part1	58120000	59670000	id-106	High
chr1B_part1	60250000	62090000	id-107	High
chr1B_part1	62380000	71230000	id-108	High
chr1B_part1	71290000	73300000	id-109	High
chr1B_part1	73370000	80660000	id-110	High
chr1B_part1	80710000	84040000	id-111	High
chr1B_part1	84260000	89740000	id-112	High
chr1B_part1	89790000	90540000	id-113	High
chr1B_part1	158540000	159500000	id-114	High
chr1B_part1	159750000	160940000	id-115	High
chr1B_part1	161440000	161940000	id-116	High
chr1B_part1	162220000	165260000	id-117	High
chr1B_part1	165410000	171160000	id-118	High
chr1B_part1	179290000	179920000	id-119	High
chr1B_part1	205150000	205710000	id-120	High
chr1B_part1	215230000	215790000	id-121	High
chr1B_part1	234700000	235880000	id-122	Low
chr1B_part1	237550000	239310000	id-123	Low
chr1B_part1	285920000	286610000	id-124	High
chr1B_part1	298070000	309400000	id-125	High
chr1B_part1	309450000	317510000	id-126	High
chr1B_part1	317870000	319320000	id-127	Low
chr1B_part1	319380000	321000000	id-128	Low
chr1B_part1	321060000	321670000	id-129	Low
chr1B_part1	321760000	322380000	id-130	Low
chr1B_part1	322350000	323320000	id-131	High
chr1B_part1	323620000	328440000	id-132	High
chr1B_part1	328940000	329970000	id-133	High
chr1B_part1	330360000	333630000	id-134	High
chr1B_part1	403170000	408800000	id-135	High
chr1B_part1	408870000	418270000	id-136	High
chr1B_part1	418340000	421010000	id-137	High
chr1B_part1	429110000	429790000	id-138	High
chr1B_part1	432190000	432760000	id-139	High
chr1B_part1	432810000	434840000	id-140	High
chr1B_part2	5950000	11790000	id-141	High
chr1B_part2	11840000	12730000	id-142	High
chr1B_part2	13730000	17320000	id-143	High
chr1B_part2	17410000	18310000	id-144	High
chr1B_part2	18550000	23980000	id-145	High
chr1B_part2	24060000	24830000	id-146	High
chr1B_part2	26940000	39220000	id-147	High
chr1B_part2	42110000	42680000	id-148	High
chr1B_part2	42730000	48100000	id-149	High
chr1B_part2	49290000	51760000	id-150	High
chr1B_part2	71180000	73960000	id-151	High
chr1B_part2	80030000	82070000	id-152	High
chr1B_part2	83260000	84110000	id-153	High
chr1B_part2	90820000	91770000	id-154	High
chr1B_part2	93340000	94010000	id-155	High
chr1B_part2	102300000	104310000	id-156	High
chr1B_part2	105410000	113150000	id-157	High
chr1B_part2	114230000	116340000	id-158	High
chr1B_part2	117190000	117780000	id-159	High
chr1B_part2	118740000	120580000	id-160	High
chr1B_part2	121200000	122700000	id-161	High
chr1B_part2	123440000	125030000	id-162	High
chr1B_part2	125410000	126290000	id-163	High
chr1B_part2	126440000	127470000	id-164	High
chr1B_part2	127530000	128520000	id-165	High
chr1B_part2	129210000	131640000	id-166	High
chr1B_part2	131710000	134740000	id-167	High
chr1B_part2	135140000	139110000	id-168	High
chr1B_part2	144880000	146640000	id-169	High
chr1B_part2	149490000	150420000	id-170	High
chr1B_part2	150980000	153550000	id-171	High
chr1B_part2	153820000	157120000	id-172	High
chr1B_part2	175440000	177330000	id-173	High
chr1B_part2	178240000	178860000	id-174	High
chr1B_part2	180610000	183860000	id-175	High
chr1B_part2	187780000	189000000	id-176	High
chr1B_part2	189070000	192050000	id-177	High
chr1B_part2	192100000	193310000	id-178	High
chr1B_part2	193940000	194640000	id-179	High
chr1B_part2	195530000	197760000	id-180	High
chr1B_part2	200030000	200770000	id-181	High
chr1B_part2	201840000	203490000	id-182	High
chr1B_part2	208500000	209730000	id-183	High
chr1B_part2	209970000	210970000	id-184	High
chr1B_part2	211300000	211800000	id-185	Low
chr1B_part2	211850000	212420000	id-186	Low
chr1B_part2	212460000	213240000	id-187	High
chr1B_part2	213910000	214610000	id-188	High
chr1B_part2	214760000	215560000	id-189	High
chr1B_part2	215780000	217980000	id-190	High
chr1B_part2	222400000	222920000	id-191	High
chr1B_part2	223260000	224370000	id-192	High
chr1B_part2	225870000	226420000	id-193	High
chr1B_part2	226490000	227360000	id-194	High
chr1B_part2	228490000	229410000	id-195	High
chr1B_part2	231640000	232160000	id-196	High
chr1B_part2	236820000	237590000	id-197	High
chr1B_part2	240400000	241050000	id-198	High
chr1B_part2	242960000	243770000	id-199	High
chr1B_part2	243820000	244870000	id-200	High
chr1B_part2	246430000	247010000	id-201	High
chr1B_part2	247870000	250050000	id-202	High
chr1B_part2	250200000	250770000	id-203	High
chr1D_part1	140000	660000	id-204	High
chr1D_part1	860000	1810000	id-205	Low
chr1D_part1	2060000	2760000	id-206	High
chr1D_part1	2850000	3390000	id-207	High
chr1D_part1	4330000	4920000	id-208	High
chr1D_part1	6860000	7520000	id-209	High
chr1D_part1	7810000	8470000	id-210	High
chr1D_part1	8710000	9670000	id-211	High
chr1D_part1	12940000	14320000	id-212	High
chr1D_part1	15030000	15790000	id-213	High
chr1D_part1	16060000	17670000	id-214	High
chr1D_part1	18680000	19200000	id-215	High
chr1D_part1	19790000	20460000	id-216	High
chr1D_part1	20550000	22420000	id-217	High
chr1D_part1	30030000	30700000	id-218	High
chr1D_part1	31440000	32390000	id-219	Low
chr1D_part1	32400000	33030000	id-220	High
chr1D_part1	37710000	40230000	id-221	High
chr1D_part1	40790000	42070000	id-222	High
chr1D_part1	42120000	43720000	id-223	High
chr1D_part1	46070000	47070000	id-224	High
chr1D_part1	47130000	48920000	id-225	High
chr1D_part1	49320000	49980000	id-226	High
chr1D_part1	153680000	154190000	id-227	High
chr1D_part1	158520000	159020000	id-228	High
chr1D_part1	180130000	180650000	id-229	High
chr1D_part1	206910000	207830000	id-230	High
chr1D_part1	210730000	211320000	id-231	High
chr1D_part1	239450000	240200000	id-232	High
chr1D_part1	270150000	270860000	id-233	High
chr1D_part1	307200000	307700000	id-234	High
chr1D_part1	358890000	359520000	id-235	High
chr1D_part1	408340000	409110000	id-236	High
chr1D_part1	409460000	411450000	id-237	High
chr1D_part1	411680000	412300000	id-238	High
chr1D_part1	412740000	413420000	id-239	High
chr1D_part1	414120000	414820000	id-240	High
chr1D_part1	415050000	416580000	id-241	High
chr1D_part1	434410000	435080000	id-242	Low
chr1D_part1	435040000	436240000	id-243	High
chr1D_part2	10000	3630000	id-244	High
chr1D_part2	3680000	24830000	id-245	High
chr1D_part2	24880000	32410000	id-246	High
chr1D_part2	34040000	34680000	id-247	Low
chr1D_part2	35250000	35850000	id-248	High
chr1D_part2	35810000	36350000	id-249	Low
chr1D_part2	36440000	37260000	id-250	Low
chr1D_part2	37310000	37900000	id-251	Low
chr1D_part2	38880000	39450000	id-252	Low
chr1D_part2	40820000	41440000	id-253	Low
chr2A_part1	50000	970000	id-254	High
chr2A_part1	3100000	3840000	id-255	High
chr2A_part1	3890000	4520000	id-256	High
chr2A_part1	5600000	7430000	id-257	High
chr2A_part1	7510000	8190000	id-258	High
chr2A_part1	8310000	8990000	id-259	High
chr2A_part1	15720000	16340000	id-260	High
chr2A_part1	16400000	17150000	id-261	High
chr2A_part1	17220000	18180000	id-262	High
chr2A_part1	19010000	19660000	id-263	High
chr2A_part1	21040000	21680000	id-264	High
chr2A_part1	26380000	27130000	id-265	High
chr2A_part1	27450000	28060000	id-266	High
chr2A_part1	31170000	32000000	id-267	High
chr2A_part1	35370000	36390000	id-268	High
chr2A_part1	40530000	41150000	id-269	High
chr2A_part1	43370000	46410000	id-270	High
chr2A_part1	48240000	49290000	id-271	High
chr2A_part1	50090000	51050000	id-272	High
chr2A_part1	58450000	59500000	id-273	High
chr2A_part1	61450000	61980000	id-274	High
chr2A_part1	62100000	62630000	id-275	High
chr2A_part1	63180000	65300000	id-276	High
chr2A_part1	65390000	70700000	id-277	High
chr2A_part1	71570000	73140000	id-278	Low
chr2A_part1	73150000	74260000	id-279	High
chr2A_part1	74310000	77540000	id-280	High
chr2A_part1	78530000	79470000	id-281	High
chr2A_part1	81950000	83260000	id-282	High
chr2A_part1	90610000	104780000	id-283	High
chr2A_part1	116000000	134990000	id-284	High
chr2A_part1	135070000	139570000	id-285	High
chr2A_part1	140360000	143880000	id-286	High
chr2A_part1	146870000	158060000	id-287	High
chr2A_part1	164370000	165100000	id-288	High
chr2A_part1	274950000	275490000	id-289	High
chr2A_part1	287300000	287920000	id-290	High
chr2A_part1	289150000	290120000	id-291	High
chr2A_part1	326370000	327090000	id-292	Low
chr2A_part1	348420000	348980000	id-293	High
chr2A_part1	389690000	390330000	id-294	High
chr2A_part1	393250000	393910000	id-295	High
chr2A_part1	393960000	394550000	id-296	High
chr2A_part1	399810000	400550000	id-297	High
chr2A_part1	411170000	411900000	id-298	High
chr2A_part1	412540000	413050000	id-299	High
chr2A_part1	416960000	417690000	id-300	High
chr2A_part1	420030000	420700000	id-301	High
chr2A_part1	422510000	423410000	id-302	High
chr2A_part1	425140000	425860000	id-303	High
chr2A_part1	426430000	427570000	id-304	High
chr2A_part1	430160000	430710000	id-305	High
chr2A_part1	433670000	434200000	id-306	High
chr2A_part1	434540000	435200000	id-307	High
chr2A_part1	435870000	436420000	id-308	High
chr2A_part1	438350000	439250000	id-309	High
chr2A_part1	440350000	440940000	id-310	High
chr2A_part1	441290000	442580000	id-311	High
chr2A_part1	444660000	445160000	id-312	High
chr2A_part1	451150000	451670000	id-313	High
chr2A_part1	452260000	453170000	id-314	High
chr2A_part1	456960000	457580000	id-315	High
chr2A_part1	458400000	458950000	id-316	High
chr2A_part2	5980000	6540000	id-317	High
chr2A_part2	11270000	21690000	id-318	High
chr2A_part2	21740000	26490000	id-319	High
chr2A_part2	30470000	31160000	id-320	High
chr2A_part2	33000000	33500000	id-321	High
chr2A_part2	35220000	37020000	id-322	High
chr2A_part2	37070000	41170000	id-323	High
chr2A_part2	41230000	41740000	id-324	High
chr2A_part2	41790000	52400000	id-325	High
chr2A_part2	52760000	62800000	id-326	High
chr2A_part2	62910000	65630000	id-327	High
chr2A_part2	65690000	66490000	id-328	High
chr2A_part2	67710000	68350000	id-329	High
chr2A_part2	68460000	69000000	id-330	High
chr2A_part2	69050000	70080000	id-331	High
chr2A_part2	70150000	71070000	id-332	High
chr2A_part2	71590000	80810000	id-333	High
chr2A_part2	92030000	102160000	id-334	High
chr2A_part2	155270000	157400000	id-335	High
chr2A_part2	175320000	179820000	id-336	High
chr2A_part2	185290000	186050000	id-337	Low
chr2A_part2	192540000	193350000	id-338	High
chr2A_part2	230910000	232320000	id-339	High
chr2A_part2	232460000	233260000	id-340	High
chr2A_part2	234380000	235850000	id-341	High
chr2A_part2	237310000	238010000	id-342	High
chr2A_part2	240660000	241190000	id-343	High
chr2A_part2	242850000	243440000	id-344	High
chr2A_part2	243620000	244710000	id-345	High
chr2A_part2	245230000	246890000	id-346	High
chr2A_part2	247330000	248090000	id-347	High
chr2A_part2	248580000	249610000	id-348	High
chr2A_part2	252730000	255850000	id-349	High
chr2A_part2	266410000	267190000	id-350	High
chr2A_part2	270500000	272180000	id-351	High
chr2A_part2	272240000	272760000	id-352	High
chr2A_part2	276340000	277550000	id-353	High
chr2A_part2	277600000	278510000	id-354	High
chr2A_part2	281670000	282780000	id-355	High
chr2A_part2	282840000	284600000	id-356	High
chr2A_part2	286030000	288870000	id-357	High
chr2A_part2	288990000	289740000	id-358	High
chr2A_part2	289890000	290880000	id-359	High
chr2A_part2	291960000	293100000	id-360	High
chr2A_part2	294100000	296320000	id-361	High
chr2A_part2	298840000	300710000	id-362	High
chr2A_part2	300760000	301960000	id-363	High
chr2A_part2	302500000	303230000	id-364	High
chr2A_part2	304860000	306660000	id-365	High
chr2A_part2	307480000	309560000	id-366	High
chr2A_part2	310790000	311420000	id-367	High
chr2A_part2	312080000	313400000	id-368	High
chr2A_part2	315090000	316260000	id-369	High
chr2B_part1	1600000	2790000	id-370	High
chr2B_part1	3630000	4540000	id-371	Low
chr2B_part1	4570000	5090000	id-372	High
chr2B_part1	10660000	11470000	id-373	High
chr2B_part1	11980000	13000000	id-374	High
chr2B_part1	13800000	14430000	id-375	High
chr2B_part1	14510000	15720000	id-376	High
chr2B_part1	16310000	16850000	id-377	Low
chr2B_part1	17360000	18420000	id-378	High
chr2B_part1	19060000	19620000	id-379	High
chr2B_part1	19830000	20620000	id-380	High
chr2B_part1	24670000	25360000	id-381	High
chr2B_part1	25730000	26230000	id-382	High
chr2B_part1	27350000	28670000	id-383	High
chr2B_part1	28720000	29290000	id-384	High
chr2B_part1	29370000	30580000	id-385	High
chr2B_part1	40070000	40670000	id-386	High
chr2B_part1	44400000	45810000	id-387	High
chr2B_part1	47720000	49500000	id-388	High
chr2B_part1	57650000	58540000	id-389	High
chr2B_part1	58710000	59850000	id-390	High
chr2B_part1	64990000	66890000	id-391	High
chr2B_part1	67490000	69310000	id-392	High
chr2B_part1	69610000	72510000	id-393	High
chr2B_part1	72560000	75770000	id-394	High
chr2B_part1	76050000	76850000	id-395	Low
chr2B_part1	77260000	77810000	id-396	High
chr2B_part1	78120000	78990000	id-397	Low
chr2B_part1	86210000	87840000	id-398	High
chr2B_part1	88840000	90060000	id-399	High
chr2B_part1	90180000	90860000	id-400	High
chr2B_part1	90990000	94820000	id-401	High
chr2B_part1	94870000	97360000	id-402	High
chr2B_part1	104580000	105250000	id-403	High
chr2B_part1	105320000	106630000	id-404	High
chr2B_part1	106710000	107650000	id-405	High
chr2B_part1	107710000	108550000	id-406	High
chr2B_part1	118240000	124390000	id-407	High
chr2B_part1	124440000	126830000	id-408	High
chr2B_part1	126880000	127580000	id-409	High
chr2B_part1	127660000	128290000	id-410	High
chr2B_part1	128350000	131110000	id-411	High
chr2B_part1	132580000	133590000	id-412	High
chr2B_part1	134670000	136560000	id-413	High
chr2B_part1	137230000	137760000	id-414	Low
chr2B_part1	137770000	138560000	id-415	High
chr2B_part1	138610000	139920000	id-416	High
chr2B_part1	144650000	146780000	id-417	High
chr2B_part1	147880000	154560000	id-418	High
chr2B_part1	157580000	158770000	id-419	High
chr2B_part1	159600000	160220000	id-420	High
chr2B_part1	165420000	166320000	id-421	High
chr2B_part1	167030000	168620000	id-422	High
chr2B_part1	174590000	176420000	id-423	High
chr2B_part1	176340000	177580000	id-424	Low
chr2B_part1	177530000	178760000	id-425	High
chr2B_part1	180570000	188820000	id-426	High
chr2B_part1	188870000	190040000	id-427	High
chr2B_part1	198760000	202960000	id-428	High
chr2B_part1	202940000	203610000	id-429	Low
chr2B_part1	203660000	205230000	id-430	Low
chr2B_part1	206090000	210660000	id-431	High
chr2B_part1	212300000	215840000	id-432	High
chr2B_part1	232280000	234090000	id-433	High
chr2B_part1	236530000	238700000	id-434	High
chr2B_part1	238840000	245840000	id-435	High
chr2B_part1	381230000	391110000	id-436	High
chr2B_part1	391270000	392630000	id-437	High
chr2B_part1	392680000	414830000	id-438	High
chr2B_part1	414890000	446130000	id-439	High
chr2B_part1	446130000	447190000	id-440	Low
chr2B_part1	447160000	447830000	id-441	High
chr2B_part1	447880000	449170000	id-442	High
chr2B_part1	449220000	453090000	id-443	High
chr2B_part2	0	1450000	id-444	High
chr2B_part2	1650000	5780000	id-445	High
chr2B_part2	5870000	6830000	id-446	High
chr2B_part2	6970000	11330000	id-447	High
chr2B_part2	22390000	23790000	id-448	High
chr2B_part2	58010000	58570000	id-449	High
chr2B_part2	58620000	59120000	id-450	High
chr2B_part2	69600000	73370000	id-451	High
chr2B_part2	75600000	77550000	id-452	High
chr2B_part2	77660000	79160000	id-453	High
chr2B_part2	79210000	86590000	id-454	High
chr2B_part2	93870000	94700000	id-455	High
chr2B_part2	100660000	102620000	id-456	High
chr2B_part2	110460000	111870000	id-457	High
chr2B_part2	114690000	116080000	id-458	High
chr2B_part2	119090000	120700000	id-459	High
chr2B_part2	120830000	121420000	id-460	Low
chr2B_part2	121670000	122880000	id-461	High
chr2B_part2	124890000	125950000	id-462	High
chr2B_part2	126060000	144340000	id-463	High
chr2B_part2	144420000	155730000	id-464	High
chr2B_part2	155930000	158100000	id-465	High
chr2B_part2	158110000	159450000	id-466	Low
chr2B_part2	159450000	160710000	id-467	High
chr2B_part2	160770000	165430000	id-468	High
chr2B_part2	165950000	167260000	id-469	High
chr2B_part2	169700000	170360000	id-470	High
chr2B_part2	178800000	179500000	id-471	High
chr2B_part2	179750000	180330000	id-472	Low
chr2B_part2	180390000	180930000	id-473	Low
chr2B_part2	181370000	184260000	id-474	High
chr2B_part2	184350000	186900000	id-475	High
chr2B_part2	187110000	189360000	id-476	High
chr2B_part2	189830000	190470000	id-477	High
chr2B_part2	191070000	193750000	id-478	High
chr2B_part2	194150000	195720000	id-479	High
chr2B_part2	195980000	197570000	id-480	High
chr2B_part2	200470000	201250000	id-481	High
chr2B_part2	201300000	202190000	id-482	High
chr2B_part2	202280000	203120000	id-483	High
chr2B_part2	203840000	209380000	id-484	High
chr2B_part2	209430000	211750000	id-485	High
chr2B_part2	220490000	223390000	id-486	High
chr2B_part2	223450000	225400000	id-487	High
chr2B_part2	228910000	229960000	id-488	High
chr2B_part2	231070000	232020000	id-489	Low
chr2B_part2	232310000	233220000	id-490	Low
chr2B_part2	234110000	235030000	id-491	High
chr2B_part2	235340000	236070000	id-492	Low
chr2B_part2	236490000	237570000	id-493	High
chr2B_part2	237940000	238780000	id-494	High
chr2B_part2	239240000	240020000	id-495	High
chr2B_part2	240610000	242230000	id-496	High
chr2B_part2	250400000	254260000	id-497	High
chr2B_part2	254840000	256270000	id-498	High
chr2B_part2	256540000	259750000	id-499	High
chr2B_part2	259700000	260450000	id-500	Low
chr2B_part2	260450000	261280000	id-501	High
chr2B_part2	264060000	264810000	id-502	High
chr2B_part2	265690000	266280000	id-503	High
chr2B_part2	271830000	272920000	id-504	High
chr2B_part2	273990000	274520000	id-505	High
chr2B_part2	274940000	276320000	id-506	High
chr2B_part2	276400000	278100000	id-507	High
chr2B_part2	278660000	279990000	id-508	High
chr2B_part2	287280000	287820000	id-509	High
chr2B_part2	288000000	288530000	id-510	High
chr2B_part2	288620000	289310000	id-511	High
chr2B_part2	289560000	290590000	id-512	High
chr2B_part2	291610000	292560000	id-513	High
chr2B_part2	292790000	293350000	id-514	High
chr2B_part2	293400000	294390000	id-515	High
chr2B_part2	294530000	298620000	id-516	High
chr2B_part2	300530000	301950000	id-517	High
chr2B_part2	305390000	306120000	id-518	Low
chr2B_part2	306960000	307630000	id-519	Low
chr2B_part2	307740000	308720000	id-520	Low
chr2B_part2	314420000	315450000	id-521	High
chr2B_part2	316130000	316780000	id-522	High
chr2B_part2	319750000	320950000	id-523	High
chr2B_part2	321030000	321840000	id-524	High
chr2B_part2	323380000	323960000	id-525	High
chr2B_part2	324050000	325640000	id-526	High
chr2B_part2	326590000	327460000	id-527	High
chr2B_part2	327920000	328830000	id-528	High
chr2B_part2	328900000	329520000	id-529	High
chr2B_part2	329690000	331340000	id-530	High
chr2B_part2	331400000	333350000	id-531	High
chr2B_part2	335240000	336070000	id-532	High
chr2B_part2	339770000	340370000	id-533	High
chr2B_part2	342020000	342660000	id-534	High
chr2B_part2	346700000	347840000	id-535	High
chr2D_part1	20000	880000	id-536	High
chr2D_part1	1050000	2250000	id-537	High
chr2D_part1	2410000	3540000	id-538	High
chr2D_part1	5000000	5950000	id-539	High
chr2D_part1	6300000	7690000	id-540	High
chr2D_part1	7740000	8400000	id-541	High
chr2D_part1	8460000	9430000	id-542	High
chr2D_part1	10020000	11800000	id-543	High
chr2D_part1	11860000	12630000	id-544	High
chr2D_part1	12680000	14650000	id-545	High
chr2D_part1	15100000	17660000	id-546	High
chr2D_part1	17730000	18460000	id-547	High
chr2D_part1	19150000	20440000	id-548	High
chr2D_part1	21400000	23520000	id-549	High
chr2D_part1	24560000	25860000	id-550	High
chr2D_part1	25910000	26800000	id-551	High
chr2D_part1	28040000	28610000	id-552	High
chr2D_part1	29030000	29570000	id-553	High
chr2D_part1	30320000	31830000	id-554	High
chr2D_part1	32520000	33800000	id-555	High
chr2D_part1	35920000	36780000	id-556	High
chr2D_part1	37140000	37800000	id-557	High
chr2D_part1	37860000	39800000	id-558	High
chr2D_part1	40170000	40790000	id-559	High
chr2D_part1	41380000	42300000	id-560	High
chr2D_part1	43620000	44370000	id-561	High
chr2D_part1	44530000	45400000	id-562	High
chr2D_part1	48100000	49930000	id-563	High
chr2D_part1	50340000	52050000	id-564	High
chr2D_part1	53190000	53760000	id-565	High
chr2D_part1	53940000	54750000	id-566	High
chr2D_part1	55910000	58900000	id-567	High
chr2D_part1	60210000	61030000	id-568	High
chr2D_part1	61530000	62080000	id-569	High
chr2D_part1	62950000	63650000	id-570	High
chr2D_part1	65440000	66900000	id-571	High
chr2D_part1	67720000	68410000	id-572	High
chr2D_part1	68460000	69430000	id-573	High
chr2D_part1	69480000	70170000	id-574	High
chr2D_part1	71450000	72220000	id-575	High
chr2D_part1	73210000	73810000	id-576	High
chr2D_part1	77110000	77720000	id-577	High
chr2D_part1	78060000	78840000	id-578	High
chr2D_part1	79060000	79940000	id-579	High
chr2D_part1	80400000	80900000	id-580	High
chr2D_part1	81930000	82920000	id-581	High
chr2D_part1	86370000	87160000	id-582	High
chr2D_part1	87970000	89670000	id-583	High
chr2D_part1	90370000	90980000	id-584	High
chr2D_part1	92920000	93580000	id-585	High
chr2D_part1	94380000	95070000	id-586	High
chr2D_part1	96150000	96950000	id-587	High
chr2D_part1	97720000	98820000	id-588	High
chr2D_part1	100410000	100920000	id-589	High
chr2D_part1	100970000	101800000	id-590	High
chr2D_part1	101970000	102720000	id-591	High
chr2D_part1	102960000	103900000	id-592	High
chr2D_part1	103950000	104920000	id-593	High
chr2D_part1	105080000	106760000	id-594	High
chr2D_part1	106830000	107420000	id-595	High
chr2D_part1	107900000	108650000	id-596	High
chr2D_part1	108840000	109930000	id-597	High
chr2D_part1	110180000	110680000	id-598	High
chr2D_part1	111190000	112110000	id-599	High
chr2D_part1	113080000	113740000	id-600	High
chr2D_part1	117040000	117550000	id-601	High
chr2D_part1	118050000	118790000	id-602	High
chr2D_part1	118930000	119560000	id-603	High
chr2D_part1	119640000	120520000	id-604	High
chr2D_part1	120940000	121650000	id-605	High
chr2D_part1	124460000	125370000	id-606	High
chr2D_part1	125900000	126490000	id-607	High
chr2D_part1	126550000	127390000	id-608	High
chr2D_part1	128570000	129150000	id-609	High
chr2D_part1	129740000	130430000	id-610	High
chr2D_part1	130600000	131130000	id-611	High
chr2D_part1	132160000	133510000	id-612	High
chr2D_part1	134550000	135960000	id-613	High
chr2D_part1	136570000	137600000	id-614	High
chr2D_part1	137660000	138190000	id-615	High
chr2D_part1	138390000	139180000	id-616	High
chr2D_part1	139630000	140950000	id-617	High
chr2D_part1	141460000	142180000	id-618	High
chr2D_part1	143860000	144480000	id-619	High
chr2D_part1	144710000	145470000	id-620	High
chr2D_part1	147280000	148240000	id-621	High
chr2D_part1	148300000	148870000	id-622	High
chr2D_part1	150610000	152680000	id-623	High
chr2D_part1	155690000	156260000	id-624	High
chr2D_part1	157110000	157700000	id-625	High
chr2D_part1	159250000	160150000	id-626	High
chr2D_part1	162480000	163640000	id-627	High
chr2D_part1	163850000	164380000	id-628	High
chr2D_part1	164680000	165250000	id-629	High
chr2D_part1	165430000	166630000	id-630	High
chr2D_part1	167470000	168720000	id-631	High
chr2D_part1	168940000	169880000	id-632	High
chr2D_part1	171250000	172810000	id-633	High
chr2D_part1	172880000	173380000	id-634	High
chr2D_part1	173430000	175170000	id-635	High
chr2D_part1	176780000	177480000	id-636	High
chr2D_part1	177790000	178360000	id-637	High
chr2D_part1	178430000	179180000	id-638	High
chr2D_part1	179780000	180280000	id-639	High
chr2D_part1	180330000	181370000	id-640	High
chr2D_part1	181420000	181960000	id-641	High
chr2D_part1	182710000	183470000	id-642	High
chr2D_part1	183520000	184680000	id-643	High
chr2D_part1	184730000	186230000	id-644	High
chr2D_part1	186280000	187000000	id-645	High
chr2D_part1	187910000	189050000	id-646	High
chr2D_part1	189810000	190320000	id-647	High
chr2D_part1	191030000	191610000	id-648	High
chr2D_part1	191800000	192330000	id-649	High
chr2D_part1	192580000	193280000	id-650	High
chr2D_part1	194700000	195520000	id-651	High
chr2D_part1	196210000	196830000	id-652	High
chr2D_part1	197050000	197710000	id-653	High
chr2D_part1	201720000	202410000	id-654	High
chr2D_part1	203120000	203980000	id-655	High
chr2D_part1	204580000	205170000	id-656	High
chr2D_part1	205610000	206130000	id-657	High
chr2D_part1	206190000	206710000	id-658	High
chr2D_part1	207180000	208630000	id-659	High
chr2D_part1	208950000	209480000	id-660	High
chr2D_part1	209530000	211010000	id-661	High
chr2D_part1	211070000	211580000	id-662	High
chr2D_part1	211640000	212450000	id-663	High
chr2D_part1	212880000	213520000	id-664	High
chr2D_part1	213940000	214750000	id-665	High
chr2D_part1	216130000	216790000	id-666	High
chr2D_part1	218430000	219450000	id-667	High
chr2D_part1	219510000	220650000	id-668	High
chr2D_part1	220700000	221430000	id-669	High
chr2D_part1	221770000	224310000	id-670	High
chr2D_part1	224600000	229040000	id-671	High
chr2D_part1	229100000	230430000	id-672	High
chr2D_part1	230480000	232230000	id-673	High
chr2D_part1	232290000	233350000	id-674	High
chr2D_part1	233410000	234050000	id-675	High
chr2D_part1	234100000	237430000	id-676	High
chr2D_part1	237480000	239420000	id-677	High
chr2D_part1	239480000	240360000	id-678	High
chr2D_part1	240420000	242360000	id-679	High
chr2D_part1	243000000	244770000	id-680	High
chr2D_part1	245240000	246990000	id-681	High
chr2D_part1	248100000	249000000	id-682	High
chr2D_part1	249070000	249770000	id-683	High
chr2D_part1	249820000	250550000	id-684	High
chr2D_part1	251510000	252180000	id-685	High
chr2D_part1	252230000	252830000	id-686	High
chr2D_part1	253750000	254430000	id-687	High
chr2D_part1	254480000	255390000	id-688	High
chr2D_part1	256080000	256740000	id-689	High
chr2D_part1	257020000	257660000	id-690	High
chr2D_part1	257710000	258670000	id-691	High
chr2D_part1	259190000	259990000	id-692	High
chr2D_part1	260600000	261540000	id-693	High
chr2D_part1	261840000	262860000	id-694	High
chr2D_part1	262910000	263510000	id-695	High
chr2D_part1	264010000	265270000	id-696	High
chr2D_part1	267990000	274080000	id-697	Low
chr2D_part1	274460000	276720000	id-698	High
chr2D_part1	277070000	277890000	id-699	High
chr2D_part1	279390000	280170000	id-700	High
chr2D_part1	280250000	281780000	id-701	High
chr2D_part1	281870000	282700000	id-702	High
chr2D_part1	282950000	284720000	id-703	High
chr2D_part1	284780000	285660000	id-704	High
chr2D_part1	286110000	287050000	id-705	High
chr2D_part1	287770000	288430000	id-706	High
chr2D_part1	288500000	289430000	id-707	High
chr2D_part1	289810000	290770000	id-708	High
chr2D_part1	290950000	291510000	id-709	High
chr2D_part1	292390000	294550000	id-710	High
chr2D_part1	295560000	296450000	id-711	High
chr2D_part1	296520000	297180000	id-712	High
chr2D_part1	298500000	299010000	id-713	High
chr2D_part1	301720000	302620000	id-714	High
chr2D_part1	302980000	303710000	id-715	High
chr2D_part1	304220000	305440000	id-716	High
chr2D_part1	305510000	308100000	id-717	High
chr2D_part1	308150000	309630000	id-718	High
chr2D_part1	310220000	310920000	id-719	High
chr2D_part1	310970000	311470000	id-720	High
chr2D_part1	314340000	315830000	id-721	High
chr2D_part1	316210000	318060000	id-722	High
chr2D_part1	318120000	319180000	id-723	High
chr2D_part1	322080000	322620000	id-724	High
chr2D_part1	325010000	325540000	id-725	High
chr2D_part1	325810000	326390000	id-726	High
chr2D_part1	326440000	327120000	id-727	High
chr2D_part1	328140000	329580000	id-728	High
chr2D_part1	330080000	330910000	id-729	High
chr2D_part1	331240000	334180000	id-730	High
chr2D_part1	334230000	334730000	id-731	High
chr2D_part1	335480000	336350000	id-732	High
chr2D_part1	337210000	337980000	id-733	High
chr2D_part1	338670000	339570000	id-734	High
chr2D_part1	339640000	340140000	id-735	High
chr2D_part1	340190000	340720000	id-736	High
chr2D_part1	343090000	344240000	id-737	High
chr2D_part1	344550000	345230000	id-738	High
chr2D_part1	347380000	347910000	id-739	High
chr2D_part1	348870000	349820000	id-740	High
chr2D_part1	351930000	352440000	id-741	High
chr2D_part1	353130000	353840000	id-742	High
chr2D_part1	354580000	355230000	id-743	High
chr2D_part1	355310000	355930000	id-744	High
chr2D_part1	356280000	357030000	id-745	High
chr2D_part1	360470000	361280000	id-746	High
chr2D_part1	361670000	362840000	id-747	High
chr2D_part1	362890000	364460000	id-748	High
chr2D_part1	364510000	365020000	id-749	High
chr2D_part1	365070000	365980000	id-750	High
chr2D_part1	366040000	366920000	id-751	High
chr2D_part1	366980000	367630000	id-752	High
chr2D_part1	367740000	368400000	id-753	High
chr2D_part1	368450000	369760000	id-754	High
chr2D_part1	370950000	371880000	id-755	High
chr2D_part1	373060000	373670000	id-756	High
chr2D_part1	374020000	375290000	id-757	High
chr2D_part1	376030000	377910000	id-758	High
chr2D_part1	378840000	379610000	id-759	High
chr2D_part1	381190000	382090000	id-760	High
chr2D_part1	382440000	384030000	id-761	High
chr2D_part1	385230000	386030000	id-762	High
chr2D_part1	386080000	387350000	id-763	High
chr2D_part1	387870000	388370000	id-764	High
chr2D_part1	394250000	395390000	id-765	High
chr2D_part1	395440000	396040000	id-766	High
chr2D_part1	397820000	400930000	id-767	High
chr2D_part1	402970000	403550000	id-768	High
chr2D_part1	403960000	404560000	id-769	High
chr2D_part1	404610000	405110000	id-770	High
chr2D_part1	405760000	406770000	id-771	High
chr2D_part1	407540000	409310000	id-772	High
chr2D_part1	409360000	410190000	id-773	High
chr2D_part1	410990000	411860000	id-774	High
chr2D_part1	412200000	412910000	id-775	High
chr2D_part1	413100000	413810000	id-776	High
chr2D_part1	415260000	416460000	id-777	High
chr2D_part1	417730000	418270000	id-778	High
chr2D_part1	418720000	419740000	id-779	High
chr2D_part1	421570000	423120000	id-780	High
chr2D_part1	423700000	424200000	id-781	High
chr2D_part1	424260000	425150000	id-782	High
chr2D_part1	425200000	425920000	id-783	High
chr2D_part1	426840000	428340000	id-784	High
chr2D_part1	429350000	429940000	id-785	High
chr2D_part1	430000000	430550000	id-786	High
chr2D_part1	432900000	433430000	id-787	High
chr2D_part1	434870000	435810000	id-788	High
chr2D_part1	437590000	438110000	id-789	High
chr2D_part1	438410000	439920000	id-790	High
chr2D_part1	439970000	440660000	id-791	High
chr2D_part1	440890000	441780000	id-792	High
chr2D_part1	442900000	443730000	id-793	High
chr2D_part1	443780000	444420000	id-794	High
chr2D_part1	444780000	445570000	id-795	High
chr2D_part1	446520000	447690000	id-796	High
chr2D_part1	451310000	451980000	id-797	High
chr2D_part1	452030000	453070000	id-798	High
chr2D_part1	454040000	454740000	id-799	High
chr2D_part1	454890000	455730000	id-800	High
chr2D_part1	457140000	457660000	id-801	High
chr2D_part1	459180000	460160000	id-802	High
chr2D_part2	750000	1270000	id-803	High
chr2D_part2	2250000	3630000	id-804	High
chr2D_part2	7830000	8510000	id-805	High
chr2D_part2	16770000	17760000	id-806	High
chr2D_part2	22480000	23300000	id-807	High
chr2D_part2	27690000	28480000	id-808	High
chr2D_part2	28960000	29460000	id-809	High
chr2D_part2	30130000	30750000	id-810	High
chr2D_part2	31770000	32510000	id-811	High
chr2D_part2	35140000	35740000	id-812	High
chr2D_part2	39280000	40920000	id-813	High
chr2D_part2	45930000	46450000	id-814	High
chr2D_part2	53970000	54880000	id-815	High
chr2D_part2	61370000	61890000	id-816	High
chr2D_part2	64280000	65090000	id-817	High
chr2D_part2	76560000	77260000	id-818	High
chr2D_part2	80680000	81230000	id-819	High
chr2D_part2	86570000	87120000	id-820	High
chr2D_part2	88330000	88990000	id-821	High
chr2D_part2	89430000	90030000	id-822	High
chr2D_part2	90870000	91440000	id-823	High
chr2D_part2	92730000	93740000	id-824	High
chr2D_part2	95800000	96300000	id-825	High
chr2D_part2	104060000	104690000	id-826	High
chr2D_part2	106770000	107440000	id-827	High
chr2D_part2	107940000	108720000	id-828	Low
chr2D_part2	110750000	111570000	id-829	Low
chr2D_part2	112460000	112980000	id-830	Low
chr2D_part2	113580000	114840000	id-831	Low
chr2D_part2	115420000	116450000	id-832	Low
chr2D_part2	117290000	117790000	id-833	High
chr2D_part2	118750000	119380000	id-834	High
chr2D_part2	119690000	120220000	id-835	High
chr2D_part2	120430000	120960000	id-836	High
chr2D_part2	121240000	121960000	id-837	High
chr2D_part2	126030000	126640000	id-838	High
chr2D_part2	127090000	127640000	id-839	High
chr2D_part2	129370000	129970000	id-840	High
chr2D_part2	133360000	134060000	id-841	High
chr2D_part2	134380000	136050000	id-842	Low
chr2D_part2	136900000	137550000	id-843	Low
chr2D_part2	138850000	139370000	id-844	Low
chr2D_part2	140530000	141360000	id-845	Low
chr2D_part2	141460000	143150000	id-846	Low
chr2D_part2	148090000	148980000	id-847	Low
chr2D_part2	149030000	150100000	id-848	Low
chr2D_part2	153150000	153800000	id-849	High
chr2D_part2	154120000	154660000	id-850	High
chr2D_part2	155680000	156180000	id-851	High
chr2D_part2	156820000	157520000	id-852	High
chr2D_part2	157900000	158950000	id-853	High
chr2D_part2	160590000	161570000	id-854	High
chr2D_part2	166920000	168010000	id-855	High
chr2D_part2	168070000	168870000	id-856	High
chr2D_part2	169440000	171730000	id-857	High
chr2D_part2	173520000	174040000	id-858	High
chr2D_part2	174280000	175110000	id-859	Low
chr2D_part2	176230000	177460000	id-860	Low
chr2D_part2	177530000	178040000	id-861	Low
chr2D_part2	178990000	179640000	id-862	Low
chr2D_part2	180170000	180700000	id-863	Low
chr2D_part2	181640000	182150000	id-864	Low
chr2D_part2	182200000	183120000	id-865	Low
chr2D_part2	184760000	185320000	id-866	High
chr2D_part2	185340000	186060000	id-867	Low
chr2D_part2	185880000	186930000	id-868	High
chr2D_part2	186940000	187610000	id-869	Low
chr2D_part2	187680000	188610000	id-870	Low
chr2D_part2	188620000	189610000	id-871	High
chr3A_part1	80000	590000	id-872	High
chr3A_part1	2020000	5860000	id-873	Low
chr3A_part1	5840000	6910000	id-874	High
chr3A_part1	7070000	8430000	id-875	High
chr3A_part1	8540000	9380000	id-876	High
chr3A_part1	9430000	9990000	id-877	High
chr3A_part1	10040000	10730000	id-878	High
chr3A_part1	11340000	12650000	id-879	High
chr3A_part1	12910000	14840000	id-880	High
chr3A_part1	15180000	15720000	id-881	High
chr3A_part1	15770000	16470000	id-882	High
chr3A_part1	20620000	21910000	id-883	High
chr3A_part1	22160000	22680000	id-884	High
chr3A_part1	22730000	23680000	id-885	High
chr3A_part1	23990000	26270000	id-886	High
chr3A_part1	30640000	31540000	id-887	High
chr3A_part1	32600000	35060000	id-888	High
chr3A_part1	35120000	38120000	id-889	High
chr3A_part1	38190000	38840000	id-890	High
chr3A_part1	38900000	40690000	id-891	High
chr3A_part1	41500000	43280000	id-892	High
chr3A_part1	44980000	51720000	id-893	High
chr3A_part1	53160000	57270000	id-894	High
chr3A_part1	57720000	60530000	id-895	High
chr3A_part1	62200000	62750000	id-896	High
chr3A_part1	67150000	68290000	id-897	High
chr3A_part1	70130000	70890000	id-898	High
chr3A_part1	71750000	72530000	id-899	High
chr3A_part1	72580000	74180000	id-900	High
chr3A_part1	78000000	78580000	id-901	High
chr3A_part1	80970000	81540000	id-902	High
chr3A_part1	82200000	82820000	id-903	High
chr3A_part1	91830000	92330000	id-904	High
chr3A_part1	95000000	95500000	id-905	High
chr3A_part1	98010000	98520000	id-906	High
chr3A_part1	108210000	108780000	id-907	High
chr3A_part1	110010000	110610000	id-908	High
chr3A_part1	131790000	133070000	id-909	High
chr3A_part1	133520000	140270000	id-910	High
chr3A_part1	140480000	142910000	id-911	High
chr3A_part1	146570000	147460000	id-912	High
chr3A_part1	172790000	173410000	id-913	High
chr3A_part1	190710000	191760000	id-914	High
chr3A_part1	193900000	194650000	id-915	High
chr3A_part1	214070000	214690000	id-916	High
chr3A_part1	217080000	217630000	id-917	High
chr3A_part1	234740000	235370000	id-918	High
chr3A_part1	238560000	239300000	id-919	High
chr3A_part1	242090000	242660000	id-920	High
chr3A_part1	243380000	244560000	id-921	High
chr3A_part1	244620000	245160000	id-922	High
chr3A_part1	249420000	250110000	id-923	High
chr3A_part1	253680000	254380000	id-924	High
chr3A_part1	260520000	261190000	id-925	High
chr3A_part1	262630000	263230000	id-926	High
chr3A_part1	265640000	266280000	id-927	High
chr3A_part1	276630000	277230000	id-928	High
chr3A_part1	281440000	282110000	id-929	High
chr3A_part1	282160000	282740000	id-930	High
chr3A_part1	283370000	284130000	id-931	High
chr3A_part1	285370000	286420000	id-932	High
chr3A_part1	286960000	287540000	id-933	High
chr3A_part1	288890000	289410000	id-934	High
chr3A_part1	295790000	296760000	id-935	High
chr3A_part1	300260000	301110000	id-936	High
chr3A_part1	301800000	302470000	id-937	High
chr3A_part1	309540000	310400000	id-938	High
chr3A_part1	312950000	313470000	id-939	High
chr3A_part1	318800000	319950000	id-940	Low
chr3A_part1	330430000	331060000	id-941	High
chr3A_part1	335930000	336540000	id-942	High
chr3A_part1	338900000	339490000	id-943	High
chr3A_part1	342920000	343500000	id-944	High
chr3A_part1	344570000	345410000	id-945	High
chr3A_part1	346580000	347100000	id-946	High
chr3A_part1	347680000	348330000	id-947	High
chr3A_part1	351410000	351970000	id-948	High
chr3A_part1	353900000	354700000	id-949	High
chr3A_part1	355740000	356310000	id-950	High
chr3A_part1	363440000	364020000	id-951	High
chr3A_part1	366300000	366810000	id-952	High
chr3A_part1	371700000	372710000	id-953	High
chr3A_part1	372760000	373300000	id-954	High
chr3A_part1	377740000	378370000	id-955	High
chr3A_part1	388750000	389810000	id-956	High
chr3A_part1	392500000	393050000	id-957	High
chr3A_part1	415490000	416020000	id-958	High
chr3A_part1	446490000	447080000	id-959	High
chr3A_part2	23300000	24140000	id-960	High
chr3A_part2	24430000	28080000	id-961	High
chr3A_part2	30870000	34220000	id-962	High
chr3A_part2	48300000	53540000	id-963	High
chr3A_part2	55320000	55950000	id-964	High
chr3A_part2	57650000	62700000	id-965	High
chr3A_part2	65090000	78130000	id-966	High
chr3A_part2	78180000	87150000	id-967	High
chr3A_part2	93210000	98230000	id-968	High
chr3A_part2	102530000	106410000	id-969	High
chr3A_part2	106480000	112280000	id-970	High
chr3A_part2	112350000	113920000	id-971	High
chr3A_part2	114140000	117710000	id-972	High
chr3A_part2	117800000	119890000	id-973	High
chr3A_part2	133280000	133880000	id-974	High
chr3A_part2	141540000	145800000	id-975	High
chr3A_part2	148120000	151930000	id-976	High
chr3A_part2	152540000	153350000	id-977	High
chr3A_part2	169810000	170730000	id-978	High
chr3A_part2	171200000	172200000	id-979	High
chr3A_part2	172290000	174950000	id-980	High
chr3A_part2	178600000	179810000	id-981	High
chr3A_part2	195430000	204740000	id-982	High
chr3A_part2	204930000	205700000	id-983	High
chr3A_part2	209250000	209850000	id-984	High
chr3A_part2	209920000	212020000	id-985	High
chr3A_part2	219370000	220930000	id-986	High
chr3A_part2	227590000	228940000	id-987	High
chr3A_part2	230640000	231730000	id-988	High
chr3A_part2	232020000	233740000	id-989	High
chr3A_part2	233790000	234520000	id-990	High
chr3A_part2	239440000	242680000	id-991	High
chr3A_part2	242750000	243530000	id-992	High
chr3A_part2	243600000	244620000	id-993	High
chr3A_part2	257250000	258430000	id-994	High
chr3A_part2	262540000	265750000	id-995	High
chr3A_part2	265760000	266260000	id-996	Low
chr3A_part2	266890000	270820000	id-997	High
chr3A_part2	276480000	281290000	id-998	High
chr3A_part2	282760000	283290000	id-999	High
chr3A_part2	284580000	285770000	id-1000	High
chr3A_part2	288760000	289500000	id-1001	High
chr3A_part2	289730000	290820000	id-1002	High
chr3A_part2	291390000	292600000	id-1003	High
chr3A_part2	294180000	294700000	id-1004	Low
chr3A_part2	294660000	295400000	id-1005	High
chr3A_part2	295720000	296620000	id-1006	High
chr3B_part1	200000	1090000	id-1007	High
chr3B_part1	2010000	2550000	id-1008	High
chr3B_part1	2650000	3590000	id-1009	High
chr3B_part1	4180000	4960000	id-1010	High
chr3B_part1	5320000	5990000	id-1011	High
chr3B_part1	8870000	9790000	id-1012	High
chr3B_part1	11900000	12490000	id-1013	High
chr3B_part1	13800000	15050000	id-1014	High
chr3B_part1	18640000	19240000	id-1015	High
chr3B_part1	20050000	21010000	id-1016	High
chr3B_part1	21160000	22130000	id-1017	High
chr3B_part1	24670000	25360000	id-1018	High
chr3B_part1	30360000	31130000	id-1019	High
chr3B_part1	32280000	33300000	id-1020	High
chr3B_part1	33370000	34080000	id-1021	High
chr3B_part1	35120000	35690000	id-1022	High
chr3B_part1	35850000	36570000	id-1023	High
chr3B_part1	37230000	38270000	id-1024	High
chr3B_part1	38320000	41080000	id-1025	High
chr3B_part1	41310000	41890000	id-1026	High
chr3B_part1	51140000	51960000	id-1027	High
chr3B_part1	53140000	53820000	id-1028	High
chr3B_part1	59890000	62990000	id-1029	High
chr3B_part1	63350000	64070000	id-1030	High
chr3B_part1	64490000	66190000	id-1031	High
chr3B_part1	66540000	68090000	id-1032	High
chr3B_part1	68170000	69470000	id-1033	High
chr3B_part1	69600000	70990000	id-1034	High
chr3B_part1	73550000	75740000	id-1035	High
chr3B_part1	76460000	80430000	id-1036	High
chr3B_part1	80490000	82940000	id-1037	High
chr3B_part1	116110000	120620000	id-1038	High
chr3B_part1	121130000	123880000	id-1039	High
chr3B_part1	124430000	124950000	id-1040	High
chr3B_part1	125190000	128380000	id-1041	High
chr3B_part1	128550000	130320000	id-1042	High
chr3B_part1	130370000	134590000	id-1043	High
chr3B_part1	135490000	136440000	id-1044	High
chr3B_part1	136490000	137960000	id-1045	High
chr3B_part1	138050000	139390000	id-1046	High
chr3B_part1	140260000	141620000	id-1047	High
chr3B_part1	144500000	148520000	id-1048	High
chr3B_part1	148660000	153680000	id-1049	High
chr3B_part1	154430000	158700000	id-1050	High
chr3B_part1	160820000	162450000	id-1051	High
chr3B_part1	162870000	163750000	id-1052	High
chr3B_part1	163860000	168280000	id-1053	High
chr3B_part1	168680000	169830000	id-1054	High
chr3B_part1	169850000	170990000	id-1055	Low
chr3B_part1	171600000	173080000	id-1056	High
chr3B_part1	190890000	192850000	id-1057	High
chr3B_part1	192920000	194920000	id-1058	High
chr3B_part1	195010000	199770000	id-1059	High
chr3B_part1	199830000	201240000	id-1060	High
chr3B_part1	201650000	212870000	id-1061	High
chr3B_part1	212920000	213480000	id-1062	High
chr3B_part1	213660000	214290000	id-1063	High
chr3B_part1	215280000	218300000	id-1064	High
chr3B_part1	219700000	220360000	id-1065	High
chr3B_part1	220430000	221670000	id-1066	High
chr3B_part1	221740000	222830000	id-1067	High
chr3B_part1	222840000	223340000	id-1068	Low
chr3B_part1	224160000	231660000	id-1069	High
chr3B_part1	231710000	240160000	id-1070	High
chr3B_part1	240220000	246140000	id-1071	High
chr3B_part1	246290000	274430000	id-1072	High
chr3B_part1	274490000	288340000	id-1073	High
chr3B_part1	288400000	289900000	id-1074	High
chr3B_part1	289900000	290610000	id-1075	Low
chr3B_part1	290660000	291830000	id-1076	Low
chr3B_part1	291830000	302400000	id-1077	High
chr3B_part1	302450000	347030000	id-1078	High
chr3B_part1	347090000	348500000	id-1079	High
chr3B_part1	348460000	349060000	id-1080	Low
chr3B_part1	349070000	352410000	id-1081	High
chr3B_part1	352460000	363830000	id-1082	High
chr3B_part1	363890000	365260000	id-1083	High
chr3B_part1	365560000	381680000	id-1084	High
chr3B_part1	381970000	384470000	id-1085	High
chr3B_part1	384550000	387390000	id-1086	High
chr3B_part1	387440000	388840000	id-1087	High
chr3B_part1	388910000	406480000	id-1088	High
chr3B_part1	406560000	407700000	id-1089	High
chr3B_part1	408370000	411930000	id-1090	High
chr3B_part1	411980000	412710000	id-1091	High
chr3B_part1	414460000	417390000	id-1092	High
chr3B_part1	418640000	421600000	id-1093	High
chr3B_part1	423470000	425570000	id-1094	High
chr3B_part1	447230000	448150000	id-1095	High
chr3B_part2	0	630000	id-1096	High
chr3B_part2	3720000	5880000	id-1097	High
chr3B_part2	6180000	10190000	id-1098	High
chr3B_part2	16460000	18230000	id-1099	High
chr3B_part2	18410000	22340000	id-1100	High
chr3B_part2	25020000	29020000	id-1101	High
chr3B_part2	29080000	30180000	id-1102	High
chr3B_part2	30500000	31160000	id-1103	Low
chr3B_part2	31330000	35170000	id-1104	High
chr3B_part2	35220000	38910000	id-1105	High
chr3B_part2	39280000	44590000	id-1106	High
chr3B_part2	44970000	57240000	id-1107	High
chr3B_part2	57370000	60440000	id-1108	High
chr3B_part2	60540000	62980000	id-1109	High
chr3B_part2	63070000	64580000	id-1110	Low
chr3B_part2	64580000	65860000	id-1111	High
chr3B_part2	65900000	70890000	id-1112	Low
chr3B_part2	71610000	72540000	id-1113	High
chr3B_part2	72730000	77100000	id-1114	High
chr3B_part2	94340000	95490000	id-1115	High
chr3B_part2	95860000	96390000	id-1116	High
chr3B_part2	96850000	97410000	id-1117	High
chr3B_part2	97510000	108530000	id-1118	High
chr3B_part2	108950000	115810000	id-1119	High
chr3B_part2	115860000	124630000	id-1120	High
chr3B_part2	130460000	135690000	id-1121	High
chr3B_part2	136880000	140610000	id-1122	High
chr3B_part2	140690000	142780000	id-1123	High
chr3B_part2	143180000	146070000	id-1124	High
chr3B_part2	146120000	147950000	id-1125	High
chr3B_part2	148070000	148700000	id-1126	High
chr3B_part2	177180000	180320000	id-1127	High
chr3B_part2	187290000	189240000	id-1128	High
chr3B_part2	208130000	213710000	id-1129	High
chr3B_part2	213710000	214280000	id-1130	Low
chr3B_part2	214260000	214820000	id-1131	High
chr3B_part2	234610000	235890000	id-1132	High
chr3B_part2	236090000	240020000	id-1133	High
chr3B_part2	240220000	242310000	id-1134	High
chr3B_part2	243030000	245890000	id-1135	High
chr3B_part2	245940000	249420000	id-1136	High
chr3B_part2	249740000	251040000	id-1137	High
chr3B_part2	251100000	252450000	id-1138	High
chr3B_part2	256150000	257510000	id-1139	High
chr3B_part2	259260000	260620000	id-1140	High
chr3B_part2	260690000	265550000	id-1141	High
chr3B_part2	265810000	268370000	id-1142	High
chr3B_part2	268420000	269850000	id-1143	High
chr3B_part2	269910000	275000000	id-1144	High
chr3B_part2	278450000	279060000	id-1145	Low
chr3B_part2	279250000	280460000	id-1146	High
chr3B_part2	283130000	283940000	id-1147	Low
chr3B_part2	284110000	284690000	id-1148	High
chr3B_part2	290470000	291010000	id-1149	High
chr3B_part2	291060000	292940000	id-1150	High
chr3B_part2	293280000	294110000	id-1151	High
chr3B_part2	294240000	295100000	id-1152	High
chr3B_part2	299060000	299900000	id-1153	High
chr3B_part2	300440000	302060000	id-1154	High
chr3B_part2	310910000	312020000	id-1155	High
chr3B_part2	312110000	313350000	id-1156	High
chr3B_part2	313410000	314300000	id-1157	High
chr3B_part2	314850000	315670000	id-1158	High
chr3B_part2	316400000	316980000	id-1159	High
chr3B_part2	318840000	319650000	id-1160	High
chr3B_part2	322790000	323300000	id-1161	High
chr3B_part2	325350000	326120000	id-1162	High
chr3B_part2	326210000	327190000	id-1163	High
chr3B_part2	332540000	333240000	id-1164	High
chr3B_part2	345320000	346970000	id-1165	High
chr3B_part2	347640000	348510000	id-1166	High
chr3B_part2	350550000	351110000	id-1167	Low
chr3B_part2	351110000	352320000	id-1168	High
chr3B_part2	352390000	353040000	id-1169	High
chr3B_part2	353160000	353880000	id-1170	High
chr3B_part2	355260000	355810000	id-1171	High
chr3B_part2	362120000	362630000	id-1172	High
chr3B_part2	370510000	371050000	id-1173	High
chr3B_part2	373140000	373830000	id-1174	High
chr3B_part2	379690000	381200000	id-1175	High
chr3D_part1	280000	1380000	id-1176	High
chr3D_part1	2050000	2830000	id-1177	High
chr3D_part1	2880000	3400000	id-1178	High
chr3D_part1	5580000	7740000	id-1179	High
chr3D_part1	9380000	9890000	id-1180	High
chr3D_part1	9940000	11250000	id-1181	High
chr3D_part1	11320000	11990000	id-1182	High
chr3D_part1	13100000	14750000	id-1183	High
chr3D_part1	14810000	15550000	id-1184	High
chr3D_part1	16110000	16880000	id-1185	High
chr3D_part1	17840000	18840000	id-1186	High
chr3D_part1	18890000	20150000	id-1187	High
chr3D_part1	20200000	21310000	id-1188	High
chr3D_part1	21580000	22410000	id-1189	High
chr3D_part1	22470000	26470000	id-1190	High
chr3D_part1	26560000	27100000	id-1191	High
chr3D_part1	27160000	28150000	id-1192	High
chr3D_part1	28200000	29090000	id-1193	High
chr3D_part1	29550000	30230000	id-1194	High
chr3D_part1	30510000	32540000	id-1195	High
chr3D_part1	32590000	33920000	id-1196	High
chr3D_part1	34000000	34880000	id-1197	High
chr3D_part1	34930000	36680000	id-1198	High
chr3D_part1	36740000	38090000	id-1199	High
chr3D_part1	38360000	39250000	id-1200	High
chr3D_part1	39310000	39940000	id-1201	High
chr3D_part1	39990000	41710000	id-1202	High
chr3D_part1	41760000	42520000	id-1203	High
chr3D_part1	42990000	43900000	id-1204	High
chr3D_part1	44510000	45670000	id-1205	High
chr3D_part1	45730000	46540000	id-1206	High
chr3D_part1	46800000	48080000	id-1207	High
chr3D_part1	48510000	49560000	id-1208	High
chr3D_part1	49910000	50750000	id-1209	High
chr3D_part1	51030000	52530000	id-1210	High
chr3D_part1	52580000	56310000	id-1211	High
chr3D_part1	56710000	58290000	id-1212	High
chr3D_part1	59020000	59730000	id-1213	High
chr3D_part1	59780000	60410000	id-1214	High
chr3D_part1	62510000	63010000	id-1215	High
chr3D_part1	63070000	65330000	id-1216	High
chr3D_part1	65680000	66470000	id-1217	High
chr3D_part1	66680000	68340000	id-1218	High
chr3D_part1	69680000	71140000	id-1219	High
chr3D_part1	71190000	71850000	id-1220	High
chr3D_part1	71980000	73660000	id-1221	High
chr3D_part1	73710000	75370000	id-1222	High
chr3D_part1	75460000	79040000	id-1223	High
chr3D_part1	79100000	79780000	id-1224	High
chr3D_part1	81810000	82460000	id-1225	High
chr3D_part1	82890000	83760000	id-1226	High
chr3D_part1	84440000	86230000	id-1227	High
chr3D_part1	86310000	88580000	id-1228	High
chr3D_part1	89690000	91080000	id-1229	High
chr3D_part1	91180000	91870000	id-1230	High
chr3D_part1	92480000	94550000	id-1231	High
chr3D_part1	95480000	96230000	id-1232	High
chr3D_part1	96290000	98830000	id-1233	High
chr3D_part1	98910000	99810000	id-1234	High
chr3D_part1	99860000	103400000	id-1235	High
chr3D_part1	103710000	105190000	id-1236	High
chr3D_part1	105240000	106350000	id-1237	High
chr3D_part1	106400000	107770000	id-1238	High
chr3D_part1	108280000	109060000	id-1239	High
chr3D_part1	109930000	111640000	id-1240	High
chr3D_part1	111690000	112240000	id-1241	High
chr3D_part1	113010000	113910000	id-1242	High
chr3D_part1	114070000	115190000	id-1243	High
chr3D_part1	115270000	117670000	id-1244	High
chr3D_part1	117740000	120690000	id-1245	High
chr3D_part1	120750000	121800000	id-1246	High
chr3D_part1	121880000	122650000	id-1247	High
chr3D_part1	122700000	126140000	id-1248	High
chr3D_part1	126220000	127370000	id-1249	High
chr3D_part1	127420000	129090000	id-1250	High
chr3D_part1	129150000	130570000	id-1251	High
chr3D_part1	130660000	131680000	id-1252	High
chr3D_part1	131730000	133130000	id-1253	High
chr3D_part1	133350000	133950000	id-1254	High
chr3D_part1	134000000	135170000	id-1255	High
chr3D_part1	135220000	137900000	id-1256	High
chr3D_part1	137960000	140490000	id-1257	High
chr3D_part1	140580000	142060000	id-1258	High
chr3D_part1	142110000	146020000	id-1259	High
chr3D_part1	146610000	147140000	id-1260	High
chr3D_part1	147190000	152370000	id-1261	High
chr3D_part1	152430000	153320000	id-1262	High
chr3D_part1	153550000	154610000	id-1263	High
chr3D_part1	154660000	156020000	id-1264	High
chr3D_part1	156190000	158370000	id-1265	High
chr3D_part1	158420000	159760000	id-1266	High
chr3D_part1	160100000	160920000	id-1267	High
chr3D_part1	160970000	161620000	id-1268	High
chr3D_part1	161990000	163400000	id-1269	High
chr3D_part1	163450000	163960000	id-1270	High
chr3D_part1	164040000	167320000	id-1271	High
chr3D_part1	167380000	168210000	id-1272	High
chr3D_part1	168730000	169560000	id-1273	High
chr3D_part1	169880000	170910000	id-1274	High
chr3D_part1	171140000	172450000	id-1275	High
chr3D_part1	172510000	174320000	id-1276	High
chr3D_part1	174380000	176250000	id-1277	High
chr3D_part1	176790000	177410000	id-1278	High
chr3D_part1	177500000	179110000	id-1279	High
chr3D_part1	179160000	180120000	id-1280	High
chr3D_part1	180370000	181140000	id-1281	High
chr3D_part1	181710000	182530000	id-1282	High
chr3D_part1	182780000	183330000	id-1283	High
chr3D_part1	184340000	184860000	id-1284	High
chr3D_part1	184910000	186400000	id-1285	High
chr3D_part1	186470000	188870000	id-1286	High
chr3D_part1	188950000	190190000	id-1287	High
chr3D_part1	190420000	191270000	id-1288	High
chr3D_part1	191350000	192380000	id-1289	High
chr3D_part1	192960000	193870000	id-1290	High
chr3D_part1	194640000	195710000	id-1291	High
chr3D_part1	195760000	197630000	id-1292	High
chr3D_part1	197960000	199330000	id-1293	High
chr3D_part1	199390000	200160000	id-1294	High
chr3D_part1	200230000	201570000	id-1295	High
chr3D_part1	201640000	202590000	id-1296	High
chr3D_part1	202650000	203410000	id-1297	High
chr3D_part1	203670000	204370000	id-1298	High
chr3D_part1	205390000	206470000	id-1299	High
chr3D_part1	206910000	208050000	id-1300	High
chr3D_part1	208100000	208700000	id-1301	High
chr3D_part1	208750000	209640000	id-1302	High
chr3D_part1	209700000	210280000	id-1303	High
chr3D_part1	210730000	211270000	id-1304	High
chr3D_part1	212020000	214540000	id-1305	High
chr3D_part1	214600000	216200000	id-1306	High
chr3D_part1	216550000	219780000	id-1307	High
chr3D_part1	219840000	229060000	id-1308	High
chr3D_part1	229110000	231130000	id-1309	High
chr3D_part1	231190000	233730000	id-1310	High
chr3D_part1	233790000	234320000	id-1311	High
chr3D_part1	235350000	236040000	id-1312	High
chr3D_part1	236370000	237130000	id-1313	High
chr3D_part1	237180000	237730000	id-1314	High
chr3D_part1	237800000	239040000	id-1315	High
chr3D_part1	239590000	240160000	id-1316	High
chr3D_part1	244120000	244820000	id-1317	High
chr3D_part1	244890000	246300000	id-1318	High
chr3D_part1	246360000	246960000	id-1319	High
chr3D_part1	247020000	247860000	id-1320	High
chr3D_part1	247910000	250620000	id-1321	High
chr3D_part1	250670000	251930000	id-1322	High
chr3D_part1	252010000	256330000	id-1323	High
chr3D_part1	256380000	257020000	id-1324	High
chr3D_part1	257090000	257670000	id-1325	High
chr3D_part1	257720000	258480000	id-1326	High
chr3D_part1	258530000	260240000	id-1327	High
chr3D_part1	260290000	263870000	id-1328	High
chr3D_part1	264560000	265400000	id-1329	High
chr3D_part1	265460000	266330000	id-1330	High
chr3D_part1	266380000	267030000	id-1331	High
chr3D_part1	267080000	268070000	id-1332	High
chr3D_part1	268120000	268880000	id-1333	High
chr3D_part1	268930000	269770000	id-1334	High
chr3D_part1	269820000	270630000	id-1335	High
chr3D_part1	270680000	272180000	id-1336	High
chr3D_part1	272230000	274410000	id-1337	High
chr3D_part1	275120000	275850000	id-1338	High
chr3D_part1	276570000	277820000	id-1339	High
chr3D_part1	277870000	279530000	id-1340	High
chr3D_part1	279580000	280590000	id-1341	High
chr3D_part1	281090000	282350000	id-1342	High
chr3D_part1	282640000	284800000	id-1343	High
chr3D_part1	285270000	286740000	id-1344	High
chr3D_part1	286800000	287550000	id-1345	High
chr3D_part1	287600000	288230000	id-1346	High
chr3D_part1	288950000	289450000	id-1347	High
chr3D_part1	289540000	290140000	id-1348	High
chr3D_part1	290200000	291470000	id-1349	High
chr3D_part1	292050000	292960000	id-1350	High
chr3D_part1	293670000	294210000	id-1351	High
chr3D_part1	294270000	295980000	id-1352	High
chr3D_part1	296260000	297260000	id-1353	High
chr3D_part1	298970000	299950000	id-1354	High
chr3D_part1	300000000	301220000	id-1355	High
chr3D_part1	301630000	304750000	id-1356	High
chr3D_part1	304830000	305340000	id-1357	High
chr3D_part1	305400000	306860000	id-1358	High
chr3D_part1	306920000	308420000	id-1359	High
chr3D_part1	308480000	309110000	id-1360	High
chr3D_part1	309170000	309930000	id-1361	High
chr3D_part1	310350000	311870000	id-1362	High
chr3D_part1	311920000	312640000	id-1363	High
chr3D_part1	312710000	313610000	id-1364	High
chr3D_part1	313660000	314500000	id-1365	High
chr3D_part1	314550000	317100000	id-1366	High
chr3D_part1	317890000	318630000	id-1367	High
chr3D_part1	318730000	319310000	id-1368	High
chr3D_part1	319360000	320700000	id-1369	High
chr3D_part1	321900000	323160000	id-1370	High
chr3D_part1	323240000	324220000	id-1371	High
chr3D_part1	324270000	326180000	id-1372	High
chr3D_part1	326360000	327620000	id-1373	High
chr3D_part1	327670000	329850000	id-1374	High
chr3D_part1	330320000	332970000	id-1375	High
chr3D_part1	333030000	335340000	id-1376	High
chr3D_part1	335390000	336310000	id-1377	High
chr3D_part1	336380000	338300000	id-1378	High
chr3D_part1	338350000	340910000	id-1379	High
chr3D_part1	342400000	343330000	id-1380	High
chr3D_part1	343870000	345560000	id-1381	High
chr3D_part1	345620000	347830000	id-1382	High
chr3D_part1	347880000	348860000	id-1383	High
chr3D_part1	348910000	349880000	id-1384	High
chr3D_part1	349930000	352400000	id-1385	High
chr3D_part1	352470000	353590000	id-1386	High
chr3D_part1	354030000	355270000	id-1387	High
chr3D_part1	355430000	356790000	id-1388	High
chr3D_part1	357530000	358670000	id-1389	High
chr3D_part1	358730000	359240000	id-1390	High
chr3D_part1	359310000	360340000	id-1391	High
chr3D_part1	360460000	361210000	id-1392	High
chr3D_part1	361270000	363160000	id-1393	High
chr3D_part1	363570000	364960000	id-1394	High
chr3D_part1	365510000	366730000	id-1395	High
chr3D_part1	366800000	368240000	id-1396	High
chr3D_part1	369220000	369870000	id-1397	High
chr3D_part1	370510000	372200000	id-1398	High
chr3D_part1	372250000	372890000	id-1399	High
chr3D_part1	372940000	374620000	id-1400	High
chr3D_part1	374880000	375710000	id-1401	High
chr3D_part1	375770000	377950000	id-1402	High
chr3D_part1	378360000	381090000	id-1403	High
chr3D_part1	381580000	382600000	id-1404	High
chr3D_part1	382820000	384470000	id-1405	High
chr3D_part1	386580000	387180000	id-1406	High
chr3D_part1	387640000	388370000	id-1407	High
chr3D_part1	388430000	389690000	id-1408	High
chr3D_part1	391340000	392110000	id-1409	High
chr3D_part1	392210000	394160000	id-1410	High
chr3D_part1	394720000	395540000	id-1411	High
chr3D_part1	395660000	399580000	id-1412	High
chr3D_part1	400640000	401220000	id-1413	High
chr3D_part1	401280000	402140000	id-1414	High
chr3D_part1	402200000	403180000	id-1415	High
chr3D_part1	403250000	407440000	id-1416	High
chr3D_part1	407500000	408430000	id-1417	High
chr3D_part1	408480000	409010000	id-1418	High
chr3D_part1	409070000	410370000	id-1419	High
chr3D_part1	410460000	411110000	id-1420	High
chr3D_part1	411500000	412390000	id-1421	High
chr3D_part1	412970000	414400000	id-1422	High
chr3D_part1	414450000	416010000	id-1423	High
chr3D_part1	416060000	416730000	id-1424	High
chr3D_part1	416800000	419600000	id-1425	High
chr3D_part1	419860000	421060000	id-1426	High
chr3D_part1	421110000	422060000	id-1427	High
chr3D_part1	422590000	423390000	id-1428	High
chr3D_part1	423640000	424770000	id-1429	High
chr3D_part1	424820000	425330000	id-1430	High
chr3D_part1	425830000	427450000	id-1431	High
chr3D_part1	427500000	432790000	id-1432	High
chr3D_part1	433290000	433970000	id-1433	High
chr3D_part1	434020000	435040000	id-1434	High
chr3D_part1	435290000	435890000	id-1435	High
chr3D_part1	435940000	437890000	id-1436	High
chr3D_part1	438500000	439970000	id-1437	High
chr3D_part1	440390000	440910000	id-1438	High
chr3D_part1	440970000	441850000	id-1439	High
chr3D_part1	442240000	442850000	id-1440	High
chr3D_part1	443300000	444890000	id-1441	High
chr3D_part1	444940000	446120000	id-1442	High
chr3D_part1	446540000	447220000	id-1443	High
chr3D_part1	447290000	447900000	id-1444	High
chr3D_part1	448080000	448750000	id-1445	High
chr3D_part1	449890000	452310000	id-1446	High
chr3D_part1	452360000	454790000	id-1447	High
chr3D_part1	454870000	458350000	id-1448	High
chr3D_part1	458440000	459080000	id-1449	High
chr3D_part1	459590000	461750000	id-1450	High
chr3D_part1	462600000	463450000	id-1451	High
chr3D_part1	463540000	464180000	id-1452	High
chr3D_part1	464240000	465180000	id-1453	High
chr3D_part1	465230000	466190000	id-1454	High
chr3D_part1	466260000	467390000	id-1455	High
chr3D_part1	467460000	468230000	id-1456	High
chr3D_part1	468790000	470500000	id-1457	High
chr3D_part1	471060000	474700000	id-1458	High
chr3D_part1	474760000	476230000	id-1459	High
chr3D_part2	180000	1320000	id-1460	High
chr3D_part2	1960000	3260000	id-1461	High
chr3D_part2	3310000	3970000	id-1462	High
chr3D_part2	4820000	6060000	id-1463	High
chr3D_part2	6180000	7630000	id-1464	High
chr3D_part2	8050000	8720000	id-1465	High
chr3D_part2	9160000	10210000	id-1466	High
chr3D_part2	11470000	12180000	id-1467	High
chr3D_part2	12390000	12980000	id-1468	High
chr3D_part2	13040000	14080000	id-1469	High
chr3D_part2	14360000	14880000	id-1470	High
chr3D_part2	15320000	17390000	id-1471	High
chr3D_part2	17440000	18480000	id-1472	High
chr3D_part2	19100000	20000000	id-1473	High
chr3D_part2	20050000	21150000	id-1474	High
chr3D_part2	21230000	22760000	id-1475	High
chr3D_part2	22810000	24180000	id-1476	High
chr3D_part2	24230000	25420000	id-1477	High
chr3D_part2	25510000	26240000	id-1478	High
chr3D_part2	26320000	27370000	id-1479	High
chr3D_part2	27420000	28070000	id-1480	High
chr3D_part2	28150000	29810000	id-1481	High
chr3D_part2	30100000	31320000	id-1482	High
chr3D_part2	31460000	32230000	id-1483	High
chr3D_part2	32510000	34700000	id-1484	High
chr3D_part2	34760000	35950000	id-1485	High
chr3D_part2	36060000	36980000	id-1486	High
chr3D_part2	37090000	37800000	id-1487	High
chr3D_part2	37850000	39050000	id-1488	High
chr3D_part2	39100000	42750000	id-1489	High
chr3D_part2	42800000	44150000	id-1490	High
chr3D_part2	44320000	46360000	id-1491	High
chr3D_part2	46990000	48960000	id-1492	High
chr3D_part2	49480000	50220000	id-1493	High
chr3D_part2	50270000	51500000	id-1494	High
chr3D_part2	51560000	54020000	id-1495	High
chr3D_part2	54070000	54600000	id-1496	High
chr3D_part2	55300000	55980000	id-1497	High
chr3D_part2	56030000	56630000	id-1498	High
chr3D_part2	56750000	57910000	id-1499	High
chr3D_part2	58000000	59550000	id-1500	High
chr3D_part2	59620000	60220000	id-1501	High
chr3D_part2	60760000	61990000	id-1502	High
chr3D_part2	62540000	63050000	id-1503	High
chr3D_part2	63780000	64830000	id-1504	High
chr3D_part2	64900000	66920000	id-1505	High
chr3D_part2	66970000	69180000	id-1506	High
chr3D_part2	69230000	69790000	id-1507	High
chr3D_part2	70240000	70770000	id-1508	High
chr3D_part2	70820000	71420000	id-1509	High
chr3D_part2	71640000	72170000	id-1510	High
chr3D_part2	72230000	73580000	id-1511	High
chr3D_part2	73880000	74660000	id-1512	High
chr3D_part2	75250000	75790000	id-1513	High
chr3D_part2	75880000	77540000	id-1514	High
chr3D_part2	77630000	78610000	id-1515	High
chr3D_part2	80320000	81030000	id-1516	High
chr3D_part2	81760000	83600000	id-1517	High
chr3D_part2	83690000	84250000	id-1518	High
chr3D_part2	84300000	85090000	id-1519	High
chr3D_part2	86650000	87860000	id-1520	High
chr3D_part2	88000000	88780000	id-1521	High
chr3D_part2	89630000	90770000	id-1522	High
chr3D_part2	90990000	93580000	id-1523	High
chr3D_part2	94040000	96610000	id-1524	High
chr3D_part2	97780000	99470000	id-1525	High
chr3D_part2	99530000	100580000	id-1526	High
chr3D_part2	100630000	102590000	id-1527	High
chr3D_part2	102980000	106290000	id-1528	High
chr3D_part2	106470000	107960000	id-1529	High
chr3D_part2	108580000	109600000	id-1530	High
chr3D_part2	109670000	111090000	id-1531	High
chr3D_part2	111140000	112280000	id-1532	High
chr3D_part2	112400000	113010000	id-1533	High
chr3D_part2	113530000	114150000	id-1534	High
chr3D_part2	114220000	115310000	id-1535	High
chr3D_part2	115580000	117630000	id-1536	High
chr3D_part2	118790000	119940000	id-1537	High
chr3D_part2	119990000	120870000	id-1538	High
chr3D_part2	120930000	121530000	id-1539	High
chr3D_part2	121590000	122500000	id-1540	High
chr3D_part2	123340000	124350000	id-1541	High
chr3D_part2	124400000	125540000	id-1542	High
chr3D_part2	125590000	126310000	id-1543	High
chr3D_part2	126680000	129280000	id-1544	High
chr3D_part2	129330000	130430000	id-1545	High
chr3D_part2	130490000	131580000	id-1546	High
chr3D_part2	131630000	132450000	id-1547	High
chr3D_part2	132650000	136910000	id-1548	High
chr3D_part2	137090000	137700000	id-1549	High
chr3D_part2	138370000	139000000	id-1550	High
chr4A_part1	2760000	4190000	id-1551	High
chr4A_part1	4920000	5900000	id-1552	High
chr4A_part1	10930000	11700000	id-1553	High
chr4A_part1	13120000	14200000	id-1554	High
chr4A_part1	17140000	17750000	id-1555	High
chr4A_part1	28500000	29100000	id-1556	High
chr4A_part1	38720000	39430000	id-1557	High
chr4A_part1	39540000	46420000	id-1558	High
chr4A_part1	47290000	67520000	id-1559	High
chr4A_part1	67600000	70210000	id-1560	High
chr4A_part1	70300000	81800000	id-1561	High
chr4A_part1	91760000	96270000	id-1562	High
chr4A_part1	100800000	101320000	id-1563	High
chr4A_part1	101750000	103230000	id-1564	High
chr4A_part1	103280000	104710000	id-1565	High
chr4A_part1	113860000	133000000	id-1566	High
chr4A_part1	133050000	135720000	id-1567	High
chr4A_part1	135780000	152230000	id-1568	High
chr4A_part1	152280000	164490000	id-1569	High
chr4A_part1	234520000	235110000	id-1570	High
chr4A_part1	280050000	280590000	id-1571	High
chr4A_part1	297390000	297950000	id-1572	High
chr4A_part1	298260000	298850000	id-1573	High
chr4A_part1	310590000	311100000	id-1574	High
chr4A_part1	344510000	345010000	id-1575	High
chr4A_part1	353400000	353970000	id-1576	High
chr4A_part1	355030000	355590000	id-1577	High
chr4A_part1	384970000	385620000	id-1578	High
chr4A_part1	389250000	389770000	id-1579	High
chr4A_part1	402360000	402870000	id-1580	High
chr4A_part1	410560000	411280000	id-1581	High
chr4A_part1	449270000	452555092	id-1582	High
chr4A_part2	0	14590000	id-1583	High
chr4A_part2	16930000	17580000	id-1584	High
chr4A_part2	18110000	19120000	id-1585	High
chr4A_part2	20530000	21070000	id-1586	High
chr4A_part2	26890000	28150000	id-1587	High
chr4A_part2	29620000	31340000	id-1588	High
chr4A_part2	31410000	31930000	id-1589	High
chr4A_part2	31990000	32980000	id-1590	High
chr4A_part2	33060000	34330000	id-1591	High
chr4A_part2	34470000	35160000	id-1592	High
chr4A_part2	35720000	36240000	id-1593	High
chr4A_part2	37320000	39080000	id-1594	High
chr4A_part2	39390000	40140000	id-1595	High
chr4A_part2	41460000	42200000	id-1596	High
chr4A_part2	43140000	43950000	id-1597	High
chr4A_part2	44700000	45210000	id-1598	High
chr4A_part2	45290000	46490000	id-1599	High
chr4A_part2	50840000	52100000	id-1600	High
chr4A_part2	52400000	53780000	id-1601	High
chr4A_part2	54150000	54900000	id-1602	High
chr4A_part2	56240000	56760000	id-1603	High
chr4A_part2	56810000	58050000	id-1604	High
chr4A_part2	58950000	59460000	id-1605	High
chr4A_part2	59520000	60060000	id-1606	High
chr4A_part2	60850000	61550000	id-1607	High
chr4A_part2	61650000	62280000	id-1608	High
chr4A_part2	63340000	65310000	id-1609	High
chr4A_part2	65370000	66180000	id-1610	High
chr4A_part2	66260000	67460000	id-1611	High
chr4A_part2	68010000	81490000	id-1612	High
chr4A_part2	82980000	83640000	id-1613	High
chr4A_part2	84120000	86830000	id-1614	High
chr4A_part2	87530000	89120000	id-1615	High
chr4A_part2	89350000	90620000	id-1616	High
chr4A_part2	91490000	93870000	id-1617	High
chr4A_part2	93950000	94580000	id-1618	High
chr4A_part2	106670000	107230000	id-1619	High
chr4A_part2	113200000	120080000	id-1620	High
chr4A_part2	124480000	128690000	id-1621	High
chr4A_part2	138380000	139890000	id-1622	High
chr4A_part2	144190000	145500000	id-1623	High
chr4A_part2	145940000	146540000	id-1624	High
chr4A_part2	146730000	147350000	id-1625	High
chr4A_part2	147320000	147900000	id-1626	Low
chr4A_part2	148170000	149850000	id-1627	High
chr4A_part2	150130000	150830000	id-1628	High
chr4A_part2	157420000	159070000	id-1629	High
chr4A_part2	159810000	161190000	id-1630	High
chr4A_part2	164110000	164740000	id-1631	High
chr4A_part2	166250000	166890000	id-1632	High
chr4A_part2	167030000	168880000	id-1633	High
chr4A_part2	170770000	171820000	id-1634	High
chr4A_part2	172050000	176430000	id-1635	High
chr4A_part2	176490000	180870000	id-1636	High
chr4A_part2	181120000	182000000	id-1637	High
chr4A_part2	182160000	185780000	id-1638	High
chr4A_part2	185840000	189990000	id-1639	High
chr4A_part2	191920000	192520000	id-1640	Low
chr4A_part2	193460000	195470000	id-1641	High
chr4A_part2	195840000	197120000	id-1642	High
chr4A_part2	197210000	202880000	id-1643	High
chr4A_part2	203910000	204870000	id-1644	High
chr4A_part2	205750000	206300000	id-1645	Low
chr4A_part2	213060000	213730000	id-1646	High
chr4A_part2	213860000	214520000	id-1647	High
chr4A_part2	233900000	235100000	id-1648	High
chr4A_part2	235160000	236100000	id-1649	High
chr4A_part2	236270000	238440000	id-1650	High
chr4A_part2	238490000	239540000	id-1651	High
chr4A_part2	240100000	243680000	id-1652	High
chr4A_part2	244050000	244800000	id-1653	Low
chr4A_part2	244800000	246770000	id-1654	High
chr4A_part2	246990000	247600000	id-1655	High
chr4A_part2	248760000	249620000	id-1656	High
chr4A_part2	249680000	250480000	id-1657	High
chr4A_part2	250590000	251400000	id-1658	High
chr4A_part2	251720000	252260000	id-1659	High
chr4A_part2	252380000	253350000	id-1660	High
chr4A_part2	253930000	255520000	id-1661	High
chr4A_part2	255570000	257360000	id-1662	High
chr4A_part2	257410000	260720000	id-1663	High
chr4A_part2	263810000	265770000	id-1664	High
chr4A_part2	266230000	266740000	id-1665	High
chr4A_part2	266930000	268030000	id-1666	High
chr4A_part2	268460000	269300000	id-1667	High
chr4A_part2	271040000	273210000	id-1668	High
chr4A_part2	274400000	275580000	id-1669	High
chr4A_part2	276470000	276980000	id-1670	High
chr4A_part2	277040000	277650000	id-1671	High
chr4A_part2	279880000	280600000	id-1672	High
chr4A_part2	280680000	281220000	id-1673	High
chr4A_part2	284690000	285400000	id-1674	High
chr4A_part2	291050000	291650000	id-1675	High
chr4B_part1	510000	1570000	id-1676	High
chr4B_part1	1930000	2750000	id-1677	High
chr4B_part1	2660000	3280000	id-1678	Low
chr4B_part1	3540000	5090000	id-1679	High
chr4B_part1	5410000	8170000	id-1680	High
chr4B_part1	8340000	9430000	id-1681	High
chr4B_part1	9490000	14770000	id-1682	High
chr4B_part1	15250000	16390000	id-1683	High
chr4B_part1	16450000	17070000	id-1684	High
chr4B_part1	17140000	19190000	id-1685	High
chr4B_part1	19240000	19780000	id-1686	High
chr4B_part1	19940000	22690000	id-1687	High
chr4B_part1	22770000	24110000	id-1688	High
chr4B_part1	24600000	25620000	id-1689	High
chr4B_part1	26280000	27060000	id-1690	High
chr4B_part1	28140000	30520000	id-1691	High
chr4B_part1	30700000	31720000	id-1692	High
chr4B_part1	31810000	38360000	id-1693	High
chr4B_part1	38870000	40970000	id-1694	High
chr4B_part1	41740000	42350000	id-1695	High
chr4B_part1	42430000	50410000	id-1696	High
chr4B_part1	50460000	51840000	id-1697	High
chr4B_part1	52410000	55160000	id-1698	High
chr4B_part1	55210000	57740000	id-1699	High
chr4B_part1	57860000	58700000	id-1700	High
chr4B_part1	58750000	63780000	id-1701	High
chr4B_part1	63840000	64690000	id-1702	High
chr4B_part1	66180000	66990000	id-1703	High
chr4B_part1	67040000	68340000	id-1704	High
chr4B_part1	68710000	70730000	id-1705	High
chr4B_part1	70780000	71740000	id-1706	High
chr4B_part1	71790000	73180000	id-1707	High
chr4B_part1	73270000	75110000	id-1708	High
chr4B_part1	75510000	77870000	id-1709	High
chr4B_part1	77920000	78800000	id-1710	High
chr4B_part1	78860000	80540000	id-1711	High
chr4B_part1	80770000	81950000	id-1712	High
chr4B_part1	82170000	83160000	id-1713	High
chr4B_part1	83210000	84400000	id-1714	High
chr4B_part1	84450000	85540000	id-1715	High
chr4B_part1	85860000	87380000	id-1716	High
chr4B_part1	87430000	88960000	id-1717	High
chr4B_part1	89030000	90690000	id-1718	High
chr4B_part1	90740000	94350000	id-1719	High
chr4B_part1	94400000	97170000	id-1720	High
chr4B_part1	97500000	98300000	id-1721	High
chr4B_part1	98370000	99630000	id-1722	High
chr4B_part1	100190000	102150000	id-1723	High
chr4B_part1	102210000	103790000	id-1724	High
chr4B_part1	104090000	104610000	id-1725	High
chr4B_part1	104820000	106150000	id-1726	High
chr4B_part1	106200000	108170000	id-1727	High
chr4B_part1	109170000	111340000	id-1728	High
chr4B_part1	111400000	112610000	id-1729	High
chr4B_part1	113150000	113960000	id-1730	High
chr4B_part1	114010000	115420000	id-1731	High
chr4B_part1	115470000	116510000	id-1732	High
chr4B_part1	116560000	117070000	id-1733	High
chr4B_part1	117910000	120450000	id-1734	High
chr4B_part1	120510000	121320000	id-1735	High
chr4B_part1	121430000	124460000	id-1736	High
chr4B_part1	124870000	125750000	id-1737	High
chr4B_part1	125830000	126860000	id-1738	High
chr4B_part1	127210000	127710000	id-1739	High
chr4B_part1	128080000	128650000	id-1740	High
chr4B_part1	128720000	129420000	id-1741	High
chr4B_part1	129480000	131160000	id-1742	High
chr4B_part1	131210000	133370000	id-1743	High
chr4B_part1	133430000	135570000	id-1744	High
chr4B_part1	135620000	137440000	id-1745	High
chr4B_part1	137730000	138620000	id-1746	High
chr4B_part1	140070000	140920000	id-1747	High
chr4B_part1	140970000	142070000	id-1748	High
chr4B_part1	142130000	142880000	id-1749	High
chr4B_part1	143450000	144010000	id-1750	High
chr4B_part1	144230000	147760000	id-1751	High
chr4B_part1	147810000	148930000	id-1752	High
chr4B_part1	149060000	149930000	id-1753	High
chr4B_part1	150110000	150960000	id-1754	High
chr4B_part1	151020000	153350000	id-1755	High
chr4B_part1	153420000	158220000	id-1756	High
chr4B_part1	158270000	159360000	id-1757	High
chr4B_part1	159450000	162670000	id-1758	High
chr4B_part1	163610000	164810000	id-1759	High
chr4B_part1	165400000	166110000	id-1760	High
chr4B_part1	166470000	170930000	id-1761	High
chr4B_part1	171390000	173410000	id-1762	High
chr4B_part1	173460000	175510000	id-1763	High
chr4B_part1	175560000	176480000	id-1764	High
chr4B_part1	176670000	177320000	id-1765	High
chr4B_part1	177370000	179620000	id-1766	High
chr4B_part1	179680000	183600000	id-1767	High
chr4B_part1	183660000	189570000	id-1768	High
chr4B_part1	189620000	191370000	id-1769	High
chr4B_part1	191420000	192320000	id-1770	High
chr4B_part1	193580000	194210000	id-1771	High
chr4B_part1	194270000	195780000	id-1772	High
chr4B_part1	195880000	198970000	id-1773	High
chr4B_part1	199020000	200360000	id-1774	High
chr4B_part1	200650000	205200000	id-1775	High
chr4B_part1	205280000	206200000	id-1776	High
chr4B_part1	206250000	207180000	id-1777	High
chr4B_part1	207230000	209010000	id-1778	High
chr4B_part1	209340000	210010000	id-1779	High
chr4B_part1	210060000	212680000	id-1780	High
chr4B_part1	212740000	214560000	id-1781	High
chr4B_part1	214610000	215260000	id-1782	High
chr4B_part1	215650000	218400000	id-1783	High
chr4B_part1	218450000	220740000	id-1784	High
chr4B_part1	220790000	222780000	id-1785	High
chr4B_part1	222840000	225190000	id-1786	High
chr4B_part1	225360000	230370000	id-1787	High
chr4B_part1	230440000	233420000	id-1788	High
chr4B_part1	233470000	234420000	id-1789	High
chr4B_part1	234470000	235410000	id-1790	High
chr4B_part1	235460000	237820000	id-1791	High
chr4B_part1	237870000	238710000	id-1792	High
chr4B_part1	238760000	240140000	id-1793	High
chr4B_part1	240190000	242390000	id-1794	High
chr4B_part1	242950000	244350000	id-1795	High
chr4B_part1	244400000	245150000	id-1796	High
chr4B_part1	245200000	246550000	id-1797	High
chr4B_part1	246610000	249040000	id-1798	High
chr4B_part1	249090000	249710000	id-1799	High
chr4B_part1	249760000	250620000	id-1800	High
chr4B_part1	251190000	251690000	id-1801	High
chr4B_part1	251740000	252260000	id-1802	High
chr4B_part1	252310000	253430000	id-1803	High
chr4B_part1	253480000	256030000	id-1804	High
chr4B_part1	256270000	258810000	id-1805	High
chr4B_part1	258930000	259520000	id-1806	High
chr4B_part1	259590000	260860000	id-1807	High
chr4B_part1	260920000	261460000	id-1808	High
chr4B_part1	261520000	262320000	id-1809	High
chr4B_part1	262580000	264640000	id-1810	High
chr4B_part1	265430000	266070000	id-1811	High
chr4B_part1	266140000	267940000	id-1812	High
chr4B_part1	268020000	269190000	id-1813	High
chr4B_part1	269240000	270540000	id-1814	High
chr4B_part1	270600000	271570000	id-1815	High
chr4B_part1	271820000	273850000	id-1816	High
chr4B_part1	274800000	277420000	id-1817	High
chr4B_part1	277640000	278160000	id-1818	High
chr4B_part1	278400000	279700000	id-1819	High
chr4B_part1	279760000	281230000	id-1820	High
chr4B_part1	281700000	283630000	id-1821	High
chr4B_part1	283690000	285480000	id-1822	High
chr4B_part1	285560000	287760000	id-1823	High
chr4B_part1	287810000	288550000	id-1824	High
chr4B_part1	288670000	290210000	id-1825	High
chr4B_part1	290530000	291070000	id-1826	High
chr4B_part1	291130000	293570000	id-1827	High
chr4B_part1	293620000	295650000	id-1828	High
chr4B_part1	295700000	297220000	id-1829	High
chr4B_part1	297290000	298700000	id-1830	High
chr4B_part1	298750000	300570000	id-1831	High
chr4B_part1	300620000	301640000	id-1832	High
chr4B_part1	301870000	303890000	id-1833	High
chr4B_part1	304450000	308750000	id-1834	High
chr4B_part1	309340000	311730000	id-1835	High
chr4B_part1	311790000	312700000	id-1836	High
chr4B_part1	312750000	316650000	id-1837	High
chr4B_part1	316890000	317440000	id-1838	High
chr4B_part1	318910000	319460000	id-1839	Low
chr4B_part1	321030000	321710000	id-1840	High
chr4B_part1	322340000	323950000	id-1841	High
chr4B_part1	324010000	328330000	id-1842	High
chr4B_part1	328380000	331290000	id-1843	High
chr4B_part1	331340000	333120000	id-1844	High
chr4B_part1	333220000	334110000	id-1845	High
chr4B_part1	334160000	336290000	id-1846	High
chr4B_part1	336350000	339390000	id-1847	High
chr4B_part1	339440000	342160000	id-1848	High
chr4B_part1	342230000	344390000	id-1849	High
chr4B_part1	344440000	345170000	id-1850	High
chr4B_part1	345240000	348750000	id-1851	High
chr4B_part1	348900000	350420000	id-1852	High
chr4B_part1	351240000	352820000	id-1853	High
chr4B_part1	354130000	355630000	id-1854	High
chr4B_part1	355680000	357910000	id-1855	High
chr4B_part1	358210000	361110000	id-1856	High
chr4B_part1	361160000	363450000	id-1857	High
chr4B_part1	363530000	364160000	id-1858	High
chr4B_part1	364220000	367000000	id-1859	High
chr4B_part1	367230000	368370000	id-1860	High
chr4B_part1	368420000	370060000	id-1861	High
chr4B_part1	370430000	371910000	id-1862	High
chr4B_part1	371970000	372700000	id-1863	High
chr4B_part1	372750000	373280000	id-1864	High
chr4B_part1	373330000	374830000	id-1865	High
chr4B_part1	374880000	377200000	id-1866	High
chr4B_part1	377370000	379150000	id-1867	High
chr4B_part1	380000000	381640000	id-1868	High
chr4B_part1	381710000	382300000	id-1869	High
chr4B_part1	383360000	384300000	id-1870	High
chr4B_part1	384360000	385550000	id-1871	High
chr4B_part1	386130000	389600000	id-1872	High
chr4B_part1	389660000	394650000	id-1873	High
chr4B_part1	394700000	395400000	id-1874	High
chr4B_part1	395960000	398030000	id-1875	High
chr4B_part1	398220000	400590000	id-1876	High
chr4B_part1	401330000	402760000	id-1877	High
chr4B_part1	403190000	403760000	id-1878	High
chr4B_part1	404150000	404820000	id-1879	High
chr4B_part1	405000000	405850000	id-1880	High
chr4B_part1	405910000	408070000	id-1881	High
chr4B_part1	409150000	411820000	id-1882	High
chr4B_part1	412850000	414720000	id-1883	High
chr4B_part1	414770000	419590000	id-1884	High
chr4B_part1	419640000	420450000	id-1885	High
chr4B_part1	420500000	422530000	id-1886	High
chr4B_part1	422600000	426440000	id-1887	High
chr4B_part1	426490000	427720000	id-1888	High
chr4B_part1	427780000	428670000	id-1889	High
chr4B_part1	428960000	429760000	id-1890	High
chr4B_part1	430080000	432050000	id-1891	High
chr4B_part1	432130000	433230000	id-1892	High
chr4B_part1	433700000	435430000	id-1893	High
chr4B_part1	436310000	438110000	id-1894	High
chr4B_part1	438400000	443940000	id-1895	High
chr4B_part1	443990000	444810000	id-1896	High
chr4B_part1	444860000	445370000	id-1897	High
chr4B_part1	445700000	446390000	id-1898	High
chr4B_part1	446440000	449160000	id-1899	High
chr4B_part1	449830000	450360000	id-1900	High
chr4B_part2	4260000	5080000	id-1901	High
chr4B_part2	28670000	33140000	id-1902	High
chr4B_part2	41080000	42110000	id-1903	High
chr4B_part2	42540000	43100000	id-1904	High
chr4B_part2	50630000	51230000	id-1905	High
chr4B_part2	58190000	58890000	id-1906	High
chr4B_part2	68560000	69160000	id-1907	High
chr4B_part2	73800000	74680000	id-1908	High
chr4B_part2	74820000	75650000	id-1909	High
chr4B_part2	78210000	78760000	id-1910	High
chr4B_part2	83990000	84550000	id-1911	High
chr4B_part2	89220000	90350000	id-1912	High
chr4B_part2	91860000	92460000	id-1913	High
chr4B_part2	96950000	101160000	id-1914	High
chr4B_part2	101240000	101900000	id-1915	High
chr4B_part2	102140000	102700000	id-1916	High
chr4B_part2	103810000	104750000	id-1917	High
chr4B_part2	105080000	106110000	id-1918	High
chr4B_part2	106210000	107070000	id-1919	High
chr4B_part2	108510000	111440000	id-1920	High
chr4B_part2	112730000	115600000	id-1921	High
chr4B_part2	115960000	116500000	id-1922	High
chr4B_part2	119030000	127380000	id-1923	High
chr4B_part2	127470000	128420000	id-1924	High
chr4B_part2	130220000	130840000	id-1925	High
chr4B_part2	131040000	131560000	id-1926	High
chr4B_part2	142980000	145430000	id-1927	High
chr4B_part2	146160000	147300000	id-1928	High
chr4B_part2	147890000	148460000	id-1929	High
chr4B_part2	149950000	150450000	id-1930	High
chr4B_part2	156620000	157500000	id-1931	High
chr4B_part2	161160000	162190000	id-1932	High
chr4B_part2	168950000	171950000	id-1933	High
chr4B_part2	173280000	173790000	id-1934	High
chr4B_part2	183010000	183680000	id-1935	High
chr4B_part2	187250000	187950000	id-1936	High
chr4B_part2	188190000	188820000	id-1937	Low
chr4B_part2	189240000	190080000	id-1938	High
chr4B_part2	191900000	194100000	id-1939	High
chr4B_part2	196340000	197180000	id-1940	High
chr4B_part2	197260000	198320000	id-1941	High
chr4B_part2	198440000	199130000	id-1942	High
chr4B_part2	200180000	200720000	id-1943	High
chr4B_part2	200770000	201800000	id-1944	High
chr4B_part2	201940000	202450000	id-1945	High
chr4B_part2	202500000	203030000	id-1946	High
chr4B_part2	203110000	203980000	id-1947	High
chr4B_part2	204040000	204750000	id-1948	High
chr4B_part2	206730000	210730000	id-1949	High
chr4B_part2	211910000	212860000	id-1950	High
chr4B_part2	213130000	214470000	id-1951	High
chr4B_part2	214900000	215820000	id-1952	High
chr4B_part2	215900000	216500000	id-1953	High
chr4B_part2	218530000	220350000	id-1954	High
chr4B_part2	221380000	222090000	id-1955	High
chr4D_part1	70000	1560000	id-1956	High
chr4D_part1	1610000	2330000	id-1957	High
chr4D_part1	2390000	3480000	id-1958	High
chr4D_part1	3530000	6590000	id-1959	High
chr4D_part1	6640000	13830000	id-1960	High
chr4D_part1	13880000	16270000	id-1961	High
chr4D_part1	16930000	28610000	id-1962	High
chr4D_part1	28660000	30570000	id-1963	High
chr4D_part1	30620000	36960000	id-1964	High
chr4D_part1	37010000	38380000	id-1965	High
chr4D_part1	38430000	48540000	id-1966	High
chr4D_part1	48590000	55790000	id-1967	High
chr4D_part1	55850000	58430000	id-1968	High
chr4D_part1	58500000	66800000	id-1969	High
chr4D_part1	66850000	72790000	id-1970	High
chr4D_part1	72840000	85910000	id-1971	High
chr4D_part1	85970000	94600000	id-1972	High
chr4D_part1	95040000	105300000	id-1973	High
chr4D_part1	105350000	115070000	id-1974	High
chr4D_part1	115120000	115770000	id-1975	High
chr4D_part1	115820000	119160000	id-1976	High
chr4D_part1	119220000	121090000	id-1977	High
chr4D_part1	121150000	123270000	id-1978	High
chr4D_part1	123600000	140210000	id-1979	High
chr4D_part1	140260000	163410000	id-1980	High
chr4D_part1	163460000	200110000	id-1981	High
chr4D_part1	200160000	205260000	id-1982	High
chr4D_part1	205270000	206170000	id-1983	Low
chr4D_part1	206170000	207440000	id-1984	High
chr4D_part1	207490000	209690000	id-1985	High
chr4D_part1	210100000	234500000	id-1986	High
chr4D_part1	234590000	243630000	id-1987	High
chr4D_part1	243680000	248230000	id-1988	High
chr4D_part1	248280000	307980000	id-1989	High
chr4D_part1	308030000	333010000	id-1990	High
chr4D_part1	333060000	346620000	id-1991	High
chr4D_part1	346670000	349690000	id-1992	High
chr4D_part1	349740000	356460000	id-1993	High
chr4D_part1	356510000	359130000	id-1994	High
chr4D_part1	359180000	366910000	id-1995	High
chr4D_part1	366960000	369800000	id-1996	High
chr4D_part1	369870000	375650000	id-1997	High
chr4D_part1	375700000	394240000	id-1998	High
chr4D_part1	394290000	403430000	id-1999	High
chr4D_part1	403480000	414730000	id-2000	High
[truncated: 2,096 more rows]
