# Supplementary material for: DAWN: a resource for yielding insights into the diversity among wheat genomes
Source: BMC Genomics. 2018 Dec 17;19:941. doi: 10.1186/s12864-018-5228-2 (PMC6296097; doi:10.1186/s12864-018-5228-2)
Supplement: Supplementary file 7 — ZIP file containing BED5 format files of high and low variant density regions. BED5 format file for each WGS accession. The score column (5th column) indicates if the feature (row) represents a region which has >2*SD above (High) or below (Low) the mean variant density. (ZIP 526 kb) [file 12864_2018_5228_MOESM7_ESM.zip › variant_density_high_low/Westonia.realigned.bam.vcf.w10000_s10000.bw.high_low.bed]

chr1A_part1	12260000	12920000	id-1	High
chr1A_part1	13170000	13860000	id-2	High
chr1A_part1	14080000	15070000	id-3	High
chr1A_part1	16990000	18870000	id-4	High
chr1A_part1	19870000	22120000	id-5	High
chr1A_part1	22180000	23020000	id-6	High
chr1A_part1	26970000	27640000	id-7	High
chr1A_part1	28170000	30290000	id-8	High
chr1A_part1	31250000	32920000	id-9	High
chr1A_part1	37620000	38540000	id-10	High
chr1A_part1	38630000	41760000	id-11	High
chr1A_part1	41870000	44140000	id-12	High
chr1A_part1	44190000	46570000	id-13	High
chr1A_part1	49300000	52070000	id-14	High
chr1A_part1	52140000	53900000	id-15	High
chr1A_part1	293720000	297880000	id-16	High
chr1A_part1	301170000	304530000	id-17	High
chr1A_part1	304670000	324000000	id-18	High
chr1A_part1	324050000	341400000	id-19	High
chr1A_part1	351870000	372990000	id-20	High
chr1A_part1	373240000	382110000	id-21	High
chr1A_part1	382180000	383080000	id-22	High
chr1A_part1	383090000	384140000	id-23	Low
chr1A_part1	384150000	389830000	id-24	High
chr1A_part1	393460000	414910000	id-25	High
chr1A_part1	414980000	421170000	id-26	High
chr1A_part1	421170000	422050000	id-27	Low
chr1A_part1	422050000	429010000	id-28	High
chr1A_part1	433210000	433720000	id-29	Low
chr1A_part1	433740000	437300000	id-30	High
chr1A_part1	437350000	445530000	id-31	High
chr1A_part1	458510000	462140000	id-32	High
chr1A_part1	462780000	465500000	id-33	High
chr1A_part2	160000	3010000	id-34	High
chr1A_part2	3220000	5680000	id-35	High
chr1A_part2	6630000	13030000	id-36	High
chr1A_part2	17960000	21360000	id-37	High
chr1A_part2	22480000	24760000	id-38	High
chr1A_part2	24990000	26500000	id-39	High
chr1A_part2	31470000	36990000	id-40	High
chr1A_part2	37040000	38700000	id-41	High
chr1A_part2	38770000	43470000	id-42	High
chr1A_part2	43480000	44010000	id-43	Low
chr1A_part2	43940000	44780000	id-44	High
chr1A_part2	45210000	49550000	id-45	High
chr1A_part2	49840000	50890000	id-46	High
chr1A_part2	57940000	60040000	id-47	High
chr1A_part2	62430000	65790000	id-48	High
chr1A_part2	66030000	73170000	id-49	High
chr1A_part2	73600000	74730000	id-50	High
chr1A_part2	74870000	77010000	id-51	High
chr1A_part2	77600000	78400000	id-52	High
chr1A_part2	78500000	79600000	id-53	High
chr1A_part2	80010000	81220000	id-54	High
chr1A_part2	81460000	82460000	id-55	High
chr1A_part2	82560000	84410000	id-56	High
chr1A_part2	92800000	93540000	id-57	High
chr1A_part2	94280000	94890000	id-58	High
chr1A_part2	96750000	98190000	id-59	High
chr1A_part2	99270000	99810000	id-60	High
chr1A_part2	99960000	100970000	id-61	High
chr1A_part2	101020000	101850000	id-62	High
chr1A_part2	102020000	103640000	id-63	High
chr1A_part2	109620000	110640000	id-64	High
chr1A_part2	111390000	112710000	id-65	High
chr1A_part2	113070000	113570000	id-66	High
chr1A_part2	113830000	115130000	id-67	High
chr1A_part2	115280000	116840000	id-68	High
chr1A_part2	117940000	118520000	id-69	High
chr1A_part2	118570000	119260000	id-70	High
chr1A_part2	119320000	120000000	id-71	High
chr1B_part1	0	810000	id-72	Low
chr1B_part1	1610000	2120000	id-73	High
chr1B_part1	4440000	5360000	id-74	High
chr1B_part1	5870000	6370000	id-75	High
chr1B_part1	7840000	8420000	id-76	High
chr1B_part1	9480000	10420000	id-77	High
chr1B_part1	10600000	11400000	id-78	Low
chr1B_part1	11400000	11900000	id-79	High
chr1B_part1	12710000	13640000	id-80	High
chr1B_part1	15020000	15760000	id-81	High
chr1B_part1	16300000	17150000	id-82	High
chr1B_part1	19840000	20450000	id-83	High
chr1B_part1	25220000	27370000	id-84	High
chr1B_part1	29000000	29520000	id-85	High
chr1B_part1	31730000	32590000	id-86	High
chr1B_part1	34020000	36170000	id-87	High
chr1B_part1	36240000	36860000	id-88	High
chr1B_part1	36910000	38160000	id-89	High
chr1B_part1	38220000	38930000	id-90	High
chr1B_part1	41410000	42660000	id-91	High
chr1B_part1	42710000	44710000	id-92	High
chr1B_part1	45710000	46980000	id-93	High
chr1B_part1	47120000	47920000	id-94	High
chr1B_part1	48320000	49450000	id-95	High
chr1B_part1	50350000	51150000	id-96	High
chr1B_part1	51860000	52400000	id-97	Low
chr1B_part1	52400000	57440000	id-98	High
chr1B_part1	58120000	59500000	id-99	High
chr1B_part1	60250000	62090000	id-100	High
chr1B_part1	62380000	71230000	id-101	High
chr1B_part1	71290000	73300000	id-102	High
chr1B_part1	73370000	80630000	id-103	High
chr1B_part1	80730000	84040000	id-104	High
chr1B_part1	84260000	90540000	id-105	High
chr1B_part1	158550000	159410000	id-106	High
chr1B_part1	162710000	165260000	id-107	High
chr1B_part1	165410000	171130000	id-108	High
chr1B_part1	243770000	244940000	id-109	Low
chr1B_part1	297460000	301290000	id-110	High
chr1B_part1	302450000	305040000	id-111	High
chr1B_part1	308110000	308640000	id-112	High
chr1B_part1	309110000	312390000	id-113	High
chr1B_part1	312490000	313690000	id-114	High
chr1B_part1	313740000	314760000	id-115	High
chr1B_part1	314720000	315500000	id-116	Low
chr1B_part1	315560000	316580000	id-117	Low
chr1B_part1	317960000	321670000	id-118	Low
chr1B_part1	322350000	323300000	id-119	High
chr1B_part1	323610000	328440000	id-120	High
chr1B_part1	328630000	329980000	id-121	High
chr1B_part1	330360000	336280000	id-122	High
chr1B_part1	336350000	337250000	id-123	High
chr1B_part1	337360000	344000000	id-124	High
chr1B_part1	363650000	367840000	id-125	High
chr1B_part1	368410000	372410000	id-126	High
chr1B_part1	372620000	374390000	id-127	High
chr1B_part1	374450000	382390000	id-128	High
chr1B_part1	382510000	391480000	id-129	High
chr1B_part1	391550000	394080000	id-130	High
chr1B_part1	394850000	397060000	id-131	High
chr1B_part1	397990000	403190000	id-132	High
chr1B_part1	406420000	409680000	id-133	High
chr1B_part1	410620000	418270000	id-134	High
chr1B_part1	418340000	421000000	id-135	High
chr1B_part1	429280000	429790000	id-136	High
chr1B_part1	432300000	434860000	id-137	High
chr1B_part2	5950000	7640000	id-138	High
chr1B_part2	7710000	13100000	id-139	High
chr1B_part2	13160000	17320000	id-140	High
chr1B_part2	17370000	18310000	id-141	High
chr1B_part2	18590000	21860000	id-142	High
chr1B_part2	21880000	22550000	id-143	Low
chr1B_part2	24050000	39220000	id-144	High
chr1B_part2	42100000	42680000	id-145	High
chr1B_part2	42730000	48060000	id-146	High
chr1B_part2	51730000	52520000	id-147	High
chr1B_part2	82050000	83290000	id-148	High
chr1B_part2	93340000	94010000	id-149	High
chr1B_part2	103850000	104370000	id-150	High
chr1B_part2	104850000	105740000	id-151	High
chr1B_part2	112140000	114240000	id-152	High
chr1B_part2	114290000	114950000	id-153	High
chr1B_part2	117100000	117780000	id-154	High
chr1B_part2	118160000	118750000	id-155	High
chr1B_part2	123730000	124690000	id-156	High
chr1B_part2	125410000	127200000	id-157	High
chr1B_part2	145040000	146590000	id-158	High
chr1B_part2	150500000	151200000	id-159	High
chr1B_part2	153930000	156210000	id-160	High
chr1B_part2	183980000	184600000	id-161	High
chr1B_part2	185250000	187440000	id-162	High
chr1B_part2	189260000	189780000	id-163	High
chr1B_part2	189890000	190550000	id-164	High
chr1B_part2	192470000	193300000	id-165	High
chr1B_part2	195150000	197610000	id-166	High
chr1B_part2	197670000	198910000	id-167	High
chr1B_part2	200600000	201780000	id-168	High
chr1B_part2	201830000	203380000	id-169	High
chr1B_part2	203620000	204130000	id-170	High
chr1B_part2	208500000	209730000	id-171	High
chr1B_part2	210060000	210990000	id-172	High
chr1B_part2	211300000	211800000	id-173	Low
chr1B_part2	212860000	213700000	id-174	Low
chr1B_part2	213660000	214600000	id-175	High
chr1B_part2	215250000	218450000	id-176	High
chr1B_part2	220180000	220690000	id-177	High
chr1B_part2	220950000	222250000	id-178	High
chr1B_part2	222400000	222920000	id-179	High
chr1B_part2	223150000	224370000	id-180	High
chr1B_part2	224570000	225280000	id-181	Low
chr1B_part2	225290000	225800000	id-182	High
chr1B_part2	226670000	227620000	id-183	High
chr1B_part2	228580000	229430000	id-184	High
chr1B_part2	231640000	232160000	id-185	High
chr1B_part2	236090000	237560000	id-186	High
chr1B_part2	242270000	243120000	id-187	High
chr1B_part2	243220000	243770000	id-188	High
chr1B_part2	243820000	244640000	id-189	High
chr1B_part2	247970000	248720000	id-190	High
chr1B_part2	248790000	249970000	id-191	High
chr1B_part2	250290000	250990000	id-192	High
chr1D_part1	30000	910000	id-193	High
chr1D_part1	630000	1810000	id-194	Low
chr1D_part1	2060000	2790000	id-195	High
chr1D_part1	2850000	3670000	id-196	High
chr1D_part1	7770000	8440000	id-197	High
chr1D_part1	12960000	14320000	id-198	High
chr1D_part1	15030000	15880000	id-199	High
chr1D_part1	16060000	17660000	id-200	High
chr1D_part1	18570000	19200000	id-201	High
chr1D_part1	20550000	21930000	id-202	High
chr1D_part1	37770000	40280000	id-203	High
chr1D_part1	41290000	43720000	id-204	High
chr1D_part1	44510000	45210000	id-205	High
chr1D_part1	45560000	46070000	id-206	Low
chr1D_part1	46070000	47070000	id-207	High
chr1D_part1	47130000	48920000	id-208	High
chr1D_part1	48970000	50040000	id-209	High
chr1D_part1	210730000	211310000	id-210	High
chr1D_part1	217510000	218120000	id-211	High
chr1D_part1	322030000	322530000	id-212	High
chr1D_part1	358750000	359340000	id-213	High
chr1D_part1	435040000	436200000	id-214	High
chr1D_part2	0	43273582	id-215	High
chr2A_part1	0	970000	id-216	High
chr2A_part1	1090000	1690000	id-217	High
chr2A_part1	2600000	3120000	id-218	High
chr2A_part1	3290000	4410000	id-219	High
chr2A_part1	6360000	7350000	id-220	Low
chr2A_part1	7510000	8190000	id-221	High
chr2A_part1	16210000	17140000	id-222	High
chr2A_part1	17370000	18090000	id-223	High
chr2A_part1	18250000	18760000	id-224	High
chr2A_part1	19000000	19660000	id-225	High
chr2A_part1	20950000	21540000	id-226	High
chr2A_part1	23880000	24450000	id-227	High
chr2A_part1	26240000	27130000	id-228	High
chr2A_part1	31500000	32590000	id-229	High
chr2A_part1	32750000	33350000	id-230	High
chr2A_part1	35990000	36520000	id-231	High
chr2A_part1	40110000	40760000	id-232	High
chr2A_part1	41910000	42510000	id-233	High
chr2A_part1	42600000	43370000	id-234	High
chr2A_part1	43470000	45150000	id-235	High
chr2A_part1	45170000	46070000	id-236	Low
chr2A_part1	46380000	46910000	id-237	Low
chr2A_part1	48230000	49330000	id-238	High
chr2A_part1	49410000	51070000	id-239	High
chr2A_part1	52000000	52640000	id-240	High
chr2A_part1	58150000	59190000	id-241	High
chr2A_part1	68250000	70710000	id-242	High
chr2A_part1	70820000	71690000	id-243	High
chr2A_part1	71600000	73140000	id-244	Low
chr2A_part1	73150000	74260000	id-245	High
chr2A_part1	74310000	77340000	id-246	High
chr2A_part1	78530000	79470000	id-247	High
chr2A_part1	82020000	83260000	id-248	High
chr2A_part1	91240000	92100000	id-249	High
chr2A_part1	95210000	95820000	id-250	High
chr2A_part1	118360000	120420000	id-251	High
chr2A_part1	120560000	121190000	id-252	High
chr2A_part1	156360000	160950000	id-253	High
chr2A_part1	161000000	161870000	id-254	High
chr2A_part1	252350000	253010000	id-255	High
chr2A_part1	253060000	253690000	id-256	High
chr2A_part1	259230000	259800000	id-257	High
chr2A_part1	269410000	269930000	id-258	High
chr2A_part1	280150000	280720000	id-259	High
chr2A_part1	286290000	286830000	id-260	High
chr2A_part1	288250000	288820000	id-261	High
chr2A_part1	291560000	292220000	id-262	High
chr2A_part1	322450000	322980000	id-263	High
chr2A_part1	391770000	392380000	id-264	High
chr2A_part1	393560000	394130000	id-265	High
chr2A_part1	395300000	396000000	id-266	High
chr2A_part1	396490000	397490000	id-267	High
chr2A_part1	397760000	398300000	id-268	High
chr2A_part1	399810000	400720000	id-269	High
chr2A_part1	405510000	406070000	id-270	High
chr2A_part1	407130000	407840000	id-271	High
chr2A_part1	407920000	408470000	id-272	High
chr2A_part1	408530000	409350000	id-273	High
chr2A_part1	409400000	410090000	id-274	High
chr2A_part1	410740000	411260000	id-275	High
chr2A_part1	411310000	413070000	id-276	High
chr2A_part1	413500000	414810000	id-277	High
chr2A_part1	414870000	416410000	id-278	High
chr2A_part1	416980000	417520000	id-279	High
chr2A_part1	418400000	419010000	id-280	High
chr2A_part1	419560000	420530000	id-281	High
chr2A_part1	421600000	422340000	id-282	High
chr2A_part1	424260000	425110000	id-283	High
chr2A_part1	425160000	425730000	id-284	High
chr2A_part1	426540000	427990000	id-285	High
chr2A_part1	428340000	429050000	id-286	High
chr2A_part1	430150000	431540000	id-287	High
chr2A_part1	432940000	433440000	id-288	High
chr2A_part1	435640000	436910000	id-289	High
chr2A_part1	438350000	438930000	id-290	High
chr2A_part1	439430000	440270000	id-291	High
chr2A_part1	442460000	443500000	id-292	High
chr2A_part1	443780000	444280000	id-293	High
chr2A_part1	444360000	444960000	id-294	High
chr2A_part1	445010000	445730000	id-295	High
chr2A_part1	449440000	450780000	id-296	High
chr2A_part1	452980000	453580000	id-297	High
chr2A_part1	458400000	459100000	id-298	High
chr2A_part1	460020000	460770000	id-299	High
chr2A_part2	11220000	21690000	id-300	High
chr2A_part2	21750000	26470000	id-301	High
chr2A_part2	35280000	37020000	id-302	High
chr2A_part2	37070000	40630000	id-303	High
chr2A_part2	41230000	41740000	id-304	High
chr2A_part2	42020000	52400000	id-305	High
chr2A_part2	52770000	62800000	id-306	High
chr2A_part2	62910000	64790000	id-307	High
chr2A_part2	65720000	66920000	id-308	High
chr2A_part2	68470000	69970000	id-309	High
chr2A_part2	71590000	80810000	id-310	High
chr2A_part2	92030000	102120000	id-311	High
chr2A_part2	142730000	143230000	id-312	High
chr2A_part2	155290000	157400000	id-313	High
chr2A_part2	175290000	179820000	id-314	High
chr2A_part2	185280000	186050000	id-315	Low
chr2A_part2	228860000	230390000	id-316	High
chr2A_part2	230470000	232320000	id-317	High
chr2A_part2	232460000	233170000	id-318	High
chr2A_part2	234500000	235750000	id-319	High
chr2A_part2	237420000	238000000	id-320	High
chr2A_part2	240560000	241330000	id-321	High
chr2A_part2	242400000	242970000	id-322	High
chr2A_part2	245250000	247500000	id-323	High
chr2A_part2	248580000	251720000	id-324	High
chr2A_part2	252820000	256470000	id-325	High
chr2A_part2	257340000	259230000	id-326	High
chr2A_part2	270580000	271240000	id-327	High
chr2A_part2	272250000	272760000	id-328	High
chr2A_part2	276540000	277340000	id-329	High
chr2A_part2	277970000	279670000	id-330	High
chr2A_part2	279740000	280390000	id-331	High
chr2A_part2	280730000	282780000	id-332	High
chr2A_part2	282830000	285330000	id-333	High
chr2A_part2	286580000	288900000	id-334	High
chr2A_part2	288990000	290030000	id-335	High
chr2A_part2	290080000	291320000	id-336	High
chr2A_part2	292070000	293650000	id-337	High
chr2A_part2	295260000	296310000	id-338	High
chr2A_part2	296740000	297500000	id-339	High
chr2A_part2	298820000	300360000	id-340	High
chr2A_part2	300800000	301490000	id-341	High
chr2A_part2	302870000	303630000	id-342	High
chr2A_part2	305190000	306360000	id-343	High
chr2A_part2	306540000	307140000	id-344	High
chr2A_part2	307530000	308190000	id-345	High
chr2A_part2	308540000	309420000	id-346	High
chr2A_part2	310790000	311360000	id-347	High
chr2A_part2	312200000	313400000	id-348	High
chr2A_part2	315230000	316260000	id-349	High
chr2B_part1	1910000	2630000	id-350	High
chr2B_part1	2680000	3340000	id-351	High
chr2B_part1	10140000	10650000	id-352	Low
chr2B_part1	11980000	13000000	id-353	High
chr2B_part1	16070000	16760000	id-354	Low
chr2B_part1	19030000	19620000	id-355	High
chr2B_part1	19830000	20560000	id-356	High
chr2B_part1	24050000	25360000	id-357	High
chr2B_part1	26840000	29260000	id-358	High
chr2B_part1	29370000	30680000	id-359	High
chr2B_part1	30980000	31910000	id-360	High
chr2B_part1	40060000	40670000	id-361	High
chr2B_part1	41090000	41860000	id-362	High
chr2B_part1	47170000	47680000	id-363	High
chr2B_part1	47800000	49390000	id-364	High
chr2B_part1	57670000	58520000	id-365	High
chr2B_part1	58710000	59780000	id-366	High
chr2B_part1	64990000	66820000	id-367	High
chr2B_part1	67490000	69910000	id-368	High
chr2B_part1	69960000	72510000	id-369	High
chr2B_part1	72560000	75770000	id-370	High
chr2B_part1	77260000	77790000	id-371	High
chr2B_part1	78130000	78810000	id-372	Low
chr2B_part1	86210000	87840000	id-373	High
chr2B_part1	88900000	90060000	id-374	High
chr2B_part1	90180000	90860000	id-375	High
chr2B_part1	90990000	97340000	id-376	High
chr2B_part1	104580000	105250000	id-377	High
chr2B_part1	105320000	106620000	id-378	High
chr2B_part1	106710000	107650000	id-379	High
chr2B_part1	107710000	108550000	id-380	High
chr2B_part1	109210000	109760000	id-381	Low
chr2B_part1	118290000	124390000	id-382	High
chr2B_part1	124440000	126830000	id-383	High
chr2B_part1	127230000	128280000	id-384	High
chr2B_part1	128330000	131110000	id-385	High
chr2B_part1	132580000	133590000	id-386	High
chr2B_part1	134670000	136560000	id-387	High
chr2B_part1	136570000	137180000	id-388	Low
chr2B_part1	137240000	137760000	id-389	Low
chr2B_part1	137770000	138560000	id-390	High
chr2B_part1	138610000	139960000	id-391	High
chr2B_part1	141530000	142400000	id-392	High
chr2B_part1	142840000	146440000	id-393	High
chr2B_part1	153220000	154840000	id-394	High
chr2B_part1	159200000	160900000	id-395	High
chr2B_part1	165360000	166290000	id-396	High
chr2B_part1	167500000	168140000	id-397	High
chr2B_part1	174780000	176420000	id-398	High
chr2B_part1	176710000	177580000	id-399	Low
chr2B_part1	177530000	181220000	id-400	High
chr2B_part1	181320000	186010000	id-401	High
chr2B_part1	186060000	189620000	id-402	High
chr2B_part1	190060000	193780000	id-403	High
chr2B_part1	193900000	195010000	id-404	High
chr2B_part1	232280000	234500000	id-405	High
chr2B_part1	235160000	238700000	id-406	High
chr2B_part1	238860000	240310000	id-407	High
chr2B_part1	245780000	247700000	id-408	High
chr2B_part1	247780000	250520000	id-409	High
chr2B_part1	381230000	392630000	id-410	High
chr2B_part1	392680000	414830000	id-411	High
chr2B_part1	414890000	446130000	id-412	High
chr2B_part1	446540000	447160000	id-413	Low
chr2B_part1	447160000	449170000	id-414	High
chr2B_part1	449220000	453218924	id-415	High
chr2B_part2	0	1450000	id-416	High
chr2B_part2	1650000	5780000	id-417	High
chr2B_part2	5870000	6830000	id-418	High
chr2B_part2	6970000	11240000	id-419	High
chr2B_part2	22390000	23790000	id-420	High
chr2B_part2	58040000	58570000	id-421	High
chr2B_part2	69620000	72300000	id-422	High
chr2B_part2	72360000	73360000	id-423	High
chr2B_part2	75600000	76850000	id-424	High
chr2B_part2	76920000	79160000	id-425	High
chr2B_part2	79210000	86590000	id-426	High
chr2B_part2	93870000	94700000	id-427	High
chr2B_part2	96000000	96670000	id-428	High
chr2B_part2	101240000	102690000	id-429	High
chr2B_part2	106620000	111700000	id-430	High
chr2B_part2	119090000	120750000	id-431	High
chr2B_part2	120710000	121410000	id-432	Low
chr2B_part2	121850000	122870000	id-433	High
chr2B_part2	124920000	145740000	id-434	High
chr2B_part2	147450000	148720000	id-435	High
chr2B_part2	155880000	157020000	id-436	High
chr2B_part2	157100000	158100000	id-437	High
chr2B_part2	158120000	159360000	id-438	Low
chr2B_part2	159450000	160710000	id-439	High
chr2B_part2	161150000	165470000	id-440	High
chr2B_part2	165950000	167260000	id-441	High
chr2B_part2	169700000	170360000	id-442	High
chr2B_part2	178800000	179500000	id-443	High
chr2B_part2	180390000	180950000	id-444	Low
chr2B_part2	180950000	184260000	id-445	High
chr2B_part2	184350000	186900000	id-446	High
chr2B_part2	187110000	189770000	id-447	High
chr2B_part2	189830000	190470000	id-448	High
chr2B_part2	191070000	193750000	id-449	High
chr2B_part2	194180000	195720000	id-450	High
chr2B_part2	195980000	197570000	id-451	High
chr2B_part2	200470000	202190000	id-452	High
chr2B_part2	202280000	202990000	id-453	High
chr2B_part2	203860000	209380000	id-454	High
chr2B_part2	209430000	212990000	id-455	High
chr2B_part2	213150000	216010000	id-456	High
chr2B_part2	216960000	217610000	id-457	Low
chr2B_part2	217610000	218990000	id-458	High
chr2B_part2	219280000	222400000	id-459	High
chr2B_part2	222450000	223390000	id-460	High
chr2B_part2	223450000	225410000	id-461	High
chr2B_part2	228910000	229520000	id-462	High
chr2B_part2	230730000	233570000	id-463	Low
chr2B_part2	234110000	235030000	id-464	High
chr2B_part2	235030000	236070000	id-465	Low
chr2B_part2	236490000	237570000	id-466	High
chr2B_part2	238850000	240170000	id-467	High
chr2B_part2	240270000	240820000	id-468	Low
chr2B_part2	240820000	242720000	id-469	High
chr2B_part2	242770000	243940000	id-470	High
chr2B_part2	244000000	245760000	id-471	High
chr2B_part2	246240000	253510000	id-472	High
chr2B_part2	254840000	256830000	id-473	High
chr2B_part2	256880000	263130000	id-474	High
chr2B_part2	263320000	264790000	id-475	High
chr2B_part2	265690000	266280000	id-476	High
chr2B_part2	266410000	266930000	id-477	High
chr2B_part2	266980000	268080000	id-478	High
chr2B_part2	268330000	268890000	id-479	High
chr2B_part2	269090000	269830000	id-480	High
chr2B_part2	270110000	271730000	id-481	High
chr2B_part2	271830000	272840000	id-482	High
chr2B_part2	273990000	274520000	id-483	High
chr2B_part2	274960000	276320000	id-484	High
chr2B_part2	276400000	279880000	id-485	High
chr2B_part2	280970000	286340000	id-486	High
chr2B_part2	286500000	287340000	id-487	High
chr2B_part2	289600000	291300000	id-488	High
chr2B_part2	291590000	292550000	id-489	High
chr2B_part2	295200000	298620000	id-490	High
chr2B_part2	300700000	301850000	id-491	High
chr2B_part2	302630000	303850000	id-492	High
chr2B_part2	306530000	308120000	id-493	High
chr2B_part2	309210000	310010000	id-494	High
chr2B_part2	311310000	311830000	id-495	High
chr2B_part2	312570000	313540000	id-496	High
chr2B_part2	314100000	314600000	id-497	High
chr2B_part2	314660000	315630000	id-498	High
chr2B_part2	316130000	317880000	id-499	High
chr2B_part2	318260000	319010000	id-500	High
chr2B_part2	319750000	320350000	id-501	High
chr2B_part2	322850000	323790000	id-502	High
chr2B_part2	324420000	325640000	id-503	High
chr2B_part2	326250000	326800000	id-504	High
chr2B_part2	327780000	329710000	id-505	High
chr2B_part2	329760000	332020000	id-506	High
chr2B_part2	339770000	340330000	id-507	High
chr2B_part2	340700000	341210000	id-508	High
chr2B_part2	342010000	342640000	id-509	High
chr2B_part2	344760000	345320000	id-510	Low
chr2D_part1	1520000	2260000	id-511	High
chr2D_part1	2310000	3320000	id-512	High
chr2D_part1	3610000	4230000	id-513	High
chr2D_part1	4590000	5480000	id-514	High
chr2D_part1	6640000	9390000	id-515	High
chr2D_part1	9500000	10250000	id-516	High
chr2D_part1	10810000	11870000	id-517	High
chr2D_part1	11950000	12640000	id-518	High
chr2D_part1	13190000	15030000	id-519	High
chr2D_part1	15580000	16270000	id-520	High
chr2D_part1	16320000	17660000	id-521	High
chr2D_part1	17730000	18440000	id-522	High
chr2D_part1	21400000	23430000	id-523	High
chr2D_part1	28200000	29420000	id-524	High
chr2D_part1	29600000	30270000	id-525	High
chr2D_part1	40300000	40950000	id-526	High
chr2D_part1	44460000	44970000	id-527	High
chr2D_part1	47410000	47940000	id-528	High
chr2D_part1	50220000	51180000	id-529	High
chr2D_part1	53630000	54260000	id-530	High
chr2D_part1	54480000	55100000	id-531	High
chr2D_part1	58030000	59010000	id-532	High
chr2D_part1	61910000	62420000	id-533	High
chr2D_part1	64360000	65000000	id-534	High
chr2D_part1	66820000	67340000	id-535	High
chr2D_part1	67940000	68920000	id-536	High
chr2D_part1	69760000	70510000	id-537	High
chr2D_part1	77380000	78090000	id-538	High
chr2D_part1	79120000	79960000	id-539	High
chr2D_part1	80020000	80530000	id-540	High
chr2D_part1	80590000	81170000	id-541	High
chr2D_part1	81630000	82240000	id-542	High
chr2D_part1	85590000	86110000	id-543	High
chr2D_part1	87940000	88510000	id-544	High
chr2D_part1	90920000	91650000	id-545	High
chr2D_part1	92420000	93030000	id-546	High
chr2D_part1	104370000	104920000	id-547	High
chr2D_part1	104980000	105590000	id-548	High
chr2D_part1	106860000	107420000	id-549	High
chr2D_part1	107490000	111190000	id-550	High
chr2D_part1	113050000	114170000	id-551	High
chr2D_part1	115340000	115840000	id-552	High
chr2D_part1	115890000	116680000	id-553	High
chr2D_part1	117200000	117850000	id-554	High
chr2D_part1	133560000	134080000	id-555	High
chr2D_part1	134710000	135920000	id-556	High
chr2D_part1	144720000	145590000	id-557	High
chr2D_part1	147110000	147860000	id-558	High
chr2D_part1	151320000	152020000	id-559	High
chr2D_part1	152160000	152770000	id-560	High
chr2D_part1	155110000	156420000	id-561	High
chr2D_part1	164370000	165560000	id-562	High
chr2D_part1	171500000	172830000	id-563	High
chr2D_part1	173360000	174230000	id-564	High
chr2D_part1	176650000	177160000	id-565	High
chr2D_part1	177700000	178200000	id-566	High
chr2D_part1	181430000	181970000	id-567	High
chr2D_part1	184060000	184740000	id-568	High
chr2D_part1	185500000	186190000	id-569	High
chr2D_part1	187400000	187980000	id-570	High
chr2D_part1	188140000	188900000	id-571	High
chr2D_part1	190030000	190580000	id-572	High
chr2D_part1	192580000	193290000	id-573	High
chr2D_part1	196920000	197740000	id-574	High
chr2D_part1	206190000	206700000	id-575	High
chr2D_part1	206870000	207600000	id-576	High
chr2D_part1	208070000	208780000	id-577	High
chr2D_part1	209080000	209620000	id-578	High
chr2D_part1	210390000	211160000	id-579	High
chr2D_part1	211730000	212490000	id-580	High
chr2D_part1	213010000	213690000	id-581	High
chr2D_part1	214340000	215110000	id-582	High
chr2D_part1	215300000	215850000	id-583	High
chr2D_part1	218890000	220650000	id-584	High
chr2D_part1	221780000	223490000	id-585	High
chr2D_part1	223580000	225080000	id-586	High
chr2D_part1	225250000	226210000	id-587	High
chr2D_part1	226580000	227200000	id-588	High
chr2D_part1	227250000	228360000	id-589	High
chr2D_part1	228410000	229160000	id-590	High
chr2D_part1	229210000	230430000	id-591	High
chr2D_part1	230710000	231530000	id-592	High
chr2D_part1	232640000	233180000	id-593	High
chr2D_part1	234330000	234980000	id-594	High
chr2D_part1	235240000	235800000	id-595	High
chr2D_part1	236780000	237810000	id-596	High
chr2D_part1	238690000	239360000	id-597	High
chr2D_part1	240180000	240890000	id-598	High
chr2D_part1	240960000	241580000	id-599	High
chr2D_part1	243640000	244410000	id-600	High
chr2D_part1	244850000	245390000	id-601	High
chr2D_part1	245440000	246110000	id-602	High
chr2D_part1	248170000	248770000	id-603	High
chr2D_part1	251670000	252760000	id-604	High
chr2D_part1	252810000	253350000	id-605	High
chr2D_part1	253840000	254430000	id-606	High
chr2D_part1	255960000	256730000	id-607	High
chr2D_part1	256780000	257300000	id-608	High
chr2D_part1	258640000	260310000	id-609	High
chr2D_part1	260900000	261730000	id-610	High
chr2D_part1	265690000	266290000	id-611	High
chr2D_part1	272570000	273120000	id-612	High
chr2D_part1	273410000	274310000	id-613	High
chr2D_part1	275290000	275820000	id-614	High
chr2D_part1	275870000	276660000	id-615	High
chr2D_part1	277770000	278330000	id-616	High
chr2D_part1	278690000	279320000	id-617	High
chr2D_part1	279410000	280420000	id-618	High
chr2D_part1	280640000	281580000	id-619	High
chr2D_part1	283200000	283760000	id-620	High
chr2D_part1	284270000	284950000	id-621	High
chr2D_part1	288490000	290840000	id-622	High
chr2D_part1	290950000	291510000	id-623	High
chr2D_part1	293700000	294770000	id-624	High
chr2D_part1	296540000	297690000	id-625	High
chr2D_part1	300410000	301240000	id-626	High
chr2D_part1	303310000	304090000	id-627	High
chr2D_part1	305520000	306710000	id-628	High
chr2D_part1	307080000	307910000	id-629	High
chr2D_part1	309670000	310310000	id-630	High
chr2D_part1	310360000	310910000	id-631	High
chr2D_part1	311250000	311970000	id-632	High
chr2D_part1	314790000	315560000	id-633	High
chr2D_part1	315910000	316810000	id-634	High
chr2D_part1	317460000	317990000	id-635	High
chr2D_part1	322070000	322610000	id-636	High
chr2D_part1	323370000	323960000	id-637	High
chr2D_part1	326530000	327070000	id-638	High
chr2D_part1	327140000	327680000	id-639	High
chr2D_part1	328140000	329250000	id-640	High
chr2D_part1	329330000	330030000	id-641	High
chr2D_part1	331750000	332490000	id-642	High
chr2D_part1	332550000	333130000	id-643	High
chr2D_part1	333190000	334000000	id-644	High
chr2D_part1	335770000	336350000	id-645	High
chr2D_part1	337200000	337790000	id-646	High
chr2D_part1	338550000	339280000	id-647	High
chr2D_part1	340030000	340720000	id-648	High
chr2D_part1	340770000	341420000	id-649	High
chr2D_part1	346290000	346820000	id-650	High
chr2D_part1	347590000	348190000	id-651	High
chr2D_part1	349170000	349810000	id-652	High
chr2D_part1	351760000	352260000	id-653	High
chr2D_part1	353370000	353870000	id-654	High
chr2D_part1	356380000	356940000	id-655	High
chr2D_part1	357800000	358310000	id-656	High
chr2D_part1	358750000	359420000	id-657	High
chr2D_part1	361500000	362170000	id-658	High
chr2D_part1	362260000	362830000	id-659	High
chr2D_part1	362880000	363390000	id-660	High
chr2D_part1	364660000	365700000	id-661	High
chr2D_part1	367970000	368720000	id-662	High
chr2D_part1	370790000	371660000	id-663	High
chr2D_part1	373220000	373800000	id-664	High
chr2D_part1	378270000	378810000	id-665	High
chr2D_part1	379240000	380170000	id-666	High
chr2D_part1	380370000	380950000	id-667	High
chr2D_part1	381060000	381580000	id-668	High
chr2D_part1	381800000	382530000	id-669	High
chr2D_part1	382580000	383080000	id-670	High
chr2D_part1	383170000	383900000	id-671	High
chr2D_part1	386240000	386840000	id-672	High
chr2D_part1	398000000	398740000	id-673	High
chr2D_part1	399320000	399880000	id-674	High
chr2D_part1	399990000	400630000	id-675	High
chr2D_part1	400690000	401220000	id-676	High
chr2D_part1	408370000	409700000	id-677	High
chr2D_part1	411500000	412470000	id-678	High
chr2D_part1	420200000	420810000	id-679	High
chr2D_part1	423530000	424270000	id-680	High
chr2D_part1	427610000	428190000	id-681	High
chr2D_part1	433480000	434280000	id-682	High
chr2D_part1	435070000	435630000	id-683	High
chr2D_part1	435680000	436350000	id-684	High
chr2D_part1	443190000	443970000	id-685	High
chr2D_part1	444690000	445490000	id-686	High
chr2D_part1	446020000	446970000	id-687	High
chr2D_part1	452050000	452890000	id-688	High
chr2D_part1	453380000	453900000	id-689	High
chr2D_part1	459180000	459710000	id-690	High
chr2D_part2	86530000	87070000	id-691	High
chr2D_part2	104200000	104700000	id-692	High
chr2D_part2	107820000	108870000	id-693	High
chr2D_part2	114170000	114950000	id-694	High
chr2D_part2	115320000	116020000	id-695	High
chr2D_part2	120130000	120870000	id-696	High
chr2D_part2	122010000	122550000	id-697	High
chr2D_part2	126070000	126640000	id-698	High
chr2D_part2	137330000	137960000	id-699	High
chr2D_part2	138070000	139800000	id-700	High
chr2D_part2	141130000	142760000	id-701	High
chr2D_part2	143100000	144030000	id-702	High
chr2D_part2	144670000	145800000	id-703	High
chr2D_part2	145970000	146590000	id-704	High
chr2D_part2	146690000	148310000	id-705	High
chr2D_part2	148640000	149260000	id-706	High
chr2D_part2	151440000	152170000	id-707	High
chr2D_part2	153030000	153660000	id-708	High
chr2D_part2	154730000	156330000	id-709	High
chr2D_part2	157610000	158940000	id-710	High
chr2D_part2	161830000	162350000	id-711	High
chr2D_part2	166590000	167450000	id-712	High
chr2D_part2	167760000	168900000	id-713	High
chr2D_part2	170850000	171780000	id-714	High
chr2D_part2	174410000	175280000	id-715	Low
chr2D_part2	175330000	176130000	id-716	Low
chr2D_part2	176250000	177440000	id-717	Low
chr2D_part2	178290000	179090000	id-718	High
chr2D_part2	179100000	179640000	id-719	Low
chr2D_part2	179730000	180290000	id-720	High
chr2D_part2	180560000	181120000	id-721	High
chr2D_part2	184250000	184830000	id-722	Low
chr2D_part2	185350000	186120000	id-723	Low
chr2D_part2	186410000	186920000	id-724	High
chr2D_part2	186930000	187580000	id-725	Low
chr2D_part2	187680000	188610000	id-726	Low
chr2D_part2	189060000	189610000	id-727	High
chr3A_part1	1270000	1980000	id-728	High
chr3A_part1	2020000	5870000	id-729	Low
chr3A_part1	5810000	6720000	id-730	High
chr3A_part1	7070000	7660000	id-731	High
chr3A_part1	7710000	8440000	id-732	High
chr3A_part1	9860000	10360000	id-733	High
chr3A_part1	11350000	12670000	id-734	High
chr3A_part1	12760000	14080000	id-735	High
chr3A_part1	16210000	19680000	id-736	High
chr3A_part1	20320000	21790000	id-737	High
chr3A_part1	22730000	24050000	id-738	High
chr3A_part1	24200000	26040000	id-739	High
chr3A_part1	33130000	35760000	id-740	High
chr3A_part1	36440000	38050000	id-741	High
chr3A_part1	47240000	48780000	id-742	High
chr3A_part1	48870000	51640000	id-743	High
chr3A_part1	51700000	52240000	id-744	High
chr3A_part1	53170000	56150000	id-745	High
chr3A_part1	56210000	56800000	id-746	High
chr3A_part1	57720000	60500000	id-747	High
chr3A_part1	67150000	68290000	id-748	High
chr3A_part1	70130000	70860000	id-749	High
chr3A_part1	71780000	74200000	id-750	High
chr3A_part1	132070000	133070000	id-751	High
chr3A_part1	133520000	140270000	id-752	High
chr3A_part1	140480000	144150000	id-753	High
chr3A_part1	284640000	285170000	id-754	High
chr3A_part1	430500000	435090000	id-755	High
chr3A_part2	21620000	23350000	id-756	High
chr3A_part2	24560000	28080000	id-757	High
chr3A_part2	30880000	34190000	id-758	High
chr3A_part2	47120000	48740000	id-759	High
chr3A_part2	51420000	53490000	id-760	High
chr3A_part2	55890000	57280000	id-761	High
chr3A_part2	57350000	58210000	id-762	High
chr3A_part2	59510000	62700000	id-763	High
chr3A_part2	65140000	87150000	id-764	High
chr3A_part2	87530000	89260000	id-765	High
chr3A_part2	89540000	91150000	id-766	High
chr3A_part2	93220000	98180000	id-767	High
chr3A_part2	103840000	108910000	id-768	High
chr3A_part2	109070000	112290000	id-769	High
chr3A_part2	112350000	117700000	id-770	High
chr3A_part2	120350000	121910000	id-771	High
chr3A_part2	121960000	123910000	id-772	High
chr3A_part2	124370000	127390000	id-773	High
chr3A_part2	133280000	133880000	id-774	High
chr3A_part2	134720000	140540000	id-775	High
chr3A_part2	141540000	142270000	id-776	High
chr3A_part2	148120000	151880000	id-777	High
chr3A_part2	152550000	153350000	id-778	High
chr3A_part2	157610000	159290000	id-779	High
chr3A_part2	169800000	171230000	id-780	High
chr3A_part2	173720000	174990000	id-781	High
chr3A_part2	178950000	179810000	id-782	High
chr3A_part2	195430000	203180000	id-783	High
chr3A_part2	209330000	209850000	id-784	High
chr3A_part2	209910000	212020000	id-785	High
chr3A_part2	219370000	221060000	id-786	High
chr3A_part2	227520000	229260000	id-787	High
chr3A_part2	230650000	231670000	id-788	High
chr3A_part2	232140000	232710000	id-789	High
chr3A_part2	241400000	242250000	id-790	High
chr3A_part2	245510000	246220000	id-791	High
chr3A_part2	257280000	258430000	id-792	High
chr3A_part2	258870000	259620000	id-793	High
chr3A_part2	262540000	265750000	id-794	High
chr3A_part2	265760000	266260000	id-795	Low
chr3A_part2	266890000	268530000	id-796	High
chr3A_part2	268580000	270440000	id-797	High
chr3A_part2	272660000	273890000	id-798	High
chr3A_part2	276490000	278770000	id-799	High
chr3A_part2	281140000	283090000	id-800	High
chr3A_part2	283150000	284050000	id-801	High
chr3A_part2	284050000	284570000	id-802	Low
chr3A_part2	285010000	285770000	id-803	High
chr3A_part2	288750000	289470000	id-804	High
chr3A_part2	289570000	290820000	id-805	High
chr3A_part2	291390000	292600000	id-806	High
chr3A_part2	294660000	295400000	id-807	High
chr3A_part2	295720000	296620000	id-808	High
chr3B_part1	0	1360000	id-809	High
chr3B_part1	1410000	2520000	id-810	High
chr3B_part1	6640000	7740000	id-811	High
chr3B_part1	8330000	9170000	id-812	High
chr3B_part1	10900000	11740000	id-813	High
chr3B_part1	11870000	12420000	id-814	High
chr3B_part1	15450000	18030000	id-815	High
chr3B_part1	18640000	19240000	id-816	High
chr3B_part1	20800000	21590000	id-817	High
chr3B_part1	25240000	25790000	id-818	High
chr3B_part1	29590000	30140000	id-819	High
chr3B_part1	30400000	31190000	id-820	High
chr3B_part1	32280000	32810000	id-821	High
chr3B_part1	33250000	34170000	id-822	High
chr3B_part1	35140000	35730000	id-823	High
chr3B_part1	35840000	37110000	id-824	High
chr3B_part1	37230000	38170000	id-825	High
chr3B_part1	38220000	39360000	id-826	High
chr3B_part1	40530000	41080000	id-827	High
chr3B_part1	41450000	42050000	id-828	High
chr3B_part1	44090000	44670000	id-829	High
chr3B_part1	44730000	45370000	id-830	High
chr3B_part1	46460000	47640000	id-831	High
chr3B_part1	47800000	49090000	id-832	High
chr3B_part1	51140000	51980000	id-833	High
chr3B_part1	53140000	53820000	id-834	High
chr3B_part1	59890000	63020000	id-835	High
chr3B_part1	63330000	64080000	id-836	High
chr3B_part1	64490000	66190000	id-837	High
chr3B_part1	66590000	68090000	id-838	High
chr3B_part1	68140000	69370000	id-839	High
chr3B_part1	69600000	70990000	id-840	High
chr3B_part1	73600000	75740000	id-841	High
chr3B_part1	76460000	80430000	id-842	High
chr3B_part1	80490000	82940000	id-843	High
chr3B_part1	116110000	121040000	id-844	High
chr3B_part1	121130000	123890000	id-845	High
chr3B_part1	123960000	124950000	id-846	High
chr3B_part1	125130000	128390000	id-847	High
chr3B_part1	128550000	130320000	id-848	High
chr3B_part1	130370000	134580000	id-849	High
chr3B_part1	135490000	136440000	id-850	High
chr3B_part1	136490000	137960000	id-851	High
chr3B_part1	138050000	139390000	id-852	High
chr3B_part1	140270000	141620000	id-853	High
chr3B_part1	144460000	148520000	id-854	High
chr3B_part1	148650000	151200000	id-855	High
chr3B_part1	151250000	153650000	id-856	High
chr3B_part1	154440000	158700000	id-857	High
chr3B_part1	160820000	162440000	id-858	High
chr3B_part1	162880000	163750000	id-859	High
chr3B_part1	163860000	168280000	id-860	High
chr3B_part1	168680000	169830000	id-861	High
chr3B_part1	169850000	170630000	id-862	Low
chr3B_part1	171060000	171560000	id-863	Low
chr3B_part1	171600000	173070000	id-864	High
chr3B_part1	190910000	194920000	id-865	High
chr3B_part1	195010000	201530000	id-866	High
chr3B_part1	201640000	212870000	id-867	High
chr3B_part1	212920000	213490000	id-868	High
chr3B_part1	213660000	214300000	id-869	High
chr3B_part1	215280000	217690000	id-870	High
chr3B_part1	217740000	218300000	id-871	High
chr3B_part1	219680000	220360000	id-872	High
chr3B_part1	220430000	222830000	id-873	High
chr3B_part1	224160000	240160000	id-874	High
chr3B_part1	240220000	246140000	id-875	High
chr3B_part1	246290000	252860000	id-876	High
chr3B_part1	252930000	263260000	id-877	High
chr3B_part1	263310000	274420000	id-878	High
chr3B_part1	274490000	275840000	id-879	High
chr3B_part1	275890000	289900000	id-880	High
chr3B_part1	290280000	291820000	id-881	Low
chr3B_part1	291830000	327050000	id-882	High
chr3B_part1	327100000	347030000	id-883	High
chr3B_part1	347090000	348490000	id-884	High
chr3B_part1	348460000	349060000	id-885	Low
chr3B_part1	349070000	352410000	id-886	High
chr3B_part1	352460000	363830000	id-887	High
chr3B_part1	363890000	365260000	id-888	High
chr3B_part1	365600000	368870000	id-889	High
chr3B_part1	369460000	381860000	id-890	High
chr3B_part1	381970000	382650000	id-891	High
chr3B_part1	382710000	383660000	id-892	High
chr3B_part1	383730000	384470000	id-893	High
chr3B_part1	384530000	385500000	id-894	High
chr3B_part1	385550000	387390000	id-895	High
chr3B_part1	387470000	388840000	id-896	High
chr3B_part1	389320000	395830000	id-897	High
chr3B_part1	395880000	396870000	id-898	High
chr3B_part1	396920000	407700000	id-899	High
chr3B_part1	408370000	411930000	id-900	High
chr3B_part1	413860000	416810000	id-901	High
chr3B_part1	418720000	421600000	id-902	High
chr3B_part1	423470000	425560000	id-903	High
chr3B_part1	447230000	448150000	id-904	High
chr3B_part2	0	630000	id-905	High
chr3B_part2	3720000	5880000	id-906	High
chr3B_part2	6160000	10190000	id-907	High
chr3B_part2	14710000	15300000	id-908	High
chr3B_part2	16460000	18260000	id-909	High
chr3B_part2	18410000	22340000	id-910	High
chr3B_part2	25020000	29020000	id-911	High
chr3B_part2	29080000	30180000	id-912	High
chr3B_part2	30210000	31330000	id-913	Low
chr3B_part2	31330000	38940000	id-914	High
chr3B_part2	39280000	44590000	id-915	High
chr3B_part2	45010000	57240000	id-916	High
chr3B_part2	57370000	60420000	id-917	High
chr3B_part2	60540000	62980000	id-918	High
chr3B_part2	63020000	64580000	id-919	Low
chr3B_part2	64580000	65860000	id-920	High
chr3B_part2	65860000	70890000	id-921	Low
chr3B_part2	71610000	72540000	id-922	High
chr3B_part2	72730000	77090000	id-923	High
chr3B_part2	94390000	95750000	id-924	High
chr3B_part2	95860000	96390000	id-925	High
chr3B_part2	97510000	115810000	id-926	High
chr3B_part2	115860000	124880000	id-927	High
chr3B_part2	124930000	132870000	id-928	High
chr3B_part2	136530000	138600000	id-929	High
chr3B_part2	143210000	146070000	id-930	High
chr3B_part2	146120000	147110000	id-931	High
chr3B_part2	177740000	180480000	id-932	High
chr3B_part2	180550000	182240000	id-933	High
chr3B_part2	187280000	187860000	id-934	High
chr3B_part2	188010000	189020000	id-935	High
chr3B_part2	208130000	213750000	id-936	High
chr3B_part2	213710000	214250000	id-937	Low
chr3B_part2	214260000	214820000	id-938	High
chr3B_part2	234650000	235890000	id-939	High
chr3B_part2	236110000	240020000	id-940	High
chr3B_part2	240220000	242310000	id-941	High
chr3B_part2	243030000	249420000	id-942	High
chr3B_part2	249740000	251050000	id-943	High
chr3B_part2	251100000	252460000	id-944	High
chr3B_part2	256170000	257430000	id-945	High
chr3B_part2	259260000	260370000	id-946	High
chr3B_part2	272820000	276770000	id-947	High
chr3B_part2	276860000	278480000	id-948	High
chr3B_part2	279410000	280900000	id-949	High
chr3B_part2	282070000	282800000	id-950	High
chr3B_part2	283000000	283940000	id-951	Low
chr3B_part2	284110000	284670000	id-952	High
chr3B_part2	290470000	292940000	id-953	High
chr3B_part2	293300000	294120000	id-954	High
chr3B_part2	294280000	295110000	id-955	High
chr3B_part2	296140000	296760000	id-956	High
chr3B_part2	299080000	299900000	id-957	High
chr3B_part2	300250000	302060000	id-958	High
chr3B_part2	310810000	314300000	id-959	High
chr3B_part2	315110000	316310000	id-960	High
chr3B_part2	318840000	319660000	id-961	High
chr3B_part2	323290000	323850000	id-962	High
chr3B_part2	325360000	326140000	id-963	High
chr3B_part2	326200000	327190000	id-964	High
chr3B_part2	332540000	333250000	id-965	High
chr3B_part2	345320000	346020000	id-966	High
chr3B_part2	347640000	348540000	id-967	High
chr3B_part2	351110000	352320000	id-968	High
chr3B_part2	352390000	353040000	id-969	High
chr3B_part2	353160000	353800000	id-970	High
chr3B_part2	353810000	354430000	id-971	Low
chr3B_part2	355240000	355810000	id-972	High
chr3B_part2	362120000	362630000	id-973	High
chr3B_part2	369420000	370040000	id-974	High
chr3B_part2	370150000	371020000	id-975	High
chr3B_part2	371460000	372200000	id-976	High
chr3B_part2	372440000	373010000	id-977	High
chr3B_part2	375290000	375850000	id-978	High
chr3B_part2	377680000	378190000	id-979	High
chr3B_part2	379690000	381620000	id-980	High
chr3B_part2	381740000	382550000	id-981	High
chr3D_part1	260000	780000	id-982	High
chr3D_part1	850000	1380000	id-983	High
chr3D_part1	2080000	2620000	id-984	High
chr3D_part1	2670000	3910000	id-985	High
chr3D_part1	3980000	6200000	id-986	High
chr3D_part1	6280000	6870000	id-987	High
chr3D_part1	7790000	8330000	id-988	High
chr3D_part1	9940000	11190000	id-989	High
chr3D_part1	12050000	13230000	id-990	High
chr3D_part1	13330000	14830000	id-991	High
chr3D_part1	15080000	15780000	id-992	High
chr3D_part1	16980000	17970000	id-993	High
chr3D_part1	18260000	19370000	id-994	High
chr3D_part1	21000000	21800000	id-995	High
chr3D_part1	21850000	22700000	id-996	High
chr3D_part1	22800000	23310000	id-997	High
chr3D_part1	23420000	23970000	id-998	High
chr3D_part1	24040000	24800000	id-999	High
chr3D_part1	25560000	26310000	id-1000	High
chr3D_part1	27230000	28070000	id-1001	High
chr3D_part1	28200000	29100000	id-1002	High
chr3D_part1	29550000	30110000	id-1003	High
chr3D_part1	30290000	32850000	id-1004	High
chr3D_part1	33390000	35650000	id-1005	Low
chr3D_part1	36730000	37560000	id-1006	High
chr3D_part1	37610000	40330000	id-1007	High
chr3D_part1	41200000	41960000	id-1008	High
chr3D_part1	43160000	43900000	id-1009	High
chr3D_part1	44310000	45150000	id-1010	High
chr3D_part1	46320000	47140000	id-1011	High
chr3D_part1	51460000	52510000	id-1012	High
chr3D_part1	52610000	53790000	id-1013	High
chr3D_part1	54210000	54790000	id-1014	High
chr3D_part1	60210000	60980000	id-1015	High
chr3D_part1	61040000	61620000	id-1016	High
chr3D_part1	64500000	65120000	id-1017	High
chr3D_part1	68520000	69070000	id-1018	High
chr3D_part1	72300000	72840000	id-1019	High
chr3D_part1	79700000	80300000	id-1020	High
chr3D_part1	81960000	82460000	id-1021	High
chr3D_part1	83040000	83770000	id-1022	High
chr3D_part1	84970000	85490000	id-1023	High
chr3D_part1	89950000	90840000	id-1024	High
chr3D_part1	92680000	93260000	id-1025	High
chr3D_part1	93840000	94350000	id-1026	High
chr3D_part1	95730000	96460000	id-1027	High
chr3D_part1	97060000	97610000	id-1028	High
chr3D_part1	98040000	98650000	id-1029	High
chr3D_part1	98700000	100290000	id-1030	High
chr3D_part1	100820000	101540000	id-1031	High
chr3D_part1	101590000	102750000	id-1032	High
chr3D_part1	104750000	105370000	id-1033	High
chr3D_part1	110050000	111020000	id-1034	High
chr3D_part1	113240000	114020000	id-1035	High
chr3D_part1	116460000	117650000	id-1036	High
chr3D_part1	117710000	118260000	id-1037	High
chr3D_part1	118360000	119220000	id-1038	High
chr3D_part1	119530000	120090000	id-1039	High
chr3D_part1	120140000	120690000	id-1040	High
chr3D_part1	122140000	122670000	id-1041	High
chr3D_part1	122730000	123300000	id-1042	High
chr3D_part1	123950000	124510000	id-1043	High
chr3D_part1	124560000	125290000	id-1044	High
chr3D_part1	127850000	128460000	id-1045	High
chr3D_part1	129650000	130310000	id-1046	High
chr3D_part1	132570000	133100000	id-1047	High
chr3D_part1	137970000	138640000	id-1048	High
chr3D_part1	138960000	139490000	id-1049	High
chr3D_part1	139560000	140490000	id-1050	High
chr3D_part1	142220000	142820000	id-1051	High
chr3D_part1	143360000	143910000	id-1052	High
chr3D_part1	145290000	145940000	id-1053	High
chr3D_part1	148860000	149560000	id-1054	High
chr3D_part1	150190000	150760000	id-1055	High
chr3D_part1	152300000	152860000	id-1056	High
chr3D_part1	153450000	154090000	id-1057	High
chr3D_part1	154660000	155470000	id-1058	High
chr3D_part1	156200000	157500000	id-1059	High
chr3D_part1	157660000	158600000	id-1060	High
chr3D_part1	163220000	163900000	id-1061	High
chr3D_part1	175530000	176120000	id-1062	High
chr3D_part1	177830000	178410000	id-1063	High
chr3D_part1	180210000	180810000	id-1064	High
chr3D_part1	184780000	185380000	id-1065	High
chr3D_part1	189360000	190210000	id-1066	High
chr3D_part1	190290000	190980000	id-1067	High
chr3D_part1	194580000	195160000	id-1068	High
chr3D_part1	197050000	197560000	id-1069	High
chr3D_part1	198040000	198840000	id-1070	High
chr3D_part1	199800000	200410000	id-1071	High
chr3D_part1	201950000	202530000	id-1072	High
chr3D_part1	207450000	207960000	id-1073	High
chr3D_part1	211990000	212900000	id-1074	High
chr3D_part1	214190000	215500000	id-1075	High
chr3D_part1	215560000	216310000	id-1076	High
chr3D_part1	218650000	219170000	id-1077	High
chr3D_part1	219840000	220560000	id-1078	High
chr3D_part1	221300000	221860000	id-1079	High
chr3D_part1	222420000	223010000	id-1080	High
chr3D_part1	223090000	223620000	id-1081	High
chr3D_part1	226250000	227150000	id-1082	High
chr3D_part1	228170000	228870000	id-1083	High
chr3D_part1	229480000	230070000	id-1084	High
chr3D_part1	232700000	233210000	id-1085	High
chr3D_part1	233320000	234670000	id-1086	High
chr3D_part1	246880000	247540000	id-1087	High
chr3D_part1	249370000	249900000	id-1088	High
chr3D_part1	253240000	253740000	id-1089	High
chr3D_part1	254530000	255040000	id-1090	High
chr3D_part1	255320000	256130000	id-1091	High
chr3D_part1	257080000	257600000	id-1092	High
chr3D_part1	258240000	258790000	id-1093	High
chr3D_part1	259300000	261130000	id-1094	High
chr3D_part1	261280000	261990000	id-1095	High
chr3D_part1	262040000	262570000	id-1096	High
chr3D_part1	264800000	265410000	id-1097	High
chr3D_part1	268710000	269570000	id-1098	High
chr3D_part1	270350000	271160000	id-1099	High
chr3D_part1	272540000	273160000	id-1100	High
chr3D_part1	276870000	277400000	id-1101	High
chr3D_part1	282640000	283340000	id-1102	High
chr3D_part1	286630000	287240000	id-1103	High
chr3D_part1	287360000	288220000	id-1104	High
chr3D_part1	291250000	291770000	id-1105	High
chr3D_part1	292350000	293360000	id-1106	High
chr3D_part1	293790000	294310000	id-1107	High
chr3D_part1	296500000	297100000	id-1108	High
chr3D_part1	299270000	300500000	id-1109	High
chr3D_part1	301660000	302170000	id-1110	High
chr3D_part1	303650000	304860000	id-1111	High
chr3D_part1	305240000	306580000	id-1112	High
chr3D_part1	306630000	307130000	id-1113	High
chr3D_part1	308480000	309110000	id-1114	High
chr3D_part1	309170000	309770000	id-1115	High
chr3D_part1	315880000	316630000	id-1116	High
chr3D_part1	324260000	324920000	id-1117	High
chr3D_part1	328070000	328570000	id-1118	High
chr3D_part1	329440000	329940000	id-1119	High
chr3D_part1	333340000	334090000	id-1120	High
chr3D_part1	334360000	335570000	id-1121	High
chr3D_part1	335640000	336240000	id-1122	High
chr3D_part1	337050000	337550000	id-1123	High
chr3D_part1	339440000	339980000	id-1124	High
chr3D_part1	340060000	340900000	id-1125	High
chr3D_part1	341360000	341950000	id-1126	High
chr3D_part1	342400000	342930000	id-1127	High
chr3D_part1	343610000	344950000	id-1128	High
chr3D_part1	346140000	346900000	id-1129	High
chr3D_part1	348430000	349010000	id-1130	High
chr3D_part1	355700000	356590000	id-1131	High
chr3D_part1	358000000	358560000	id-1132	High
chr3D_part1	360390000	360980000	id-1133	High
chr3D_part1	367220000	367770000	id-1134	High
chr3D_part1	369220000	369850000	id-1135	High
chr3D_part1	370510000	371110000	id-1136	High
chr3D_part1	373390000	374330000	id-1137	High
chr3D_part1	379910000	380520000	id-1138	High
chr3D_part1	381660000	382950000	id-1139	High
chr3D_part1	384000000	384540000	id-1140	High
chr3D_part1	384970000	385470000	id-1141	High
chr3D_part1	389070000	389690000	id-1142	High
chr3D_part1	393060000	393560000	id-1143	High
chr3D_part1	395820000	396340000	id-1144	High
chr3D_part1	398180000	398800000	id-1145	High
chr3D_part1	402950000	403490000	id-1146	High
chr3D_part1	405950000	406610000	id-1147	High
chr3D_part1	409100000	409710000	id-1148	High
chr3D_part1	411280000	412250000	id-1149	High
chr3D_part1	413830000	414340000	id-1150	High
chr3D_part1	416060000	416640000	id-1151	High
chr3D_part1	417900000	418500000	id-1152	High
chr3D_part1	419640000	420340000	id-1153	High
chr3D_part1	428470000	429090000	id-1154	High
chr3D_part1	429160000	429700000	id-1155	High
chr3D_part1	432660000	433220000	id-1156	High
chr3D_part1	434140000	434930000	id-1157	High
chr3D_part1	435210000	435720000	id-1158	High
chr3D_part1	442510000	443220000	id-1159	High
chr3D_part1	443900000	444490000	id-1160	High
chr3D_part1	445640000	446140000	id-1161	High
chr3D_part1	450840000	451710000	id-1162	High
chr3D_part1	453090000	453670000	id-1163	High
chr3D_part1	456280000	456900000	id-1164	High
chr3D_part1	460240000	460840000	id-1165	High
chr3D_part1	467260000	468070000	id-1166	High
chr3D_part1	469340000	469950000	id-1167	High
chr3D_part2	2240000	3060000	id-1168	High
chr3D_part2	4790000	5510000	id-1169	High
chr3D_part2	7290000	7810000	id-1170	High
chr3D_part2	15990000	16510000	id-1171	High
chr3D_part2	19930000	20500000	id-1172	High
chr3D_part2	20580000	21270000	id-1173	High
chr3D_part2	22650000	23290000	id-1174	High
chr3D_part2	23850000	24700000	id-1175	High
chr3D_part2	28810000	29320000	id-1176	High
chr3D_part2	33740000	34370000	id-1177	High
chr3D_part2	36120000	36830000	id-1178	High
chr3D_part2	40990000	41500000	id-1179	High
chr3D_part2	41660000	42500000	id-1180	High
chr3D_part2	43000000	43550000	id-1181	High
chr3D_part2	44740000	45890000	id-1182	High
chr3D_part2	46120000	46670000	id-1183	High
chr3D_part2	46960000	48240000	id-1184	High
chr3D_part2	53840000	54440000	id-1185	High
chr3D_part2	55140000	56390000	id-1186	High
chr3D_part2	56580000	57460000	id-1187	High
chr3D_part2	58520000	59290000	id-1188	High
chr3D_part2	61130000	62180000	id-1189	High
chr3D_part2	62230000	62750000	id-1190	High
chr3D_part2	63110000	63730000	id-1191	High
chr3D_part2	66530000	67030000	id-1192	High
chr3D_part2	67930000	68470000	id-1193	High
chr3D_part2	68520000	69090000	id-1194	High
chr3D_part2	75860000	77540000	id-1195	High
chr3D_part2	77630000	79070000	id-1196	High
chr3D_part2	79460000	80270000	id-1197	High
chr3D_part2	80320000	80830000	id-1198	High
chr3D_part2	83250000	84920000	id-1199	High
chr3D_part2	88030000	88590000	id-1200	High
chr3D_part2	90020000	90760000	id-1201	High
chr3D_part2	93560000	94310000	id-1202	High
chr3D_part2	94270000	95710000	id-1203	Low
chr3D_part2	96310000	96910000	id-1204	High
chr3D_part2	97130000	98360000	id-1205	High
chr3D_part2	98600000	99150000	id-1206	High
chr3D_part2	103780000	104560000	id-1207	High
chr3D_part2	105640000	106420000	id-1208	High
chr3D_part2	107640000	108520000	id-1209	High
chr3D_part2	110030000	110890000	id-1210	High
chr3D_part2	112710000	113700000	id-1211	High
chr3D_part2	114340000	115010000	id-1212	High
chr3D_part2	115100000	116010000	id-1213	High
chr3D_part2	116070000	116890000	id-1214	High
chr3D_part2	118830000	119340000	id-1215	High
chr3D_part2	119990000	120860000	id-1216	High
chr3D_part2	124640000	125910000	id-1217	High
chr3D_part2	126660000	127520000	id-1218	High
chr3D_part2	127620000	129040000	id-1219	High
chr3D_part2	131500000	132360000	id-1220	High
chr3D_part2	132680000	134490000	id-1221	High
chr3D_part2	134550000	136150000	id-1222	High
chr3D_part2	136210000	136910000	id-1223	High
chr3D_part2	137090000	137700000	id-1224	High
chr3D_part2	138300000	139000000	id-1225	High
chr4A_part1	6910000	7410000	id-1226	High
chr4A_part1	11290000	12210000	id-1227	High
chr4A_part1	13650000	14170000	id-1228	High
chr4A_part1	17380000	17890000	id-1229	High
chr4A_part1	24910000	26680000	id-1230	High
chr4A_part1	26880000	28600000	id-1231	High
chr4A_part1	37020000	37800000	id-1232	High
chr4A_part1	39540000	46050000	id-1233	High
chr4A_part1	46410000	67530000	id-1234	High
chr4A_part1	67600000	70210000	id-1235	High
chr4A_part1	70290000	99910000	id-1236	High
chr4A_part1	101750000	103230000	id-1237	High
chr4A_part1	104090000	135720000	id-1238	High
chr4A_part1	135780000	140760000	id-1239	High
chr4A_part1	245250000	245830000	id-1240	High
chr4A_part1	449270000	452550000	id-1241	High
chr4A_part2	0	14560000	id-1242	High
chr4A_part2	26430000	27030000	id-1243	High
chr4A_part2	27080000	27800000	id-1244	High
chr4A_part2	27850000	28390000	id-1245	High
chr4A_part2	29700000	30600000	id-1246	High
chr4A_part2	30820000	31320000	id-1247	High
chr4A_part2	32580000	33240000	id-1248	High
chr4A_part2	34440000	35050000	id-1249	High
chr4A_part2	35720000	36270000	id-1250	High
chr4A_part2	39440000	40990000	id-1251	High
chr4A_part2	41460000	42000000	id-1252	High
chr4A_part2	44940000	45510000	id-1253	High
chr4A_part2	84990000	89120000	id-1254	High
chr4A_part2	91350000	93890000	id-1255	High
chr4A_part2	96380000	97020000	id-1256	High
chr4A_part2	113200000	114660000	id-1257	High
chr4A_part2	114940000	117920000	id-1258	High
chr4A_part2	123240000	124490000	id-1259	High
chr4A_part2	138370000	139950000	id-1260	High
chr4A_part2	143440000	145500000	id-1261	High
chr4A_part2	145960000	146570000	id-1262	High
chr4A_part2	146690000	147350000	id-1263	High
chr4A_part2	147370000	147940000	id-1264	Low
chr4A_part2	148170000	149850000	id-1265	High
chr4A_part2	150160000	150830000	id-1266	High
chr4A_part2	153040000	153860000	id-1267	High
chr4A_part2	157390000	159040000	id-1268	High
chr4A_part2	164050000	164740000	id-1269	High
chr4A_part2	167020000	170330000	id-1270	High
chr4A_part2	170380000	173340000	id-1271	High
chr4A_part2	173830000	175960000	id-1272	High
chr4A_part2	179450000	181030000	id-1273	High
chr4A_part2	181110000	182000000	id-1274	High
chr4A_part2	182160000	183520000	id-1275	High
chr4A_part2	196200000	197130000	id-1276	High
chr4A_part2	197190000	198820000	id-1277	High
chr4A_part2	199500000	200690000	id-1278	Low
chr4A_part2	200740000	201480000	id-1279	Low
chr4A_part2	202240000	203170000	id-1280	High
chr4A_part2	204630000	206930000	id-1281	High
chr4A_part2	207000000	208250000	id-1282	High
chr4A_part2	208310000	209560000	id-1283	High
chr4A_part2	215020000	215540000	id-1284	High
chr4A_part2	242290000	243370000	id-1285	High
chr4A_part2	260160000	260850000	id-1286	High
chr4A_part2	261510000	262030000	id-1287	High
chr4A_part2	263810000	265270000	id-1288	High
chr4A_part2	266180000	266740000	id-1289	High
chr4A_part2	266920000	268030000	id-1290	High
chr4A_part2	268160000	269300000	id-1291	High
chr4A_part2	269350000	270120000	id-1292	High
chr4A_part2	270610000	271130000	id-1293	Low
chr4A_part2	271040000	272330000	id-1294	High
chr4A_part2	272590000	273580000	id-1295	High
chr4A_part2	274620000	275510000	id-1296	Low
chr4A_part2	275440000	276300000	id-1297	High
chr4A_part2	277220000	278950000	id-1298	High
chr4A_part2	279250000	279790000	id-1299	Low
chr4A_part2	279850000	280450000	id-1300	High
chr4A_part2	280790000	281630000	id-1301	High
chr4A_part2	284510000	285410000	id-1302	High
chr4A_part2	286110000	286610000	id-1303	High
chr4A_part2	286860000	287720000	id-1304	High
chr4A_part2	288830000	289330000	id-1305	High
chr4A_part2	289400000	290100000	id-1306	High
chr4A_part2	290890000	291430000	id-1307	High
chr4B_part1	530000	1560000	id-1308	High
chr4B_part1	1930000	2710000	id-1309	High
chr4B_part1	3580000	4300000	id-1310	High
chr4B_part1	4700000	6710000	id-1311	High
chr4B_part1	6770000	8210000	id-1312	High
chr4B_part1	8270000	10660000	id-1313	High
chr4B_part1	10900000	11490000	id-1314	High
chr4B_part1	11540000	14760000	id-1315	High
chr4B_part1	15250000	18840000	id-1316	High
chr4B_part1	19940000	22140000	id-1317	High
chr4B_part1	26500000	27070000	id-1318	High
chr4B_part1	28630000	29270000	id-1319	High
chr4B_part1	29320000	30690000	id-1320	High
chr4B_part1	30740000	31720000	id-1321	High
chr4B_part1	31810000	38030000	id-1322	High
chr4B_part1	38120000	39090000	id-1323	High
chr4B_part1	39140000	40070000	id-1324	High
chr4B_part1	43010000	47910000	id-1325	High
chr4B_part1	47960000	48690000	id-1326	High
chr4B_part1	49000000	50130000	id-1327	High
chr4B_part1	50180000	51190000	id-1328	High
chr4B_part1	51240000	52580000	id-1329	High
chr4B_part1	53440000	55720000	id-1330	High
chr4B_part1	56020000	56830000	id-1331	High
chr4B_part1	56880000	57800000	id-1332	High
chr4B_part1	57850000	58540000	id-1333	High
chr4B_part1	58590000	59140000	id-1334	High
chr4B_part1	60510000	61180000	id-1335	High
chr4B_part1	61260000	62090000	id-1336	High
chr4B_part1	62310000	62860000	id-1337	High
chr4B_part1	63130000	63690000	id-1338	High
chr4B_part1	63750000	64710000	id-1339	High
chr4B_part1	67410000	68400000	id-1340	High
chr4B_part1	68460000	69000000	id-1341	High
chr4B_part1	69050000	69900000	id-1342	High
chr4B_part1	70550000	71310000	id-1343	High
chr4B_part1	71380000	72520000	id-1344	High
chr4B_part1	73580000	74310000	id-1345	High
chr4B_part1	74410000	75090000	id-1346	High
chr4B_part1	75500000	76270000	id-1347	High
chr4B_part1	76850000	77410000	id-1348	High
chr4B_part1	78230000	79340000	id-1349	High
chr4B_part1	79390000	80540000	id-1350	High
chr4B_part1	80940000	81700000	id-1351	High
chr4B_part1	84460000	85540000	id-1352	High
chr4B_part1	87600000	88420000	id-1353	High
chr4B_part1	89290000	91190000	id-1354	High
chr4B_part1	91240000	91840000	id-1355	High
chr4B_part1	91920000	92640000	id-1356	High
chr4B_part1	93500000	94560000	id-1357	High
chr4B_part1	95950000	96630000	id-1358	High
chr4B_part1	97490000	98460000	id-1359	High
chr4B_part1	98800000	99640000	id-1360	High
chr4B_part1	100820000	101830000	id-1361	High
chr4B_part1	101880000	102920000	id-1362	High
chr4B_part1	102970000	103830000	id-1363	High
chr4B_part1	104820000	105340000	id-1364	High
chr4B_part1	106360000	107520000	id-1365	High
chr4B_part1	107570000	108670000	id-1366	High
chr4B_part1	110130000	112600000	id-1367	High
chr4B_part1	114170000	114800000	id-1368	High
chr4B_part1	115280000	116060000	id-1369	High
chr4B_part1	117930000	118480000	id-1370	High
chr4B_part1	118530000	119600000	id-1371	High
chr4B_part1	119660000	120280000	id-1372	High
chr4B_part1	120340000	121300000	id-1373	High
chr4B_part1	122260000	122910000	id-1374	High
chr4B_part1	123490000	123990000	id-1375	High
chr4B_part1	126550000	127150000	id-1376	High
chr4B_part1	128850000	129460000	id-1377	High
chr4B_part1	129520000	130110000	id-1378	High
chr4B_part1	130690000	131450000	id-1379	High
chr4B_part1	131570000	133450000	id-1380	High
chr4B_part1	134570000	136450000	id-1381	High
chr4B_part1	136800000	137410000	id-1382	High
chr4B_part1	137930000	139080000	id-1383	High
chr4B_part1	140010000	140620000	id-1384	High
chr4B_part1	140690000	141470000	id-1385	High
chr4B_part1	141540000	142440000	id-1386	High
chr4B_part1	143360000	144080000	id-1387	High
chr4B_part1	144940000	145970000	id-1388	High
chr4B_part1	146030000	146600000	id-1389	High
chr4B_part1	146770000	147610000	id-1390	High
chr4B_part1	147660000	148930000	id-1391	High
chr4B_part1	150110000	150660000	id-1392	High
chr4B_part1	150970000	153630000	id-1393	High
chr4B_part1	153710000	156300000	id-1394	High
chr4B_part1	156350000	157460000	id-1395	High
chr4B_part1	157670000	158250000	id-1396	High
chr4B_part1	158320000	158940000	id-1397	High
chr4B_part1	159680000	160320000	id-1398	High
chr4B_part1	160740000	163460000	id-1399	High
chr4B_part1	164000000	164780000	id-1400	High
chr4B_part1	164840000	165440000	id-1401	High
chr4B_part1	166200000	167110000	id-1402	High
chr4B_part1	167940000	168600000	id-1403	High
chr4B_part1	168890000	169490000	id-1404	High
chr4B_part1	169540000	170930000	id-1405	High
chr4B_part1	170980000	173450000	id-1406	High
chr4B_part1	173960000	174580000	id-1407	High
chr4B_part1	175600000	176510000	id-1408	High
chr4B_part1	176660000	177160000	id-1409	High
chr4B_part1	177940000	180050000	id-1410	High
chr4B_part1	180100000	181010000	id-1411	High
chr4B_part1	181080000	181620000	id-1412	High
chr4B_part1	184210000	185030000	id-1413	High
chr4B_part1	185090000	185600000	id-1414	High
chr4B_part1	185660000	186160000	id-1415	High
chr4B_part1	187150000	187950000	id-1416	High
chr4B_part1	188010000	189030000	id-1417	High
chr4B_part1	189840000	190520000	id-1418	High
chr4B_part1	190870000	191970000	id-1419	High
chr4B_part1	192920000	193500000	id-1420	High
chr4B_part1	193560000	194220000	id-1421	High
chr4B_part1	194830000	195780000	id-1422	High
chr4B_part1	195880000	196410000	id-1423	High
chr4B_part1	196460000	198020000	id-1424	High
chr4B_part1	198070000	199440000	id-1425	High
chr4B_part1	199500000	201060000	id-1426	High
chr4B_part1	201110000	201740000	id-1427	High
chr4B_part1	201790000	202740000	id-1428	High
chr4B_part1	202860000	204250000	id-1429	High
chr4B_part1	204300000	205200000	id-1430	High
chr4B_part1	205560000	206200000	id-1431	High
chr4B_part1	207170000	210370000	id-1432	High
chr4B_part1	210450000	211090000	id-1433	High
chr4B_part1	211660000	212560000	id-1434	High
chr4B_part1	213270000	214540000	id-1435	High
chr4B_part1	214620000	217840000	id-1436	High
chr4B_part1	217900000	218470000	id-1437	High
chr4B_part1	218530000	219030000	id-1438	High
chr4B_part1	219090000	220370000	id-1439	High
chr4B_part1	220420000	221040000	id-1440	High
chr4B_part1	221090000	221960000	id-1441	High
chr4B_part1	223260000	225210000	id-1442	High
chr4B_part1	226600000	228400000	id-1443	High
chr4B_part1	228450000	230370000	id-1444	High
chr4B_part1	230460000	231170000	id-1445	High
chr4B_part1	231220000	232030000	id-1446	High
chr4B_part1	232420000	233620000	id-1447	High
chr4B_part1	233690000	235520000	id-1448	High
chr4B_part1	235570000	236580000	id-1449	High
chr4B_part1	236630000	237800000	id-1450	High
chr4B_part1	237870000	239770000	id-1451	High
chr4B_part1	239820000	240610000	id-1452	High
chr4B_part1	240670000	242850000	id-1453	High
chr4B_part1	243040000	243780000	id-1454	High
chr4B_part1	245240000	246340000	id-1455	High
chr4B_part1	246390000	247530000	id-1456	High
chr4B_part1	247630000	248770000	id-1457	High
chr4B_part1	251470000	252120000	id-1458	High
chr4B_part1	252180000	252920000	id-1459	High
chr4B_part1	253520000	254440000	id-1460	High
chr4B_part1	254490000	256190000	id-1461	High
chr4B_part1	256270000	257280000	id-1462	High
chr4B_part1	257480000	258870000	id-1463	High
chr4B_part1	259310000	260000000	id-1464	High
chr4B_part1	261150000	262310000	id-1465	High
chr4B_part1	262580000	263380000	id-1466	High
chr4B_part1	263920000	264640000	id-1467	High
chr4B_part1	265430000	266050000	id-1468	High
chr4B_part1	266140000	267970000	id-1469	High
chr4B_part1	268940000	271580000	id-1470	High
chr4B_part1	271630000	272170000	id-1471	High
chr4B_part1	272370000	273180000	id-1472	High
chr4B_part1	273300000	273850000	id-1473	High
chr4B_part1	275330000	276330000	id-1474	High
chr4B_part1	278730000	279480000	id-1475	High
chr4B_part1	279780000	280590000	id-1476	High
chr4B_part1	281710000	282560000	id-1477	High
chr4B_part1	282610000	283420000	id-1478	High
chr4B_part1	284400000	285450000	id-1479	High
chr4B_part1	285520000	286060000	id-1480	High
chr4B_part1	286640000	287760000	id-1481	High
chr4B_part1	287900000	288550000	id-1482	High
chr4B_part1	288650000	290400000	id-1483	High
chr4B_part1	291120000	292260000	id-1484	High
chr4B_part1	292310000	293600000	id-1485	High
chr4B_part1	293670000	294200000	id-1486	High
chr4B_part1	294270000	294910000	id-1487	High
chr4B_part1	294960000	297250000	id-1488	High
chr4B_part1	297300000	299190000	id-1489	High
chr4B_part1	299240000	299820000	id-1490	High
chr4B_part1	299880000	300860000	id-1491	High
chr4B_part1	300920000	301640000	id-1492	High
chr4B_part1	302130000	302810000	id-1493	High
chr4B_part1	304640000	305880000	id-1494	High
chr4B_part1	305930000	308860000	id-1495	High
chr4B_part1	308910000	310000000	id-1496	High
chr4B_part1	310130000	310630000	id-1497	High
chr4B_part1	310680000	311330000	id-1498	High
chr4B_part1	311800000	313120000	id-1499	High
chr4B_part1	313880000	315530000	id-1500	High
chr4B_part1	315600000	316290000	id-1501	High
chr4B_part1	322070000	322640000	id-1502	High
chr4B_part1	322700000	323850000	id-1503	High
chr4B_part1	324220000	327610000	id-1504	High
chr4B_part1	328380000	328930000	id-1505	High
chr4B_part1	329560000	331740000	id-1506	High
chr4B_part1	331790000	336280000	id-1507	High
chr4B_part1	336330000	336910000	id-1508	High
chr4B_part1	336980000	337690000	id-1509	High
chr4B_part1	337990000	339280000	id-1510	High
chr4B_part1	339340000	340280000	id-1511	High
chr4B_part1	340770000	342150000	id-1512	High
chr4B_part1	342200000	342880000	id-1513	High
chr4B_part1	342950000	345180000	id-1514	High
chr4B_part1	347570000	348320000	id-1515	High
chr4B_part1	349450000	350440000	id-1516	High
chr4B_part1	350690000	351280000	id-1517	High
chr4B_part1	352230000	353260000	id-1518	High
chr4B_part1	353490000	355320000	id-1519	High
chr4B_part1	355680000	356220000	id-1520	High
chr4B_part1	356870000	357740000	id-1521	High
chr4B_part1	358480000	359120000	id-1522	High
chr4B_part1	359380000	360020000	id-1523	High
chr4B_part1	360080000	360710000	id-1524	High
chr4B_part1	361120000	362160000	id-1525	High
chr4B_part1	362210000	363430000	id-1526	High
chr4B_part1	363960000	364570000	id-1527	High
chr4B_part1	364660000	365580000	id-1528	High
chr4B_part1	365630000	366480000	id-1529	High
chr4B_part1	367240000	367860000	id-1530	High
chr4B_part1	370110000	370830000	id-1531	High
chr4B_part1	370970000	371550000	id-1532	High
chr4B_part1	372420000	373700000	id-1533	High
chr4B_part1	374500000	375430000	id-1534	High
chr4B_part1	375490000	376560000	id-1535	High
chr4B_part1	379230000	379930000	id-1536	High
chr4B_part1	380620000	381640000	id-1537	High
chr4B_part1	382110000	382640000	id-1538	High
chr4B_part1	383500000	384050000	id-1539	High
chr4B_part1	384100000	384830000	id-1540	High
chr4B_part1	387340000	388730000	id-1541	High
chr4B_part1	389090000	389700000	id-1542	High
chr4B_part1	389750000	390910000	id-1543	High
chr4B_part1	392150000	392960000	id-1544	High
chr4B_part1	393010000	393730000	id-1545	High
chr4B_part1	394700000	395680000	id-1546	High
chr4B_part1	396570000	397270000	id-1547	High
chr4B_part1	397330000	398000000	id-1548	High
chr4B_part1	398690000	399290000	id-1549	High
chr4B_part1	399980000	400540000	id-1550	High
chr4B_part1	401480000	402680000	id-1551	High
chr4B_part1	402910000	403570000	id-1552	High
chr4B_part1	403800000	404640000	id-1553	High
chr4B_part1	405250000	406380000	id-1554	High
chr4B_part1	406440000	408140000	id-1555	High
chr4B_part1	408210000	409140000	id-1556	High
chr4B_part1	409340000	411040000	id-1557	High
chr4B_part1	413980000	414720000	id-1558	High
chr4B_part1	415290000	416280000	id-1559	High
chr4B_part1	417500000	418370000	id-1560	High
chr4B_part1	418620000	420190000	id-1561	High
chr4B_part1	420380000	421020000	id-1562	High
chr4B_part1	422360000	423760000	id-1563	High
chr4B_part1	425420000	426110000	id-1564	High
chr4B_part1	426900000	427450000	id-1565	High
chr4B_part1	428330000	428900000	id-1566	High
chr4B_part1	430140000	431750000	id-1567	High
chr4B_part1	431820000	432670000	id-1568	High
chr4B_part1	432720000	433680000	id-1569	High
chr4B_part1	434050000	435670000	id-1570	High
chr4B_part1	436300000	436870000	id-1571	High
chr4B_part1	437190000	438120000	id-1572	High
chr4B_part1	439420000	440220000	id-1573	High
chr4B_part1	440270000	440840000	id-1574	High
chr4B_part1	440920000	441880000	id-1575	High
chr4B_part1	441930000	443200000	id-1576	High
chr4B_part1	443250000	444040000	id-1577	High
chr4B_part1	444700000	445230000	id-1578	High
chr4B_part1	445280000	445810000	id-1579	High
chr4B_part1	446290000	447060000	id-1580	High
chr4B_part1	447900000	448460000	id-1581	High
chr4B_part1	448950000	449810000	id-1582	High
chr4B_part2	28670000	32900000	id-1583	High
chr4B_part2	38660000	39240000	id-1584	High
chr4B_part2	44030000	49330000	id-1585	High
chr4B_part2	54540000	55120000	id-1586	High
chr4B_part2	56570000	57080000	id-1587	Low
chr4B_part2	57170000	57770000	id-1588	High
chr4B_part2	67590000	68480000	id-1589	High
chr4B_part2	96730000	101370000	id-1590	High
chr4B_part2	108920000	111360000	id-1591	High
chr4B_part2	137180000	142130000	id-1592	High
chr4B_part2	168930000	173150000	id-1593	High
chr4B_part2	173480000	174210000	id-1594	High
chr4B_part2	191840000	192640000	id-1595	High
chr4B_part2	193070000	194300000	id-1596	High
chr4B_part2	194410000	195610000	id-1597	High
chr4B_part2	200770000	202450000	id-1598	High
chr4B_part2	205780000	206290000	id-1599	High
chr4B_part2	207480000	210730000	id-1600	High
chr4B_part2	211900000	212850000	id-1601	High
chr4B_part2	213130000	213770000	id-1602	High
chr4B_part2	214990000	215530000	id-1603	Low
chr4B_part2	219960000	220460000	id-1604	High
chr4B_part2	221400000	222000000	id-1605	High
chr4D_part1	0	6580000	id-1606	High
chr4D_part1	6640000	11370000	id-1607	High
chr4D_part1	11460000	16610000	id-1608	High
chr4D_part1	16660000	19580000	id-1609	High
chr4D_part1	19630000	20350000	id-1610	High
chr4D_part1	20420000	24030000	id-1611	High
chr4D_part1	24320000	26220000	id-1612	High
chr4D_part1	26270000	27070000	id-1613	High
chr4D_part1	27120000	31640000	id-1614	High
chr4D_part1	31700000	35370000	id-1615	High
chr4D_part1	35420000	45760000	id-1616	High
chr4D_part1	45820000	55770000	id-1617	High
chr4D_part1	55820000	57500000	id-1618	High
chr4D_part1	57550000	58430000	id-1619	High
chr4D_part1	58500000	85460000	id-1620	High
chr4D_part1	85510000	90530000	id-1621	High
chr4D_part1	90580000	101150000	id-1622	High
chr4D_part1	101210000	102210000	id-1623	High
chr4D_part1	102260000	108950000	id-1624	High
chr4D_part1	109010000	134570000	id-1625	High
chr4D_part1	134630000	135210000	id-1626	High
chr4D_part1	135260000	146760000	id-1627	High
chr4D_part1	146820000	188930000	id-1628	High
chr4D_part1	188990000	195720000	id-1629	High
chr4D_part1	195770000	209680000	id-1630	High
chr4D_part1	209790000	231240000	id-1631	High
chr4D_part1	231300000	273310000	id-1632	High
chr4D_part1	273360000	280000000	id-1633	High
chr4D_part1	280050000	291780000	id-1634	High
chr4D_part1	291840000	296730000	id-1635	High
chr4D_part1	296790000	306770000	id-1636	High
chr4D_part1	306820000	308190000	id-1637	High
chr4D_part1	308240000	340510000	id-1638	High
chr4D_part1	340560000	347240000	id-1639	High
chr4D_part1	347300000	351560000	id-1640	High
chr4D_part1	351620000	354470000	id-1641	High
chr4D_part1	354520000	355500000	id-1642	High
chr4D_part1	355550000	359770000	id-1643	High
chr4D_part1	359840000	366640000	id-1644	High
chr4D_part1	366690000	394230000	id-1645	High
chr4D_part1	394280000	403330000	id-1646	High
chr4D_part1	403850000	413400000	id-1647	High
chr4D_part1	413450000	415620000	id-1648	High
chr4D_part1	415980000	428490000	id-1649	High
chr4D_part1	428540000	435080000	id-1650	High
chr4D_part1	435150000	450990000	id-1651	High
chr4D_part2	0	34940000	id-1652	High
chr4D_part2	34990000	37270000	id-1653	High
chr4D_part2	37320000	57740000	id-1654	High
chr4D_part2	57800000	58850000	id-1655	High
chr5A_part1	4850000	6260000	id-1656	High
chr5A_part1	7810000	9400000	id-1657	High
chr5A_part1	9580000	10480000	id-1658	High
chr5A_part1	18630000	20670000	id-1659	High
chr5A_part1	29910000	31230000	id-1660	High
chr5A_part1	32740000	35640000	id-1661	High
chr5A_part1	46230000	48650000	id-1662	High
chr5A_part1	48730000	49870000	id-1663	High
chr5A_part1	50220000	55330000	id-1664	High
chr5A_part1	64370000	67530000	id-1665	High
chr5A_part1	67530000	68540000	id-1666	Low
chr5A_part1	68540000	74280000	id-1667	High
chr5A_part1	74330000	74870000	id-1668	High
chr5A_part1	74950000	76510000	id-1669	High
chr5A_part1	76560000	77110000	id-1670	High
chr5A_part1	77290000	101720000	id-1671	High
chr5A_part1	101940000	109000000	id-1672	High
chr5A_part1	109110000	109950000	id-1673	High
chr5A_part1	253310000	253850000	id-1674	Low
chr5A_part1	380220000	381700000	id-1675	High
chr5A_part1	382280000	385550000	id-1676	High
chr5A_part1	391510000	395090000	id-1677	High
chr5A_part1	395880000	396690000	id-1678	High
chr5A_part1	405000000	416300000	id-1679	High
chr5A_part1	416300000	416970000	id-1680	Low
chr5A_part1	416970000	421590000	id-1681	High
chr5A_part1	421640000	423460000	id-1682	High
chr5A_part1	423550000	424060000	id-1683	High
chr5A_part1	424020000	426240000	id-1684	Low
chr5A_part1	429930000	431080000	id-1685	High
chr5A_part1	431090000	431740000	id-1686	Low
chr5A_part1	440940000	441930000	id-1687	High
chr5A_part1	444040000	444570000	id-1688	High
chr5A_part1	444790000	445470000	id-1689	High
chr5A_part1	448630000	451740000	id-1690	High
chr5A_part2	10930000	15630000	id-1691	High
chr5A_part2	16380000	18690000	id-1692	High
chr5A_part2	18880000	19830000	id-1693	High
chr5A_part2	22010000	22520000	id-1694	High
chr5A_part2	24200000	24850000	id-1695	High
chr5A_part2	25550000	27390000	id-1696	High
chr5A_part2	27500000	29310000	id-1697	High
chr5A_part2	29390000	30700000	id-1698	High
chr5A_part2	30760000	34170000	id-1699	High
chr5A_part2	34500000	36870000	id-1700	High
chr5A_part2	41630000	42150000	id-1701	High
chr5A_part2	43340000	50320000	id-1702	High
chr5A_part2	50530000	51550000	id-1703	High
chr5A_part2	56920000	58580000	id-1704	High
chr5A_part2	59460000	60100000	id-1705	High
chr5A_part2	61690000	63320000	id-1706	High
chr5A_part2	63370000	66070000	id-1707	High
chr5A_part2	71420000	75070000	id-1708	High
chr5A_part2	81560000	84390000	id-1709	High
chr5A_part2	85850000	87170000	id-1710	High
chr5A_part2	94480000	96260000	id-1711	High
chr5A_part2	99210000	100200000	id-1712	High
chr5A_part2	100770000	103870000	id-1713	High
chr5A_part2	105660000	106620000	id-1714	High
chr5A_part2	107100000	107650000	id-1715	High
chr5A_part2	107870000	110640000	id-1716	High
chr5A_part2	113510000	114710000	id-1717	High
chr5A_part2	114790000	116790000	id-1718	High
chr5A_part2	117230000	119760000	id-1719	High
chr5A_part2	119810000	120390000	id-1720	High
chr5A_part2	121980000	123720000	id-1721	High
chr5A_part2	124070000	125100000	id-1722	High
chr5A_part2	125150000	126980000	id-1723	High
chr5A_part2	131770000	135620000	id-1724	High
chr5A_part2	138580000	140130000	id-1725	High
chr5A_part2	140900000	141740000	id-1726	High
chr5A_part2	141810000	142480000	id-1727	High
chr5A_part2	142530000	143370000	id-1728	High
chr5A_part2	154390000	155120000	id-1729	High
chr5A_part2	155420000	157010000	id-1730	High
chr5A_part2	183030000	183900000	id-1731	High
chr5A_part2	208360000	210220000	id-1732	High
chr5A_part2	219010000	219620000	id-1733	High
chr5A_part2	228210000	231420000	id-1734	High
chr5A_part2	234520000	235270000	id-1735	High
chr5A_part2	240050000	241610000	id-1736	High
chr5A_part2	247210000	247880000	id-1737	High
chr5A_part2	248040000	249050000	id-1738	High
chr5B_part1	2860000	3380000	id-1739	High
chr5B_part1	10340000	11100000	id-1740	High
chr5B_part1	11280000	13280000	id-1741	High
chr5B_part1	13340000	13940000	id-1742	High
chr5B_part1	14090000	14770000	id-1743	High
chr5B_part1	18060000	19460000	id-1744	High
chr5B_part1	23630000	25060000	id-1745	High
chr5B_part1	26840000	27520000	id-1746	High
chr5B_part1	27740000	30750000	id-1747	High
chr5B_part1	30800000	34930000	id-1748	High
chr5B_part1	37230000	38190000	id-1749	High
chr5B_part1	38740000	39510000	id-1750	Low
chr5B_part1	39570000	40750000	id-1751	Low
chr5B_part1	44120000	45210000	id-1752	High
chr5B_part1	50490000	53260000	id-1753	High
chr5B_part1	53640000	55220000	id-1754	High
chr5B_part1	296380000	313410000	id-1755	High
chr5B_part1	313460000	315190000	id-1756	High
chr5B_part1	326610000	328410000	id-1757	High
chr5B_part1	378290000	381110000	id-1758	High
chr5B_part1	381160000	383460000	id-1759	High
chr5B_part1	383470000	386300000	id-1760	Low
chr5B_part1	394740000	396650000	id-1761	High
chr5B_part1	397830000	398850000	id-1762	High
chr5B_part1	399350000	400900000	id-1763	High
chr5B_part1	400950000	406890000	id-1764	High
chr5B_part1	408940000	410090000	id-1765	High
chr5B_part1	410350000	411980000	id-1766	High
chr5B_part1	417340000	418320000	id-1767	High
chr5B_part1	419740000	421270000	id-1768	High
chr5B_part1	421320000	424370000	id-1769	High
chr5B_part1	425670000	428160000	id-1770	High
chr5B_part1	429410000	430180000	id-1771	High
chr5B_part1	430250000	431890000	id-1772	High
chr5B_part1	436710000	437370000	id-1773	High
chr5B_part1	437440000	439070000	id-1774	High
chr5B_part1	442200000	444060000	id-1775	High
chr5B_part1	444060000	444740000	id-1776	Low
chr5B_part2	3920000	4520000	id-1777	High
chr5B_part2	8100000	8850000	id-1778	High
chr5B_part2	10760000	12610000	id-1779	High
chr5B_part2	13290000	13850000	id-1780	Low
chr5B_part2	13850000	14500000	id-1781	High
chr5B_part2	14620000	15400000	id-1782	High
chr5B_part2	23060000	24800000	id-1783	High
chr5B_part2	25440000	27170000	id-1784	High
chr5B_part2	39370000	39880000	id-1785	High
chr5B_part2	40510000	42110000	id-1786	High
chr5B_part2	50590000	55000000	id-1787	High
chr5B_part2	57360000	59710000	id-1788	High
chr5B_part2	60220000	61620000	id-1789	High
chr5B_part2	61940000	63320000	id-1790	High
chr5B_part2	63900000	67120000	id-1791	High
chr5B_part2	67290000	69030000	id-1792	High
chr5B_part2	73180000	74450000	id-1793	High
chr5B_part2	74700000	75210000	id-1794	High
chr5B_part2	76320000	78380000	id-1795	High
chr5B_part2	78670000	79190000	id-1796	Low
chr5B_part2	80350000	81060000	id-1797	Low
chr5B_part2	81160000	81720000	id-1798	High
chr5B_part2	82200000	83100000	id-1799	High
chr5B_part2	84940000	85790000	id-1800	High
chr5B_part2	85790000	86330000	id-1801	Low
chr5B_part2	86340000	87960000	id-1802	High
chr5B_part2	94680000	95410000	id-1803	High
chr5B_part2	99920000	105350000	id-1804	High
chr5B_part2	105410000	108130000	id-1805	High
chr5B_part2	108410000	110050000	id-1806	High
chr5B_part2	110850000	111590000	id-1807	High
chr5B_part2	111740000	112660000	id-1808	High
chr5B_part2	113050000	114570000	id-1809	High
chr5B_part2	120100000	120880000	id-1810	High
chr5B_part2	125970000	126520000	id-1811	High
chr5B_part2	131590000	132810000	id-1812	High
chr5B_part2	132860000	135500000	id-1813	High
chr5B_part2	137160000	137750000	id-1814	High
chr5B_part2	142570000	144310000	id-1815	High
chr5B_part2	144310000	144870000	id-1816	Low
chr5B_part2	144820000	145470000	id-1817	High
chr5B_part2	149140000	151850000	id-1818	High
chr5B_part2	153850000	154650000	id-1819	High
chr5B_part2	159510000	160970000	id-1820	High
chr5B_part2	171830000	173750000	id-1821	Low
chr5B_part2	174110000	174700000	id-1822	High
chr5B_part2	180850000	182140000	id-1823	High
chr5B_part2	184130000	185070000	id-1824	High
chr5B_part2	185160000	187630000	id-1825	High
chr5B_part2	188240000	189060000	id-1826	High
chr5B_part2	190020000	191230000	id-1827	High
chr5B_part2	191740000	192470000	id-1828	High
chr5B_part2	192940000	195020000	id-1829	High
chr5B_part2	195260000	195960000	id-1830	Low
chr5B_part2	195960000	196560000	id-1831	High
chr5B_part2	198680000	199610000	id-1832	High
chr5B_part2	199790000	200990000	id-1833	Low
chr5B_part2	201000000	202850000	id-1834	High
chr5B_part2	202950000	203840000	id-1835	High
chr5B_part2	211150000	213150000	id-1836	High
chr5B_part2	213570000	214840000	id-1837	High
chr5B_part2	215520000	216290000	id-1838	Low
chr5B_part2	216530000	218420000	id-1839	High
chr5B_part2	220520000	221480000	id-1840	High
chr5B_part2	234280000	235200000	id-1841	High
chr5B_part2	240070000	240850000	id-1842	High
chr5B_part2	240980000	241560000	id-1843	High
chr5B_part2	242130000	242830000	id-1844	High
chr5B_part2	244600000	245660000	id-1845	High
chr5B_part2	247070000	247910000	id-1846	Low
chr5B_part2	247910000	248880000	id-1847	High
chr5B_part2	249460000	249970000	id-1848	High
chr5B_part2	252110000	252730000	id-1849	High
chr5B_part2	255300000	256510000	id-1850	High
chr5B_part2	260320000	261770000	id-1851	High
chr5D_part1	940000	2330000	id-1852	High
chr5D_part1	2390000	4410000	id-1853	High
chr5D_part1	4630000	6950000	id-1854	High
chr5D_part1	7000000	9500000	id-1855	High
chr5D_part1	9570000	11220000	id-1856	High
chr5D_part1	11270000	12840000	id-1857	High
chr5D_part1	12890000	13830000	id-1858	High
chr5D_part1	13900000	15480000	id-1859	High
chr5D_part1	15710000	17440000	id-1860	High
chr5D_part1	17590000	20930000	id-1861	High
chr5D_part1	20980000	25960000	id-1862	High
chr5D_part1	26260000	29510000	id-1863	High
chr5D_part1	29580000	34800000	id-1864	High
chr5D_part1	35750000	37260000	id-1865	High
chr5D_part1	37760000	39130000	id-1866	High
chr5D_part1	39240000	40720000	id-1867	High
chr5D_part1	40770000	42810000	id-1868	High
chr5D_part1	42860000	44680000	id-1869	High
chr5D_part1	44730000	45940000	id-1870	High
chr5D_part1	46310000	47070000	id-1871	High
chr5D_part1	47120000	48920000	id-1872	High
chr5D_part1	48970000	49970000	id-1873	High
chr5D_part1	50560000	51120000	id-1874	High
chr5D_part1	51190000	54850000	id-1875	High
chr5D_part1	54900000	57590000	id-1876	High
chr5D_part1	57640000	58500000	id-1877	High
chr5D_part1	58570000	60090000	id-1878	High
chr5D_part1	60520000	62750000	id-1879	High
chr5D_part1	62800000	65840000	id-1880	High
chr5D_part1	65920000	68920000	id-1881	High
chr5D_part1	69050000	70230000	id-1882	High
chr5D_part1	70790000	77610000	id-1883	High
chr5D_part1	77660000	81140000	id-1884	High
chr5D_part1	81220000	81970000	id-1885	High
chr5D_part1	82030000	85250000	id-1886	High
chr5D_part1	85460000	89930000	id-1887	High
chr5D_part1	89980000	91850000	id-1888	High
chr5D_part1	92130000	94340000	id-1889	High
chr5D_part1	94390000	94990000	id-1890	High
chr5D_part1	95040000	96090000	id-1891	High
chr5D_part1	96140000	97190000	id-1892	High
chr5D_part1	97340000	99430000	id-1893	High
chr5D_part1	99850000	101290000	id-1894	High
chr5D_part1	101370000	102670000	id-1895	High
chr5D_part1	102760000	104060000	id-1896	High
chr5D_part1	104110000	105880000	id-1897	High
chr5D_part1	105930000	109730000	id-1898	High
chr5D_part1	109790000	110880000	id-1899	High
chr5D_part1	110940000	113550000	id-1900	High
chr5D_part1	113630000	118570000	id-1901	High
chr5D_part1	118620000	119770000	id-1902	High
chr5D_part1	119840000	124030000	id-1903	High
chr5D_part1	124090000	126070000	id-1904	High
chr5D_part1	126140000	126710000	id-1905	High
chr5D_part1	126760000	127890000	id-1906	High
chr5D_part1	127960000	129020000	id-1907	High
chr5D_part1	129070000	129870000	id-1908	High
chr5D_part1	130220000	131420000	id-1909	High
chr5D_part1	131480000	132630000	id-1910	High
chr5D_part1	132740000	133250000	id-1911	High
chr5D_part1	133300000	134710000	id-1912	High
chr5D_part1	134760000	137930000	id-1913	High
chr5D_part1	137980000	139570000	id-1914	High
chr5D_part1	139640000	141920000	id-1915	High
chr5D_part1	141980000	143570000	id-1916	High
chr5D_part1	143630000	146800000	id-1917	High
chr5D_part1	146850000	148820000	id-1918	High
chr5D_part1	148870000	155750000	id-1919	High
chr5D_part1	155800000	159980000	id-1920	High
chr5D_part1	160040000	160790000	id-1921	High
chr5D_part1	160910000	164520000	id-1922	High
chr5D_part1	164570000	166610000	id-1923	High
chr5D_part1	166660000	168500000	id-1924	High
chr5D_part1	168570000	170360000	id-1925	High
chr5D_part1	170450000	172430000	id-1926	High
chr5D_part1	172500000	173190000	id-1927	High
chr5D_part1	173270000	175930000	id-1928	High
chr5D_part1	175980000	176480000	id-1929	High
chr5D_part1	176550000	178590000	id-1930	High
chr5D_part1	178650000	185360000	id-1931	High
chr5D_part1	187520000	188290000	id-1932	High
chr5D_part1	189230000	191990000	id-1933	High
chr5D_part1	192160000	193410000	id-1934	High
chr5D_part1	193490000	197040000	id-1935	High
chr5D_part1	197090000	198750000	id-1936	High
chr5D_part1	199360000	200830000	id-1937	High
chr5D_part1	200880000	203700000	id-1938	High
chr5D_part1	203760000	206140000	id-1939	High
chr5D_part1	206190000	212890000	id-1940	High
chr5D_part1	213040000	214300000	id-1941	High
chr5D_part1	215220000	216570000	id-1942	High
chr5D_part1	216620000	223260000	id-1943	High
chr5D_part1	223340000	224250000	id-1944	High
chr5D_part1	224300000	227200000	id-1945	High
chr5D_part1	227260000	231210000	id-1946	High
chr5D_part1	231290000	232490000	id-1947	High
chr5D_part1	233080000	235270000	id-1948	High
chr5D_part1	235330000	237400000	id-1949	High
chr5D_part1	237470000	238070000	id-1950	High
chr5D_part1	238120000	242850000	id-1951	High
chr5D_part1	242930000	244210000	id-1952	High
chr5D_part1	244300000	249540000	id-1953	High
chr5D_part1	249600000	250450000	id-1954	High
chr5D_part1	250500000	251320000	id-1955	High
chr5D_part1	251370000	253180000	id-1956	High
chr5D_part1	253580000	257660000	id-1957	High
chr5D_part1	257740000	259550000	id-1958	High
chr5D_part1	259640000	260340000	id-1959	High
chr5D_part1	261040000	264520000	id-1960	High
chr5D_part1	264770000	265620000	id-1961	High
chr5D_part1	266080000	267320000	id-1962	High
chr5D_part1	268930000	270010000	id-1963	High
chr5D_part1	270060000	271690000	id-1964	High
chr5D_part1	272020000	272710000	id-1965	High
chr5D_part1	272760000	274200000	id-1966	High
chr5D_part1	274260000	276640000	id-1967	High
chr5D_part1	277270000	277850000	id-1968	High
chr5D_part1	278750000	279350000	id-1969	High
chr5D_part1	279400000	280480000	id-1970	High
chr5D_part1	281630000	282860000	id-1971	High
chr5D_part1	283020000	283520000	id-1972	High
chr5D_part1	284350000	284890000	id-1973	High
chr5D_part1	284940000	285650000	id-1974	High
chr5D_part1	285700000	287220000	id-1975	High
chr5D_part1	287480000	289800000	id-1976	High
chr5D_part1	289850000	290390000	id-1977	High
chr5D_part1	290710000	291430000	id-1978	High
chr5D_part1	292130000	293200000	id-1979	High
chr5D_part1	293250000	295820000	id-1980	High
chr5D_part1	295890000	297850000	id-1981	High
chr5D_part1	297910000	298820000	id-1982	High
chr5D_part1	298870000	301470000	id-1983	High
chr5D_part1	301540000	302760000	id-1984	High
chr5D_part1	302820000	305990000	id-1985	High
chr5D_part1	306040000	307070000	id-1986	High
chr5D_part1	307250000	310710000	id-1987	High
chr5D_part1	310760000	312400000	id-1988	High
chr5D_part1	312450000	315710000	id-1989	High
chr5D_part1	315790000	316530000	id-1990	High
chr5D_part1	316590000	319900000	id-1991	High
chr5D_part1	319950000	321740000	id-1992	High
chr5D_part1	321920000	324840000	id-1993	High
chr5D_part1	325250000	326010000	id-1994	High
chr5D_part1	326470000	330570000	id-1995	High
chr5D_part1	330620000	334580000	id-1996	High
chr5D_part1	334630000	335180000	id-1997	High
chr5D_part1	335280000	337090000	id-1998	High
chr5D_part1	337680000	340850000	id-1999	High
chr5D_part1	340900000	342660000	id-2000	High
[truncated: 1,238 more rows]
