# Supplementary material for: DAWN: a resource for yielding insights into the diversity among wheat genomes
Source: BMC Genomics. 2018 Dec 17;19:941. doi: 10.1186/s12864-018-5228-2 (PMC6296097; doi:10.1186/s12864-018-5228-2)
Supplement: Supplementary file 7 — ZIP file containing BED5 format files of high and low variant density regions. BED5 format file for each WGS accession. The score column (5th column) indicates if the feature (row) represents a region which has >2*SD above (High) or below (Low) the mean variant density. (ZIP 526 kb) [file 12864_2018_5228_MOESM7_ESM.zip › variant_density_high_low/Wyalkatchem.realigned.bam.vcf.w10000_s10000.bw.high_low.bed]

chr1A_part1	12090000	12920000	id-1	High
chr1A_part1	13160000	13940000	id-2	High
chr1A_part1	14060000	15200000	id-3	High
chr1A_part1	16990000	18790000	id-4	High
chr1A_part1	19870000	23020000	id-5	High
chr1A_part1	26970000	27640000	id-6	High
chr1A_part1	28170000	30340000	id-7	High
chr1A_part1	31250000	32920000	id-8	High
chr1A_part1	37620000	38550000	id-9	High
chr1A_part1	38630000	41760000	id-10	High
chr1A_part1	41870000	46600000	id-11	High
chr1A_part1	49300000	52070000	id-12	High
chr1A_part1	52140000	52780000	id-13	High
chr1A_part1	53010000	53900000	id-14	High
chr1A_part1	293720000	297830000	id-15	High
chr1A_part1	301200000	304520000	id-16	High
chr1A_part1	304590000	324000000	id-17	High
chr1A_part1	324050000	341400000	id-18	High
chr1A_part1	351870000	361190000	id-19	High
chr1A_part1	362610000	363610000	id-20	High
chr1A_part1	363660000	372990000	id-21	High
chr1A_part1	373250000	382110000	id-22	High
chr1A_part1	382180000	383080000	id-23	High
chr1A_part1	383090000	384150000	id-24	Low
chr1A_part1	384150000	389830000	id-25	High
chr1A_part1	393460000	414910000	id-26	High
chr1A_part1	414980000	421170000	id-27	High
chr1A_part1	421180000	422040000	id-28	Low
chr1A_part1	422050000	429000000	id-29	High
chr1A_part1	433210000	433780000	id-30	Low
chr1A_part1	433740000	445530000	id-31	High
chr1A_part1	458510000	462140000	id-32	High
chr1A_part1	462780000	465500000	id-33	High
chr1A_part2	160000	3000000	id-34	High
chr1A_part2	3220000	5680000	id-35	High
chr1A_part2	6630000	13030000	id-36	High
chr1A_part2	17960000	21360000	id-37	High
chr1A_part2	22510000	24430000	id-38	High
chr1A_part2	25940000	26500000	id-39	High
chr1A_part2	31500000	34300000	id-40	High
chr1A_part2	34430000	36990000	id-41	High
chr1A_part2	37040000	43470000	id-42	High
chr1A_part2	43930000	44780000	id-43	High
chr1A_part2	45000000	45800000	id-44	High
chr1A_part2	46210000	49120000	id-45	High
chr1A_part2	50580000	52510000	id-46	High
chr1A_part2	52570000	55470000	id-47	High
chr1A_part2	55520000	60380000	id-48	High
chr1A_part2	61130000	65790000	id-49	High
chr1A_part2	66040000	68950000	id-50	High
chr1A_part2	69370000	73170000	id-51	High
chr1A_part2	73600000	76030000	id-52	High
chr1A_part2	77600000	78580000	id-53	High
chr1A_part2	81530000	82460000	id-54	High
chr1A_part2	82560000	83660000	id-55	High
chr1A_part2	85420000	88320000	id-56	High
chr1A_part2	88260000	88870000	id-57	Low
chr1A_part2	93430000	95120000	id-58	High
chr1A_part2	95350000	96420000	id-59	High
chr1A_part2	96590000	97250000	id-60	High
chr1A_part2	97460000	98180000	id-61	High
chr1A_part2	98230000	98740000	id-62	High
chr1A_part2	99270000	99810000	id-63	High
chr1A_part2	99960000	101760000	id-64	High
chr1A_part2	102020000	103190000	id-65	High
chr1A_part2	109600000	110540000	id-66	High
chr1A_part2	111460000	112690000	id-67	High
chr1A_part2	113130000	113770000	id-68	High
chr1A_part2	113830000	115130000	id-69	High
chr1A_part2	115290000	116840000	id-70	High
chr1A_part2	118570000	119260000	id-71	High
chr1A_part2	119320000	120000000	id-72	High
chr1B_part1	1610000	2120000	id-73	High
chr1B_part1	4440000	5360000	id-74	High
chr1B_part1	5870000	6690000	id-75	High
chr1B_part1	9480000	10420000	id-76	High
chr1B_part1	10440000	11160000	id-77	Low
chr1B_part1	14770000	15460000	id-78	High
chr1B_part1	16400000	17150000	id-79	High
chr1B_part1	17240000	17820000	id-80	High
chr1B_part1	19230000	20090000	id-81	Low
chr1B_part1	22830000	23610000	id-82	High
chr1B_part1	25220000	27380000	id-83	High
chr1B_part1	28000000	28590000	id-84	High
chr1B_part1	29000000	29520000	id-85	High
chr1B_part1	31740000	32590000	id-86	High
chr1B_part1	34020000	36200000	id-87	High
chr1B_part1	36250000	36860000	id-88	High
chr1B_part1	36910000	38160000	id-89	High
chr1B_part1	38220000	38930000	id-90	High
chr1B_part1	41420000	44710000	id-91	High
chr1B_part1	44790000	45430000	id-92	High
chr1B_part1	45710000	47220000	id-93	High
chr1B_part1	49840000	51150000	id-94	High
chr1B_part1	51530000	56490000	id-95	High
chr1B_part1	60450000	62090000	id-96	High
chr1B_part1	62380000	67540000	id-97	High
chr1B_part1	121010000	123980000	id-98	High
chr1B_part1	124310000	125760000	id-99	Low
chr1B_part1	125810000	127240000	id-100	Low
chr1B_part1	127310000	129440000	id-101	Low
chr1B_part1	129470000	130020000	id-102	High
chr1B_part1	158520000	159440000	id-103	High
chr1B_part1	162760000	165260000	id-104	High
chr1B_part1	165410000	171130000	id-105	High
chr1B_part1	297110000	301290000	id-106	High
chr1B_part1	302450000	305190000	id-107	High
chr1B_part1	305830000	306520000	id-108	High
chr1B_part1	308110000	308640000	id-109	High
chr1B_part1	308590000	309160000	id-110	Low
chr1B_part1	309110000	312370000	id-111	High
chr1B_part1	312430000	313050000	id-112	High
chr1B_part1	313100000	317510000	id-113	High
chr1B_part1	318640000	321150000	id-114	Low
chr1B_part1	322350000	328560000	id-115	High
chr1B_part1	328910000	336280000	id-116	High
chr1B_part1	336350000	337470000	id-117	High
chr1B_part1	337800000	349510000	id-118	High
chr1B_part1	364910000	368220000	id-119	High
chr1B_part1	392730000	394190000	id-120	High
chr1B_part1	394240000	395060000	id-121	High
chr1B_part1	396530000	403190000	id-122	High
chr1B_part1	406420000	409680000	id-123	High
chr1B_part1	410670000	421000000	id-124	High
chr1B_part1	432300000	434430000	id-125	High
chr1B_part2	5950000	7650000	id-126	High
chr1B_part2	7710000	13100000	id-127	High
chr1B_part2	13160000	17320000	id-128	High
chr1B_part2	17370000	18310000	id-129	High
chr1B_part2	18590000	21860000	id-130	High
chr1B_part2	24050000	39220000	id-131	High
chr1B_part2	42110000	42680000	id-132	High
chr1B_part2	42730000	48060000	id-133	High
chr1B_part2	51730000	52530000	id-134	High
chr1B_part2	82050000	83290000	id-135	High
chr1B_part2	93340000	94030000	id-136	High
chr1B_part2	103900000	104790000	id-137	High
chr1B_part2	105390000	113150000	id-138	High
chr1B_part2	114230000	116270000	id-139	High
chr1B_part2	117210000	117780000	id-140	High
chr1B_part2	118740000	120380000	id-141	High
chr1B_part2	121240000	122600000	id-142	High
chr1B_part2	123440000	126870000	id-143	High
chr1B_part2	126950000	127470000	id-144	High
chr1B_part2	127530000	128530000	id-145	High
chr1B_part2	128620000	129210000	id-146	Low
chr1B_part2	129210000	131640000	id-147	High
chr1B_part2	131710000	135060000	id-148	High
chr1B_part2	135130000	139330000	id-149	High
chr1B_part2	140430000	141050000	id-150	Low
chr1B_part2	141200000	142480000	id-151	High
chr1B_part2	148260000	148810000	id-152	High
chr1B_part2	149340000	151300000	id-153	High
chr1B_part2	152360000	153530000	id-154	High
chr1B_part2	153770000	154780000	id-155	High
chr1B_part2	162260000	164580000	id-156	High
chr1B_part2	165580000	166320000	id-157	High
chr1B_part2	166710000	167270000	id-158	High
chr1B_part2	167470000	168840000	id-159	High
chr1B_part2	169320000	170020000	id-160	High
chr1B_part2	170460000	171210000	id-161	Low
chr1B_part2	171430000	174110000	id-162	High
chr1B_part2	188380000	189000000	id-163	High
chr1B_part2	189890000	190600000	id-164	High
chr1B_part2	192480000	193300000	id-165	High
chr1B_part2	195160000	197610000	id-166	High
chr1B_part2	197670000	198690000	id-167	High
chr1B_part2	199610000	200390000	id-168	High
chr1B_part2	200600000	203490000	id-169	High
chr1B_part2	203620000	204130000	id-170	High
chr1B_part2	208520000	209730000	id-171	High
chr1B_part2	210060000	211000000	id-172	High
chr1B_part2	213720000	214610000	id-173	High
chr1B_part2	215240000	218450000	id-174	High
chr1B_part2	220180000	220680000	id-175	High
chr1B_part2	220930000	222250000	id-176	High
chr1B_part2	222400000	222920000	id-177	High
chr1B_part2	223200000	224370000	id-178	High
chr1B_part2	224570000	225280000	id-179	Low
chr1B_part2	226670000	227620000	id-180	High
chr1B_part2	228490000	229430000	id-181	High
chr1B_part2	236090000	238660000	id-182	High
chr1B_part2	247180000	248120000	id-183	High
chr1B_part2	249080000	249970000	id-184	High
chr1B_part2	250290000	251120000	id-185	High
chr1D_part1	200000	910000	id-186	High
chr1D_part1	520000	1070000	id-187	Low
chr1D_part1	1120000	1810000	id-188	Low
chr1D_part1	2060000	2760000	id-189	High
chr1D_part1	11110000	11860000	id-190	High
chr1D_part1	13020000	14320000	id-191	High
chr1D_part1	14860000	15890000	id-192	High
chr1D_part1	16060000	17660000	id-193	High
chr1D_part1	18680000	19200000	id-194	High
chr1D_part1	20550000	21930000	id-195	High
chr1D_part1	37650000	40320000	id-196	High
chr1D_part1	40790000	42070000	id-197	High
chr1D_part1	42120000	43720000	id-198	High
chr1D_part1	46070000	47070000	id-199	High
chr1D_part1	47130000	48920000	id-200	High
chr1D_part1	48970000	50040000	id-201	High
chr1D_part1	434400000	435040000	id-202	Low
chr1D_part1	435040000	436240000	id-203	High
chr1D_part2	0	860000	id-204	High
chr1D_part2	1410000	2110000	id-205	High
chr1D_part2	2160000	3470000	id-206	High
chr1D_part2	3530000	4820000	id-207	High
chr1D_part2	4870000	5640000	id-208	High
chr1D_part2	5710000	6210000	id-209	High
chr1D_part2	6530000	7500000	id-210	High
chr1D_part2	7600000	8110000	id-211	High
chr1D_part2	8160000	9380000	id-212	High
chr1D_part2	9600000	11220000	id-213	High
chr1D_part2	11470000	12360000	id-214	High
chr1D_part2	12420000	13010000	id-215	High
chr1D_part2	14270000	15620000	id-216	High
chr1D_part2	15680000	16440000	id-217	High
chr1D_part2	16710000	17890000	id-218	High
chr1D_part2	18300000	19230000	id-219	High
chr1D_part2	19840000	20390000	id-220	High
chr1D_part2	20870000	22070000	id-221	High
chr1D_part2	22360000	23860000	id-222	High
chr1D_part2	25730000	27550000	id-223	High
chr1D_part2	28450000	29630000	id-224	High
chr1D_part2	30040000	30970000	id-225	High
chr1D_part2	31030000	31630000	id-226	High
chr1D_part2	33630000	35400000	id-227	High
chr1D_part2	35450000	36300000	id-228	High
chr1D_part2	37100000	37810000	id-229	High
chr1D_part2	38160000	40840000	id-230	High
chr1D_part2	42190000	42830000	id-231	High
chr2A_part1	3320000	4410000	id-232	High
chr2A_part1	6770000	7310000	id-233	Low
chr2A_part1	7510000	8200000	id-234	High
chr2A_part1	26380000	27190000	id-235	High
chr2A_part1	40930000	41470000	id-236	High
chr2A_part1	41990000	42490000	id-237	High
chr2A_part1	43370000	45150000	id-238	High
chr2A_part1	45170000	46070000	id-239	Low
chr2A_part1	48560000	49190000	id-240	High
chr2A_part1	57140000	58010000	id-241	High
chr2A_part1	65520000	70700000	id-242	High
chr2A_part1	70920000	71650000	id-243	High
chr2A_part1	71700000	72740000	id-244	High
chr2A_part1	73160000	74260000	id-245	High
chr2A_part1	74310000	77340000	id-246	High
chr2A_part1	78530000	79470000	id-247	High
chr2A_part1	82060000	83220000	id-248	High
chr2A_part1	83580000	85610000	id-249	High
chr2A_part1	85810000	87890000	id-250	High
chr2A_part1	90760000	104720000	id-251	High
chr2A_part1	104790000	106390000	id-252	High
chr2A_part1	107670000	108260000	id-253	High
chr2A_part1	114850000	115750000	id-254	High
chr2A_part1	116040000	117170000	id-255	High
chr2A_part1	118220000	126460000	id-256	High
chr2A_part1	127220000	128220000	id-257	High
chr2A_part1	128520000	129240000	id-258	High
chr2A_part1	129290000	129850000	id-259	High
chr2A_part1	129900000	131520000	id-260	High
chr2A_part1	131720000	132240000	id-261	High
chr2A_part1	132290000	134990000	id-262	High
chr2A_part1	135070000	139510000	id-263	High
chr2A_part1	140360000	143230000	id-264	High
chr2A_part1	143680000	144950000	id-265	High
chr2A_part1	146950000	156360000	id-266	High
chr2A_part1	165240000	166090000	id-267	High
chr2A_part1	178150000	184600000	id-268	High
chr2A_part1	184650000	196360000	id-269	High
chr2A_part1	196450000	197230000	id-270	High
chr2A_part1	197670000	203750000	id-271	High
chr2A_part1	203860000	204770000	id-272	High
chr2A_part1	204820000	205840000	id-273	High
chr2A_part1	205980000	207050000	id-274	High
chr2A_part1	207480000	238720000	id-275	High
chr2A_part1	238770000	243590000	id-276	High
chr2A_part1	243640000	252830000	id-277	High
chr2A_part1	252990000	254980000	id-278	High
chr2A_part1	255060000	262650000	id-279	High
chr2A_part1	263070000	264120000	id-280	Low
chr2A_part1	264120000	269950000	id-281	High
chr2A_part1	270000000	278090000	id-282	High
chr2A_part1	278160000	279430000	id-283	High
chr2A_part1	279480000	289680000	id-284	High
chr2A_part1	289740000	299340000	id-285	High
chr2A_part1	299420000	326380000	id-286	High
chr2A_part1	327140000	327760000	id-287	High
chr2A_part1	328740000	329300000	id-288	High
chr2A_part1	329360000	335430000	id-289	High
chr2A_part1	335490000	339490000	id-290	High
chr2A_part1	341600000	362920000	id-291	High
chr2A_part1	362920000	363570000	id-292	Low
chr2A_part1	363570000	377940000	id-293	High
chr2A_part1	378140000	394790000	id-294	High
chr2A_part1	395400000	402910000	id-295	High
chr2A_part1	402970000	406440000	id-296	High
chr2A_part1	406490000	429580000	id-297	High
chr2A_part1	429720000	447540000	id-298	High
chr2A_part1	447590000	457900000	id-299	High
chr2A_part1	458400000	459080000	id-300	High
chr2A_part1	459140000	462220000	id-301	High
chr2A_part2	0	26460000	id-302	High
chr2A_part2	35250000	43640000	id-303	High
chr2A_part2	43640000	44170000	id-304	Low
chr2A_part2	44190000	52400000	id-305	High
chr2A_part2	52920000	62810000	id-306	High
chr2A_part2	63270000	64360000	id-307	High
chr2A_part2	65720000	66350000	id-308	High
chr2A_part2	72030000	74200000	id-309	High
chr2A_part2	74670000	80810000	id-310	High
chr2A_part2	92040000	102130000	id-311	High
chr2A_part2	123430000	124550000	id-312	High
chr2A_part2	140100000	142430000	id-313	High
chr2A_part2	155290000	157400000	id-314	High
chr2A_part2	175320000	179820000	id-315	High
chr2A_part2	185280000	186050000	id-316	Low
chr2A_part2	214660000	215180000	id-317	High
chr2A_part2	230920000	232320000	id-318	High
chr2A_part2	232370000	233130000	id-319	High
chr2A_part2	234530000	235740000	id-320	High
chr2A_part2	237470000	238000000	id-321	High
chr2A_part2	240570000	242920000	id-322	High
chr2A_part2	243130000	243630000	id-323	High
chr2A_part2	245280000	247500000	id-324	High
chr2A_part2	248580000	250850000	id-325	High
chr2A_part2	252870000	253450000	id-326	High
chr2A_part2	253570000	256460000	id-327	High
chr2A_part2	270580000	272020000	id-328	High
chr2A_part2	276540000	277330000	id-329	High
chr2A_part2	277990000	279670000	id-330	High
chr2A_part2	279740000	282780000	id-331	High
chr2A_part2	282840000	284240000	id-332	High
chr2A_part2	284460000	285330000	id-333	High
chr2A_part2	286030000	287860000	id-334	High
chr2A_part2	289350000	290030000	id-335	High
chr2A_part2	291160000	292190000	id-336	High
chr2A_part2	293680000	295270000	id-337	High
chr2A_part2	296500000	297470000	id-338	High
chr2A_part2	297730000	298400000	id-339	High
chr2A_part2	298840000	300690000	id-340	High
chr2A_part2	300750000	301490000	id-341	High
chr2A_part2	302620000	303630000	id-342	High
chr2A_part2	310800000	311410000	id-343	High
chr2A_part2	312200000	313400000	id-344	High
chr2A_part2	315230000	316970000	id-345	High
chr2A_part2	317430000	318410000	id-346	High
chr2B_part1	1910000	2630000	id-347	High
chr2B_part1	2680000	3310000	id-348	High
chr2B_part1	8670000	9480000	id-349	High
chr2B_part1	11980000	13400000	id-350	High
chr2B_part1	19030000	19620000	id-351	High
chr2B_part1	19830000	20520000	id-352	High
chr2B_part1	24130000	24850000	id-353	High
chr2B_part1	26710000	28490000	id-354	High
chr2B_part1	28650000	29290000	id-355	High
chr2B_part1	29370000	30640000	id-356	High
chr2B_part1	30690000	31420000	id-357	High
chr2B_part1	35330000	36360000	id-358	Low
chr2B_part1	47430000	49530000	id-359	High
chr2B_part1	62990000	65100000	id-360	High
chr2B_part1	67470000	69190000	id-361	High
chr2B_part1	69510000	72510000	id-362	High
chr2B_part1	72560000	75770000	id-363	High
chr2B_part1	76030000	76810000	id-364	Low
chr2B_part1	77290000	77810000	id-365	High
chr2B_part1	78130000	78810000	id-366	Low
chr2B_part1	89490000	90070000	id-367	High
chr2B_part1	93930000	94830000	id-368	High
chr2B_part1	94880000	99410000	id-369	High
chr2B_part1	99480000	106620000	id-370	High
chr2B_part1	106710000	108700000	id-371	High
chr2B_part1	109220000	109750000	id-372	Low
chr2B_part1	110000000	111080000	id-373	High
chr2B_part1	115220000	119630000	id-374	High
chr2B_part1	123430000	126160000	id-375	Low
chr2B_part1	126320000	128250000	id-376	Low
chr2B_part1	128260000	131300000	id-377	High
chr2B_part1	132340000	133940000	id-378	High
chr2B_part1	134670000	136820000	id-379	High
chr2B_part1	137240000	137760000	id-380	Low
chr2B_part1	137790000	139920000	id-381	High
chr2B_part1	144650000	146780000	id-382	High
chr2B_part1	147480000	154530000	id-383	High
chr2B_part1	157680000	158790000	id-384	High
chr2B_part1	159600000	160220000	id-385	High
chr2B_part1	165400000	166290000	id-386	High
chr2B_part1	167080000	168610000	id-387	High
chr2B_part1	174590000	176420000	id-388	High
chr2B_part1	176420000	177190000	id-389	Low
chr2B_part1	177530000	178770000	id-390	High
chr2B_part1	180550000	190010000	id-391	High
chr2B_part1	198760000	202960000	id-392	High
chr2B_part1	202940000	203770000	id-393	Low
chr2B_part1	203840000	205610000	id-394	Low
chr2B_part1	206090000	210690000	id-395	High
chr2B_part1	212300000	215840000	id-396	High
chr2B_part1	232280000	234140000	id-397	High
chr2B_part1	236530000	238720000	id-398	High
chr2B_part1	238850000	245790000	id-399	High
chr2B_part1	347480000	348080000	id-400	Low
chr2B_part1	381230000	414840000	id-401	High
chr2B_part1	414890000	446130000	id-402	High
chr2B_part1	446130000	447160000	id-403	Low
chr2B_part1	447160000	449170000	id-404	High
chr2B_part1	449220000	453218924	id-405	High
chr2B_part2	0	1450000	id-406	High
chr2B_part2	1650000	5780000	id-407	High
chr2B_part2	5870000	6830000	id-408	High
chr2B_part2	6970000	11240000	id-409	High
chr2B_part2	58020000	58580000	id-410	High
chr2B_part2	68900000	69620000	id-411	High
chr2B_part2	76050000	76550000	id-412	High
chr2B_part2	77920000	79160000	id-413	High
chr2B_part2	79210000	87800000	id-414	High
chr2B_part2	100350000	102640000	id-415	High
chr2B_part2	106620000	109840000	id-416	High
chr2B_part2	109890000	111700000	id-417	High
chr2B_part2	119090000	120750000	id-418	High
chr2B_part2	120710000	121300000	id-419	Low
chr2B_part2	121850000	122870000	id-420	High
chr2B_part2	124920000	144350000	id-421	High
chr2B_part2	147490000	148720000	id-422	High
chr2B_part2	150740000	151680000	id-423	Low
chr2B_part2	155880000	156970000	id-424	High
chr2B_part2	157230000	158850000	id-425	High
chr2B_part2	159450000	162230000	id-426	High
chr2B_part2	162350000	164200000	id-427	High
chr2B_part2	164300000	169700000	id-428	High
chr2B_part2	178800000	179500000	id-429	High
chr2B_part2	181360000	183260000	id-430	High
chr2B_part2	185760000	190950000	id-431	High
chr2B_part2	193740000	195150000	id-432	High
chr2B_part2	199190000	201430000	id-433	High
chr2B_part2	201480000	202190000	id-434	High
chr2B_part2	202280000	202980000	id-435	High
chr2B_part2	204960000	207490000	id-436	High
chr2B_part2	208200000	209380000	id-437	High
chr2B_part2	209430000	211720000	id-438	High
chr2B_part2	220490000	222830000	id-439	High
chr2B_part2	222910000	225390000	id-440	High
chr2B_part2	228920000	229860000	id-441	High
chr2B_part2	230620000	231580000	id-442	Low
chr2B_part2	233900000	235070000	id-443	High
chr2B_part2	236490000	237570000	id-444	High
chr2B_part2	237970000	238780000	id-445	High
chr2B_part2	239170000	240170000	id-446	High
chr2B_part2	240820000	242400000	id-447	High
chr2B_part2	242450000	243950000	id-448	High
chr2B_part2	244000000	245760000	id-449	High
chr2B_part2	246240000	254540000	id-450	High
chr2B_part2	254730000	255260000	id-451	High
chr2B_part2	255310000	259160000	id-452	High
chr2B_part2	259370000	261040000	id-453	High
chr2B_part2	261240000	263130000	id-454	High
chr2B_part2	263320000	265370000	id-455	High
chr2B_part2	269640000	271730000	id-456	High
chr2B_part2	271830000	272840000	id-457	High
chr2B_part2	273990000	274520000	id-458	High
chr2B_part2	274960000	276320000	id-459	High
chr2B_part2	276400000	278700000	id-460	High
chr2B_part2	278790000	279880000	id-461	High
chr2B_part2	280970000	286330000	id-462	High
chr2B_part2	286500000	287340000	id-463	High
chr2B_part2	289590000	291300000	id-464	High
chr2B_part2	291580000	292550000	id-465	High
chr2B_part2	295210000	296200000	id-466	High
chr2B_part2	296250000	298140000	id-467	High
chr2B_part2	299990000	300620000	id-468	High
chr2B_part2	300700000	301850000	id-469	High
chr2B_part2	302630000	303850000	id-470	High
chr2B_part2	306530000	308120000	id-471	High
chr2B_part2	309210000	310010000	id-472	High
chr2B_part2	311310000	311830000	id-473	High
chr2B_part2	312550000	313540000	id-474	High
chr2B_part2	314100000	314600000	id-475	High
chr2B_part2	314660000	316070000	id-476	High
chr2B_part2	316120000	317880000	id-477	High
chr2B_part2	318260000	319010000	id-478	High
chr2B_part2	319750000	320460000	id-479	High
chr2B_part2	322850000	323960000	id-480	High
chr2B_part2	324430000	325570000	id-481	High
chr2B_part2	326210000	326800000	id-482	High
chr2B_part2	328080000	332020000	id-483	High
chr2B_part2	337150000	337810000	id-484	High
chr2B_part2	338210000	339090000	id-485	Low
chr2B_part2	341010000	341900000	id-486	High
chr2B_part2	341950000	342670000	id-487	High
chr2B_part2	343670000	344540000	id-488	High
chr2D_part1	8790000	9390000	id-489	High
chr2D_part1	15580000	16840000	id-490	High
chr2D_part1	16910000	17660000	id-491	High
chr2D_part1	17730000	18380000	id-492	High
chr2D_part1	33860000	34440000	id-493	Low
chr2D_part1	90950000	91600000	id-494	High
chr2D_part1	107720000	111140000	id-495	High
chr2D_part2	138070000	139850000	id-496	High
chr2D_part2	140570000	141180000	id-497	Low
chr2D_part2	141140000	142690000	id-498	High
chr2D_part2	143100000	144050000	id-499	High
chr2D_part2	154350000	156330000	id-500	High
chr2D_part2	156820000	157520000	id-501	High
chr2D_part2	157610000	158740000	id-502	High
chr2D_part2	170540000	171720000	id-503	High
chr2D_part2	171810000	172370000	id-504	High
chr2D_part2	174140000	174730000	id-505	High
chr2D_part2	175080000	177760000	id-506	High
chr2D_part2	178290000	179090000	id-507	High
chr2D_part2	184510000	185320000	id-508	High
chr2D_part2	188500000	189100000	id-509	High
chr3A_part1	0	1950000	id-510	High
chr3A_part1	1950000	6620000	id-511	Low
chr3A_part1	9710000	10700000	id-512	High
chr3A_part1	11310000	12050000	id-513	High
chr3A_part1	12110000	12670000	id-514	High
chr3A_part1	14890000	15420000	id-515	Low
chr3A_part1	16530000	17340000	id-516	Low
chr3A_part1	23360000	24020000	id-517	High
chr3A_part1	33050000	35760000	id-518	High
chr3A_part1	36400000	38050000	id-519	High
chr3A_part1	57720000	60500000	id-520	High
chr3A_part1	67150000	68290000	id-521	High
chr3A_part1	70130000	70880000	id-522	High
chr3A_part1	71780000	72530000	id-523	High
chr3A_part1	72580000	74030000	id-524	High
chr3A_part1	132120000	133070000	id-525	High
chr3A_part1	133520000	140270000	id-526	High
chr3A_part1	140450000	144150000	id-527	High
chr3A_part1	430530000	435080000	id-528	High
chr3A_part2	21620000	23330000	id-529	High
chr3A_part2	24560000	28080000	id-530	High
chr3A_part2	30880000	34190000	id-531	High
chr3A_part2	47120000	48740000	id-532	High
chr3A_part2	51420000	53490000	id-533	High
chr3A_part2	55890000	57280000	id-534	High
chr3A_part2	57350000	58200000	id-535	High
chr3A_part2	59510000	62700000	id-536	High
chr3A_part2	65140000	87150000	id-537	High
chr3A_part2	87560000	89260000	id-538	High
chr3A_part2	89540000	91150000	id-539	High
chr3A_part2	93220000	98170000	id-540	High
chr3A_part2	103860000	108910000	id-541	High
chr3A_part2	109070000	112290000	id-542	High
chr3A_part2	112350000	117700000	id-543	High
chr3A_part2	120410000	121910000	id-544	High
chr3A_part2	121960000	124280000	id-545	High
chr3A_part2	124370000	127330000	id-546	High
chr3A_part2	133280000	133860000	id-547	High
chr3A_part2	134720000	140540000	id-548	High
chr3A_part2	141540000	142260000	id-549	High
chr3A_part2	148120000	151880000	id-550	High
chr3A_part2	152550000	153340000	id-551	High
chr3A_part2	157610000	159290000	id-552	High
chr3A_part2	169830000	171230000	id-553	High
chr3A_part2	173720000	174990000	id-554	High
chr3A_part2	178950000	179810000	id-555	High
chr3A_part2	195430000	204740000	id-556	High
chr3A_part2	205950000	208750000	id-557	High
chr3A_part2	208810000	209340000	id-558	High
chr3A_part2	219370000	221050000	id-559	High
chr3A_part2	227590000	228890000	id-560	High
chr3A_part2	230650000	231670000	id-561	High
chr3A_part2	242120000	242710000	id-562	High
chr3A_part2	257270000	258430000	id-563	High
chr3A_part2	258910000	259610000	id-564	High
chr3A_part2	259680000	260200000	id-565	High
chr3A_part2	262540000	265750000	id-566	High
chr3A_part2	266110000	266810000	id-567	High
chr3A_part2	269220000	269920000	id-568	High
chr3A_part2	276490000	277740000	id-569	High
chr3A_part2	278250000	278880000	id-570	High
chr3A_part2	281140000	282870000	id-571	High
chr3A_part2	283400000	284010000	id-572	High
chr3A_part2	288760000	292590000	id-573	High
chr3A_part2	294660000	295400000	id-574	High
chr3A_part2	295710000	296560000	id-575	High
chr3B_part1	200000	730000	id-576	High
chr3B_part1	2950000	3610000	id-577	High
chr3B_part1	6040000	7740000	id-578	High
chr3B_part1	8090000	8940000	id-579	High
chr3B_part1	10200000	14330000	id-580	High
chr3B_part1	15450000	16140000	id-581	High
chr3B_part1	16210000	18030000	id-582	High
chr3B_part1	18390000	19750000	id-583	High
chr3B_part1	19810000	20510000	id-584	High
chr3B_part1	20800000	21590000	id-585	High
chr3B_part1	25240000	25800000	id-586	High
chr3B_part1	30400000	31490000	id-587	High
chr3B_part1	31630000	33010000	id-588	High
chr3B_part1	33250000	34170000	id-589	High
chr3B_part1	34980000	35730000	id-590	High
chr3B_part1	35840000	40080000	id-591	High
chr3B_part1	40530000	41070000	id-592	High
chr3B_part1	41450000	42050000	id-593	High
chr3B_part1	44090000	44670000	id-594	High
chr3B_part1	44730000	45370000	id-595	High
chr3B_part1	46460000	47610000	id-596	High
chr3B_part1	48070000	49100000	id-597	High
chr3B_part1	51140000	51970000	id-598	High
chr3B_part1	51990000	52660000	id-599	Low
chr3B_part1	53140000	54070000	id-600	High
chr3B_part1	54160000	55000000	id-601	High
chr3B_part1	59460000	60160000	id-602	High
chr3B_part1	66200000	68090000	id-603	High
chr3B_part1	68140000	69370000	id-604	High
chr3B_part1	69600000	70850000	id-605	High
chr3B_part1	83470000	84900000	id-606	High
chr3B_part1	94870000	97080000	id-607	High
chr3B_part1	100960000	103590000	id-608	High
chr3B_part1	104920000	108030000	id-609	High
chr3B_part1	108410000	111220000	id-610	High
chr3B_part1	111500000	123890000	id-611	High
chr3B_part1	123960000	124950000	id-612	High
chr3B_part1	125130000	131950000	id-613	High
chr3B_part1	132080000	132880000	id-614	High
chr3B_part1	135480000	136790000	id-615	High
chr3B_part1	140420000	141740000	id-616	High
chr3B_part1	141790000	148530000	id-617	High
chr3B_part1	148600000	149540000	id-618	High
chr3B_part1	149660000	153670000	id-619	High
chr3B_part1	154440000	158700000	id-620	High
chr3B_part1	160830000	162280000	id-621	High
chr3B_part1	163120000	168280000	id-622	High
chr3B_part1	168680000	169830000	id-623	High
chr3B_part1	169860000	170720000	id-624	Low
chr3B_part1	171600000	173050000	id-625	High
chr3B_part1	187450000	190900000	id-626	High
chr3B_part1	190950000	194920000	id-627	High
chr3B_part1	195010000	201540000	id-628	High
chr3B_part1	201610000	214300000	id-629	High
chr3B_part1	215210000	217690000	id-630	High
chr3B_part1	217740000	218300000	id-631	High
chr3B_part1	219680000	220360000	id-632	High
chr3B_part1	220430000	222830000	id-633	High
chr3B_part1	222830000	223340000	id-634	Low
chr3B_part1	224160000	232300000	id-635	High
chr3B_part1	232370000	236560000	id-636	High
chr3B_part1	236620000	239230000	id-637	High
chr3B_part1	239300000	249260000	id-638	High
chr3B_part1	249310000	252860000	id-639	High
chr3B_part1	252930000	288340000	id-640	High
chr3B_part1	288400000	289900000	id-641	High
chr3B_part1	290740000	291440000	id-642	Low
chr3B_part1	291830000	327050000	id-643	High
chr3B_part1	327100000	347030000	id-644	High
chr3B_part1	347090000	348490000	id-645	High
chr3B_part1	348450000	349060000	id-646	Low
chr3B_part1	349070000	357660000	id-647	High
chr3B_part1	357720000	363830000	id-648	High
chr3B_part1	363890000	365260000	id-649	High
chr3B_part1	365600000	380840000	id-650	High
chr3B_part1	381910000	382650000	id-651	High
chr3B_part1	382720000	383660000	id-652	High
chr3B_part1	383730000	384470000	id-653	High
chr3B_part1	384540000	385390000	id-654	High
chr3B_part1	385450000	386420000	id-655	High
chr3B_part1	386500000	387180000	id-656	High
chr3B_part1	388140000	388840000	id-657	High
chr3B_part1	388910000	395820000	id-658	High
chr3B_part1	395920000	396870000	id-659	High
chr3B_part1	396920000	406480000	id-660	High
chr3B_part1	406560000	407700000	id-661	High
chr3B_part1	408160000	409580000	id-662	High
chr3B_part1	410070000	411850000	id-663	High
chr3B_part1	414470000	417260000	id-664	High
chr3B_part1	418720000	421600000	id-665	High
chr3B_part1	423470000	425560000	id-666	High
chr3B_part1	447230000	448150000	id-667	High
chr3B_part2	0	630000	id-668	High
chr3B_part2	8520000	10190000	id-669	High
chr3B_part2	25020000	29030000	id-670	High
chr3B_part2	29080000	38940000	id-671	High
chr3B_part2	39280000	39970000	id-672	High
chr3B_part2	40030000	43650000	id-673	High
chr3B_part2	43700000	44580000	id-674	High
chr3B_part2	45920000	48450000	id-675	High
chr3B_part2	51030000	51650000	id-676	High
chr3B_part2	57370000	60480000	id-677	High
chr3B_part2	60540000	64710000	id-678	High
chr3B_part2	95860000	96690000	id-679	High
chr3B_part2	106500000	107590000	id-680	High
chr3B_part2	108480000	112440000	id-681	High
chr3B_part2	113810000	115810000	id-682	High
chr3B_part2	115860000	116640000	id-683	High
chr3B_part2	117250000	123380000	id-684	High
chr3B_part2	123450000	124590000	id-685	High
chr3B_part2	132360000	133870000	id-686	High
chr3B_part2	134190000	136480000	id-687	High
chr3B_part2	136530000	140600000	id-688	High
chr3B_part2	140690000	142780000	id-689	High
chr3B_part2	143190000	145070000	id-690	High
chr3B_part2	145140000	146070000	id-691	High
chr3B_part2	146120000	147110000	id-692	High
chr3B_part2	177740000	180440000	id-693	High
chr3B_part2	180550000	182240000	id-694	High
chr3B_part2	187260000	187860000	id-695	High
chr3B_part2	188010000	189180000	id-696	High
chr3B_part2	208140000	212610000	id-697	High
chr3B_part2	214820000	215640000	id-698	High
chr3B_part2	215690000	217830000	id-699	High
chr3B_part2	218460000	220080000	id-700	High
chr3B_part2	219940000	220620000	id-701	Low
chr3B_part2	220620000	222380000	id-702	High
chr3B_part2	223070000	224220000	id-703	High
chr3B_part2	234660000	235890000	id-704	High
chr3B_part2	236110000	240070000	id-705	High
chr3B_part2	240220000	242310000	id-706	High
chr3B_part2	242520000	249320000	id-707	High
chr3B_part2	249740000	251050000	id-708	High
chr3B_part2	251100000	252450000	id-709	High
chr3B_part2	256170000	257430000	id-710	High
chr3B_part2	259260000	260650000	id-711	High
chr3B_part2	260700000	265550000	id-712	High
chr3B_part2	265710000	269850000	id-713	High
chr3B_part2	269910000	275000000	id-714	High
chr3B_part2	278520000	279020000	id-715	Low
chr3B_part2	279250000	280460000	id-716	High
chr3B_part2	282490000	283120000	id-717	High
chr3B_part2	284110000	284670000	id-718	High
chr3B_part2	290470000	290970000	id-719	High
chr3B_part2	291060000	292940000	id-720	High
chr3B_part2	293140000	294110000	id-721	High
chr3B_part2	294280000	295110000	id-722	High
chr3B_part2	296140000	296760000	id-723	High
chr3B_part2	297030000	298880000	id-724	High
chr3B_part2	299090000	299890000	id-725	High
chr3B_part2	300240000	301580000	id-726	High
chr3B_part2	301980000	303120000	id-727	High
chr3B_part2	303730000	305120000	id-728	High
chr3B_part2	306550000	307060000	id-729	High
chr3B_part2	307390000	308040000	id-730	High
chr3B_part2	309970000	310490000	id-731	High
chr3B_part2	310930000	312010000	id-732	High
chr3B_part2	318840000	319650000	id-733	High
chr3B_part2	323240000	323850000	id-734	High
chr3B_part2	324000000	324570000	id-735	High
chr3B_part2	325350000	327190000	id-736	High
chr3B_part2	334470000	335550000	id-737	High
chr3B_part2	340600000	341110000	id-738	High
chr3B_part2	341530000	342030000	id-739	Low
chr3B_part2	342110000	344160000	id-740	High
chr3B_part2	348570000	349600000	id-741	High
chr3B_part2	349890000	350550000	id-742	High
chr3B_part2	351550000	352840000	id-743	High
chr3B_part2	352890000	354010000	id-744	High
chr3B_part2	354140000	355160000	id-745	High
chr3B_part2	355220000	356100000	id-746	High
chr3B_part2	356510000	357400000	id-747	High
chr3B_part2	358140000	358810000	id-748	Low
chr3B_part2	358840000	359390000	id-749	High
chr3B_part2	359770000	360970000	id-750	High
chr3B_part2	361670000	363080000	id-751	High
chr3B_part2	363630000	364140000	id-752	Low
chr3B_part2	365150000	366060000	id-753	High
chr3B_part2	366120000	366750000	id-754	High
chr3B_part2	370110000	372200000	id-755	High
chr3B_part2	372440000	373010000	id-756	High
chr3B_part2	375290000	375810000	id-757	High
chr3B_part2	377680000	378190000	id-758	High
chr3B_part2	379690000	381680000	id-759	High
chr3B_part2	381740000	382550000	id-760	High
chr3D_part1	2090000	2630000	id-761	High
chr3D_part1	3970000	4550000	id-762	High
chr3D_part1	16980000	17970000	id-763	High
chr3D_part1	18260000	19020000	id-764	High
chr3D_part1	20010000	20630000	id-765	High
chr3D_part1	21060000	23100000	id-766	High
chr3D_part2	76160000	77540000	id-767	High
chr3D_part2	77650000	78580000	id-768	High
chr3D_part2	80170000	81030000	id-769	High
chr3D_part2	94250000	94940000	id-770	Low
chr3D_part2	95000000	95700000	id-771	Low
chr3D_part2	116090000	116680000	id-772	High
chr4A_part1	2760000	3880000	id-773	High
chr4A_part1	5120000	6040000	id-774	High
chr4A_part1	10930000	11700000	id-775	High
chr4A_part1	13650000	14170000	id-776	High
chr4A_part1	14640000	15910000	id-777	High
chr4A_part1	17020000	18130000	id-778	High
chr4A_part1	24950000	28600000	id-779	High
chr4A_part1	29150000	30150000	id-780	High
chr4A_part1	37040000	37800000	id-781	High
chr4A_part1	38330000	38830000	id-782	High
chr4A_part1	39530000	46230000	id-783	High
chr4A_part1	46290000	67550000	id-784	High
chr4A_part1	67600000	70210000	id-785	High
chr4A_part1	70290000	103540000	id-786	High
chr4A_part1	303080000	304360000	id-787	Low
chr4A_part1	449270000	452550000	id-788	High
chr4A_part2	0	14360000	id-789	High
chr4A_part2	63330000	64090000	id-790	High
chr4A_part2	64420000	65310000	id-791	High
chr4A_part2	65360000	66180000	id-792	High
chr4A_part2	66960000	67470000	id-793	High
chr4A_part2	68010000	68510000	id-794	High
chr4A_part2	69530000	70320000	id-795	High
chr4A_part2	70930000	71620000	id-796	High
chr4A_part2	71730000	72550000	id-797	High
chr4A_part2	72600000	74880000	id-798	High
chr4A_part2	75520000	77010000	id-799	High
chr4A_part2	77080000	77590000	id-800	High
chr4A_part2	77650000	80920000	id-801	High
chr4A_part2	81000000	84900000	id-802	High
chr4A_part2	91490000	93840000	id-803	High
chr4A_part2	113200000	114660000	id-804	High
chr4A_part2	114940000	115640000	id-805	High
chr4A_part2	117680000	118360000	id-806	High
chr4A_part2	122260000	123250000	id-807	High
chr4A_part2	128640000	132170000	id-808	High
chr4A_part2	145950000	146580000	id-809	High
chr4A_part2	146730000	147360000	id-810	High
chr4A_part2	147360000	147940000	id-811	Low
chr4A_part2	148140000	149880000	id-812	High
chr4A_part2	150160000	150830000	id-813	High
chr4A_part2	151380000	152710000	id-814	High
chr4A_part2	159850000	161200000	id-815	High
chr4A_part2	164050000	164550000	id-816	High
chr4A_part2	167640000	168880000	id-817	High
chr4A_part2	172600000	174190000	id-818	High
chr4A_part2	174380000	176430000	id-819	High
chr4A_part2	187690000	189060000	id-820	High
chr4A_part2	196200000	197120000	id-821	High
chr4A_part2	197190000	198820000	id-822	High
chr4A_part2	200870000	201710000	id-823	Low
chr4A_part2	202240000	202990000	id-824	High
chr4A_part2	204630000	206930000	id-825	High
chr4A_part2	207000000	208250000	id-826	High
chr4A_part2	208310000	210300000	id-827	High
chr4A_part2	213300000	213800000	id-828	High
chr4A_part2	224880000	226530000	id-829	High
chr4A_part2	228530000	229130000	id-830	High
chr4A_part2	231320000	231870000	id-831	High
chr4A_part2	232050000	233900000	id-832	High
chr4A_part2	242290000	243350000	id-833	High
chr4A_part2	263810000	265270000	id-834	High
chr4A_part2	266180000	266780000	id-835	High
chr4A_part2	266850000	268030000	id-836	High
chr4A_part2	268110000	269300000	id-837	High
chr4A_part2	269440000	270120000	id-838	High
chr4A_part2	271040000	272330000	id-839	High
chr4A_part2	272590000	273580000	id-840	High
chr4A_part2	275410000	276110000	id-841	High
chr4A_part2	277900000	278920000	id-842	High
chr4A_part2	279250000	279820000	id-843	Low
chr4A_part2	279740000	280490000	id-844	High
chr4A_part2	280780000	281520000	id-845	High
chr4A_part2	284730000	285400000	id-846	High
chr4A_part2	286110000	286610000	id-847	High
chr4A_part2	290690000	291500000	id-848	High
chr4B_part1	800000	1700000	id-849	High
chr4B_part1	5020000	5820000	id-850	Low
chr4B_part1	10710000	11470000	id-851	High
chr4B_part1	11810000	13390000	id-852	High
chr4B_part1	15250000	15850000	id-853	High
chr4B_part1	17250000	19790000	id-854	High
chr4B_part1	19940000	21560000	id-855	High
chr4B_part1	22220000	23120000	id-856	High
chr4B_part1	30860000	31720000	id-857	High
chr4B_part1	33100000	33610000	id-858	High
chr4B_part1	33660000	34240000	id-859	High
chr4B_part1	35530000	37860000	id-860	High
chr4B_part1	43790000	46250000	id-861	High
chr4B_part2	29570000	32910000	id-862	High
chr4B_part2	44040000	48930000	id-863	High
chr4B_part2	67590000	68480000	id-864	High
chr4B_part2	97050000	101020000	id-865	High
chr4B_part2	108970000	111340000	id-866	High
chr4B_part2	137190000	142100000	id-867	High
chr4B_part2	168950000	173190000	id-868	High
chr4B_part2	173500000	174160000	id-869	High
chr4B_part2	193070000	194300000	id-870	High
chr4B_part2	194410000	195180000	id-871	High
chr4B_part2	196570000	197250000	id-872	High
chr4B_part2	197310000	198220000	id-873	High
chr4B_part2	198270000	199450000	id-874	High
chr4B_part2	200770000	201800000	id-875	High
chr4B_part2	201940000	202530000	id-876	High
chr4B_part2	205780000	206290000	id-877	High
chr4B_part2	207530000	209590000	id-878	High
chr4B_part2	209640000	210680000	id-879	High
chr4B_part2	211850000	212880000	id-880	High
chr4B_part2	213130000	213770000	id-881	High
chr4B_part2	214980000	215530000	id-882	Low
chr4D_part1	0	1600000	id-883	High
chr4D_part1	1650000	2770000	id-884	High
chr4D_part1	2970000	3500000	id-885	High
chr4D_part1	3570000	5040000	id-886	High
chr4D_part1	5120000	5820000	id-887	High
chr4D_part1	6690000	7390000	id-888	High
chr4D_part1	9030000	10890000	id-889	High
chr4D_part1	12370000	12920000	id-890	High
chr4D_part1	13240000	13930000	id-891	High
chr4D_part1	13980000	14930000	id-892	High
chr4D_part1	17810000	19040000	id-893	High
chr4D_part1	24360000	25080000	id-894	High
chr4D_part1	28890000	29470000	id-895	High
chr4D_part1	30990000	31640000	id-896	High
chr4D_part1	32770000	35370000	id-897	High
chr4D_part1	35420000	37630000	id-898	High
chr4D_part1	37690000	38410000	id-899	High
chr4D_part1	38470000	39400000	id-900	High
chr4D_part1	41380000	41950000	id-901	High
chr4D_part1	43080000	43640000	id-902	High
chr4D_part1	43710000	44700000	id-903	High
chr4D_part1	44760000	45740000	id-904	High
chr4D_part1	46730000	47310000	id-905	High
chr4D_part1	47970000	48550000	id-906	High
chr4D_part1	52530000	53080000	id-907	High
chr4D_part1	54160000	55230000	id-908	High
chr4D_part1	55600000	57750000	id-909	High
chr4D_part1	58490000	61940000	id-910	High
chr4D_part1	62490000	63040000	id-911	High
chr4D_part1	63110000	65080000	id-912	High
chr4D_part1	65570000	66410000	id-913	High
chr4D_part1	66500000	67280000	id-914	High
chr4D_part1	67830000	68410000	id-915	High
chr4D_part1	68680000	69240000	id-916	High
chr4D_part1	69620000	70210000	id-917	High
chr4D_part1	70460000	71810000	id-918	High
chr4D_part1	72250000	73900000	id-919	High
chr4D_part1	74550000	75870000	id-920	High
chr4D_part1	76490000	77040000	id-921	High
chr4D_part1	77250000	77860000	id-922	High
chr4D_part1	78060000	78630000	id-923	High
chr4D_part1	78680000	80170000	id-924	High
chr4D_part1	80220000	80900000	id-925	High
chr4D_part1	81450000	82320000	id-926	High
chr4D_part1	82400000	83950000	id-927	High
chr4D_part1	86320000	87400000	id-928	High
chr4D_part1	88160000	91090000	id-929	High
chr4D_part1	91690000	92340000	id-930	High
chr4D_part1	92720000	94750000	id-931	High
chr4D_part1	95110000	96480000	id-932	High
chr4D_part1	96550000	97050000	id-933	High
chr4D_part1	98020000	98560000	id-934	High
chr4D_part1	99370000	99870000	id-935	High
chr4D_part1	101180000	101710000	id-936	High
chr4D_part1	101760000	102290000	id-937	High
chr4D_part1	103330000	105300000	id-938	High
chr4D_part1	105370000	107840000	id-939	High
chr4D_part1	108290000	109250000	id-940	High
chr4D_part1	109310000	110000000	id-941	High
chr4D_part1	110050000	111560000	id-942	High
chr4D_part1	112040000	113500000	id-943	High
chr4D_part1	114280000	115000000	id-944	High
chr4D_part1	115800000	117700000	id-945	High
chr4D_part1	118410000	119300000	id-946	High
chr4D_part1	120110000	121090000	id-947	High
chr4D_part1	121140000	121830000	id-948	High
chr4D_part1	122280000	123160000	id-949	High
chr4D_part1	123210000	123820000	id-950	High
chr4D_part1	123880000	125020000	id-951	High
chr4D_part1	125080000	125880000	id-952	High
chr4D_part1	125930000	127130000	id-953	High
chr4D_part1	127580000	128160000	id-954	High
chr4D_part1	129300000	131310000	id-955	High
chr4D_part1	131360000	131880000	id-956	High
chr4D_part1	132340000	132870000	id-957	High
chr4D_part1	132990000	134030000	id-958	High
chr4D_part1	134630000	137540000	id-959	High
chr4D_part1	137600000	138470000	id-960	High
chr4D_part1	139070000	140510000	id-961	High
chr4D_part1	140920000	143510000	id-962	High
chr4D_part1	143560000	145700000	id-963	High
chr4D_part1	145780000	147970000	id-964	High
chr4D_part1	148020000	148770000	id-965	High
chr4D_part1	148820000	149970000	id-966	High
chr4D_part1	150020000	154040000	id-967	High
chr4D_part1	154130000	154770000	id-968	High
chr4D_part1	154870000	156350000	id-969	High
chr4D_part1	156880000	159170000	id-970	High
chr4D_part1	159220000	160930000	id-971	High
chr4D_part1	161290000	163240000	id-972	High
chr4D_part1	164150000	165790000	id-973	High
chr4D_part1	166050000	166700000	id-974	High
chr4D_part1	166750000	167680000	id-975	High
chr4D_part1	167760000	169310000	id-976	High
chr4D_part1	169370000	170210000	id-977	High
chr4D_part1	170260000	173260000	id-978	High
chr4D_part1	173700000	175590000	id-979	High
chr4D_part1	175650000	176690000	id-980	High
chr4D_part1	176750000	178560000	id-981	High
chr4D_part1	178610000	179520000	id-982	High
chr4D_part1	180500000	182960000	id-983	High
chr4D_part1	183580000	187300000	id-984	High
chr4D_part1	187610000	188310000	id-985	High
chr4D_part1	189330000	190260000	id-986	High
chr4D_part1	190350000	191250000	id-987	High
chr4D_part1	191300000	192600000	id-988	High
chr4D_part1	192740000	194040000	id-989	High
chr4D_part1	194090000	195580000	id-990	High
chr4D_part1	195630000	196160000	id-991	High
chr4D_part1	196220000	196930000	id-992	High
chr4D_part1	196980000	201990000	id-993	High
chr4D_part1	202040000	202650000	id-994	High
chr4D_part1	202700000	203630000	id-995	High
chr4D_part1	203940000	205830000	id-996	High
chr4D_part1	209200000	210240000	id-997	High
chr4D_part1	211490000	212540000	id-998	High
chr4D_part1	212590000	213380000	id-999	High
chr4D_part1	214510000	216500000	id-1000	High
chr4D_part1	217020000	217550000	id-1001	High
chr4D_part1	217740000	219160000	id-1002	High
chr4D_part1	219540000	220220000	id-1003	High
chr4D_part1	221240000	225510000	id-1004	High
chr4D_part1	225630000	226350000	id-1005	High
chr4D_part1	227110000	228390000	id-1006	High
chr4D_part1	228460000	231840000	id-1007	High
chr4D_part1	231990000	234320000	id-1008	High
chr4D_part1	234370000	235440000	id-1009	High
chr4D_part1	236290000	236900000	id-1010	High
chr4D_part1	236950000	237980000	id-1011	High
chr4D_part1	238070000	242780000	id-1012	High
chr4D_part1	242830000	243550000	id-1013	High
chr4D_part1	243620000	249080000	id-1014	High
chr4D_part1	249150000	252200000	id-1015	High
chr4D_part1	252260000	255100000	id-1016	High
chr4D_part1	255180000	256760000	id-1017	High
chr4D_part1	256830000	258210000	id-1018	High
chr4D_part1	258910000	259460000	id-1019	High
chr4D_part1	259590000	260700000	id-1020	High
chr4D_part1	261120000	262820000	id-1021	High
chr4D_part1	262870000	263650000	id-1022	High
chr4D_part1	263700000	268260000	id-1023	High
chr4D_part1	268320000	270570000	id-1024	High
chr4D_part1	271280000	271830000	id-1025	High
chr4D_part1	271900000	273300000	id-1026	High
chr4D_part1	273360000	275010000	id-1027	High
chr4D_part1	275300000	276940000	id-1028	High
chr4D_part1	277450000	278050000	id-1029	High
chr4D_part1	278100000	279450000	id-1030	High
chr4D_part1	279500000	281170000	id-1031	High
chr4D_part1	281220000	287060000	id-1032	High
chr4D_part1	287110000	289210000	id-1033	High
chr4D_part1	289710000	290480000	id-1034	High
chr4D_part1	290970000	291760000	id-1035	High
chr4D_part1	292080000	292910000	id-1036	High
chr4D_part1	294770000	297360000	id-1037	High
chr4D_part1	297950000	298510000	id-1038	High
chr4D_part1	298560000	300020000	id-1039	High
chr4D_part1	300070000	301560000	id-1040	High
chr4D_part1	302100000	303840000	id-1041	High
chr4D_part1	304360000	305090000	id-1042	High
chr4D_part1	305760000	308400000	id-1043	High
chr4D_part1	309000000	310040000	id-1044	High
chr4D_part1	310120000	311650000	id-1045	High
chr4D_part1	311720000	312520000	id-1046	High
chr4D_part1	312960000	314320000	id-1047	High
chr4D_part1	314410000	315040000	id-1048	High
chr4D_part1	315090000	315770000	id-1049	High
chr4D_part1	315830000	316420000	id-1050	High
chr4D_part1	318380000	320000000	id-1051	High
chr4D_part1	320350000	321750000	id-1052	High
chr4D_part1	321820000	322850000	id-1053	High
chr4D_part1	323250000	324170000	id-1054	High
chr4D_part1	324230000	325020000	id-1055	High
chr4D_part1	325070000	325820000	id-1056	High
chr4D_part1	325890000	326980000	id-1057	High
chr4D_part1	327410000	328040000	id-1058	High
chr4D_part1	328290000	329590000	id-1059	High
chr4D_part1	329660000	330300000	id-1060	High
chr4D_part1	330350000	331530000	id-1061	High
chr4D_part1	331600000	333010000	id-1062	High
chr4D_part1	333340000	334000000	id-1063	High
chr4D_part1	334050000	334610000	id-1064	High
chr4D_part1	335130000	335860000	id-1065	High
chr4D_part1	337080000	337700000	id-1066	High
chr4D_part1	338180000	338990000	id-1067	High
chr4D_part1	339050000	340080000	id-1068	High
chr4D_part1	340200000	340980000	id-1069	High
chr4D_part1	341070000	342840000	id-1070	High
chr4D_part1	342900000	343710000	id-1071	High
chr4D_part1	343790000	344920000	id-1072	High
chr4D_part1	345310000	346740000	id-1073	High
chr4D_part1	347240000	348040000	id-1074	High
chr4D_part1	349750000	352190000	id-1075	High
chr4D_part1	352240000	353010000	id-1076	High
chr4D_part1	353540000	354820000	id-1077	High
chr4D_part1	356510000	357050000	id-1078	High
chr4D_part1	357440000	358020000	id-1079	High
chr4D_part1	358600000	360430000	id-1080	High
chr4D_part1	360960000	362470000	id-1081	High
chr4D_part1	362520000	363670000	id-1082	High
chr4D_part1	363720000	364640000	id-1083	High
chr4D_part1	366140000	366670000	id-1084	High
chr4D_part1	367380000	368230000	id-1085	High
chr4D_part1	368290000	369030000	id-1086	High
chr4D_part1	369080000	369700000	id-1087	High
chr4D_part1	369750000	370840000	id-1088	High
chr4D_part1	370890000	371750000	id-1089	High
chr4D_part1	371820000	372350000	id-1090	High
chr4D_part1	372560000	373810000	id-1091	High
chr4D_part1	374580000	375330000	id-1092	High
chr4D_part1	375710000	378500000	id-1093	High
chr4D_part1	378910000	379490000	id-1094	High
chr4D_part1	379920000	380770000	id-1095	High
chr4D_part1	380980000	381790000	id-1096	High
chr4D_part1	382220000	383970000	id-1097	High
chr4D_part1	385260000	385860000	id-1098	High
chr4D_part1	386160000	386820000	id-1099	High
chr4D_part1	387030000	387590000	id-1100	High
chr4D_part1	387660000	388310000	id-1101	High
chr4D_part1	388380000	390280000	id-1102	High
chr4D_part1	391130000	391760000	id-1103	High
chr4D_part1	392750000	394160000	id-1104	High
chr4D_part1	395290000	395910000	id-1105	High
chr4D_part1	395970000	397710000	id-1106	High
chr4D_part1	398610000	399650000	id-1107	High
chr4D_part1	401770000	402560000	id-1108	High
chr4D_part1	404440000	405060000	id-1109	High
chr4D_part1	405140000	405840000	id-1110	High
chr4D_part1	405900000	409460000	id-1111	High
chr4D_part1	409510000	412710000	id-1112	High
chr4D_part1	412770000	414080000	id-1113	High
chr4D_part1	414160000	414740000	id-1114	High
chr4D_part1	414810000	415400000	id-1115	High
chr4D_part1	417740000	418540000	id-1116	High
chr4D_part1	418600000	419870000	id-1117	High
chr4D_part1	419920000	420530000	id-1118	High
chr4D_part1	420580000	421080000	id-1119	High
chr4D_part1	421140000	421890000	id-1120	High
chr4D_part1	422510000	423610000	id-1121	High
chr4D_part1	423990000	426570000	id-1122	High
chr4D_part1	427420000	428550000	id-1123	High
chr4D_part1	428610000	429620000	id-1124	High
chr4D_part1	429680000	430710000	id-1125	High
chr4D_part1	430780000	432960000	id-1126	High
chr4D_part1	433010000	434050000	id-1127	High
chr4D_part1	434320000	435090000	id-1128	High
chr4D_part1	435720000	436340000	id-1129	High
chr4D_part1	436410000	437470000	id-1130	High
chr4D_part1	437520000	439080000	id-1131	High
chr4D_part1	439140000	439670000	id-1132	High
chr4D_part1	439780000	441430000	id-1133	High
chr4D_part1	442230000	443120000	id-1134	High
chr4D_part1	443180000	444120000	id-1135	High
chr4D_part1	445380000	446030000	id-1136	High
chr4D_part1	446080000	446700000	id-1137	High
chr4D_part1	447120000	447620000	id-1138	High
chr4D_part1	447670000	448490000	id-1139	High
chr4D_part1	448540000	449660000	id-1140	High
chr4D_part1	450460000	450990000	id-1141	High
chr4D_part2	0	1480000	id-1142	High
chr4D_part2	1540000	2470000	id-1143	High
chr4D_part2	2520000	8090000	id-1144	High
chr4D_part2	8140000	16590000	id-1145	High
chr4D_part2	16640000	17180000	id-1146	High
chr4D_part2	17240000	22770000	id-1147	High
chr4D_part2	22820000	29800000	id-1148	High
chr4D_part2	29850000	31690000	id-1149	High
chr4D_part2	32760000	34140000	id-1150	High
chr4D_part2	34200000	38530000	id-1151	High
chr4D_part2	38590000	40300000	id-1152	High
chr4D_part2	40350000	47600000	id-1153	High
chr4D_part2	47660000	49880000	id-1154	High
chr4D_part2	49930000	55450000	id-1155	High
chr4D_part2	55500000	57320000	id-1156	High
chr4D_part2	57380000	58850000	id-1157	High
chr5A_part1	0	780000	id-1158	High
chr5A_part1	4850000	6260000	id-1159	High
chr5A_part1	7810000	9400000	id-1160	High
chr5A_part1	9590000	10480000	id-1161	High
chr5A_part1	11040000	11550000	id-1162	High
chr5A_part1	18660000	21430000	id-1163	High
chr5A_part1	23810000	25080000	id-1164	High
chr5A_part1	25860000	29520000	id-1165	High
chr5A_part1	29610000	31590000	id-1166	High
chr5A_part1	31960000	35640000	id-1167	High
chr5A_part1	46230000	48650000	id-1168	High
chr5A_part1	48720000	49870000	id-1169	High
chr5A_part1	50220000	55330000	id-1170	High
chr5A_part1	64380000	67530000	id-1171	High
chr5A_part1	67490000	68540000	id-1172	Low
chr5A_part1	68540000	74280000	id-1173	High
chr5A_part1	74330000	74870000	id-1174	High
chr5A_part1	74950000	77110000	id-1175	High
chr5A_part1	77290000	101720000	id-1176	High
chr5A_part1	101940000	108990000	id-1177	High
chr5A_part1	109110000	109950000	id-1178	High
chr5A_part1	253370000	253880000	id-1179	Low
chr5A_part1	380220000	381700000	id-1180	High
chr5A_part1	382280000	385550000	id-1181	High
chr5A_part1	391510000	395080000	id-1182	High
chr5A_part1	395880000	396680000	id-1183	High
chr5A_part1	404950000	422880000	id-1184	High
chr5A_part1	424020000	426240000	id-1185	Low
chr5A_part1	430040000	431080000	id-1186	High
chr5A_part1	431090000	431740000	id-1187	Low
chr5A_part1	437030000	439380000	id-1188	High
chr5A_part1	440940000	445430000	id-1189	High
chr5A_part1	448630000	451480000	id-1190	High
chr5A_part2	18450000	19370000	id-1191	High
chr5A_part2	23540000	28660000	id-1192	High
chr5A_part2	29250000	30710000	id-1193	High
chr5A_part2	30760000	34570000	id-1194	High
chr5A_part2	40580000	41660000	id-1195	High
chr5A_part2	42130000	42690000	id-1196	High
chr5A_part2	42770000	43440000	id-1197	High
chr5A_part2	43460000	46530000	id-1198	Low
chr5A_part2	46530000	50180000	id-1199	High
chr5A_part2	50540000	51550000	id-1200	High
chr5A_part2	57040000	58580000	id-1201	High
chr5A_part2	62400000	63320000	id-1202	High
chr5A_part2	63620000	64880000	id-1203	High
chr5A_part2	65480000	66040000	id-1204	High
chr5A_part2	71440000	75170000	id-1205	High
chr5A_part2	81580000	84400000	id-1206	High
chr5A_part2	85860000	87170000	id-1207	High
chr5A_part2	99270000	100290000	id-1208	High
chr5A_part2	100830000	103870000	id-1209	High
chr5A_part2	107870000	110640000	id-1210	High
chr5A_part2	121170000	122310000	id-1211	High
chr5A_part2	122380000	123770000	id-1212	High
chr5A_part2	126970000	128760000	id-1213	High
chr5A_part2	132180000	133060000	id-1214	High
chr5A_part2	136080000	137310000	id-1215	High
chr5A_part2	141750000	142310000	id-1216	High
chr5A_part2	142780000	143330000	id-1217	High
chr5A_part2	155420000	156580000	id-1218	High
chr5A_part2	158310000	159020000	id-1219	High
chr5A_part2	203430000	204050000	id-1220	High
chr5A_part2	208300000	210000000	id-1221	High
chr5A_part2	213000000	214100000	id-1222	High
chr5A_part2	222740000	223310000	id-1223	Low
chr5A_part2	223630000	224870000	id-1224	Low
chr5A_part2	226230000	226730000	id-1225	Low
chr5A_part2	228220000	231490000	id-1226	High
chr5A_part2	234450000	235090000	id-1227	High
chr5A_part2	240460000	241510000	id-1228	High
chr5A_part2	247210000	247910000	id-1229	High
chr5A_part2	248040000	248800000	id-1230	High
chr5B_part1	440000	1450000	id-1231	High
chr5B_part1	13340000	13940000	id-1232	High
chr5B_part1	14090000	14770000	id-1233	High
chr5B_part1	18060000	19460000	id-1234	High
chr5B_part1	23630000	25060000	id-1235	High
chr5B_part1	26610000	27530000	id-1236	High
chr5B_part1	27780000	33540000	id-1237	High
chr5B_part1	33610000	34930000	id-1238	High
chr5B_part1	35490000	36540000	id-1239	High
chr5B_part1	37230000	38190000	id-1240	High
chr5B_part1	38240000	38800000	id-1241	High
chr5B_part1	38810000	39500000	id-1242	Low
chr5B_part1	39700000	40530000	id-1243	Low
chr5B_part1	44120000	45210000	id-1244	High
chr5B_part1	50470000	53270000	id-1245	High
chr5B_part1	53510000	55190000	id-1246	High
chr5B_part1	296400000	313410000	id-1247	High
chr5B_part1	313460000	315190000	id-1248	High
chr5B_part1	378290000	383460000	id-1249	High
chr5B_part1	383550000	385740000	id-1250	Low
chr5B_part1	385790000	386320000	id-1251	Low
chr5B_part1	394740000	398350000	id-1252	High
chr5B_part1	399270000	399790000	id-1253	High
chr5B_part1	419780000	421290000	id-1254	High
chr5B_part1	421620000	422510000	id-1255	High
chr5B_part1	429410000	430180000	id-1256	High
chr5B_part1	430250000	430750000	id-1257	High
chr5B_part1	436800000	437370000	id-1258	High
chr5B_part1	437440000	439100000	id-1259	High
chr5B_part1	442180000	444100000	id-1260	High
chr5B_part1	444070000	444730000	id-1261	Low
chr5B_part2	7550000	8850000	id-1262	High
chr5B_part2	9310000	10490000	id-1263	High
chr5B_part2	10760000	12630000	id-1264	High
chr5B_part2	13850000	14500000	id-1265	High
chr5B_part2	14620000	15400000	id-1266	High
chr5B_part2	19330000	21390000	id-1267	High
chr5B_part2	22220000	24810000	id-1268	High
chr5B_part2	24860000	25720000	id-1269	High
chr5B_part2	26140000	26960000	id-1270	High
chr5B_part2	29440000	31640000	id-1271	High
chr5B_part2	31670000	33260000	id-1272	Low
chr5B_part2	33260000	34720000	id-1273	High
chr5B_part2	34860000	36570000	id-1274	High
chr5B_part2	36620000	37270000	id-1275	High
chr5B_part2	37320000	38020000	id-1276	High
chr5B_part2	39900000	40920000	id-1277	High
chr5B_part2	41460000	42340000	id-1278	Low
chr5B_part2	43390000	45140000	id-1279	Low
chr5B_part2	55610000	56210000	id-1280	Low
chr5B_part2	56490000	57000000	id-1281	High
chr5B_part2	58340000	59160000	id-1282	Low
chr5B_part2	60520000	61540000	id-1283	Low
chr5B_part2	61630000	62190000	id-1284	Low
chr5B_part2	67290000	68840000	id-1285	High
chr5B_part2	68980000	69900000	id-1286	High
chr5B_part2	69950000	71580000	id-1287	High
chr5B_part2	73160000	74460000	id-1288	High
chr5B_part2	74700000	75270000	id-1289	High
chr5B_part2	76320000	77340000	id-1290	High
chr5B_part2	77400000	78380000	id-1291	High
chr5B_part2	78470000	78970000	id-1292	High
chr5B_part2	81160000	81800000	id-1293	High
chr5B_part2	82000000	83100000	id-1294	High
chr5B_part2	84940000	85790000	id-1295	High
chr5B_part2	86340000	88000000	id-1296	High
chr5B_part2	94680000	95400000	id-1297	High
chr5B_part2	99930000	104890000	id-1298	High
chr5B_part2	105580000	108130000	id-1299	High
chr5B_part2	108410000	110050000	id-1300	High
chr5B_part2	110850000	111990000	id-1301	High
chr5B_part2	112070000	112870000	id-1302	High
chr5B_part2	113070000	114150000	id-1303	High
chr5B_part2	114360000	119590000	id-1304	High
chr5B_part2	119780000	120880000	id-1305	High
chr5B_part2	125520000	126480000	id-1306	High
chr5B_part2	127630000	128700000	id-1307	High
chr5B_part2	132860000	135760000	id-1308	High
chr5B_part2	137820000	139520000	id-1309	High
chr5B_part2	139570000	140120000	id-1310	High
chr5B_part2	141340000	143500000	id-1311	High
chr5B_part2	144250000	145560000	id-1312	High
chr5B_part2	153850000	154650000	id-1313	High
chr5B_part2	159510000	160600000	id-1314	High
chr5B_part2	161300000	165610000	id-1315	High
chr5B_part2	166740000	167710000	id-1316	High
chr5B_part2	167840000	169280000	id-1317	High
chr5B_part2	169390000	169890000	id-1318	High
chr5B_part2	171830000	173820000	id-1319	Low
chr5B_part2	174110000	174690000	id-1320	High
chr5B_part2	180850000	182140000	id-1321	High
chr5B_part2	184130000	185080000	id-1322	High
chr5B_part2	185160000	187630000	id-1323	High
chr5B_part2	188240000	190210000	id-1324	High
chr5B_part2	190280000	191230000	id-1325	High
chr5B_part2	191740000	192620000	id-1326	High
chr5B_part2	192970000	195020000	id-1327	High
chr5B_part2	195310000	195960000	id-1328	Low
chr5B_part2	195960000	196560000	id-1329	High
chr5B_part2	198680000	199610000	id-1330	High
chr5B_part2	199790000	200660000	id-1331	Low
chr5B_part2	201000000	202850000	id-1332	High
chr5B_part2	202950000	203840000	id-1333	High
chr5B_part2	206780000	207280000	id-1334	High
chr5B_part2	210520000	211090000	id-1335	High
chr5B_part2	211150000	213150000	id-1336	High
chr5B_part2	213570000	214840000	id-1337	High
chr5B_part2	215520000	216290000	id-1338	Low
chr5B_part2	216530000	218420000	id-1339	High
chr5B_part2	220460000	221390000	id-1340	High
chr5B_part2	234280000	235200000	id-1341	High
chr5B_part2	240080000	240840000	id-1342	High
chr5B_part2	242140000	242830000	id-1343	High
chr5B_part2	244600000	245660000	id-1344	High
chr5B_part2	255300000	256510000	id-1345	High
chr5B_part2	260320000	261776885	id-1346	High
chr5D_part1	4720000	5360000	id-1347	High
chr5D_part1	18370000	19060000	id-1348	High
chr5D_part1	27000000	27550000	id-1349	High
chr5D_part1	41510000	42200000	id-1350	High
chr5D_part1	72890000	73400000	id-1351	High
chr5D_part1	89070000	89900000	id-1352	High
chr5D_part1	141400000	142100000	id-1353	High
chr5D_part1	143790000	144670000	id-1354	High
chr5D_part1	144720000	145330000	id-1355	High
chr5D_part1	145380000	147610000	id-1356	High
chr5D_part1	162740000	163450000	id-1357	High
chr5D_part1	226530000	227040000	id-1358	High
chr5D_part1	342090000	342620000	id-1359	High
chr5D_part1	392250000	393080000	id-1360	High
chr5D_part1	411180000	411710000	id-1361	High
chr5D_part1	422910000	423620000	id-1362	High
chr5D_part1	437410000	438210000	id-1363	High
chr5D_part1	443960000	444530000	id-1364	High
chr5D_part1	449080000	449640000	id-1365	High
chr5D_part2	19110000	19740000	id-1366	High
chr5D_part2	19790000	20370000	id-1367	High
chr5D_part2	34760000	35340000	id-1368	High
chr5D_part2	49170000	51440000	id-1369	High
chr5D_part2	51790000	52330000	id-1370	Low
chr5D_part2	52280000	53230000	id-1371	High
chr5D_part2	54000000	55950000	id-1372	High
chr5D_part2	56010000	57250000	id-1373	High
chr5D_part2	63950000	64480000	id-1374	High
chr5D_part2	65980000	66580000	id-1375	High
chr5D_part2	106250000	107390000	id-1376	High
chr5D_part2	108660000	109660000	id-1377	Low
chr5D_part2	109660000	110310000	id-1378	High
chr5D_part2	110370000	110980000	id-1379	High
chr6A_part1	900000	1410000	id-1380	High
chr6A_part1	1490000	3970000	id-1381	High
chr6A_part1	6690000	7190000	id-1382	High
chr6A_part1	7290000	8270000	id-1383	High
chr6A_part1	9130000	9790000	id-1384	High
chr6A_part1	10440000	11180000	id-1385	High
chr6A_part1	11780000	12530000	id-1386	High
chr6A_part1	13610000	14690000	id-1387	High
chr6A_part1	14640000	15360000	id-1388	Low
chr6A_part1	15320000	16030000	id-1389	High
chr6A_part1	16090000	16840000	id-1390	High
chr6A_part1	16730000	17350000	id-1391	Low
chr6A_part1	17330000	18740000	id-1392	High
chr6A_part1	19100000	19790000	id-1393	High
chr6A_part1	22550000	23110000	id-1394	High
chr6A_part1	26930000	28020000	id-1395	High
chr6A_part1	28220000	28790000	id-1396	High
chr6A_part1	29290000	30050000	id-1397	High
chr6A_part1	30120000	30620000	id-1398	High
chr6A_part1	34770000	35360000	id-1399	High
chr6A_part1	35540000	36190000	id-1400	High
chr6A_part1	36240000	37500000	id-1401	High
chr6A_part1	38960000	39520000	id-1402	High
chr6A_part1	48100000	48650000	id-1403	High
chr6A_part1	49550000	51140000	id-1404	High
chr6A_part1	51890000	55020000	id-1405	High
chr6A_part1	252400000	252980000	id-1406	Low
chr6A_part1	285460000	286130000	id-1407	Low
chr6A_part1	287600000	288140000	id-1408	Low
chr6A_part1	292050000	292620000	id-1409	Low
chr6A_part1	445050000	445650000	id-1410	High
chr6A_part1	446090000	452440000	id-1411	High
chr6A_part2	45020000	46960000	id-1412	High
chr6A_part2	47320000	50990000	id-1413	High
chr6A_part2	68390000	73680000	id-1414	High
chr6A_part2	81390000	82510000	id-1415	High
chr6A_part2	83760000	86490000	id-1416	High
chr6A_part2	86640000	94550000	id-1417	High
chr6A_part2	95670000	102030000	id-1418	High
chr6A_part2	110830000	111440000	id-1419	High
chr6A_part2	112430000	120840000	id-1420	High
chr6A_part2	141910000	143060000	id-1421	High
chr6A_part2	145750000	146600000	id-1422	High
chr6A_part2	146730000	148040000	id-1423	High
chr6A_part2	148700000	149780000	id-1424	High
chr6A_part2	155920000	156740000	id-1425	High
chr6A_part2	156810000	157480000	id-1426	High
chr6A_part2	157530000	158550000	id-1427	High
chr6A_part2	158600000	159140000	id-1428	High
chr6A_part2	159610000	161070000	id-1429	High
chr6A_part2	161640000	162410000	id-1430	High
chr6A_part2	162490000	163690000	id-1431	High
chr6B_part1	1100000	1690000	id-1432	High
chr6B_part1	4450000	4950000	id-1433	High
chr6B_part1	5680000	6730000	id-1434	High
chr6B_part1	8770000	9860000	id-1435	High
chr6B_part1	11720000	12780000	id-1436	High
chr6B_part1	13640000	14170000	id-1437	High
chr6B_part1	14230000	14900000	id-1438	High
chr6B_part1	15070000	15950000	id-1439	High
chr6B_part1	21130000	22010000	id-1440	High
chr6B_part1	22070000	22730000	id-1441	High
chr6B_part1	26590000	27690000	id-1442	High
chr6B_part1	28470000	29870000	id-1443	High
chr6B_part1	30870000	31790000	id-1444	High
chr6B_part1	47840000	48570000	id-1445	High
chr6B_part1	48580000	49290000	id-1446	Low
chr6B_part1	49980000	51450000	id-1447	High
chr6B_part1	54190000	56150000	id-1448	High
chr6B_part1	62530000	64390000	id-1449	High
chr6B_part1	73920000	75010000	id-1450	Low
chr6B_part1	75020000	78060000	id-1451	High
chr6B_part1	78140000	79920000	id-1452	High
chr6B_part1	80020000	84050000	id-1453	High
chr6B_part1	84100000	85040000	id-1454	High
chr6B_part1	85090000	91140000	id-1455	High
chr6B_part1	116450000	117050000	id-1456	Low
chr6B_part1	117390000	117980000	id-1457	Low
chr6B_part1	119820000	120360000	id-1458	High
chr6B_part1	120550000	122960000	id-1459	High
chr6B_part1	124460000	125770000	id-1460	High
chr6B_part1	125670000	126210000	id-1461	Low
chr6B_part1	126210000	127770000	id-1462	High
chr6B_part1	128010000	130940000	id-1463	High
chr6B_part1	131130000	131850000	id-1464	High
chr6B_part1	132100000	134000000	id-1465	High
chr6B_part1	134870000	136120000	id-1466	High
chr6B_part1	138630000	139220000	id-1467	High
chr6B_part1	139690000	140470000	id-1468	High
chr6B_part1	140560000	141780000	id-1469	High
chr6B_part1	142440000	143660000	id-1470	High
chr6B_part1	144260000	145050000	id-1471	High
chr6B_part1	145800000	147080000	id-1472	High
chr6B_part1	147950000	150060000	id-1473	High
chr6B_part1	150110000	151370000	id-1474	High
chr6B_part1	151680000	155340000	id-1475	High
chr6B_part1	155460000	157600000	id-1476	High
chr6B_part1	157780000	160000000	id-1477	High
chr6B_part1	160000000	160700000	id-1478	Low
chr6B_part1	160640000	162880000	id-1479	High
chr6B_part1	162940000	164040000	id-1480	High
chr6B_part1	165330000	166120000	id-1481	High
chr6B_part1	168460000	169490000	id-1482	High
chr6B_part1	171050000	172280000	id-1483	High
chr6B_part1	182560000	184800000	id-1484	High
chr6B_part1	185110000	188480000	id-1485	High
chr6B_part1	188680000	204600000	id-1486	High
chr6B_part1	213850000	214860000	id-1487	High
chr6B_part1	214910000	216700000	id-1488	High
chr6B_part1	217050000	218980000	id-1489	High
chr6B_part1	219040000	233010000	id-1490	High
chr6B_part1	239310000	241770000	id-1491	High
chr6B_part1	241840000	243770000	id-1492	High
chr6B_part1	243780000	244580000	id-1493	Low
chr6B_part1	244760000	245930000	id-1494	High
chr6B_part1	247910000	248470000	id-1495	High
chr6B_part1	248520000	251510000	id-1496	High
chr6B_part1	251950000	252750000	id-1497	High
chr6B_part1	252800000	261800000	id-1498	High
chr6B_part1	263640000	264620000	id-1499	Low
chr6B_part1	264920000	267740000	id-1500	Low
chr6B_part1	268330000	269630000	id-1501	Low
chr6B_part1	269690000	270780000	id-1502	Low
chr6B_part1	270830000	272990000	id-1503	Low
chr6B_part1	273040000	274100000	id-1504	Low
chr6B_part1	275440000	290680000	id-1505	High
chr6B_part1	290730000	292790000	id-1506	High
chr6B_part1	292840000	298440000	id-1507	High
chr6B_part1	298500000	299040000	id-1508	High
chr6B_part1	299840000	300910000	id-1509	High
chr6B_part1	301440000	303100000	id-1510	High
chr6B_part1	303150000	304130000	id-1511	High
chr6B_part1	304180000	305810000	id-1512	High
chr6B_part1	305870000	308460000	id-1513	High
chr6B_part1	308530000	310170000	id-1514	High
chr6B_part1	310980000	311490000	id-1515	High
chr6B_part1	311620000	313130000	id-1516	High
chr6B_part1	313190000	314190000	id-1517	High
chr6B_part1	314810000	316420000	id-1518	High
chr6B_part1	316830000	317590000	id-1519	High
chr6B_part1	317640000	319220000	id-1520	High
chr6B_part1	321320000	322350000	id-1521	High
chr6B_part1	322770000	323290000	id-1522	High
chr6B_part1	331370000	332330000	id-1523	High
chr6B_part1	332380000	333500000	id-1524	High
chr6B_part1	333780000	334440000	id-1525	High
chr6B_part1	335290000	336220000	id-1526	High
chr6B_part1	336360000	337020000	id-1527	High
chr6B_part1	338060000	338890000	id-1528	High
chr6B_part1	339790000	340800000	id-1529	High
chr6B_part1	340850000	342820000	id-1530	High
chr6B_part1	343050000	343640000	id-1531	High
chr6B_part1	343690000	345170000	id-1532	High
chr6B_part1	345650000	346290000	id-1533	High
chr6B_part1	348250000	348810000	id-1534	High
chr6B_part1	348870000	349410000	id-1535	High
chr6B_part1	349490000	350000000	id-1536	High
chr6B_part1	350070000	350800000	id-1537	High
chr6B_part1	350860000	352090000	id-1538	High
chr6B_part1	352260000	353710000	id-1539	High
chr6B_part1	353880000	354910000	id-1540	High
chr6B_part1	354970000	356340000	id-1541	High
chr6B_part1	356390000	357060000	id-1542	High
chr6B_part1	357610000	359500000	id-1543	High
chr6B_part1	359570000	360580000	id-1544	High
chr6B_part1	360720000	361530000	id-1545	High
chr6B_part1	361810000	362930000	id-1546	High
chr6B_part1	362980000	363690000	id-1547	High
chr6B_part1	363750000	364680000	id-1548	High
chr6B_part1	365750000	366650000	id-1549	High
chr6B_part1	366710000	367330000	id-1550	High
chr6B_part1	367410000	368420000	id-1551	High
chr6B_part1	368490000	369070000	id-1552	High
chr6B_part1	369130000	369690000	id-1553	High
chr6B_part1	370170000	371590000	id-1554	High
chr6B_part1	371660000	372530000	id-1555	High
chr6B_part1	372600000	373890000	id-1556	High
chr6B_part1	373950000	374980000	id-1557	High
chr6B_part1	375040000	375570000	id-1558	High
chr6B_part1	375690000	376210000	id-1559	High
chr6B_part1	376270000	377310000	id-1560	High
chr6B_part1	378310000	379800000	id-1561	High
chr6B_part1	379880000	380500000	id-1562	High
chr6B_part1	380550000	381170000	id-1563	High
chr6B_part1	381240000	382010000	id-1564	High
chr6B_part1	382150000	382680000	id-1565	High
chr6B_part1	384200000	384790000	id-1566	High
chr6B_part1	385010000	385790000	id-1567	High
chr6B_part1	385850000	386530000	id-1568	High
chr6B_part1	387340000	388370000	id-1569	High
chr6B_part1	388420000	389120000	id-1570	High
chr6B_part1	389330000	389920000	id-1571	High
chr6B_part1	389980000	391040000	id-1572	High
chr6B_part1	391110000	392730000	id-1573	High
chr6B_part1	392780000	393630000	id-1574	High
chr6B_part1	394740000	396170000	id-1575	High
chr6B_part1	398950000	399610000	id-1576	High
chr6B_part1	400790000	401580000	id-1577	High
chr6B_part1	401630000	404280000	id-1578	High
chr6B_part1	406100000	408210000	id-1579	High
chr6B_part1	408730000	409970000	id-1580	High
chr6B_part1	411180000	412130000	id-1581	High
chr6B_part1	412210000	413860000	id-1582	High
chr6B_part1	413910000	415320000	id-1583	High
chr6B_part1	415380000	424670000	id-1584	High
chr6B_part1	424670000	428700000	id-1585	Low
chr6B_part1	428750000	429650000	id-1586	Low
chr6B_part1	429650000	431560000	id-1587	High
chr6B_part1	432030000	434370000	id-1588	High
chr6B_part1	434430000	435340000	id-1589	High
chr6B_part1	435390000	438680000	id-1590	High
chr6B_part1	438870000	445090000	id-1591	High
chr6B_part1	445770000	452070000	id-1592	High
chr6B_part2	0	680000	id-1593	High
chr6B_part2	1240000	1940000	id-1594	Low
chr6B_part2	1940000	3340000	id-1595	High
chr6B_part2	9600000	11760000	id-1596	High
chr6B_part2	11940000	16530000	id-1597	High
chr6B_part2	16580000	18740000	id-1598	High
chr6B_part2	21480000	24050000	id-1599	High
chr6B_part2	33210000	40110000	id-1600	High
chr6B_part2	40160000	41280000	id-1601	High
chr6B_part2	63740000	65070000	id-1602	High
chr6B_part2	65120000	65950000	id-1603	High
chr6B_part2	67320000	68800000	id-1604	High
chr6B_part2	69910000	74650000	id-1605	High
chr6B_part2	99720000	102050000	id-1606	High
chr6B_part2	103220000	106680000	id-1607	High
chr6B_part2	106820000	110530000	id-1608	High
chr6B_part2	110970000	112590000	id-1609	High
chr6B_part2	112640000	123560000	id-1610	High
chr6B_part2	129000000	130550000	id-1611	High
chr6B_part2	130710000	131260000	id-1612	High
chr6B_part2	138570000	139160000	id-1613	High
chr6B_part2	154190000	169510000	id-1614	High
chr6B_part2	169560000	175060000	id-1615	High
chr6B_part2	175130000	175670000	id-1616	High
chr6B_part2	175960000	176820000	id-1617	High
chr6B_part2	176890000	177490000	id-1618	Low
chr6B_part2	177490000	180490000	id-1619	High
chr6B_part2	180810000	181870000	id-1620	High
chr6B_part2	182560000	183100000	id-1621	High
chr6B_part2	190840000	192180000	id-1622	High
chr6B_part2	193270000	194900000	id-1623	High
chr6B_part2	194960000	196180000	id-1624	High
chr6B_part2	196870000	200630000	id-1625	High
chr6B_part2	200900000	205620000	id-1626	High
chr6B_part2	206470000	207290000	id-1627	High
chr6B_part2	207390000	209270000	id-1628	High
chr6B_part2	209380000	210110000	id-1629	High
chr6B_part2	210160000	211850000	id-1630	High
chr6B_part2	212110000	213460000	id-1631	High
chr6B_part2	216690000	218220000	id-1632	High
chr6B_part2	222810000	224480000	id-1633	High
chr6B_part2	224540000	226270000	id-1634	High
chr6B_part2	227460000	228120000	id-1635	High
chr6B_part2	228630000	231070000	id-1636	High
chr6B_part2	231130000	232310000	id-1637	High
chr6B_part2	235240000	235880000	id-1638	High
chr6B_part2	239710000	240510000	id-1639	High
chr6B_part2	240640000	241760000	id-1640	High
chr6B_part2	241940000	242440000	id-1641	High
chr6B_part2	254780000	255350000	id-1642	High
chr6B_part2	255700000	256660000	id-1643	High
chr6B_part2	258680000	259280000	id-1644	Low
chr6B_part2	259950000	260740000	id-1645	High
chr6B_part2	261860000	262440000	id-1646	High
chr6B_part2	263780000	264940000	id-1647	High
chr6B_part2	268330000	268910000	id-1648	High
chr6D_part1	20000	1150000	id-1649	High
chr6D_part1	1780000	2540000	id-1650	High
chr6D_part1	3910000	4450000	id-1651	High
chr6D_part1	5040000	5740000	id-1652	High
chr6D_part1	5790000	7770000	id-1653	High
chr6D_part1	15310000	15810000	id-1654	High
chr6D_part1	31470000	31980000	id-1655	High
chr6D_part1	92410000	93090000	id-1656	High
chr6D_part1	213430000	214230000	id-1657	Low
chr6D_part1	214870000	215890000	id-1658	Low
chr6D_part1	215970000	216800000	id-1659	Low
chr6D_part2	6250000	7210000	id-1660	High
chr6D_part2	10750000	11510000	id-1661	High
chr6D_part2	11670000	12410000	id-1662	High
chr6D_part2	12860000	15370000	id-1663	High
chr6D_part2	16000000	16820000	id-1664	High
chr6D_part2	16960000	17770000	id-1665	High
chr6D_part2	18040000	18950000	id-1666	High
chr6D_part2	19750000	20770000	id-1667	High
chr6D_part2	20970000	21660000	id-1668	High
chr6D_part2	22150000	23083594	id-1669	High
chr7A_part1	0	850000	id-1670	High
chr7A_part1	940000	1590000	id-1671	High
chr7A_part1	3800000	4590000	id-1672	High
chr7A_part1	10610000	11440000	id-1673	High
chr7A_part1	12020000	12820000	id-1674	High
chr7A_part1	13770000	14800000	id-1675	High
chr7A_part1	17330000	17930000	id-1676	High
chr7A_part1	18730000	19320000	id-1677	High
chr7A_part1	23080000	23860000	id-1678	High
chr7A_part1	24220000	25140000	id-1679	High
chr7A_part1	25140000	25690000	id-1680	Low
chr7A_part1	25690000	26560000	id-1681	High
chr7A_part1	28500000	29570000	id-1682	High
chr7A_part1	29640000	30320000	id-1683	High
chr7A_part1	32290000	33180000	id-1684	High
chr7A_part1	33900000	34960000	id-1685	High
chr7A_part1	35550000	36490000	id-1686	High
chr7A_part1	48000000	48740000	id-1687	High
chr7A_part1	49040000	50050000	id-1688	High
chr7A_part1	50610000	52330000	id-1689	High
chr7A_part1	52380000	53910000	id-1690	High
chr7A_part1	54720000	55440000	id-1691	High
chr7A_part1	55920000	59030000	id-1692	High
chr7A_part1	77150000	78430000	id-1693	High
chr7A_part1	82180000	84860000	id-1694	High
chr7A_part1	85230000	88350000	id-1695	High
chr7A_part1	88410000	88990000	id-1696	High
chr7A_part1	91630000	93140000	id-1697	High
chr7A_part1	96210000	96780000	id-1698	High
chr7A_part1	97120000	98500000	id-1699	High
chr7A_part1	98790000	102340000	id-1700	High
chr7A_part1	107840000	108550000	id-1701	High
chr7A_part1	110060000	115010000	id-1702	High
chr7A_part1	126850000	128640000	id-1703	High
chr7A_part1	128710000	130300000	id-1704	High
chr7A_part1	134730000	137750000	id-1705	High
chr7A_part1	137800000	140810000	id-1706	High
chr7A_part1	142140000	145590000	id-1707	High
chr7A_part1	145670000	151210000	id-1708	High
chr7A_part1	151270000	157740000	id-1709	High
chr7A_part1	157740000	158330000	id-1710	Low
chr7A_part1	158330000	160870000	id-1711	High
chr7A_part1	160980000	176430000	id-1712	High
chr7A_part1	198010000	203600000	id-1713	High
chr7A_part1	203670000	206910000	id-1714	High
chr7A_part1	210360000	211740000	id-1715	High
chr7A_part1	215190000	223520000	id-1716	High
chr7A_part1	224040000	235600000	id-1717	High
chr7A_part1	235680000	238830000	id-1718	High
chr7A_part1	243660000	253860000	id-1719	High
chr7A_part1	254010000	257850000	id-1720	High
chr7A_part1	257910000	265990000	id-1721	High
chr7A_part1	266050000	267830000	id-1722	High
chr7A_part1	267880000	268890000	id-1723	High
chr7A_part1	271620000	278570000	id-1724	High
chr7A_part1	278650000	287500000	id-1725	High
chr7A_part1	287560000	288850000	id-1726	High
chr7A_part1	289140000	291770000	id-1727	High
chr7A_part1	291820000	293240000	id-1728	High
chr7A_part1	293300000	294410000	id-1729	High
chr7A_part1	295110000	296490000	id-1730	High
chr7A_part1	296540000	297750000	id-1731	High
chr7A_part1	297800000	299530000	id-1732	High
chr7A_part1	299590000	328180000	id-1733	High
chr7A_part1	328430000	358380000	id-1734	High
chr7A_part1	358550000	360800000	id-1735	High
chr7A_part1	363010000	371470000	id-1736	High
chr7A_part1	371620000	381900000	id-1737	High
chr7A_part1	381950000	403390000	id-1738	High
chr7A_part1	403450000	423280000	id-1739	High
chr7A_part1	423330000	431560000	id-1740	High
chr7A_part1	431760000	450046986	id-1741	High
chr7A_part2	0	9170000	id-1742	High
chr7A_part2	34020000	47680000	id-1743	High
chr7A_part2	58560000	85430000	id-1744	High
chr7A_part2	85480000	88760000	id-1745	High
chr7A_part2	88900000	91340000	id-1746	High
chr7A_part2	95010000	95550000	id-1747	High
chr7A_part2	111840000	115760000	id-1748	High
chr7A_part2	115970000	116870000	id-1749	High
chr7A_part2	116940000	117540000	id-1750	High
chr7A_part2	117670000	120170000	id-1751	High
chr7A_part2	120240000	122840000	id-1752	High
chr7A_part2	123240000	125050000	id-1753	High
chr7A_part2	125870000	129520000	id-1754	High
chr7A_part2	130590000	131310000	id-1755	High
chr7A_part2	153040000	153910000	id-1756	High
chr7A_part2	192820000	193380000	id-1757	High
chr7A_part2	194990000	197890000	id-1758	High
chr7A_part2	207690000	209870000	id-1759	High
chr7A_part2	219660000	220900000	id-1760	High
chr7A_part2	224230000	225070000	id-1761	High
chr7A_part2	229740000	230290000	id-1762	High
chr7A_part2	231650000	235180000	id-1763	High
chr7A_part2	238620000	239660000	id-1764	High
chr7A_part2	243050000	243800000	id-1765	High
chr7A_part2	245510000	246940000	id-1766	High
chr7A_part2	251210000	254440000	id-1767	High
chr7A_part2	256200000	257070000	id-1768	High
chr7A_part2	256990000	257570000	id-1769	Low
chr7A_part2	258440000	259140000	id-1770	High
chr7A_part2	259210000	259720000	id-1771	High
chr7A_part2	271170000	272440000	id-1772	High
chr7A_part2	272560000	273150000	id-1773	Low
chr7A_part2	273270000	274030000	id-1774	Low
chr7A_part2	279070000	279570000	id-1775	High
chr7A_part2	279440000	280430000	id-1776	Low
chr7B_part1	610000	1490000	id-1777	High
chr7B_part1	1700000	2350000	id-1778	High
chr7B_part1	3330000	4140000	id-1779	High
chr7B_part1	13120000	13620000	id-1780	High
chr7B_part1	14210000	14900000	id-1781	High
chr7B_part1	15270000	16930000	id-1782	High
chr7B_part1	17090000	19260000	id-1783	High
chr7B_part1	36450000	37000000	id-1784	High
chr7B_part1	37110000	37800000	id-1785	Low
chr7B_part1	38930000	40440000	id-1786	High
chr7B_part1	40780000	41370000	id-1787	High
chr7B_part1	41460000	44300000	id-1788	High
chr7B_part1	44380000	46030000	id-1789	High
chr7B_part1	46080000	47800000	id-1790	High
chr7B_part1	47850000	48350000	id-1791	High
chr7B_part1	48460000	53650000	id-1792	High
chr7B_part1	58640000	59340000	id-1793	High
chr7B_part1	60450000	61180000	id-1794	High
chr7B_part1	61550000	62880000	id-1795	High
chr7B_part1	64130000	67040000	id-1796	High
chr7B_part1	67350000	68220000	id-1797	High
chr7B_part1	72510000	74110000	id-1798	High
chr7B_part1	78060000	80660000	id-1799	High
chr7B_part1	83900000	85830000	id-1800	High
chr7B_part1	86580000	87180000	id-1801	High
chr7B_part1	99090000	100340000	id-1802	High
chr7B_part1	105480000	112350000	id-1803	High
chr7B_part1	113560000	115400000	id-1804	High
chr7B_part1	128300000	130120000	id-1805	High
chr7B_part1	131960000	134040000	id-1806	High
chr7B_part1	134520000	137550000	id-1807	High
chr7B_part1	146160000	146760000	id-1808	Low
chr7B_part1	146760000	162080000	id-1809	High
chr7B_part1	164910000	168800000	id-1810	High
chr7B_part1	189440000	191190000	id-1811	High
chr7B_part1	308030000	309070000	id-1812	Low
chr7B_part1	327020000	327700000	id-1813	High
chr7B_part1	327750000	337700000	id-1814	High
chr7B_part1	449550000	453820000	id-1815	High
chr7B_part2	180000	3370000	id-1816	High
chr7B_part2	3610000	4340000	id-1817	High
chr7B_part2	13570000	14300000	id-1818	High
chr7B_part2	34570000	40190000	id-1819	High
chr7B_part2	40330000	44270000	id-1820	High
chr7B_part2	50990000	52950000	id-1821	High
chr7B_part2	63570000	67300000	id-1822	High
chr7B_part2	84560000	86550000	id-1823	High
chr7B_part2	86630000	94720000	id-1824	High
chr7B_part2	94770000	96840000	id-1825	High
chr7B_part2	99790000	109570000	id-1826	High
chr7B_part2	109860000	112670000	id-1827	High
chr7B_part2	112720000	113620000	id-1828	High
chr7B_part2	113670000	117790000	id-1829	High
chr7B_part2	117860000	123360000	id-1830	High
chr7B_part2	126280000	129740000	id-1831	High
chr7B_part2	130410000	131620000	id-1832	Low
chr7B_part2	133110000	133880000	id-1833	High
chr7B_part2	134070000	135000000	id-1834	High
chr7B_part2	135580000	136680000	id-1835	High
chr7B_part2	136740000	137910000	id-1836	High
chr7B_part2	139570000	140600000	id-1837	High
chr7B_part2	140600000	141110000	id-1838	Low
chr7B_part2	141050000	145610000	id-1839	High
chr7B_part2	145940000	148510000	id-1840	High
chr7B_part2	148560000	150550000	id-1841	High
chr7B_part2	150560000	151370000	id-1842	Low
chr7B_part2	151330000	152130000	id-1843	High
chr7B_part2	153770000	154910000	id-1844	High
chr7B_part2	156320000	159020000	id-1845	High
chr7B_part2	159380000	160440000	id-1846	High
chr7B_part2	172030000	174530000	id-1847	High
chr7B_part2	184090000	185260000	id-1848	High
chr7B_part2	186590000	187130000	id-1849	High
chr7B_part2	187190000	188470000	id-1850	High
chr7B_part2	189800000	190610000	id-1851	High
chr7B_part2	190670000	191930000	id-1852	High
chr7B_part2	192070000	193940000	id-1853	High
chr7B_part2	194440000	194970000	id-1854	High
chr7B_part2	196590000	197740000	id-1855	High
chr7B_part2	197800000	199020000	id-1856	High
chr7B_part2	199700000	203840000	id-1857	High
chr7B_part2	209670000	210300000	id-1858	High
chr7B_part2	210780000	211350000	id-1859	Low
chr7B_part2	221550000	222240000	id-1860	High
chr7B_part2	222580000	223370000	id-1861	High
chr7B_part2	229270000	230300000	id-1862	High
chr7B_part2	231580000	232730000	id-1863	High
chr7B_part2	232780000	233280000	id-1864	High
chr7B_part2	233500000	236440000	id-1865	High
chr7B_part2	240490000	241500000	id-1866	Low
chr7B_part2	242650000	243190000	id-1867	Low
chr7B_part2	245040000	245550000	id-1868	High
chr7B_part2	246710000	247220000	id-1869	High
chr7B_part2	248500000	250870000	id-1870	High
chr7B_part2	252130000	252660000	id-1871	High
chr7B_part2	252950000	253940000	id-1872	High
chr7B_part2	254080000	254720000	id-1873	High
chr7B_part2	257090000	258090000	id-1874	High
chr7B_part2	264720000	265360000	id-1875	High
chr7B_part2	266980000	270400000	id-1876	High
chr7B_part2	271090000	273160000	id-1877	High
chr7B_part2	273290000	274350000	id-1878	High
chr7B_part2	274790000	276060000	id-1879	High
chr7B_part2	276140000	278150000	id-1880	High
chr7B_part2	280420000	281000000	id-1881	High
chr7B_part2	281080000	281980000	id-1882	High
chr7B_part2	287710000	288870000	id-1883	High
chr7B_part2	289270000	289940000	id-1884	High
chr7B_part2	290100000	290920000	id-1885	High
chr7B_part2	291070000	291570000	id-1886	High
chr7B_part2	295170000	295750000	id-1887	High
chr7B_part2	296190000	296797748	id-1888	High
chr7D_part1	8960000	9640000	id-1889	High
chr7D_part1	55420000	58830000	id-1890	High
chr7D_part1	59100000	59980000	id-1891	High
chr7D_part1	72120000	74420000	id-1892	High
chr7D_part1	88140000	90920000	id-1893	High
chr7D_part1	92230000	93770000	id-1894	High
chr7D_part1	102940000	103440000	id-1895	High
chr7D_part1	103450000	103970000	id-1896	Low
chr7D_part1	103930000	105070000	id-1897	High
chr7D_part1	111610000	113010000	id-1898	High
chr7D_part1	124000000	125790000	id-1899	High
chr7D_part2	57210000	75100000	id-1900	High
chr7D_part2	94960000	98520000	id-1901	High
chr7D_part2	103230000	103990000	id-1902	High
chr7D_part2	104900000	105670000	id-1903	High
chr7D_part2	105720000	107110000	id-1904	High
chr7D_part2	121260000	122180000	id-1905	Low
chr7D_part2	173090000	173640000	id-1906	High
chr7D_part2	177160000	179100000	id-1907	High
chr7D_part2	179980000	180690000	id-1908	High
chr7D_part2	184260000	184870000	id-1909	High
chrUn	880000	1640000	id-1910	High
chrUn	7310000	7960000	id-1911	High
chrUn	9830000	10460000	id-1912	High
chrUn	12990000	13730000	id-1913	High
chrUn	22330000	22950000	id-1914	High
chrUn	23280000	23780000	id-1915	High
chrUn	30910000	32350000	id-1916	High
chrUn	33340000	33990000	id-1917	Low
chrUn	33990000	36580000	id-1918	High
chrUn	39580000	40680000	id-1919	High
chrUn	40730000	41330000	id-1920	High
chrUn	41820000	43340000	id-1921	High
chrUn	49190000	49690000	id-1922	High
chrUn	50090000	50800000	id-1923	High
chrUn	51600000	52310000	id-1924	High
chrUn	63600000	64700000	id-1925	Low
chrUn	70750000	71400000	id-1926	High
chrUn	72910000	73930000	id-1927	Low
chrUn	74990000	75580000	id-1928	High
chrUn	75690000	76500000	id-1929	High
chrUn	77460000	78030000	id-1930	Low
chrUn	78330000	79060000	id-1931	High
chrUn	80960000	81630000	id-1932	High
chrUn	86600000	87100000	id-1933	High
chrUn	87610000	88680000	id-1934	High
chrUn	109690000	110350000	id-1935	Low
chrUn	116020000	116680000	id-1936	High
chrUn	116690000	117250000	id-1937	Low
chrUn	117640000	118190000	id-1938	Low
chrUn	118660000	119640000	id-1939	Low
chrUn	120630000	121420000	id-1940	Low
chrUn	122070000	123000000	id-1941	High
chrUn	123280000	123860000	id-1942	Low
chrUn	124470000	125060000	id-1943	High
chrUn	126160000	126680000	id-1944	High
chrUn	139410000	139920000	id-1945	Low
chrUn	142030000	142740000	id-1946	Low
chrUn	142790000	143300000	id-1947	Low
chrUn	144740000	145260000	id-1948	Low
chrUn	148980000	149700000	id-1949	Low
chrUn	160520000	161030000	id-1950	Low
chrUn	162900000	163460000	id-1951	Low
chrUn	242040000	242680000	id-1952	Low
chrUn	243210000	243710000	id-1953	Low
chrUn	244680000	245680000	id-1954	Low
chrUn	245730000	246320000	id-1955	Low
chrUn	246900000	247450000	id-1956	Low
chrUn	249910000	250460000	id-1957	Low
chrUn	251960000	252510000	id-1958	Low
chrUn	253780000	254580000	id-1959	Low
chrUn	254870000	255430000	id-1960	Low
chrUn	263290000	264060000	id-1961	Low
chrUn	270020000	270720000	id-1962	Low
chrUn	271050000	271650000	id-1963	Low
chrUn	273470000	273970000	id-1964	Low
chrUn	274870000	275370000	id-1965	Low
chrUn	276460000	277050000	id-1966	Low
chrUn	278350000	278850000	id-1967	Low
chrUn	278900000	279840000	id-1968	Low
chrUn	280190000	280750000	id-1969	Low
chrUn	282140000	283190000	id-1970	Low
chrUn	283460000	284090000	id-1971	Low
chrUn	286900000	287630000	id-1972	Low
chrUn	288490000	289800000	id-1973	Low
chrUn	293770000	294320000	id-1974	Low
chrUn	299470000	300110000	id-1975	Low
chrUn	300190000	301480000	id-1976	Low
chrUn	307030000	307900000	id-1977	Low
chrUn	312800000	313510000	id-1978	Low
chrUn	314330000	314860000	id-1979	Low
chrUn	314930000	315440000	id-1980	Low
chrUn	316430000	317080000	id-1981	Low
chrUn	318070000	318720000	id-1982	Low
chrUn	323380000	323980000	id-1983	Low
chrUn	325540000	326300000	id-1984	Low
chrUn	327030000	327860000	id-1985	Low
chrUn	328100000	328720000	id-1986	Low
chrUn	336260000	337180000	id-1987	Low
chrUn	341520000	342050000	id-1988	Low
chrUn	344700000	345240000	id-1989	Low
chrUn	346210000	346820000	id-1990	Low
chrUn	347950000	349040000	id-1991	Low
chrUn	349770000	350300000	id-1992	Low
chrUn	350640000	351280000	id-1993	Low
chrUn	351460000	351990000	id-1994	Low
chrUn	352920000	353490000	id-1995	Low
chrUn	354410000	355180000	id-1996	Low
chrUn	356150000	356930000	id-1997	Low
chrUn	360280000	360950000	id-1998	Low
chrUn	361200000	362250000	id-1999	Low
chrUn	362830000	363540000	id-2000	Low
[truncated: 69 more rows]
