# Supplementary material for: DAWN: a resource for yielding insights into the diversity among wheat genomes
Source: BMC Genomics. 2018 Dec 17;19:941. doi: 10.1186/s12864-018-5228-2 (PMC6296097; doi:10.1186/s12864-018-5228-2)
Supplement: Supplementary file 7 — ZIP file containing BED5 format files of high and low variant density regions. BED5 format file for each WGS accession. The score column (5th column) indicates if the feature (row) represents a region which has >2*SD above (High) or below (Low) the mean variant density. (ZIP 526 kb) [file 12864_2018_5228_MOESM7_ESM.zip › variant_density_high_low/Xiaoyan.realigned.bam.vcf.w10000_s10000.bw.high_low.bed]

chr1A_part1	2370000	3010000	id-1	High
chr1A_part1	3360000	4100000	id-2	High
chr1A_part1	10680000	11240000	id-3	High
chr1A_part1	12030000	12610000	id-4	High
chr1A_part1	12660000	13500000	id-5	High
chr1A_part1	13560000	14260000	id-6	High
chr1A_part1	14470000	15010000	id-7	High
chr1A_part1	16810000	18780000	id-8	High
chr1A_part1	19870000	22060000	id-9	High
chr1A_part1	22240000	23460000	id-10	High
chr1A_part1	26920000	27420000	id-11	High
chr1A_part1	27710000	28270000	id-12	High
chr1A_part1	28350000	29230000	id-13	High
chr1A_part1	30120000	30820000	id-14	High
chr1A_part1	31030000	33410000	id-15	High
chr1A_part1	37600000	38530000	id-16	High
chr1A_part1	38630000	40920000	id-17	High
chr1A_part1	42000000	44120000	id-18	High
chr1A_part1	44640000	45160000	id-19	High
chr1A_part1	45210000	46540000	id-20	High
chr1A_part1	49450000	52070000	id-21	High
chr1A_part1	52140000	53910000	id-22	High
chr1A_part1	54660000	55260000	id-23	High
chr1A_part1	100290000	132420000	id-24	High
chr1A_part1	132480000	147370000	id-25	High
chr1A_part1	147450000	153720000	id-26	High
chr1A_part1	153790000	155260000	id-27	High
chr1A_part1	155340000	167840000	id-28	High
chr1A_part1	168120000	176140000	id-29	High
chr1A_part1	176260000	186230000	id-30	High
chr1A_part1	186510000	210290000	id-31	High
chr1A_part1	210290000	211010000	id-32	Low
chr1A_part1	211560000	212250000	id-33	High
chr1A_part1	213950000	214850000	id-34	Low
chr1A_part1	216250000	238100000	id-35	High
chr1A_part1	238150000	239540000	id-36	High
chr1A_part1	239690000	248670000	id-37	High
chr1A_part1	248730000	256030000	id-38	High
chr1A_part1	256040000	256610000	id-39	Low
chr1A_part1	256610000	264670000	id-40	High
chr1A_part1	264730000	275150000	id-41	High
chr1A_part1	275200000	279420000	id-42	High
chr1A_part1	279490000	281840000	id-43	High
chr1A_part1	281970000	284380000	id-44	High
chr1A_part1	284460000	293920000	id-45	High
chr1A_part1	297800000	304520000	id-46	High
chr1A_part1	304680000	324000000	id-47	High
chr1A_part1	324050000	327340000	id-48	High
chr1A_part1	327390000	332260000	id-49	High
chr1A_part1	332310000	338870000	id-50	High
chr1A_part1	338930000	340460000	id-51	High
chr1A_part1	340520000	341390000	id-52	High
chr1A_part1	341470000	350200000	id-53	High
chr1A_part1	350250000	353690000	id-54	High
chr1A_part1	353740000	363370000	id-55	High
chr1A_part1	363420000	372990000	id-56	High
chr1A_part1	373250000	381340000	id-57	High
chr1A_part1	381390000	382110000	id-58	High
chr1A_part1	382180000	383080000	id-59	High
chr1A_part1	383090000	384150000	id-60	Low
chr1A_part1	384160000	384670000	id-61	High
chr1A_part1	384760000	390020000	id-62	High
chr1A_part1	390090000	391680000	id-63	High
chr1A_part1	391850000	414910000	id-64	High
chr1A_part1	414990000	420920000	id-65	High
chr1A_part1	421170000	421910000	id-66	Low
chr1A_part1	422390000	429020000	id-67	High
chr1A_part1	433210000	433760000	id-68	Low
chr1A_part1	433800000	437290000	id-69	High
chr1A_part1	437350000	445660000	id-70	High
chr1A_part1	446300000	446900000	id-71	High
chr1A_part1	448630000	449200000	id-72	High
chr1A_part1	458490000	462140000	id-73	High
chr1A_part1	462190000	463970000	id-74	High
chr1A_part2	100000	6270000	id-75	High
chr1A_part2	6340000	12410000	id-76	High
chr1A_part2	12500000	13100000	id-77	High
chr1A_part2	13360000	14900000	id-78	High
chr1A_part2	14960000	25390000	id-79	High
chr1A_part2	25670000	28350000	id-80	High
chr1A_part2	28430000	36090000	id-81	High
chr1A_part2	36150000	36990000	id-82	High
chr1A_part2	37040000	43470000	id-83	High
chr1A_part2	43480000	44010000	id-84	Low
chr1A_part2	43930000	44780000	id-85	High
chr1A_part2	45050000	50160000	id-86	High
chr1A_part2	50210000	52520000	id-87	High
chr1A_part2	52570000	55470000	id-88	High
chr1A_part2	55520000	61670000	id-89	High
chr1A_part2	61820000	64490000	id-90	High
chr1A_part2	64540000	65210000	id-91	High
chr1A_part2	65260000	72960000	id-92	High
chr1A_part2	73010000	73520000	id-93	High
chr1A_part2	73600000	79600000	id-94	High
chr1A_part2	79650000	81230000	id-95	High
chr1A_part2	81960000	87320000	id-96	High
chr1A_part2	87370000	88050000	id-97	High
chr1A_part2	88100000	89520000	id-98	High
chr1A_part2	89570000	93300000	id-99	High
chr1A_part2	93360000	95120000	id-100	High
chr1A_part2	95170000	95930000	id-101	High
chr1A_part2	95980000	97280000	id-102	High
chr1A_part2	97330000	98180000	id-103	High
chr1A_part2	98230000	98740000	id-104	High
chr1A_part2	99960000	101390000	id-105	High
chr1A_part2	101530000	103740000	id-106	High
chr1A_part2	103800000	105420000	id-107	High
chr1A_part2	105710000	108900000	id-108	High
chr1A_part2	108970000	110460000	id-109	High
chr1A_part2	110520000	111610000	id-110	High
chr1A_part2	111700000	112230000	id-111	High
chr1A_part2	112280000	112810000	id-112	High
chr1A_part2	112990000	113620000	id-113	High
chr1A_part2	114060000	115130000	id-114	High
chr1A_part2	115580000	116860000	id-115	High
chr1A_part2	116910000	122770000	id-116	High
chr1B_part1	80000	950000	id-117	Low
chr1B_part1	1390000	2140000	id-118	High
chr1B_part1	2910000	3410000	id-119	High
chr1B_part1	3930000	4600000	id-120	High
chr1B_part1	6190000	7360000	id-121	High
chr1B_part1	8550000	9810000	id-122	High
chr1B_part1	11110000	11900000	id-123	High
chr1B_part1	12100000	12630000	id-124	High
chr1B_part1	13420000	14550000	id-125	High
chr1B_part1	14600000	15760000	id-126	High
chr1B_part1	16300000	17030000	id-127	High
chr1B_part1	17270000	17880000	id-128	High
chr1B_part1	17910000	18460000	id-129	Low
chr1B_part1	19840000	20450000	id-130	High
chr1B_part1	21420000	22550000	id-131	High
chr1B_part1	23770000	24270000	id-132	High
chr1B_part1	24440000	25120000	id-133	High
chr1B_part1	25220000	27370000	id-134	High
chr1B_part1	29000000	29520000	id-135	High
chr1B_part1	30370000	30880000	id-136	High
chr1B_part1	31810000	33090000	id-137	High
chr1B_part1	33040000	33810000	id-138	Low
chr1B_part1	34450000	35320000	id-139	High
chr1B_part1	36930000	38040000	id-140	High
chr1B_part1	38090000	38930000	id-141	High
chr1B_part1	39810000	41650000	id-142	High
chr1B_part1	41700000	42590000	id-143	High
chr1B_part1	42950000	43640000	id-144	High
chr1B_part1	45930000	46700000	id-145	High
chr1B_part1	49310000	50030000	id-146	High
chr1B_part1	50080000	52160000	id-147	High
chr1B_part1	53440000	54540000	id-148	High
chr1B_part1	56320000	57150000	id-149	High
chr1B_part1	58750000	59480000	id-150	High
chr1B_part1	61090000	61840000	id-151	High
chr1B_part1	61890000	63130000	id-152	High
chr1B_part1	63180000	64030000	id-153	High
chr1B_part1	64620000	65170000	id-154	High
chr1B_part1	66630000	67130000	id-155	High
chr1B_part1	67640000	68370000	id-156	High
chr1B_part1	74400000	74990000	id-157	High
chr1B_part1	75210000	76170000	id-158	High
chr1B_part1	76290000	77370000	id-159	High
chr1B_part1	77710000	78830000	id-160	High
chr1B_part1	79290000	79920000	id-161	High
chr1B_part1	82550000	83240000	id-162	High
chr1B_part1	84110000	84670000	id-163	High
chr1B_part1	86360000	88010000	id-164	High
chr1B_part1	88090000	89300000	id-165	High
chr1B_part1	89780000	90600000	id-166	High
chr1B_part1	91160000	92010000	id-167	High
chr1B_part1	93250000	93750000	id-168	High
chr1B_part1	95290000	95890000	id-169	High
chr1B_part1	96590000	97240000	id-170	High
chr1B_part1	97290000	98140000	id-171	High
chr1B_part1	99030000	99540000	id-172	High
chr1B_part1	100450000	101410000	id-173	High
chr1B_part1	101460000	102080000	id-174	High
chr1B_part1	102450000	103360000	id-175	High
chr1B_part1	103490000	105470000	id-176	High
chr1B_part1	105800000	106820000	id-177	High
chr1B_part1	107000000	107920000	id-178	High
chr1B_part1	108660000	109780000	id-179	High
chr1B_part1	109870000	110430000	id-180	High
chr1B_part1	111430000	112110000	id-181	High
chr1B_part1	113900000	114530000	id-182	High
chr1B_part1	115350000	115870000	id-183	High
chr1B_part1	116020000	116640000	id-184	High
chr1B_part1	121560000	122180000	id-185	High
chr1B_part1	124330000	126680000	id-186	High
chr1B_part1	126850000	127430000	id-187	High
chr1B_part1	127510000	128090000	id-188	High
chr1B_part1	128190000	128940000	id-189	High
chr1B_part1	130100000	130670000	id-190	High
chr1B_part1	132130000	132800000	id-191	High
chr1B_part1	133100000	133600000	id-192	High
chr1B_part1	133660000	134670000	id-193	High
chr1B_part1	134720000	135830000	id-194	High
chr1B_part1	136180000	137310000	id-195	High
chr1B_part1	137720000	138400000	id-196	High
chr1B_part1	138650000	139370000	id-197	High
chr1B_part1	139420000	140540000	id-198	High
chr1B_part1	141400000	141900000	id-199	High
chr1B_part1	142720000	143230000	id-200	High
chr1B_part1	143290000	144280000	id-201	High
chr1B_part1	144860000	145740000	id-202	High
chr1B_part1	146090000	147030000	id-203	High
chr1B_part1	147090000	147780000	id-204	High
chr1B_part1	147830000	148700000	id-205	High
chr1B_part1	150490000	151110000	id-206	High
chr1B_part1	152800000	154250000	id-207	High
chr1B_part1	154560000	157330000	id-208	High
chr1B_part1	157730000	158420000	id-209	High
chr1B_part1	158480000	159500000	id-210	High
chr1B_part1	159580000	161450000	id-211	High
chr1B_part1	162340000	163840000	id-212	High
chr1B_part1	166980000	167610000	id-213	High
chr1B_part1	169430000	170930000	id-214	High
chr1B_part1	172330000	172940000	id-215	High
chr1B_part1	173800000	174410000	id-216	High
chr1B_part1	175540000	176350000	id-217	High
chr1B_part1	177150000	177790000	id-218	High
chr1B_part1	178840000	181330000	id-219	High
chr1B_part1	182020000	182520000	id-220	High
chr1B_part1	182580000	183080000	id-221	High
chr1B_part1	183680000	184260000	id-222	High
chr1B_part1	184310000	184990000	id-223	High
chr1B_part1	185690000	186400000	id-224	High
chr1B_part1	186450000	186980000	id-225	High
chr1B_part1	187330000	188190000	id-226	High
chr1B_part1	188250000	189800000	id-227	High
chr1B_part1	189950000	191060000	id-228	High
chr1B_part1	191170000	191840000	id-229	High
chr1B_part1	193810000	194690000	id-230	High
chr1B_part1	196040000	196610000	id-231	High
chr1B_part1	196660000	197760000	id-232	High
chr1B_part1	198550000	209750000	id-233	High
chr1B_part1	209800000	220700000	id-234	High
chr1B_part1	220750000	221350000	id-235	High
chr1B_part1	221400000	239280000	id-236	High
chr1B_part1	239720000	240330000	id-237	High
chr1B_part1	241260000	242890000	id-238	High
chr1B_part1	242890000	243530000	id-239	Low
chr1B_part1	245080000	248150000	id-240	High
chr1B_part1	248220000	265040000	id-241	High
chr1B_part1	265160000	280460000	id-242	High
chr1B_part1	280540000	289400000	id-243	High
chr1B_part1	289450000	296830000	id-244	High
chr1B_part1	297190000	301290000	id-245	High
chr1B_part1	302460000	305040000	id-246	High
chr1B_part1	308220000	309150000	id-247	Low
chr1B_part1	309110000	312390000	id-248	High
chr1B_part1	312490000	313690000	id-249	High
chr1B_part1	313740000	314650000	id-250	High
chr1B_part1	314760000	315450000	id-251	Low
chr1B_part1	315560000	316290000	id-252	Low
chr1B_part1	317510000	318220000	id-253	Low
chr1B_part1	318280000	320550000	id-254	Low
chr1B_part1	321480000	322070000	id-255	Low
chr1B_part1	323610000	328440000	id-256	High
chr1B_part1	328810000	329970000	id-257	High
chr1B_part1	330360000	336280000	id-258	High
chr1B_part1	336350000	337250000	id-259	High
chr1B_part1	337390000	348580000	id-260	High
chr1B_part1	348990000	349920000	id-261	High
chr1B_part1	350330000	350890000	id-262	High
chr1B_part1	351240000	352270000	id-263	High
chr1B_part1	352330000	353140000	id-264	High
chr1B_part1	353190000	353780000	id-265	High
chr1B_part1	356660000	357560000	id-266	High
chr1B_part1	358180000	358680000	id-267	High
chr1B_part1	358750000	359570000	id-268	High
chr1B_part1	359620000	360720000	id-269	High
chr1B_part1	361330000	362070000	id-270	High
chr1B_part1	362130000	365320000	id-271	High
chr1B_part1	365370000	368290000	id-272	High
chr1B_part1	368400000	372410000	id-273	High
chr1B_part1	372640000	374390000	id-274	High
chr1B_part1	374460000	382390000	id-275	High
chr1B_part1	382510000	387640000	id-276	High
chr1B_part1	387700000	391470000	id-277	High
chr1B_part1	391550000	394190000	id-278	High
chr1B_part1	394350000	396020000	id-279	High
chr1B_part1	397950000	398470000	id-280	High
chr1B_part1	398520000	403200000	id-281	High
chr1B_part1	403390000	404350000	id-282	High
chr1B_part1	404400000	405580000	id-283	High
chr1B_part1	405660000	409710000	id-284	High
chr1B_part1	410660000	418270000	id-285	High
chr1B_part1	418340000	422120000	id-286	High
chr1B_part1	422970000	423530000	id-287	High
chr1B_part1	427170000	427840000	id-288	High
chr1B_part1	429010000	429520000	id-289	High
chr1B_part1	431250000	431990000	id-290	High
chr1B_part1	433180000	433680000	id-291	High
chr1B_part1	435100000	436400000	id-292	High
chr1B_part1	436460000	438720000	id-293	High
chr1B_part2	280000	3830000	id-294	High
chr1B_part2	3900000	13100000	id-295	High
chr1B_part2	14390000	14900000	id-296	High
chr1B_part2	14970000	16670000	id-297	High
chr1B_part2	16720000	17650000	id-298	High
chr1B_part2	17710000	18370000	id-299	High
chr1B_part2	18660000	23980000	id-300	High
chr1B_part2	24060000	25880000	id-301	High
chr1B_part2	25930000	39380000	id-302	High
chr1B_part2	41790000	42680000	id-303	High
chr1B_part2	42730000	48610000	id-304	High
chr1B_part2	49370000	51320000	id-305	High
chr1B_part2	51710000	54530000	id-306	High
chr1B_part2	54580000	55950000	id-307	High
chr1B_part2	56780000	57600000	id-308	High
chr1B_part2	58710000	59260000	id-309	High
chr1B_part2	59910000	60880000	id-310	High
chr1B_part2	63120000	64460000	id-311	High
chr1B_part2	65630000	67040000	id-312	High
chr1B_part2	67090000	68600000	id-313	High
chr1B_part2	68830000	70600000	id-314	High
chr1B_part2	70660000	72590000	id-315	High
chr1B_part2	72640000	73170000	id-316	High
chr1B_part2	73910000	74480000	id-317	High
chr1B_part2	74820000	79590000	id-318	High
chr1B_part2	80070000	82940000	id-319	High
chr1B_part2	83260000	84190000	id-320	High
chr1B_part2	84270000	84940000	id-321	High
chr1B_part2	85000000	85620000	id-322	High
chr1B_part2	86320000	87250000	id-323	High
chr1B_part2	88800000	89420000	id-324	High
chr1B_part2	89840000	90600000	id-325	High
chr1B_part2	90710000	91450000	id-326	High
chr1B_part2	92360000	93220000	id-327	High
chr1B_part2	93270000	94010000	id-328	High
chr1B_part2	94120000	95860000	id-329	High
chr1B_part2	96400000	99540000	id-330	High
chr1B_part2	100090000	100590000	id-331	High
chr1B_part2	100710000	101480000	id-332	High
chr1B_part2	101980000	104460000	id-333	High
chr1B_part2	106230000	113600000	id-334	High
chr1B_part2	114220000	114920000	id-335	High
chr1B_part2	115020000	116490000	id-336	High
chr1B_part2	116540000	120660000	id-337	High
chr1B_part2	121230000	122840000	id-338	High
chr1B_part2	122900000	124240000	id-339	High
chr1B_part2	124550000	125720000	id-340	High
chr1B_part2	127530000	128520000	id-341	High
chr1B_part2	129250000	131640000	id-342	High
chr1B_part2	131710000	134740000	id-343	High
chr1B_part2	135140000	139330000	id-344	High
chr1B_part2	139350000	141200000	id-345	Low
chr1B_part2	141200000	142640000	id-346	High
chr1B_part2	143550000	144240000	id-347	High
chr1B_part2	144880000	146730000	id-348	High
chr1B_part2	147560000	148650000	id-349	High
chr1B_part2	149900000	150450000	id-350	High
chr1B_part2	151470000	151970000	id-351	High
chr1B_part2	153920000	157120000	id-352	High
chr1B_part2	157520000	159490000	id-353	High
chr1B_part2	159540000	160060000	id-354	High
chr1B_part2	160280000	160840000	id-355	High
chr1B_part2	161380000	162300000	id-356	High
chr1B_part2	162900000	164280000	id-357	High
chr1B_part2	164600000	165730000	id-358	High
chr1B_part2	167190000	167980000	id-359	High
chr1B_part2	168490000	169360000	id-360	High
chr1B_part2	170590000	171130000	id-361	Low
chr1B_part2	172950000	173830000	id-362	High
chr1B_part2	173890000	175010000	id-363	High
chr1B_part2	175200000	176780000	id-364	High
chr1B_part2	176860000	179620000	id-365	High
chr1B_part2	179670000	184740000	id-366	High
chr1B_part2	184850000	185490000	id-367	High
chr1B_part2	185840000	186770000	id-368	High
chr1B_part2	186940000	187630000	id-369	High
chr1B_part2	187680000	194720000	id-370	High
chr1B_part2	195330000	198910000	id-371	High
chr1B_part2	200030000	201540000	id-372	High
chr1B_part2	201700000	203490000	id-373	High
chr1B_part2	203830000	205120000	id-374	High
chr1B_part2	205490000	206870000	id-375	High
chr1B_part2	207720000	209740000	id-376	High
chr1B_part2	209870000	210970000	id-377	High
chr1B_part2	211460000	212150000	id-378	Low
chr1B_part2	212460000	213240000	id-379	High
chr1B_part2	213910000	214610000	id-380	High
chr1B_part2	214940000	216450000	id-381	High
chr1B_part2	216990000	217860000	id-382	High
chr1B_part2	219540000	220680000	id-383	High
chr1B_part2	222400000	223040000	id-384	High
chr1B_part2	223130000	224370000	id-385	High
chr1B_part2	224330000	225290000	id-386	Low
chr1B_part2	226680000	227210000	id-387	High
chr1B_part2	227260000	228420000	id-388	High
chr1B_part2	228490000	229610000	id-389	High
chr1B_part2	230420000	231590000	id-390	High
chr1B_part2	231640000	232390000	id-391	High
chr1B_part2	232700000	233200000	id-392	High
chr1B_part2	233280000	233870000	id-393	High
chr1B_part2	234560000	235500000	id-394	High
chr1B_part2	235850000	237290000	id-395	High
chr1B_part2	237450000	238660000	id-396	High
chr1B_part2	240400000	241110000	id-397	High
chr1B_part2	242030000	242800000	id-398	High
chr1B_part2	242850000	243770000	id-399	High
chr1B_part2	243820000	244330000	id-400	High
chr1B_part2	244400000	244910000	id-401	High
chr1B_part2	245690000	246380000	id-402	High
chr1B_part2	247170000	248240000	id-403	High
chr1B_part2	249050000	249980000	id-404	High
chr1B_part2	250270000	250770000	id-405	High
chr1D_part1	20000	920000	id-406	High
chr1D_part1	1120000	2040000	id-407	Low
chr1D_part1	2330000	3070000	id-408	High
chr1D_part1	3160000	3900000	id-409	High
chr1D_part1	3950000	7520000	id-410	High
chr1D_part1	7580000	8470000	id-411	High
chr1D_part1	8550000	10460000	id-412	High
chr1D_part1	10510000	11890000	id-413	High
chr1D_part1	12140000	13200000	id-414	High
chr1D_part1	13250000	14030000	id-415	High
chr1D_part1	15030000	15790000	id-416	High
chr1D_part1	16060000	19200000	id-417	High
chr1D_part1	19790000	20460000	id-418	High
chr1D_part1	20510000	26990000	id-419	High
chr1D_part1	27460000	28410000	id-420	High
chr1D_part1	28460000	29040000	id-421	High
chr1D_part1	29340000	30450000	id-422	High
chr1D_part1	31120000	32580000	id-423	High
chr1D_part1	32700000	33480000	id-424	High
chr1D_part1	33540000	34090000	id-425	High
chr1D_part1	34790000	35820000	id-426	High
chr1D_part1	36130000	36890000	id-427	High
chr1D_part1	36950000	37580000	id-428	High
chr1D_part1	37770000	40230000	id-429	High
chr1D_part1	40790000	42070000	id-430	High
chr1D_part1	42120000	43720000	id-431	High
chr1D_part1	46070000	47070000	id-432	High
chr1D_part1	47130000	48920000	id-433	High
chr1D_part1	49880000	50390000	id-434	High
chr1D_part1	50440000	51490000	id-435	High
chr1D_part1	52530000	54790000	id-436	High
chr1D_part1	54840000	55550000	id-437	High
chr1D_part1	56400000	58660000	id-438	High
chr1D_part1	60280000	63070000	id-439	High
chr1D_part1	63320000	64030000	id-440	High
chr1D_part1	64490000	65990000	id-441	High
chr1D_part1	66050000	66850000	id-442	High
chr1D_part1	67090000	70070000	id-443	High
chr1D_part1	70140000	72960000	id-444	High
chr1D_part1	73030000	74070000	id-445	High
chr1D_part1	74210000	77540000	id-446	High
chr1D_part1	77590000	78140000	id-447	High
chr1D_part1	78210000	79870000	id-448	High
chr1D_part1	81700000	85530000	id-449	High
chr1D_part1	86200000	86810000	id-450	High
chr1D_part1	86870000	87680000	id-451	High
chr1D_part1	88150000	88990000	id-452	High
chr1D_part1	89040000	94730000	id-453	High
chr1D_part1	95040000	96720000	id-454	High
chr1D_part1	97050000	97960000	id-455	High
chr1D_part1	98330000	100170000	id-456	High
chr1D_part1	100310000	101180000	id-457	High
chr1D_part1	101250000	102450000	id-458	High
chr1D_part1	102510000	103140000	id-459	High
chr1D_part1	103220000	106880000	id-460	High
chr1D_part1	106930000	107990000	id-461	High
chr1D_part1	108310000	108850000	id-462	High
chr1D_part1	108900000	111880000	id-463	High
chr1D_part1	112320000	113050000	id-464	High
chr1D_part1	113100000	115610000	id-465	High
chr1D_part1	115660000	118060000	id-466	High
chr1D_part1	118110000	120460000	id-467	High
chr1D_part1	120520000	121870000	id-468	High
chr1D_part1	121920000	122560000	id-469	High
chr1D_part1	122890000	123600000	id-470	High
chr1D_part1	124500000	125430000	id-471	High
chr1D_part1	125480000	127000000	id-472	High
chr1D_part1	127050000	130420000	id-473	High
chr1D_part1	130700000	137330000	id-474	High
chr1D_part1	137380000	138790000	id-475	High
chr1D_part1	139240000	141580000	id-476	High
chr1D_part1	142110000	143260000	id-477	High
chr1D_part1	143310000	153640000	id-478	High
chr1D_part1	154250000	156580000	id-479	High
chr1D_part1	156640000	158800000	id-480	High
chr1D_part1	159080000	161510000	id-481	High
chr1D_part1	161940000	164510000	id-482	High
chr1D_part1	164560000	172340000	id-483	High
chr1D_part1	172600000	173230000	id-484	High
chr1D_part1	174770000	178540000	id-485	High
chr1D_part1	178590000	179290000	id-486	High
chr1D_part1	179340000	181730000	id-487	High
chr1D_part1	181790000	183040000	id-488	High
chr1D_part1	183130000	188910000	id-489	High
chr1D_part1	188970000	189830000	id-490	High
chr1D_part1	189880000	192300000	id-491	High
chr1D_part1	192350000	195050000	id-492	High
chr1D_part1	195120000	196740000	id-493	High
chr1D_part1	196790000	202390000	id-494	High
chr1D_part1	202470000	203170000	id-495	High
chr1D_part1	203230000	206430000	id-496	High
chr1D_part1	206480000	212290000	id-497	High
chr1D_part1	213640000	215950000	id-498	High
chr1D_part1	216200000	217030000	id-499	High
chr1D_part1	217380000	222410000	id-500	High
chr1D_part1	222460000	223210000	id-501	High
chr1D_part1	223260000	224690000	id-502	High
chr1D_part1	224750000	226290000	id-503	High
chr1D_part1	226810000	227530000	id-504	High
chr1D_part1	227580000	228960000	id-505	High
chr1D_part1	229010000	230430000	id-506	High
chr1D_part1	231160000	233640000	id-507	High
chr1D_part1	234000000	235450000	id-508	High
chr1D_part1	235660000	238380000	id-509	High
chr1D_part1	238770000	240530000	id-510	High
chr1D_part1	240860000	243340000	id-511	High
chr1D_part1	243390000	246200000	id-512	High
chr1D_part1	246580000	247880000	id-513	High
chr1D_part1	248170000	249460000	id-514	High
chr1D_part1	249540000	250240000	id-515	High
chr1D_part1	250320000	251450000	id-516	High
chr1D_part1	251500000	255860000	id-517	High
chr1D_part1	255980000	256610000	id-518	High
chr1D_part1	257580000	259120000	id-519	High
chr1D_part1	259210000	263210000	id-520	High
chr1D_part1	263260000	263930000	id-521	High
chr1D_part1	263980000	265580000	id-522	High
chr1D_part1	265660000	267500000	id-523	High
chr1D_part1	267580000	269630000	id-524	High
chr1D_part1	269800000	270350000	id-525	High
chr1D_part1	270400000	271170000	id-526	High
chr1D_part1	271220000	271910000	id-527	High
chr1D_part1	272670000	273980000	id-528	High
chr1D_part1	274210000	274960000	id-529	High
chr1D_part1	275590000	276590000	id-530	High
chr1D_part1	276730000	277360000	id-531	High
chr1D_part1	277440000	278000000	id-532	High
chr1D_part1	279010000	282300000	id-533	High
chr1D_part1	282350000	284310000	id-534	High
chr1D_part1	284600000	285250000	id-535	High
chr1D_part1	285550000	286310000	id-536	High
chr1D_part1	286830000	287390000	id-537	High
chr1D_part1	287450000	288950000	id-538	High
chr1D_part1	289270000	292170000	id-539	High
chr1D_part1	292360000	293190000	id-540	High
chr1D_part1	293240000	293830000	id-541	High
chr1D_part1	294400000	295220000	id-542	High
chr1D_part1	295800000	296780000	id-543	High
chr1D_part1	297320000	299060000	id-544	High
chr1D_part1	299520000	301550000	id-545	High
chr1D_part1	302070000	302760000	id-546	High
chr1D_part1	302990000	304360000	id-547	High
chr1D_part1	304430000	310680000	id-548	High
chr1D_part1	310730000	314800000	id-549	High
chr1D_part1	314860000	315420000	id-550	High
chr1D_part1	315480000	316060000	id-551	High
chr1D_part1	316110000	318400000	id-552	High
chr1D_part1	318470000	319950000	id-553	High
chr1D_part1	320000000	321450000	id-554	High
chr1D_part1	321500000	328540000	id-555	High
chr1D_part1	329380000	330830000	id-556	High
chr1D_part1	331070000	332000000	id-557	High
chr1D_part1	332370000	333050000	id-558	High
chr1D_part1	333100000	334080000	id-559	High
chr1D_part1	334800000	335920000	id-560	High
chr1D_part1	335970000	337910000	id-561	High
chr1D_part1	338270000	340460000	id-562	High
chr1D_part1	340850000	343970000	id-563	High
chr1D_part1	344030000	345750000	id-564	High
chr1D_part1	345800000	346580000	id-565	High
chr1D_part1	346630000	347860000	id-566	High
chr1D_part1	348800000	351120000	id-567	High
chr1D_part1	351170000	355540000	id-568	High
chr1D_part1	355630000	356420000	id-569	High
chr1D_part1	356830000	360200000	id-570	High
chr1D_part1	360260000	360950000	id-571	High
chr1D_part1	361000000	362390000	id-572	High
chr1D_part1	362450000	363290000	id-573	High
chr1D_part1	364010000	364640000	id-574	High
chr1D_part1	364690000	365550000	id-575	High
chr1D_part1	365600000	366100000	id-576	High
chr1D_part1	366160000	370360000	id-577	High
chr1D_part1	370420000	371320000	id-578	High
chr1D_part1	371890000	372590000	id-579	High
chr1D_part1	372650000	373840000	id-580	High
chr1D_part1	373900000	375300000	id-581	High
chr1D_part1	375350000	377110000	id-582	High
chr1D_part1	377470000	378600000	id-583	High
chr1D_part1	378650000	379350000	id-584	High
chr1D_part1	379400000	380450000	id-585	High
chr1D_part1	380520000	382660000	id-586	High
chr1D_part1	382710000	384980000	id-587	High
chr1D_part1	385030000	385830000	id-588	High
chr1D_part1	385900000	387230000	id-589	High
chr1D_part1	387280000	387970000	id-590	High
chr1D_part1	388020000	393490000	id-591	High
chr1D_part1	393680000	394560000	id-592	High
chr1D_part1	394630000	395740000	id-593	High
chr1D_part1	396090000	396760000	id-594	High
chr1D_part1	396830000	397810000	id-595	High
chr1D_part1	398200000	399440000	id-596	High
chr1D_part1	399880000	400670000	id-597	High
chr1D_part1	400860000	402180000	id-598	High
chr1D_part1	402230000	402760000	id-599	High
chr1D_part1	404450000	405630000	id-600	High
chr1D_part1	405900000	406880000	id-601	High
chr1D_part1	407610000	408260000	id-602	High
chr1D_part1	408310000	409100000	id-603	High
chr1D_part1	409170000	410540000	id-604	High
chr1D_part1	410940000	412300000	id-605	High
chr1D_part1	412350000	413080000	id-606	High
chr1D_part1	413140000	413960000	id-607	High
chr1D_part1	414640000	415340000	id-608	High
chr1D_part1	415390000	417260000	id-609	High
chr1D_part1	417700000	418810000	id-610	High
chr1D_part1	419890000	420460000	id-611	High
chr1D_part1	420510000	421670000	id-612	High
chr1D_part1	422670000	425380000	id-613	High
chr1D_part1	425430000	426800000	id-614	High
chr1D_part1	427110000	428840000	id-615	High
chr1D_part1	428900000	429610000	id-616	High
chr1D_part1	429680000	430340000	id-617	High
chr1D_part1	430400000	432030000	id-618	High
chr1D_part1	433010000	433590000	id-619	High
chr1D_part1	433860000	434430000	id-620	High
chr1D_part1	434380000	435040000	id-621	Low
chr1D_part1	435040000	436220000	id-622	High
chr1D_part1	436320000	436880000	id-623	High
chr1D_part1	437230000	438080000	id-624	High
chr1D_part1	438140000	438740000	id-625	High
chr1D_part1	438790000	439970000	id-626	High
chr1D_part1	440840000	441440000	id-627	High
chr1D_part1	441510000	442160000	id-628	High
chr1D_part1	442240000	443230000	id-629	High
chr1D_part1	443700000	444930000	id-630	High
chr1D_part1	445780000	446480000	id-631	High
chr1D_part1	446560000	447160000	id-632	High
chr1D_part1	447220000	447930000	id-633	High
chr1D_part1	448090000	450280000	id-634	High
chr1D_part1	450330000	450880000	id-635	High
chr1D_part1	451490000	452170000	id-636	High
chr1D_part2	0	43273582	id-637	High
chr2A_part1	1090000	1790000	id-638	High
chr2A_part1	2150000	3170000	id-639	High
chr2A_part1	3230000	4520000	id-640	High
chr2A_part1	5270000	8210000	id-641	High
chr2A_part1	8300000	8910000	id-642	High
chr2A_part1	9710000	10920000	id-643	High
chr2A_part1	11610000	15670000	id-644	High
chr2A_part1	15810000	18190000	id-645	High
chr2A_part1	18240000	19700000	id-646	High
chr2A_part1	19830000	21850000	id-647	High
chr2A_part1	23710000	24220000	id-648	High
chr2A_part1	24730000	25390000	id-649	High
chr2A_part1	26070000	27190000	id-650	High
chr2A_part1	27240000	28250000	id-651	High
chr2A_part1	28330000	28990000	id-652	High
chr2A_part1	29940000	30580000	id-653	High
chr2A_part1	30660000	32190000	id-654	High
chr2A_part1	33230000	34180000	id-655	High
chr2A_part1	34780000	38340000	id-656	High
chr2A_part1	38390000	39010000	id-657	High
chr2A_part1	39060000	41490000	id-658	High
chr2A_part1	41910000	42830000	id-659	High
chr2A_part1	42980000	44520000	id-660	High
chr2A_part1	45630000	46180000	id-661	High
chr2A_part1	46270000	48050000	id-662	High
chr2A_part1	48140000	48670000	id-663	High
chr2A_part1	49160000	51430000	id-664	High
chr2A_part1	51820000	52670000	id-665	High
chr2A_part1	53440000	54750000	id-666	High
chr2A_part1	54800000	55720000	id-667	High
chr2A_part1	56270000	56950000	id-668	High
chr2A_part1	57670000	60010000	id-669	High
chr2A_part1	60940000	61870000	id-670	High
chr2A_part1	63990000	64860000	id-671	High
chr2A_part1	64920000	65710000	id-672	High
chr2A_part1	68810000	69380000	id-673	High
chr2A_part1	69860000	70530000	id-674	High
chr2A_part1	71750000	72300000	id-675	High
chr2A_part1	73770000	74380000	id-676	High
chr2A_part1	76490000	76990000	id-677	High
chr2A_part1	77070000	78850000	id-678	High
chr2A_part1	80840000	81860000	id-679	High
chr2A_part1	81910000	83220000	id-680	High
chr2A_part1	83580000	84250000	id-681	High
chr2A_part1	86260000	89940000	id-682	High
chr2A_part1	90030000	104720000	id-683	High
chr2A_part1	104770000	106390000	id-684	High
chr2A_part1	107810000	108370000	id-685	High
chr2A_part1	108920000	109910000	id-686	High
chr2A_part1	110270000	112800000	id-687	High
chr2A_part1	112860000	113750000	id-688	High
chr2A_part1	114640000	115800000	id-689	High
chr2A_part1	116040000	117300000	id-690	High
chr2A_part1	117350000	125140000	id-691	High
chr2A_part1	125190000	135010000	id-692	High
chr2A_part1	135070000	139530000	id-693	High
chr2A_part1	139550000	140360000	id-694	Low
chr2A_part1	140360000	145210000	id-695	High
chr2A_part1	145370000	146020000	id-696	High
chr2A_part1	146780000	156440000	id-697	High
chr2A_part1	157330000	157940000	id-698	High
chr2A_part1	158160000	158960000	id-699	High
chr2A_part1	159050000	159770000	id-700	High
chr2A_part1	159840000	160940000	id-701	High
chr2A_part1	161260000	161960000	id-702	High
chr2A_part1	162360000	162980000	id-703	High
chr2A_part1	164220000	167970000	id-704	High
chr2A_part1	168090000	168640000	id-705	High
chr2A_part1	169190000	170230000	id-706	High
chr2A_part1	170280000	170990000	id-707	High
chr2A_part1	171290000	172220000	id-708	High
chr2A_part1	173930000	175060000	id-709	High
chr2A_part1	175130000	176140000	id-710	High
chr2A_part1	177980000	197350000	id-711	High
chr2A_part1	197660000	210110000	id-712	High
chr2A_part1	210170000	211210000	id-713	High
chr2A_part1	211280000	211810000	id-714	High
chr2A_part1	211860000	212800000	id-715	High
chr2A_part1	212890000	214180000	id-716	High
chr2A_part1	214230000	215120000	id-717	High
chr2A_part1	215170000	216360000	id-718	High
chr2A_part1	216410000	216960000	id-719	High
chr2A_part1	217010000	220200000	id-720	High
chr2A_part1	220470000	224970000	id-721	High
chr2A_part1	225080000	226290000	id-722	High
chr2A_part1	226350000	228040000	id-723	High
chr2A_part1	228100000	230080000	id-724	High
chr2A_part1	230130000	231440000	id-725	High
chr2A_part1	231600000	237260000	id-726	High
chr2A_part1	237310000	238540000	id-727	High
chr2A_part1	238600000	240680000	id-728	High
chr2A_part1	240740000	241630000	id-729	High
chr2A_part1	241690000	249190000	id-730	High
chr2A_part1	249620000	250720000	id-731	High
chr2A_part1	250780000	252300000	id-732	High
chr2A_part1	252350000	254980000	id-733	High
chr2A_part1	255070000	262210000	id-734	High
chr2A_part1	262260000	268880000	id-735	High
chr2A_part1	269300000	270330000	id-736	High
chr2A_part1	270400000	273110000	id-737	High
chr2A_part1	273160000	276690000	id-738	High
chr2A_part1	276740000	277740000	id-739	High
chr2A_part1	278990000	283800000	id-740	High
chr2A_part1	283880000	296250000	id-741	High
chr2A_part1	296340000	297300000	id-742	High
chr2A_part1	297360000	299340000	id-743	High
chr2A_part1	299450000	303450000	id-744	High
chr2A_part1	303500000	304480000	id-745	High
chr2A_part1	304540000	306280000	id-746	High
chr2A_part1	306340000	307730000	id-747	High
chr2A_part1	307780000	319170000	id-748	High
chr2A_part1	319220000	322230000	id-749	High
chr2A_part1	322290000	324920000	id-750	High
chr2A_part1	326540000	327060000	id-751	Low
chr2A_part1	330120000	331850000	id-752	High
chr2A_part1	331910000	334830000	id-753	High
chr2A_part1	334880000	336460000	id-754	High
chr2A_part1	338380000	339380000	id-755	High
chr2A_part1	342140000	343450000	id-756	High
chr2A_part1	343510000	344520000	id-757	High
chr2A_part1	344570000	348120000	id-758	High
chr2A_part1	348190000	354820000	id-759	High
chr2A_part1	355330000	356220000	id-760	High
chr2A_part1	356300000	357260000	id-761	High
chr2A_part1	357320000	358040000	id-762	High
chr2A_part1	358100000	358750000	id-763	High
chr2A_part1	359190000	360170000	id-764	High
chr2A_part1	360350000	361080000	id-765	High
chr2A_part1	362680000	364500000	id-766	High
chr2A_part1	364570000	369750000	id-767	High
chr2A_part1	369800000	372580000	id-768	High
chr2A_part1	372630000	379230000	id-769	High
chr2A_part1	379280000	381650000	id-770	High
chr2A_part1	381930000	382960000	id-771	High
chr2A_part1	383420000	384280000	id-772	High
chr2A_part1	384750000	385750000	id-773	High
chr2A_part1	385800000	389160000	id-774	High
chr2A_part1	389620000	390830000	id-775	High
chr2A_part1	391080000	393020000	id-776	High
chr2A_part1	393110000	394110000	id-777	High
chr2A_part1	394170000	394710000	id-778	High
chr2A_part1	395320000	396040000	id-779	High
chr2A_part1	396220000	398360000	id-780	High
chr2A_part1	399800000	400600000	id-781	High
chr2A_part1	404870000	405390000	id-782	High
chr2A_part1	407190000	408010000	id-783	High
chr2A_part1	408190000	410360000	id-784	High
chr2A_part1	410440000	411130000	id-785	High
chr2A_part1	411260000	414810000	id-786	High
chr2A_part1	415050000	417800000	id-787	High
chr2A_part1	417850000	418540000	id-788	High
chr2A_part1	418600000	419540000	id-789	High
chr2A_part1	419590000	421270000	id-790	High
chr2A_part1	421330000	422120000	id-791	High
chr2A_part1	422220000	425710000	id-792	High
chr2A_part1	425760000	429190000	id-793	High
chr2A_part1	429720000	430510000	id-794	High
chr2A_part1	430560000	431590000	id-795	High
chr2A_part1	432010000	435500000	id-796	High
chr2A_part1	435550000	437770000	id-797	High
chr2A_part1	438250000	438750000	id-798	High
chr2A_part1	439300000	439980000	id-799	High
chr2A_part1	440200000	442460000	id-800	High
chr2A_part1	442510000	445380000	id-801	High
chr2A_part1	445440000	446110000	id-802	High
chr2A_part1	446520000	447510000	id-803	High
chr2A_part1	447590000	449380000	id-804	High
chr2A_part1	449980000	450610000	id-805	High
chr2A_part1	451710000	453170000	id-806	High
chr2A_part1	453240000	454080000	id-807	High
chr2A_part1	454140000	455150000	id-808	High
chr2A_part1	455760000	456390000	id-809	High
chr2A_part1	456970000	457940000	id-810	High
chr2A_part1	458590000	461030000	id-811	High
chr2A_part1	461090000	462190000	id-812	High
chr2A_part2	10000	1190000	id-813	High
chr2A_part2	1670000	2700000	id-814	High
chr2A_part2	2770000	4750000	id-815	High
chr2A_part2	5310000	6600000	id-816	High
chr2A_part2	6650000	7460000	id-817	High
chr2A_part2	8350000	9150000	id-818	High
chr2A_part2	9200000	10950000	id-819	High
chr2A_part2	11120000	21690000	id-820	High
chr2A_part2	21740000	27130000	id-821	High
chr2A_part2	27180000	27810000	id-822	High
chr2A_part2	27900000	32760000	id-823	High
chr2A_part2	33050000	33660000	id-824	High
chr2A_part2	33900000	34710000	id-825	High
chr2A_part2	35250000	37020000	id-826	High
chr2A_part2	37070000	41740000	id-827	High
chr2A_part2	41790000	52700000	id-828	High
chr2A_part2	52750000	62800000	id-829	High
chr2A_part2	62910000	65010000	id-830	High
chr2A_part2	65060000	68400000	id-831	High
chr2A_part2	68450000	69980000	id-832	High
chr2A_part2	70110000	71370000	id-833	High
chr2A_part2	71420000	80820000	id-834	High
chr2A_part2	81870000	83970000	id-835	High
chr2A_part2	86830000	87520000	id-836	High
chr2A_part2	89650000	90500000	id-837	High
chr2A_part2	91860000	92470000	id-838	High
chr2A_part2	92520000	102150000	id-839	High
chr2A_part2	104920000	105450000	id-840	High
chr2A_part2	105710000	106290000	id-841	High
chr2A_part2	107310000	107960000	id-842	High
chr2A_part2	111900000	112610000	id-843	High
chr2A_part2	114260000	115800000	id-844	High
chr2A_part2	115860000	116420000	id-845	High
chr2A_part2	119040000	120080000	id-846	High
chr2A_part2	120490000	121470000	id-847	High
chr2A_part2	122130000	124790000	id-848	High
chr2A_part2	124870000	125950000	id-849	High
chr2A_part2	126730000	127320000	id-850	High
chr2A_part2	128310000	128910000	id-851	High
chr2A_part2	132260000	133360000	id-852	High
chr2A_part2	133540000	134850000	id-853	High
chr2A_part2	137010000	138330000	id-854	High
chr2A_part2	138890000	139510000	id-855	High
chr2A_part2	140010000	141010000	id-856	High
chr2A_part2	141300000	142130000	id-857	High
chr2A_part2	142790000	143340000	id-858	High
chr2A_part2	143830000	144890000	id-859	High
chr2A_part2	144960000	147060000	id-860	High
chr2A_part2	147970000	148740000	id-861	High
chr2A_part2	148880000	149450000	id-862	High
chr2A_part2	152560000	153210000	id-863	High
chr2A_part2	153280000	154930000	id-864	High
chr2A_part2	155140000	157400000	id-865	High
chr2A_part2	159370000	160160000	id-866	High
chr2A_part2	161360000	162150000	id-867	High
chr2A_part2	163340000	165140000	id-868	High
chr2A_part2	166150000	167270000	id-869	High
chr2A_part2	168000000	168840000	id-870	High
chr2A_part2	171020000	171520000	id-871	High
chr2A_part2	172430000	173010000	id-872	High
chr2A_part2	173230000	174390000	id-873	High
chr2A_part2	174470000	175180000	id-874	High
chr2A_part2	175260000	180000000	id-875	High
chr2A_part2	180450000	181320000	id-876	High
chr2A_part2	182450000	183460000	id-877	High
chr2A_part2	183970000	184550000	id-878	High
chr2A_part2	184600000	185270000	id-879	High
chr2A_part2	185290000	186050000	id-880	Low
chr2A_part2	186330000	186940000	id-881	High
chr2A_part2	187830000	188990000	id-882	High
chr2A_part2	190100000	192370000	id-883	High
chr2A_part2	192900000	193620000	id-884	High
chr2A_part2	195380000	196150000	id-885	High
chr2A_part2	196390000	196900000	id-886	High
chr2A_part2	196950000	197460000	id-887	High
chr2A_part2	200450000	201190000	id-888	High
chr2A_part2	201250000	201970000	id-889	High
chr2A_part2	203450000	204370000	id-890	High
chr2A_part2	204600000	205100000	id-891	High
chr2A_part2	206300000	206940000	id-892	High
chr2A_part2	207370000	208180000	id-893	High
chr2A_part2	210560000	211720000	id-894	High
chr2A_part2	212690000	213590000	id-895	High
chr2A_part2	214790000	215920000	id-896	High
chr2A_part2	216440000	216950000	id-897	High
chr2A_part2	220900000	221500000	id-898	High
chr2A_part2	225530000	226260000	id-899	High
chr2A_part2	226710000	227600000	id-900	High
chr2A_part2	228540000	229400000	id-901	High
chr2A_part2	229460000	232700000	id-902	High
chr2A_part2	232750000	235850000	id-903	High
chr2A_part2	235900000	236650000	id-904	High
chr2A_part2	239630000	240300000	id-905	High
chr2A_part2	240640000	241520000	id-906	High
chr2A_part2	243750000	244320000	id-907	High
chr2A_part2	245040000	245890000	id-908	High
chr2A_part2	247320000	248120000	id-909	High
chr2A_part2	250410000	251170000	id-910	High
chr2A_part2	253740000	256390000	id-911	High
chr2A_part2	256890000	260490000	id-912	High
chr2A_part2	261040000	262260000	id-913	High
chr2A_part2	263330000	264100000	id-914	High
chr2A_part2	264970000	267320000	id-915	High
chr2A_part2	267370000	268310000	id-916	High
chr2A_part2	269260000	269950000	id-917	High
chr2A_part2	270460000	271550000	id-918	High
chr2A_part2	271650000	272760000	id-919	High
chr2A_part2	273140000	273930000	id-920	High
chr2A_part2	273990000	275190000	id-921	High
chr2A_part2	275430000	276160000	id-922	High
chr2A_part2	276340000	277350000	id-923	High
chr2A_part2	277610000	279670000	id-924	High
chr2A_part2	279740000	282780000	id-925	High
chr2A_part2	282840000	285330000	id-926	High
chr2A_part2	286020000	288870000	id-927	High
chr2A_part2	289110000	289790000	id-928	High
chr2A_part2	289880000	291490000	id-929	High
chr2A_part2	291960000	293480000	id-930	High
chr2A_part2	294100000	296320000	id-931	High
chr2A_part2	298900000	300130000	id-932	High
chr2A_part2	302870000	303490000	id-933	High
chr2A_part2	305190000	306910000	id-934	High
chr2A_part2	307530000	308630000	id-935	High
chr2A_part2	308750000	309670000	id-936	High
chr2A_part2	309830000	310490000	id-937	High
chr2A_part2	312150000	313440000	id-938	High
chr2A_part2	317690000	318410000	id-939	High
chr2B_part1	300000	880000	id-940	High
chr2B_part1	1600000	3660000	id-941	High
chr2B_part1	4930000	6070000	id-942	High
chr2B_part1	10060000	11090000	id-943	High
chr2B_part1	11980000	13000000	id-944	High
chr2B_part1	13050000	14440000	id-945	High
chr2B_part1	14600000	15670000	id-946	High
chr2B_part1	16060000	16770000	id-947	Low
chr2B_part1	19030000	19660000	id-948	High
chr2B_part1	19780000	21070000	id-949	High
chr2B_part1	22660000	23390000	id-950	High
chr2B_part1	23870000	25360000	id-951	High
chr2B_part1	25950000	26760000	id-952	High
chr2B_part1	26840000	27550000	id-953	High
chr2B_part1	27610000	28430000	id-954	High
chr2B_part1	28650000	29290000	id-955	High
chr2B_part1	29370000	33390000	id-956	High
chr2B_part1	33460000	33960000	id-957	High
chr2B_part1	34040000	34760000	id-958	High
chr2B_part1	34950000	36180000	id-959	High
chr2B_part1	37270000	38080000	id-960	High
chr2B_part1	39020000	39580000	id-961	High
chr2B_part1	39710000	40670000	id-962	High
chr2B_part1	41090000	41670000	id-963	High
chr2B_part1	41820000	42630000	id-964	High
chr2B_part1	42870000	45820000	id-965	High
chr2B_part1	47140000	47680000	id-966	High
chr2B_part1	47730000	49530000	id-967	High
chr2B_part1	50870000	51820000	id-968	High
chr2B_part1	52570000	53160000	id-969	High
chr2B_part1	53210000	54000000	id-970	High
chr2B_part1	54860000	55400000	id-971	High
chr2B_part1	58600000	59480000	id-972	High
chr2B_part1	62950000	63890000	id-973	High
chr2B_part1	63950000	64610000	id-974	High
chr2B_part1	64740000	68040000	id-975	High
chr2B_part1	68320000	69270000	id-976	High
chr2B_part1	69930000	70530000	id-977	High
chr2B_part1	70610000	71110000	id-978	High
chr2B_part1	71170000	72100000	id-979	High
chr2B_part1	74620000	75550000	id-980	High
chr2B_part1	77000000	77710000	id-981	High
chr2B_part1	78220000	79530000	id-982	High
chr2B_part1	80170000	80720000	id-983	High
chr2B_part1	80770000	82220000	id-984	High
chr2B_part1	82410000	83740000	id-985	High
chr2B_part1	83930000	85100000	id-986	High
chr2B_part1	86670000	87610000	id-987	High
chr2B_part1	88150000	88760000	id-988	High
chr2B_part1	90150000	99410000	id-989	High
chr2B_part1	99940000	106620000	id-990	High
chr2B_part1	106710000	108700000	id-991	High
chr2B_part1	109220000	109760000	id-992	Low
chr2B_part1	109860000	112000000	id-993	High
chr2B_part1	113550000	114080000	id-994	High
chr2B_part1	114760000	122200000	id-995	High
chr2B_part1	122560000	123110000	id-996	High
chr2B_part1	123420000	128230000	id-997	Low
chr2B_part1	128260000	131450000	id-998	High
chr2B_part1	131520000	134240000	id-999	High
chr2B_part1	135440000	136190000	id-1000	High
chr2B_part1	136610000	138550000	id-1001	High
chr2B_part1	139280000	139960000	id-1002	High
chr2B_part1	140030000	140570000	id-1003	High
chr2B_part1	140730000	141780000	id-1004	High
chr2B_part1	141950000	142590000	id-1005	High
chr2B_part1	144500000	146210000	id-1006	High
chr2B_part1	146270000	146780000	id-1007	High
chr2B_part1	146890000	147610000	id-1008	High
chr2B_part1	148480000	149260000	id-1009	High
chr2B_part1	149310000	150000000	id-1010	High
chr2B_part1	150600000	153340000	id-1011	High
chr2B_part1	153670000	154840000	id-1012	High
chr2B_part1	154990000	155890000	id-1013	High
chr2B_part1	155970000	156520000	id-1014	High
chr2B_part1	156830000	160120000	id-1015	High
chr2B_part1	160190000	161410000	id-1016	High
chr2B_part1	161540000	162670000	id-1017	High
chr2B_part1	163510000	164340000	id-1018	High
chr2B_part1	164540000	165980000	id-1019	High
chr2B_part1	166050000	166750000	id-1020	High
chr2B_part1	166800000	167900000	id-1021	High
chr2B_part1	168380000	176040000	id-1022	High
chr2B_part1	176340000	177190000	id-1023	Low
chr2B_part1	177530000	193780000	id-1024	High
chr2B_part1	193900000	195010000	id-1025	High
chr2B_part1	195360000	195860000	id-1026	High
chr2B_part1	196960000	197610000	id-1027	High
chr2B_part1	198420000	199680000	id-1028	High
chr2B_part1	200000000	200970000	id-1029	High
chr2B_part1	201060000	201570000	id-1030	High
chr2B_part1	202100000	202630000	id-1031	High
chr2B_part1	202700000	203370000	id-1032	High
chr2B_part1	203420000	205430000	id-1033	High
chr2B_part1	205580000	207760000	id-1034	High
chr2B_part1	207820000	209180000	id-1035	High
chr2B_part1	209250000	209760000	id-1036	High
chr2B_part1	210760000	211890000	id-1037	High
chr2B_part1	214270000	215000000	id-1038	High
chr2B_part1	215580000	216110000	id-1039	High
chr2B_part1	216460000	217210000	id-1040	High
chr2B_part1	224090000	224590000	id-1041	High
chr2B_part1	229510000	230130000	id-1042	High
chr2B_part1	230340000	231120000	id-1043	High
chr2B_part1	232000000	232640000	id-1044	High
chr2B_part1	233250000	234140000	id-1045	High
chr2B_part1	236940000	237480000	id-1046	High
chr2B_part1	240910000	241460000	id-1047	High
chr2B_part1	242800000	243830000	id-1048	High
chr2B_part1	244020000	244630000	id-1049	High
chr2B_part1	246070000	246580000	id-1050	High
chr2B_part1	250840000	251500000	id-1051	High
chr2B_part1	252170000	253070000	id-1052	High
chr2B_part1	255230000	255880000	id-1053	High
chr2B_part1	258360000	259250000	id-1054	High
chr2B_part1	260370000	261050000	id-1055	High
chr2B_part1	261100000	261860000	id-1056	High
chr2B_part1	262010000	262740000	id-1057	High
chr2B_part1	264280000	264950000	id-1058	High
chr2B_part1	265500000	266790000	id-1059	High
chr2B_part1	267080000	267600000	id-1060	High
chr2B_part1	269200000	270010000	id-1061	High
chr2B_part1	270090000	271250000	id-1062	High
chr2B_part1	273290000	274440000	id-1063	High
chr2B_part1	275450000	276890000	id-1064	High
chr2B_part1	277300000	277950000	id-1065	High
chr2B_part1	278900000	279530000	id-1066	High
chr2B_part1	282000000	282730000	id-1067	High
chr2B_part1	282840000	283490000	id-1068	High
chr2B_part1	283540000	284330000	id-1069	High
chr2B_part1	285810000	287020000	id-1070	High
chr2B_part1	287950000	290810000	id-1071	High
chr2B_part1	290760000	294170000	id-1072	Low
chr2B_part1	294230000	296040000	id-1073	Low
chr2B_part1	296120000	297990000	id-1074	Low
chr2B_part1	298910000	300060000	id-1075	High
chr2B_part1	300660000	301570000	id-1076	High
chr2B_part1	302300000	302830000	id-1077	High
chr2B_part1	304350000	305200000	id-1078	High
chr2B_part1	305310000	306240000	id-1079	High
chr2B_part1	308340000	309120000	id-1080	High
chr2B_part1	309430000	310340000	id-1081	High
chr2B_part1	311850000	312390000	id-1082	High
chr2B_part1	312440000	313300000	id-1083	High
chr2B_part1	313640000	314920000	id-1084	High
chr2B_part1	315600000	316750000	id-1085	High
chr2B_part1	318140000	318940000	id-1086	High
chr2B_part1	318990000	319740000	id-1087	High
chr2B_part1	320060000	320750000	id-1088	High
chr2B_part1	323150000	323680000	id-1089	High
chr2B_part1	324270000	324910000	id-1090	High
chr2B_part1	326760000	327480000	id-1091	High
chr2B_part1	328070000	328830000	id-1092	High
chr2B_part1	330690000	331250000	id-1093	High
chr2B_part1	332430000	333060000	id-1094	High
chr2B_part1	334340000	335210000	id-1095	High
chr2B_part1	336130000	336980000	id-1096	High
chr2B_part1	337250000	338310000	id-1097	High
chr2B_part1	340230000	341160000	id-1098	High
chr2B_part1	341960000	343010000	id-1099	High
chr2B_part1	352900000	353480000	id-1100	High
chr2B_part1	353540000	354140000	id-1101	High
chr2B_part1	354270000	354900000	id-1102	High
chr2B_part1	356120000	356750000	id-1103	High
chr2B_part1	356810000	358110000	id-1104	High
chr2B_part1	358630000	359190000	id-1105	High
chr2B_part1	360290000	360910000	id-1106	High
chr2B_part1	362410000	363180000	id-1107	High
chr2B_part1	363230000	363830000	id-1108	High
chr2B_part1	365650000	367940000	id-1109	High
chr2B_part1	369380000	370430000	id-1110	High
chr2B_part1	370490000	371400000	id-1111	High
chr2B_part1	372600000	373510000	id-1112	High
chr2B_part1	376900000	377570000	id-1113	High
chr2B_part1	379280000	379800000	id-1114	High
chr2B_part1	383070000	384130000	id-1115	High
chr2B_part1	386820000	388250000	id-1116	High
chr2B_part1	391950000	392540000	id-1117	High
chr2B_part1	392680000	393210000	id-1118	High
chr2B_part1	393460000	394010000	id-1119	High
chr2B_part1	394240000	395130000	id-1120	High
chr2B_part1	395180000	396420000	id-1121	High
chr2B_part1	396630000	399830000	id-1122	High
chr2B_part1	401970000	402590000	id-1123	High
chr2B_part1	403180000	403800000	id-1124	High
chr2B_part1	404640000	405170000	id-1125	High
chr2B_part1	405890000	406590000	id-1126	High
chr2B_part1	408680000	409810000	id-1127	High
chr2B_part1	410410000	411190000	id-1128	High
chr2B_part1	411240000	411900000	id-1129	High
chr2B_part1	412160000	412660000	id-1130	High
chr2B_part1	413260000	414190000	id-1131	High
chr2B_part1	414250000	414800000	id-1132	High
chr2B_part1	414920000	415550000	id-1133	High
chr2B_part1	416590000	417500000	id-1134	High
chr2B_part1	419290000	437080000	id-1135	High
chr2B_part1	438210000	440860000	id-1136	High
chr2B_part1	441790000	443000000	id-1137	High
chr2B_part1	443070000	443850000	id-1138	High
chr2B_part1	443910000	444880000	id-1139	High
chr2B_part1	446500000	447030000	id-1140	High
chr2B_part1	448450000	449170000	id-1141	High
chr2B_part1	449220000	449980000	id-1142	High
chr2B_part1	450030000	453218924	id-1143	High
chr2B_part2	1580000	2380000	id-1144	High
chr2B_part2	3360000	4170000	id-1145	High
chr2B_part2	4630000	5180000	id-1146	High
chr2B_part2	6500000	7800000	id-1147	High
chr2B_part2	10050000	10970000	id-1148	High
chr2B_part2	13620000	14170000	id-1149	High
chr2B_part2	14630000	15990000	id-1150	High
chr2B_part2	18890000	19650000	id-1151	High
chr2B_part2	19970000	20620000	id-1152	High
chr2B_part2	21080000	21580000	id-1153	High
chr2B_part2	22710000	23640000	id-1154	High
chr2B_part2	25510000	26120000	id-1155	High
chr2B_part2	27170000	27830000	id-1156	High
chr2B_part2	27890000	28530000	id-1157	High
chr2B_part2	28600000	29430000	id-1158	High
chr2B_part2	30360000	31110000	id-1159	High
chr2B_part2	31790000	32480000	id-1160	High
chr2B_part2	33510000	34070000	id-1161	High
chr2B_part2	34120000	34700000	id-1162	High
chr2B_part2	34750000	35430000	id-1163	High
chr2B_part2	35750000	36630000	id-1164	High
chr2B_part2	37280000	40220000	id-1165	High
chr2B_part2	40740000	41360000	id-1166	High
chr2B_part2	41910000	42700000	id-1167	High
chr2B_part2	43080000	43620000	id-1168	High
chr2B_part2	44070000	44790000	id-1169	High
chr2B_part2	44840000	45410000	id-1170	High
chr2B_part2	46460000	47160000	id-1171	High
chr2B_part2	47230000	47770000	id-1172	High
chr2B_part2	47830000	48420000	id-1173	High
chr2B_part2	54180000	54870000	id-1174	High
chr2B_part2	55860000	56760000	id-1175	High
chr2B_part2	59790000	60290000	id-1176	High
chr2B_part2	64210000	64840000	id-1177	High
chr2B_part2	67990000	68540000	id-1178	High
chr2B_part2	68860000	69910000	id-1179	High
chr2B_part2	72780000	73370000	id-1180	High
chr2B_part2	73460000	73990000	id-1181	High
chr2B_part2	74420000	75230000	id-1182	High
chr2B_part2	76000000	76830000	id-1183	High
chr2B_part2	77660000	79160000	id-1184	High
chr2B_part2	79210000	88130000	id-1185	High
chr2B_part2	88660000	89350000	id-1186	High
chr2B_part2	91690000	92270000	id-1187	High
chr2B_part2	92530000	94810000	id-1188	High
chr2B_part2	97120000	97640000	id-1189	High
chr2B_part2	98320000	99230000	id-1190	High
chr2B_part2	99320000	103550000	id-1191	High
chr2B_part2	105590000	106220000	id-1192	High
chr2B_part2	106620000	110920000	id-1193	High
chr2B_part2	110980000	111730000	id-1194	High
chr2B_part2	112850000	114610000	id-1195	High
chr2B_part2	114680000	116080000	id-1196	High
chr2B_part2	117610000	118310000	id-1197	High
chr2B_part2	118390000	120750000	id-1198	High
chr2B_part2	120710000	121420000	id-1199	Low
chr2B_part2	121860000	122910000	id-1200	High
chr2B_part2	124120000	125940000	id-1201	High
chr2B_part2	126060000	131600000	id-1202	High
chr2B_part2	132030000	133870000	id-1203	High
chr2B_part2	133940000	134680000	id-1204	High
chr2B_part2	135280000	136050000	id-1205	High
chr2B_part2	137420000	138230000	id-1206	High
chr2B_part2	138660000	139280000	id-1207	High
chr2B_part2	139850000	144340000	id-1208	High
chr2B_part2	144420000	146790000	id-1209	High
chr2B_part2	146860000	149800000	id-1210	High
chr2B_part2	150630000	151580000	id-1211	High
chr2B_part2	152130000	152750000	id-1212	High
chr2B_part2	153030000	153600000	id-1213	High
chr2B_part2	154180000	154790000	id-1214	High
chr2B_part2	155140000	155730000	id-1215	High
chr2B_part2	155880000	158870000	id-1216	High
chr2B_part2	158920000	161090000	id-1217	High
chr2B_part2	161150000	162230000	id-1218	High
chr2B_part2	162350000	163000000	id-1219	High
chr2B_part2	163050000	164010000	id-1220	High
chr2B_part2	164300000	170230000	id-1221	High
chr2B_part2	178800000	179500000	id-1222	High
chr2B_part2	179460000	180330000	id-1223	Low
chr2B_part2	181360000	183270000	id-1224	High
chr2B_part2	184420000	190950000	id-1225	High
chr2B_part2	191090000	191820000	id-1226	High
chr2B_part2	192180000	193120000	id-1227	High
chr2B_part2	193610000	195370000	id-1228	High
chr2B_part2	195970000	199810000	id-1229	High
chr2B_part2	200320000	201240000	id-1230	High
chr2B_part2	203240000	203950000	id-1231	High
chr2B_part2	204400000	204990000	id-1232	High
chr2B_part2	205540000	206320000	id-1233	High
chr2B_part2	208440000	209220000	id-1234	High
chr2B_part2	209550000	210170000	id-1235	High
chr2B_part2	211710000	212990000	id-1236	High
chr2B_part2	213150000	214630000	id-1237	High
chr2B_part2	215580000	216120000	id-1238	Low
chr2B_part2	217610000	218990000	id-1239	High
chr2B_part2	219300000	224310000	id-1240	High
chr2B_part2	225340000	227130000	id-1241	High
chr2B_part2	227890000	228520000	id-1242	Low
chr2B_part2	228520000	231940000	id-1243	High
chr2B_part2	232480000	233250000	id-1244	High
chr2B_part2	234380000	234930000	id-1245	High
chr2B_part2	235440000	237570000	id-1246	High
chr2B_part2	237670000	238250000	id-1247	High
chr2B_part2	240820000	242400000	id-1248	High
chr2B_part2	242450000	243840000	id-1249	High
chr2B_part2	243890000	245760000	id-1250	High
chr2B_part2	246240000	251410000	id-1251	High
chr2B_part2	251460000	254260000	id-1252	High
chr2B_part2	254650000	256300000	id-1253	High
chr2B_part2	256770000	259800000	id-1254	High
chr2B_part2	259700000	260450000	id-1255	Low
chr2B_part2	260450000	261600000	id-1256	High
chr2B_part2	262820000	263400000	id-1257	High
chr2B_part2	263970000	264790000	id-1258	High
chr2B_part2	265690000	266930000	id-1259	High
chr2B_part2	266980000	268080000	id-1260	High
chr2B_part2	268350000	268890000	id-1261	High
chr2B_part2	269090000	272920000	id-1262	High
chr2B_part2	272920000	273660000	id-1263	Low
chr2B_part2	278810000	279990000	id-1264	High
chr2B_part2	280960000	281890000	id-1265	High
chr2B_part2	283300000	284830000	id-1266	High
chr2B_part2	286860000	287810000	id-1267	High
chr2B_part2	288000000	288540000	id-1268	High
chr2B_part2	288620000	291300000	id-1269	High
chr2B_part2	291610000	294390000	id-1270	High
chr2B_part2	294550000	296910000	id-1271	High
chr2B_part2	297590000	298130000	id-1272	High
chr2B_part2	300310000	301850000	id-1273	High
chr2B_part2	303650000	304240000	id-1274	High
chr2B_part2	305710000	306460000	id-1275	Low
chr2B_part2	306940000	307630000	id-1276	Low
chr2B_part2	307760000	308460000	id-1277	Low
chr2B_part2	312500000	313180000	id-1278	High
chr2B_part2	314390000	315450000	id-1279	High
chr2B_part2	316170000	317550000	id-1280	High
chr2B_part2	319600000	320350000	id-1281	High
chr2B_part2	321430000	322390000	id-1282	High
chr2B_part2	322980000	323780000	id-1283	High
chr2B_part2	323840000	324550000	id-1284	High
chr2B_part2	330500000	331170000	id-1285	High
chr2B_part2	331290000	332080000	id-1286	High
chr2B_part2	336210000	337810000	id-1287	High
chr2B_part2	338800000	339530000	id-1288	High
chr2B_part2	339700000	340360000	id-1289	High
chr2B_part2	340660000	341900000	id-1290	High
chr2B_part2	342160000	342710000	id-1291	High
chr2B_part2	342940000	344310000	id-1292	High
chr2B_part2	346030000	347110000	id-1293	High
chr2B_part2	347170000	348037791	id-1294	High
chr2D_part1	0	4310000	id-1295	High
chr2D_part1	4400000	9940000	id-1296	High
chr2D_part1	10010000	15040000	id-1297	High
chr2D_part1	15270000	16260000	id-1298	High
chr2D_part1	16340000	17660000	id-1299	High
chr2D_part1	17730000	18870000	id-1300	High
chr2D_part1	18920000	19710000	id-1301	High
chr2D_part1	19760000	20470000	id-1302	High
chr2D_part1	20530000	22020000	id-1303	High
chr2D_part1	22090000	23230000	id-1304	High
chr2D_part1	24030000	26270000	id-1305	High
chr2D_part1	26320000	27090000	id-1306	High
chr2D_part1	27220000	28490000	id-1307	High
chr2D_part1	28540000	34160000	id-1308	High
chr2D_part1	34210000	34900000	id-1309	High
chr2D_part1	34960000	35820000	id-1310	High
chr2D_part1	35920000	36690000	id-1311	High
chr2D_part1	36880000	40970000	id-1312	High
chr2D_part1	41040000	42780000	id-1313	High
chr2D_part1	43200000	44260000	id-1314	High
chr2D_part1	44450000	45400000	id-1315	High
chr2D_part1	46020000	46590000	id-1316	High
chr2D_part1	47110000	48610000	id-1317	High
chr2D_part1	48680000	49900000	id-1318	High
chr2D_part1	50310000	51780000	id-1319	High
chr2D_part1	51830000	54730000	id-1320	High
chr2D_part1	54810000	55830000	id-1321	High
chr2D_part1	55920000	59020000	id-1322	High
chr2D_part1	59070000	61160000	id-1323	High
chr2D_part1	61220000	62310000	id-1324	High
chr2D_part1	62950000	65570000	id-1325	High
chr2D_part1	65630000	67040000	id-1326	High
chr2D_part1	67420000	69410000	id-1327	High
chr2D_part1	69910000	73880000	id-1328	High
chr2D_part1	74760000	75400000	id-1329	High
chr2D_part1	75460000	77730000	id-1330	High
chr2D_part1	77790000	81170000	id-1331	High
chr2D_part1	81240000	81740000	id-1332	High
chr2D_part1	81800000	82910000	id-1333	High
chr2D_part1	82970000	84050000	id-1334	High
chr2D_part1	84100000	86140000	id-1335	High
chr2D_part1	86200000	86960000	id-1336	High
chr2D_part1	87060000	87600000	id-1337	High
chr2D_part1	87940000	90140000	id-1338	High
chr2D_part1	90190000	93590000	id-1339	High
chr2D_part1	93650000	94210000	id-1340	High
chr2D_part1	94550000	95430000	id-1341	High
chr2D_part1	95640000	99240000	id-1342	High
chr2D_part1	99310000	100230000	id-1343	High
chr2D_part1	100380000	103300000	id-1344	High
chr2D_part1	103350000	104800000	id-1345	High
chr2D_part1	104850000	109910000	id-1346	High
chr2D_part1	110180000	110700000	id-1347	High
chr2D_part1	110750000	112200000	id-1348	High
chr2D_part1	112250000	112990000	id-1349	High
chr2D_part1	113040000	113860000	id-1350	High
chr2D_part1	114090000	116680000	id-1351	High
chr2D_part1	117180000	117860000	id-1352	High
chr2D_part1	118210000	119190000	id-1353	High
chr2D_part1	119240000	120900000	id-1354	High
chr2D_part1	120950000	122070000	id-1355	High
chr2D_part1	122120000	123400000	id-1356	High
chr2D_part1	123450000	124540000	id-1357	High
chr2D_part1	124600000	125370000	id-1358	High
chr2D_part1	125610000	126270000	id-1359	High
chr2D_part1	126330000	128900000	id-1360	High
chr2D_part1	129600000	130450000	id-1361	High
chr2D_part1	131930000	135210000	id-1362	High
chr2D_part1	135280000	136100000	id-1363	High
chr2D_part1	136160000	141410000	id-1364	High
chr2D_part1	141460000	142110000	id-1365	High
chr2D_part1	142160000	156740000	id-1366	High
chr2D_part1	157110000	157700000	id-1367	High
chr2D_part1	157760000	158410000	id-1368	High
chr2D_part1	158500000	165260000	id-1369	High
chr2D_part1	165320000	169230000	id-1370	High
chr2D_part1	169300000	169880000	id-1371	High
chr2D_part1	169940000	171260000	id-1372	High
chr2D_part1	171310000	173830000	id-1373	High
chr2D_part1	173880000	178370000	id-1374	High
chr2D_part1	178840000	179360000	id-1375	High
chr2D_part1	179410000	180250000	id-1376	High
chr2D_part1	180420000	181360000	id-1377	High
chr2D_part1	181420000	188930000	id-1378	High
chr2D_part1	188990000	191160000	id-1379	High
chr2D_part1	191210000	193840000	id-1380	High
chr2D_part1	193890000	195530000	id-1381	High
chr2D_part1	195810000	197750000	id-1382	High
chr2D_part1	197800000	203980000	id-1383	High
chr2D_part1	204280000	209050000	id-1384	High
chr2D_part1	209110000	212600000	id-1385	High
chr2D_part1	212660000	217530000	id-1386	High
chr2D_part1	217580000	250650000	id-1387	High
chr2D_part1	250700000	253020000	id-1388	High
chr2D_part1	253070000	266290000	id-1389	High
chr2D_part1	266340000	267850000	id-1390	High
chr2D_part1	267970000	268820000	id-1391	High
chr2D_part1	271840000	280180000	id-1392	High
chr2D_part1	280230000	285550000	id-1393	High
chr2D_part1	285600000	287060000	id-1394	High
chr2D_part1	287110000	290870000	id-1395	High
chr2D_part1	290950000	293730000	id-1396	High
chr2D_part1	293780000	294910000	id-1397	High
chr2D_part1	294960000	299250000	id-1398	High
chr2D_part1	299500000	300790000	id-1399	High
chr2D_part1	300860000	307330000	id-1400	High
chr2D_part1	307380000	315590000	id-1401	High
chr2D_part1	315660000	317520000	id-1402	High
chr2D_part1	317570000	319150000	id-1403	High
chr2D_part1	319230000	319900000	id-1404	High
chr2D_part1	319950000	321040000	id-1405	High
chr2D_part1	321090000	324700000	id-1406	High
chr2D_part1	324760000	331680000	id-1407	High
chr2D_part1	331730000	335020000	id-1408	High
chr2D_part1	335070000	336380000	id-1409	High
chr2D_part1	336430000	339760000	id-1410	High
chr2D_part1	339830000	341710000	id-1411	High
chr2D_part1	341770000	345330000	id-1412	High
chr2D_part1	345500000	347310000	id-1413	High
chr2D_part1	347370000	348820000	id-1414	High
chr2D_part1	348870000	354190000	id-1415	High
chr2D_part1	354260000	358470000	id-1416	High
chr2D_part1	358530000	363390000	id-1417	High
chr2D_part1	363440000	367650000	id-1418	High
chr2D_part1	367700000	373820000	id-1419	High
chr2D_part1	373870000	374820000	id-1420	High
chr2D_part1	375350000	380810000	id-1421	High
chr2D_part1	380860000	384300000	id-1422	High
chr2D_part1	384360000	386170000	id-1423	High
chr2D_part1	386230000	388100000	id-1424	High
chr2D_part1	388150000	389300000	id-1425	High
chr2D_part1	389360000	392090000	id-1426	High
chr2D_part1	392140000	397190000	id-1427	High
chr2D_part1	397240000	399910000	id-1428	High
chr2D_part1	399970000	401220000	id-1429	High
chr2D_part1	401860000	405290000	id-1430	High
chr2D_part1	405390000	406770000	id-1431	High
chr2D_part1	406820000	407470000	id-1432	High
chr2D_part1	407540000	410250000	id-1433	High
chr2D_part1	410590000	412140000	id-1434	High
chr2D_part1	412200000	413050000	id-1435	High
chr2D_part1	413100000	415060000	id-1436	High
chr2D_part1	415120000	417100000	id-1437	High
chr2D_part1	417150000	418090000	id-1438	High
chr2D_part1	418140000	419120000	id-1439	High
chr2D_part1	419180000	419700000	id-1440	High
chr2D_part1	419760000	420820000	id-1441	High
chr2D_part1	420870000	421960000	id-1442	High
chr2D_part1	422030000	425040000	id-1443	High
chr2D_part1	425100000	426550000	id-1444	High
chr2D_part1	426620000	429630000	id-1445	High
chr2D_part1	429680000	430530000	id-1446	High
chr2D_part1	430580000	433100000	id-1447	High
chr2D_part1	433150000	434560000	id-1448	High
chr2D_part1	434610000	438130000	id-1449	High
chr2D_part1	438180000	440790000	id-1450	High
chr2D_part1	440850000	441780000	id-1451	High
chr2D_part1	442130000	445570000	id-1452	High
chr2D_part1	445620000	447870000	id-1453	High
chr2D_part1	447920000	448550000	id-1454	High
chr2D_part1	450700000	453640000	id-1455	High
chr2D_part1	453690000	454740000	id-1456	High
chr2D_part1	454800000	455990000	id-1457	High
chr2D_part1	456050000	457300000	id-1458	High
chr2D_part1	457350000	458760000	id-1459	High
chr2D_part1	459180000	459860000	id-1460	High
chr2D_part1	459910000	461310000	id-1461	High
chr2D_part2	550000	6650000	id-1462	High
chr2D_part2	7320000	8350000	id-1463	High
chr2D_part2	8420000	9040000	id-1464	High
chr2D_part2	9130000	18640000	id-1465	High
chr2D_part2	18690000	19860000	id-1466	High
chr2D_part2	19940000	21920000	id-1467	High
chr2D_part2	22030000	23830000	id-1468	High
chr2D_part2	24580000	26680000	id-1469	High
chr2D_part2	26760000	27600000	id-1470	High
chr2D_part2	27660000	30220000	id-1471	High
chr2D_part2	30280000	32620000	id-1472	High
chr2D_part2	32670000	38940000	id-1473	High
chr2D_part2	38990000	40460000	id-1474	High
chr2D_part2	40510000	42050000	id-1475	High
chr2D_part2	42120000	44100000	id-1476	High
chr2D_part2	44170000	48060000	id-1477	High
chr2D_part2	48120000	49760000	id-1478	High
chr2D_part2	49810000	52470000	id-1479	High
chr2D_part2	52520000	55720000	id-1480	High
chr2D_part2	55770000	56460000	id-1481	High
chr2D_part2	57050000	58700000	id-1482	High
chr2D_part2	58750000	61310000	id-1483	High
chr2D_part2	61360000	62390000	id-1484	High
chr2D_part2	62440000	63310000	id-1485	High
chr2D_part2	63680000	65770000	id-1486	High
chr2D_part2	65820000	66430000	id-1487	High
chr2D_part2	66480000	66990000	id-1488	High
chr2D_part2	67240000	69590000	id-1489	High
chr2D_part2	70720000	72900000	id-1490	High
chr2D_part2	73240000	73880000	id-1491	High
chr2D_part2	73930000	75990000	id-1492	High
chr2D_part2	76280000	78130000	id-1493	High
chr2D_part2	78570000	79440000	id-1494	High
chr2D_part2	79490000	81800000	id-1495	High
chr2D_part2	81920000	86320000	id-1496	High
chr2D_part2	86370000	87110000	id-1497	High
chr2D_part2	87160000	87770000	id-1498	High
chr2D_part2	88320000	89070000	id-1499	High
chr2D_part2	89120000	91580000	id-1500	High
chr2D_part2	92420000	93200000	id-1501	High
chr2D_part2	93260000	97110000	id-1502	High
chr2D_part2	97170000	98570000	id-1503	High
chr2D_part2	98630000	101470000	id-1504	High
chr2D_part2	101520000	102310000	id-1505	High
chr2D_part2	102360000	103660000	id-1506	High
chr2D_part2	103860000	104900000	id-1507	High
chr2D_part2	104960000	107960000	id-1508	High
chr2D_part2	107960000	108720000	id-1509	Low
chr2D_part2	110750000	111610000	id-1510	Low
chr2D_part2	112460000	112980000	id-1511	Low
chr2D_part2	113170000	114660000	id-1512	Low
chr2D_part2	115540000	116450000	id-1513	Low
chr2D_part2	118210000	119440000	id-1514	Low
chr2D_part2	119940000	122030000	id-1515	Low
chr2D_part2	122930000	123520000	id-1516	Low
chr2D_part2	123720000	124710000	id-1517	Low
chr2D_part2	125170000	125980000	id-1518	Low
chr2D_part2	126480000	127240000	id-1519	Low
chr2D_part2	127680000	128210000	id-1520	High
chr2D_part2	128940000	129720000	id-1521	Low
chr2D_part2	130970000	132200000	id-1522	Low
chr2D_part2	133950000	136470000	id-1523	Low
chr2D_part2	136900000	137670000	id-1524	Low
chr2D_part2	138230000	138740000	id-1525	Low
chr2D_part2	141410000	143150000	id-1526	Low
chr2D_part2	147450000	148030000	id-1527	Low
chr2D_part2	149040000	149650000	id-1528	Low
chr2D_part2	151260000	152490000	id-1529	Low
chr2D_part2	152860000	153680000	id-1530	Low
chr2D_part2	156760000	161580000	id-1531	High
chr2D_part2	161640000	162450000	id-1532	High
chr2D_part2	162540000	165540000	id-1533	High
chr2D_part2	166030000	172780000	id-1534	High
chr2D_part2	172830000	174580000	id-1535	High
chr2D_part2	175110000	176330000	id-1536	High
chr2D_part2	176380000	178190000	id-1537	High
chr2D_part2	178540000	187210000	id-1538	High
chr2D_part2	187290000	188280000	id-1539	High
chr2D_part2	188330000	189630000	id-1540	High
chr3A_part1	70000	1630000	id-1541	High
chr3A_part1	2030000	5860000	id-1542	Low
chr3A_part1	7070000	7660000	id-1543	High
chr3A_part1	7710000	8440000	id-1544	High
chr3A_part1	8540000	10000000	id-1545	High
chr3A_part1	10140000	10730000	id-1546	High
chr3A_part1	11350000	15110000	id-1547	High
chr3A_part1	15170000	16750000	id-1548	High
chr3A_part1	16800000	17630000	id-1549	High
chr3A_part1	17840000	18380000	id-1550	High
chr3A_part1	19450000	22680000	id-1551	High
chr3A_part1	22930000	23530000	id-1552	High
chr3A_part1	24000000	25590000	id-1553	High
chr3A_part1	25640000	27060000	id-1554	High
chr3A_part1	27140000	28680000	id-1555	High
chr3A_part1	28990000	30260000	id-1556	High
chr3A_part1	30310000	32010000	id-1557	High
chr3A_part1	32090000	34060000	id-1558	High
chr3A_part1	34240000	35060000	id-1559	High
chr3A_part1	35160000	38550000	id-1560	High
chr3A_part1	38750000	39930000	id-1561	High
chr3A_part1	40130000	40680000	id-1562	High
chr3A_part1	41060000	43040000	id-1563	High
chr3A_part1	44410000	46880000	id-1564	High
chr3A_part1	48440000	49000000	id-1565	High
chr3A_part1	49050000	52560000	id-1566	High
chr3A_part1	52800000	53450000	id-1567	High
chr3A_part1	53990000	55620000	id-1568	High
chr3A_part1	55700000	60690000	id-1569	High
chr3A_part1	60770000	61660000	id-1570	High
chr3A_part1	62220000	63580000	id-1571	High
chr3A_part1	63660000	64520000	id-1572	High
chr3A_part1	65120000	66090000	id-1573	High
chr3A_part1	66150000	66920000	id-1574	High
chr3A_part1	67110000	67670000	id-1575	High
chr3A_part1	67720000	69540000	id-1576	High
chr3A_part1	70020000	72620000	id-1577	High
chr3A_part1	72670000	74950000	id-1578	High
chr3A_part1	75000000	77730000	id-1579	High
chr3A_part1	78320000	79100000	id-1580	High
chr3A_part1	79150000	81760000	id-1581	High
chr3A_part1	82190000	82770000	id-1582	High
chr3A_part1	83090000	83780000	id-1583	High
chr3A_part1	84090000	86270000	id-1584	High
chr3A_part1	86940000	89030000	id-1585	High
chr3A_part1	89090000	90310000	id-1586	High
chr3A_part1	91680000	93420000	id-1587	High
chr3A_part1	93640000	95740000	id-1588	High
chr3A_part1	96000000	98850000	id-1589	High
chr3A_part1	98910000	99760000	id-1590	High
chr3A_part1	99830000	100700000	id-1591	High
chr3A_part1	101730000	102450000	id-1592	High
chr3A_part1	102500000	103980000	id-1593	High
chr3A_part1	104240000	106500000	id-1594	High
chr3A_part1	106550000	107130000	id-1595	High
chr3A_part1	107520000	108120000	id-1596	High
chr3A_part1	108210000	109520000	id-1597	High
chr3A_part1	109570000	111140000	id-1598	High
chr3A_part1	112470000	113000000	id-1599	High
chr3A_part1	113220000	114870000	id-1600	High
chr3A_part1	114930000	115510000	id-1601	High
chr3A_part1	115560000	116410000	id-1602	High
chr3A_part1	116480000	119400000	id-1603	High
chr3A_part1	119460000	120760000	id-1604	High
chr3A_part1	120950000	123110000	id-1605	High
chr3A_part1	123180000	128000000	id-1606	High
chr3A_part1	128070000	128590000	id-1607	High
chr3A_part1	128720000	131010000	id-1608	High
chr3A_part1	131060000	133070000	id-1609	High
chr3A_part1	133520000	140270000	id-1610	High
chr3A_part1	140480000	144200000	id-1611	High
chr3A_part1	144250000	145270000	id-1612	High
chr3A_part1	145360000	146070000	id-1613	High
chr3A_part1	146120000	146790000	id-1614	High
chr3A_part1	146840000	149470000	id-1615	High
chr3A_part1	149520000	150210000	id-1616	High
chr3A_part1	150280000	154150000	id-1617	High
chr3A_part1	154220000	156010000	id-1618	High
chr3A_part1	156070000	159280000	id-1619	High
chr3A_part1	159340000	160210000	id-1620	High
chr3A_part1	160310000	162660000	id-1621	High
chr3A_part1	162750000	163810000	id-1622	High
chr3A_part1	164370000	167760000	id-1623	High
chr3A_part1	167810000	169300000	id-1624	High
chr3A_part1	169350000	170300000	id-1625	High
chr3A_part1	171340000	175440000	id-1626	High
chr3A_part1	175730000	177560000	id-1627	High
chr3A_part1	177780000	179040000	id-1628	High
chr3A_part1	179110000	179680000	id-1629	High
chr3A_part1	179750000	181280000	id-1630	High
chr3A_part1	181330000	183220000	id-1631	High
chr3A_part1	183280000	184550000	id-1632	High
chr3A_part1	184740000	193920000	id-1633	High
chr3A_part1	193980000	196200000	id-1634	High
chr3A_part1	196250000	198780000	id-1635	High
chr3A_part1	198900000	201680000	id-1636	High
chr3A_part1	201730000	203460000	id-1637	High
chr3A_part1	203510000	206160000	id-1638	High
chr3A_part1	206210000	208130000	id-1639	High
chr3A_part1	208210000	209460000	id-1640	High
chr3A_part1	209600000	210270000	id-1641	High
chr3A_part1	211110000	212410000	id-1642	High
chr3A_part1	212520000	213640000	id-1643	High
chr3A_part1	213690000	215410000	id-1644	High
chr3A_part1	215460000	221080000	id-1645	High
chr3A_part1	221130000	222050000	id-1646	High
chr3A_part1	222100000	223110000	id-1647	High
chr3A_part1	223160000	232440000	id-1648	High
chr3A_part1	232500000	235380000	id-1649	High
chr3A_part1	235900000	237280000	id-1650	High
chr3A_part1	237330000	242780000	id-1651	High
chr3A_part1	242830000	246040000	id-1652	High
chr3A_part1	246120000	250980000	id-1653	High
chr3A_part1	251260000	257310000	id-1654	High
chr3A_part1	257830000	265260000	id-1655	High
chr3A_part1	265310000	266780000	id-1656	High
chr3A_part1	266840000	267500000	id-1657	High
chr3A_part1	267550000	278710000	id-1658	High
chr3A_part1	278800000	284780000	id-1659	High
chr3A_part1	285300000	299350000	id-1660	High
chr3A_part1	299440000	303770000	id-1661	High
chr3A_part1	303820000	306790000	id-1662	High
chr3A_part1	306850000	309420000	id-1663	High
chr3A_part1	309500000	310780000	id-1664	High
chr3A_part1	310860000	315200000	id-1665	High
chr3A_part1	315710000	317960000	id-1666	High
chr3A_part1	320150000	320670000	id-1667	High
chr3A_part1	321800000	322330000	id-1668	High
chr3A_part1	322860000	324900000	id-1669	High
chr3A_part1	324960000	327700000	id-1670	High
chr3A_part1	327780000	333710000	id-1671	High
chr3A_part1	333770000	338530000	id-1672	High
chr3A_part1	338580000	349800000	id-1673	High
chr3A_part1	349860000	352580000	id-1674	High
chr3A_part1	352640000	358990000	id-1675	High
chr3A_part1	359040000	359700000	id-1676	High
chr3A_part1	359750000	361020000	id-1677	High
chr3A_part1	361080000	367310000	id-1678	High
chr3A_part1	367360000	383580000	id-1679	High
chr3A_part1	384730000	391240000	id-1680	High
chr3A_part1	391290000	393850000	id-1681	High
chr3A_part1	394450000	396770000	id-1682	High
chr3A_part1	396820000	399610000	id-1683	High
chr3A_part1	399660000	400770000	id-1684	High
chr3A_part1	400820000	401990000	id-1685	High
chr3A_part1	402080000	412200000	id-1686	High
chr3A_part1	412250000	414200000	id-1687	High
chr3A_part1	414260000	414830000	id-1688	High
chr3A_part1	414900000	417080000	id-1689	High
chr3A_part1	417130000	419030000	id-1690	High
chr3A_part1	419080000	421170000	id-1691	High
chr3A_part1	421590000	424640000	id-1692	High
chr3A_part1	424690000	426010000	id-1693	High
chr3A_part1	426070000	428700000	id-1694	High
chr3A_part1	428750000	429350000	id-1695	High
chr3A_part1	429400000	431760000	id-1696	High
chr3A_part1	431810000	434860000	id-1697	High
chr3A_part1	434910000	437740000	id-1698	High
chr3A_part1	437800000	442020000	id-1699	High
chr3A_part1	442070000	443740000	id-1700	High
chr3A_part1	443800000	444580000	id-1701	High
chr3A_part1	444640000	449160000	id-1702	High
chr3A_part1	449210000	449730000	id-1703	High
chr3A_part1	449780000	453680000	id-1704	High
chr3A_part2	680000	1260000	id-1705	High
chr3A_part2	1310000	2470000	id-1706	High
chr3A_part2	2900000	6340000	id-1707	High
chr3A_part2	6400000	6910000	id-1708	High
chr3A_part2	6990000	7490000	id-1709	High
chr3A_part2	8290000	8790000	id-1710	High
chr3A_part2	9620000	11480000	id-1711	High
chr3A_part2	13050000	13820000	id-1712	High
chr3A_part2	13880000	14790000	id-1713	High
chr3A_part2	16800000	18710000	id-1714	High
chr3A_part2	18780000	19510000	id-1715	High
chr3A_part2	20020000	20660000	id-1716	High
chr3A_part2	20980000	22090000	id-1717	High
chr3A_part2	24130000	24670000	id-1718	High
chr3A_part2	25260000	25850000	id-1719	High
chr3A_part2	25910000	26870000	id-1720	High
chr3A_part2	28500000	29080000	id-1721	High
chr3A_part2	29470000	30170000	id-1722	High
chr3A_part2	30870000	33070000	id-1723	High
chr3A_part2	33230000	34150000	id-1724	High
chr3A_part2	34700000	36180000	id-1725	High
chr3A_part2	37310000	38420000	id-1726	High
chr3A_part2	38490000	39060000	id-1727	High
chr3A_part2	39420000	40770000	id-1728	High
chr3A_part2	41250000	43690000	id-1729	High
chr3A_part2	43740000	44310000	id-1730	High
chr3A_part2	44970000	46420000	id-1731	High
chr3A_part2	46560000	47690000	id-1732	High
chr3A_part2	48230000	54330000	id-1733	High
chr3A_part2	54890000	55550000	id-1734	High
chr3A_part2	55600000	57280000	id-1735	High
chr3A_part2	57350000	62920000	id-1736	High
chr3A_part2	64110000	64660000	id-1737	High
chr3A_part2	65270000	66790000	id-1738	High
chr3A_part2	67090000	67660000	id-1739	High
chr3A_part2	67710000	87540000	id-1740	High
chr3A_part2	87590000	89390000	id-1741	High
chr3A_part2	90200000	90920000	id-1742	High
chr3A_part2	92370000	92870000	id-1743	High
chr3A_part2	94730000	95540000	id-1744	High
chr3A_part2	98300000	99540000	id-1745	High
chr3A_part2	99590000	100120000	id-1746	High
chr3A_part2	100200000	101440000	id-1747	High
chr3A_part2	101560000	103440000	id-1748	High
chr3A_part2	103550000	104140000	id-1749	High
chr3A_part2	104310000	106440000	id-1750	High
chr3A_part2	106510000	108990000	id-1751	High
chr3A_part2	109040000	112290000	id-1752	High
chr3A_part2	112350000	113930000	id-1753	High
chr3A_part2	115550000	116480000	id-1754	High
chr3A_part2	116560000	117160000	id-1755	High
chr3A_part2	117800000	118500000	id-1756	High
chr3A_part2	118550000	119500000	id-1757	High
chr3A_part2	119680000	120240000	id-1758	High
chr3A_part2	120540000	121510000	id-1759	High
chr3A_part2	121970000	122720000	id-1760	High
chr3A_part2	123250000	123890000	id-1761	High
chr3A_part2	124940000	127010000	id-1762	High
chr3A_part2	128130000	129050000	id-1763	High
chr3A_part2	129200000	130030000	id-1764	High
chr3A_part2	130340000	130850000	id-1765	High
chr3A_part2	130910000	132320000	id-1766	High
chr3A_part2	133130000	133880000	id-1767	High
chr3A_part2	133950000	134740000	id-1768	High
chr3A_part2	134820000	139530000	id-1769	High
chr3A_part2	140040000	140610000	id-1770	High
chr3A_part2	140660000	142280000	id-1771	High
chr3A_part2	143000000	143530000	id-1772	High
chr3A_part2	143780000	144570000	id-1773	High
chr3A_part2	145660000	146460000	id-1774	High
chr3A_part2	148130000	148650000	id-1775	High
chr3A_part2	148700000	150840000	id-1776	High
chr3A_part2	150890000	151410000	id-1777	High
chr3A_part2	152220000	153420000	id-1778	High
chr3A_part2	153490000	154030000	id-1779	High
chr3A_part2	154700000	155500000	id-1780	High
chr3A_part2	155550000	156620000	id-1781	High
chr3A_part2	156820000	160470000	id-1782	High
chr3A_part2	160570000	161530000	id-1783	High
chr3A_part2	161590000	162670000	id-1784	High
chr3A_part2	163020000	164850000	id-1785	High
chr3A_part2	165380000	165930000	id-1786	High
chr3A_part2	167730000	168400000	id-1787	High
chr3A_part2	168690000	169320000	id-1788	High
chr3A_part2	169390000	171310000	id-1789	High
chr3A_part2	171380000	173080000	id-1790	High
chr3A_part2	174260000	174820000	id-1791	High
chr3A_part2	175490000	176420000	id-1792	High
chr3A_part2	176940000	177850000	id-1793	High
chr3A_part2	178260000	180650000	id-1794	High
chr3A_part2	180710000	181510000	id-1795	High
chr3A_part2	183720000	185000000	id-1796	High
chr3A_part2	185290000	186030000	id-1797	High
chr3A_part2	189640000	190720000	id-1798	High
chr3A_part2	190810000	192220000	id-1799	High
chr3A_part2	192270000	192920000	id-1800	High
chr3A_part2	193340000	195540000	id-1801	High
chr3A_part2	196380000	197040000	id-1802	High
chr3A_part2	198470000	199420000	id-1803	High
chr3A_part2	199720000	204410000	id-1804	High
chr3A_part2	204460000	205080000	id-1805	High
chr3A_part2	206300000	209100000	id-1806	High
chr3A_part2	209150000	209850000	id-1807	High
chr3A_part2	209920000	213260000	id-1808	High
chr3A_part2	213810000	214830000	id-1809	High
chr3A_part2	214880000	215550000	id-1810	High
chr3A_part2	215930000	217000000	id-1811	High
chr3A_part2	217150000	217760000	id-1812	High
chr3A_part2	218980000	221120000	id-1813	High
chr3A_part2	221720000	222840000	id-1814	High
chr3A_part2	223730000	224680000	id-1815	High
chr3A_part2	224800000	225660000	id-1816	High
chr3A_part2	225740000	226280000	id-1817	High
chr3A_part2	226370000	227140000	id-1818	High
chr3A_part2	227200000	231750000	id-1819	High
chr3A_part2	231930000	233090000	id-1820	High
chr3A_part2	234470000	235530000	id-1821	High
chr3A_part2	236260000	237010000	id-1822	High
chr3A_part2	237090000	237860000	id-1823	High
chr3A_part2	237910000	238860000	id-1824	High
chr3A_part2	238940000	239550000	id-1825	High
chr3A_part2	240190000	241080000	id-1826	High
chr3A_part2	241500000	242310000	id-1827	High
chr3A_part2	242770000	244480000	id-1828	High
chr3A_part2	244560000	245540000	id-1829	High
chr3A_part2	245610000	249340000	id-1830	High
chr3A_part2	250820000	251690000	id-1831	High
chr3A_part2	251770000	252560000	id-1832	High
chr3A_part2	253980000	255610000	id-1833	High
chr3A_part2	255660000	256840000	id-1834	High
chr3A_part2	256950000	258870000	id-1835	High
chr3A_part2	258940000	260760000	id-1836	High
chr3A_part2	260970000	262180000	id-1837	High
chr3A_part2	262230000	265750000	id-1838	High
chr3A_part2	265750000	266260000	id-1839	Low
chr3A_part2	266930000	270840000	id-1840	High
chr3A_part2	270890000	271480000	id-1841	High
chr3A_part2	271550000	273320000	id-1842	High
chr3A_part2	273370000	275850000	id-1843	High
chr3A_part2	276490000	280220000	id-1844	High
chr3A_part2	280620000	284310000	id-1845	High
chr3A_part2	284530000	286020000	id-1846	High
chr3A_part2	286650000	287290000	id-1847	High
chr3A_part2	288020000	288690000	id-1848	High
chr3A_part2	288760000	290820000	id-1849	High
chr3A_part2	291390000	292600000	id-1850	High
chr3A_part2	294670000	295400000	id-1851	High
chr3A_part2	295720000	296620000	id-1852	High
chr3B_part1	0	1000000	id-1853	High
chr3B_part1	1580000	2550000	id-1854	High
chr3B_part1	2600000	3140000	id-1855	High
chr3B_part1	6640000	7740000	id-1856	High
chr3B_part1	7930000	8580000	id-1857	High
chr3B_part1	9880000	10380000	id-1858	High
chr3B_part1	13720000	14260000	id-1859	High
chr3B_part1	20730000	21650000	id-1860	High
chr3B_part1	22350000	23480000	id-1861	High
chr3B_part1	27170000	27760000	id-1862	High
chr3B_part1	27820000	28380000	id-1863	High
chr3B_part1	29490000	30010000	id-1864	High
chr3B_part1	30360000	31490000	id-1865	High
chr3B_part1	32180000	33300000	id-1866	High
chr3B_part1	33360000	34080000	id-1867	High
chr3B_part1	35850000	36550000	id-1868	High
chr3B_part1	40230000	41080000	id-1869	High
chr3B_part1	41510000	42050000	id-1870	High
chr3B_part1	50330000	51010000	id-1871	High
chr3B_part1	51140000	51960000	id-1872	High
chr3B_part1	53130000	53820000	id-1873	High
chr3B_part1	54160000	54800000	id-1874	High
chr3B_part1	66170000	69370000	id-1875	High
chr3B_part1	69600000	70990000	id-1876	High
chr3B_part1	75900000	76570000	id-1877	High
chr3B_part1	79230000	80430000	id-1878	High
chr3B_part1	80490000	82940000	id-1879	High
chr3B_part1	116110000	120630000	id-1880	High
chr3B_part1	121130000	123870000	id-1881	High
chr3B_part1	123960000	124950000	id-1882	High
chr3B_part1	125190000	128390000	id-1883	High
chr3B_part1	128550000	130320000	id-1884	High
chr3B_part1	130370000	134580000	id-1885	High
chr3B_part1	135500000	137960000	id-1886	High
chr3B_part1	138050000	139390000	id-1887	High
chr3B_part1	140270000	141630000	id-1888	High
chr3B_part1	144440000	148510000	id-1889	High
chr3B_part1	148660000	153670000	id-1890	High
chr3B_part1	154350000	158730000	id-1891	High
chr3B_part1	160820000	163740000	id-1892	High
chr3B_part1	163830000	168280000	id-1893	High
chr3B_part1	168680000	169830000	id-1894	High
chr3B_part1	169850000	170990000	id-1895	Low
chr3B_part1	171590000	173130000	id-1896	High
chr3B_part1	187420000	194920000	id-1897	High
chr3B_part1	195010000	199780000	id-1898	High
chr3B_part1	199830000	206910000	id-1899	High
chr3B_part1	206960000	213470000	id-1900	High
chr3B_part1	213660000	214290000	id-1901	High
chr3B_part1	215280000	217690000	id-1902	High
chr3B_part1	220480000	221210000	id-1903	High
chr3B_part1	222060000	222830000	id-1904	High
chr3B_part1	224160000	231120000	id-1905	High
chr3B_part1	231710000	236550000	id-1906	High
chr3B_part1	237000000	247730000	id-1907	High
chr3B_part1	247780000	249260000	id-1908	High
chr3B_part1	249310000	263150000	id-1909	High
chr3B_part1	263200000	274420000	id-1910	High
chr3B_part1	274490000	288340000	id-1911	High
chr3B_part1	288400000	289900000	id-1912	High
chr3B_part1	289900000	290750000	id-1913	Low
chr3B_part1	290800000	291820000	id-1914	Low
chr3B_part1	291830000	302400000	id-1915	High
chr3B_part1	302450000	334340000	id-1916	High
chr3B_part1	334340000	335090000	id-1917	Low
chr3B_part1	335090000	342190000	id-1918	High
chr3B_part1	342420000	344420000	id-1919	High
chr3B_part1	344420000	345070000	id-1920	Low
chr3B_part1	345120000	346020000	id-1921	Low
chr3B_part1	345990000	347030000	id-1922	High
chr3B_part1	347090000	348500000	id-1923	High
chr3B_part1	348450000	349060000	id-1924	Low
chr3B_part1	349070000	352410000	id-1925	High
chr3B_part1	352460000	354560000	id-1926	High
chr3B_part1	354610000	363830000	id-1927	High
chr3B_part1	363890000	364430000	id-1928	High
chr3B_part1	364540000	365280000	id-1929	High
chr3B_part1	365470000	381680000	id-1930	High
chr3B_part1	381730000	384480000	id-1931	High
chr3B_part1	384530000	385490000	id-1932	High
chr3B_part1	385560000	388840000	id-1933	High
chr3B_part1	388910000	396450000	id-1934	High
chr3B_part1	396500000	397350000	id-1935	High
chr3B_part1	397490000	402780000	id-1936	High
chr3B_part1	402830000	407700000	id-1937	High
chr3B_part1	408160000	413810000	id-1938	High
chr3B_part1	414470000	417390000	id-1939	High
chr3B_part1	417710000	418510000	id-1940	High
chr3B_part1	418640000	421620000	id-1941	High
chr3B_part1	423470000	425560000	id-1942	High
chr3B_part1	444060000	444790000	id-1943	High
chr3B_part1	447230000	448150000	id-1944	High
chr3B_part2	0	630000	id-1945	High
chr3B_part2	830000	2230000	id-1946	High
chr3B_part2	2280000	4130000	id-1947	High
chr3B_part2	11710000	12320000	id-1948	High
chr3B_part2	16260000	17140000	id-1949	High
chr3B_part2	17610000	18260000	id-1950	High
chr3B_part2	18410000	23020000	id-1951	High
chr3B_part2	24920000	29030000	id-1952	High
chr3B_part2	29080000	34770000	id-1953	High
chr3B_part2	35030000	35830000	id-1954	High
chr3B_part2	35880000	37260000	id-1955	High
chr3B_part2	37940000	38830000	id-1956	High
chr3B_part2	39930000	40550000	id-1957	High
chr3B_part2	41020000	41570000	id-1958	High
chr3B_part2	44030000	47220000	id-1959	High
chr3B_part2	47880000	49310000	id-1960	High
chr3B_part2	51010000	52860000	id-1961	High
chr3B_part2	52920000	54040000	id-1962	High
chr3B_part2	54400000	54950000	id-1963	High
chr3B_part2	55010000	55640000	id-1964	High
chr3B_part2	55740000	57270000	id-1965	High
chr3B_part2	57370000	60420000	id-1966	High
chr3B_part2	60540000	64790000	id-1967	High
chr3B_part2	64900000	65570000	id-1968	High
chr3B_part2	66280000	66790000	id-1969	High
chr3B_part2	68250000	68950000	id-1970	High
chr3B_part2	69160000	70080000	id-1971	High
chr3B_part2	72450000	73560000	id-1972	High
chr3B_part2	75100000	75730000	id-1973	High
chr3B_part2	75790000	76300000	id-1974	High
chr3B_part2	77140000	77850000	id-1975	High
chr3B_part2	79720000	81170000	id-1976	High
chr3B_part2	81250000	82150000	id-1977	High
chr3B_part2	82210000	83120000	id-1978	High
chr3B_part2	84480000	85910000	id-1979	High
chr3B_part2	85980000	86740000	id-1980	High
chr3B_part2	87680000	88360000	id-1981	High
chr3B_part2	88570000	89800000	id-1982	High
chr3B_part2	90230000	91130000	id-1983	High
chr3B_part2	91210000	92210000	id-1984	High
chr3B_part2	95860000	96690000	id-1985	High
chr3B_part2	96740000	98760000	id-1986	High
chr3B_part2	99290000	99980000	id-1987	High
chr3B_part2	100380000	100910000	id-1988	High
chr3B_part2	100960000	102360000	id-1989	High
chr3B_part2	102460000	104840000	id-1990	High
chr3B_part2	104900000	106690000	id-1991	High
chr3B_part2	106800000	115810000	id-1992	High
chr3B_part2	115860000	117120000	id-1993	High
chr3B_part2	117250000	123740000	id-1994	High
chr3B_part2	124950000	125890000	id-1995	High
chr3B_part2	127240000	127740000	id-1996	High
chr3B_part2	131420000	132700000	id-1997	High
chr3B_part2	133750000	134260000	id-1998	High
chr3B_part2	134480000	134980000	id-1999	High
chr3B_part2	135030000	135550000	id-2000	High
[truncated: 3,275 more rows]
