# Supplementary material for: DAWN: a resource for yielding insights into the diversity among wheat genomes
Source: BMC Genomics. 2018 Dec 17;19:941. doi: 10.1186/s12864-018-5228-2 (PMC6296097; doi:10.1186/s12864-018-5228-2)
Supplement: Supplementary file 7 — ZIP file containing BED5 format files of high and low variant density regions. BED5 format file for each WGS accession. The score column (5th column) indicates if the feature (row) represents a region which has >2*SD above (High) or below (Low) the mean variant density. (ZIP 526 kb) [file 12864_2018_5228_MOESM7_ESM.zip › variant_density_high_low/Yitpi.realigned.bam.vcf.w10000_s10000.bw.high_low.bed]

chr1A_part1	1680000	2190000	id-1	Low
chr1A_part1	13750000	15010000	id-2	High
chr1A_part1	16830000	18780000	id-3	High
chr1A_part1	19870000	22110000	id-4	High
chr1A_part1	22180000	23460000	id-5	High
chr1A_part1	25540000	26390000	id-6	High
chr1A_part1	30720000	32560000	id-7	High
chr1A_part1	32840000	33390000	id-8	High
chr1A_part1	37620000	38540000	id-9	High
chr1A_part1	38630000	41930000	id-10	High
chr1A_part1	42000000	44120000	id-11	High
chr1A_part1	44170000	45160000	id-12	High
chr1A_part1	53760000	54900000	id-13	High
chr1A_part1	54950000	56770000	id-14	High
chr1A_part1	60280000	61290000	id-15	High
chr1A_part1	61340000	62140000	id-16	High
chr1A_part1	62730000	63780000	id-17	High
chr1A_part1	63850000	64960000	id-18	High
chr1A_part1	65300000	65920000	id-19	High
chr1A_part1	65970000	67040000	id-20	High
chr1A_part1	68890000	69390000	id-21	High
chr1A_part1	69560000	70830000	id-22	High
chr1A_part1	71180000	71910000	id-23	High
chr1A_part1	73280000	76070000	id-24	High
chr1A_part1	76150000	80220000	id-25	High
chr1A_part1	80280000	81750000	id-26	High
chr1A_part1	81800000	85230000	id-27	High
chr1A_part1	85530000	87580000	id-28	High
chr1A_part1	87660000	91880000	id-29	High
chr1A_part1	91930000	94510000	id-30	High
chr1A_part1	94930000	96500000	id-31	High
chr1A_part1	96560000	98120000	id-32	High
chr1A_part1	98170000	99420000	id-33	High
chr1A_part1	99570000	100100000	id-34	High
chr1A_part1	100170000	132420000	id-35	High
chr1A_part1	132480000	147370000	id-36	High
chr1A_part1	147450000	153720000	id-37	High
chr1A_part1	153790000	155270000	id-38	High
chr1A_part1	155340000	168050000	id-39	High
chr1A_part1	168120000	176140000	id-40	High
chr1A_part1	176260000	186230000	id-41	High
chr1A_part1	186510000	210290000	id-42	High
chr1A_part1	210290000	211010000	id-43	Low
chr1A_part1	211560000	212250000	id-44	High
chr1A_part1	212850000	213640000	id-45	Low
chr1A_part1	214000000	214710000	id-46	Low
chr1A_part1	215630000	216200000	id-47	High
chr1A_part1	216250000	217840000	id-48	High
chr1A_part1	217890000	238100000	id-49	High
chr1A_part1	238150000	239600000	id-50	High
chr1A_part1	239660000	248670000	id-51	High
chr1A_part1	248730000	256030000	id-52	High
chr1A_part1	256040000	256610000	id-53	Low
chr1A_part1	256610000	264680000	id-54	High
chr1A_part1	264730000	279420000	id-55	High
chr1A_part1	279500000	310110000	id-56	High
chr1A_part1	310460000	311080000	id-57	High
chr1A_part1	314680000	315420000	id-58	High
chr1A_part1	315490000	317780000	id-59	High
chr1A_part1	317850000	318460000	id-60	High
chr1A_part1	319140000	324000000	id-61	High
chr1A_part1	324050000	332260000	id-62	High
chr1A_part1	332310000	337520000	id-63	High
chr1A_part1	337570000	341400000	id-64	High
chr1A_part1	351850000	362130000	id-65	High
chr1A_part1	362180000	370030000	id-66	High
chr1A_part1	370080000	372990000	id-67	High
chr1A_part1	373250000	382110000	id-68	High
chr1A_part1	382190000	383080000	id-69	High
chr1A_part1	383090000	383940000	id-70	Low
chr1A_part1	384160000	391670000	id-71	High
chr1A_part1	391850000	414910000	id-72	High
chr1A_part1	414990000	420920000	id-73	High
chr1A_part1	421170000	422050000	id-74	Low
chr1A_part1	422050000	429060000	id-75	High
chr1A_part1	433800000	437290000	id-76	High
chr1A_part1	437350000	445670000	id-77	High
chr1A_part1	458500000	462150000	id-78	High
chr1A_part1	462330000	465500000	id-79	High
chr1A_part2	10000	12400000	id-80	High
chr1A_part2	12470000	23520000	id-81	High
chr1A_part2	23570000	24930000	id-82	High
chr1A_part2	25450000	27650000	id-83	High
chr1A_part2	27700000	29580000	id-84	High
chr1A_part2	29660000	30340000	id-85	High
chr1A_part2	30400000	36090000	id-86	High
chr1A_part2	36170000	36970000	id-87	High
chr1A_part2	37040000	43150000	id-88	High
chr1A_part2	44160000	44780000	id-89	High
chr1A_part2	44830000	49150000	id-90	High
chr1A_part2	49200000	52250000	id-91	High
chr1A_part2	52760000	55470000	id-92	High
chr1A_part2	55520000	57550000	id-93	High
chr1A_part2	57600000	60690000	id-94	High
chr1A_part2	60760000	61550000	id-95	High
chr1A_part2	61620000	62180000	id-96	High
chr1A_part2	62700000	65210000	id-97	High
chr1A_part2	65260000	72960000	id-98	High
chr1A_part2	73010000	73520000	id-99	High
chr1A_part2	73600000	75380000	id-100	High
chr1A_part2	75430000	77010000	id-101	High
chr1A_part2	77600000	78460000	id-102	High
chr1A_part2	78510000	79160000	id-103	High
chr1A_part2	79210000	80690000	id-104	High
chr1A_part2	81410000	82460000	id-105	High
chr1A_part2	82560000	89390000	id-106	High
chr1A_part2	89890000	93160000	id-107	High
chr1A_part2	93210000	96530000	id-108	High
chr1A_part2	96610000	98180000	id-109	High
chr1A_part2	99960000	103710000	id-110	High
chr1A_part2	103770000	105660000	id-111	High
chr1A_part2	105710000	109270000	id-112	High
chr1A_part2	109600000	112810000	id-113	High
chr1A_part2	112990000	113730000	id-114	High
chr1A_part2	113830000	116860000	id-115	High
chr1A_part2	116910000	117760000	id-116	High
chr1A_part2	117850000	122590000	id-117	High
chr1B_part1	1610000	2120000	id-118	High
chr1B_part1	2650000	3300000	id-119	High
chr1B_part1	3850000	4360000	id-120	High
chr1B_part1	4440000	5360000	id-121	High
chr1B_part1	5850000	6350000	id-122	High
chr1B_part1	8550000	10440000	id-123	High
chr1B_part1	10600000	11320000	id-124	Low
chr1B_part1	13040000	13660000	id-125	Low
chr1B_part1	15020000	15760000	id-126	High
chr1B_part1	17240000	17830000	id-127	High
chr1B_part1	19860000	20450000	id-128	High
chr1B_part1	21420000	22400000	id-129	High
chr1B_part1	24490000	25130000	id-130	High
chr1B_part1	25240000	27370000	id-131	High
chr1B_part1	29000000	29520000	id-132	High
chr1B_part1	31730000	32620000	id-133	High
chr1B_part1	33250000	33860000	id-134	High
chr1B_part1	33920000	34930000	id-135	High
chr1B_part1	34980000	36170000	id-136	High
chr1B_part1	36910000	38930000	id-137	High
chr1B_part1	39050000	39640000	id-138	High
chr1B_part1	40280000	41110000	id-139	High
chr1B_part1	41230000	42590000	id-140	High
chr1B_part1	42710000	44680000	id-141	High
chr1B_part1	45710000	47230000	id-142	High
chr1B_part1	47940000	48680000	id-143	Low
chr1B_part1	49840000	51150000	id-144	High
chr1B_part1	51610000	56550000	id-145	High
chr1B_part1	60530000	62030000	id-146	High
chr1B_part1	62380000	67550000	id-147	High
chr1B_part1	68670000	69280000	id-148	High
chr1B_part1	71690000	72360000	id-149	High
chr1B_part1	76220000	76760000	id-150	High
chr1B_part1	79730000	80250000	id-151	High
chr1B_part1	82380000	82960000	id-152	High
chr1B_part1	84290000	85230000	id-153	High
chr1B_part1	85280000	85970000	id-154	High
chr1B_part1	87230000	88010000	id-155	High
chr1B_part1	88090000	89520000	id-156	High
chr1B_part1	89890000	90600000	id-157	High
chr1B_part1	91640000	92230000	id-158	High
chr1B_part1	92870000	93640000	id-159	High
chr1B_part1	93760000	94740000	id-160	High
chr1B_part1	96700000	98130000	id-161	High
chr1B_part1	100960000	102120000	id-162	High
chr1B_part1	102440000	102970000	id-163	High
chr1B_part1	103860000	104810000	id-164	High
chr1B_part1	105800000	106520000	id-165	High
chr1B_part1	107570000	108100000	id-166	High
chr1B_part1	109980000	110510000	id-167	High
chr1B_part1	113800000	114620000	id-168	High
chr1B_part1	114670000	115220000	id-169	High
chr1B_part1	115280000	115970000	id-170	High
chr1B_part1	119880000	120500000	id-171	High
chr1B_part1	120820000	123980000	id-172	High
chr1B_part1	123980000	125750000	id-173	Low
chr1B_part1	125810000	128860000	id-174	Low
chr1B_part1	128910000	129460000	id-175	Low
chr1B_part1	129470000	130150000	id-176	High
chr1B_part1	132130000	132680000	id-177	High
chr1B_part1	135320000	135820000	id-178	High
chr1B_part1	137720000	138370000	id-179	High
chr1B_part1	139910000	140530000	id-180	High
chr1B_part1	144870000	145370000	id-181	High
chr1B_part1	146060000	146860000	id-182	High
chr1B_part1	146930000	147740000	id-183	High
chr1B_part1	149740000	150300000	id-184	High
chr1B_part1	153770000	154420000	id-185	High
chr1B_part1	154810000	155500000	id-186	High
chr1B_part1	156680000	157490000	id-187	High
chr1B_part1	158160000	159500000	id-188	High
chr1B_part1	159570000	165260000	id-189	High
chr1B_part1	165410000	171460000	id-190	High
chr1B_part1	171530000	172190000	id-191	High
chr1B_part1	172240000	172950000	id-192	High
chr1B_part1	174940000	175440000	id-193	High
chr1B_part1	175540000	176580000	id-194	High
chr1B_part1	177840000	178440000	id-195	High
chr1B_part1	178700000	180050000	id-196	High
chr1B_part1	180110000	181330000	id-197	High
chr1B_part1	181880000	183340000	id-198	High
chr1B_part1	183680000	186940000	id-199	High
chr1B_part1	188240000	188770000	id-200	High
chr1B_part1	188820000	189770000	id-201	High
chr1B_part1	189860000	191080000	id-202	High
chr1B_part1	191910000	192550000	id-203	High
chr1B_part1	192780000	193300000	id-204	High
chr1B_part1	193520000	195640000	id-205	High
chr1B_part1	196660000	198210000	id-206	High
chr1B_part1	198550000	199130000	id-207	High
chr1B_part1	199260000	200150000	id-208	High
chr1B_part1	200200000	201190000	id-209	High
chr1B_part1	201920000	202700000	id-210	High
chr1B_part1	202750000	203550000	id-211	High
chr1B_part1	203610000	205360000	id-212	High
chr1B_part1	205410000	205950000	id-213	High
chr1B_part1	206010000	207570000	id-214	High
chr1B_part1	207630000	208620000	id-215	High
chr1B_part1	209800000	211210000	id-216	High
chr1B_part1	211260000	211860000	id-217	High
chr1B_part1	212350000	213290000	id-218	High
chr1B_part1	213360000	215170000	id-219	High
chr1B_part1	215220000	215780000	id-220	High
chr1B_part1	216090000	217390000	id-221	High
chr1B_part1	217550000	220700000	id-222	High
chr1B_part1	221400000	222130000	id-223	High
chr1B_part1	222790000	223670000	id-224	High
chr1B_part1	223720000	224690000	id-225	High
chr1B_part1	224740000	226820000	id-226	High
chr1B_part1	226970000	228250000	id-227	High
chr1B_part1	228310000	229110000	id-228	High
chr1B_part1	229170000	230310000	id-229	High
chr1B_part1	230940000	232430000	id-230	High
chr1B_part1	232480000	233240000	id-231	High
chr1B_part1	233290000	234480000	id-232	High
chr1B_part1	234490000	235340000	id-233	Low
chr1B_part1	235790000	236300000	id-234	High
chr1B_part1	236350000	237130000	id-235	High
chr1B_part1	237330000	237930000	id-236	High
chr1B_part1	238350000	239270000	id-237	High
chr1B_part1	242250000	242890000	id-238	High
chr1B_part1	242950000	243490000	id-239	High
chr1B_part1	245880000	246850000	id-240	High
chr1B_part1	246920000	248140000	id-241	High
chr1B_part1	249330000	251830000	id-242	High
chr1B_part1	251920000	253270000	id-243	High
chr1B_part1	253350000	255520000	id-244	High
chr1B_part1	255720000	256760000	id-245	High
chr1B_part1	256820000	257330000	id-246	High
chr1B_part1	257380000	258520000	id-247	High
chr1B_part1	258570000	261590000	id-248	High
chr1B_part1	262150000	263160000	id-249	High
chr1B_part1	264010000	264640000	id-250	High
chr1B_part1	265280000	266580000	id-251	High
chr1B_part1	267160000	268020000	id-252	High
chr1B_part1	268240000	268940000	id-253	High
chr1B_part1	269740000	271280000	id-254	High
chr1B_part1	271430000	273170000	id-255	High
chr1B_part1	273760000	274960000	id-256	High
chr1B_part1	278430000	278950000	id-257	High
chr1B_part1	279000000	279570000	id-258	High
chr1B_part1	280690000	281850000	id-259	High
chr1B_part1	282760000	284510000	id-260	High
chr1B_part1	286280000	286980000	id-261	High
chr1B_part1	288790000	293480000	id-262	High
chr1B_part1	293540000	296830000	id-263	High
chr1B_part1	296950000	301290000	id-264	High
chr1B_part1	302450000	305040000	id-265	High
chr1B_part1	307510000	308150000	id-266	Low
chr1B_part1	308590000	309160000	id-267	Low
chr1B_part1	309110000	312370000	id-268	High
chr1B_part1	312490000	313690000	id-269	High
chr1B_part1	313740000	314650000	id-270	High
chr1B_part1	314720000	315420000	id-271	Low
chr1B_part1	315490000	316320000	id-272	Low
chr1B_part1	317870000	319030000	id-273	Low
chr1B_part1	319080000	320980000	id-274	Low
chr1B_part1	321050000	321670000	id-275	Low
chr1B_part1	321720000	322350000	id-276	Low
chr1B_part1	322360000	328440000	id-277	High
chr1B_part1	328940000	329980000	id-278	High
chr1B_part1	330360000	336280000	id-279	High
chr1B_part1	336350000	337250000	id-280	High
chr1B_part1	337390000	345150000	id-281	High
chr1B_part1	346760000	347870000	id-282	High
chr1B_part1	348640000	349930000	id-283	High
chr1B_part1	351170000	352280000	id-284	High
chr1B_part1	352440000	353030000	id-285	High
chr1B_part1	356360000	356910000	id-286	High
chr1B_part1	357100000	358120000	id-287	High
chr1B_part1	358180000	358680000	id-288	High
chr1B_part1	361320000	362040000	id-289	High
chr1B_part1	362140000	365320000	id-290	High
chr1B_part1	365380000	368100000	id-291	High
chr1B_part1	368400000	372410000	id-292	High
chr1B_part1	372640000	374390000	id-293	High
chr1B_part1	374460000	382390000	id-294	High
chr1B_part1	382510000	387640000	id-295	High
chr1B_part1	387690000	391480000	id-296	High
chr1B_part1	391550000	394190000	id-297	High
chr1B_part1	394350000	396060000	id-298	High
chr1B_part1	396520000	397230000	id-299	High
chr1B_part1	397950000	398460000	id-300	High
chr1B_part1	398520000	403200000	id-301	High
chr1B_part1	403410000	404350000	id-302	High
chr1B_part1	405180000	409710000	id-303	High
chr1B_part1	410290000	418270000	id-304	High
chr1B_part1	418340000	421340000	id-305	High
chr1B_part1	422910000	423510000	id-306	High
chr1B_part1	424770000	425520000	id-307	High
chr1B_part1	426450000	427090000	id-308	High
chr1B_part1	428950000	429980000	id-309	High
chr1B_part1	430760000	432130000	id-310	High
chr1B_part1	432200000	434860000	id-311	High
chr1B_part2	290000	940000	id-312	High
chr1B_part2	2260000	3220000	id-313	High
chr1B_part2	3460000	4110000	id-314	High
chr1B_part2	5470000	7640000	id-315	High
chr1B_part2	7710000	13100000	id-316	High
chr1B_part2	13160000	17320000	id-317	High
chr1B_part2	17410000	18310000	id-318	High
chr1B_part2	18590000	21860000	id-319	High
chr1B_part2	21870000	22560000	id-320	Low
chr1B_part2	24060000	39420000	id-321	High
chr1B_part2	40510000	41080000	id-322	High
chr1B_part2	42100000	42680000	id-323	High
chr1B_part2	42730000	49240000	id-324	High
chr1B_part2	49290000	52380000	id-325	High
chr1B_part2	52440000	59990000	id-326	High
chr1B_part2	60110000	60840000	id-327	High
chr1B_part2	60930000	61460000	id-328	High
chr1B_part2	61990000	62560000	id-329	High
chr1B_part2	63490000	64470000	id-330	High
chr1B_part2	64520000	65420000	id-331	High
chr1B_part2	65520000	66060000	id-332	High
chr1B_part2	66110000	70070000	id-333	High
chr1B_part2	70220000	74380000	id-334	High
chr1B_part2	75460000	75960000	id-335	High
chr1B_part2	76010000	77130000	id-336	High
chr1B_part2	77180000	78120000	id-337	High
chr1B_part2	78230000	79130000	id-338	High
chr1B_part2	80000000	82160000	id-339	High
chr1B_part2	82210000	82940000	id-340	High
chr1B_part2	84280000	89240000	id-341	High
chr1B_part2	90550000	91220000	id-342	High
chr1B_part2	94120000	94770000	id-343	High
chr1B_part2	95210000	95840000	id-344	High
chr1B_part2	99200000	99960000	id-345	High
chr1B_part2	101090000	101650000	id-346	High
chr1B_part2	102160000	104370000	id-347	High
chr1B_part2	104850000	106010000	id-348	High
chr1B_part2	106230000	114950000	id-349	High
chr1B_part2	115010000	115620000	id-350	High
chr1B_part2	115700000	116610000	id-351	High
chr1B_part2	116730000	117780000	id-352	High
chr1B_part2	118520000	119340000	id-353	High
chr1B_part2	119780000	120640000	id-354	High
chr1B_part2	122900000	123970000	id-355	High
chr1B_part2	124310000	126360000	id-356	High
chr1B_part2	126940000	127470000	id-357	High
chr1B_part2	127530000	128520000	id-358	High
chr1B_part2	128530000	129240000	id-359	Low
chr1B_part2	129250000	131640000	id-360	High
chr1B_part2	131710000	133600000	id-361	High
chr1B_part2	133790000	134870000	id-362	High
chr1B_part2	135400000	136260000	id-363	High
chr1B_part2	138550000	139120000	id-364	High
chr1B_part2	139970000	140730000	id-365	High
chr1B_part2	141050000	143210000	id-366	High
chr1B_part2	143270000	144250000	id-367	High
chr1B_part2	144960000	146730000	id-368	High
chr1B_part2	148210000	149020000	id-369	High
chr1B_part2	149900000	150420000	id-370	High
chr1B_part2	150500000	151290000	id-371	High
chr1B_part2	153910000	156210000	id-372	High
chr1B_part2	156570000	157080000	id-373	High
chr1B_part2	157530000	158220000	id-374	High
chr1B_part2	158280000	159180000	id-375	High
chr1B_part2	161500000	162310000	id-376	High
chr1B_part2	162900000	164180000	id-377	High
chr1B_part2	167380000	167980000	id-378	High
chr1B_part2	168630000	169360000	id-379	High
chr1B_part2	172960000	174010000	id-380	High
chr1B_part2	175670000	176580000	id-381	High
chr1B_part2	177160000	177660000	id-382	High
chr1B_part2	178160000	178860000	id-383	High
chr1B_part2	178910000	179510000	id-384	High
chr1B_part2	179560000	180440000	id-385	High
chr1B_part2	180770000	181480000	id-386	High
chr1B_part2	182180000	182900000	id-387	High
chr1B_part2	183970000	184740000	id-388	High
chr1B_part2	184790000	187210000	id-389	High
chr1B_part2	187770000	189800000	id-390	High
chr1B_part2	189850000	191210000	id-391	High
chr1B_part2	191800000	193310000	id-392	High
chr1B_part2	194670000	197610000	id-393	High
chr1B_part2	197670000	198910000	id-394	High
chr1B_part2	200600000	203380000	id-395	High
chr1B_part2	204200000	204740000	id-396	High
chr1B_part2	205010000	205770000	id-397	High
chr1B_part2	206280000	207050000	id-398	High
chr1B_part2	207720000	209730000	id-399	High
chr1B_part2	209850000	210970000	id-400	High
chr1B_part2	213720000	214610000	id-401	High
chr1B_part2	214900000	218480000	id-402	High
chr1B_part2	218550000	219160000	id-403	High
chr1B_part2	220180000	220680000	id-404	High
chr1B_part2	220940000	221880000	id-405	High
chr1B_part2	222400000	223020000	id-406	High
chr1B_part2	223140000	224370000	id-407	High
chr1B_part2	226670000	227620000	id-408	High
chr1B_part2	227810000	228420000	id-409	High
chr1B_part2	228490000	230050000	id-410	High
chr1B_part2	230660000	231330000	id-411	High
chr1B_part2	231640000	232390000	id-412	High
chr1B_part2	233240000	233800000	id-413	High
chr1B_part2	234620000	235360000	id-414	High
chr1B_part2	235740000	237930000	id-415	High
chr1B_part2	237980000	239770000	id-416	High
chr1B_part2	239840000	241100000	id-417	High
chr1B_part2	241190000	241900000	id-418	High
chr1B_part2	242030000	243770000	id-419	High
chr1B_part2	243850000	244350000	id-420	High
chr1B_part2	244400000	244960000	id-421	High
chr1B_part2	246430000	247010000	id-422	High
chr1B_part2	247170000	247670000	id-423	High
chr1B_part2	247730000	250770000	id-424	High
chr1D_part1	30000	730000	id-425	High
chr1D_part1	850000	1810000	id-426	Low
chr1D_part1	2060000	3900000	id-427	High
chr1D_part1	3950000	7520000	id-428	High
chr1D_part1	7580000	8470000	id-429	High
chr1D_part1	8540000	9670000	id-430	High
chr1D_part1	9720000	11340000	id-431	High
chr1D_part1	11390000	13200000	id-432	High
chr1D_part1	13250000	14060000	id-433	High
chr1D_part1	15030000	15800000	id-434	High
chr1D_part1	16060000	18470000	id-435	High
chr1D_part1	18550000	19200000	id-436	High
chr1D_part1	19770000	20460000	id-437	High
chr1D_part1	20510000	24370000	id-438	High
chr1D_part1	24520000	26300000	id-439	High
chr1D_part1	26360000	27390000	id-440	High
chr1D_part1	27460000	28410000	id-441	High
chr1D_part1	28470000	29280000	id-442	High
chr1D_part1	29340000	31070000	id-443	High
chr1D_part1	31230000	32640000	id-444	High
chr1D_part1	33410000	34070000	id-445	High
chr1D_part1	34130000	34720000	id-446	High
chr1D_part1	34790000	35820000	id-447	High
chr1D_part1	36140000	37570000	id-448	High
chr1D_part1	37780000	39890000	id-449	High
chr1D_part1	39940000	41340000	id-450	High
chr1D_part1	41400000	42660000	id-451	High
chr1D_part1	42710000	44320000	id-452	High
chr1D_part1	44860000	46010000	id-453	High
chr1D_part1	46060000	48670000	id-454	High
chr1D_part1	48730000	49650000	id-455	High
chr1D_part1	49880000	51490000	id-456	High
chr1D_part1	52820000	53760000	id-457	High
chr1D_part1	53840000	57550000	id-458	High
chr1D_part1	57600000	58270000	id-459	High
chr1D_part1	58370000	59630000	id-460	High
chr1D_part1	60140000	61640000	id-461	High
chr1D_part1	61690000	63080000	id-462	High
chr1D_part1	63310000	63970000	id-463	High
chr1D_part1	64490000	66490000	id-464	High
chr1D_part1	66540000	68070000	id-465	High
chr1D_part1	68130000	69120000	id-466	High
chr1D_part1	69170000	74070000	id-467	High
chr1D_part1	74200000	75030000	id-468	High
chr1D_part1	75510000	76610000	id-469	High
chr1D_part1	76660000	77540000	id-470	High
chr1D_part1	77590000	80460000	id-471	High
chr1D_part1	80940000	81650000	id-472	High
chr1D_part1	82240000	84300000	id-473	High
chr1D_part1	84480000	85960000	id-474	High
chr1D_part1	86050000	86790000	id-475	High
chr1D_part1	86870000	88100000	id-476	High
chr1D_part1	88150000	88990000	id-477	High
chr1D_part1	89040000	96490000	id-478	High
chr1D_part1	97050000	97950000	id-479	High
chr1D_part1	98490000	100250000	id-480	High
chr1D_part1	100310000	100830000	id-481	High
chr1D_part1	101550000	102580000	id-482	High
chr1D_part1	103220000	104040000	id-483	High
chr1D_part1	104090000	106890000	id-484	High
chr1D_part1	106940000	108040000	id-485	High
chr1D_part1	108260000	111870000	id-486	High
chr1D_part1	112320000	113190000	id-487	High
chr1D_part1	113240000	114250000	id-488	High
chr1D_part1	114470000	115180000	id-489	High
chr1D_part1	115250000	116810000	id-490	High
chr1D_part1	116860000	119870000	id-491	High
chr1D_part1	119920000	120460000	id-492	High
chr1D_part1	120520000	123470000	id-493	High
chr1D_part1	123520000	124100000	id-494	High
chr1D_part1	124500000	125430000	id-495	High
chr1D_part1	125490000	128610000	id-496	High
chr1D_part1	128670000	130410000	id-497	High
chr1D_part1	130460000	137320000	id-498	High
chr1D_part1	137820000	138800000	id-499	High
chr1D_part1	138860000	140730000	id-500	High
chr1D_part1	140780000	141290000	id-501	High
chr1D_part1	141640000	143830000	id-502	High
chr1D_part1	143880000	145940000	id-503	High
chr1D_part1	145990000	146780000	id-504	High
chr1D_part1	146830000	151050000	id-505	High
chr1D_part1	151100000	152090000	id-506	High
chr1D_part1	152140000	153600000	id-507	High
chr1D_part1	154190000	155800000	id-508	High
chr1D_part1	155850000	156580000	id-509	High
chr1D_part1	156670000	161270000	id-510	High
chr1D_part1	161560000	169180000	id-511	High
chr1D_part1	169180000	172270000	id-512	Low
chr1D_part1	172680000	173240000	id-513	High
chr1D_part1	174030000	174670000	id-514	High
chr1D_part1	174720000	176390000	id-515	High
chr1D_part1	176480000	179280000	id-516	High
chr1D_part1	179340000	183040000	id-517	High
chr1D_part1	183130000	189820000	id-518	High
chr1D_part1	189880000	192300000	id-519	High
chr1D_part1	192350000	194060000	id-520	High
chr1D_part1	194110000	195060000	id-521	High
chr1D_part1	195120000	199080000	id-522	High
chr1D_part1	199420000	200650000	id-523	High
chr1D_part1	200700000	202390000	id-524	High
chr1D_part1	202470000	206860000	id-525	High
chr1D_part1	206920000	211520000	id-526	High
chr1D_part1	211570000	212280000	id-527	High
chr1D_part1	212670000	215070000	id-528	High
chr1D_part1	215120000	215890000	id-529	High
chr1D_part1	216200000	217030000	id-530	High
chr1D_part1	217400000	224700000	id-531	High
chr1D_part1	224760000	226630000	id-532	High
chr1D_part1	226710000	227270000	id-533	High
chr1D_part1	227320000	228330000	id-534	High
chr1D_part1	228400000	228960000	id-535	High
chr1D_part1	229390000	230230000	id-536	High
chr1D_part1	230280000	230830000	id-537	High
chr1D_part1	230880000	233610000	id-538	High
chr1D_part1	234170000	235590000	id-539	High
chr1D_part1	235650000	236320000	id-540	High
chr1D_part1	236400000	238770000	id-541	High
chr1D_part1	238840000	240530000	id-542	High
chr1D_part1	240580000	241410000	id-543	High
chr1D_part1	241460000	245300000	id-544	High
chr1D_part1	245360000	246510000	id-545	High
chr1D_part1	246830000	247390000	id-546	High
chr1D_part1	247440000	248110000	id-547	High
chr1D_part1	248170000	249490000	id-548	High
chr1D_part1	249540000	253550000	id-549	High
chr1D_part1	253600000	255000000	id-550	High
chr1D_part1	255050000	255860000	id-551	High
chr1D_part1	257130000	258020000	id-552	High
chr1D_part1	258070000	260500000	id-553	High
chr1D_part1	260550000	261290000	id-554	High
chr1D_part1	261570000	263210000	id-555	High
chr1D_part1	263260000	263930000	id-556	High
chr1D_part1	263990000	265740000	id-557	High
chr1D_part1	266080000	267500000	id-558	High
chr1D_part1	267570000	268570000	id-559	High
chr1D_part1	269260000	270340000	id-560	High
chr1D_part1	270400000	271160000	id-561	High
chr1D_part1	271220000	272630000	id-562	High
chr1D_part1	272860000	273980000	id-563	High
chr1D_part1	274030000	274620000	id-564	High
chr1D_part1	274670000	275540000	id-565	High
chr1D_part1	275670000	278020000	id-566	High
chr1D_part1	278070000	278750000	id-567	High
chr1D_part1	278800000	280290000	id-568	High
chr1D_part1	280340000	282290000	id-569	High
chr1D_part1	282340000	284320000	id-570	High
chr1D_part1	285300000	286770000	id-571	High
chr1D_part1	286820000	288940000	id-572	High
chr1D_part1	289570000	292160000	id-573	High
chr1D_part1	292240000	293970000	id-574	High
chr1D_part1	294400000	295730000	id-575	High
chr1D_part1	296230000	296780000	id-576	High
chr1D_part1	297320000	299460000	id-577	High
chr1D_part1	299510000	300390000	id-578	High
chr1D_part1	300440000	301960000	id-579	High
chr1D_part1	302030000	302760000	id-580	High
chr1D_part1	302980000	304490000	id-581	High
chr1D_part1	304550000	309280000	id-582	High
chr1D_part1	309330000	312770000	id-583	High
chr1D_part1	312830000	313680000	id-584	High
chr1D_part1	313750000	314580000	id-585	High
chr1D_part1	314630000	316060000	id-586	High
chr1D_part1	316130000	317210000	id-587	High
chr1D_part1	317260000	318400000	id-588	High
chr1D_part1	318710000	319950000	id-589	High
chr1D_part1	320960000	322630000	id-590	High
chr1D_part1	322680000	324890000	id-591	High
chr1D_part1	324950000	327340000	id-592	High
chr1D_part1	327520000	328020000	id-593	High
chr1D_part1	328590000	329320000	id-594	High
chr1D_part1	329790000	331010000	id-595	High
chr1D_part1	331070000	331840000	id-596	High
chr1D_part1	331890000	334080000	id-597	High
chr1D_part1	335660000	336590000	id-598	High
chr1D_part1	336640000	340740000	id-599	High
chr1D_part1	340850000	343540000	id-600	High
chr1D_part1	343590000	345750000	id-601	High
chr1D_part1	345810000	347830000	id-602	High
chr1D_part1	348800000	351120000	id-603	High
chr1D_part1	351170000	353040000	id-604	High
chr1D_part1	353090000	356770000	id-605	High
chr1D_part1	356830000	360200000	id-606	High
chr1D_part1	360260000	362680000	id-607	High
chr1D_part1	362730000	363290000	id-608	High
chr1D_part1	363350000	365560000	id-609	High
chr1D_part1	366160000	366740000	id-610	High
chr1D_part1	366800000	367310000	id-611	High
chr1D_part1	367360000	370360000	id-612	High
chr1D_part1	370420000	373860000	id-613	High
chr1D_part1	373910000	374950000	id-614	High
chr1D_part1	375000000	376670000	id-615	High
chr1D_part1	377160000	377840000	id-616	High
chr1D_part1	377900000	379360000	id-617	High
chr1D_part1	379420000	380480000	id-618	High
chr1D_part1	380530000	382380000	id-619	High
chr1D_part1	382710000	385250000	id-620	High
chr1D_part1	385300000	385840000	id-621	High
chr1D_part1	385910000	387230000	id-622	High
chr1D_part1	387280000	387970000	id-623	High
chr1D_part1	388020000	392240000	id-624	High
chr1D_part1	392290000	393550000	id-625	High
chr1D_part1	393620000	394570000	id-626	High
chr1D_part1	394630000	396010000	id-627	High
chr1D_part1	396090000	396750000	id-628	High
chr1D_part1	397890000	399420000	id-629	High
chr1D_part1	399760000	400660000	id-630	High
chr1D_part1	400860000	402170000	id-631	High
chr1D_part1	404390000	405470000	id-632	High
chr1D_part1	405880000	406880000	id-633	High
chr1D_part1	406940000	407520000	id-634	High
chr1D_part1	408340000	409110000	id-635	High
chr1D_part1	409460000	411450000	id-636	High
chr1D_part1	411680000	412300000	id-637	High
chr1D_part1	412750000	413420000	id-638	High
chr1D_part1	414120000	414820000	id-639	High
chr1D_part1	415050000	417650000	id-640	High
chr1D_part1	417750000	419080000	id-641	High
chr1D_part1	419420000	420460000	id-642	High
chr1D_part1	420510000	421320000	id-643	High
chr1D_part1	421840000	426090000	id-644	High
chr1D_part1	426150000	426800000	id-645	High
chr1D_part1	426860000	430340000	id-646	High
chr1D_part1	430400000	432030000	id-647	High
chr1D_part1	432920000	433960000	id-648	High
chr1D_part1	434480000	435080000	id-649	Low
chr1D_part1	435040000	436270000	id-650	High
chr1D_part1	436320000	438880000	id-651	High
chr1D_part1	438930000	439970000	id-652	High
chr1D_part1	440960000	441460000	id-653	High
chr1D_part1	442220000	443040000	id-654	High
chr1D_part1	443090000	444930000	id-655	High
chr1D_part1	444980000	445480000	id-656	High
chr1D_part1	445760000	446900000	id-657	High
chr1D_part1	448090000	451330000	id-658	High
chr1D_part1	451620000	452130000	id-659	High
chr1D_part2	0	32160000	id-660	High
chr1D_part2	35250000	35810000	id-661	High
chr1D_part2	35810000	36350000	id-662	Low
chr1D_part2	36610000	37900000	id-663	Low
chr1D_part2	38890000	39440000	id-664	Low
chr1D_part2	40820000	41450000	id-665	Low
chr2A_part1	10000	840000	id-666	High
chr2A_part1	1090000	1960000	id-667	High
chr2A_part1	2050000	3120000	id-668	High
chr2A_part1	3290000	6340000	id-669	High
chr2A_part1	6350000	7350000	id-670	Low
chr2A_part1	9690000	10530000	id-671	High
chr2A_part1	11740000	14340000	id-672	High
chr2A_part1	14660000	15670000	id-673	High
chr2A_part1	15810000	17150000	id-674	High
chr2A_part1	17200000	18170000	id-675	High
chr2A_part1	18240000	18920000	id-676	High
chr2A_part1	18990000	19670000	id-677	High
chr2A_part1	19820000	20420000	id-678	High
chr2A_part1	20470000	21540000	id-679	High
chr2A_part1	21810000	22600000	id-680	High
chr2A_part1	23710000	24450000	id-681	High
chr2A_part1	24730000	25280000	id-682	High
chr2A_part1	25790000	27190000	id-683	High
chr2A_part1	27240000	28300000	id-684	High
chr2A_part1	29100000	30400000	id-685	High
chr2A_part1	30680000	31300000	id-686	High
chr2A_part1	31350000	32560000	id-687	High
chr2A_part1	33230000	34210000	id-688	High
chr2A_part1	34750000	37490000	id-689	High
chr2A_part1	37670000	38240000	id-690	High
chr2A_part1	39060000	40030000	id-691	High
chr2A_part1	40100000	41410000	id-692	High
chr2A_part1	41910000	42510000	id-693	High
chr2A_part1	42900000	45160000	id-694	High
chr2A_part1	45160000	46070000	id-695	Low
chr2A_part1	47440000	48060000	id-696	High
chr2A_part1	48140000	49340000	id-697	High
chr2A_part1	49420000	51680000	id-698	High
chr2A_part1	51780000	52610000	id-699	High
chr2A_part1	52960000	54750000	id-700	High
chr2A_part1	54800000	55480000	id-701	High
chr2A_part1	55820000	56950000	id-702	High
chr2A_part1	57420000	58170000	id-703	High
chr2A_part1	58220000	60280000	id-704	High
chr2A_part1	60710000	61390000	id-705	High
chr2A_part1	61460000	62020000	id-706	High
chr2A_part1	62090000	63160000	id-707	High
chr2A_part1	63210000	71220000	id-708	High
chr2A_part1	71840000	73130000	id-709	Low
chr2A_part1	73150000	74180000	id-710	High
chr2A_part1	74310000	77460000	id-711	High
chr2A_part1	77920000	79640000	id-712	High
chr2A_part1	82020000	83220000	id-713	High
chr2A_part1	83580000	85610000	id-714	High
chr2A_part1	85810000	88180000	id-715	High
chr2A_part1	88230000	89360000	id-716	High
chr2A_part1	89410000	90080000	id-717	High
chr2A_part1	90410000	106390000	id-718	High
chr2A_part1	107670000	108790000	id-719	High
chr2A_part1	108840000	109400000	id-720	High
chr2A_part1	109980000	110950000	id-721	High
chr2A_part1	111000000	112800000	id-722	High
chr2A_part1	112850000	113530000	id-723	High
chr2A_part1	114300000	118080000	id-724	High
chr2A_part1	118140000	135010000	id-725	High
chr2A_part1	135070000	139520000	id-726	High
chr2A_part1	139480000	140360000	id-727	Low
chr2A_part1	140360000	145170000	id-728	High
chr2A_part1	145230000	146000000	id-729	High
chr2A_part1	146580000	156690000	id-730	High
chr2A_part1	158420000	158970000	id-731	High
chr2A_part1	159750000	160980000	id-732	High
chr2A_part1	162710000	163310000	id-733	High
chr2A_part1	163820000	165150000	id-734	High
chr2A_part1	165230000	166650000	id-735	High
chr2A_part1	166750000	167800000	id-736	High
chr2A_part1	167870000	168720000	id-737	High
chr2A_part1	169040000	170410000	id-738	High
chr2A_part1	170460000	172230000	id-739	High
chr2A_part1	172800000	173860000	id-740	High
chr2A_part1	173930000	174940000	id-741	High
chr2A_part1	175560000	176520000	id-742	High
chr2A_part1	177980000	193100000	id-743	High
chr2A_part1	193860000	194610000	id-744	High
chr2A_part1	194660000	195360000	id-745	High
chr2A_part1	198110000	199360000	id-746	High
chr2A_part1	201910000	202700000	id-747	High
chr2A_part1	203660000	205260000	id-748	High
chr2A_part1	205310000	205830000	id-749	High
chr2A_part1	206400000	207790000	id-750	High
chr2A_part1	207850000	208800000	id-751	High
chr2A_part1	208880000	209940000	id-752	High
chr2A_part1	210190000	211200000	id-753	High
chr2A_part1	211790000	212650000	id-754	High
chr2A_part1	212700000	214180000	id-755	High
chr2A_part1	214230000	214850000	id-756	High
chr2A_part1	214900000	215650000	id-757	High
chr2A_part1	216420000	218420000	id-758	High
chr2A_part1	219020000	219530000	id-759	High
chr2A_part1	219590000	220210000	id-760	High
chr2A_part1	220610000	221210000	id-761	High
chr2A_part1	221420000	223620000	id-762	High
chr2A_part1	224510000	225050000	id-763	High
chr2A_part1	225100000	225760000	id-764	High
chr2A_part1	225810000	228050000	id-765	High
chr2A_part1	228110000	229560000	id-766	High
chr2A_part1	229630000	231440000	id-767	High
chr2A_part1	231600000	233220000	id-768	High
chr2A_part1	233410000	237260000	id-769	High
chr2A_part1	237310000	238220000	id-770	High
chr2A_part1	238710000	239990000	id-771	High
chr2A_part1	240040000	240680000	id-772	High
chr2A_part1	240750000	241620000	id-773	High
chr2A_part1	241680000	247350000	id-774	High
chr2A_part1	247400000	249190000	id-775	High
chr2A_part1	249720000	250530000	id-776	High
chr2A_part1	250580000	251780000	id-777	High
chr2A_part1	252350000	254980000	id-778	High
chr2A_part1	255040000	257980000	id-779	High
chr2A_part1	258040000	261040000	id-780	High
chr2A_part1	261100000	263000000	id-781	High
chr2A_part1	263050000	265480000	id-782	High
chr2A_part1	265530000	268270000	id-783	High
chr2A_part1	268320000	269120000	id-784	High
chr2A_part1	269300000	270790000	id-785	High
chr2A_part1	270860000	273110000	id-786	High
chr2A_part1	273160000	275940000	id-787	High
chr2A_part1	276050000	276660000	id-788	High
chr2A_part1	276740000	277540000	id-789	High
chr2A_part1	277590000	278090000	id-790	High
chr2A_part1	278160000	278660000	id-791	High
chr2A_part1	278900000	279430000	id-792	High
chr2A_part1	279480000	281940000	id-793	High
chr2A_part1	281990000	284760000	id-794	High
chr2A_part1	284810000	287650000	id-795	High
chr2A_part1	287710000	290110000	id-796	High
chr2A_part1	290160000	292920000	id-797	High
chr2A_part1	293210000	293900000	id-798	High
chr2A_part1	294370000	294970000	id-799	High
chr2A_part1	295030000	299340000	id-800	High
chr2A_part1	300250000	301990000	id-801	High
chr2A_part1	302040000	306270000	id-802	High
chr2A_part1	306340000	308680000	id-803	High
chr2A_part1	308740000	310860000	id-804	High
chr2A_part1	311130000	312480000	id-805	High
chr2A_part1	312530000	315600000	id-806	High
chr2A_part1	315650000	319150000	id-807	High
chr2A_part1	319220000	322220000	id-808	High
chr2A_part1	322300000	322950000	id-809	High
chr2A_part1	323000000	323830000	id-810	High
chr2A_part1	323880000	324830000	id-811	High
chr2A_part1	330550000	331840000	id-812	High
chr2A_part1	331890000	332910000	id-813	High
chr2A_part1	332960000	334830000	id-814	High
chr2A_part1	334890000	336440000	id-815	High
chr2A_part1	338400000	338920000	id-816	High
chr2A_part1	342130000	342750000	id-817	High
chr2A_part1	342800000	344520000	id-818	High
chr2A_part1	344920000	350250000	id-819	High
chr2A_part1	350300000	351440000	id-820	High
chr2A_part1	351900000	354810000	id-821	High
chr2A_part1	355340000	356210000	id-822	High
chr2A_part1	356390000	357180000	id-823	High
chr2A_part1	357510000	358070000	id-824	High
chr2A_part1	359120000	359870000	id-825	High
chr2A_part1	361140000	361820000	id-826	High
chr2A_part1	362790000	364480000	id-827	High
chr2A_part1	364970000	370990000	id-828	High
chr2A_part1	371040000	372580000	id-829	High
chr2A_part1	372630000	376010000	id-830	High
chr2A_part1	376060000	377070000	id-831	High
chr2A_part1	377120000	377680000	id-832	High
chr2A_part1	377740000	378310000	id-833	High
chr2A_part1	378360000	379230000	id-834	High
chr2A_part1	379280000	382700000	id-835	High
chr2A_part1	382760000	383370000	id-836	High
chr2A_part1	383420000	384590000	id-837	High
chr2A_part1	384640000	388060000	id-838	High
chr2A_part1	388120000	389260000	id-839	High
chr2A_part1	389620000	392150000	id-840	High
chr2A_part1	392200000	392730000	id-841	High
chr2A_part1	393230000	394750000	id-842	High
chr2A_part1	396090000	396590000	id-843	High
chr2A_part1	399800000	400380000	id-844	High
chr2A_part1	407250000	407770000	id-845	High
chr2A_part1	408190000	409350000	id-846	High
chr2A_part1	411300000	412060000	id-847	High
chr2A_part1	412120000	413200000	id-848	High
chr2A_part1	413280000	416810000	id-849	High
chr2A_part1	417330000	418390000	id-850	High
chr2A_part1	418600000	419490000	id-851	High
chr2A_part1	419550000	420080000	id-852	High
chr2A_part1	420130000	421080000	id-853	High
chr2A_part1	421320000	422120000	id-854	High
chr2A_part1	422210000	422910000	id-855	High
chr2A_part1	423290000	425660000	id-856	High
chr2A_part1	426000000	429580000	id-857	High
chr2A_part1	430540000	431580000	id-858	High
chr2A_part1	432110000	433370000	id-859	High
chr2A_part1	433850000	434490000	id-860	High
chr2A_part1	434560000	435510000	id-861	High
chr2A_part1	435560000	437260000	id-862	High
chr2A_part1	437880000	439070000	id-863	High
chr2A_part1	439130000	440130000	id-864	High
chr2A_part1	440880000	444530000	id-865	High
chr2A_part1	445440000	446080000	id-866	High
chr2A_part1	447590000	448570000	id-867	High
chr2A_part1	448650000	449160000	id-868	High
chr2A_part1	449420000	450610000	id-869	High
chr2A_part1	450690000	451660000	id-870	High
chr2A_part1	452660000	453620000	id-871	High
chr2A_part1	453670000	454990000	id-872	High
chr2A_part1	456020000	456910000	id-873	High
chr2A_part1	456970000	457740000	id-874	High
chr2A_part1	458400000	459100000	id-875	High
chr2A_part1	459150000	461090000	id-876	High
chr2A_part1	461640000	462190000	id-877	High
chr2A_part2	10000	1620000	id-878	High
chr2A_part2	1670000	2670000	id-879	High
chr2A_part2	2750000	5160000	id-880	High
chr2A_part2	5210000	8550000	id-881	High
chr2A_part2	8950000	10830000	id-882	High
chr2A_part2	11030000	13740000	id-883	High
chr2A_part2	13830000	14330000	id-884	High
chr2A_part2	14380000	16120000	id-885	High
chr2A_part2	16180000	17500000	id-886	High
chr2A_part2	17550000	22960000	id-887	High
chr2A_part2	23020000	23730000	id-888	High
chr2A_part2	24650000	26280000	id-889	High
chr2A_part2	26460000	27120000	id-890	High
chr2A_part2	27530000	32790000	id-891	High
chr2A_part2	32840000	33810000	id-892	High
chr2A_part2	33860000	34650000	id-893	High
chr2A_part2	35220000	37020000	id-894	High
chr2A_part2	37100000	38200000	id-895	High
chr2A_part2	38250000	39320000	id-896	High
chr2A_part2	39610000	40570000	id-897	High
chr2A_part2	40620000	41150000	id-898	High
chr2A_part2	41200000	41740000	id-899	High
chr2A_part2	41790000	43650000	id-900	High
chr2A_part2	43990000	45250000	id-901	High
chr2A_part2	45860000	47090000	id-902	High
chr2A_part2	47140000	47810000	id-903	High
chr2A_part2	47890000	48770000	id-904	High
chr2A_part2	48820000	51300000	id-905	High
chr2A_part2	51350000	62800000	id-906	High
chr2A_part2	62910000	68400000	id-907	High
chr2A_part2	68450000	81250000	id-908	High
chr2A_part2	81300000	82860000	id-909	High
chr2A_part2	82910000	84450000	id-910	High
chr2A_part2	84850000	86630000	id-911	High
chr2A_part2	86830000	87660000	id-912	High
chr2A_part2	87710000	88330000	id-913	High
chr2A_part2	88440000	89220000	id-914	High
chr2A_part2	89650000	90720000	id-915	High
chr2A_part2	90790000	92080000	id-916	High
chr2A_part2	93030000	93900000	id-917	High
chr2A_part2	93960000	94830000	id-918	High
chr2A_part2	94890000	95820000	id-919	High
chr2A_part2	96660000	98480000	id-920	High
chr2A_part2	98560000	99410000	id-921	High
chr2A_part2	99830000	100550000	id-922	High
chr2A_part2	100920000	101920000	id-923	High
chr2A_part2	102340000	103490000	id-924	High
chr2A_part2	103990000	104840000	id-925	High
chr2A_part2	104920000	105450000	id-926	High
chr2A_part2	106000000	106990000	id-927	High
chr2A_part2	107050000	108470000	id-928	High
chr2A_part2	108520000	109180000	id-929	High
chr2A_part2	109630000	110370000	id-930	High
chr2A_part2	111270000	112180000	id-931	High
chr2A_part2	112240000	113710000	id-932	High
chr2A_part2	114180000	115550000	id-933	High
chr2A_part2	116500000	117780000	id-934	High
chr2A_part2	117830000	119320000	id-935	High
chr2A_part2	119370000	120110000	id-936	High
chr2A_part2	120180000	120700000	id-937	High
chr2A_part2	120760000	121470000	id-938	High
chr2A_part2	121520000	122670000	id-939	High
chr2A_part2	122720000	125940000	id-940	High
chr2A_part2	126050000	127290000	id-941	High
chr2A_part2	127370000	128980000	id-942	High
chr2A_part2	129030000	130740000	id-943	High
chr2A_part2	132120000	133450000	id-944	High
chr2A_part2	133500000	134160000	id-945	High
chr2A_part2	134220000	134870000	id-946	High
chr2A_part2	134930000	135520000	id-947	High
chr2A_part2	135570000	136500000	id-948	High
chr2A_part2	136560000	139680000	id-949	High
chr2A_part2	139730000	143060000	id-950	High
chr2A_part2	143120000	144470000	id-951	High
chr2A_part2	144990000	146140000	id-952	High
chr2A_part2	146350000	147170000	id-953	High
chr2A_part2	147420000	148420000	id-954	High
chr2A_part2	148470000	150230000	id-955	High
chr2A_part2	150580000	151120000	id-956	High
chr2A_part2	151190000	151720000	id-957	High
chr2A_part2	151770000	153150000	id-958	High
chr2A_part2	153450000	155200000	id-959	High
chr2A_part2	155250000	157860000	id-960	High
chr2A_part2	157920000	158920000	id-961	High
chr2A_part2	158970000	160200000	id-962	High
chr2A_part2	160270000	160840000	id-963	High
chr2A_part2	160890000	162510000	id-964	High
chr2A_part2	162560000	165750000	id-965	High
chr2A_part2	165820000	167630000	id-966	High
chr2A_part2	167970000	169350000	id-967	High
chr2A_part2	169570000	170450000	id-968	High
chr2A_part2	171020000	171610000	id-969	High
chr2A_part2	171660000	172380000	id-970	High
chr2A_part2	172440000	173560000	id-971	High
chr2A_part2	173620000	174340000	id-972	High
chr2A_part2	174420000	180220000	id-973	High
chr2A_part2	180450000	181320000	id-974	High
chr2A_part2	181830000	183460000	id-975	High
chr2A_part2	183970000	184530000	id-976	High
chr2A_part2	184600000	187010000	id-977	High
chr2A_part2	187790000	188990000	id-978	High
chr2A_part2	189070000	194360000	id-979	High
chr2A_part2	194860000	196320000	id-980	High
chr2A_part2	196370000	197420000	id-981	High
chr2A_part2	198030000	199360000	id-982	High
chr2A_part2	200160000	201970000	id-983	High
chr2A_part2	202050000	203370000	id-984	High
chr2A_part2	203520000	204540000	id-985	High
chr2A_part2	205790000	206550000	id-986	High
chr2A_part2	207040000	207970000	id-987	High
chr2A_part2	208060000	208750000	id-988	High
chr2A_part2	209200000	210270000	id-989	High
chr2A_part2	211040000	211720000	id-990	High
chr2A_part2	212370000	214730000	id-991	High
chr2A_part2	214780000	215390000	id-992	High
chr2A_part2	215900000	217180000	id-993	High
chr2A_part2	217700000	218400000	id-994	High
chr2A_part2	218800000	219580000	id-995	High
chr2A_part2	219640000	221770000	id-996	High
chr2A_part2	222820000	223440000	id-997	High
chr2A_part2	223550000	224090000	id-998	High
chr2A_part2	224140000	224700000	id-999	High
chr2A_part2	225220000	227580000	id-1000	High
chr2A_part2	228540000	229400000	id-1001	High
chr2A_part2	229460000	230580000	id-1002	High
chr2A_part2	230770000	243050000	id-1003	High
chr2A_part2	243750000	244960000	id-1004	High
chr2A_part2	245040000	246550000	id-1005	High
chr2A_part2	246600000	247500000	id-1006	High
chr2A_part2	248580000	250360000	id-1007	High
chr2A_part2	250410000	251170000	id-1008	High
chr2A_part2	251220000	251880000	id-1009	High
chr2A_part2	251940000	260020000	id-1010	High
chr2A_part2	260070000	260620000	id-1011	High
chr2A_part2	261400000	262380000	id-1012	High
chr2A_part2	262440000	262970000	id-1013	High
chr2A_part2	263330000	264300000	id-1014	High
chr2A_part2	264570000	265450000	id-1015	High
chr2A_part2	266130000	268720000	id-1016	High
chr2A_part2	268770000	269370000	id-1017	High
chr2A_part2	269370000	270020000	id-1018	Low
chr2A_part2	270170000	272760000	id-1019	High
chr2A_part2	273170000	275270000	id-1020	High
chr2A_part2	276340000	279680000	id-1021	High
chr2A_part2	279730000	282780000	id-1022	High
chr2A_part2	282840000	285330000	id-1023	High
chr2A_part2	286290000	288900000	id-1024	High
chr2A_part2	288990000	293650000	id-1025	High
chr2A_part2	294430000	296580000	id-1026	High
chr2A_part2	298840000	300690000	id-1027	High
chr2A_part2	305010000	307290000	id-1028	High
chr2A_part2	307530000	308600000	id-1029	High
chr2A_part2	308690000	309250000	id-1030	High
chr2A_part2	309790000	310630000	id-1031	High
chr2A_part2	310690000	313400000	id-1032	High
chr2A_part2	315230000	316260000	id-1033	High
chr2B_part1	300000	1050000	id-1034	High
chr2B_part1	2100000	2790000	id-1035	High
chr2B_part1	4990000	6590000	id-1036	High
chr2B_part1	7260000	7840000	id-1037	High
chr2B_part1	8670000	9210000	id-1038	High
chr2B_part1	10660000	11470000	id-1039	High
chr2B_part1	11980000	13000000	id-1040	High
chr2B_part1	13050000	13920000	id-1041	High
chr2B_part1	16070000	16760000	id-1042	Low
chr2B_part1	16770000	17620000	id-1043	High
chr2B_part1	19030000	19620000	id-1044	High
chr2B_part1	19830000	20560000	id-1045	High
chr2B_part1	20920000	21440000	id-1046	High
chr2B_part1	22680000	23390000	id-1047	High
chr2B_part1	23870000	25360000	id-1048	High
chr2B_part1	25950000	26640000	id-1049	High
chr2B_part1	26840000	27560000	id-1050	High
chr2B_part1	27610000	29290000	id-1051	High
chr2B_part1	29370000	31480000	id-1052	High
chr2B_part1	31540000	33390000	id-1053	High
chr2B_part1	35280000	36180000	id-1054	High
chr2B_part1	37270000	37840000	id-1055	High
chr2B_part1	40060000	40670000	id-1056	High
chr2B_part1	41090000	41970000	id-1057	High
chr2B_part1	44020000	44670000	id-1058	High
chr2B_part1	46610000	47220000	id-1059	Low
chr2B_part1	47170000	47680000	id-1060	High
chr2B_part1	47730000	49530000	id-1061	High
chr2B_part1	50860000	51820000	id-1062	High
chr2B_part1	52510000	53150000	id-1063	High
chr2B_part1	53210000	53850000	id-1064	High
chr2B_part1	54430000	54970000	id-1065	High
chr2B_part1	58600000	59480000	id-1066	High
chr2B_part1	60450000	61610000	id-1067	High
chr2B_part1	62940000	64600000	id-1068	High
chr2B_part1	64740000	66030000	id-1069	High
chr2B_part1	66150000	67220000	id-1070	High
chr2B_part1	67270000	68260000	id-1071	High
chr2B_part1	68320000	69270000	id-1072	High
chr2B_part1	71160000	71760000	id-1073	High
chr2B_part1	72890000	77210000	id-1074	High
chr2B_part1	77880000	78880000	id-1075	High
chr2B_part1	82480000	83600000	id-1076	High
chr2B_part1	84740000	85490000	id-1077	High
chr2B_part1	85560000	86260000	id-1078	High
chr2B_part1	86790000	87480000	id-1079	High
chr2B_part1	88150000	88770000	id-1080	High
chr2B_part1	89400000	90080000	id-1081	High
chr2B_part1	90140000	90800000	id-1082	High
chr2B_part1	91420000	91970000	id-1083	High
chr2B_part1	92410000	93720000	id-1084	High
chr2B_part1	93780000	98300000	id-1085	High
chr2B_part1	100020000	100930000	id-1086	High
chr2B_part1	101430000	103450000	id-1087	High
chr2B_part1	103510000	104450000	id-1088	High
chr2B_part1	104520000	106620000	id-1089	High
chr2B_part1	106710000	108700000	id-1090	High
chr2B_part1	109220000	109750000	id-1091	Low
chr2B_part1	109760000	111860000	id-1092	High
chr2B_part1	112630000	113190000	id-1093	High
chr2B_part1	115140000	121140000	id-1094	High
chr2B_part1	123410000	124190000	id-1095	Low
chr2B_part1	124240000	126150000	id-1096	Low
chr2B_part1	126210000	128250000	id-1097	Low
chr2B_part1	128260000	131450000	id-1098	High
chr2B_part1	131580000	132530000	id-1099	High
chr2B_part1	132580000	134240000	id-1100	High
chr2B_part1	134670000	136720000	id-1101	High
chr2B_part1	136820000	137760000	id-1102	Low
chr2B_part1	137770000	138560000	id-1103	High
chr2B_part1	138610000	140260000	id-1104	High
chr2B_part1	141530000	142450000	id-1105	High
chr2B_part1	142840000	147040000	id-1106	High
chr2B_part1	147900000	148620000	id-1107	High
chr2B_part1	151110000	151750000	id-1108	High
chr2B_part1	152070000	153020000	id-1109	High
chr2B_part1	153080000	156680000	id-1110	High
chr2B_part1	157030000	158770000	id-1111	High
chr2B_part1	159200000	160220000	id-1112	High
chr2B_part1	160410000	160960000	id-1113	High
chr2B_part1	162010000	162630000	id-1114	High
chr2B_part1	163190000	165310000	id-1115	High
chr2B_part1	165360000	166620000	id-1116	High
chr2B_part1	167460000	168140000	id-1117	High
chr2B_part1	169680000	170660000	id-1118	High
chr2B_part1	170710000	171280000	id-1119	High
chr2B_part1	171860000	172400000	id-1120	High
chr2B_part1	174160000	174700000	id-1121	High
chr2B_part1	174770000	176420000	id-1122	High
chr2B_part1	176340000	177580000	id-1123	Low
chr2B_part1	177530000	181220000	id-1124	High
chr2B_part1	181350000	186010000	id-1125	High
chr2B_part1	186060000	189620000	id-1126	High
chr2B_part1	190000000	193780000	id-1127	High
chr2B_part1	193900000	195010000	id-1128	High
chr2B_part1	198140000	202960000	id-1129	High
chr2B_part1	202940000	205590000	id-1130	Low
chr2B_part1	206090000	212320000	id-1131	High
chr2B_part1	212920000	214470000	id-1132	High
chr2B_part1	214520000	215410000	id-1133	High
chr2B_part1	216450000	217200000	id-1134	High
chr2B_part1	217660000	218640000	id-1135	High
chr2B_part1	218730000	219320000	id-1136	High
chr2B_part1	220720000	221330000	id-1137	High
chr2B_part1	222230000	222940000	id-1138	High
chr2B_part1	223400000	224010000	id-1139	High
chr2B_part1	224560000	225170000	id-1140	High
chr2B_part1	225960000	226530000	id-1141	High
chr2B_part1	227400000	227910000	id-1142	High
chr2B_part1	228240000	228760000	id-1143	High
chr2B_part1	229180000	230030000	id-1144	High
chr2B_part1	230340000	231870000	id-1145	High
chr2B_part1	232070000	234510000	id-1146	High
chr2B_part1	235000000	236460000	id-1147	High
chr2B_part1	236520000	238720000	id-1148	High
chr2B_part1	238860000	245920000	id-1149	High
chr2B_part1	245990000	246580000	id-1150	High
chr2B_part1	247030000	247640000	id-1151	High
chr2B_part1	248010000	248560000	id-1152	High
chr2B_part1	249020000	249540000	id-1153	High
chr2B_part1	250900000	251420000	id-1154	High
chr2B_part1	252170000	253070000	id-1155	High
chr2B_part1	255950000	256530000	id-1156	High
chr2B_part1	256810000	257580000	id-1157	High
chr2B_part1	258240000	258860000	id-1158	High
chr2B_part1	259620000	260740000	id-1159	High
chr2B_part1	261100000	261720000	id-1160	High
chr2B_part1	261770000	262370000	id-1161	High
chr2B_part1	264300000	265090000	id-1162	High
chr2B_part1	265380000	266070000	id-1163	High
chr2B_part1	266130000	267300000	id-1164	High
chr2B_part1	270610000	271850000	id-1165	High
chr2B_part1	272160000	272840000	id-1166	High
chr2B_part1	273300000	273880000	id-1167	High
chr2B_part1	274390000	275340000	id-1168	High
chr2B_part1	275870000	277250000	id-1169	High
chr2B_part1	277300000	278030000	id-1170	High
chr2B_part1	278730000	279450000	id-1171	High
chr2B_part1	279510000	280200000	id-1172	High
chr2B_part1	280880000	281690000	id-1173	High
chr2B_part1	282030000	282720000	id-1174	High
chr2B_part1	284030000	284910000	id-1175	High
chr2B_part1	286270000	287000000	id-1176	High
chr2B_part1	287370000	288510000	id-1177	High
chr2B_part1	289170000	290880000	id-1178	High
chr2B_part1	292260000	292870000	id-1179	High
chr2B_part1	293330000	293860000	id-1180	High
chr2B_part1	294370000	295210000	id-1181	High
chr2B_part1	295260000	296090000	id-1182	High
chr2B_part1	296400000	297670000	id-1183	High
chr2B_part1	298110000	298720000	id-1184	High
chr2B_part1	298990000	299960000	id-1185	High
chr2B_part1	300420000	301060000	id-1186	High
chr2B_part1	302300000	303380000	id-1187	High
chr2B_part1	303760000	304570000	id-1188	High
chr2B_part1	304620000	305120000	id-1189	High
chr2B_part1	305770000	306690000	id-1190	High
chr2B_part1	306840000	307640000	id-1191	High
chr2B_part1	308080000	308840000	id-1192	High
chr2B_part1	309490000	310110000	id-1193	High
chr2B_part1	312800000	314090000	id-1194	High
chr2B_part1	314900000	317090000	id-1195	High
chr2B_part1	317150000	319040000	id-1196	High
chr2B_part1	319100000	320020000	id-1197	High
chr2B_part1	320070000	321050000	id-1198	High
chr2B_part1	322080000	322920000	id-1199	High
chr2B_part1	326200000	326710000	id-1200	High
chr2B_part1	326760000	327960000	id-1201	High
chr2B_part1	328430000	329170000	id-1202	High
chr2B_part1	330530000	331110000	id-1203	High
chr2B_part1	331320000	331940000	id-1204	High
chr2B_part1	333660000	335210000	id-1205	High
chr2B_part1	336550000	337690000	id-1206	High
chr2B_part1	338000000	339080000	id-1207	High
chr2B_part1	339400000	340130000	id-1208	High
chr2B_part1	340520000	341460000	id-1209	High
chr2B_part1	342410000	343030000	id-1210	High
chr2B_part1	344150000	345660000	id-1211	High
chr2B_part1	352480000	352990000	id-1212	High
chr2B_part1	353200000	354090000	id-1213	High
chr2B_part1	354950000	355690000	id-1214	High
chr2B_part1	356410000	357280000	id-1215	High
chr2B_part1	361360000	363800000	id-1216	High
chr2B_part1	364120000	365370000	id-1217	High
chr2B_part1	366390000	367010000	id-1218	High
chr2B_part1	368350000	369050000	id-1219	High
chr2B_part1	369280000	370420000	id-1220	High
chr2B_part1	370480000	371170000	id-1221	High
chr2B_part1	371990000	372830000	id-1222	High
chr2B_part1	378270000	379890000	id-1223	High
chr2B_part1	380440000	381990000	id-1224	High
chr2B_part1	382860000	383790000	id-1225	High
chr2B_part1	387440000	388250000	id-1226	High
chr2B_part1	391320000	392290000	id-1227	High
chr2B_part1	396470000	397210000	id-1228	High
chr2B_part1	398320000	399000000	id-1229	High
chr2B_part1	399050000	399830000	id-1230	High
chr2B_part1	403180000	403750000	id-1231	High
chr2B_part1	404070000	404580000	id-1232	High
chr2B_part1	405890000	406400000	id-1233	High
chr2B_part1	407520000	408030000	id-1234	High
chr2B_part1	410410000	410950000	id-1235	High
chr2B_part1	412520000	413070000	id-1236	High
chr2B_part1	418940000	437080000	id-1237	High
chr2B_part1	440560000	442370000	id-1238	High
chr2B_part1	442420000	443850000	id-1239	High
chr2B_part1	447890000	448400000	id-1240	High
chr2B_part1	450250000	453218924	id-1241	High
chr2B_part2	550000	1500000	id-1242	High
chr2B_part2	1580000	5780000	id-1243	High
chr2B_part2	5870000	6830000	id-1244	High
chr2B_part2	6970000	11290000	id-1245	High
chr2B_part2	13420000	14130000	id-1246	High
chr2B_part2	14970000	15490000	id-1247	High
chr2B_part2	19140000	19910000	id-1248	High
chr2B_part2	19970000	20550000	id-1249	High
chr2B_part2	22170000	23130000	id-1250	High
chr2B_part2	28480000	28980000	id-1251	High
chr2B_part2	29480000	29990000	id-1252	High
chr2B_part2	31160000	31720000	id-1253	High
chr2B_part2	33050000	34590000	id-1254	High
chr2B_part2	35650000	36150000	id-1255	High
chr2B_part2	37010000	37510000	id-1256	High
chr2B_part2	37560000	38970000	id-1257	High
chr2B_part2	39060000	42500000	id-1258	High
chr2B_part2	44390000	45410000	id-1259	High
chr2B_part2	45890000	46400000	id-1260	High
chr2B_part2	46460000	47160000	id-1261	High
chr2B_part2	47540000	48170000	id-1262	High
chr2B_part2	53540000	54230000	id-1263	High
chr2B_part2	59250000	60060000	id-1264	High
chr2B_part2	63630000	64160000	id-1265	High
chr2B_part2	64210000	64840000	id-1266	High
chr2B_part2	68870000	69620000	id-1267	High
chr2B_part2	75990000	76830000	id-1268	High
chr2B_part2	77750000	79160000	id-1269	High
chr2B_part2	79210000	87880000	id-1270	High
chr2B_part2	88090000	88710000	id-1271	High
chr2B_part2	92740000	93790000	id-1272	High
chr2B_part2	97630000	98140000	id-1273	High
chr2B_part2	98320000	103270000	id-1274	High
chr2B_part2	103550000	104070000	id-1275	High
chr2B_part2	105600000	106220000	id-1276	High
chr2B_part2	106620000	109840000	id-1277	High
chr2B_part2	109890000	111700000	id-1278	High
chr2B_part2	112600000	114620000	id-1279	High
chr2B_part2	114680000	115460000	id-1280	High
chr2B_part2	115750000	116320000	id-1281	High
chr2B_part2	116690000	117260000	id-1282	High
chr2B_part2	117600000	118150000	id-1283	High
chr2B_part2	118390000	120670000	id-1284	High
chr2B_part2	120710000	121420000	id-1285	Low
chr2B_part2	121860000	122940000	id-1286	High
chr2B_part2	124680000	125950000	id-1287	High
chr2B_part2	126060000	146530000	id-1288	High
chr2B_part2	146580000	147230000	id-1289	High
chr2B_part2	147410000	149000000	id-1290	High
chr2B_part2	149060000	149610000	id-1291	High
chr2B_part2	150420000	151800000	id-1292	High
chr2B_part2	152120000	153800000	id-1293	High
chr2B_part2	154190000	155170000	id-1294	High
chr2B_part2	155820000	158890000	id-1295	High
chr2B_part2	158950000	164200000	id-1296	High
chr2B_part2	164300000	169910000	id-1297	High
chr2B_part2	170510000	171080000	id-1298	High
chr2B_part2	173000000	173860000	id-1299	High
chr2B_part2	174990000	175960000	id-1300	High
chr2B_part2	178730000	179500000	id-1301	High
chr2B_part2	179720000	180330000	id-1302	Low
chr2B_part2	180390000	180950000	id-1303	Low
chr2B_part2	181360000	183350000	id-1304	High
chr2B_part2	184420000	184920000	id-1305	High
chr2B_part2	184990000	185640000	id-1306	High
chr2B_part2	185690000	190950000	id-1307	High
chr2B_part2	191080000	192920000	id-1308	High
chr2B_part2	193720000	195370000	id-1309	High
chr2B_part2	200650000	201240000	id-1310	High
chr2B_part2	204880000	207490000	id-1311	High
chr2B_part2	208200000	209380000	id-1312	High
chr2B_part2	209430000	211930000	id-1313	High
chr2B_part2	213230000	213950000	id-1314	High
chr2B_part2	214000000	214610000	id-1315	High
chr2B_part2	219660000	222320000	id-1316	High
chr2B_part2	222480000	223190000	id-1317	High
chr2B_part2	225340000	227130000	id-1318	High
chr2B_part2	228760000	229850000	id-1319	High
chr2B_part2	230570000	232560000	id-1320	Low
chr2B_part2	232620000	233550000	id-1321	Low
chr2B_part2	233940000	237850000	id-1322	High
chr2B_part2	238130000	238780000	id-1323	High
chr2B_part2	239640000	240280000	id-1324	High
chr2B_part2	240910000	241480000	id-1325	High
chr2B_part2	242450000	243830000	id-1326	High
chr2B_part2	246240000	251410000	id-1327	High
chr2B_part2	251490000	254250000	id-1328	High
chr2B_part2	256550000	257140000	id-1329	High
chr2B_part2	258760000	259470000	id-1330	High
chr2B_part2	259700000	260320000	id-1331	Low
chr2B_part2	260640000	261310000	id-1332	High
chr2B_part2	261500000	264030000	id-1333	High
chr2B_part2	265690000	266930000	id-1334	High
chr2B_part2	266980000	268080000	id-1335	High
chr2B_part2	268130000	268890000	id-1336	High
chr2B_part2	269610000	270200000	id-1337	High
chr2B_part2	270570000	271340000	id-1338	High
chr2B_part2	277780000	278410000	id-1339	High
chr2B_part2	279570000	280300000	id-1340	High
chr2B_part2	280490000	281560000	id-1341	High
chr2B_part2	283350000	285900000	id-1342	High
chr2B_part2	285950000	287820000	id-1343	High
chr2B_part2	288000000	291240000	id-1344	High
chr2B_part2	291300000	292170000	id-1345	High
chr2B_part2	292730000	294200000	id-1346	High
chr2B_part2	295300000	299300000	id-1347	High
chr2B_part2	299350000	301950000	id-1348	High
chr2B_part2	303830000	305380000	id-1349	High
chr2B_part2	305440000	306140000	id-1350	High
chr2B_part2	306880000	307810000	id-1351	High
chr2B_part2	308490000	309420000	id-1352	High
chr2B_part2	310400000	310950000	id-1353	High
chr2B_part2	311310000	311860000	id-1354	High
chr2B_part2	312570000	313530000	id-1355	High
chr2B_part2	313890000	315450000	id-1356	High
chr2B_part2	321650000	322390000	id-1357	High
chr2B_part2	322850000	323960000	id-1358	High
chr2B_part2	324050000	325640000	id-1359	High
chr2B_part2	326220000	326720000	id-1360	High
chr2B_part2	326790000	327460000	id-1361	High
chr2B_part2	327780000	328830000	id-1362	High
chr2B_part2	328900000	329520000	id-1363	High
chr2B_part2	329640000	332080000	id-1364	High
chr2B_part2	332330000	333080000	id-1365	High
chr2B_part2	333290000	334110000	id-1366	Low
chr2B_part2	335270000	336080000	id-1367	High
chr2B_part2	336550000	337530000	id-1368	High
chr2B_part2	339740000	340330000	id-1369	High
chr2B_part2	341980000	342890000	id-1370	High
chr2B_part2	343510000	344840000	id-1371	High
chr2B_part2	346700000	348037791	id-1372	High
chr2D_part1	20000	880000	id-1373	High
chr2D_part1	1050000	4310000	id-1374	High
chr2D_part1	4590000	9940000	id-1375	High
chr2D_part1	10010000	15040000	id-1376	High
chr2D_part1	15110000	18800000	id-1377	High
chr2D_part1	18860000	19710000	id-1378	High
chr2D_part1	19760000	20470000	id-1379	High
chr2D_part1	20530000	22040000	id-1380	High
chr2D_part1	22090000	23580000	id-1381	High
chr2D_part1	24030000	27100000	id-1382	High
chr2D_part1	27750000	30110000	id-1383	High
chr2D_part1	30160000	33650000	id-1384	High
chr2D_part1	34210000	35820000	id-1385	High
chr2D_part1	35890000	36690000	id-1386	High
chr2D_part1	36880000	40960000	id-1387	High
chr2D_part1	41010000	43140000	id-1388	High
chr2D_part1	43200000	44380000	id-1389	High
chr2D_part1	44450000	45400000	id-1390	High
chr2D_part1	45450000	45950000	id-1391	High
chr2D_part1	46010000	48610000	id-1392	High
chr2D_part1	48670000	55410000	id-1393	High
chr2D_part1	55900000	58900000	id-1394	High
chr2D_part1	58950000	61030000	id-1395	High
chr2D_part1	61440000	62320000	id-1396	High
chr2D_part1	62950000	64300000	id-1397	High
chr2D_part1	64350000	69430000	id-1398	High
chr2D_part1	69490000	73870000	id-1399	High
chr2D_part1	73920000	74700000	id-1400	High
chr2D_part1	75470000	76440000	id-1401	High
chr2D_part1	76730000	80500000	id-1402	High
chr2D_part1	80550000	81740000	id-1403	High
chr2D_part1	81800000	82920000	id-1404	High
chr2D_part1	82970000	85040000	id-1405	High
chr2D_part1	85100000	85600000	id-1406	High
chr2D_part1	85670000	93800000	id-1407	High
chr2D_part1	94300000	98830000	id-1408	High
chr2D_part1	98880000	115160000	id-1409	High
chr2D_part1	115210000	116700000	id-1410	High
chr2D_part1	116750000	119120000	id-1411	High
chr2D_part1	119630000	120900000	id-1412	High
chr2D_part1	120960000	121650000	id-1413	High
chr2D_part1	123080000	129200000	id-1414	High
chr2D_part1	129250000	130270000	id-1415	High
chr2D_part1	130500000	131810000	id-1416	High
chr2D_part1	131940000	133400000	id-1417	High
chr2D_part1	133450000	146470000	id-1418	High
chr2D_part1	146530000	157040000	id-1419	High
chr2D_part1	157110000	169880000	id-1420	High
chr2D_part1	169930000	171450000	id-1421	High
chr2D_part1	171500000	179360000	id-1422	High
chr2D_part1	179410000	181370000	id-1423	High
chr2D_part1	181420000	191820000	id-1424	High
chr2D_part1	191870000	193840000	id-1425	High
chr2D_part1	193910000	195540000	id-1426	High
chr2D_part1	195590000	212600000	id-1427	High
chr2D_part1	212660000	216240000	id-1428	High
chr2D_part1	216290000	268970000	id-1429	High
chr2D_part1	269110000	270210000	id-1430	High
chr2D_part1	271770000	287060000	id-1431	High
chr2D_part1	287110000	290890000	id-1432	High
chr2D_part1	290940000	294910000	id-1433	High
chr2D_part1	294960000	299250000	id-1434	High
chr2D_part1	299320000	319150000	id-1435	High
chr2D_part1	319210000	337150000	id-1436	High
chr2D_part1	337210000	345450000	id-1437	High
chr2D_part1	345510000	354190000	id-1438	High
chr2D_part1	354260000	356130000	id-1439	High
chr2D_part1	356180000	357730000	id-1440	High
chr2D_part1	357790000	358470000	id-1441	High
chr2D_part1	358530000	359670000	id-1442	High
chr2D_part1	359720000	367650000	id-1443	High
chr2D_part1	367700000	375300000	id-1444	High
chr2D_part1	375350000	386180000	id-1445	High
chr2D_part1	386230000	389440000	id-1446	High
chr2D_part1	389490000	394160000	id-1447	High
chr2D_part1	394210000	396890000	id-1448	High
chr2D_part1	397240000	399900000	id-1449	High
chr2D_part1	399960000	401790000	id-1450	High
chr2D_part1	401860000	403510000	id-1451	High
chr2D_part1	403580000	405320000	id-1452	High
chr2D_part1	405390000	407490000	id-1453	High
chr2D_part1	407540000	410280000	id-1454	High
chr2D_part1	410330000	416700000	id-1455	High
chr2D_part1	417150000	428790000	id-1456	High
chr2D_part1	428840000	430530000	id-1457	High
chr2D_part1	430580000	431600000	id-1458	High
chr2D_part1	431650000	436390000	id-1459	High
chr2D_part1	436480000	440980000	id-1460	High
chr2D_part1	441030000	442070000	id-1461	High
chr2D_part1	442130000	444660000	id-1462	High
chr2D_part1	444710000	449080000	id-1463	High
chr2D_part1	449130000	450140000	id-1464	High
chr2D_part1	450700000	453210000	id-1465	High
chr2D_part1	453270000	455840000	id-1466	High
chr2D_part1	455890000	457940000	id-1467	High
chr2D_part1	457990000	458750000	id-1468	High
chr2D_part1	458810000	461390000	id-1469	High
chr2D_part1	461440000	462210000	id-1470	High
chr2D_part2	550000	7180000	id-1471	High
chr2D_part2	7260000	9040000	id-1472	High
chr2D_part2	9090000	21950000	id-1473	High
chr2D_part2	22020000	23860000	id-1474	High
chr2D_part2	24350000	26700000	id-1475	High
chr2D_part2	26750000	29640000	id-1476	High
chr2D_part2	29690000	31000000	id-1477	High
chr2D_part2	31050000	42050000	id-1478	High
chr2D_part2	42110000	43200000	id-1479	High
chr2D_part2	43250000	44630000	id-1480	High
chr2D_part2	44680000	48700000	id-1481	High
chr2D_part2	48760000	49750000	id-1482	High
chr2D_part2	49800000	50820000	id-1483	High
chr2D_part2	50870000	56480000	id-1484	High
chr2D_part2	57050000	65100000	id-1485	High
chr2D_part2	65160000	66430000	id-1486	High
chr2D_part2	66480000	67080000	id-1487	High
chr2D_part2	67130000	69600000	id-1488	High
chr2D_part2	70030000	73880000	id-1489	High
chr2D_part2	74140000	79470000	id-1490	High
chr2D_part2	79520000	88260000	id-1491	High
chr2D_part2	88310000	89330000	id-1492	High
chr2D_part2	89580000	91570000	id-1493	High
chr2D_part2	91640000	95300000	id-1494	High
chr2D_part2	95630000	97110000	id-1495	High
chr2D_part2	97160000	107930000	id-1496	High
chr2D_part2	107940000	108820000	id-1497	Low
chr2D_part2	109010000	109650000	id-1498	Low
chr2D_part2	110610000	111610000	id-1499	Low
chr2D_part2	112270000	112980000	id-1500	Low
chr2D_part2	113580000	114630000	id-1501	Low
chr2D_part2	115030000	115620000	id-1502	High
chr2D_part2	115550000	116420000	id-1503	Low
chr2D_part2	117520000	118640000	id-1504	High
chr2D_part2	118750000	127130000	id-1505	High
chr2D_part2	127250000	128650000	id-1506	High
chr2D_part2	128700000	130460000	id-1507	High
chr2D_part2	130510000	132110000	id-1508	High
chr2D_part2	132160000	137960000	id-1509	High
chr2D_part2	138070000	139800000	id-1510	High
chr2D_part2	140570000	141160000	id-1511	Low
chr2D_part2	141140000	142690000	id-1512	High
chr2D_part2	143100000	144030000	id-1513	High
chr2D_part2	144670000	145800000	id-1514	High
chr2D_part2	145940000	146590000	id-1515	High
chr2D_part2	146690000	151810000	id-1516	High
chr2D_part2	151890000	157550000	id-1517	High
chr2D_part2	157710000	161580000	id-1518	High
chr2D_part2	161640000	162450000	id-1519	High
chr2D_part2	162540000	165540000	id-1520	High
chr2D_part2	165940000	172760000	id-1521	High
chr2D_part2	172830000	174510000	id-1522	High
chr2D_part2	174400000	175080000	id-1523	Low
chr2D_part2	175110000	177010000	id-1524	High
chr2D_part2	177110000	178190000	id-1525	High
chr2D_part2	178760000	187010000	id-1526	High
chr2D_part2	187070000	188280000	id-1527	High
chr2D_part2	188330000	189630000	id-1528	High
chr3A_part1	0	1950000	id-1529	High
chr3A_part1	1950000	5950000	id-1530	Low
chr3A_part1	6010000	6630000	id-1531	Low
chr3A_part1	7080000	9640000	id-1532	High
chr3A_part1	9710000	10700000	id-1533	High
chr3A_part1	11350000	12050000	id-1534	High
chr3A_part1	13260000	13930000	id-1535	High
chr3A_part1	14060000	14830000	id-1536	Low
chr3A_part1	15010000	16750000	id-1537	High
chr3A_part1	16860000	17630000	id-1538	High
chr3A_part1	18140000	18670000	id-1539	High
chr3A_part1	18720000	19400000	id-1540	High
chr3A_part1	19450000	22680000	id-1541	High
chr3A_part1	22730000	26270000	id-1542	High
chr3A_part1	26400000	27080000	id-1543	High
chr3A_part1	27130000	30250000	id-1544	High
chr3A_part1	30310000	33330000	id-1545	High
chr3A_part1	33380000	35060000	id-1546	High
chr3A_part1	35160000	37890000	id-1547	High
chr3A_part1	37990000	38700000	id-1548	High
chr3A_part1	38760000	39280000	id-1549	High
chr3A_part1	39340000	40690000	id-1550	High
chr3A_part1	40810000	42050000	id-1551	High
chr3A_part1	42130000	43010000	id-1552	High
chr3A_part1	44220000	46880000	id-1553	High
chr3A_part1	47980000	49010000	id-1554	High
chr3A_part1	49070000	52560000	id-1555	High
chr3A_part1	52800000	53930000	id-1556	High
chr3A_part1	53990000	54880000	id-1557	High
chr3A_part1	54930000	63600000	id-1558	High
chr3A_part1	63650000	66920000	id-1559	High
chr3A_part1	67080000	69770000	id-1560	High
chr3A_part1	70130000	74950000	id-1561	High
chr3A_part1	75080000	77730000	id-1562	High
chr3A_part1	78320000	79080000	id-1563	High
chr3A_part1	79150000	82800000	id-1564	High
chr3A_part1	82850000	89030000	id-1565	High
chr3A_part1	89300000	90740000	id-1566	High
chr3A_part1	90790000	93350000	id-1567	High
chr3A_part1	93490000	98670000	id-1568	High
chr3A_part1	98920000	107150000	id-1569	High
chr3A_part1	107520000	111900000	id-1570	High
chr3A_part1	111950000	112640000	id-1571	High
chr3A_part1	112890000	114320000	id-1572	High
chr3A_part1	114700000	115510000	id-1573	High
chr3A_part1	115560000	117550000	id-1574	High
chr3A_part1	117600000	123160000	id-1575	High
chr3A_part1	123450000	127510000	id-1576	High
chr3A_part1	127560000	128590000	id-1577	High
chr3A_part1	128720000	131010000	id-1578	High
chr3A_part1	131060000	133070000	id-1579	High
chr3A_part1	133520000	140270000	id-1580	High
chr3A_part1	140480000	144200000	id-1581	High
chr3A_part1	144250000	151230000	id-1582	High
chr3A_part1	151290000	159890000	id-1583	High
chr3A_part1	160200000	161590000	id-1584	High
chr3A_part1	161640000	165350000	id-1585	High
chr3A_part1	165410000	166650000	id-1586	High
chr3A_part1	166700000	170300000	id-1587	High
chr3A_part1	170390000	171270000	id-1588	High
chr3A_part1	171340000	173960000	id-1589	High
chr3A_part1	174010000	175680000	id-1590	High
chr3A_part1	175920000	177580000	id-1591	High
chr3A_part1	177640000	183210000	id-1592	High
chr3A_part1	183280000	184150000	id-1593	High
chr3A_part1	184580000	198780000	id-1594	High
chr3A_part1	199030000	202410000	id-1595	High
chr3A_part1	202460000	203460000	id-1596	High
chr3A_part1	203510000	204920000	id-1597	High
chr3A_part1	204970000	206840000	id-1598	High
chr3A_part1	206890000	209480000	id-1599	High
chr3A_part1	209530000	211060000	id-1600	High
chr3A_part1	211110000	212410000	id-1601	High
chr3A_part1	212510000	215540000	id-1602	High
chr3A_part1	215600000	221080000	id-1603	High
chr3A_part1	221130000	223110000	id-1604	High
chr3A_part1	223170000	232450000	id-1605	High
chr3A_part1	232500000	235840000	id-1606	High
chr3A_part1	235900000	242010000	id-1607	High
chr3A_part1	242070000	246040000	id-1608	High
chr3A_part1	246120000	266970000	id-1609	High
chr3A_part1	267550000	285250000	id-1610	High
chr3A_part1	285360000	299340000	id-1611	High
chr3A_part1	299440000	306800000	id-1612	High
chr3A_part1	306850000	308710000	id-1613	High
chr3A_part1	308760000	309430000	id-1614	High
chr3A_part1	309500000	310780000	id-1615	High
chr3A_part1	310850000	314380000	id-1616	High
chr3A_part1	314440000	314940000	id-1617	High
chr3A_part1	315720000	317920000	id-1618	High
chr3A_part1	320150000	320660000	id-1619	High
chr3A_part1	322850000	324250000	id-1620	High
chr3A_part1	324320000	327700000	id-1621	High
chr3A_part1	327780000	334080000	id-1622	High
chr3A_part1	334150000	348880000	id-1623	High
chr3A_part1	348930000	349800000	id-1624	High
chr3A_part1	349850000	360760000	id-1625	High
chr3A_part1	360820000	364200000	id-1626	High
chr3A_part1	364280000	365370000	id-1627	High
chr3A_part1	365440000	372250000	id-1628	High
chr3A_part1	372300000	375070000	id-1629	High
chr3A_part1	375690000	377000000	id-1630	High
chr3A_part1	377620000	378680000	id-1631	High
chr3A_part1	378750000	384680000	id-1632	High
chr3A_part1	384730000	394580000	id-1633	High
chr3A_part1	394630000	396770000	id-1634	High
chr3A_part1	396820000	397410000	id-1635	High
chr3A_part1	397470000	397990000	id-1636	High
chr3A_part1	398050000	399960000	id-1637	High
chr3A_part1	400040000	401990000	id-1638	High
chr3A_part1	402080000	406400000	id-1639	High
chr3A_part1	406460000	414200000	id-1640	High
chr3A_part1	414260000	414830000	id-1641	High
chr3A_part1	414900000	415780000	id-1642	High
chr3A_part1	415830000	416360000	id-1643	High
chr3A_part1	416410000	419030000	id-1644	High
chr3A_part1	419530000	426010000	id-1645	High
chr3A_part1	426080000	427810000	id-1646	High
chr3A_part1	427880000	429350000	id-1647	High
chr3A_part1	429410000	437750000	id-1648	High
chr3A_part1	437800000	439310000	id-1649	High
chr3A_part1	439420000	441930000	id-1650	High
chr3A_part1	442100000	444090000	id-1651	High
chr3A_part1	444140000	446600000	id-1652	High
chr3A_part1	446660000	449140000	id-1653	High
chr3A_part1	449210000	450890000	id-1654	High
chr3A_part1	450940000	454090000	id-1655	High
chr3A_part2	690000	2360000	id-1656	High
chr3A_part2	3040000	4340000	id-1657	High
chr3A_part2	4650000	5340000	id-1658	High
chr3A_part2	5390000	6340000	id-1659	High
chr3A_part2	6950000	7470000	id-1660	High
chr3A_part2	7650000	8230000	id-1661	High
chr3A_part2	8290000	8790000	id-1662	High
chr3A_part2	9120000	11240000	id-1663	High
chr3A_part2	12460000	12980000	id-1664	High
chr3A_part2	13500000	16160000	id-1665	High
chr3A_part2	16580000	19120000	id-1666	High
chr3A_part2	20020000	20650000	id-1667	High
chr3A_part2	21690000	22470000	id-1668	High
chr3A_part2	22520000	23080000	id-1669	High
chr3A_part2	23440000	30170000	id-1670	High
chr3A_part2	30240000	33060000	id-1671	High
chr3A_part2	33640000	34150000	id-1672	High
chr3A_part2	35640000	36170000	id-1673	High
chr3A_part2	36570000	37250000	id-1674	High
chr3A_part2	38490000	39700000	id-1675	High
chr3A_part2	39750000	40420000	id-1676	High
chr3A_part2	41260000	42820000	id-1677	High
chr3A_part2	42880000	43710000	id-1678	High
chr3A_part2	44000000	44670000	id-1679	High
chr3A_part2	45430000	46730000	id-1680	High
chr3A_part2	46820000	47550000	id-1681	High
chr3A_part2	47780000	54840000	id-1682	High
chr3A_part2	55640000	57270000	id-1683	High
chr3A_part2	57350000	68180000	id-1684	High
chr3A_part2	68380000	69380000	id-1685	High
chr3A_part2	69430000	70020000	id-1686	High
chr3A_part2	71250000	78120000	id-1687	High
chr3A_part2	78180000	87540000	id-1688	High
chr3A_part2	87590000	89260000	id-1689	High
chr3A_part2	89540000	91670000	id-1690	High
chr3A_part2	92370000	92950000	id-1691	High
chr3A_part2	93010000	98230000	id-1692	High
chr3A_part2	98300000	99840000	id-1693	High
chr3A_part2	100220000	101160000	id-1694	High
chr3A_part2	102130000	103440000	id-1695	High
chr3A_part2	103550000	104140000	id-1696	High
chr3A_part2	104310000	106400000	id-1697	High
chr3A_part2	106510000	112290000	id-1698	High
chr3A_part2	112350000	117430000	id-1699	High
chr3A_part2	117800000	120530000	id-1700	High
chr3A_part2	120640000	121570000	id-1701	High
chr3A_part2	122800000	123530000	id-1702	High
chr3A_part2	125020000	126550000	id-1703	High
chr3A_part2	127500000	128280000	id-1704	High
chr3A_part2	130100000	131780000	id-1705	High
chr3A_part2	132950000	133880000	id-1706	High
chr3A_part2	133940000	134740000	id-1707	High
chr3A_part2	134790000	135290000	id-1708	High
chr3A_part2	135340000	136500000	id-1709	High
chr3A_part2	136550000	137310000	id-1710	High
chr3A_part2	137410000	138320000	id-1711	High
chr3A_part2	138370000	139480000	id-1712	High
chr3A_part2	140070000	142350000	id-1713	High
chr3A_part2	143340000	144040000	id-1714	High
chr3A_part2	144780000	146020000	id-1715	High
chr3A_part2	147740000	148650000	id-1716	High
chr3A_part2	148700000	149430000	id-1717	High
chr3A_part2	150460000	151370000	id-1718	High
chr3A_part2	152780000	153420000	id-1719	High
chr3A_part2	153520000	154020000	id-1720	High
chr3A_part2	154580000	155780000	id-1721	High
chr3A_part2	155830000	156710000	id-1722	High
chr3A_part2	157750000	158370000	id-1723	High
chr3A_part2	158420000	158930000	id-1724	High
chr3A_part2	160540000	162500000	id-1725	High
chr3A_part2	163010000	164280000	id-1726	High
chr3A_part2	164340000	165280000	id-1727	High
chr3A_part2	165990000	166790000	id-1728	High
chr3A_part2	167380000	169300000	id-1729	High
chr3A_part2	169420000	171310000	id-1730	High
chr3A_part2	171380000	172570000	id-1731	High
chr3A_part2	173670000	175260000	id-1732	High
chr3A_part2	177030000	178200000	id-1733	High
chr3A_part2	178600000	180660000	id-1734	High
chr3A_part2	180710000	184230000	id-1735	High
chr3A_part2	184280000	184920000	id-1736	High
chr3A_part2	185370000	186530000	id-1737	High
chr3A_part2	187480000	188150000	id-1738	High
chr3A_part2	188710000	189360000	id-1739	High
chr3A_part2	189650000	191140000	id-1740	High
chr3A_part2	194910000	195970000	id-1741	High
chr3A_part2	196040000	197420000	id-1742	High
chr3A_part2	197470000	198400000	id-1743	High
chr3A_part2	198450000	200890000	id-1744	High
chr3A_part2	201740000	204030000	id-1745	High
chr3A_part2	204610000	205110000	id-1746	High
chr3A_part2	205160000	205760000	id-1747	High
chr3A_part2	206310000	206840000	id-1748	High
chr3A_part2	209150000	209850000	id-1749	High
chr3A_part2	209920000	212060000	id-1750	High
chr3A_part2	212660000	213450000	id-1751	High
chr3A_part2	213500000	214820000	id-1752	High
chr3A_part2	215930000	216670000	id-1753	High
chr3A_part2	217150000	217760000	id-1754	High
chr3A_part2	217820000	219260000	id-1755	High
chr3A_part2	219320000	221110000	id-1756	High
chr3A_part2	221750000	222340000	id-1757	High
chr3A_part2	222460000	223080000	id-1758	High
chr3A_part2	223710000	225660000	id-1759	High
chr3A_part2	225730000	226280000	id-1760	High
chr3A_part2	226460000	227030000	id-1761	High
chr3A_part2	227200000	229270000	id-1762	High
chr3A_part2	229320000	230070000	id-1763	High
chr3A_part2	230130000	231830000	id-1764	High
chr3A_part2	231940000	232830000	id-1765	High
chr3A_part2	234090000	235420000	id-1766	High
chr3A_part2	237900000	238880000	id-1767	High
chr3A_part2	239670000	241330000	id-1768	High
chr3A_part2	241380000	242420000	id-1769	High
chr3A_part2	243330000	244490000	id-1770	High
chr3A_part2	244550000	245220000	id-1771	High
chr3A_part2	245270000	246390000	id-1772	High
chr3A_part2	246450000	247150000	id-1773	High
chr3A_part2	248670000	249210000	id-1774	High
chr3A_part2	249400000	250160000	id-1775	High
chr3A_part2	251120000	251680000	id-1776	High
chr3A_part2	252300000	252910000	id-1777	High
chr3A_part2	253980000	254820000	id-1778	High
chr3A_part2	254870000	255610000	id-1779	High
chr3A_part2	255830000	256840000	id-1780	High
chr3A_part2	256950000	258620000	id-1781	High
chr3A_part2	258840000	260570000	id-1782	High
chr3A_part2	260910000	262170000	id-1783	High
chr3A_part2	262240000	262740000	id-1784	High
chr3A_part2	262820000	263990000	id-1785	High
chr3A_part2	264210000	265290000	id-1786	High
chr3A_part2	266260000	266770000	id-1787	High
chr3A_part2	266940000	267670000	id-1788	High
chr3A_part2	269130000	272040000	id-1789	High
chr3A_part2	272100000	272680000	id-1790	High
chr3A_part2	272950000	273820000	id-1791	High
chr3A_part2	273880000	274520000	id-1792	High
chr3A_part2	275190000	275860000	id-1793	High
chr3A_part2	276490000	279240000	id-1794	High
chr3A_part2	279300000	282700000	id-1795	High
chr3A_part2	283190000	284040000	id-1796	High
chr3A_part2	284530000	285460000	id-1797	High
chr3A_part2	285530000	286400000	id-1798	High
chr3A_part2	286650000	287280000	id-1799	High
chr3A_part2	288030000	288690000	id-1800	High
chr3A_part2	288750000	289710000	id-1801	High
chr3A_part2	289760000	291220000	id-1802	High
chr3A_part2	291390000	292590000	id-1803	High
chr3A_part2	294660000	295390000	id-1804	High
chr3A_part2	295720000	296560000	id-1805	High
chr3B_part1	200000	900000	id-1806	High
chr3B_part1	950000	1850000	id-1807	High
chr3B_part1	2010000	2540000	id-1808	High
chr3B_part1	4200000	4800000	id-1809	High
chr3B_part1	8330000	9190000	id-1810	High
chr3B_part1	9910000	11740000	id-1811	High
chr3B_part1	11870000	12470000	id-1812	High
chr3B_part1	12500000	13100000	id-1813	Low
chr3B_part1	13400000	14410000	id-1814	High
chr3B_part1	15450000	16700000	id-1815	High
chr3B_part1	17080000	18030000	id-1816	High
chr3B_part1	18390000	19170000	id-1817	High
chr3B_part1	19230000	19750000	id-1818	High
chr3B_part1	20270000	22000000	id-1819	High
chr3B_part1	26440000	27110000	id-1820	High
chr3B_part1	30420000	31560000	id-1821	High
chr3B_part1	32180000	32810000	id-1822	High
chr3B_part1	33250000	34160000	id-1823	High
chr3B_part1	35850000	36560000	id-1824	High
chr3B_part1	37230000	38270000	id-1825	High
chr3B_part1	38320000	39290000	id-1826	High
chr3B_part1	39340000	41080000	id-1827	High
chr3B_part1	42570000	43340000	id-1828	High
chr3B_part1	44120000	45370000	id-1829	High
chr3B_part1	48270000	49420000	id-1830	High
chr3B_part1	50020000	51030000	id-1831	High
chr3B_part1	51140000	51960000	id-1832	High
chr3B_part1	53130000	53820000	id-1833	High
chr3B_part1	54190000	55030000	id-1834	High
chr3B_part1	59330000	60160000	id-1835	High
chr3B_part1	66190000	68090000	id-1836	High
chr3B_part1	68160000	69370000	id-1837	High
chr3B_part1	69600000	70880000	id-1838	High
chr3B_part1	79230000	80430000	id-1839	High
chr3B_part1	80490000	82940000	id-1840	High
chr3B_part1	100940000	103590000	id-1841	High
chr3B_part1	104920000	108030000	id-1842	High
chr3B_part1	108890000	111200000	id-1843	High
chr3B_part1	111520000	112630000	id-1844	High
chr3B_part1	112710000	115840000	id-1845	High
chr3B_part1	116060000	121040000	id-1846	High
chr3B_part1	121130000	123270000	id-1847	High
chr3B_part1	123320000	123870000	id-1848	High
chr3B_part1	123960000	124950000	id-1849	High
chr3B_part1	125190000	128390000	id-1850	High
chr3B_part1	128550000	130320000	id-1851	High
chr3B_part1	130370000	132410000	id-1852	High
chr3B_part1	132460000	134580000	id-1853	High
chr3B_part1	135490000	137960000	id-1854	High
chr3B_part1	138050000	139420000	id-1855	High
chr3B_part1	140250000	141640000	id-1856	High
chr3B_part1	144440000	148520000	id-1857	High
chr3B_part1	148660000	153670000	id-1858	High
chr3B_part1	154410000	155660000	id-1859	High
chr3B_part1	158630000	163750000	id-1860	High
chr3B_part1	163830000	168280000	id-1861	High
chr3B_part1	168680000	169830000	id-1862	High
chr3B_part1	169850000	170990000	id-1863	Low
chr3B_part1	171590000	173120000	id-1864	High
chr3B_part1	190900000	194920000	id-1865	High
chr3B_part1	195010000	199560000	id-1866	High
chr3B_part1	199830000	201510000	id-1867	High
chr3B_part1	201640000	206910000	id-1868	High
chr3B_part1	206960000	209430000	id-1869	High
chr3B_part1	209480000	212870000	id-1870	High
chr3B_part1	212930000	213520000	id-1871	High
chr3B_part1	213660000	214290000	id-1872	High
chr3B_part1	215280000	217690000	id-1873	High
chr3B_part1	217740000	218300000	id-1874	High
chr3B_part1	219700000	220360000	id-1875	High
chr3B_part1	220480000	221670000	id-1876	High
chr3B_part1	221740000	222830000	id-1877	High
chr3B_part1	224160000	231660000	id-1878	High
chr3B_part1	231710000	240160000	id-1879	High
chr3B_part1	240230000	247730000	id-1880	High
chr3B_part1	247780000	249260000	id-1881	High
chr3B_part1	249310000	274420000	id-1882	High
chr3B_part1	274490000	275840000	id-1883	High
chr3B_part1	275890000	288340000	id-1884	High
chr3B_part1	288400000	289900000	id-1885	High
chr3B_part1	289910000	290720000	id-1886	Low
chr3B_part1	290780000	291820000	id-1887	Low
chr3B_part1	291830000	302400000	id-1888	High
chr3B_part1	302450000	347030000	id-1889	High
chr3B_part1	347090000	348490000	id-1890	High
chr3B_part1	348450000	349060000	id-1891	Low
chr3B_part1	349070000	352410000	id-1892	High
chr3B_part1	352460000	363830000	id-1893	High
chr3B_part1	363890000	365310000	id-1894	High
chr3B_part1	365560000	381680000	id-1895	High
chr3B_part1	381740000	384470000	id-1896	High
chr3B_part1	384550000	385500000	id-1897	High
chr3B_part1	385560000	388840000	id-1898	High
chr3B_part1	388910000	405020000	id-1899	High
chr3B_part1	405070000	407700000	id-1900	High
chr3B_part1	408160000	410010000	id-1901	High
chr3B_part1	410060000	413810000	id-1902	High
chr3B_part1	414470000	417300000	id-1903	High
chr3B_part1	417370000	418130000	id-1904	High
chr3B_part1	418640000	421710000	id-1905	High
chr3B_part1	423330000	425580000	id-1906	High
chr3B_part1	447230000	448150000	id-1907	High
chr3B_part2	0	630000	id-1908	High
chr3B_part2	840000	3960000	id-1909	High
chr3B_part2	5210000	5840000	id-1910	High
chr3B_part2	6330000	7040000	id-1911	High
chr3B_part2	7090000	7590000	id-1912	High
chr3B_part2	8520000	10350000	id-1913	High
chr3B_part2	13140000	13950000	id-1914	High
chr3B_part2	14700000	15230000	id-1915	High
chr3B_part2	19410000	21250000	id-1916	High
chr3B_part2	21560000	22280000	id-1917	High
chr3B_part2	22530000	23030000	id-1918	High
chr3B_part2	24930000	29030000	id-1919	High
chr3B_part2	29080000	39100000	id-1920	High
chr3B_part2	39280000	44600000	id-1921	High
chr3B_part2	44650000	49420000	id-1922	High
chr3B_part2	50880000	51730000	id-1923	High
chr3B_part2	51780000	53160000	id-1924	High
chr3B_part2	53870000	54410000	id-1925	High
chr3B_part2	56150000	57240000	id-1926	High
chr3B_part2	57370000	60420000	id-1927	High
chr3B_part2	60540000	65400000	id-1928	High
chr3B_part2	72280000	73560000	id-1929	High
chr3B_part2	76740000	77890000	id-1930	High
chr3B_part2	79090000	79610000	id-1931	High
chr3B_part2	79720000	80560000	id-1932	High
chr3B_part2	80680000	81210000	id-1933	High
chr3B_part2	81890000	83120000	id-1934	High
chr3B_part2	84480000	85190000	id-1935	High
chr3B_part2	85410000	85920000	id-1936	High
chr3B_part2	85970000	86740000	id-1937	High
chr3B_part2	87100000	88180000	id-1938	High
chr3B_part2	88490000	89160000	id-1939	High
chr3B_part2	90160000	91130000	id-1940	High
chr3B_part2	91520000	92400000	id-1941	High
chr3B_part2	95860000	96690000	id-1942	High
chr3B_part2	96740000	98760000	id-1943	High
chr3B_part2	99290000	100120000	id-1944	High
chr3B_part2	100780000	102500000	id-1945	High
chr3B_part2	102750000	104180000	id-1946	High
chr3B_part2	104230000	104880000	id-1947	High
chr3B_part2	104930000	107590000	id-1948	High
chr3B_part2	108450000	112890000	id-1949	High
chr3B_part2	113650000	115810000	id-1950	High
chr3B_part2	115860000	116640000	id-1951	High
chr3B_part2	117250000	124700000	id-1952	High
chr3B_part2	125240000	126410000	id-1953	High
chr3B_part2	128270000	129080000	id-1954	High
chr3B_part2	129520000	130140000	id-1955	High
chr3B_part2	130590000	131100000	id-1956	High
chr3B_part2	132260000	133830000	id-1957	High
chr3B_part2	134190000	136480000	id-1958	High
chr3B_part2	136530000	140610000	id-1959	High
chr3B_part2	140690000	146070000	id-1960	High
chr3B_part2	146120000	147950000	id-1961	High
chr3B_part2	148070000	148710000	id-1962	High
chr3B_part2	149210000	150840000	id-1963	High
chr3B_part2	151710000	152890000	id-1964	High
chr3B_part2	154260000	155480000	id-1965	High
chr3B_part2	155540000	156080000	id-1966	High
chr3B_part2	159250000	159780000	id-1967	High
chr3B_part2	159840000	161070000	id-1968	High
chr3B_part2	161150000	161650000	id-1969	High
chr3B_part2	161910000	162550000	id-1970	High
chr3B_part2	162980000	163610000	id-1971	High
chr3B_part2	163680000	165000000	id-1972	High
chr3B_part2	165710000	166510000	id-1973	High
chr3B_part2	166580000	167250000	id-1974	High
chr3B_part2	170880000	171550000	id-1975	High
chr3B_part2	172250000	172890000	id-1976	High
chr3B_part2	173520000	174020000	id-1977	High
chr3B_part2	174510000	175530000	id-1978	High
chr3B_part2	175660000	177440000	id-1979	High
chr3B_part2	177550000	180480000	id-1980	High
chr3B_part2	180550000	182250000	id-1981	High
chr3B_part2	182320000	184240000	id-1982	High
chr3B_part2	184290000	185040000	id-1983	High
chr3B_part2	185090000	186360000	id-1984	High
chr3B_part2	186410000	189020000	id-1985	High
chr3B_part2	189070000	189940000	id-1986	High
chr3B_part2	191200000	191710000	id-1987	High
chr3B_part2	193810000	194470000	id-1988	High
chr3B_part2	195250000	196180000	id-1989	High
chr3B_part2	196730000	197690000	id-1990	High
chr3B_part2	197750000	198940000	id-1991	High
chr3B_part2	201660000	203030000	id-1992	High
chr3B_part2	203100000	203950000	id-1993	High
chr3B_part2	204540000	206030000	id-1994	High
chr3B_part2	206340000	206880000	id-1995	High
chr3B_part2	208130000	212950000	id-1996	High
chr3B_part2	213260000	214400000	id-1997	High
chr3B_part2	214620000	215640000	id-1998	High
chr3B_part2	215690000	218200000	id-1999	High
chr3B_part2	218380000	219980000	id-2000	High
[truncated: 2,843 more rows]
