# Supplementary material for: DAWN: a resource for yielding insights into the diversity among wheat genomes
Source: BMC Genomics. 2018 Dec 17;19:941. doi: 10.1186/s12864-018-5228-2 (PMC6296097; doi:10.1186/s12864-018-5228-2)
Supplement: Supplementary file 7 — ZIP file containing BED5 format files of high and low variant density regions. BED5 format file for each WGS accession. The score column (5th column) indicates if the feature (row) represents a region which has >2*SD above (High) or below (Low) the mean variant density. (ZIP 526 kb) [file 12864_2018_5228_MOESM7_ESM.zip › variant_density_high_low/CS.realigned.bam.vcf.w10000_s10000.bw.high_low.bed]

chr1A_part1	430000	3680000	id-1	Low
chr1A_part1	3730000	8180000	id-2	Low
chr1A_part1	8230000	10980000	id-3	Low
chr1A_part1	11030000	12320000	id-4	Low
chr1A_part1	12380000	16580000	id-5	Low
chr1A_part1	16630000	19140000	id-6	Low
chr1A_part1	19540000	20160000	id-7	High
chr1A_part1	19640000	99480000	id-8	Low
chr1A_part1	99530000	118460000	id-9	Low
chr1A_part1	118510000	154490000	id-10	Low
chr1A_part1	154540000	161340000	id-11	Low
chr1A_part1	161390000	242270000	id-12	Low
chr1A_part1	242320000	454450000	id-13	Low
chr1A_part1	454510000	464080000	id-14	Low
chr1A_part1	464140000	471304005	id-15	Low
chr1A_part2	0	32710000	id-16	Low
chr1A_part2	32760000	61050000	id-17	Low
chr1A_part2	61100000	81650000	id-18	Low
chr1A_part2	81700000	83140000	id-19	Low
chr1A_part2	83190000	108220000	id-20	Low
chr1A_part2	108270000	109180000	id-21	Low
chr1A_part2	109260000	122798051	id-22	Low
chr1B_part1	10000	2580000	id-23	Low
chr1B_part1	2660000	10990000	id-24	Low
chr1B_part1	11110000	13350000	id-25	Low
chr1B_part1	13420000	17290000	id-26	Low
chr1B_part1	17360000	29200000	id-27	Low
chr1B_part1	29250000	31820000	id-28	Low
chr1B_part1	31870000	33860000	id-29	Low
chr1B_part1	33910000	35680000	id-30	Low
chr1B_part1	35270000	35850000	id-31	High
chr1B_part1	35730000	36820000	id-32	Low
chr1B_part1	36870000	41290000	id-33	Low
chr1B_part1	41340000	42590000	id-34	Low
chr1B_part1	42740000	44700000	id-35	Low
chr1B_part1	45030000	48020000	id-36	Low
chr1B_part1	48070000	52720000	id-37	Low
chr1B_part1	52770000	59960000	id-38	Low
chr1B_part1	60050000	73250000	id-39	Low
chr1B_part1	73330000	78750000	id-40	Low
chr1B_part1	78800000	80700000	id-41	Low
chr1B_part1	80760000	123270000	id-42	Low
chr1B_part1	123320000	172860000	id-43	Low
chr1B_part1	172910000	205010000	id-44	Low
chr1B_part1	205060000	272370000	id-45	Low
chr1B_part1	272420000	292390000	id-46	Low
chr1B_part1	292440000	333330000	id-47	Low
chr1B_part1	333390000	438720154	id-48	Low
chr1B_part2	0	3820000	id-49	Low
chr1B_part2	3900000	18620000	id-50	Low
chr1B_part2	18670000	111400000	id-51	Low
chr1B_part2	111480000	121570000	id-52	Low
chr1B_part2	121630000	127330000	id-53	Low
chr1B_part2	127380000	147890000	id-54	Low
chr1B_part2	147940000	149290000	id-55	Low
chr1B_part2	149350000	199780000	id-56	Low
chr1B_part2	199910000	217360000	id-57	Low
chr1B_part2	217420000	220910000	id-58	Low
chr1B_part2	220390000	220970000	id-59	High
chr1B_part2	220970000	223020000	id-60	Low
chr1B_part2	223070000	233700000	id-61	Low
chr1B_part2	233750000	239060000	id-62	Low
chr1B_part2	239190000	243810000	id-63	Low
chr1B_part2	244070000	246570000	id-64	Low
chr1B_part2	246620000	247430000	id-65	Low
chr1B_part2	247490000	248840000	id-66	Low
chr1B_part2	248890000	250760000	id-67	Low
chr1D_part1	40000	1990000	id-68	Low
chr1D_part1	2050000	4470000	id-69	Low
chr1D_part1	4540000	14860000	id-70	Low
chr1D_part1	15120000	15900000	id-71	Low
chr1D_part1	16060000	17260000	id-72	Low
chr1D_part1	17440000	19680000	id-73	Low
chr1D_part1	19740000	21080000	id-74	Low
chr1D_part1	21150000	27220000	id-75	Low
chr1D_part1	27270000	33270000	id-76	Low
chr1D_part1	33330000	34110000	id-77	Low
chr1D_part1	34160000	83540000	id-78	Low
chr1D_part1	83590000	94820000	id-79	Low
chr1D_part1	94890000	113040000	id-80	Low
chr1D_part1	113110000	200740000	id-81	Low
chr1D_part1	200790000	254390000	id-82	Low
chr1D_part1	254450000	358910000	id-83	Low
chr1D_part1	359250000	361400000	id-84	Low
chr1D_part1	361450000	391010000	id-85	Low
chr1D_part1	391070000	432950000	id-86	Low
chr1D_part1	433010000	452170000	id-87	Low
chr1D_part2	20000	11460000	id-88	Low
chr1D_part2	11510000	21540000	id-89	Low
chr1D_part2	21600000	43273582	id-90	Low
chr2A_part1	10000	3030000	id-91	Low
chr2A_part1	3090000	6270000	id-92	Low
chr2A_part1	6320000	9640000	id-93	Low
chr2A_part1	9690000	23200000	id-94	Low
chr2A_part1	23250000	32530000	id-95	Low
chr2A_part1	32590000	44640000	id-96	Low
chr2A_part1	44700000	124950000	id-97	Low
chr2A_part1	125000000	150630000	id-98	Low
chr2A_part1	150680000	177880000	id-99	Low
chr2A_part1	177930000	371590000	id-100	Low
chr2A_part1	371660000	462370000	id-101	Low
chr2A_part2	10000	52330000	id-102	Low
chr2A_part2	52380000	226810000	id-103	Low
chr2A_part2	226860000	288880000	id-104	Low
chr2A_part2	288940000	298440000	id-105	Low
chr2A_part2	298490000	301940000	id-106	Low
chr2A_part2	302000000	318420000	id-107	Low
chr2B_part1	10000	3760000	id-108	Low
chr2B_part1	3950000	9630000	id-109	Low
chr2B_part1	9690000	18200000	id-110	Low
chr2B_part1	18770000	31450000	id-111	Low
chr2B_part1	31510000	32980000	id-112	Low
chr2B_part1	33170000	37510000	id-113	Low
chr2B_part1	37560000	38430000	id-114	Low
chr2B_part1	38480000	52550000	id-115	Low
chr2B_part1	52600000	53520000	id-116	Low
chr2B_part1	53570000	179020000	id-117	Low
chr2B_part1	179070000	297860000	id-118	Low
chr2B_part1	297910000	325600000	id-119	Low
chr2B_part1	325650000	343950000	id-120	Low
chr2B_part1	344000000	400510000	id-121	Low
chr2B_part1	400570000	453210000	id-122	Low
chr2B_part2	10000	1510000	id-123	Low
chr2B_part2	1570000	90690000	id-124	Low
chr2B_part2	90740000	201410000	id-125	Low
chr2B_part2	201460000	214960000	id-126	Low
chr2B_part2	215010000	249680000	id-127	Low
chr2B_part2	249730000	268190000	id-128	Low
chr2B_part2	268240000	306000000	id-129	Low
chr2B_part2	306050000	311800000	id-130	Low
chr2B_part2	311850000	315590000	id-131	Low
chr2B_part2	315640000	325390000	id-132	Low
chr2B_part2	325440000	330940000	id-133	Low
chr2B_part2	330990000	333570000	id-134	Low
chr2B_part2	333630000	334650000	id-135	Low
chr2B_part2	334710000	341310000	id-136	Low
chr2B_part2	341510000	345970000	id-137	Low
chr2B_part2	346020000	346650000	id-138	Low
chr2B_part2	346700000	348030000	id-139	Low
chr2D_part1	0	3960000	id-140	Low
chr2D_part1	4050000	13270000	id-141	Low
chr2D_part1	13320000	18030000	id-142	Low
chr2D_part1	18080000	23820000	id-143	Low
chr2D_part1	23870000	30140000	id-144	Low
chr2D_part1	30240000	35430000	id-145	Low
chr2D_part1	35480000	43120000	id-146	Low
chr2D_part1	43190000	44210000	id-147	Low
chr2D_part1	44260000	97000000	id-148	Low
chr2D_part1	97050000	290900000	id-149	Low
chr2D_part1	290950000	344130000	id-150	Low
chr2D_part1	344180000	393620000	id-151	Low
chr2D_part1	393670000	394660000	id-152	Low
chr2D_part1	394710000	462216879	id-153	Low
chr2D_part2	10000	34550000	id-154	Low
chr2D_part2	34600000	42190000	id-155	Low
chr2D_part2	42030000	43330000	id-156	High
chr2D_part2	43160000	92500000	id-157	Low
chr2D_part2	92550000	104470000	id-158	Low
chr2D_part2	104520000	133930000	id-159	Low
chr2D_part2	133980000	140200000	id-160	Low
chr2D_part2	140250000	165530000	id-161	Low
chr2D_part2	165590000	189635730	id-162	Low
chr3A_part1	20000	1210000	id-163	Low
chr3A_part1	1670000	2240000	id-164	Low
chr3A_part1	2320000	5670000	id-165	Low
chr3A_part1	5720000	32550000	id-166	Low
chr3A_part1	32600000	55550000	id-167	Low
chr3A_part1	55620000	172180000	id-168	Low
chr3A_part1	172230000	217640000	id-169	Low
chr3A_part1	217690000	267830000	id-170	Low
chr3A_part1	267880000	284680000	id-171	Low
chr3A_part1	284640000	285620000	id-172	High
chr3A_part1	285420000	454103970	id-173	Low
chr3A_part2	10000	14950000	id-174	Low
chr3A_part2	15000000	101550000	id-175	Low
chr3A_part2	101600000	123910000	id-176	Low
chr3A_part2	123670000	124170000	id-177	High
chr3A_part2	124520000	233730000	id-178	Low
chr3A_part2	233800000	238510000	id-179	Low
chr3A_part2	238560000	249810000	id-180	Low
chr3A_part2	249870000	276440000	id-181	Low
chr3A_part2	276490000	286830000	id-182	Low
chr3A_part2	286880000	290810000	id-183	Low
chr3A_part2	290880000	293750000	id-184	Low
chr3A_part2	294030000	296720000	id-185	Low
chr3B_part1	10000	920000	id-186	Low
chr3B_part1	970000	2550000	id-187	Low
chr3B_part1	2650000	3600000	id-188	Low
chr3B_part1	4130000	4910000	id-189	Low
chr3B_part1	5420000	6740000	id-190	High
chr3B_part1	6670000	12120000	id-191	Low
chr3B_part1	12170000	29110000	id-192	Low
chr3B_part1	29160000	35050000	id-193	Low
chr3B_part1	35100000	35700000	id-194	Low
chr3B_part1	35780000	46610000	id-195	Low
chr3B_part1	46670000	54750000	id-196	Low
chr3B_part1	54800000	56460000	id-197	Low
chr3B_part1	56520000	57360000	id-198	Low
chr3B_part1	57410000	63030000	id-199	Low
chr3B_part1	63110000	70520000	id-200	Low
chr3B_part1	70570000	106680000	id-201	Low
chr3B_part1	106730000	201480000	id-202	Low
chr3B_part1	201620000	282650000	id-203	Low
chr3B_part1	282700000	348590000	id-204	Low
chr3B_part1	348360000	349110000	id-205	High
chr3B_part1	348640000	366690000	id-206	Low
chr3B_part1	366810000	448155269	id-207	Low
chr3B_part2	0	17490000	id-208	Low
chr3B_part2	17540000	62100000	id-209	Low
chr3B_part2	62150000	67760000	id-210	Low
chr3B_part2	67820000	96670000	id-211	Low
chr3B_part2	96730000	104480000	id-212	Low
chr3B_part2	104530000	153990000	id-213	Low
chr3B_part2	154040000	173830000	id-214	Low
chr3B_part2	173890000	224430000	id-215	Low
chr3B_part2	224480000	265580000	id-216	Low
chr3B_part2	265630000	280300000	id-217	Low
chr3B_part2	280350000	291950000	id-218	Low
chr3B_part2	292000000	295520000	id-219	Low
chr3B_part2	295580000	299900000	id-220	Low
chr3B_part2	300120000	305600000	id-221	Low
chr3B_part2	305660000	307900000	id-222	Low
chr3B_part2	308170000	319460000	id-223	Low
chr3B_part2	319520000	323300000	id-224	Low
chr3B_part2	323350000	331610000	id-225	Low
chr3B_part2	330350000	330850000	id-226	High
chr3B_part2	331670000	340210000	id-227	Low
chr3B_part2	340640000	351900000	id-228	Low
chr3B_part2	351970000	355150000	id-229	Low
chr3B_part2	355370000	367420000	id-230	Low
chr3B_part2	358810000	359410000	id-231	High
chr3B_part2	367470000	379120000	id-232	Low
chr3B_part2	379600000	381670000	id-233	Low
chr3B_part2	381280000	381790000	id-234	High
chr3B_part2	381720000	382674495	id-235	Low
chr3D_part1	0	9360000	id-236	Low
chr3D_part1	9410000	21010000	id-237	Low
chr3D_part1	21060000	24140000	id-238	Low
chr3D_part1	24190000	35200000	id-239	Low
chr3D_part1	35260000	38200000	id-240	Low
chr3D_part1	38250000	60330000	id-241	Low
chr3D_part1	60440000	132720000	id-242	Low
chr3D_part1	132800000	190190000	id-243	Low
chr3D_part1	190240000	237170000	id-244	Low
chr3D_part1	237220000	345890000	id-245	Low
chr3D_part1	345940000	419810000	id-246	Low
chr3D_part1	419860000	476235359	id-247	Low
chr3D_part2	0	25690000	id-248	Low
chr3D_part2	25740000	60280000	id-249	Low
chr3D_part2	60380000	86530000	id-250	Low
chr3D_part2	86640000	92960000	id-251	Low
chr3D_part2	93010000	102120000	id-252	Low
chr3D_part2	102170000	112990000	id-253	Low
chr3D_part2	113290000	116130000	id-254	Low
chr3D_part2	116270000	119170000	id-255	Low
chr3D_part2	119230000	120150000	id-256	Low
chr3D_part2	120200000	129040000	id-257	Low
chr3D_part2	129090000	139317064	id-258	Low
chr4A_part1	0	320490000	id-259	Low
chr4A_part1	320540000	350480000	id-260	Low
chr4A_part1	350530000	443620000	id-261	Low
chr4A_part1	443790000	452530000	id-262	Low
chr4A_part2	0	103580000	id-263	Low
chr4A_part2	103630000	147280000	id-264	Low
chr4A_part2	147330000	152780000	id-265	Low
chr4A_part2	152840000	164330000	id-266	Low
chr4A_part2	164380000	166190000	id-267	Low
chr4A_part2	166260000	167780000	id-268	Low
chr4A_part2	167830000	168860000	id-269	Low
chr4A_part2	168920000	169980000	id-270	Low
chr4A_part2	170030000	191730000	id-271	Low
chr4A_part2	191880000	195990000	id-272	Low
chr4A_part2	192780000	193420000	id-273	High
chr4A_part2	196040000	210330000	id-274	Low
chr4A_part2	210400000	213710000	id-275	Low
chr4A_part2	213760000	217300000	id-276	Low
chr4A_part2	217350000	234150000	id-277	Low
chr4A_part2	234210000	234920000	id-278	Low
chr4A_part2	234970000	236100000	id-279	Low
chr4A_part2	236150000	241840000	id-280	Low
chr4A_part2	241890000	243110000	id-281	Low
chr4A_part2	243160000	244260000	id-282	Low
chr4A_part2	244190000	244770000	id-283	High
chr4A_part2	244700000	250440000	id-284	Low
chr4A_part2	250490000	251720000	id-285	Low
chr4A_part2	251770000	253400000	id-286	Low
chr4A_part2	253550000	262030000	id-287	Low
chr4A_part2	262380000	266810000	id-288	Low
chr4A_part2	267750000	272200000	id-289	Low
chr4A_part2	272250000	275130000	id-290	Low
chr4A_part2	275190000	277960000	id-291	Low
chr4A_part2	278030000	279740000	id-292	Low
chr4A_part2	279800000	292030000	id-293	Low
chr4B_part1	1700000	3950000	id-294	Low
chr4B_part1	4260000	7480000	id-295	Low
chr4B_part1	7530000	11290000	id-296	Low
chr4B_part1	12970000	13670000	id-297	Low
chr4B_part1	13720000	18950000	id-298	Low
chr4B_part1	19020000	21600000	id-299	Low
chr4B_part1	21700000	36710000	id-300	Low
chr4B_part1	36780000	44430000	id-301	Low
chr4B_part1	44490000	48420000	id-302	Low
chr4B_part1	48470000	113800000	id-303	Low
chr4B_part1	113850000	162760000	id-304	Low
chr4B_part1	162840000	188470000	id-305	Low
chr4B_part1	188520000	189620000	id-306	Low
chr4B_part1	189670000	291790000	id-307	Low
chr4B_part1	291850000	450990000	id-308	Low
chr4B_part2	20000	51990000	id-309	Low
chr4B_part2	52040000	57620000	id-310	Low
chr4B_part2	57670000	75450000	id-311	Low
chr4B_part2	75510000	113280000	id-312	Low
chr4B_part2	113330000	152320000	id-313	Low
chr4B_part2	152390000	157070000	id-314	Low
chr4B_part2	157120000	199110000	id-315	Low
chr4B_part2	199160000	202750000	id-316	Low
chr4B_part2	202890000	213050000	id-317	Low
chr4B_part2	213130000	217600000	id-318	Low
chr4B_part2	217770000	220360000	id-319	Low
chr4B_part2	220510000	222603248	id-320	Low
chr4D_part1	20000	590000	id-321	Low
chr4D_part1	640000	2510000	id-322	Low
chr4D_part1	2580000	3320000	id-323	Low
chr4D_part1	3390000	11080000	id-324	Low
chr4D_part1	11140000	50260000	id-325	Low
chr4D_part1	50310000	185620000	id-326	Low
chr4D_part1	185790000	243420000	id-327	Low
chr4D_part1	243480000	279050000	id-328	Low
chr4D_part1	279100000	329360000	id-329	Low
chr4D_part1	329410000	377150000	id-330	Low
chr4D_part1	377210000	393160000	id-331	Low
chr4D_part1	393250000	410670000	id-332	Low
chr4D_part1	410720000	413140000	id-333	Low
chr4D_part1	413210000	430000000	id-334	Low
chr4D_part1	429870000	430550000	id-335	High
chr4D_part1	430430000	438730000	id-336	Low
chr4D_part1	438800000	451004620	id-337	Low
chr4D_part2	0	51160000	id-338	Low
chr4D_part2	51220000	58852447	id-339	Low
chr5A_part1	0	52220000	id-340	Low
chr5A_part1	52270000	152230000	id-341	Low
chr5A_part1	152320000	403260000	id-342	Low
chr5A_part1	403310000	420910000	id-343	Low
chr5A_part1	420670000	421180000	id-344	High
chr5A_part1	421030000	421620000	id-345	Low
chr5A_part1	421670000	431080000	id-346	Low
chr5A_part1	431140000	447840000	id-347	Low
chr5A_part1	447930000	453230519	id-348	Low
chr5A_part2	30000	60060000	id-349	Low
chr5A_part2	60120000	84440000	id-350	Low
chr5A_part2	84500000	85720000	id-351	Low
chr5A_part2	85770000	97200000	id-352	Low
chr5A_part2	97250000	100330000	id-353	Low
chr5A_part2	100380000	112920000	id-354	Low
chr5A_part2	112970000	160540000	id-355	Low
chr5A_part2	160590000	167770000	id-356	Low
chr5A_part2	167840000	234120000	id-357	Low
chr5A_part2	234190000	239090000	id-358	Low
chr5A_part2	239140000	252480000	id-359	Low
chr5A_part2	252540000	253600000	id-360	Low
chr5A_part2	253650000	256530000	id-361	Low
chr5B_part1	510000	1440000	id-362	Low
chr5B_part1	1730000	2940000	id-363	Low
chr5B_part1	2890000	3400000	id-364	High
chr5B_part1	3340000	5660000	id-365	Low
chr5B_part1	6060000	8570000	id-366	Low
chr5B_part1	8760000	11780000	id-367	Low
chr5B_part1	12220000	16500000	id-368	Low
chr5B_part1	16300000	16810000	id-369	High
chr5B_part1	16730000	32010000	id-370	Low
chr5B_part1	32160000	39690000	id-371	Low
chr5B_part1	39740000	83380000	id-372	Low
chr5B_part1	83430000	86110000	id-373	Low
chr5B_part1	86170000	99870000	id-374	Low
chr5B_part1	99940000	161370000	id-375	Low
chr5B_part1	161420000	340490000	id-376	Low
chr5B_part1	340550000	341250000	id-377	Low
chr5B_part1	341310000	392050000	id-378	Low
chr5B_part1	392140000	413730000	id-379	Low
chr5B_part1	414270000	430090000	id-380	Low
chr5B_part1	430250000	441920000	id-381	Low
chr5B_part1	441970000	451372872	id-382	Low
chr5B_part2	10000	22510000	id-383	Low
chr5B_part2	22560000	57960000	id-384	Low
chr5B_part2	58010000	62410000	id-385	Low
chr5B_part2	62460000	96330000	id-386	Low
chr5B_part2	96390000	117630000	id-387	Low
chr5B_part2	117710000	184080000	id-388	Low
chr5B_part2	184130000	233980000	id-389	Low
chr5B_part2	234030000	237530000	id-390	Low
chr5B_part2	237710000	243800000	id-391	Low
chr5B_part2	243860000	255400000	id-392	Low
chr5B_part2	255460000	259620000	id-393	Low
chr5B_part2	259680000	261770000	id-394	Low
chr5D_part1	0	800000	id-395	Low
chr5D_part1	880000	6160000	id-396	Low
chr5D_part1	6220000	21850000	id-397	Low
chr5D_part1	22180000	31590000	id-398	Low
chr5D_part1	31640000	35210000	id-399	Low
chr5D_part1	35270000	87230000	id-400	Low
chr5D_part1	87280000	109280000	id-401	Low
chr5D_part1	109340000	132210000	id-402	Low
chr5D_part1	132260000	136830000	id-403	Low
chr5D_part1	136880000	139630000	id-404	Low
chr5D_part1	139680000	141740000	id-405	Low
chr5D_part1	142040000	143840000	id-406	Low
chr5D_part1	143780000	144640000	id-407	High
chr5D_part1	144710000	145790000	id-408	High
chr5D_part1	146490000	147180000	id-409	High
chr5D_part1	147500000	162930000	id-410	Low
chr5D_part1	163010000	188560000	id-411	Low
chr5D_part1	188610000	231490000	id-412	Low
chr5D_part1	231540000	244040000	id-413	Low
chr5D_part1	244100000	286230000	id-414	Low
chr5D_part1	286280000	303260000	id-415	Low
chr5D_part1	303310000	329130000	id-416	Low
chr5D_part1	329200000	395060000	id-417	Low
chr5D_part1	395110000	399160000	id-418	Low
chr5D_part1	399210000	401040000	id-419	Low
chr5D_part1	401090000	451901030	id-420	Low
chr5D_part2	0	45470000	id-421	Low
chr5D_part2	45520000	51300000	id-422	Low
chr5D_part2	51450000	62540000	id-423	Low
chr5D_part2	62590000	88130000	id-424	Low
chr5D_part2	88180000	94740000	id-425	Low
chr5D_part2	94790000	114170000	id-426	Low
chr6A_part1	20000	10320000	id-427	Low
chr6A_part1	10400000	11270000	id-428	Low
chr6A_part1	11320000	20820000	id-429	Low
chr6A_part1	20870000	44860000	id-430	Low
chr6A_part1	44910000	100750000	id-431	Low
chr6A_part1	100810000	275700000	id-432	Low
chr6A_part1	275750000	344730000	id-433	Low
chr6A_part1	344820000	368000000	id-434	Low
chr6A_part1	368230000	395920000	id-435	Low
chr6A_part1	395980000	452440856	id-436	Low
chr6A_part2	0	137260000	id-437	Low
chr6A_part2	137330000	145510000	id-438	Low
chr6A_part2	145560000	163120000	id-439	Low
chr6A_part2	163170000	165600000	id-440	Low
chr6B_part1	0	5170000	id-441	Low
chr6B_part1	5220000	7150000	id-442	Low
chr6B_part1	7200000	7700000	id-443	Low
chr6B_part1	7750000	11350000	id-444	Low
chr6B_part1	11400000	15940000	id-445	Low
chr6B_part1	16010000	19600000	id-446	Low
chr6B_part1	19970000	23080000	id-447	Low
chr6B_part1	23140000	23910000	id-448	Low
chr6B_part1	24220000	25930000	id-449	Low
chr6B_part1	25990000	26970000	id-450	Low
chr6B_part1	27020000	27700000	id-451	Low
chr6B_part1	27760000	28730000	id-452	Low
chr6B_part1	28780000	31700000	id-453	Low
chr6B_part1	31750000	66890000	id-454	Low
chr6B_part1	66940000	111680000	id-455	Low
chr6B_part1	112330000	123220000	id-456	Low
chr6B_part1	123270000	152450000	id-457	Low
chr6B_part1	152500000	236900000	id-458	Low
chr6B_part1	236950000	241800000	id-459	Low
chr6B_part1	241710000	242220000	id-460	High
chr6B_part1	242220000	292020000	id-461	Low
chr6B_part1	292070000	306810000	id-462	Low
chr6B_part1	306870000	355920000	id-463	Low
chr6B_part1	355970000	362210000	id-464	Low
chr6B_part1	362260000	427820000	id-465	Low
chr6B_part1	427900000	429870000	id-466	Low
chr6B_part1	429920000	452077197	id-467	Low
chr6B_part2	0	55380000	id-468	Low
chr6B_part2	55430000	73380000	id-469	Low
chr6B_part2	73450000	121580000	id-470	Low
chr6B_part2	121630000	175920000	id-471	Low
chr6B_part2	175970000	216900000	id-472	Low
chr6B_part2	216960000	254000000	id-473	Low
chr6B_part2	254050000	268900000	id-474	Low
chr6D_part1	0	1260000	id-475	Low
chr6D_part1	1320000	17820000	id-476	Low
chr6D_part1	17870000	28020000	id-477	Low
chr6D_part1	28070000	31680000	id-478	Low
chr6D_part1	31730000	41160000	id-479	Low
chr6D_part1	41210000	91900000	id-480	Low
chr6D_part1	92000000	92700000	id-481	Low
chr6D_part1	92390000	93000000	id-482	High
chr6D_part1	92910000	96120000	id-483	Low
chr6D_part1	96410000	141090000	id-484	Low
chr6D_part1	141150000	213380000	id-485	Low
chr6D_part1	213430000	229350000	id-486	Low
chr6D_part1	229400000	256320000	id-487	Low
chr6D_part1	256370000	279750000	id-488	Low
chr6D_part1	279870000	306010000	id-489	Low
chr6D_part1	306060000	375490000	id-490	Low
chr6D_part1	375540000	413080000	id-491	Low
chr6D_part1	413140000	428070000	id-492	Low
chr6D_part1	428120000	448180000	id-493	Low
chr6D_part1	448250000	450509124	id-494	Low
chr6D_part2	0	12460000	id-495	Low
chr6D_part2	12520000	18870000	id-496	Low
chr6D_part2	18920000	22060000	id-497	Low
chr6D_part2	22130000	23083594	id-498	Low
chr7A_part1	10000	4170000	id-499	Low
chr7A_part1	4220000	29170000	id-500	Low
chr7A_part1	29220000	57750000	id-501	Low
chr7A_part1	44210000	44760000	id-502	High
chr7A_part1	57810000	59110000	id-503	Low
chr7A_part1	59160000	72130000	id-504	Low
chr7A_part1	72490000	75740000	id-505	Low
chr7A_part1	75820000	77080000	id-506	Low
chr7A_part1	77130000	117690000	id-507	Low
chr7A_part1	117740000	163090000	id-508	Low
chr7A_part1	163180000	171540000	id-509	Low
chr7A_part1	171660000	349290000	id-510	Low
chr7A_part1	349530000	359390000	id-511	Low
chr7A_part1	359440000	450046986	id-512	Low
chr7A_part2	0	5290000	id-513	Low
chr7A_part2	5350000	102370000	id-514	Low
chr7A_part2	102420000	126250000	id-515	Low
chr7A_part2	126330000	218290000	id-516	Low
chr7A_part2	218380000	219380000	id-517	Low
chr7A_part2	219430000	220600000	id-518	Low
chr7A_part2	220710000	229300000	id-519	Low
chr7A_part2	229350000	236310000	id-520	Low
chr7A_part2	236630000	245430000	id-521	Low
chr7A_part2	245520000	250900000	id-522	Low
chr7A_part2	250950000	253250000	id-523	Low
chr7A_part2	253300000	254650000	id-524	Low
chr7A_part2	254700000	257440000	id-525	Low
chr7A_part2	257510000	260240000	id-526	Low
chr7A_part2	260320000	263790000	id-527	Low
chr7A_part2	263840000	273290000	id-528	Low
chr7A_part2	268770000	269280000	id-529	High
chr7A_part2	273340000	276170000	id-530	Low
chr7A_part2	276220000	284400000	id-531	Low
chr7A_part2	284450000	286650000	id-532	Low
chr7B_part1	20000	2480000	id-533	Low
chr7B_part1	2540000	17280000	id-534	Low
chr7B_part1	17330000	23700000	id-535	Low
chr7B_part1	23850000	60240000	id-536	Low
chr7B_part1	60290000	73260000	id-537	Low
chr7B_part1	73330000	97930000	id-538	Low
chr7B_part1	97980000	116870000	id-539	Low
chr7B_part1	116930000	117680000	id-540	Low
chr7B_part1	117730000	136640000	id-541	Low
chr7B_part1	136710000	453822637	id-542	Low
chr7B_part2	0	20390000	id-543	Low
chr7B_part2	20440000	113570000	id-544	Low
chr7B_part2	113640000	123090000	id-545	Low
chr7B_part2	123140000	148510000	id-546	Low
chr7B_part2	148590000	151520000	id-547	Low
chr7B_part2	151570000	157390000	id-548	Low
chr7B_part2	157450000	160700000	id-549	Low
chr7B_part2	160750000	162050000	id-550	Low
chr7B_part2	162100000	162920000	id-551	Low
chr7B_part2	162990000	165400000	id-552	Low
chr7B_part2	165460000	193020000	id-553	Low
chr7B_part2	193070000	194370000	id-554	Low
chr7B_part2	194420000	204780000	id-555	Low
chr7B_part2	204940000	208980000	id-556	Low
chr7B_part2	209030000	217750000	id-557	Low
chr7B_part2	217870000	236610000	id-558	Low
chr7B_part2	236810000	242680000	id-559	Low
chr7B_part2	242730000	257830000	id-560	Low
chr7B_part2	258030000	263540000	id-561	Low
chr7B_part2	263690000	264720000	id-562	Low
chr7B_part2	264780000	271780000	id-563	Low
chr7B_part2	271840000	272510000	id-564	Low
chr7B_part2	272580000	293780000	id-565	Low
chr7B_part2	293840000	296790000	id-566	Low
chr7D_part1	0	8660000	id-567	Low
chr7D_part1	8720000	9470000	id-568	Low
chr7D_part1	9520000	22080000	id-569	Low
chr7D_part1	22130000	33890000	id-570	Low
chr7D_part1	33960000	36180000	id-571	Low
chr7D_part1	36230000	43630000	id-572	Low
chr7D_part1	43690000	49160000	id-573	Low
chr7D_part1	49210000	51130000	id-574	Low
chr7D_part1	51180000	57710000	id-575	Low
chr7D_part1	57770000	59220000	id-576	Low
chr7D_part1	59280000	62550000	id-577	Low
chr7D_part1	62610000	71440000	id-578	Low
chr7D_part1	71490000	112020000	id-579	Low
chr7D_part1	112070000	117350000	id-580	Low
chr7D_part1	117420000	142470000	id-581	Low
chr7D_part1	142520000	145820000	id-582	Low
chr7D_part1	145870000	148690000	id-583	Low
chr7D_part1	148850000	453812268	id-584	Low
chr7D_part2	20000	61540000	id-585	Low
chr7D_part2	61590000	68820000	id-586	Low
chr7D_part2	68870000	106070000	id-587	Low
chr7D_part2	106120000	127090000	id-588	Low
chr7D_part2	127140000	129470000	id-589	Low
chr7D_part2	129520000	132220000	id-590	Low
chr7D_part2	132290000	144230000	id-591	Low
chr7D_part2	144280000	150390000	id-592	Low
chr7D_part2	150980000	158150000	id-593	Low
chr7D_part2	158210000	173430000	id-594	Low
chr7D_part2	173480000	177320000	id-595	Low
chr7D_part2	177710000	182330000	id-596	Low
chr7D_part2	182410000	184873787	id-597	Low
chrUn	450000	1280000	id-598	Low
chrUn	1700000	2490000	id-599	Low
chrUn	4650000	5250000	id-600	Low
chrUn	5840000	6460000	id-601	Low
chrUn	6530000	7630000	id-602	Low
chrUn	7810000	8560000	id-603	Low
chrUn	8610000	9630000	id-604	Low
chrUn	12010000	12720000	id-605	Low
chrUn	12880000	13380000	id-606	Low
chrUn	13600000	15260000	id-607	Low
chrUn	15800000	16430000	id-608	Low
chrUn	16500000	17010000	id-609	Low
chrUn	17230000	22200000	id-610	Low
chrUn	22280000	23340000	id-611	Low
chrUn	23390000	24170000	id-612	Low
chrUn	24240000	25040000	id-613	Low
chrUn	25110000	26070000	id-614	Low
chrUn	26120000	32740000	id-615	Low
chrUn	33370000	34830000	id-616	Low
chrUn	35060000	36040000	id-617	Low
chrUn	36110000	36830000	id-618	Low
chrUn	36880000	37970000	id-619	Low
chrUn	38040000	39330000	id-620	Low
chrUn	39660000	40730000	id-621	Low
chrUn	41880000	42610000	id-622	Low
chrUn	42970000	43600000	id-623	Low
chrUn	44320000	44850000	id-624	High
chrUn	44820000	47110000	id-625	Low
chrUn	47180000	48150000	id-626	Low
chrUn	48240000	49090000	id-627	Low
chrUn	49630000	50230000	id-628	Low
chrUn	50340000	50880000	id-629	Low
chrUn	51460000	52050000	id-630	High
chrUn	52270000	53180000	id-631	Low
chrUn	53540000	54060000	id-632	Low
chrUn	54250000	54840000	id-633	Low
chrUn	56350000	56960000	id-634	Low
chrUn	57040000	59380000	id-635	Low
chrUn	59800000	60470000	id-636	Low
chrUn	60890000	61490000	id-637	Low
chrUn	61650000	62230000	id-638	Low
chrUn	62280000	63470000	id-639	Low
chrUn	63590000	64960000	id-640	Low
chrUn	65330000	66550000	id-641	Low
chrUn	66490000	67130000	id-642	High
chrUn	67090000	67810000	id-643	Low
chrUn	68600000	70860000	id-644	Low
chrUn	71550000	72850000	id-645	Low
chrUn	72910000	74960000	id-646	Low
chrUn	75020000	76410000	id-647	Low
chrUn	77000000	78060000	id-648	Low
chrUn	78110000	78790000	id-649	Low
chrUn	78850000	79390000	id-650	Low
chrUn	79440000	80210000	id-651	Low
chrUn	82250000	82830000	id-652	Low
chrUn	82880000	84880000	id-653	Low
chrUn	85130000	86700000	id-654	Low
chrUn	87040000	87850000	id-655	Low
chrUn	87900000	88440000	id-656	Low
chrUn	88510000	89310000	id-657	Low
chrUn	89370000	90210000	id-658	Low
chrUn	91180000	92490000	id-659	Low
chrUn	93460000	104410000	id-660	Low
chrUn	104470000	111240000	id-661	Low
chrUn	111300000	122750000	id-662	Low
chrUn	122690000	123280000	id-663	High
chrUn	123280000	133140000	id-664	Low
chrUn	133220000	134790000	id-665	Low
chrUn	135990000	139970000	id-666	Low
chrUn	140020000	141250000	id-667	Low
chrUn	141370000	142730000	id-668	Low
chrUn	142940000	146060000	id-669	Low
chrUn	146270000	147080000	id-670	Low
chrUn	147140000	150050000	id-671	Low
chrUn	150120000	151310000	id-672	Low
chrUn	151690000	152200000	id-673	Low
chrUn	153040000	153690000	id-674	Low
chrUn	154020000	156290000	id-675	Low
chrUn	158440000	159300000	id-676	Low
chrUn	162130000	163070000	id-677	Low
chrUn	163120000	163740000	id-678	Low
chrUn	163880000	165190000	id-679	Low
chrUn	166570000	167080000	id-680	Low
chrUn	168840000	169340000	id-681	Low
chrUn	169540000	170120000	id-682	High
chrUn	170080000	170650000	id-683	Low
chrUn	170730000	171570000	id-684	Low
chrUn	177550000	178110000	id-685	High
chrUn	178940000	179500000	id-686	High
chrUn	181060000	181610000	id-687	High
chrUn	182990000	183900000	id-688	High
chrUn	188490000	189270000	id-689	High
chrUn	191840000	192380000	id-690	High
chrUn	192770000	193950000	id-691	High
chrUn	194030000	194670000	id-692	High
chrUn	194850000	195560000	id-693	High
chrUn	198840000	199800000	id-694	High
chrUn	199850000	200480000	id-695	High
chrUn	207590000	209150000	id-696	High
chrUn	209250000	209780000	id-697	High
chrUn	212400000	212910000	id-698	High
chrUn	213250000	214030000	id-699	High
chrUn	214080000	214840000	id-700	High
chrUn	217200000	217800000	id-701	High
chrUn	218010000	218520000	id-702	High
chrUn	218600000	219160000	id-703	High
chrUn	223390000	223900000	id-704	High
chrUn	224410000	225030000	id-705	High
chrUn	229740000	231010000	id-706	High
chrUn	232470000	233390000	id-707	High
chrUn	234160000	234700000	id-708	High
chrUn	234630000	235180000	id-709	Low
chrUn	236640000	237160000	id-710	Low
chrUn	239900000	240550000	id-711	Low
chrUn	241220000	241970000	id-712	Low
chrUn	242160000	242680000	id-713	Low
chrUn	243760000	244530000	id-714	Low
chrUn	245060000	245660000	id-715	Low
chrUn	247480000	248230000	id-716	Low
chrUn	248920000	250250000	id-717	Low
chrUn	250300000	250810000	id-718	Low
chrUn	251900000	252510000	id-719	Low
chrUn	252630000	253690000	id-720	Low
chrUn	253780000	255430000	id-721	Low
chrUn	256700000	258450000	id-722	Low
chrUn	258590000	259090000	id-723	Low
chrUn	259140000	259750000	id-724	Low
chrUn	260720000	261320000	id-725	Low
chrUn	261550000	262100000	id-726	High
chrUn	262220000	262940000	id-727	Low
chrUn	265750000	266500000	id-728	Low
chrUn	266550000	267190000	id-729	Low
chrUn	269000000	269670000	id-730	Low
chrUn	269720000	270880000	id-731	Low
chrUn	270940000	277610000	id-732	Low
chrUn	278330000	279780000	id-733	Low
chrUn	280390000	281410000	id-734	Low
chrUn	281470000	282080000	id-735	Low
chrUn	282140000	283220000	id-736	Low
chrUn	283270000	283940000	id-737	Low
chrUn	283990000	285340000	id-738	Low
chrUn	285400000	288050000	id-739	Low
chrUn	288780000	290700000	id-740	Low
chrUn	291320000	291900000	id-741	Low
chrUn	292030000	296340000	id-742	Low
chrUn	296390000	303540000	id-743	Low
chrUn	303590000	304910000	id-744	Low
chrUn	304970000	305770000	id-745	Low
chrUn	305820000	306530000	id-746	Low
chrUn	307130000	310080000	id-747	Low
chrUn	310130000	312660000	id-748	Low
chrUn	312710000	314300000	id-749	Low
chrUn	314380000	315120000	id-750	Low
chrUn	315190000	317990000	id-751	Low
chrUn	318050000	319600000	id-752	Low
chrUn	319660000	321870000	id-753	Low
chrUn	321930000	322830000	id-754	Low
chrUn	323370000	325590000	id-755	Low
chrUn	325640000	326440000	id-756	Low
chrUn	326490000	328840000	id-757	Low
chrUn	329620000	330990000	id-758	Low
chrUn	331850000	333030000	id-759	Low
chrUn	333100000	335650000	id-760	Low
chrUn	335770000	337280000	id-761	Low
chrUn	337350000	337930000	id-762	Low
chrUn	337990000	340150000	id-763	Low
chrUn	340200000	340990000	id-764	Low
chrUn	341070000	343650000	id-765	Low
chrUn	343700000	344380000	id-766	Low
chrUn	344800000	345370000	id-767	Low
chrUn	345420000	347370000	id-768	Low
chrUn	347830000	349530000	id-769	Low
chrUn	349640000	351540000	id-770	Low
chrUn	351800000	352360000	id-771	Low
chrUn	353030000	354560000	id-772	Low
chrUn	354610000	356470000	id-773	Low
chrUn	356530000	357860000	id-774	Low
chrUn	357910000	358800000	id-775	Low
chrUn	358870000	359540000	id-776	Low
chrUn	359600000	360220000	id-777	Low
chrUn	360270000	362760000	id-778	Low
chrUn	362820000	363580000	id-779	Low
chrUn	363630000	364370000	id-780	Low
chrUn	365040000	365590000	id-781	Low
chrUn	365640000	366140000	id-782	Low
chrUn	366210000	366930000	id-783	Low
chrUn	366990000	368480000	id-784	Low
chrUn	369390000	370110000	id-785	Low
chrUn	370160000	371030000	id-786	Low
chrUn	371080000	373620000	id-787	Low
chrUn	374360000	374880000	id-788	Low
chrUn	374950000	375960000	id-789	Low
chrUn	376320000	376850000	id-790	Low
chrUn	377450000	379140000	id-791	Low
chrUn	379190000	380810000	id-792	Low
chrUn	380870000	382170000	id-793	Low
chrUn	383100000	384130000	id-794	Low
chrUn	384180000	385240000	id-795	Low
chrUn	385640000	388740000	id-796	Low
chrUn	389080000	392550000	id-797	Low
chrUn	392600000	395120000	id-798	Low
chrUn	395340000	397730000	id-799	Low
chrUn	398560000	400190000	id-800	Low
chrUn	400510000	401610000	id-801	Low
chrUn	401660000	403810000	id-802	Low
chrUn	403870000	407030000	id-803	Low
chrUn	407080000	408110000	id-804	Low
chrUn	408160000	410050000	id-805	Low
chrUn	410120000	410730000	id-806	Low
chrUn	410790000	413570000	id-807	Low
chrUn	413620000	417120000	id-808	Low
chrUn	417170000	418480000	id-809	Low
chrUn	418530000	419370000	id-810	Low
chrUn	419440000	420040000	id-811	Low
chrUn	420090000	421570000	id-812	Low
chrUn	422070000	422570000	id-813	Low
chrUn	422950000	426640000	id-814	Low
chrUn	426690000	430580000	id-815	Low
chrUn	430660000	433480000	id-816	Low
chrUn	433540000	435740000	id-817	Low
chrUn	435790000	436300000	id-818	Low
chrUn	436350000	443320000	id-819	Low
chrUn	443400000	444040000	id-820	Low
chrUn	444090000	447090000	id-821	Low
chrUn	447410000	450740000	id-822	Low
chrUn	450790000	452210000	id-823	Low
chrUn	452260000	452960000	id-824	Low
chrUn	452560000	453080000	id-825	High
chrUn	453420000	454220000	id-826	Low
chrUn	454300000	454910000	id-827	Low
chrUn	454960000	456480000	id-828	Low
chrUn	456660000	457330000	id-829	Low
chrUn	457080000	457860000	id-830	High
chrUn	458250000	459030000	id-831	Low
chrUn	461060000	461610000	id-832	High
chrUn	462290000	462930000	id-833	High
chrUn	463410000	475680000	id-834	High
chrUn	476000000	480980000	id-835	Low
