# Supplementary material for: DAWN: a resource for yielding insights into the diversity among wheat genomes
Source: BMC Genomics. 2018 Dec 17;19:941. doi: 10.1186/s12864-018-5228-2 (PMC6296097; doi:10.1186/s12864-018-5228-2)
Supplement: Supplementary file 8 — Script to generate data files required for the DAWN data tracks. A script containing all the commands needed to generate all the data files used in DAWN. (SH 9667 kb) [file 12864_2018_5228_MOESM8_ESM.sh]

tabix --preset gff references/DArT_gbs.summary.parts.gff3.gz

tabix --preset gff references/iwgsc_refseqv1.0_miRNA_2017May26.parts.gff3.gz

pigz -dcp2 references/161010_Chinese_Spring_v1.0_pseudomolecules_parts.fasta.gz | fasta_formatter | parallel --will-cite --pipe --max-lines 2 --keep-order --max-procs 1 ./scripts/fasta2gff3Gaps.pl | bgzip --threads 1 > references/161010_Chinese_Spring_v1.0_pseudomolecules_parts.fasta.gz.gaps.gff3.gz

pigz -dcp1 references/161010_Chinese_Spring_v1.0_pseudomolecules_parts.fasta.gz > references/161010_Chinese_Spring_v1.0_pseudomolecules_parts.fasta

tabix --preset gff references/DArT_public.summary.parts.gff3.gz

tabix --preset gff references/Chinese_spring_pseudomolecules_v1.0.repeatmasked.cfd.ssr.trimmed.parts.gff3.gz

TMP_OUT="$(mktemp /tmp/tmp.XXXXXXXXXX.attributes)"
function clean_up {
  # Perform program exit housekeeping
  if [ ! -z "${TMP_OUT}" ] && [ -e "${TMP_OUT}" ]; then
    rm -f "${TMP_OUT}"
  fi
  trap 0 # reset to default action
  exit
}
trap clean_up 0 1 2 3 15 #see 'man signal' for descriptions http://man7.org/linux/man-pages/man7/signal.7.html
# Create suitable GFF3 attribute strings from functional annotation file
cut -f1,5,10-12 references/iwgsc_refseqv1.0_FunctionalAnnotation_v1__LCgenes_v1.0.tab | mawk -f scripts/add_func_annot.awk | sed 's/;\+/;/; s/;$//; 1d;' > ${TMP_OUT}
# Merge GFF3 annotation strings into GFF3 file
awk 'BEGIN{FS="\t";OFS="\t"}NR==FNR{a["ID="$1]=$2;next}{match($9,"ID=[^;]+",id);if(a[id[0]]){print $0";"a[id[0]];}else{print}}' ${TMP_OUT} <(pigz -dcp2 references/iwgsc_refseqv1.0_LowConf_UTR_2017May05.parts.gff3.gz) | bgzip > references/iwgsc_refseqv1.0_LowConf_UTR_2017May05.parts.annotated.gff3.gz

TMP_OUT="$(mktemp /tmp/tmp.XXXXXXXXXX.attributes)"
function clean_up {
  # Perform program exit housekeeping
  if [ ! -z "${TMP_OUT}" ] && [ -e "${TMP_OUT}" ]; then
    rm -f "${TMP_OUT}"
  fi
  trap 0 # reset to default action
  exit
}
trap clean_up 0 1 2 3 15 #see 'man signal' for descriptions http://man7.org/linux/man-pages/man7/signal.7.html
# Create suitable GFF3 attribute strings from functional annotation file
cut -f1,5,10-12 references/iwgsc_refseqv1.0_FunctionalAnnotation_v1__HCgenes_v1.0.tab | mawk -f scripts/add_func_annot.awk | sed 's/;\+/;/; s/;$//; 1d;' > ${TMP_OUT}
# Merge GFF3 annotation strings into GFF3 file
awk 'BEGIN{FS="\t";OFS="\t"}NR==FNR{a["ID="$1]=$2;next}{match($9,"ID=[^;]+",id);if(a[id[0]]){print $0";"a[id[0]];}else{print}}' ${TMP_OUT} <(pigz -dcp2 references/iwgsc_refseqv1.0_HighConf_UTR_2017May05.parts.gff3.gz) | bgzip > references/iwgsc_refseqv1.0_HighConf_UTR_2017May05.parts.annotated.gff3.gz

tabix --preset gff references/DArT_ver3.summary.parts.gff3.gz

tabix --preset gff references/iwgsc_refseqv1.0_TransposableElements_2017Mar13.parts.gff3.gz

java -Xms1G -Xmx10G -jar "${EBROOTPICARD}/picard.jar" CreateSequenceDictionary REFERENCE=references/161010_Chinese_Spring_v1.0_pseudomolecules_parts.fasta.gz OUTPUT=references/161010_Chinese_Spring_v1.0_pseudomolecules_parts.dict

tabix --preset gff references/axiom_820k.summary.parts.gff3.gz

tabix --preset gff references/infinium9K.summary.parts.gff3.gz

tabix --preset gff references/iSelect.summary.parts.gff3.gz

tabix --preset gff references/Chinese_spring_pseudomolecules_v1.0.repeatmasked.mas.parts.gff3.gz

tabix --preset gff references/Chinese_spring_pseudomolecules_v1.0.repeatmasked.wmc.ssr.trimmed.parts.gff3.gz

tabix --preset gff references/infinium90K.summary.parts.gff3.gz

tabix --preset gff references/Sourdille-EST.summary.parts.gff3.gz

tabix --preset gff references/Chinese_spring_pseudomolecules_v1.0.repeatmasked.cfa.ssr.trimmed.parts.gff3.gz

tabix --preset gff references/Chinese_spring_pseudomolecules_v1.0.repeatmasked.gdm.ssr.trimmed.parts.gff3.gz

tabix --preset gff references/NSF-EST.summary.parts.gff3.gz

tabix --preset gff references/iwgsc_refseqv1.0_lncRNA_2017May26.parts.gff3.gz

minimap2 -I 50G -d references/161010_Chinese_Spring_v1.0_pseudomolecules_parts.fasta.gz.mmi references/161010_Chinese_Spring_v1.0_pseudomolecules_parts.fasta.gz 2>&1 > references/161010_Chinese_Spring_v1.0_pseudomolecules_parts.fasta.gz.mmi.log

tabix --preset gff references/wEST_mapped.summary.parts.gff3.gz

tabix --preset gff references/Chinese_spring_pseudomolecules_v1.0.repeatmasked.wms.ssr.trimmed.parts.gff3.gz

tabix --preset gff references/Chinese_spring_pseudomolecules_v1.0.repeatmasked.barc.ssr.trimmed.parts.gff3.gz

tabix --preset gff references/bristol_SNP.summary.parts.gff3.gz

tabix --preset gff references/barc-accessions.summary.parts.gff3.gz

TMP_OUT="$(mktemp /tmp/tmp.XXXXXXXXXX.bam)"
function clean_up {
  # Perform program exit housekeeping
  if [ ! -z "${TMP_OUT}" ] && [ -e "${TMP_OUT}" ]; then
    rm -f "${TMP_OUT}*"
  fi
  trap 0 # reset to default action
  exit
}
trap clean_up 0 1 2 3 15 #see 'man signal' for descriptions http://man7.org/linux/man-pages/man7/signal.7.html
minimap2 -a -x sr -t 1 -2 -K 1G -F 1000 -R "@RG\tID:qc_reads/whole_genome/PE/BPA/Gladius/Gladius__6_AB09J4ABXX_ATCACG_L008\tLB:Unknown\tPL=Illumina\tPU=Gladius__6_AB09J4ABXX_ATCACG_L008\tSM:Gladius" references/161010_Chinese_Spring_v1.0_pseudomolecules_parts.fasta.gz.mmi qc_reads/whole_genome/PE/BPA/Gladius/Gladius__6_AB09J4ABXX_ATCACG_L008_R1.qc.fastq.gz qc_reads/whole_genome/PE/BPA/Gladius/Gladius__6_AB09J4ABXX_ATCACG_L008_R2.qc.fastq.gz | samtools view -ub -f 2 -q 5 -- | samtools sort -T "/tmp" --threads 10 -m 5G | samtools calmd -b --threads 1 - "references/161010_Chinese_Spring_v1.0_pseudomolecules_parts.fasta.gz" > ${TMP_OUT}
mv ${TMP_OUT} mapped_reads/161010_Chinese_Spring_v1.0_pseudomolecules_parts.fasta.gz/minimap2_defaults/whole_genome/PE/BPA/Gladius/Gladius__6_AB09J4ABXX_ATCACG_L008.bam

TMP_OUT="$(mktemp /tmp/tmp.XXXXXXXXXX.bam)"
function clean_up {
  # Perform program exit housekeeping
  if [ ! -z "${TMP_OUT}" ] && [ -e "${TMP_OUT}" ]; then
    rm -f "${TMP_OUT}*"
  fi
  trap 0 # reset to default action
  exit
}
trap clean_up 0 1 2 3 15 #see 'man signal' for descriptions http://man7.org/linux/man-pages/man7/signal.7.html
minimap2 -a -x sr -t 1 -2 -K 1G -F 1000 -R "@RG\tID:qc_reads/whole_genome/PE/BPA/Gladius/Gladius__6_AB09J4ABXX_ATCACG_L007\tLB:Unknown\tPL=Illumina\tPU=Gladius__6_AB09J4ABXX_ATCACG_L007\tSM:Gladius" references/161010_Chinese_Spring_v1.0_pseudomolecules_parts.fasta.gz.mmi qc_reads/whole_genome/PE/BPA/Gladius/Gladius__6_AB09J4ABXX_ATCACG_L007_R1.qc.fastq.gz qc_reads/whole_genome/PE/BPA/Gladius/Gladius__6_AB09J4ABXX_ATCACG_L007_R2.qc.fastq.gz | samtools view -ub -f 2 -q 5 -- | samtools sort -T "/tmp" --threads 10 -m 5G | samtools calmd -b --threads 1 - "references/161010_Chinese_Spring_v1.0_pseudomolecules_parts.fasta.gz" > ${TMP_OUT}
mv ${TMP_OUT} mapped_reads/161010_Chinese_Spring_v1.0_pseudomolecules_parts.fasta.gz/minimap2_defaults/whole_genome/PE/BPA/Gladius/Gladius__6_AB09J4ABXX_ATCACG_L007.bam

TMP_OUT="$(mktemp /tmp/tmp.XXXXXXXXXX.bam)"
function clean_up {
  # Perform program exit housekeeping
  if [ ! -z "${TMP_OUT}" ] && [ -e "${TMP_OUT}" ]; then
    rm -f "${TMP_OUT}*"
  fi
  trap 0 # reset to default action
  exit
}
trap clean_up 0 1 2 3 15 #see 'man signal' for descriptions http://man7.org/linux/man-pages/man7/signal.7.html
minimap2 -a -x sr -t 1 -2 -K 1G -F 1000 -R "@RG\tID:qc_reads/whole_genome/PE/BPA/Xiaoyan/BPA_Xi-1_BD08U1ACXX_GATCAG_L008\tLB:Unknown\tPL=Illumina\tPU=BPA_Xi-1_BD08U1ACXX_GATCAG_L008\tSM:Xiaoyan" references/161010_Chinese_Spring_v1.0_pseudomolecules_parts.fasta.gz.mmi qc_reads/whole_genome/PE/BPA/Xiaoyan/BPA_Xi-1_BD08U1ACXX_GATCAG_L008_R1.qc.fastq.gz qc_reads/whole_genome/PE/BPA/Xiaoyan/BPA_Xi-1_BD08U1ACXX_GATCAG_L008_R2.qc.fastq.gz | samtools view -ub -f 2 -q 5 -- | samtools sort -T "/tmp" --threads 10 -m 5G | samtools calmd -b --threads 1 - "references/161010_Chinese_Spring_v1.0_pseudomolecules_parts.fasta.gz" > ${TMP_OUT}
mv ${TMP_OUT} mapped_reads/161010_Chinese_Spring_v1.0_pseudomolecules_parts.fasta.gz/minimap2_defaults/whole_genome/PE/BPA/Xiaoyan/BPA_Xi-1_BD08U1ACXX_GATCAG_L008.bam

TMP_OUT="$(mktemp /tmp/tmp.XXXXXXXXXX.bam)"
function clean_up {
  # Perform program exit housekeeping
  if [ ! -z "${TMP_OUT}" ] && [ -e "${TMP_OUT}" ]; then
    rm -f "${TMP_OUT}*"
  fi
  trap 0 # reset to default action
  exit
}
trap clean_up 0 1 2 3 15 #see 'man signal' for descriptions http://man7.org/linux/man-pages/man7/signal.7.html
minimap2 -a -x sr -t 1 -2 -K 1G -F 1000 -R "@RG\tID:qc_reads/whole_genome/PE/BPA/RAC875/RAC_875_BD0859ACXX_ATCACG_L005\tLB:Unknown\tPL=Illumina\tPU=RAC_875_BD0859ACXX_ATCACG_L005\tSM:RAC875" references/161010_Chinese_Spring_v1.0_pseudomolecules_parts.fasta.gz.mmi qc_reads/whole_genome/PE/BPA/RAC875/RAC_875_BD0859ACXX_ATCACG_L005_R1.qc.fastq.gz qc_reads/whole_genome/PE/BPA/RAC875/RAC_875_BD0859ACXX_ATCACG_L005_R2.qc.fastq.gz | samtools view -ub -f 2 -q 5 -- | samtools sort -T "/tmp" --threads 10 -m 5G | samtools calmd -b --threads 1 - "references/161010_Chinese_Spring_v1.0_pseudomolecules_parts.fasta.gz" > ${TMP_OUT}
mv ${TMP_OUT} mapped_reads/161010_Chinese_Spring_v1.0_pseudomolecules_parts.fasta.gz/minimap2_defaults/whole_genome/PE/BPA/RAC875/RAC_875_BD0859ACXX_ATCACG_L005.bam

TMP_OUT="$(mktemp /tmp/tmp.XXXXXXXXXX.bam)"
function clean_up {
  # Perform program exit housekeeping
  if [ ! -z "${TMP_OUT}" ] && [ -e "${TMP_OUT}" ]; then
    rm -f "${TMP_OUT}*"
  fi
  trap 0 # reset to default action
  exit
}
trap clean_up 0 1 2 3 15 #see 'man signal' for descriptions http://man7.org/linux/man-pages/man7/signal.7.html
minimap2 -a -x sr -t 1 -2 -K 1G -F 1000 -R "@RG\tID:qc_reads/whole_genome/PE/BPA/Gladius/Gladius_6_BC04MHACXX_ATCACG_L003\tLB:Unknown\tPL=Illumina\tPU=Gladius_6_BC04MHACXX_ATCACG_L003\tSM:Gladius" references/161010_Chinese_Spring_v1.0_pseudomolecules_parts.fasta.gz.mmi qc_reads/whole_genome/PE/BPA/Gladius/Gladius_6_BC04MHACXX_ATCACG_L003_R1.qc.fastq.gz qc_reads/whole_genome/PE/BPA/Gladius/Gladius_6_BC04MHACXX_ATCACG_L003_R2.qc.fastq.gz | samtools view -ub -f 2 -q 5 -- | samtools sort -T "/tmp" --threads 10 -m 5G | samtools calmd -b --threads 1 - "references/161010_Chinese_Spring_v1.0_pseudomolecules_parts.fasta.gz" > ${TMP_OUT}
mv ${TMP_OUT} mapped_reads/161010_Chinese_Spring_v1.0_pseudomolecules_parts.fasta.gz/minimap2_defaults/whole_genome/PE/BPA/Gladius/Gladius_6_BC04MHACXX_ATCACG_L003.bam

tabix --preset gff references/iwgsc_refseqv1.0_LowConf_UTR_2017May05.parts.annotated.gff3.gz

tabix --preset gff references/161010_Chinese_Spring_v1.0_pseudomolecules_parts.fasta.gz.gaps.gff3.gz

TMP_OUT="$(mktemp /tmp/tmp.XXXXXXXXXX.bam)"
function clean_up {
  # Perform program exit housekeeping
  if [ ! -z "${TMP_OUT}" ] && [ -e "${TMP_OUT}" ]; then
    rm -f "${TMP_OUT}*"
  fi
  trap 0 # reset to default action
  exit
}
trap clean_up 0 1 2 3 15 #see 'man signal' for descriptions http://man7.org/linux/man-pages/man7/signal.7.html
minimap2 -a -x sr -t 1 -2 -K 1G -F 1000 -R "@RG\tID:qc_reads/whole_genome/PE/BPA/Volcanii/VOL_PE_300bp_AD08TAACXX_CAGATC_L006\tLB:Unknown\tPL=Illumina\tPU=VOL_PE_300bp_AD08TAACXX_CAGATC_L006\tSM:Volcanii" references/161010_Chinese_Spring_v1.0_pseudomolecules_parts.fasta.gz.mmi qc_reads/whole_genome/PE/BPA/Volcanii/VOL_PE_300bp_AD08TAACXX_CAGATC_L006_R1.qc.fastq.gz qc_reads/whole_genome/PE/BPA/Volcanii/VOL_PE_300bp_AD08TAACXX_CAGATC_L006_R2.qc.fastq.gz | samtools view -ub -f 2 -q 5 -- | samtools sort -T "/tmp" --threads 10 -m 5G | samtools calmd -b --threads 1 - "references/161010_Chinese_Spring_v1.0_pseudomolecules_parts.fasta.gz" > ${TMP_OUT}
mv ${TMP_OUT} mapped_reads/161010_Chinese_Spring_v1.0_pseudomolecules_parts.fasta.gz/minimap2_defaults/whole_genome/PE/BPA/Volcanii/VOL_PE_300bp_AD08TAACXX_CAGATC_L006.bam

TMP_OUT="$(mktemp /tmp/tmp.XXXXXXXXXX.bam)"
function clean_up {
  # Perform program exit housekeeping
  if [ ! -z "${TMP_OUT}" ] && [ -e "${TMP_OUT}" ]; then
    rm -f "${TMP_OUT}*"
  fi
  trap 0 # reset to default action
  exit
}
trap clean_up 0 1 2 3 15 #see 'man signal' for descriptions http://man7.org/linux/man-pages/man7/signal.7.html
minimap2 -a -x sr -t 1 -2 -K 1G -F 1000 -R "@RG\tID:qc_reads/whole_genome/PE/BPA/Xiaoyan/BPA_Xi-1_AD08U0ACXX_GATCAG_L007\tLB:Unknown\tPL=Illumina\tPU=BPA_Xi-1_AD08U0ACXX_GATCAG_L007\tSM:Xiaoyan" references/161010_Chinese_Spring_v1.0_pseudomolecules_parts.fasta.gz.mmi qc_reads/whole_genome/PE/BPA/Xiaoyan/BPA_Xi-1_AD08U0ACXX_GATCAG_L007_R1.qc.fastq.gz qc_reads/whole_genome/PE/BPA/Xiaoyan/BPA_Xi-1_AD08U0ACXX_GATCAG_L007_R2.qc.fastq.gz | samtools view -ub -f 2 -q 5 -- | samtools sort -T "/tmp" --threads 10 -m 5G | samtools calmd -b --threads 1 - "references/161010_Chinese_Spring_v1.0_pseudomolecules_parts.fasta.gz" > ${TMP_OUT}
mv ${TMP_OUT} mapped_reads/161010_Chinese_Spring_v1.0_pseudomolecules_parts.fasta.gz/minimap2_defaults/whole_genome/PE/BPA/Xiaoyan/BPA_Xi-1_AD08U0ACXX_GATCAG_L007.bam

TMP_OUT="$(mktemp /tmp/tmp.XXXXXXXXXX.bam)"
function clean_up {
  # Perform program exit housekeeping
  if [ ! -z "${TMP_OUT}" ] && [ -e "${TMP_OUT}" ]; then
    rm -f "${TMP_OUT}*"
  fi
  trap 0 # reset to default action
  exit
}
trap clean_up 0 1 2 3 15 #see 'man signal' for descriptions http://man7.org/linux/man-pages/man7/signal.7.html
minimap2 -a -x sr -t 1 -2 -K 1G -F 1000 -R "@RG\tID:qc_reads/whole_genome/PE/BPA/Excalibur/excalibur_AB09J4ABXX_CGATGT_L006\tLB:Unknown\tPL=Illumina\tPU=excalibur_AB09J4ABXX_CGATGT_L006\tSM:Excalibur" references/161010_Chinese_Spring_v1.0_pseudomolecules_parts.fasta.gz.mmi qc_reads/whole_genome/PE/BPA/Excalibur/excalibur_AB09J4ABXX_CGATGT_L006_R1.qc.fastq.gz qc_reads/whole_genome/PE/BPA/Excalibur/excalibur_AB09J4ABXX_CGATGT_L006_R2.qc.fastq.gz | samtools view -ub -f 2 -q 5 -- | samtools sort -T "/tmp" --threads 10 -m 5G | samtools calmd -b --threads 1 - "references/161010_Chinese_Spring_v1.0_pseudomolecules_parts.fasta.gz" > ${TMP_OUT}
mv ${TMP_OUT} mapped_reads/161010_Chinese_Spring_v1.0_pseudomolecules_parts.fasta.gz/minimap2_defaults/whole_genome/PE/BPA/Excalibur/excalibur_AB09J4ABXX_CGATGT_L006.bam

TMP_OUT="$(mktemp /tmp/tmp.XXXXXXXXXX.bam)"
function clean_up {
  # Perform program exit housekeeping
  if [ ! -z "${TMP_OUT}" ] && [ -e "${TMP_OUT}" ]; then
    rm -f "${TMP_OUT}*"
  fi
  trap 0 # reset to default action
  exit
}
trap clean_up 0 1 2 3 15 #see 'man signal' for descriptions http://man7.org/linux/man-pages/man7/signal.7.html
minimap2 -a -x sr -t 1 -2 -K 1G -F 1000 -R "@RG\tID:qc_reads/whole_genome/PE/BPA/Alsen/Al-1_C0T6AACXX_TAGCTT_L004\tLB:Unknown\tPL=Illumina\tPU=Al-1_C0T6AACXX_TAGCTT_L004\tSM:Alsen" references/161010_Chinese_Spring_v1.0_pseudomolecules_parts.fasta.gz.mmi qc_reads/whole_genome/PE/BPA/Alsen/Al-1_C0T6AACXX_TAGCTT_L004_R1.qc.fastq.gz qc_reads/whole_genome/PE/BPA/Alsen/Al-1_C0T6AACXX_TAGCTT_L004_R2.qc.fastq.gz | samtools view -ub -f 2 -q 5 -- | samtools sort -T "/tmp" --threads 10 -m 5G | samtools calmd -b --threads 1 - "references/161010_Chinese_Spring_v1.0_pseudomolecules_parts.fasta.gz" > ${TMP_OUT}
mv ${TMP_OUT} mapped_reads/161010_Chinese_Spring_v1.0_pseudomolecules_parts.fasta.gz/minimap2_defaults/whole_genome/PE/BPA/Alsen/Al-1_C0T6AACXX_TAGCTT_L004.bam

TMP_OUT="$(mktemp /tmp/tmp.XXXXXXXXXX.bam)"
function clean_up {
  # Perform program exit housekeeping
  if [ ! -z "${TMP_OUT}" ] && [ -e "${TMP_OUT}" ]; then
    rm -f "${TMP_OUT}*"
  fi
  trap 0 # reset to default action
  exit
}
trap clean_up 0 1 2 3 15 #see 'man signal' for descriptions http://man7.org/linux/man-pages/man7/signal.7.html
minimap2 -a -x sr -t 1 -2 -K 1G -F 1000 -R "@RG\tID:qc_reads/whole_genome/PE/BPA/Excalibur/Excalibur_BD0859ACXX_CGATGT_L003\tLB:Unknown\tPL=Illumina\tPU=Excalibur_BD0859ACXX_CGATGT_L003\tSM:Excalibur" references/161010_Chinese_Spring_v1.0_pseudomolecules_parts.fasta.gz.mmi qc_reads/whole_genome/PE/BPA/Excalibur/Excalibur_BD0859ACXX_CGATGT_L003_R1.qc.fastq.gz qc_reads/whole_genome/PE/BPA/Excalibur/Excalibur_BD0859ACXX_CGATGT_L003_R2.qc.fastq.gz | samtools view -ub -f 2 -q 5 -- | samtools sort -T "/tmp" --threads 10 -m 5G | samtools calmd -b --threads 1 - "references/161010_Chinese_Spring_v1.0_pseudomolecules_parts.fasta.gz" > ${TMP_OUT}
mv ${TMP_OUT} mapped_reads/161010_Chinese_Spring_v1.0_pseudomolecules_parts.fasta.gz/minimap2_defaults/whole_genome/PE/BPA/Excalibur/Excalibur_BD0859ACXX_CGATGT_L003.bam

TMP_OUT="$(mktemp /tmp/tmp.XXXXXXXXXX.bam)"
function clean_up {
  # Perform program exit housekeeping
  if [ ! -z "${TMP_OUT}" ] && [ -e "${TMP_OUT}" ]; then
    rm -f "${TMP_OUT}*"
  fi
  trap 0 # reset to default action
  exit
}
trap clean_up 0 1 2 3 15 #see 'man signal' for descriptions http://man7.org/linux/man-pages/man7/signal.7.html
minimap2 -a -x sr -t 1 -2 -K 1G -F 1000 -R "@RG\tID:qc_reads/whole_genome/PE/BPA/Volcanii/VOL_PE_300bp_BD08Y9ACXX_CAGATC_L002\tLB:Unknown\tPL=Illumina\tPU=VOL_PE_300bp_BD08Y9ACXX_CAGATC_L002\tSM:Volcanii" references/161010_Chinese_Spring_v1.0_pseudomolecules_parts.fasta.gz.mmi qc_reads/whole_genome/PE/BPA/Volcanii/VOL_PE_300bp_BD08Y9ACXX_CAGATC_L002_R1.qc.fastq.gz qc_reads/whole_genome/PE/BPA/Volcanii/VOL_PE_300bp_BD08Y9ACXX_CAGATC_L002_R2.qc.fastq.gz | samtools view -ub -f 2 -q 5 -- | samtools sort -T "/tmp" --threads 10 -m 5G | samtools calmd -b --threads 1 - "references/161010_Chinese_Spring_v1.0_pseudomolecules_parts.fasta.gz" > ${TMP_OUT}
mv ${TMP_OUT} mapped_reads/161010_Chinese_Spring_v1.0_pseudomolecules_parts.fasta.gz/minimap2_defaults/whole_genome/PE/BPA/Volcanii/VOL_PE_300bp_BD08Y9ACXX_CAGATC_L002.bam

TMP_OUT="$(mktemp /tmp/tmp.XXXXXXXXXX.bam)"
function clean_up {
  # Perform program exit housekeeping
  if [ ! -z "${TMP_OUT}" ] && [ -e "${TMP_OUT}" ]; then
    rm -f "${TMP_OUT}*"
  fi
  trap 0 # reset to default action
  exit
}
trap clean_up 0 1 2 3 15 #see 'man signal' for descriptions http://man7.org/linux/man-pages/man7/signal.7.html
minimap2 -a -x sr -t 1 -2 -K 1G -F 1000 -R "@RG\tID:qc_reads/whole_genome/PE/BPA/Gladius/Gladius_6_BC04MHACXX_ATCACG_L002\tLB:Unknown\tPL=Illumina\tPU=Gladius_6_BC04MHACXX_ATCACG_L002\tSM:Gladius" references/161010_Chinese_Spring_v1.0_pseudomolecules_parts.fasta.gz.mmi qc_reads/whole_genome/PE/BPA/Gladius/Gladius_6_BC04MHACXX_ATCACG_L002_R1.qc.fastq.gz qc_reads/whole_genome/PE/BPA/Gladius/Gladius_6_BC04MHACXX_ATCACG_L002_R2.qc.fastq.gz | samtools view -ub -f 2 -q 5 -- | samtools sort -T "/tmp" --threads 10 -m 5G | samtools calmd -b --threads 1 - "references/161010_Chinese_Spring_v1.0_pseudomolecules_parts.fasta.gz" > ${TMP_OUT}
mv ${TMP_OUT} mapped_reads/161010_Chinese_Spring_v1.0_pseudomolecules_parts.fasta.gz/minimap2_defaults/whole_genome/PE/BPA/Gladius/Gladius_6_BC04MHACXX_ATCACG_L002.bam

TMP_OUT="$(mktemp /tmp/tmp.XXXXXXXXXX.bam)"
function clean_up {
  # Perform program exit housekeeping
  if [ ! -z "${TMP_OUT}" ] && [ -e "${TMP_OUT}" ]; then
    rm -f "${TMP_OUT}*"
  fi
  trap 0 # reset to default action
  exit
}
trap clean_up 0 1 2 3 15 #see 'man signal' for descriptions http://man7.org/linux/man-pages/man7/signal.7.html
minimap2 -a -x sr -t 1 -2 -K 1G -F 1000 -R "@RG\tID:qc_reads/whole_genome/PE/BPA/Westonia/WES_PE_389bp_C4MH4ACXX_NoIndex_L008\tLB:Unknown\tPL=Illumina\tPU=WES_PE_389bp_C4MH4ACXX_NoIndex_L008\tSM:Westonia" references/161010_Chinese_Spring_v1.0_pseudomolecules_parts.fasta.gz.mmi qc_reads/whole_genome/PE/BPA/Westonia/WES_PE_389bp_C4MH4ACXX_NoIndex_L008_R1.qc.fastq.gz qc_reads/whole_genome/PE/BPA/Westonia/WES_PE_389bp_C4MH4ACXX_NoIndex_L008_R2.qc.fastq.gz | samtools view -ub -f 2 -q 5 -- | samtools sort -T "/tmp" --threads 10 -m 5G | samtools calmd -b --threads 1 - "references/161010_Chinese_Spring_v1.0_pseudomolecules_parts.fasta.gz" > ${TMP_OUT}
mv ${TMP_OUT} mapped_reads/161010_Chinese_Spring_v1.0_pseudomolecules_parts.fasta.gz/minimap2_defaults/whole_genome/PE/BPA/Westonia/WES_PE_389bp_C4MH4ACXX_NoIndex_L008.bam

TMP_OUT="$(mktemp /tmp/tmp.XXXXXXXXXX.bam)"
function clean_up {
  # Perform program exit housekeeping
  if [ ! -z "${TMP_OUT}" ] && [ -e "${TMP_OUT}" ]; then
    rm -f "${TMP_OUT}*"
  fi
  trap 0 # reset to default action
  exit
}
trap clean_up 0 1 2 3 15 #see 'man signal' for descriptions http://man7.org/linux/man-pages/man7/signal.7.html
minimap2 -a -x sr -t 1 -2 -K 1G -F 1000 -R "@RG\tID:qc_reads/whole_genome/PE/BPA/Drysdale/Drysdale_1_BC04MHACXX_GGCTAC_L008\tLB:Unknown\tPL=Illumina\tPU=Drysdale_1_BC04MHACXX_GGCTAC_L008\tSM:Drysdale" references/161010_Chinese_Spring_v1.0_pseudomolecules_parts.fasta.gz.mmi qc_reads/whole_genome/PE/BPA/Drysdale/Drysdale_1_BC04MHACXX_GGCTAC_L008_R1.qc.fastq.gz qc_reads/whole_genome/PE/BPA/Drysdale/Drysdale_1_BC04MHACXX_GGCTAC_L008_R2.qc.fastq.gz | samtools view -ub -f 2 -q 5 -- | samtools sort -T "/tmp" --threads 10 -m 5G | samtools calmd -b --threads 1 - "references/161010_Chinese_Spring_v1.0_pseudomolecules_parts.fasta.gz" > ${TMP_OUT}
mv ${TMP_OUT} mapped_reads/161010_Chinese_Spring_v1.0_pseudomolecules_parts.fasta.gz/minimap2_defaults/whole_genome/PE/BPA/Drysdale/Drysdale_1_BC04MHACXX_GGCTAC_L008.bam

TMP_OUT="$(mktemp /tmp/tmp.XXXXXXXXXX.bam)"
function clean_up {
  # Perform program exit housekeeping
  if [ ! -z "${TMP_OUT}" ] && [ -e "${TMP_OUT}" ]; then
    rm -f "${TMP_OUT}*"
  fi
  trap 0 # reset to default action
  exit
}
trap clean_up 0 1 2 3 15 #see 'man signal' for descriptions http://man7.org/linux/man-pages/man7/signal.7.html
minimap2 -a -x sr -t 1 -2 -K 1G -F 1000 -R "@RG\tID:qc_reads/whole_genome/PE/BPA/Xiaoyan/BPA_Xi-1_BD08U1ACXX_GATCAG_L007\tLB:Unknown\tPL=Illumina\tPU=BPA_Xi-1_BD08U1ACXX_GATCAG_L007\tSM:Xiaoyan" references/161010_Chinese_Spring_v1.0_pseudomolecules_parts.fasta.gz.mmi qc_reads/whole_genome/PE/BPA/Xiaoyan/BPA_Xi-1_BD08U1ACXX_GATCAG_L007_R1.qc.fastq.gz qc_reads/whole_genome/PE/BPA/Xiaoyan/BPA_Xi-1_BD08U1ACXX_GATCAG_L007_R2.qc.fastq.gz | samtools view -ub -f 2 -q 5 -- | samtools sort -T "/tmp" --threads 10 -m 5G | samtools calmd -b --threads 1 - "references/161010_Chinese_Spring_v1.0_pseudomolecules_parts.fasta.gz" > ${TMP_OUT}
mv ${TMP_OUT} mapped_reads/161010_Chinese_Spring_v1.0_pseudomolecules_parts.fasta.gz/minimap2_defaults/whole_genome/PE/BPA/Xiaoyan/BPA_Xi-1_BD08U1ACXX_GATCAG_L007.bam

TMP_OUT="$(mktemp /tmp/tmp.XXXXXXXXXX.bam)"
function clean_up {
  # Perform program exit housekeeping
  if [ ! -z "${TMP_OUT}" ] && [ -e "${TMP_OUT}" ]; then
    rm -f "${TMP_OUT}*"
  fi
  trap 0 # reset to default action
  exit
}
trap clean_up 0 1 2 3 15 #see 'man signal' for descriptions http://man7.org/linux/man-pages/man7/signal.7.html
minimap2 -a -x sr -t 1 -2 -K 1G -F 1000 -R "@RG\tID:qc_reads/whole_genome/PE/BPA/Gladius/Gladius_6_BC04MHACXX_ATCACG_L006\tLB:Unknown\tPL=Illumina\tPU=Gladius_6_BC04MHACXX_ATCACG_L006\tSM:Gladius" references/161010_Chinese_Spring_v1.0_pseudomolecules_parts.fasta.gz.mmi qc_reads/whole_genome/PE/BPA/Gladius/Gladius_6_BC04MHACXX_ATCACG_L006_R1.qc.fastq.gz qc_reads/whole_genome/PE/BPA/Gladius/Gladius_6_BC04MHACXX_ATCACG_L006_R2.qc.fastq.gz | samtools view -ub -f 2 -q 5 -- | samtools sort -T "/tmp" --threads 10 -m 5G | samtools calmd -b --threads 1 - "references/161010_Chinese_Spring_v1.0_pseudomolecules_parts.fasta.gz" > ${TMP_OUT}
mv ${TMP_OUT} mapped_reads/161010_Chinese_Spring_v1.0_pseudomolecules_parts.fasta.gz/minimap2_defaults/whole_genome/PE/BPA/Gladius/Gladius_6_BC04MHACXX_ATCACG_L006.bam

TMP_OUT="$(mktemp /tmp/tmp.XXXXXXXXXX.bam)"
function clean_up {
  # Perform program exit housekeeping
  if [ ! -z "${TMP_OUT}" ] && [ -e "${TMP_OUT}" ]; then
    rm -f "${TMP_OUT}*"
  fi
  trap 0 # reset to default action
  exit
}
trap clean_up 0 1 2 3 15 #see 'man signal' for descriptions http://man7.org/linux/man-pages/man7/signal.7.html
minimap2 -a -x sr -t 1 -2 -K 1G -F 1000 -R "@RG\tID:qc_reads/whole_genome/PE/BPA/Westonia/WES_PE_300bp_C0M17ACXX_ACTTGA_L008\tLB:Unknown\tPL=Illumina\tPU=WES_PE_300bp_C0M17ACXX_ACTTGA_L008\tSM:Westonia" references/161010_Chinese_Spring_v1.0_pseudomolecules_parts.fasta.gz.mmi qc_reads/whole_genome/PE/BPA/Westonia/WES_PE_300bp_C0M17ACXX_ACTTGA_L008_R1.qc.fastq.gz qc_reads/whole_genome/PE/BPA/Westonia/WES_PE_300bp_C0M17ACXX_ACTTGA_L008_R2.qc.fastq.gz | samtools view -ub -f 2 -q 5 -- | samtools sort -T "/tmp" --threads 10 -m 5G | samtools calmd -b --threads 1 - "references/161010_Chinese_Spring_v1.0_pseudomolecules_parts.fasta.gz" > ${TMP_OUT}
mv ${TMP_OUT} mapped_reads/161010_Chinese_Spring_v1.0_pseudomolecules_parts.fasta.gz/minimap2_defaults/whole_genome/PE/BPA/Westonia/WES_PE_300bp_C0M17ACXX_ACTTGA_L008.bam

TMP_OUT="$(mktemp /tmp/tmp.XXXXXXXXXX.bam)"
function clean_up {
  # Perform program exit housekeeping
  if [ ! -z "${TMP_OUT}" ] && [ -e "${TMP_OUT}" ]; then
    rm -f "${TMP_OUT}*"
  fi
  trap 0 # reset to default action
  exit
}
trap clean_up 0 1 2 3 15 #see 'man signal' for descriptions http://man7.org/linux/man-pages/man7/signal.7.html
minimap2 -a -x sr -t 1 -2 -K 1G -F 1000 -R "@RG\tID:qc_reads/whole_genome/PE/BPA/Xiaoyan/BPA_Xi-1_AD08U0ACXX_GATCAG_L008\tLB:Unknown\tPL=Illumina\tPU=BPA_Xi-1_AD08U0ACXX_GATCAG_L008\tSM:Xiaoyan" references/161010_Chinese_Spring_v1.0_pseudomolecules_parts.fasta.gz.mmi qc_reads/whole_genome/PE/BPA/Xiaoyan/BPA_Xi-1_AD08U0ACXX_GATCAG_L008_R1.qc.fastq.gz qc_reads/whole_genome/PE/BPA/Xiaoyan/BPA_Xi-1_AD08U0ACXX_GATCAG_L008_R2.qc.fastq.gz | samtools view -ub -f 2 -q 5 -- | samtools sort -T "/tmp" --threads 10 -m 5G | samtools calmd -b --threads 1 - "references/161010_Chinese_Spring_v1.0_pseudomolecules_parts.fasta.gz" > ${TMP_OUT}
mv ${TMP_OUT} mapped_reads/161010_Chinese_Spring_v1.0_pseudomolecules_parts.fasta.gz/minimap2_defaults/whole_genome/PE/BPA/Xiaoyan/BPA_Xi-1_AD08U0ACXX_GATCAG_L008.bam

TMP_OUT="$(mktemp /tmp/tmp.XXXXXXXXXX.bam)"
function clean_up {
  # Perform program exit housekeeping
  if [ ! -z "${TMP_OUT}" ] && [ -e "${TMP_OUT}" ]; then
    rm -f "${TMP_OUT}*"
  fi
  trap 0 # reset to default action
  exit
}
trap clean_up 0 1 2 3 15 #see 'man signal' for descriptions http://man7.org/linux/man-pages/man7/signal.7.html
minimap2 -a -x sr -t 1 -2 -K 1G -F 1000 -R "@RG\tID:qc_reads/whole_genome/PE/BPA/Wyalkatchem/Wyalkatchem_C0T6AACXX_CGATGT_L005\tLB:Unknown\tPL=Illumina\tPU=Wyalkatchem_C0T6AACXX_CGATGT_L005\tSM:Wyalkatchem" references/161010_Chinese_Spring_v1.0_pseudomolecules_parts.fasta.gz.mmi qc_reads/whole_genome/PE/BPA/Wyalkatchem/Wyalkatchem_C0T6AACXX_CGATGT_L005_R1.qc.fastq.gz qc_reads/whole_genome/PE/BPA/Wyalkatchem/Wyalkatchem_C0T6AACXX_CGATGT_L005_R2.qc.fastq.gz | samtools view -ub -f 2 -q 5 -- | samtools sort -T "/tmp" --threads 10 -m 5G | samtools calmd -b --threads 1 - "references/161010_Chinese_Spring_v1.0_pseudomolecules_parts.fasta.gz" > ${TMP_OUT}
mv ${TMP_OUT} mapped_reads/161010_Chinese_Spring_v1.0_pseudomolecules_parts.fasta.gz/minimap2_defaults/whole_genome/PE/BPA/Wyalkatchem/Wyalkatchem_C0T6AACXX_CGATGT_L005.bam

TMP_OUT="$(mktemp /tmp/tmp.XXXXXXXXXX.bam)"
function clean_up {
  # Perform program exit housekeeping
  if [ ! -z "${TMP_OUT}" ] && [ -e "${TMP_OUT}" ]; then
    rm -f "${TMP_OUT}*"
  fi
  trap 0 # reset to default action
  exit
}
trap clean_up 0 1 2 3 15 #see 'man signal' for descriptions http://man7.org/linux/man-pages/man7/signal.7.html
minimap2 -a -x sr -t 1 -2 -K 1G -F 1000 -R "@RG\tID:qc_reads/whole_genome/PE/BPA/RAC875/RAC_875_AB061DABXX_ATCACG_L007\tLB:Unknown\tPL=Illumina\tPU=RAC_875_AB061DABXX_ATCACG_L007\tSM:RAC875" references/161010_Chinese_Spring_v1.0_pseudomolecules_parts.fasta.gz.mmi qc_reads/whole_genome/PE/BPA/RAC875/RAC_875_AB061DABXX_ATCACG_L007_R1.qc.fastq.gz qc_reads/whole_genome/PE/BPA/RAC875/RAC_875_AB061DABXX_ATCACG_L007_R2.qc.fastq.gz | samtools view -ub -f 2 -q 5 -- | samtools sort -T "/tmp" --threads 10 -m 5G | samtools calmd -b --threads 1 - "references/161010_Chinese_Spring_v1.0_pseudomolecules_parts.fasta.gz" > ${TMP_OUT}
mv ${TMP_OUT} mapped_reads/161010_Chinese_Spring_v1.0_pseudomolecules_parts.fasta.gz/minimap2_defaults/whole_genome/PE/BPA/RAC875/RAC_875_AB061DABXX_ATCACG_L007.bam

TMP_OUT="$(mktemp /tmp/tmp.XXXXXXXXXX.bam)"
function clean_up {
  # Perform program exit housekeeping
  if [ ! -z "${TMP_OUT}" ] && [ -e "${TMP_OUT}" ]; then
    rm -f "${TMP_OUT}*"
  fi
  trap 0 # reset to default action
  exit
}
trap clean_up 0 1 2 3 15 #see 'man signal' for descriptions http://man7.org/linux/man-pages/man7/signal.7.html
minimap2 -a -x sr -t 1 -2 -K 1G -F 1000 -R "@RG\tID:qc_reads/whole_genome/PE/BPA/Westonia/WES_PE_300bp_AD08U0ACXX_ACTTGA_L006\tLB:Unknown\tPL=Illumina\tPU=WES_PE_300bp_AD08U0ACXX_ACTTGA_L006\tSM:Westonia" references/161010_Chinese_Spring_v1.0_pseudomolecules_parts.fasta.gz.mmi qc_reads/whole_genome/PE/BPA/Westonia/WES_PE_300bp_AD08U0ACXX_ACTTGA_L006_R1.qc.fastq.gz qc_reads/whole_genome/PE/BPA/Westonia/WES_PE_300bp_AD08U0ACXX_ACTTGA_L006_R2.qc.fastq.gz | samtools view -ub -f 2 -q 5 -- | samtools sort -T "/tmp" --threads 10 -m 5G | samtools calmd -b --threads 1 - "references/161010_Chinese_Spring_v1.0_pseudomolecules_parts.fasta.gz" > ${TMP_OUT}
mv ${TMP_OUT} mapped_reads/161010_Chinese_Spring_v1.0_pseudomolecules_parts.fasta.gz/minimap2_defaults/whole_genome/PE/BPA/Westonia/WES_PE_300bp_AD08U0ACXX_ACTTGA_L006.bam

TMP_OUT="$(mktemp /tmp/tmp.XXXXXXXXXX.bam)"
function clean_up {
  # Perform program exit housekeeping
  if [ ! -z "${TMP_OUT}" ] && [ -e "${TMP_OUT}" ]; then
    rm -f "${TMP_OUT}*"
  fi
  trap 0 # reset to default action
  exit
}
trap clean_up 0 1 2 3 15 #see 'man signal' for descriptions http://man7.org/linux/man-pages/man7/signal.7.html
minimap2 -a -x sr -t 1 -2 -K 1G -F 1000 -R "@RG\tID:qc_reads/whole_genome/PE/BPA/Drysdale/Drysdale_1_BC04MHACXX_GGCTAC_L004\tLB:Unknown\tPL=Illumina\tPU=Drysdale_1_BC04MHACXX_GGCTAC_L004\tSM:Drysdale" references/161010_Chinese_Spring_v1.0_pseudomolecules_parts.fasta.gz.mmi qc_reads/whole_genome/PE/BPA/Drysdale/Drysdale_1_BC04MHACXX_GGCTAC_L004_R1.qc.fastq.gz qc_reads/whole_genome/PE/BPA/Drysdale/Drysdale_1_BC04MHACXX_GGCTAC_L004_R2.qc.fastq.gz | samtools view -ub -f 2 -q 5 -- | samtools sort -T "/tmp" --threads 10 -m 5G | samtools calmd -b --threads 1 - "references/161010_Chinese_Spring_v1.0_pseudomolecules_parts.fasta.gz" > ${TMP_OUT}
mv ${TMP_OUT} mapped_reads/161010_Chinese_Spring_v1.0_pseudomolecules_parts.fasta.gz/minimap2_defaults/whole_genome/PE/BPA/Drysdale/Drysdale_1_BC04MHACXX_GGCTAC_L004.bam

TMP_OUT="$(mktemp /tmp/tmp.XXXXXXXXXX.bam)"
function clean_up {
  # Perform program exit housekeeping
  if [ ! -z "${TMP_OUT}" ] && [ -e "${TMP_OUT}" ]; then
    rm -f "${TMP_OUT}*"
  fi
  trap 0 # reset to default action
  exit
}
trap clean_up 0 1 2 3 15 #see 'man signal' for descriptions http://man7.org/linux/man-pages/man7/signal.7.html
minimap2 -a -x sr -t 1 -2 -K 1G -F 1000 -R "@RG\tID:qc_reads/whole_genome/PE/BPA/RAC875/RAC_PE_350bp_C71PNANXX_CTTGTA_L008\tLB:Unknown\tPL=Illumina\tPU=RAC_PE_350bp_C71PNANXX_CTTGTA_L008\tSM:RAC875" references/161010_Chinese_Spring_v1.0_pseudomolecules_parts.fasta.gz.mmi qc_reads/whole_genome/PE/BPA/RAC875/RAC_PE_350bp_C71PNANXX_CTTGTA_L008_R1.qc.fastq.gz qc_reads/whole_genome/PE/BPA/RAC875/RAC_PE_350bp_C71PNANXX_CTTGTA_L008_R2.qc.fastq.gz | samtools view -ub -f 2 -q 5 -- | samtools sort -T "/tmp" --threads 10 -m 5G | samtools calmd -b --threads 1 - "references/161010_Chinese_Spring_v1.0_pseudomolecules_parts.fasta.gz" > ${TMP_OUT}
mv ${TMP_OUT} mapped_reads/161010_Chinese_Spring_v1.0_pseudomolecules_parts.fasta.gz/minimap2_defaults/whole_genome/PE/BPA/RAC875/RAC_PE_350bp_C71PNANXX_CTTGTA_L008.bam

TMP_OUT="$(mktemp /tmp/tmp.XXXXXXXXXX.bam)"
function clean_up {
  # Perform program exit housekeeping
  if [ ! -z "${TMP_OUT}" ] && [ -e "${TMP_OUT}" ]; then
    rm -f "${TMP_OUT}*"
  fi
  trap 0 # reset to default action
  exit
}
trap clean_up 0 1 2 3 15 #see 'man signal' for descriptions http://man7.org/linux/man-pages/man7/signal.7.html
minimap2 -a -x sr -t 1 -2 -K 1G -F 1000 -R "@RG\tID:qc_reads/whole_genome/PE/BPA/Excalibur/excalibur_AB09J4ABXX_CGATGT_L003\tLB:Unknown\tPL=Illumina\tPU=excalibur_AB09J4ABXX_CGATGT_L003\tSM:Excalibur" references/161010_Chinese_Spring_v1.0_pseudomolecules_parts.fasta.gz.mmi qc_reads/whole_genome/PE/BPA/Excalibur/excalibur_AB09J4ABXX_CGATGT_L003_R1.qc.fastq.gz qc_reads/whole_genome/PE/BPA/Excalibur/excalibur_AB09J4ABXX_CGATGT_L003_R2.qc.fastq.gz | samtools view -ub -f 2 -q 5 -- | samtools sort -T "/tmp" --threads 10 -m 5G | samtools calmd -b --threads 1 - "references/161010_Chinese_Spring_v1.0_pseudomolecules_parts.fasta.gz" > ${TMP_OUT}
mv ${TMP_OUT} mapped_reads/161010_Chinese_Spring_v1.0_pseudomolecules_parts.fasta.gz/minimap2_defaults/whole_genome/PE/BPA/Excalibur/excalibur_AB09J4ABXX_CGATGT_L003.bam

TMP_OUT="$(mktemp /tmp/tmp.XXXXXXXXXX.bam)"
function clean_up {
  # Perform program exit housekeeping
  if [ ! -z "${TMP_OUT}" ] && [ -e "${TMP_OUT}" ]; then
    rm -f "${TMP_OUT}*"
  fi
  trap 0 # reset to default action
  exit
}
trap clean_up 0 1 2 3 15 #see 'man signal' for descriptions http://man7.org/linux/man-pages/man7/signal.7.html
minimap2 -a -x sr -t 1 -2 -K 1G -F 1000 -R "@RG\tID:qc_reads/whole_genome/PE/BPA/Volcanii/VOL_PE_300bp_AD08TAACXX_CAGATC_L003\tLB:Unknown\tPL=Illumina\tPU=VOL_PE_300bp_AD08TAACXX_CAGATC_L003\tSM:Volcanii" references/161010_Chinese_Spring_v1.0_pseudomolecules_parts.fasta.gz.mmi qc_reads/whole_genome/PE/BPA/Volcanii/VOL_PE_300bp_AD08TAACXX_CAGATC_L003_R1.qc.fastq.gz qc_reads/whole_genome/PE/BPA/Volcanii/VOL_PE_300bp_AD08TAACXX_CAGATC_L003_R2.qc.fastq.gz | samtools view -ub -f 2 -q 5 -- | samtools sort -T "/tmp" --threads 10 -m 5G | samtools calmd -b --threads 1 - "references/161010_Chinese_Spring_v1.0_pseudomolecules_parts.fasta.gz" > ${TMP_OUT}
mv ${TMP_OUT} mapped_reads/161010_Chinese_Spring_v1.0_pseudomolecules_parts.fasta.gz/minimap2_defaults/whole_genome/PE/BPA/Volcanii/VOL_PE_300bp_AD08TAACXX_CAGATC_L003.bam

TMP_OUT="$(mktemp /tmp/tmp.XXXXXXXXXX.bam)"
function clean_up {
  # Perform program exit housekeeping
  if [ ! -z "${TMP_OUT}" ] && [ -e "${TMP_OUT}" ]; then
    rm -f "${TMP_OUT}*"
  fi
  trap 0 # reset to default action
  exit
}
trap clean_up 0 1 2 3 15 #see 'man signal' for descriptions http://man7.org/linux/man-pages/man7/signal.7.html
minimap2 -a -x sr -t 1 -2 -K 1G -F 1000 -R "@RG\tID:qc_reads/whole_genome/PE/BPA/Excalibur/EXC_PE_300bp_BD0859ACXX_CGATGT_L007\tLB:Unknown\tPL=Illumina\tPU=EXC_PE_300bp_BD0859ACXX_CGATGT_L007\tSM:Excalibur" references/161010_Chinese_Spring_v1.0_pseudomolecules_parts.fasta.gz.mmi qc_reads/whole_genome/PE/BPA/Excalibur/EXC_PE_300bp_BD0859ACXX_CGATGT_L007_R1.qc.fastq.gz qc_reads/whole_genome/PE/BPA/Excalibur/EXC_PE_300bp_BD0859ACXX_CGATGT_L007_R2.qc.fastq.gz | samtools view -ub -f 2 -q 5 -- | samtools sort -T "/tmp" --threads 10 -m 5G | samtools calmd -b --threads 1 - "references/161010_Chinese_Spring_v1.0_pseudomolecules_parts.fasta.gz" > ${TMP_OUT}
mv ${TMP_OUT} mapped_reads/161010_Chinese_Spring_v1.0_pseudomolecules_parts.fasta.gz/minimap2_defaults/whole_genome/PE/BPA/Excalibur/EXC_PE_300bp_BD0859ACXX_CGATGT_L007.bam

TMP_OUT="$(mktemp /tmp/tmp.XXXXXXXXXX.bam)"
function clean_up {
  # Perform program exit housekeeping
  if [ ! -z "${TMP_OUT}" ] && [ -e "${TMP_OUT}" ]; then
    rm -f "${TMP_OUT}*"
  fi
  trap 0 # reset to default action
  exit
}
trap clean_up 0 1 2 3 15 #see 'man signal' for descriptions http://man7.org/linux/man-pages/man7/signal.7.html
minimap2 -a -x sr -t 1 -2 -K 1G -F 1000 -R "@RG\tID:qc_reads/whole_genome/PE/BPA/Gladius/B0213ACXX_Gladius_6_s_3\tLB:Unknown\tPL=Illumina\tPU=B0213ACXX_Gladius_6_s_3\tSM:Gladius" references/161010_Chinese_Spring_v1.0_pseudomolecules_parts.fasta.gz.mmi qc_reads/whole_genome/PE/BPA/Gladius/B0213ACXX_Gladius_6_s_3_R1.qc.fastq.gz qc_reads/whole_genome/PE/BPA/Gladius/B0213ACXX_Gladius_6_s_3_R2.qc.fastq.gz | samtools view -ub -f 2 -q 5 -- | samtools sort -T "/tmp" --threads 10 -m 5G | samtools calmd -b --threads 1 - "references/161010_Chinese_Spring_v1.0_pseudomolecules_parts.fasta.gz" > ${TMP_OUT}
mv ${TMP_OUT} mapped_reads/161010_Chinese_Spring_v1.0_pseudomolecules_parts.fasta.gz/minimap2_defaults/whole_genome/PE/BPA/Gladius/B0213ACXX_Gladius_6_s_3.bam

TMP_OUT="$(mktemp /tmp/tmp.XXXXXXXXXX.bam)"
function clean_up {
  # Perform program exit housekeeping
  if [ ! -z "${TMP_OUT}" ] && [ -e "${TMP_OUT}" ]; then
    rm -f "${TMP_OUT}*"
  fi
  trap 0 # reset to default action
  exit
}
trap clean_up 0 1 2 3 15 #see 'man signal' for descriptions http://man7.org/linux/man-pages/man7/signal.7.html
minimap2 -a -x sr -t 1 -2 -K 1G -F 1000 -R "@RG\tID:qc_reads/whole_genome/PE/BPA/Volcanii/VOL_PE_300bp_AD08TAACXX_CAGATC_L005\tLB:Unknown\tPL=Illumina\tPU=VOL_PE_300bp_AD08TAACXX_CAGATC_L005\tSM:Volcanii" references/161010_Chinese_Spring_v1.0_pseudomolecules_parts.fasta.gz.mmi qc_reads/whole_genome/PE/BPA/Volcanii/VOL_PE_300bp_AD08TAACXX_CAGATC_L005_R1.qc.fastq.gz qc_reads/whole_genome/PE/BPA/Volcanii/VOL_PE_300bp_AD08TAACXX_CAGATC_L005_R2.qc.fastq.gz | samtools view -ub -f 2 -q 5 -- | samtools sort -T "/tmp" --threads 10 -m 5G | samtools calmd -b --threads 1 - "references/161010_Chinese_Spring_v1.0_pseudomolecules_parts.fasta.gz" > ${TMP_OUT}
mv ${TMP_OUT} mapped_reads/161010_Chinese_Spring_v1.0_pseudomolecules_parts.fasta.gz/minimap2_defaults/whole_genome/PE/BPA/Volcanii/VOL_PE_300bp_AD08TAACXX_CAGATC_L005.bam

TMP_OUT="$(mktemp /tmp/tmp.XXXXXXXXXX.bam)"
function clean_up {
  # Perform program exit housekeeping
  if [ ! -z "${TMP_OUT}" ] && [ -e "${TMP_OUT}" ]; then
    rm -f "${TMP_OUT}*"
  fi
  trap 0 # reset to default action
  exit
}
trap clean_up 0 1 2 3 15 #see 'man signal' for descriptions http://man7.org/linux/man-pages/man7/signal.7.html
minimap2 -a -x sr -t 1 -2 -K 1G -F 1000 -R "@RG\tID:qc_reads/whole_genome/PE/BPA/Drysdale/B0213ACXX_Drysdale_1_s_2\tLB:Unknown\tPL=Illumina\tPU=B0213ACXX_Drysdale_1_s_2\tSM:Drysdale" references/161010_Chinese_Spring_v1.0_pseudomolecules_parts.fasta.gz.mmi qc_reads/whole_genome/PE/BPA/Drysdale/B0213ACXX_Drysdale_1_s_2_R1.qc.fastq.gz qc_reads/whole_genome/PE/BPA/Drysdale/B0213ACXX_Drysdale_1_s_2_R2.qc.fastq.gz | samtools view -ub -f 2 -q 5 -- | samtools sort -T "/tmp" --threads 10 -m 5G | samtools calmd -b --threads 1 - "references/161010_Chinese_Spring_v1.0_pseudomolecules_parts.fasta.gz" > ${TMP_OUT}
mv ${TMP_OUT} mapped_reads/161010_Chinese_Spring_v1.0_pseudomolecules_parts.fasta.gz/minimap2_defaults/whole_genome/PE/BPA/Drysdale/B0213ACXX_Drysdale_1_s_2.bam

TMP_OUT="$(mktemp /tmp/tmp.XXXXXXXXXX.bam)"
function clean_up {
  # Perform program exit housekeeping
  if [ ! -z "${TMP_OUT}" ] && [ -e "${TMP_OUT}" ]; then
    rm -f "${TMP_OUT}*"
  fi
  trap 0 # reset to default action
  exit
}
trap clean_up 0 1 2 3 15 #see 'man signal' for descriptions http://man7.org/linux/man-pages/man7/signal.7.html
minimap2 -a -x sr -t 1 -2 -K 1G -F 1000 -R "@RG\tID:qc_reads/whole_genome/PE/BPA/Volcanii/VOL_PE_300bp_AD08TAACXX_CAGATC_L002\tLB:Unknown\tPL=Illumina\tPU=VOL_PE_300bp_AD08TAACXX_CAGATC_L002\tSM:Volcanii" references/161010_Chinese_Spring_v1.0_pseudomolecules_parts.fasta.gz.mmi qc_reads/whole_genome/PE/BPA/Volcanii/VOL_PE_300bp_AD08TAACXX_CAGATC_L002_R1.qc.fastq.gz qc_reads/whole_genome/PE/BPA/Volcanii/VOL_PE_300bp_AD08TAACXX_CAGATC_L002_R2.qc.fastq.gz | samtools view -ub -f 2 -q 5 -- | samtools sort -T "/tmp" --threads 10 -m 5G | samtools calmd -b --threads 1 - "references/161010_Chinese_Spring_v1.0_pseudomolecules_parts.fasta.gz" > ${TMP_OUT}
mv ${TMP_OUT} mapped_reads/161010_Chinese_Spring_v1.0_pseudomolecules_parts.fasta.gz/minimap2_defaults/whole_genome/PE/BPA/Volcanii/VOL_PE_300bp_AD08TAACXX_CAGATC_L002.bam

TMP_OUT="$(mktemp /tmp/tmp.XXXXXXXXXX.bam)"
function clean_up {
  # Perform program exit housekeeping
  if [ ! -z "${TMP_OUT}" ] && [ -e "${TMP_OUT}" ]; then
    rm -f "${TMP_OUT}*"
  fi
  trap 0 # reset to default action
  exit
}
trap clean_up 0 1 2 3 15 #see 'man signal' for descriptions http://man7.org/linux/man-pages/man7/signal.7.html
minimap2 -a -x sr -t 1 -2 -K 1G -F 1000 -R "@RG\tID:qc_reads/whole_genome/PE/BPA/Baxter/Baxter_C4MH4ACXX_NoIndex_L007\tLB:Unknown\tPL=Illumina\tPU=Baxter_C4MH4ACXX_NoIndex_L007\tSM:Baxter" references/161010_Chinese_Spring_v1.0_pseudomolecules_parts.fasta.gz.mmi qc_reads/whole_genome/PE/BPA/Baxter/Baxter_C4MH4ACXX_NoIndex_L007_R1.qc.fastq.gz qc_reads/whole_genome/PE/BPA/Baxter/Baxter_C4MH4ACXX_NoIndex_L007_R2.qc.fastq.gz | samtools view -ub -f 2 -q 5 -- | samtools sort -T "/tmp" --threads 10 -m 5G | samtools calmd -b --threads 1 - "references/161010_Chinese_Spring_v1.0_pseudomolecules_parts.fasta.gz" > ${TMP_OUT}
mv ${TMP_OUT} mapped_reads/161010_Chinese_Spring_v1.0_pseudomolecules_parts.fasta.gz/minimap2_defaults/whole_genome/PE/BPA/Baxter/Baxter_C4MH4ACXX_NoIndex_L007.bam

TMP_OUT="$(mktemp /tmp/tmp.XXXXXXXXXX.bam)"
function clean_up {
  # Perform program exit housekeeping
  if [ ! -z "${TMP_OUT}" ] && [ -e "${TMP_OUT}" ]; then
    rm -f "${TMP_OUT}*"
  fi
  trap 0 # reset to default action
  exit
}
trap clean_up 0 1 2 3 15 #see 'man signal' for descriptions http://man7.org/linux/man-pages/man7/signal.7.html
minimap2 -a -x sr -t 1 -2 -K 1G -F 1000 -R "@RG\tID:qc_reads/whole_genome/PE/BPA/Wyalkatchem/Wyalkatchem_DNA__2_AD0ALYACXX_ATCACG_L002\tLB:Unknown\tPL=Illumina\tPU=Wyalkatchem_DNA__2_AD0ALYACXX_ATCACG_L002\tSM:Wyalkatchem" references/161010_Chinese_Spring_v1.0_pseudomolecules_parts.fasta.gz.mmi qc_reads/whole_genome/PE/BPA/Wyalkatchem/Wyalkatchem_DNA__2_AD0ALYACXX_ATCACG_L002_R1.qc.fastq.gz qc_reads/whole_genome/PE/BPA/Wyalkatchem/Wyalkatchem_DNA__2_AD0ALYACXX_ATCACG_L002_R2.qc.fastq.gz | samtools view -ub -f 2 -q 5 -- | samtools sort -T "/tmp" --threads 10 -m 5G | samtools calmd -b --threads 1 - "references/161010_Chinese_Spring_v1.0_pseudomolecules_parts.fasta.gz" > ${TMP_OUT}
mv ${TMP_OUT} mapped_reads/161010_Chinese_Spring_v1.0_pseudomolecules_parts.fasta.gz/minimap2_defaults/whole_genome/PE/BPA/Wyalkatchem/Wyalkatchem_DNA__2_AD0ALYACXX_ATCACG_L002.bam

TMP_OUT="$(mktemp /tmp/tmp.XXXXXXXXXX.bam)"
function clean_up {
  # Perform program exit housekeeping
  if [ ! -z "${TMP_OUT}" ] && [ -e "${TMP_OUT}" ]; then
    rm -f "${TMP_OUT}*"
  fi
  trap 0 # reset to default action
  exit
}
trap clean_up 0 1 2 3 15 #see 'man signal' for descriptions http://man7.org/linux/man-pages/man7/signal.7.html
minimap2 -a -x sr -t 1 -2 -K 1G -F 1000 -R "@RG\tID:qc_reads/whole_genome/PE/BPA/ACBarrie/ACB_PE_300bp_AB00B6ABXX_ATCACG_L005\tLB:Unknown\tPL=Illumina\tPU=ACB_PE_300bp_AB00B6ABXX_ATCACG_L005\tSM:ACBarrie" references/161010_Chinese_Spring_v1.0_pseudomolecules_parts.fasta.gz.mmi qc_reads/whole_genome/PE/BPA/ACBarrie/ACB_PE_300bp_AB00B6ABXX_ATCACG_L005_R1.qc.fastq.gz qc_reads/whole_genome/PE/BPA/ACBarrie/ACB_PE_300bp_AB00B6ABXX_ATCACG_L005_R2.qc.fastq.gz | samtools view -ub -f 2 -q 5 -- | samtools sort -T "/tmp" --threads 10 -m 5G | samtools calmd -b --threads 1 - "references/161010_Chinese_Spring_v1.0_pseudomolecules_parts.fasta.gz" > ${TMP_OUT}
mv ${TMP_OUT} mapped_reads/161010_Chinese_Spring_v1.0_pseudomolecules_parts.fasta.gz/minimap2_defaults/whole_genome/PE/BPA/ACBarrie/ACB_PE_300bp_AB00B6ABXX_ATCACG_L005.bam

TMP_OUT="$(mktemp /tmp/tmp.XXXXXXXXXX.bam)"
function clean_up {
  # Perform program exit housekeeping
  if [ ! -z "${TMP_OUT}" ] && [ -e "${TMP_OUT}" ]; then
    rm -f "${TMP_OUT}*"
  fi
  trap 0 # reset to default action
  exit
}
trap clean_up 0 1 2 3 15 #see 'man signal' for descriptions http://man7.org/linux/man-pages/man7/signal.7.html
minimap2 -a -x sr -t 1 -2 -K 1G -F 1000 -R "@RG\tID:qc_reads/whole_genome/PE/SRA_PRJNA392179/CS/SRR5817292\tLB:Unknown\tPL=Illumina\tPU=SRR5817292\tSM:CS" references/161010_Chinese_Spring_v1.0_pseudomolecules_parts.fasta.gz.mmi qc_reads/whole_genome/PE/SRA_PRJNA392179/CS/SRR5817292_R1.qc.fastq.gz qc_reads/whole_genome/PE/SRA_PRJNA392179/CS/SRR5817292_R2.qc.fastq.gz | samtools view -ub -f 2 -q 5 -- | samtools sort -T "/tmp" --threads 10 -m 5G | samtools calmd -b --threads 1 - "references/161010_Chinese_Spring_v1.0_pseudomolecules_parts.fasta.gz" > ${TMP_OUT}
mv ${TMP_OUT} mapped_reads/161010_Chinese_Spring_v1.0_pseudomolecules_parts.fasta.gz/minimap2_defaults/whole_genome/PE/SRA_PRJNA392179/CS/SRR5817292.bam

TMP_OUT="$(mktemp /tmp/tmp.XXXXXXXXXX.bam)"
function clean_up {
  # Perform program exit housekeeping
  if [ ! -z "${TMP_OUT}" ] && [ -e "${TMP_OUT}" ]; then
    rm -f "${TMP_OUT}*"
  fi
  trap 0 # reset to default action
  exit
}
trap clean_up 0 1 2 3 15 #see 'man signal' for descriptions http://man7.org/linux/man-pages/man7/signal.7.html
minimap2 -a -x sr -t 1 -2 -K 1G -F 1000 -R "@RG\tID:qc_reads/whole_genome/PE/BPA/H45/H45_C0M17ACXX_ATGTCA_L005\tLB:Unknown\tPL=Illumina\tPU=H45_C0M17ACXX_ATGTCA_L005\tSM:H45" references/161010_Chinese_Spring_v1.0_pseudomolecules_parts.fasta.gz.mmi qc_reads/whole_genome/PE/BPA/H45/H45_C0M17ACXX_ATGTCA_L005_R1.qc.fastq.gz qc_reads/whole_genome/PE/BPA/H45/H45_C0M17ACXX_ATGTCA_L005_R2.qc.fastq.gz | samtools view -ub -f 2 -q 5 -- | samtools sort -T "/tmp" --threads 10 -m 5G | samtools calmd -b --threads 1 - "references/161010_Chinese_Spring_v1.0_pseudomolecules_parts.fasta.gz" > ${TMP_OUT}
mv ${TMP_OUT} mapped_reads/161010_Chinese_Spring_v1.0_pseudomolecules_parts.fasta.gz/minimap2_defaults/whole_genome/PE/BPA/H45/H45_C0M17ACXX_ATGTCA_L005.bam

TMP_OUT="$(mktemp /tmp/tmp.XXXXXXXXXX.bam)"
function clean_up {
  # Perform program exit housekeeping
  if [ ! -z "${TMP_OUT}" ] && [ -e "${TMP_OUT}" ]; then
    rm -f "${TMP_OUT}*"
  fi
  trap 0 # reset to default action
  exit
}
trap clean_up 0 1 2 3 15 #see 'man signal' for descriptions http://man7.org/linux/man-pages/man7/signal.7.html
minimap2 -a -x sr -t 1 -2 -K 1G -F 1000 -R "@RG\tID:qc_reads/whole_genome/PE/BPA/Alsen/Al-1_C0T6AACXX_TAGCTT_L003\tLB:Unknown\tPL=Illumina\tPU=Al-1_C0T6AACXX_TAGCTT_L003\tSM:Alsen" references/161010_Chinese_Spring_v1.0_pseudomolecules_parts.fasta.gz.mmi qc_reads/whole_genome/PE/BPA/Alsen/Al-1_C0T6AACXX_TAGCTT_L003_R1.qc.fastq.gz qc_reads/whole_genome/PE/BPA/Alsen/Al-1_C0T6AACXX_TAGCTT_L003_R2.qc.fastq.gz | samtools view -ub -f 2 -q 5 -- | samtools sort -T "/tmp" --threads 10 -m 5G | samtools calmd -b --threads 1 - "references/161010_Chinese_Spring_v1.0_pseudomolecules_parts.fasta.gz" > ${TMP_OUT}
mv ${TMP_OUT} mapped_reads/161010_Chinese_Spring_v1.0_pseudomolecules_parts.fasta.gz/minimap2_defaults/whole_genome/PE/BPA/Alsen/Al-1_C0T6AACXX_TAGCTT_L003.bam

TMP_OUT="$(mktemp /tmp/tmp.XXXXXXXXXX.bam)"
function clean_up {
  # Perform program exit housekeeping
  if [ ! -z "${TMP_OUT}" ] && [ -e "${TMP_OUT}" ]; then
    rm -f "${TMP_OUT}*"
  fi
  trap 0 # reset to default action
  exit
}
trap clean_up 0 1 2 3 15 #see 'man signal' for descriptions http://man7.org/linux/man-pages/man7/signal.7.html
minimap2 -a -x sr -t 1 -2 -K 1G -F 1000 -R "@RG\tID:qc_reads/whole_genome/PE/BPA/Excalibur/Excalibur_BD0859ACXX_CGATGT_L006\tLB:Unknown\tPL=Illumina\tPU=Excalibur_BD0859ACXX_CGATGT_L006\tSM:Excalibur" references/161010_Chinese_Spring_v1.0_pseudomolecules_parts.fasta.gz.mmi qc_reads/whole_genome/PE/BPA/Excalibur/Excalibur_BD0859ACXX_CGATGT_L006_R1.qc.fastq.gz qc_reads/whole_genome/PE/BPA/Excalibur/Excalibur_BD0859ACXX_CGATGT_L006_R2.qc.fastq.gz | samtools view -ub -f 2 -q 5 -- | samtools sort -T "/tmp" --threads 10 -m 5G | samtools calmd -b --threads 1 - "references/161010_Chinese_Spring_v1.0_pseudomolecules_parts.fasta.gz" > ${TMP_OUT}
mv ${TMP_OUT} mapped_reads/161010_Chinese_Spring_v1.0_pseudomolecules_parts.fasta.gz/minimap2_defaults/whole_genome/PE/BPA/Excalibur/Excalibur_BD0859ACXX_CGATGT_L006.bam

TMP_OUT="$(mktemp /tmp/tmp.XXXXXXXXXX.bam)"
function clean_up {
  # Perform program exit housekeeping
  if [ ! -z "${TMP_OUT}" ] && [ -e "${TMP_OUT}" ]; then
    rm -f "${TMP_OUT}*"
  fi
  trap 0 # reset to default action
  exit
}
trap clean_up 0 1 2 3 15 #see 'man signal' for descriptions http://man7.org/linux/man-pages/man7/signal.7.html
minimap2 -a -x sr -t 1 -2 -K 1G -F 1000 -R "@RG\tID:qc_reads/whole_genome/PE/BPA/Kukri/Kukri_AD097GACXX_TTAGGC_L006\tLB:Unknown\tPL=Illumina\tPU=Kukri_AD097GACXX_TTAGGC_L006\tSM:Kukri" references/161010_Chinese_Spring_v1.0_pseudomolecules_parts.fasta.gz.mmi qc_reads/whole_genome/PE/BPA/Kukri/Kukri_AD097GACXX_TTAGGC_L006_R1.qc.fastq.gz qc_reads/whole_genome/PE/BPA/Kukri/Kukri_AD097GACXX_TTAGGC_L006_R2.qc.fastq.gz | samtools view -ub -f 2 -q 5 -- | samtools sort -T "/tmp" --threads 10 -m 5G | samtools calmd -b --threads 1 - "references/161010_Chinese_Spring_v1.0_pseudomolecules_parts.fasta.gz" > ${TMP_OUT}
mv ${TMP_OUT} mapped_reads/161010_Chinese_Spring_v1.0_pseudomolecules_parts.fasta.gz/minimap2_defaults/whole_genome/PE/BPA/Kukri/Kukri_AD097GACXX_TTAGGC_L006.bam

TMP_OUT="$(mktemp /tmp/tmp.XXXXXXXXXX.bam)"
function clean_up {
  # Perform program exit housekeeping
  if [ ! -z "${TMP_OUT}" ] && [ -e "${TMP_OUT}" ]; then
    rm -f "${TMP_OUT}*"
  fi
  trap 0 # reset to default action
  exit
}
trap clean_up 0 1 2 3 15 #see 'man signal' for descriptions http://man7.org/linux/man-pages/man7/signal.7.html
minimap2 -a -x sr -t 1 -2 -K 1G -F 1000 -R "@RG\tID:qc_reads/whole_genome/PE/BPA/Volcanii/VOL_PE_300bp_BD08Y9ACXX_CAGATC_L004\tLB:Unknown\tPL=Illumina\tPU=VOL_PE_300bp_BD08Y9ACXX_CAGATC_L004\tSM:Volcanii" references/161010_Chinese_Spring_v1.0_pseudomolecules_parts.fasta.gz.mmi qc_reads/whole_genome/PE/BPA/Volcanii/VOL_PE_300bp_BD08Y9ACXX_CAGATC_L004_R1.qc.fastq.gz qc_reads/whole_genome/PE/BPA/Volcanii/VOL_PE_300bp_BD08Y9ACXX_CAGATC_L004_R2.qc.fastq.gz | samtools view -ub -f 2 -q 5 -- | samtools sort -T "/tmp" --threads 10 -m 5G | samtools calmd -b --threads 1 - "references/161010_Chinese_Spring_v1.0_pseudomolecules_parts.fasta.gz" > ${TMP_OUT}
mv ${TMP_OUT} mapped_reads/161010_Chinese_Spring_v1.0_pseudomolecules_parts.fasta.gz/minimap2_defaults/whole_genome/PE/BPA/Volcanii/VOL_PE_300bp_BD08Y9ACXX_CAGATC_L004.bam

TMP_OUT="$(mktemp /tmp/tmp.XXXXXXXXXX.bam)"
function clean_up {
  # Perform program exit housekeeping
  if [ ! -z "${TMP_OUT}" ] && [ -e "${TMP_OUT}" ]; then
    rm -f "${TMP_OUT}*"
  fi
  trap 0 # reset to default action
  exit
}
trap clean_up 0 1 2 3 15 #see 'man signal' for descriptions http://man7.org/linux/man-pages/man7/signal.7.html
minimap2 -a -x sr -t 1 -2 -K 1G -F 1000 -R "@RG\tID:qc_reads/whole_genome/PE/BPA/RAC875/RAC_PE_300bp_AB09J4ABXX_ATCACG_L006\tLB:Unknown\tPL=Illumina\tPU=RAC_PE_300bp_AB09J4ABXX_ATCACG_L006\tSM:RAC875" references/161010_Chinese_Spring_v1.0_pseudomolecules_parts.fasta.gz.mmi qc_reads/whole_genome/PE/BPA/RAC875/RAC_PE_300bp_AB09J4ABXX_ATCACG_L006_R1.qc.fastq.gz qc_reads/whole_genome/PE/BPA/RAC875/RAC_PE_300bp_AB09J4ABXX_ATCACG_L006_R2.qc.fastq.gz | samtools view -ub -f 2 -q 5 -- | samtools sort -T "/tmp" --threads 10 -m 5G | samtools calmd -b --threads 1 - "references/161010_Chinese_Spring_v1.0_pseudomolecules_parts.fasta.gz" > ${TMP_OUT}
mv ${TMP_OUT} mapped_reads/161010_Chinese_Spring_v1.0_pseudomolecules_parts.fasta.gz/minimap2_defaults/whole_genome/PE/BPA/RAC875/RAC_PE_300bp_AB09J4ABXX_ATCACG_L006.bam

TMP_OUT="$(mktemp /tmp/tmp.XXXXXXXXXX.bam)"
function clean_up {
  # Perform program exit housekeeping
  if [ ! -z "${TMP_OUT}" ] && [ -e "${TMP_OUT}" ]; then
    rm -f "${TMP_OUT}*"
  fi
  trap 0 # reset to default action
  exit
}
trap clean_up 0 1 2 3 15 #see 'man signal' for descriptions http://man7.org/linux/man-pages/man7/signal.7.html
minimap2 -a -x sr -t 1 -2 -K 1G -F 1000 -R "@RG\tID:qc_reads/whole_genome/PE/BPA/Xiaoyan/BPA_Xi-1_AD08U0ACXX_GATCAG_L003\tLB:Unknown\tPL=Illumina\tPU=BPA_Xi-1_AD08U0ACXX_GATCAG_L003\tSM:Xiaoyan" references/161010_Chinese_Spring_v1.0_pseudomolecules_parts.fasta.gz.mmi qc_reads/whole_genome/PE/BPA/Xiaoyan/BPA_Xi-1_AD08U0ACXX_GATCAG_L003_R1.qc.fastq.gz qc_reads/whole_genome/PE/BPA/Xiaoyan/BPA_Xi-1_AD08U0ACXX_GATCAG_L003_R2.qc.fastq.gz | samtools view -ub -f 2 -q 5 -- | samtools sort -T "/tmp" --threads 10 -m 5G | samtools calmd -b --threads 1 - "references/161010_Chinese_Spring_v1.0_pseudomolecules_parts.fasta.gz" > ${TMP_OUT}
mv ${TMP_OUT} mapped_reads/161010_Chinese_Spring_v1.0_pseudomolecules_parts.fasta.gz/minimap2_defaults/whole_genome/PE/BPA/Xiaoyan/BPA_Xi-1_AD08U0ACXX_GATCAG_L003.bam

TMP_OUT="$(mktemp /tmp/tmp.XXXXXXXXXX.bam)"
function clean_up {
  # Perform program exit housekeeping
  if [ ! -z "${TMP_OUT}" ] && [ -e "${TMP_OUT}" ]; then
    rm -f "${TMP_OUT}*"
  fi
  trap 0 # reset to default action
  exit
}
trap clean_up 0 1 2 3 15 #see 'man signal' for descriptions http://man7.org/linux/man-pages/man7/signal.7.html
minimap2 -a -x sr -t 1 -2 -K 1G -F 1000 -R "@RG\tID:qc_reads/whole_genome/PE/BPA/RAC875/RAC_875_AB09J4ABXX_ATCACG_L005\tLB:Unknown\tPL=Illumina\tPU=RAC_875_AB09J4ABXX_ATCACG_L005\tSM:RAC875" references/161010_Chinese_Spring_v1.0_pseudomolecules_parts.fasta.gz.mmi qc_reads/whole_genome/PE/BPA/RAC875/RAC_875_AB09J4ABXX_ATCACG_L005_R1.qc.fastq.gz qc_reads/whole_genome/PE/BPA/RAC875/RAC_875_AB09J4ABXX_ATCACG_L005_R2.qc.fastq.gz | samtools view -ub -f 2 -q 5 -- | samtools sort -T "/tmp" --threads 10 -m 5G | samtools calmd -b --threads 1 - "references/161010_Chinese_Spring_v1.0_pseudomolecules_parts.fasta.gz" > ${TMP_OUT}
mv ${TMP_OUT} mapped_reads/161010_Chinese_Spring_v1.0_pseudomolecules_parts.fasta.gz/minimap2_defaults/whole_genome/PE/BPA/RAC875/RAC_875_AB09J4ABXX_ATCACG_L005.bam

TMP_OUT="$(mktemp /tmp/tmp.XXXXXXXXXX.bam)"
function clean_up {
  # Perform program exit housekeeping
  if [ ! -z "${TMP_OUT}" ] && [ -e "${TMP_OUT}" ]; then
    rm -f "${TMP_OUT}*"
  fi
  trap 0 # reset to default action
  exit
}
trap clean_up 0 1 2 3 15 #see 'man signal' for descriptions http://man7.org/linux/man-pages/man7/signal.7.html
minimap2 -a -x sr -t 1 -2 -K 1G -F 1000 -R "@RG\tID:qc_reads/whole_genome/PE/SRA_PRJNA392179/CS/SRR5815659\tLB:Unknown\tPL=Illumina\tPU=SRR5815659\tSM:CS" references/161010_Chinese_Spring_v1.0_pseudomolecules_parts.fasta.gz.mmi qc_reads/whole_genome/PE/SRA_PRJNA392179/CS/SRR5815659_R1.qc.fastq.gz qc_reads/whole_genome/PE/SRA_PRJNA392179/CS/SRR5815659_R2.qc.fastq.gz | samtools view -ub -f 2 -q 5 -- | samtools sort -T "/tmp" --threads 10 -m 5G | samtools calmd -b --threads 1 - "references/161010_Chinese_Spring_v1.0_pseudomolecules_parts.fasta.gz" > ${TMP_OUT}
mv ${TMP_OUT} mapped_reads/161010_Chinese_Spring_v1.0_pseudomolecules_parts.fasta.gz/minimap2_defaults/whole_genome/PE/SRA_PRJNA392179/CS/SRR5815659.bam

TMP_OUT="$(mktemp /tmp/tmp.XXXXXXXXXX.bam)"
function clean_up {
  # Perform program exit housekeeping
  if [ ! -z "${TMP_OUT}" ] && [ -e "${TMP_OUT}" ]; then
    rm -f "${TMP_OUT}*"
  fi
  trap 0 # reset to default action
  exit
}
trap clean_up 0 1 2 3 15 #see 'man signal' for descriptions http://man7.org/linux/man-pages/man7/signal.7.html
minimap2 -a -x sr -t 1 -2 -K 1G -F 1000 -R "@RG\tID:qc_reads/whole_genome/PE/BPA/Westonia/WES_PE_300bp_C0M17ACXX_ACTTGA_L007\tLB:Unknown\tPL=Illumina\tPU=WES_PE_300bp_C0M17ACXX_ACTTGA_L007\tSM:Westonia" references/161010_Chinese_Spring_v1.0_pseudomolecules_parts.fasta.gz.mmi qc_reads/whole_genome/PE/BPA/Westonia/WES_PE_300bp_C0M17ACXX_ACTTGA_L007_R1.qc.fastq.gz qc_reads/whole_genome/PE/BPA/Westonia/WES_PE_300bp_C0M17ACXX_ACTTGA_L007_R2.qc.fastq.gz | samtools view -ub -f 2 -q 5 -- | samtools sort -T "/tmp" --threads 10 -m 5G | samtools calmd -b --threads 1 - "references/161010_Chinese_Spring_v1.0_pseudomolecules_parts.fasta.gz" > ${TMP_OUT}
mv ${TMP_OUT} mapped_reads/161010_Chinese_Spring_v1.0_pseudomolecules_parts.fasta.gz/minimap2_defaults/whole_genome/PE/BPA/Westonia/WES_PE_300bp_C0M17ACXX_ACTTGA_L007.bam

TMP_OUT="$(mktemp /tmp/tmp.XXXXXXXXXX.bam)"
function clean_up {
  # Perform program exit housekeeping
  if [ ! -z "${TMP_OUT}" ] && [ -e "${TMP_OUT}" ]; then
    rm -f "${TMP_OUT}*"
  fi
  trap 0 # reset to default action
  exit
}
trap clean_up 0 1 2 3 15 #see 'man signal' for descriptions http://man7.org/linux/man-pages/man7/signal.7.html
minimap2 -a -x sr -t 1 -2 -K 1G -F 1000 -R "@RG\tID:qc_reads/whole_genome/PE/BPA/Excalibur/excalibur_AB09J4ABXX_CGATGT_L005\tLB:Unknown\tPL=Illumina\tPU=excalibur_AB09J4ABXX_CGATGT_L005\tSM:Excalibur" references/161010_Chinese_Spring_v1.0_pseudomolecules_parts.fasta.gz.mmi qc_reads/whole_genome/PE/BPA/Excalibur/excalibur_AB09J4ABXX_CGATGT_L005_R1.qc.fastq.gz qc_reads/whole_genome/PE/BPA/Excalibur/excalibur_AB09J4ABXX_CGATGT_L005_R2.qc.fastq.gz | samtools view -ub -f 2 -q 5 -- | samtools sort -T "/tmp" --threads 10 -m 5G | samtools calmd -b --threads 1 - "references/161010_Chinese_Spring_v1.0_pseudomolecules_parts.fasta.gz" > ${TMP_OUT}
mv ${TMP_OUT} mapped_reads/161010_Chinese_Spring_v1.0_pseudomolecules_parts.fasta.gz/minimap2_defaults/whole_genome/PE/BPA/Excalibur/excalibur_AB09J4ABXX_CGATGT_L005.bam

TMP_OUT="$(mktemp /tmp/tmp.XXXXXXXXXX.bam)"
function clean_up {
  # Perform program exit housekeeping
  if [ ! -z "${TMP_OUT}" ] && [ -e "${TMP_OUT}" ]; then
    rm -f "${TMP_OUT}*"
  fi
  trap 0 # reset to default action
  exit
}
trap clean_up 0 1 2 3 15 #see 'man signal' for descriptions http://man7.org/linux/man-pages/man7/signal.7.html
minimap2 -a -x sr -t 1 -2 -K 1G -F 1000 -R "@RG\tID:qc_reads/whole_genome/PE/BPA/Kukri/kukri_AD04H2ACXX_TTAGGC_L002\tLB:Unknown\tPL=Illumina\tPU=kukri_AD04H2ACXX_TTAGGC_L002\tSM:Kukri" references/161010_Chinese_Spring_v1.0_pseudomolecules_parts.fasta.gz.mmi qc_reads/whole_genome/PE/BPA/Kukri/kukri_AD04H2ACXX_TTAGGC_L002_R1.qc.fastq.gz qc_reads/whole_genome/PE/BPA/Kukri/kukri_AD04H2ACXX_TTAGGC_L002_R2.qc.fastq.gz | samtools view -ub -f 2 -q 5 -- | samtools sort -T "/tmp" --threads 10 -m 5G | samtools calmd -b --threads 1 - "references/161010_Chinese_Spring_v1.0_pseudomolecules_parts.fasta.gz" > ${TMP_OUT}
mv ${TMP_OUT} mapped_reads/161010_Chinese_Spring_v1.0_pseudomolecules_parts.fasta.gz/minimap2_defaults/whole_genome/PE/BPA/Kukri/kukri_AD04H2ACXX_TTAGGC_L002.bam

TMP_OUT="$(mktemp /tmp/tmp.XXXXXXXXXX.bam)"
function clean_up {
  # Perform program exit housekeeping
  if [ ! -z "${TMP_OUT}" ] && [ -e "${TMP_OUT}" ]; then
    rm -f "${TMP_OUT}*"
  fi
  trap 0 # reset to default action
  exit
}
trap clean_up 0 1 2 3 15 #see 'man signal' for descriptions http://man7.org/linux/man-pages/man7/signal.7.html
minimap2 -a -x sr -t 1 -2 -K 1G -F 1000 -R "@RG\tID:qc_reads/whole_genome/PE/BPA/Yitpi/BPA_Yp-1_BD08U1ACXX_TAGCTT_L002\tLB:Unknown\tPL=Illumina\tPU=BPA_Yp-1_BD08U1ACXX_TAGCTT_L002\tSM:Yitpi" references/161010_Chinese_Spring_v1.0_pseudomolecules_parts.fasta.gz.mmi qc_reads/whole_genome/PE/BPA/Yitpi/BPA_Yp-1_BD08U1ACXX_TAGCTT_L002_R1.qc.fastq.gz qc_reads/whole_genome/PE/BPA/Yitpi/BPA_Yp-1_BD08U1ACXX_TAGCTT_L002_R2.qc.fastq.gz | samtools view -ub -f 2 -q 5 -- | samtools sort -T "/tmp" --threads 10 -m 5G | samtools calmd -b --threads 1 - "references/161010_Chinese_Spring_v1.0_pseudomolecules_parts.fasta.gz" > ${TMP_OUT}
mv ${TMP_OUT} mapped_reads/161010_Chinese_Spring_v1.0_pseudomolecules_parts.fasta.gz/minimap2_defaults/whole_genome/PE/BPA/Yitpi/BPA_Yp-1_BD08U1ACXX_TAGCTT_L002.bam

TMP_OUT="$(mktemp /tmp/tmp.XXXXXXXXXX.bam)"
function clean_up {
  # Perform program exit housekeeping
  if [ ! -z "${TMP_OUT}" ] && [ -e "${TMP_OUT}" ]; then
    rm -f "${TMP_OUT}*"
  fi
  trap 0 # reset to default action
  exit
}
trap clean_up 0 1 2 3 15 #see 'man signal' for descriptions http://man7.org/linux/man-pages/man7/signal.7.html
minimap2 -a -x sr -t 1 -2 -K 1G -F 1000 -R "@RG\tID:qc_reads/whole_genome/PE/BPA/Drysdale/B0213ACXX_Drysdale_1_s_6\tLB:Unknown\tPL=Illumina\tPU=B0213ACXX_Drysdale_1_s_6\tSM:Drysdale" references/161010_Chinese_Spring_v1.0_pseudomolecules_parts.fasta.gz.mmi qc_reads/whole_genome/PE/BPA/Drysdale/B0213ACXX_Drysdale_1_s_6_R1.qc.fastq.gz qc_reads/whole_genome/PE/BPA/Drysdale/B0213ACXX_Drysdale_1_s_6_R2.qc.fastq.gz | samtools view -ub -f 2 -q 5 -- | samtools sort -T "/tmp" --threads 10 -m 5G | samtools calmd -b --threads 1 - "references/161010_Chinese_Spring_v1.0_pseudomolecules_parts.fasta.gz" > ${TMP_OUT}
mv ${TMP_OUT} mapped_reads/161010_Chinese_Spring_v1.0_pseudomolecules_parts.fasta.gz/minimap2_defaults/whole_genome/PE/BPA/Drysdale/B0213ACXX_Drysdale_1_s_6.bam

TMP_OUT="$(mktemp /tmp/tmp.XXXXXXXXXX.bam)"
function clean_up {
  # Perform program exit housekeeping
  if [ ! -z "${TMP_OUT}" ] && [ -e "${TMP_OUT}" ]; then
    rm -f "${TMP_OUT}*"
  fi
  trap 0 # reset to default action
  exit
}
trap clean_up 0 1 2 3 15 #see 'man signal' for descriptions http://man7.org/linux/man-pages/man7/signal.7.html
minimap2 -a -x sr -t 1 -2 -K 1G -F 1000 -R "@RG\tID:qc_reads/whole_genome/PE/BPA/Pastor/Pastor_AD08TAACXX_GCCAAT_L007\tLB:Unknown\tPL=Illumina\tPU=Pastor_AD08TAACXX_GCCAAT_L007\tSM:Pastor" references/161010_Chinese_Spring_v1.0_pseudomolecules_parts.fasta.gz.mmi qc_reads/whole_genome/PE/BPA/Pastor/Pastor_AD08TAACXX_GCCAAT_L007_R1.qc.fastq.gz qc_reads/whole_genome/PE/BPA/Pastor/Pastor_AD08TAACXX_GCCAAT_L007_R2.qc.fastq.gz | samtools view -ub -f 2 -q 5 -- | samtools sort -T "/tmp" --threads 10 -m 5G | samtools calmd -b --threads 1 - "references/161010_Chinese_Spring_v1.0_pseudomolecules_parts.fasta.gz" > ${TMP_OUT}
mv ${TMP_OUT} mapped_reads/161010_Chinese_Spring_v1.0_pseudomolecules_parts.fasta.gz/minimap2_defaults/whole_genome/PE/BPA/Pastor/Pastor_AD08TAACXX_GCCAAT_L007.bam

TMP_OUT="$(mktemp /tmp/tmp.XXXXXXXXXX.bam)"
function clean_up {
  # Perform program exit housekeeping
  if [ ! -z "${TMP_OUT}" ] && [ -e "${TMP_OUT}" ]; then
    rm -f "${TMP_OUT}*"
  fi
  trap 0 # reset to default action
  exit
}
trap clean_up 0 1 2 3 15 #see 'man signal' for descriptions http://man7.org/linux/man-pages/man7/signal.7.html
minimap2 -a -x sr -t 1 -2 -K 1G -F 1000 -R "@RG\tID:qc_reads/whole_genome/PE/BPA/RAC875/RAC_875_AB061DABXX_ATCACG_L006\tLB:Unknown\tPL=Illumina\tPU=RAC_875_AB061DABXX_ATCACG_L006\tSM:RAC875" references/161010_Chinese_Spring_v1.0_pseudomolecules_parts.fasta.gz.mmi qc_reads/whole_genome/PE/BPA/RAC875/RAC_875_AB061DABXX_ATCACG_L006_R1.qc.fastq.gz qc_reads/whole_genome/PE/BPA/RAC875/RAC_875_AB061DABXX_ATCACG_L006_R2.qc.fastq.gz | samtools view -ub -f 2 -q 5 -- | samtools sort -T "/tmp" --threads 10 -m 5G | samtools calmd -b --threads 1 - "references/161010_Chinese_Spring_v1.0_pseudomolecules_parts.fasta.gz" > ${TMP_OUT}
mv ${TMP_OUT} mapped_reads/161010_Chinese_Spring_v1.0_pseudomolecules_parts.fasta.gz/minimap2_defaults/whole_genome/PE/BPA/RAC875/RAC_875_AB061DABXX_ATCACG_L006.bam

TMP_OUT="$(mktemp /tmp/tmp.XXXXXXXXXX.bam)"
function clean_up {
  # Perform program exit housekeeping
  if [ ! -z "${TMP_OUT}" ] && [ -e "${TMP_OUT}" ]; then
    rm -f "${TMP_OUT}*"
  fi
  trap 0 # reset to default action
  exit
}
trap clean_up 0 1 2 3 15 #see 'man signal' for descriptions http://man7.org/linux/man-pages/man7/signal.7.html
minimap2 -a -x sr -t 1 -2 -K 1G -F 1000 -R "@RG\tID:qc_reads/whole_genome/PE/BPA/Westonia/WES_PE_300bp_BD0EUAACXX_ACTTGA_L005\tLB:Unknown\tPL=Illumina\tPU=WES_PE_300bp_BD0EUAACXX_ACTTGA_L005\tSM:Westonia" references/161010_Chinese_Spring_v1.0_pseudomolecules_parts.fasta.gz.mmi qc_reads/whole_genome/PE/BPA/Westonia/WES_PE_300bp_BD0EUAACXX_ACTTGA_L005_R1.qc.fastq.gz qc_reads/whole_genome/PE/BPA/Westonia/WES_PE_300bp_BD0EUAACXX_ACTTGA_L005_R2.qc.fastq.gz | samtools view -ub -f 2 -q 5 -- | samtools sort -T "/tmp" --threads 10 -m 5G | samtools calmd -b --threads 1 - "references/161010_Chinese_Spring_v1.0_pseudomolecules_parts.fasta.gz" > ${TMP_OUT}
mv ${TMP_OUT} mapped_reads/161010_Chinese_Spring_v1.0_pseudomolecules_parts.fasta.gz/minimap2_defaults/whole_genome/PE/BPA/Westonia/WES_PE_300bp_BD0EUAACXX_ACTTGA_L005.bam

TMP_OUT="$(mktemp /tmp/tmp.XXXXXXXXXX.bam)"
function clean_up {
  # Perform program exit housekeeping
  if [ ! -z "${TMP_OUT}" ] && [ -e "${TMP_OUT}" ]; then
    rm -f "${TMP_OUT}*"
  fi
  trap 0 # reset to default action
  exit
}
trap clean_up 0 1 2 3 15 #see 'man signal' for descriptions http://man7.org/linux/man-pages/man7/signal.7.html
minimap2 -a -x sr -t 1 -2 -K 1G -F 1000 -R "@RG\tID:qc_reads/whole_genome/PE/BPA/Gladius/GLA_PE_300bp_BC04MHACXX_ATCACG_L006\tLB:Unknown\tPL=Illumina\tPU=GLA_PE_300bp_BC04MHACXX_ATCACG_L006\tSM:Gladius" references/161010_Chinese_Spring_v1.0_pseudomolecules_parts.fasta.gz.mmi qc_reads/whole_genome/PE/BPA/Gladius/GLA_PE_300bp_BC04MHACXX_ATCACG_L006_R1.qc.fastq.gz qc_reads/whole_genome/PE/BPA/Gladius/GLA_PE_300bp_BC04MHACXX_ATCACG_L006_R2.qc.fastq.gz | samtools view -ub -f 2 -q 5 -- | samtools sort -T "/tmp" --threads 10 -m 5G | samtools calmd -b --threads 1 - "references/161010_Chinese_Spring_v1.0_pseudomolecules_parts.fasta.gz" > ${TMP_OUT}
mv ${TMP_OUT} mapped_reads/161010_Chinese_Spring_v1.0_pseudomolecules_parts.fasta.gz/minimap2_defaults/whole_genome/PE/BPA/Gladius/GLA_PE_300bp_BC04MHACXX_ATCACG_L006.bam

TMP_OUT="$(mktemp /tmp/tmp.XXXXXXXXXX.bam)"
function clean_up {
  # Perform program exit housekeeping
  if [ ! -z "${TMP_OUT}" ] && [ -e "${TMP_OUT}" ]; then
    rm -f "${TMP_OUT}*"
  fi
  trap 0 # reset to default action
  exit
}
trap clean_up 0 1 2 3 15 #see 'man signal' for descriptions http://man7.org/linux/man-pages/man7/signal.7.html
minimap2 -a -x sr -t 1 -2 -K 1G -F 1000 -R "@RG\tID:qc_reads/whole_genome/PE/BPA/Excalibur/Excalibur_AB061DABXX_CGATGT_L008\tLB:Unknown\tPL=Illumina\tPU=Excalibur_AB061DABXX_CGATGT_L008\tSM:Excalibur" references/161010_Chinese_Spring_v1.0_pseudomolecules_parts.fasta.gz.mmi qc_reads/whole_genome/PE/BPA/Excalibur/Excalibur_AB061DABXX_CGATGT_L008_R1.qc.fastq.gz qc_reads/whole_genome/PE/BPA/Excalibur/Excalibur_AB061DABXX_CGATGT_L008_R2.qc.fastq.gz | samtools view -ub -f 2 -q 5 -- | samtools sort -T "/tmp" --threads 10 -m 5G | samtools calmd -b --threads 1 - "references/161010_Chinese_Spring_v1.0_pseudomolecules_parts.fasta.gz" > ${TMP_OUT}
mv ${TMP_OUT} mapped_reads/161010_Chinese_Spring_v1.0_pseudomolecules_parts.fasta.gz/minimap2_defaults/whole_genome/PE/BPA/Excalibur/Excalibur_AB061DABXX_CGATGT_L008.bam

TMP_OUT="$(mktemp /tmp/tmp.XXXXXXXXXX.bam)"
function clean_up {
  # Perform program exit housekeeping
  if [ ! -z "${TMP_OUT}" ] && [ -e "${TMP_OUT}" ]; then
    rm -f "${TMP_OUT}*"
  fi
  trap 0 # reset to default action
  exit
}
trap clean_up 0 1 2 3 15 #see 'man signal' for descriptions http://man7.org/linux/man-pages/man7/signal.7.html
minimap2 -a -x sr -t 1 -2 -K 1G -F 1000 -R "@RG\tID:qc_reads/whole_genome/PE/BPA/Volcanii/VOL_PE_300bp_AD08TAACXX_CAGATC_L004\tLB:Unknown\tPL=Illumina\tPU=VOL_PE_300bp_AD08TAACXX_CAGATC_L004\tSM:Volcanii" references/161010_Chinese_Spring_v1.0_pseudomolecules_parts.fasta.gz.mmi qc_reads/whole_genome/PE/BPA/Volcanii/VOL_PE_300bp_AD08TAACXX_CAGATC_L004_R1.qc.fastq.gz qc_reads/whole_genome/PE/BPA/Volcanii/VOL_PE_300bp_AD08TAACXX_CAGATC_L004_R2.qc.fastq.gz | samtools view -ub -f 2 -q 5 -- | samtools sort -T "/tmp" --threads 10 -m 5G | samtools calmd -b --threads 1 - "references/161010_Chinese_Spring_v1.0_pseudomolecules_parts.fasta.gz" > ${TMP_OUT}
mv ${TMP_OUT} mapped_reads/161010_Chinese_Spring_v1.0_pseudomolecules_parts.fasta.gz/minimap2_defaults/whole_genome/PE/BPA/Volcanii/VOL_PE_300bp_AD08TAACXX_CAGATC_L004.bam

TMP_OUT="$(mktemp /tmp/tmp.XXXXXXXXXX.bam)"
function clean_up {
  # Perform program exit housekeeping
  if [ ! -z "${TMP_OUT}" ] && [ -e "${TMP_OUT}" ]; then
    rm -f "${TMP_OUT}*"
  fi
  trap 0 # reset to default action
  exit
}
trap clean_up 0 1 2 3 15 #see 'man signal' for descriptions http://man7.org/linux/man-pages/man7/signal.7.html
minimap2 -a -x sr -t 1 -2 -K 1G -F 1000 -R "@RG\tID:qc_reads/whole_genome/PE/BPA/Chara/Chara7_AB00B6ABXX_TGACCA_L008\tLB:Unknown\tPL=Illumina\tPU=Chara7_AB00B6ABXX_TGACCA_L008\tSM:Chara" references/161010_Chinese_Spring_v1.0_pseudomolecules_parts.fasta.gz.mmi qc_reads/whole_genome/PE/BPA/Chara/Chara7_AB00B6ABXX_TGACCA_L008_R1.qc.fastq.gz qc_reads/whole_genome/PE/BPA/Chara/Chara7_AB00B6ABXX_TGACCA_L008_R2.qc.fastq.gz | samtools view -ub -f 2 -q 5 -- | samtools sort -T "/tmp" --threads 10 -m 5G | samtools calmd -b --threads 1 - "references/161010_Chinese_Spring_v1.0_pseudomolecules_parts.fasta.gz" > ${TMP_OUT}
mv ${TMP_OUT} mapped_reads/161010_Chinese_Spring_v1.0_pseudomolecules_parts.fasta.gz/minimap2_defaults/whole_genome/PE/BPA/Chara/Chara7_AB00B6ABXX_TGACCA_L008.bam

TMP_OUT="$(mktemp /tmp/tmp.XXXXXXXXXX.bam)"
function clean_up {
  # Perform program exit housekeeping
  if [ ! -z "${TMP_OUT}" ] && [ -e "${TMP_OUT}" ]; then
    rm -f "${TMP_OUT}*"
  fi
  trap 0 # reset to default action
  exit
}
trap clean_up 0 1 2 3 15 #see 'man signal' for descriptions http://man7.org/linux/man-pages/man7/signal.7.html
minimap2 -a -x sr -t 1 -2 -K 1G -F 1000 -R "@RG\tID:qc_reads/whole_genome/PE/BPA/RAC875/RAC_PE_350bp_C71PNANXX_CTTGTA_L007\tLB:Unknown\tPL=Illumina\tPU=RAC_PE_350bp_C71PNANXX_CTTGTA_L007\tSM:RAC875" references/161010_Chinese_Spring_v1.0_pseudomolecules_parts.fasta.gz.mmi qc_reads/whole_genome/PE/BPA/RAC875/RAC_PE_350bp_C71PNANXX_CTTGTA_L007_R1.qc.fastq.gz qc_reads/whole_genome/PE/BPA/RAC875/RAC_PE_350bp_C71PNANXX_CTTGTA_L007_R2.qc.fastq.gz | samtools view -ub -f 2 -q 5 -- | samtools sort -T "/tmp" --threads 10 -m 5G | samtools calmd -b --threads 1 - "references/161010_Chinese_Spring_v1.0_pseudomolecules_parts.fasta.gz" > ${TMP_OUT}
mv ${TMP_OUT} mapped_reads/161010_Chinese_Spring_v1.0_pseudomolecules_parts.fasta.gz/minimap2_defaults/whole_genome/PE/BPA/RAC875/RAC_PE_350bp_C71PNANXX_CTTGTA_L007.bam

TMP_OUT="$(mktemp /tmp/tmp.XXXXXXXXXX.bam)"
function clean_up {
  # Perform program exit housekeeping
  if [ ! -z "${TMP_OUT}" ] && [ -e "${TMP_OUT}" ]; then
    rm -f "${TMP_OUT}*"
  fi
  trap 0 # reset to default action
  exit
}
trap clean_up 0 1 2 3 15 #see 'man signal' for descriptions http://man7.org/linux/man-pages/man7/signal.7.html
minimap2 -a -x sr -t 1 -2 -K 1G -F 1000 -R "@RG\tID:qc_reads/whole_genome/PE/BPA/Westonia/WES_PE_300bp_AD08U0ACXX_ACTTGA_L002\tLB:Unknown\tPL=Illumina\tPU=WES_PE_300bp_AD08U0ACXX_ACTTGA_L002\tSM:Westonia" references/161010_Chinese_Spring_v1.0_pseudomolecules_parts.fasta.gz.mmi qc_reads/whole_genome/PE/BPA/Westonia/WES_PE_300bp_AD08U0ACXX_ACTTGA_L002_R1.qc.fastq.gz qc_reads/whole_genome/PE/BPA/Westonia/WES_PE_300bp_AD08U0ACXX_ACTTGA_L002_R2.qc.fastq.gz | samtools view -ub -f 2 -q 5 -- | samtools sort -T "/tmp" --threads 10 -m 5G | samtools calmd -b --threads 1 - "references/161010_Chinese_Spring_v1.0_pseudomolecules_parts.fasta.gz" > ${TMP_OUT}
mv ${TMP_OUT} mapped_reads/161010_Chinese_Spring_v1.0_pseudomolecules_parts.fasta.gz/minimap2_defaults/whole_genome/PE/BPA/Westonia/WES_PE_300bp_AD08U0ACXX_ACTTGA_L002.bam

TMP_OUT="$(mktemp /tmp/tmp.XXXXXXXXXX.bam)"
function clean_up {
  # Perform program exit housekeeping
  if [ ! -z "${TMP_OUT}" ] && [ -e "${TMP_OUT}" ]; then
    rm -f "${TMP_OUT}*"
  fi
  trap 0 # reset to default action
  exit
}
trap clean_up 0 1 2 3 15 #see 'man signal' for descriptions http://man7.org/linux/man-pages/man7/signal.7.html
minimap2 -a -x sr -t 1 -2 -K 1G -F 1000 -R "@RG\tID:qc_reads/whole_genome/PE/BPA/Kukri/kukri_AD04H2ACXX_TTAGGC_L004\tLB:Unknown\tPL=Illumina\tPU=kukri_AD04H2ACXX_TTAGGC_L004\tSM:Kukri" references/161010_Chinese_Spring_v1.0_pseudomolecules_parts.fasta.gz.mmi qc_reads/whole_genome/PE/BPA/Kukri/kukri_AD04H2ACXX_TTAGGC_L004_R1.qc.fastq.gz qc_reads/whole_genome/PE/BPA/Kukri/kukri_AD04H2ACXX_TTAGGC_L004_R2.qc.fastq.gz | samtools view -ub -f 2 -q 5 -- | samtools sort -T "/tmp" --threads 10 -m 5G | samtools calmd -b --threads 1 - "references/161010_Chinese_Spring_v1.0_pseudomolecules_parts.fasta.gz" > ${TMP_OUT}
mv ${TMP_OUT} mapped_reads/161010_Chinese_Spring_v1.0_pseudomolecules_parts.fasta.gz/minimap2_defaults/whole_genome/PE/BPA/Kukri/kukri_AD04H2ACXX_TTAGGC_L004.bam

TMP_OUT="$(mktemp /tmp/tmp.XXXXXXXXXX.bam)"
function clean_up {
  # Perform program exit housekeeping
  if [ ! -z "${TMP_OUT}" ] && [ -e "${TMP_OUT}" ]; then
    rm -f "${TMP_OUT}*"
  fi
  trap 0 # reset to default action
  exit
}
trap clean_up 0 1 2 3 15 #see 'man signal' for descriptions http://man7.org/linux/man-pages/man7/signal.7.html
minimap2 -a -x sr -t 1 -2 -K 1G -F 1000 -R "@RG\tID:qc_reads/whole_genome/PE/BPA/Yitpi/BPA_Yp-1_BD08U1ACXX_TAGCTT_L004\tLB:Unknown\tPL=Illumina\tPU=BPA_Yp-1_BD08U1ACXX_TAGCTT_L004\tSM:Yitpi" references/161010_Chinese_Spring_v1.0_pseudomolecules_parts.fasta.gz.mmi qc_reads/whole_genome/PE/BPA/Yitpi/BPA_Yp-1_BD08U1ACXX_TAGCTT_L004_R1.qc.fastq.gz qc_reads/whole_genome/PE/BPA/Yitpi/BPA_Yp-1_BD08U1ACXX_TAGCTT_L004_R2.qc.fastq.gz | samtools view -ub -f 2 -q 5 -- | samtools sort -T "/tmp" --threads 10 -m 5G | samtools calmd -b --threads 1 - "references/161010_Chinese_Spring_v1.0_pseudomolecules_parts.fasta.gz" > ${TMP_OUT}
mv ${TMP_OUT} mapped_reads/161010_Chinese_Spring_v1.0_pseudomolecules_parts.fasta.gz/minimap2_defaults/whole_genome/PE/BPA/Yitpi/BPA_Yp-1_BD08U1ACXX_TAGCTT_L004.bam

TMP_OUT="$(mktemp /tmp/tmp.XXXXXXXXXX.bam)"
function clean_up {
  # Perform program exit housekeeping
  if [ ! -z "${TMP_OUT}" ] && [ -e "${TMP_OUT}" ]; then
    rm -f "${TMP_OUT}*"
  fi
  trap 0 # reset to default action
  exit
}
trap clean_up 0 1 2 3 15 #see 'man signal' for descriptions http://man7.org/linux/man-pages/man7/signal.7.html
minimap2 -a -x sr -t 1 -2 -K 1G -F 1000 -R "@RG\tID:qc_reads/whole_genome/PE/BPA/Pastor/Pastor_AD08TAACXX_GCCAAT_L006\tLB:Unknown\tPL=Illumina\tPU=Pastor_AD08TAACXX_GCCAAT_L006\tSM:Pastor" references/161010_Chinese_Spring_v1.0_pseudomolecules_parts.fasta.gz.mmi qc_reads/whole_genome/PE/BPA/Pastor/Pastor_AD08TAACXX_GCCAAT_L006_R1.qc.fastq.gz qc_reads/whole_genome/PE/BPA/Pastor/Pastor_AD08TAACXX_GCCAAT_L006_R2.qc.fastq.gz | samtools view -ub -f 2 -q 5 -- | samtools sort -T "/tmp" --threads 10 -m 5G | samtools calmd -b --threads 1 - "references/161010_Chinese_Spring_v1.0_pseudomolecules_parts.fasta.gz" > ${TMP_OUT}
mv ${TMP_OUT} mapped_reads/161010_Chinese_Spring_v1.0_pseudomolecules_parts.fasta.gz/minimap2_defaults/whole_genome/PE/BPA/Pastor/Pastor_AD08TAACXX_GCCAAT_L006.bam

TMP_OUT="$(mktemp /tmp/tmp.XXXXXXXXXX.bam)"
function clean_up {
  # Perform program exit housekeeping
  if [ ! -z "${TMP_OUT}" ] && [ -e "${TMP_OUT}" ]; then
    rm -f "${TMP_OUT}*"
  fi
  trap 0 # reset to default action
  exit
}
trap clean_up 0 1 2 3 15 #see 'man signal' for descriptions http://man7.org/linux/man-pages/man7/signal.7.html
minimap2 -a -x sr -t 1 -2 -K 1G -F 1000 -R "@RG\tID:qc_reads/whole_genome/PE/BPA/RAC875/RAC_875_BD0859ACXX_ATCACG_L006\tLB:Unknown\tPL=Illumina\tPU=RAC_875_BD0859ACXX_ATCACG_L006\tSM:RAC875" references/161010_Chinese_Spring_v1.0_pseudomolecules_parts.fasta.gz.mmi qc_reads/whole_genome/PE/BPA/RAC875/RAC_875_BD0859ACXX_ATCACG_L006_R1.qc.fastq.gz qc_reads/whole_genome/PE/BPA/RAC875/RAC_875_BD0859ACXX_ATCACG_L006_R2.qc.fastq.gz | samtools view -ub -f 2 -q 5 -- | samtools sort -T "/tmp" --threads 10 -m 5G | samtools calmd -b --threads 1 - "references/161010_Chinese_Spring_v1.0_pseudomolecules_parts.fasta.gz" > ${TMP_OUT}
mv ${TMP_OUT} mapped_reads/161010_Chinese_Spring_v1.0_pseudomolecules_parts.fasta.gz/minimap2_defaults/whole_genome/PE/BPA/RAC875/RAC_875_BD0859ACXX_ATCACG_L006.bam

TMP_OUT="$(mktemp /tmp/tmp.XXXXXXXXXX.bam)"
function clean_up {
  # Perform program exit housekeeping
  if [ ! -z "${TMP_OUT}" ] && [ -e "${TMP_OUT}" ]; then
    rm -f "${TMP_OUT}*"
  fi
  trap 0 # reset to default action
  exit
}
trap clean_up 0 1 2 3 15 #see 'man signal' for descriptions http://man7.org/linux/man-pages/man7/signal.7.html
minimap2 -a -x sr -t 1 -2 -K 1G -F 1000 -R "@RG\tID:qc_reads/whole_genome/PE/BPA/Pastor/Pastor_BD08Y9ACXX_GCCAAT_L004\tLB:Unknown\tPL=Illumina\tPU=Pastor_BD08Y9ACXX_GCCAAT_L004\tSM:Pastor" references/161010_Chinese_Spring_v1.0_pseudomolecules_parts.fasta.gz.mmi qc_reads/whole_genome/PE/BPA/Pastor/Pastor_BD08Y9ACXX_GCCAAT_L004_R1.qc.fastq.gz qc_reads/whole_genome/PE/BPA/Pastor/Pastor_BD08Y9ACXX_GCCAAT_L004_R2.qc.fastq.gz | samtools view -ub -f 2 -q 5 -- | samtools sort -T "/tmp" --threads 10 -m 5G | samtools calmd -b --threads 1 - "references/161010_Chinese_Spring_v1.0_pseudomolecules_parts.fasta.gz" > ${TMP_OUT}
mv ${TMP_OUT} mapped_reads/161010_Chinese_Spring_v1.0_pseudomolecules_parts.fasta.gz/minimap2_defaults/whole_genome/PE/BPA/Pastor/Pastor_BD08Y9ACXX_GCCAAT_L004.bam

TMP_OUT="$(mktemp /tmp/tmp.XXXXXXXXXX.bam)"
function clean_up {
  # Perform program exit housekeeping
  if [ ! -z "${TMP_OUT}" ] && [ -e "${TMP_OUT}" ]; then
    rm -f "${TMP_OUT}*"
  fi
  trap 0 # reset to default action
  exit
}
trap clean_up 0 1 2 3 15 #see 'man signal' for descriptions http://man7.org/linux/man-pages/man7/signal.7.html
minimap2 -a -x sr -t 1 -2 -K 1G -F 1000 -R "@RG\tID:qc_reads/whole_genome/PE/BPA/Drysdale/B0213ACXX_Drysdale_1_s_5\tLB:Unknown\tPL=Illumina\tPU=B0213ACXX_Drysdale_1_s_5\tSM:Drysdale" references/161010_Chinese_Spring_v1.0_pseudomolecules_parts.fasta.gz.mmi qc_reads/whole_genome/PE/BPA/Drysdale/B0213ACXX_Drysdale_1_s_5_R1.qc.fastq.gz qc_reads/whole_genome/PE/BPA/Drysdale/B0213ACXX_Drysdale_1_s_5_R2.qc.fastq.gz | samtools view -ub -f 2 -q 5 -- | samtools sort -T "/tmp" --threads 10 -m 5G | samtools calmd -b --threads 1 - "references/161010_Chinese_Spring_v1.0_pseudomolecules_parts.fasta.gz" > ${TMP_OUT}
mv ${TMP_OUT} mapped_reads/161010_Chinese_Spring_v1.0_pseudomolecules_parts.fasta.gz/minimap2_defaults/whole_genome/PE/BPA/Drysdale/B0213ACXX_Drysdale_1_s_5.bam

TMP_OUT="$(mktemp /tmp/tmp.XXXXXXXXXX.bam)"
function clean_up {
  # Perform program exit housekeeping
  if [ ! -z "${TMP_OUT}" ] && [ -e "${TMP_OUT}" ]; then
    rm -f "${TMP_OUT}*"
  fi
  trap 0 # reset to default action
  exit
}
trap clean_up 0 1 2 3 15 #see 'man signal' for descriptions http://man7.org/linux/man-pages/man7/signal.7.html
minimap2 -a -x sr -t 1 -2 -K 1G -F 1000 -R "@RG\tID:qc_reads/whole_genome/PE/SRA_PRJNA392179/CS/SRR5817288\tLB:Unknown\tPL=Illumina\tPU=SRR5817288\tSM:CS" references/161010_Chinese_Spring_v1.0_pseudomolecules_parts.fasta.gz.mmi qc_reads/whole_genome/PE/SRA_PRJNA392179/CS/SRR5817288_R1.qc.fastq.gz qc_reads/whole_genome/PE/SRA_PRJNA392179/CS/SRR5817288_R2.qc.fastq.gz | samtools view -ub -f 2 -q 5 -- | samtools sort -T "/tmp" --threads 10 -m 5G | samtools calmd -b --threads 1 - "references/161010_Chinese_Spring_v1.0_pseudomolecules_parts.fasta.gz" > ${TMP_OUT}
mv ${TMP_OUT} mapped_reads/161010_Chinese_Spring_v1.0_pseudomolecules_parts.fasta.gz/minimap2_defaults/whole_genome/PE/SRA_PRJNA392179/CS/SRR5817288.bam

TMP_OUT="$(mktemp /tmp/tmp.XXXXXXXXXX.bam)"
function clean_up {
  # Perform program exit housekeeping
  if [ ! -z "${TMP_OUT}" ] && [ -e "${TMP_OUT}" ]; then
    rm -f "${TMP_OUT}*"
  fi
  trap 0 # reset to default action
  exit
}
trap clean_up 0 1 2 3 15 #see 'man signal' for descriptions http://man7.org/linux/man-pages/man7/signal.7.html
minimap2 -a -x sr -t 1 -2 -K 1G -F 1000 -R "@RG\tID:qc_reads/whole_genome/PE/BPA/Wyalkatchem/Wyalkatchem_Lib_2_AC072UACXX_CGATGT_L006\tLB:Unknown\tPL=Illumina\tPU=Wyalkatchem_Lib_2_AC072UACXX_CGATGT_L006\tSM:Wyalkatchem" references/161010_Chinese_Spring_v1.0_pseudomolecules_parts.fasta.gz.mmi qc_reads/whole_genome/PE/BPA/Wyalkatchem/Wyalkatchem_Lib_2_AC072UACXX_CGATGT_L006_R1.qc.fastq.gz qc_reads/whole_genome/PE/BPA/Wyalkatchem/Wyalkatchem_Lib_2_AC072UACXX_CGATGT_L006_R2.qc.fastq.gz | samtools view -ub -f 2 -q 5 -- | samtools sort -T "/tmp" --threads 10 -m 5G | samtools calmd -b --threads 1 - "references/161010_Chinese_Spring_v1.0_pseudomolecules_parts.fasta.gz" > ${TMP_OUT}
mv ${TMP_OUT} mapped_reads/161010_Chinese_Spring_v1.0_pseudomolecules_parts.fasta.gz/minimap2_defaults/whole_genome/PE/BPA/Wyalkatchem/Wyalkatchem_Lib_2_AC072UACXX_CGATGT_L006.bam

TMP_OUT="$(mktemp /tmp/tmp.XXXXXXXXXX.bam)"
function clean_up {
  # Perform program exit housekeeping
  if [ ! -z "${TMP_OUT}" ] && [ -e "${TMP_OUT}" ]; then
    rm -f "${TMP_OUT}*"
  fi
  trap 0 # reset to default action
  exit
}
trap clean_up 0 1 2 3 15 #see 'man signal' for descriptions http://man7.org/linux/man-pages/man7/signal.7.html
minimap2 -a -x sr -t 1 -2 -K 1G -F 1000 -R "@RG\tID:qc_reads/whole_genome/PE/BPA/Alsen/Al-1_C0T6AACXX_TAGCTT_L002\tLB:Unknown\tPL=Illumina\tPU=Al-1_C0T6AACXX_TAGCTT_L002\tSM:Alsen" references/161010_Chinese_Spring_v1.0_pseudomolecules_parts.fasta.gz.mmi qc_reads/whole_genome/PE/BPA/Alsen/Al-1_C0T6AACXX_TAGCTT_L002_R1.qc.fastq.gz qc_reads/whole_genome/PE/BPA/Alsen/Al-1_C0T6AACXX_TAGCTT_L002_R2.qc.fastq.gz | samtools view -ub -f 2 -q 5 -- | samtools sort -T "/tmp" --threads 10 -m 5G | samtools calmd -b --threads 1 - "references/161010_Chinese_Spring_v1.0_pseudomolecules_parts.fasta.gz" > ${TMP_OUT}
mv ${TMP_OUT} mapped_reads/161010_Chinese_Spring_v1.0_pseudomolecules_parts.fasta.gz/minimap2_defaults/whole_genome/PE/BPA/Alsen/Al-1_C0T6AACXX_TAGCTT_L002.bam

samtools faidx references/161010_Chinese_Spring_v1.0_pseudomolecules_parts.fasta

TMP_OUT="$(mktemp /tmp/tmp.XXXXXXXXXX.bam)"
function clean_up {
  # Perform program exit housekeeping
  if [ ! -z "${TMP_OUT}" ] && [ -e "${TMP_OUT}" ]; then
    rm -f "${TMP_OUT}*"
  fi
  trap 0 # reset to default action
  exit
}
trap clean_up 0 1 2 3 15 #see 'man signal' for descriptions http://man7.org/linux/man-pages/man7/signal.7.html
minimap2 -a -x sr -t 1 -2 -K 1G -F 1000 -R "@RG\tID:qc_reads/whole_genome/PE/BPA/Wyalkatchem/Wyalkatchem_Lib_2_AC072UACXX_CGATGT_L003\tLB:Unknown\tPL=Illumina\tPU=Wyalkatchem_Lib_2_AC072UACXX_CGATGT_L003\tSM:Wyalkatchem" references/161010_Chinese_Spring_v1.0_pseudomolecules_parts.fasta.gz.mmi qc_reads/whole_genome/PE/BPA/Wyalkatchem/Wyalkatchem_Lib_2_AC072UACXX_CGATGT_L003_R1.qc.fastq.gz qc_reads/whole_genome/PE/BPA/Wyalkatchem/Wyalkatchem_Lib_2_AC072UACXX_CGATGT_L003_R2.qc.fastq.gz | samtools view -ub -f 2 -q 5 -- | samtools sort -T "/tmp" --threads 10 -m 5G | samtools calmd -b --threads 1 - "references/161010_Chinese_Spring_v1.0_pseudomolecules_parts.fasta.gz" > ${TMP_OUT}
mv ${TMP_OUT} mapped_reads/161010_Chinese_Spring_v1.0_pseudomolecules_parts.fasta.gz/minimap2_defaults/whole_genome/PE/BPA/Wyalkatchem/Wyalkatchem_Lib_2_AC072UACXX_CGATGT_L003.bam

TMP_OUT="$(mktemp /tmp/tmp.XXXXXXXXXX.bam)"
function clean_up {
  # Perform program exit housekeeping
  if [ ! -z "${TMP_OUT}" ] && [ -e "${TMP_OUT}" ]; then
    rm -f "${TMP_OUT}*"
  fi
  trap 0 # reset to default action
  exit
}
trap clean_up 0 1 2 3 15 #see 'man signal' for descriptions http://man7.org/linux/man-pages/man7/signal.7.html
minimap2 -a -x sr -t 1 -2 -K 1G -F 1000 -R "@RG\tID:qc_reads/whole_genome/PE/BPA/ACBarrie/ACB_PE_300bp_C0M59ACXX_ATCACG_L005\tLB:Unknown\tPL=Illumina\tPU=ACB_PE_300bp_C0M59ACXX_ATCACG_L005\tSM:ACBarrie" references/161010_Chinese_Spring_v1.0_pseudomolecules_parts.fasta.gz.mmi qc_reads/whole_genome/PE/BPA/ACBarrie/ACB_PE_300bp_C0M59ACXX_ATCACG_L005_R1.qc.fastq.gz qc_reads/whole_genome/PE/BPA/ACBarrie/ACB_PE_300bp_C0M59ACXX_ATCACG_L005_R2.qc.fastq.gz | samtools view -ub -f 2 -q 5 -- | samtools sort -T "/tmp" --threads 10 -m 5G | samtools calmd -b --threads 1 - "references/161010_Chinese_Spring_v1.0_pseudomolecules_parts.fasta.gz" > ${TMP_OUT}
mv ${TMP_OUT} mapped_reads/161010_Chinese_Spring_v1.0_pseudomolecules_parts.fasta.gz/minimap2_defaults/whole_genome/PE/BPA/ACBarrie/ACB_PE_300bp_C0M59ACXX_ATCACG_L005.bam

TMP_OUT="$(mktemp /tmp/tmp.XXXXXXXXXX.bam)"
function clean_up {
  # Perform program exit housekeeping
  if [ ! -z "${TMP_OUT}" ] && [ -e "${TMP_OUT}" ]; then
    rm -f "${TMP_OUT}*"
  fi
  trap 0 # reset to default action
  exit
}
trap clean_up 0 1 2 3 15 #see 'man signal' for descriptions http://man7.org/linux/man-pages/man7/signal.7.html
minimap2 -a -x sr -t 1 -2 -K 1G -F 1000 -R "@RG\tID:qc_reads/whole_genome/PE/BPA/Westonia/WES_PE_300bp_BD0EUAACXX_ACTTGA_L007\tLB:Unknown\tPL=Illumina\tPU=WES_PE_300bp_BD0EUAACXX_ACTTGA_L007\tSM:Westonia" references/161010_Chinese_Spring_v1.0_pseudomolecules_parts.fasta.gz.mmi qc_reads/whole_genome/PE/BPA/Westonia/WES_PE_300bp_BD0EUAACXX_ACTTGA_L007_R1.qc.fastq.gz qc_reads/whole_genome/PE/BPA/Westonia/WES_PE_300bp_BD0EUAACXX_ACTTGA_L007_R2.qc.fastq.gz | samtools view -ub -f 2 -q 5 -- | samtools sort -T "/tmp" --threads 10 -m 5G | samtools calmd -b --threads 1 - "references/161010_Chinese_Spring_v1.0_pseudomolecules_parts.fasta.gz" > ${TMP_OUT}
mv ${TMP_OUT} mapped_reads/161010_Chinese_Spring_v1.0_pseudomolecules_parts.fasta.gz/minimap2_defaults/whole_genome/PE/BPA/Westonia/WES_PE_300bp_BD0EUAACXX_ACTTGA_L007.bam

TMP_OUT="$(mktemp /tmp/tmp.XXXXXXXXXX.bam)"
function clean_up {
  # Perform program exit housekeeping
  if [ ! -z "${TMP_OUT}" ] && [ -e "${TMP_OUT}" ]; then
    rm -f "${TMP_OUT}*"
  fi
  trap 0 # reset to default action
  exit
}
trap clean_up 0 1 2 3 15 #see 'man signal' for descriptions http://man7.org/linux/man-pages/man7/signal.7.html
minimap2 -a -x sr -t 1 -2 -K 1G -F 1000 -R "@RG\tID:qc_reads/whole_genome/PE/BPA/Xiaoyan/BPA_Xi-1_BD08U1ACXX_GATCAG_L004\tLB:Unknown\tPL=Illumina\tPU=BPA_Xi-1_BD08U1ACXX_GATCAG_L004\tSM:Xiaoyan" references/161010_Chinese_Spring_v1.0_pseudomolecules_parts.fasta.gz.mmi qc_reads/whole_genome/PE/BPA/Xiaoyan/BPA_Xi-1_BD08U1ACXX_GATCAG_L004_R1.qc.fastq.gz qc_reads/whole_genome/PE/BPA/Xiaoyan/BPA_Xi-1_BD08U1ACXX_GATCAG_L004_R2.qc.fastq.gz | samtools view -ub -f 2 -q 5 -- | samtools sort -T "/tmp" --threads 10 -m 5G | samtools calmd -b --threads 1 - "references/161010_Chinese_Spring_v1.0_pseudomolecules_parts.fasta.gz" > ${TMP_OUT}
mv ${TMP_OUT} mapped_reads/161010_Chinese_Spring_v1.0_pseudomolecules_parts.fasta.gz/minimap2_defaults/whole_genome/PE/BPA/Xiaoyan/BPA_Xi-1_BD08U1ACXX_GATCAG_L004.bam

TMP_OUT="$(mktemp /tmp/tmp.XXXXXXXXXX.bam)"
function clean_up {
  # Perform program exit housekeeping
  if [ ! -z "${TMP_OUT}" ] && [ -e "${TMP_OUT}" ]; then
    rm -f "${TMP_OUT}*"
  fi
  trap 0 # reset to default action
  exit
}
trap clean_up 0 1 2 3 15 #see 'man signal' for descriptions http://man7.org/linux/man-pages/man7/signal.7.html
minimap2 -a -x sr -t 1 -2 -K 1G -F 1000 -R "@RG\tID:qc_reads/whole_genome/PE/BPA/H45/H45_C0M17ACXX_ATGTCA_L002\tLB:Unknown\tPL=Illumina\tPU=H45_C0M17ACXX_ATGTCA_L002\tSM:H45" references/161010_Chinese_Spring_v1.0_pseudomolecules_parts.fasta.gz.mmi qc_reads/whole_genome/PE/BPA/H45/H45_C0M17ACXX_ATGTCA_L002_R1.qc.fastq.gz qc_reads/whole_genome/PE/BPA/H45/H45_C0M17ACXX_ATGTCA_L002_R2.qc.fastq.gz | samtools view -ub -f 2 -q 5 -- | samtools sort -T "/tmp" --threads 10 -m 5G | samtools calmd -b --threads 1 - "references/161010_Chinese_Spring_v1.0_pseudomolecules_parts.fasta.gz" > ${TMP_OUT}
mv ${TMP_OUT} mapped_reads/161010_Chinese_Spring_v1.0_pseudomolecules_parts.fasta.gz/minimap2_defaults/whole_genome/PE/BPA/H45/H45_C0M17ACXX_ATGTCA_L002.bam

TMP_OUT="$(mktemp /tmp/tmp.XXXXXXXXXX.bam)"
function clean_up {
  # Perform program exit housekeeping
  if [ ! -z "${TMP_OUT}" ] && [ -e "${TMP_OUT}" ]; then
    rm -f "${TMP_OUT}*"
  fi
  trap 0 # reset to default action
  exit
}
trap clean_up 0 1 2 3 15 #see 'man signal' for descriptions http://man7.org/linux/man-pages/man7/signal.7.html
minimap2 -a -x sr -t 1 -2 -K 1G -F 1000 -R "@RG\tID:qc_reads/whole_genome/PE/BPA/RAC875/RAC_875_AB09J4ABXX_ATCACG_L003\tLB:Unknown\tPL=Illumina\tPU=RAC_875_AB09J4ABXX_ATCACG_L003\tSM:RAC875" references/161010_Chinese_Spring_v1.0_pseudomolecules_parts.fasta.gz.mmi qc_reads/whole_genome/PE/BPA/RAC875/RAC_875_AB09J4ABXX_ATCACG_L003_R1.qc.fastq.gz qc_reads/whole_genome/PE/BPA/RAC875/RAC_875_AB09J4ABXX_ATCACG_L003_R2.qc.fastq.gz | samtools view -ub -f 2 -q 5 -- | samtools sort -T "/tmp" --threads 10 -m 5G | samtools calmd -b --threads 1 - "references/161010_Chinese_Spring_v1.0_pseudomolecules_parts.fasta.gz" > ${TMP_OUT}
mv ${TMP_OUT} mapped_reads/161010_Chinese_Spring_v1.0_pseudomolecules_parts.fasta.gz/minimap2_defaults/whole_genome/PE/BPA/RAC875/RAC_875_AB09J4ABXX_ATCACG_L003.bam

TMP_OUT="$(mktemp /tmp/tmp.XXXXXXXXXX.bam)"
function clean_up {
  # Perform program exit housekeeping
  if [ ! -z "${TMP_OUT}" ] && [ -e "${TMP_OUT}" ]; then
    rm -f "${TMP_OUT}*"
  fi
  trap 0 # reset to default action
  exit
}
trap clean_up 0 1 2 3 15 #see 'man signal' for descriptions http://man7.org/linux/man-pages/man7/signal.7.html
minimap2 -a -x sr -t 1 -2 -K 1G -F 1000 -R "@RG\tID:qc_reads/whole_genome/PE/BPA/Westonia/WES_PE_389bp_C5BU8ACXX_CCGTCC_L007\tLB:Unknown\tPL=Illumina\tPU=WES_PE_389bp_C5BU8ACXX_CCGTCC_L007\tSM:Westonia" references/161010_Chinese_Spring_v1.0_pseudomolecules_parts.fasta.gz.mmi qc_reads/whole_genome/PE/BPA/Westonia/WES_PE_389bp_C5BU8ACXX_CCGTCC_L007_R1.qc.fastq.gz qc_reads/whole_genome/PE/BPA/Westonia/WES_PE_389bp_C5BU8ACXX_CCGTCC_L007_R2.qc.fastq.gz | samtools view -ub -f 2 -q 5 -- | samtools sort -T "/tmp" --threads 10 -m 5G | samtools calmd -b --threads 1 - "references/161010_Chinese_Spring_v1.0_pseudomolecules_parts.fasta.gz" > ${TMP_OUT}
mv ${TMP_OUT} mapped_reads/161010_Chinese_Spring_v1.0_pseudomolecules_parts.fasta.gz/minimap2_defaults/whole_genome/PE/BPA/Westonia/WES_PE_389bp_C5BU8ACXX_CCGTCC_L007.bam

TMP_OUT="$(mktemp /tmp/tmp.XXXXXXXXXX.bam)"
function clean_up {
  # Perform program exit housekeeping
  if [ ! -z "${TMP_OUT}" ] && [ -e "${TMP_OUT}" ]; then
    rm -f "${TMP_OUT}*"
  fi
  trap 0 # reset to default action
  exit
}
trap clean_up 0 1 2 3 15 #see 'man signal' for descriptions http://man7.org/linux/man-pages/man7/signal.7.html
minimap2 -a -x sr -t 1 -2 -K 1G -F 1000 -R "@RG\tID:qc_reads/whole_genome/PE/BPA/Pastor/PAS_PE_300bp_BD08Y9ACXX_GCCAAT_L007\tLB:Unknown\tPL=Illumina\tPU=PAS_PE_300bp_BD08Y9ACXX_GCCAAT_L007\tSM:Pastor" references/161010_Chinese_Spring_v1.0_pseudomolecules_parts.fasta.gz.mmi qc_reads/whole_genome/PE/BPA/Pastor/PAS_PE_300bp_BD08Y9ACXX_GCCAAT_L007_R1.qc.fastq.gz qc_reads/whole_genome/PE/BPA/Pastor/PAS_PE_300bp_BD08Y9ACXX_GCCAAT_L007_R2.qc.fastq.gz | samtools view -ub -f 2 -q 5 -- | samtools sort -T "/tmp" --threads 10 -m 5G | samtools calmd -b --threads 1 - "references/161010_Chinese_Spring_v1.0_pseudomolecules_parts.fasta.gz" > ${TMP_OUT}
mv ${TMP_OUT} mapped_reads/161010_Chinese_Spring_v1.0_pseudomolecules_parts.fasta.gz/minimap2_defaults/whole_genome/PE/BPA/Pastor/PAS_PE_300bp_BD08Y9ACXX_GCCAAT_L007.bam

TMP_OUT="$(mktemp /tmp/tmp.XXXXXXXXXX.bam)"
function clean_up {
  # Perform program exit housekeeping
  if [ ! -z "${TMP_OUT}" ] && [ -e "${TMP_OUT}" ]; then
    rm -f "${TMP_OUT}*"
  fi
  trap 0 # reset to default action
  exit
}
trap clean_up 0 1 2 3 15 #see 'man signal' for descriptions http://man7.org/linux/man-pages/man7/signal.7.html
minimap2 -a -x sr -t 1 -2 -K 1G -F 1000 -R "@RG\tID:qc_reads/whole_genome/PE/BPA/Xiaoyan/BPA_Xi-1_AD08U0ACXX_GATCAG_L005\tLB:Unknown\tPL=Illumina\tPU=BPA_Xi-1_AD08U0ACXX_GATCAG_L005\tSM:Xiaoyan" references/161010_Chinese_Spring_v1.0_pseudomolecules_parts.fasta.gz.mmi qc_reads/whole_genome/PE/BPA/Xiaoyan/BPA_Xi-1_AD08U0ACXX_GATCAG_L005_R1.qc.fastq.gz qc_reads/whole_genome/PE/BPA/Xiaoyan/BPA_Xi-1_AD08U0ACXX_GATCAG_L005_R2.qc.fastq.gz | samtools view -ub -f 2 -q 5 -- | samtools sort -T "/tmp" --threads 10 -m 5G | samtools calmd -b --threads 1 - "references/161010_Chinese_Spring_v1.0_pseudomolecules_parts.fasta.gz" > ${TMP_OUT}
mv ${TMP_OUT} mapped_reads/161010_Chinese_Spring_v1.0_pseudomolecules_parts.fasta.gz/minimap2_defaults/whole_genome/PE/BPA/Xiaoyan/BPA_Xi-1_AD08U0ACXX_GATCAG_L005.bam

TMP_OUT="$(mktemp /tmp/tmp.XXXXXXXXXX.bam)"
function clean_up {
  # Perform program exit housekeeping
  if [ ! -z "${TMP_OUT}" ] && [ -e "${TMP_OUT}" ]; then
    rm -f "${TMP_OUT}*"
  fi
  trap 0 # reset to default action
  exit
}
trap clean_up 0 1 2 3 15 #see 'man signal' for descriptions http://man7.org/linux/man-pages/man7/signal.7.html
minimap2 -a -x sr -t 1 -2 -K 1G -F 1000 -R "@RG\tID:qc_reads/whole_genome/PE/BPA/ACBarrie/ACB_PE_300bp_AC02KTACXX_ATCACG_L003\tLB:Unknown\tPL=Illumina\tPU=ACB_PE_300bp_AC02KTACXX_ATCACG_L003\tSM:ACBarrie" references/161010_Chinese_Spring_v1.0_pseudomolecules_parts.fasta.gz.mmi qc_reads/whole_genome/PE/BPA/ACBarrie/ACB_PE_300bp_AC02KTACXX_ATCACG_L003_R1.qc.fastq.gz qc_reads/whole_genome/PE/BPA/ACBarrie/ACB_PE_300bp_AC02KTACXX_ATCACG_L003_R2.qc.fastq.gz | samtools view -ub -f 2 -q 5 -- | samtools sort -T "/tmp" --threads 10 -m 5G | samtools calmd -b --threads 1 - "references/161010_Chinese_Spring_v1.0_pseudomolecules_parts.fasta.gz" > ${TMP_OUT}
mv ${TMP_OUT} mapped_reads/161010_Chinese_Spring_v1.0_pseudomolecules_parts.fasta.gz/minimap2_defaults/whole_genome/PE/BPA/ACBarrie/ACB_PE_300bp_AC02KTACXX_ATCACG_L003.bam

TMP_OUT="$(mktemp /tmp/tmp.XXXXXXXXXX.bam)"
function clean_up {
  # Perform program exit housekeeping
  if [ ! -z "${TMP_OUT}" ] && [ -e "${TMP_OUT}" ]; then
    rm -f "${TMP_OUT}*"
  fi
  trap 0 # reset to default action
  exit
}
trap clean_up 0 1 2 3 15 #see 'man signal' for descriptions http://man7.org/linux/man-pages/man7/signal.7.html
minimap2 -a -x sr -t 1 -2 -K 1G -F 1000 -R "@RG\tID:qc_reads/whole_genome/PE/BPA/RAC875/RAC_PE_350bp_C71PNANXX_GCCAAT_L007\tLB:Unknown\tPL=Illumina\tPU=RAC_PE_350bp_C71PNANXX_GCCAAT_L007\tSM:RAC875" references/161010_Chinese_Spring_v1.0_pseudomolecules_parts.fasta.gz.mmi qc_reads/whole_genome/PE/BPA/RAC875/RAC_PE_350bp_C71PNANXX_GCCAAT_L007_R1.qc.fastq.gz qc_reads/whole_genome/PE/BPA/RAC875/RAC_PE_350bp_C71PNANXX_GCCAAT_L007_R2.qc.fastq.gz | samtools view -ub -f 2 -q 5 -- | samtools sort -T "/tmp" --threads 10 -m 5G | samtools calmd -b --threads 1 - "references/161010_Chinese_Spring_v1.0_pseudomolecules_parts.fasta.gz" > ${TMP_OUT}
mv ${TMP_OUT} mapped_reads/161010_Chinese_Spring_v1.0_pseudomolecules_parts.fasta.gz/minimap2_defaults/whole_genome/PE/BPA/RAC875/RAC_PE_350bp_C71PNANXX_GCCAAT_L007.bam

TMP_OUT="$(mktemp /tmp/tmp.XXXXXXXXXX.bam)"
function clean_up {
  # Perform program exit housekeeping
  if [ ! -z "${TMP_OUT}" ] && [ -e "${TMP_OUT}" ]; then
    rm -f "${TMP_OUT}*"
  fi
  trap 0 # reset to default action
  exit
}
trap clean_up 0 1 2 3 15 #see 'man signal' for descriptions http://man7.org/linux/man-pages/man7/signal.7.html
minimap2 -a -x sr -t 1 -2 -K 1G -F 1000 -R "@RG\tID:qc_reads/whole_genome/PE/BPA/Excalibur/EXC_PE_300bp_BD0859ACXX_CGATGT_L005\tLB:Unknown\tPL=Illumina\tPU=EXC_PE_300bp_BD0859ACXX_CGATGT_L005\tSM:Excalibur" references/161010_Chinese_Spring_v1.0_pseudomolecules_parts.fasta.gz.mmi qc_reads/whole_genome/PE/BPA/Excalibur/EXC_PE_300bp_BD0859ACXX_CGATGT_L005_R1.qc.fastq.gz qc_reads/whole_genome/PE/BPA/Excalibur/EXC_PE_300bp_BD0859ACXX_CGATGT_L005_R2.qc.fastq.gz | samtools view -ub -f 2 -q 5 -- | samtools sort -T "/tmp" --threads 10 -m 5G | samtools calmd -b --threads 1 - "references/161010_Chinese_Spring_v1.0_pseudomolecules_parts.fasta.gz" > ${TMP_OUT}
mv ${TMP_OUT} mapped_reads/161010_Chinese_Spring_v1.0_pseudomolecules_parts.fasta.gz/minimap2_defaults/whole_genome/PE/BPA/Excalibur/EXC_PE_300bp_BD0859ACXX_CGATGT_L005.bam

TMP_OUT="$(mktemp /tmp/tmp.XXXXXXXXXX.bam)"
function clean_up {
  # Perform program exit housekeeping
  if [ ! -z "${TMP_OUT}" ] && [ -e "${TMP_OUT}" ]; then
    rm -f "${TMP_OUT}*"
  fi
  trap 0 # reset to default action
  exit
}
trap clean_up 0 1 2 3 15 #see 'man signal' for descriptions http://man7.org/linux/man-pages/man7/signal.7.html
minimap2 -a -x sr -t 1 -2 -K 1G -F 1000 -R "@RG\tID:qc_reads/whole_genome/PE/BPA/Yitpi/BPA_Yp-1_BD08U1ACXX_TAGCTT_L007\tLB:Unknown\tPL=Illumina\tPU=BPA_Yp-1_BD08U1ACXX_TAGCTT_L007\tSM:Yitpi" references/161010_Chinese_Spring_v1.0_pseudomolecules_parts.fasta.gz.mmi qc_reads/whole_genome/PE/BPA/Yitpi/BPA_Yp-1_BD08U1ACXX_TAGCTT_L007_R1.qc.fastq.gz qc_reads/whole_genome/PE/BPA/Yitpi/BPA_Yp-1_BD08U1ACXX_TAGCTT_L007_R2.qc.fastq.gz | samtools view -ub -f 2 -q 5 -- | samtools sort -T "/tmp" --threads 10 -m 5G | samtools calmd -b --threads 1 - "references/161010_Chinese_Spring_v1.0_pseudomolecules_parts.fasta.gz" > ${TMP_OUT}
mv ${TMP_OUT} mapped_reads/161010_Chinese_Spring_v1.0_pseudomolecules_parts.fasta.gz/minimap2_defaults/whole_genome/PE/BPA/Yitpi/BPA_Yp-1_BD08U1ACXX_TAGCTT_L007.bam

TMP_OUT="$(mktemp /tmp/tmp.XXXXXXXXXX.bam)"
function clean_up {
  # Perform program exit housekeeping
  if [ ! -z "${TMP_OUT}" ] && [ -e "${TMP_OUT}" ]; then
    rm -f "${TMP_OUT}*"
  fi
  trap 0 # reset to default action
  exit
}
trap clean_up 0 1 2 3 15 #see 'man signal' for descriptions http://man7.org/linux/man-pages/man7/signal.7.html
minimap2 -a -x sr -t 1 -2 -K 1G -F 1000 -R "@RG\tID:qc_reads/whole_genome/PE/BPA/RAC875/RAC_875_BD0859ACXX_ATCACG_L003\tLB:Unknown\tPL=Illumina\tPU=RAC_875_BD0859ACXX_ATCACG_L003\tSM:RAC875" references/161010_Chinese_Spring_v1.0_pseudomolecules_parts.fasta.gz.mmi qc_reads/whole_genome/PE/BPA/RAC875/RAC_875_BD0859ACXX_ATCACG_L003_R1.qc.fastq.gz qc_reads/whole_genome/PE/BPA/RAC875/RAC_875_BD0859ACXX_ATCACG_L003_R2.qc.fastq.gz | samtools view -ub -f 2 -q 5 -- | samtools sort -T "/tmp" --threads 10 -m 5G | samtools calmd -b --threads 1 - "references/161010_Chinese_Spring_v1.0_pseudomolecules_parts.fasta.gz" > ${TMP_OUT}
mv ${TMP_OUT} mapped_reads/161010_Chinese_Spring_v1.0_pseudomolecules_parts.fasta.gz/minimap2_defaults/whole_genome/PE/BPA/RAC875/RAC_875_BD0859ACXX_ATCACG_L003.bam

TMP_OUT="$(mktemp /tmp/tmp.XXXXXXXXXX.bam)"
function clean_up {
  # Perform program exit housekeeping
  if [ ! -z "${TMP_OUT}" ] && [ -e "${TMP_OUT}" ]; then
    rm -f "${TMP_OUT}*"
  fi
  trap 0 # reset to default action
  exit
}
trap clean_up 0 1 2 3 15 #see 'man signal' for descriptions http://man7.org/linux/man-pages/man7/signal.7.html
minimap2 -a -x sr -t 1 -2 -K 1G -F 1000 -R "@RG\tID:qc_reads/whole_genome/PE/BPA/Baxter/Baxter_C4MH4ACXX_NoIndex_L003\tLB:Unknown\tPL=Illumina\tPU=Baxter_C4MH4ACXX_NoIndex_L003\tSM:Baxter" references/161010_Chinese_Spring_v1.0_pseudomolecules_parts.fasta.gz.mmi qc_reads/whole_genome/PE/BPA/Baxter/Baxter_C4MH4ACXX_NoIndex_L003_R1.qc.fastq.gz qc_reads/whole_genome/PE/BPA/Baxter/Baxter_C4MH4ACXX_NoIndex_L003_R2.qc.fastq.gz | samtools view -ub -f 2 -q 5 -- | samtools sort -T "/tmp" --threads 10 -m 5G | samtools calmd -b --threads 1 - "references/161010_Chinese_Spring_v1.0_pseudomolecules_parts.fasta.gz" > ${TMP_OUT}
mv ${TMP_OUT} mapped_reads/161010_Chinese_Spring_v1.0_pseudomolecules_parts.fasta.gz/minimap2_defaults/whole_genome/PE/BPA/Baxter/Baxter_C4MH4ACXX_NoIndex_L003.bam

TMP_OUT="$(mktemp /tmp/tmp.XXXXXXXXXX.bam)"
function clean_up {
  # Perform program exit housekeeping
  if [ ! -z "${TMP_OUT}" ] && [ -e "${TMP_OUT}" ]; then
    rm -f "${TMP_OUT}*"
  fi
  trap 0 # reset to default action
  exit
}
trap clean_up 0 1 2 3 15 #see 'man signal' for descriptions http://man7.org/linux/man-pages/man7/signal.7.html
minimap2 -a -x sr -t 1 -2 -K 1G -F 1000 -R "@RG\tID:qc_reads/whole_genome/PE/BPA/Gladius/B0213ACXX_Gladius_6_s_2\tLB:Unknown\tPL=Illumina\tPU=B0213ACXX_Gladius_6_s_2\tSM:Gladius" references/161010_Chinese_Spring_v1.0_pseudomolecules_parts.fasta.gz.mmi qc_reads/whole_genome/PE/BPA/Gladius/B0213ACXX_Gladius_6_s_2_R1.qc.fastq.gz qc_reads/whole_genome/PE/BPA/Gladius/B0213ACXX_Gladius_6_s_2_R2.qc.fastq.gz | samtools view -ub -f 2 -q 5 -- | samtools sort -T "/tmp" --threads 10 -m 5G | samtools calmd -b --threads 1 - "references/161010_Chinese_Spring_v1.0_pseudomolecules_parts.fasta.gz" > ${TMP_OUT}
mv ${TMP_OUT} mapped_reads/161010_Chinese_Spring_v1.0_pseudomolecules_parts.fasta.gz/minimap2_defaults/whole_genome/PE/BPA/Gladius/B0213ACXX_Gladius_6_s_2.bam

TMP_OUT="$(mktemp /tmp/tmp.XXXXXXXXXX.bam)"
function clean_up {
  # Perform program exit housekeeping
  if [ ! -z "${TMP_OUT}" ] && [ -e "${TMP_OUT}" ]; then
    rm -f "${TMP_OUT}*"
  fi
  trap 0 # reset to default action
  exit
}
trap clean_up 0 1 2 3 15 #see 'man signal' for descriptions http://man7.org/linux/man-pages/man7/signal.7.html
minimap2 -a -x sr -t 1 -2 -K 1G -F 1000 -R "@RG\tID:qc_reads/whole_genome/PE/BPA/Drysdale/B0213ACXX_Drysdale_1_s_7\tLB:Unknown\tPL=Illumina\tPU=B0213ACXX_Drysdale_1_s_7\tSM:Drysdale" references/161010_Chinese_Spring_v1.0_pseudomolecules_parts.fasta.gz.mmi qc_reads/whole_genome/PE/BPA/Drysdale/B0213ACXX_Drysdale_1_s_7_R1.qc.fastq.gz qc_reads/whole_genome/PE/BPA/Drysdale/B0213ACXX_Drysdale_1_s_7_R2.qc.fastq.gz | samtools view -ub -f 2 -q 5 -- | samtools sort -T "/tmp" --threads 10 -m 5G | samtools calmd -b --threads 1 - "references/161010_Chinese_Spring_v1.0_pseudomolecules_parts.fasta.gz" > ${TMP_OUT}
mv ${TMP_OUT} mapped_reads/161010_Chinese_Spring_v1.0_pseudomolecules_parts.fasta.gz/minimap2_defaults/whole_genome/PE/BPA/Drysdale/B0213ACXX_Drysdale_1_s_7.bam

TMP_OUT="$(mktemp /tmp/tmp.XXXXXXXXXX.bam)"
function clean_up {
  # Perform program exit housekeeping
  if [ ! -z "${TMP_OUT}" ] && [ -e "${TMP_OUT}" ]; then
    rm -f "${TMP_OUT}*"
  fi
  trap 0 # reset to default action
  exit
}
trap clean_up 0 1 2 3 15 #see 'man signal' for descriptions http://man7.org/linux/man-pages/man7/signal.7.html
minimap2 -a -x sr -t 1 -2 -K 1G -F 1000 -R "@RG\tID:qc_reads/whole_genome/PE/BPA/Wyalkatchem/Wyalkatchem_Lib_2_AC072UACXX_CGATGT_L005\tLB:Unknown\tPL=Illumina\tPU=Wyalkatchem_Lib_2_AC072UACXX_CGATGT_L005\tSM:Wyalkatchem" references/161010_Chinese_Spring_v1.0_pseudomolecules_parts.fasta.gz.mmi qc_reads/whole_genome/PE/BPA/Wyalkatchem/Wyalkatchem_Lib_2_AC072UACXX_CGATGT_L005_R1.qc.fastq.gz qc_reads/whole_genome/PE/BPA/Wyalkatchem/Wyalkatchem_Lib_2_AC072UACXX_CGATGT_L005_R2.qc.fastq.gz | samtools view -ub -f 2 -q 5 -- | samtools sort -T "/tmp" --threads 10 -m 5G | samtools calmd -b --threads 1 - "references/161010_Chinese_Spring_v1.0_pseudomolecules_parts.fasta.gz" > ${TMP_OUT}
mv ${TMP_OUT} mapped_reads/161010_Chinese_Spring_v1.0_pseudomolecules_parts.fasta.gz/minimap2_defaults/whole_genome/PE/BPA/Wyalkatchem/Wyalkatchem_Lib_2_AC072UACXX_CGATGT_L005.bam

TMP_OUT="$(mktemp /tmp/tmp.XXXXXXXXXX.bam)"
function clean_up {
  # Perform program exit housekeeping
  if [ ! -z "${TMP_OUT}" ] && [ -e "${TMP_OUT}" ]; then
    rm -f "${TMP_OUT}*"
  fi
  trap 0 # reset to default action
  exit
}
trap clean_up 0 1 2 3 15 #see 'man signal' for descriptions http://man7.org/linux/man-pages/man7/signal.7.html
minimap2 -a -x sr -t 1 -2 -K 1G -F 1000 -R "@RG\tID:qc_reads/whole_genome/PE/BPA/Volcanii/VOL_PE_300bp_BD08Y9ACXX_CAGATC_L008\tLB:Unknown\tPL=Illumina\tPU=VOL_PE_300bp_BD08Y9ACXX_CAGATC_L008\tSM:Volcanii" references/161010_Chinese_Spring_v1.0_pseudomolecules_parts.fasta.gz.mmi qc_reads/whole_genome/PE/BPA/Volcanii/VOL_PE_300bp_BD08Y9ACXX_CAGATC_L008_R1.qc.fastq.gz qc_reads/whole_genome/PE/BPA/Volcanii/VOL_PE_300bp_BD08Y9ACXX_CAGATC_L008_R2.qc.fastq.gz | samtools view -ub -f 2 -q 5 -- | samtools sort -T "/tmp" --threads 10 -m 5G | samtools calmd -b --threads 1 - "references/161010_Chinese_Spring_v1.0_pseudomolecules_parts.fasta.gz" > ${TMP_OUT}
mv ${TMP_OUT} mapped_reads/161010_Chinese_Spring_v1.0_pseudomolecules_parts.fasta.gz/minimap2_defaults/whole_genome/PE/BPA/Volcanii/VOL_PE_300bp_BD08Y9ACXX_CAGATC_L008.bam

TMP_OUT="$(mktemp /tmp/tmp.XXXXXXXXXX.bam)"
function clean_up {
  # Perform program exit housekeeping
  if [ ! -z "${TMP_OUT}" ] && [ -e "${TMP_OUT}" ]; then
    rm -f "${TMP_OUT}*"
  fi
  trap 0 # reset to default action
  exit
}
trap clean_up 0 1 2 3 15 #see 'man signal' for descriptions http://man7.org/linux/man-pages/man7/signal.7.html
minimap2 -a -x sr -t 1 -2 -K 1G -F 1000 -R "@RG\tID:qc_reads/whole_genome/PE/BPA/Westonia/WES_PE_300bp_AD08U0ACXX_ACTTGA_L005\tLB:Unknown\tPL=Illumina\tPU=WES_PE_300bp_AD08U0ACXX_ACTTGA_L005\tSM:Westonia" references/161010_Chinese_Spring_v1.0_pseudomolecules_parts.fasta.gz.mmi qc_reads/whole_genome/PE/BPA/Westonia/WES_PE_300bp_AD08U0ACXX_ACTTGA_L005_R1.qc.fastq.gz qc_reads/whole_genome/PE/BPA/Westonia/WES_PE_300bp_AD08U0ACXX_ACTTGA_L005_R2.qc.fastq.gz | samtools view -ub -f 2 -q 5 -- | samtools sort -T "/tmp" --threads 10 -m 5G | samtools calmd -b --threads 1 - "references/161010_Chinese_Spring_v1.0_pseudomolecules_parts.fasta.gz" > ${TMP_OUT}
mv ${TMP_OUT} mapped_reads/161010_Chinese_Spring_v1.0_pseudomolecules_parts.fasta.gz/minimap2_defaults/whole_genome/PE/BPA/Westonia/WES_PE_300bp_AD08U0ACXX_ACTTGA_L005.bam

TMP_OUT="$(mktemp /tmp/tmp.XXXXXXXXXX.bam)"
function clean_up {
  # Perform program exit housekeeping
  if [ ! -z "${TMP_OUT}" ] && [ -e "${TMP_OUT}" ]; then
    rm -f "${TMP_OUT}*"
  fi
  trap 0 # reset to default action
  exit
}
trap clean_up 0 1 2 3 15 #see 'man signal' for descriptions http://man7.org/linux/man-pages/man7/signal.7.html
minimap2 -a -x sr -t 1 -2 -K 1G -F 1000 -R "@RG\tID:qc_reads/whole_genome/PE/BPA/Drysdale/B0213ACXX_Drysdale_1_s_4\tLB:Unknown\tPL=Illumina\tPU=B0213ACXX_Drysdale_1_s_4\tSM:Drysdale" references/161010_Chinese_Spring_v1.0_pseudomolecules_parts.fasta.gz.mmi qc_reads/whole_genome/PE/BPA/Drysdale/B0213ACXX_Drysdale_1_s_4_R1.qc.fastq.gz qc_reads/whole_genome/PE/BPA/Drysdale/B0213ACXX_Drysdale_1_s_4_R2.qc.fastq.gz | samtools view -ub -f 2 -q 5 -- | samtools sort -T "/tmp" --threads 10 -m 5G | samtools calmd -b --threads 1 - "references/161010_Chinese_Spring_v1.0_pseudomolecules_parts.fasta.gz" > ${TMP_OUT}
mv ${TMP_OUT} mapped_reads/161010_Chinese_Spring_v1.0_pseudomolecules_parts.fasta.gz/minimap2_defaults/whole_genome/PE/BPA/Drysdale/B0213ACXX_Drysdale_1_s_4.bam

TMP_OUT="$(mktemp /tmp/tmp.XXXXXXXXXX.bam)"
function clean_up {
  # Perform program exit housekeeping
  if [ ! -z "${TMP_OUT}" ] && [ -e "${TMP_OUT}" ]; then
    rm -f "${TMP_OUT}*"
  fi
  trap 0 # reset to default action
  exit
}
trap clean_up 0 1 2 3 15 #see 'man signal' for descriptions http://man7.org/linux/man-pages/man7/signal.7.html
minimap2 -a -x sr -t 1 -2 -K 1G -F 1000 -R "@RG\tID:qc_reads/whole_genome/PE/BPA/Baxter/Baxter_C4MH4ACXX_NoIndex_L004\tLB:Unknown\tPL=Illumina\tPU=Baxter_C4MH4ACXX_NoIndex_L004\tSM:Baxter" references/161010_Chinese_Spring_v1.0_pseudomolecules_parts.fasta.gz.mmi qc_reads/whole_genome/PE/BPA/Baxter/Baxter_C4MH4ACXX_NoIndex_L004_R1.qc.fastq.gz qc_reads/whole_genome/PE/BPA/Baxter/Baxter_C4MH4ACXX_NoIndex_L004_R2.qc.fastq.gz | samtools view -ub -f 2 -q 5 -- | samtools sort -T "/tmp" --threads 10 -m 5G | samtools calmd -b --threads 1 - "references/161010_Chinese_Spring_v1.0_pseudomolecules_parts.fasta.gz" > ${TMP_OUT}
mv ${TMP_OUT} mapped_reads/161010_Chinese_Spring_v1.0_pseudomolecules_parts.fasta.gz/minimap2_defaults/whole_genome/PE/BPA/Baxter/Baxter_C4MH4ACXX_NoIndex_L004.bam

tabix --preset gff references/iwgsc_refseqv1.0_HighConf_UTR_2017May05.parts.annotated.gff3.gz

TMP_OUT="$(mktemp /tmp/tmp.XXXXXXXXXX.bam)"
function clean_up {
  # Perform program exit housekeeping
  if [ ! -z "${TMP_OUT}" ] && [ -e "${TMP_OUT}" ]; then
    rm -f "${TMP_OUT}*"
  fi
  trap 0 # reset to default action
  exit
}
trap clean_up 0 1 2 3 15 #see 'man signal' for descriptions http://man7.org/linux/man-pages/man7/signal.7.html
minimap2 -a -x sr -t 1 -2 -K 1G -F 1000 -R "@RG\tID:qc_reads/whole_genome/PE/BPA/Yitpi/YIT_PE_300bp_BD08U1ACXX_TAGCTT_L007\tLB:Unknown\tPL=Illumina\tPU=YIT_PE_300bp_BD08U1ACXX_TAGCTT_L007\tSM:Yitpi" references/161010_Chinese_Spring_v1.0_pseudomolecules_parts.fasta.gz.mmi qc_reads/whole_genome/PE/BPA/Yitpi/YIT_PE_300bp_BD08U1ACXX_TAGCTT_L007_R1.qc.fastq.gz qc_reads/whole_genome/PE/BPA/Yitpi/YIT_PE_300bp_BD08U1ACXX_TAGCTT_L007_R2.qc.fastq.gz | samtools view -ub -f 2 -q 5 -- | samtools sort -T "/tmp" --threads 10 -m 5G | samtools calmd -b --threads 1 - "references/161010_Chinese_Spring_v1.0_pseudomolecules_parts.fasta.gz" > ${TMP_OUT}
mv ${TMP_OUT} mapped_reads/161010_Chinese_Spring_v1.0_pseudomolecules_parts.fasta.gz/minimap2_defaults/whole_genome/PE/BPA/Yitpi/YIT_PE_300bp_BD08U1ACXX_TAGCTT_L007.bam

TMP_OUT="$(mktemp /tmp/tmp.XXXXXXXXXX.bam)"
function clean_up {
  # Perform program exit housekeeping
  if [ ! -z "${TMP_OUT}" ] && [ -e "${TMP_OUT}" ]; then
    rm -f "${TMP_OUT}*"
  fi
  trap 0 # reset to default action
  exit
}
trap clean_up 0 1 2 3 15 #see 'man signal' for descriptions http://man7.org/linux/man-pages/man7/signal.7.html
minimap2 -a -x sr -t 1 -2 -K 1G -F 1000 -R "@RG\tID:qc_reads/whole_genome/PE/BPA/RAC875/RAC_875_BD0859ACXX_ATCACG_L004\tLB:Unknown\tPL=Illumina\tPU=RAC_875_BD0859ACXX_ATCACG_L004\tSM:RAC875" references/161010_Chinese_Spring_v1.0_pseudomolecules_parts.fasta.gz.mmi qc_reads/whole_genome/PE/BPA/RAC875/RAC_875_BD0859ACXX_ATCACG_L004_R1.qc.fastq.gz qc_reads/whole_genome/PE/BPA/RAC875/RAC_875_BD0859ACXX_ATCACG_L004_R2.qc.fastq.gz | samtools view -ub -f 2 -q 5 -- | samtools sort -T "/tmp" --threads 10 -m 5G | samtools calmd -b --threads 1 - "references/161010_Chinese_Spring_v1.0_pseudomolecules_parts.fasta.gz" > ${TMP_OUT}
mv ${TMP_OUT} mapped_reads/161010_Chinese_Spring_v1.0_pseudomolecules_parts.fasta.gz/minimap2_defaults/whole_genome/PE/BPA/RAC875/RAC_875_BD0859ACXX_ATCACG_L004.bam

TMP_OUT="$(mktemp /tmp/tmp.XXXXXXXXXX.bam)"
function clean_up {
  # Perform program exit housekeeping
  if [ ! -z "${TMP_OUT}" ] && [ -e "${TMP_OUT}" ]; then
    rm -f "${TMP_OUT}*"
  fi
  trap 0 # reset to default action
  exit
}
trap clean_up 0 1 2 3 15 #see 'man signal' for descriptions http://man7.org/linux/man-pages/man7/signal.7.html
minimap2 -a -x sr -t 1 -2 -K 1G -F 1000 -R "@RG\tID:qc_reads/whole_genome/PE/BPA/Pastor/Pastor_AD08TAACXX_GCCAAT_L005\tLB:Unknown\tPL=Illumina\tPU=Pastor_AD08TAACXX_GCCAAT_L005\tSM:Pastor" references/161010_Chinese_Spring_v1.0_pseudomolecules_parts.fasta.gz.mmi qc_reads/whole_genome/PE/BPA/Pastor/Pastor_AD08TAACXX_GCCAAT_L005_R1.qc.fastq.gz qc_reads/whole_genome/PE/BPA/Pastor/Pastor_AD08TAACXX_GCCAAT_L005_R2.qc.fastq.gz | samtools view -ub -f 2 -q 5 -- | samtools sort -T "/tmp" --threads 10 -m 5G | samtools calmd -b --threads 1 - "references/161010_Chinese_Spring_v1.0_pseudomolecules_parts.fasta.gz" > ${TMP_OUT}
mv ${TMP_OUT} mapped_reads/161010_Chinese_Spring_v1.0_pseudomolecules_parts.fasta.gz/minimap2_defaults/whole_genome/PE/BPA/Pastor/Pastor_AD08TAACXX_GCCAAT_L005.bam

TMP_OUT="$(mktemp /tmp/tmp.XXXXXXXXXX.bam)"
function clean_up {
  # Perform program exit housekeeping
  if [ ! -z "${TMP_OUT}" ] && [ -e "${TMP_OUT}" ]; then
    rm -f "${TMP_OUT}*"
  fi
  trap 0 # reset to default action
  exit
}
trap clean_up 0 1 2 3 15 #see 'man signal' for descriptions http://man7.org/linux/man-pages/man7/signal.7.html
minimap2 -a -x sr -t 1 -2 -K 1G -F 1000 -R "@RG\tID:qc_reads/whole_genome/PE/SRA_PRJNA392179/CS/SRR5817294\tLB:Unknown\tPL=Illumina\tPU=SRR5817294\tSM:CS" references/161010_Chinese_Spring_v1.0_pseudomolecules_parts.fasta.gz.mmi qc_reads/whole_genome/PE/SRA_PRJNA392179/CS/SRR5817294_R1.qc.fastq.gz qc_reads/whole_genome/PE/SRA_PRJNA392179/CS/SRR5817294_R2.qc.fastq.gz | samtools view -ub -f 2 -q 5 -- | samtools sort -T "/tmp" --threads 10 -m 5G | samtools calmd -b --threads 1 - "references/161010_Chinese_Spring_v1.0_pseudomolecules_parts.fasta.gz" > ${TMP_OUT}
mv ${TMP_OUT} mapped_reads/161010_Chinese_Spring_v1.0_pseudomolecules_parts.fasta.gz/minimap2_defaults/whole_genome/PE/SRA_PRJNA392179/CS/SRR5817294.bam

TMP_OUT="$(mktemp /tmp/tmp.XXXXXXXXXX.bam)"
function clean_up {
  # Perform program exit housekeeping
  if [ ! -z "${TMP_OUT}" ] && [ -e "${TMP_OUT}" ]; then
    rm -f "${TMP_OUT}*"
  fi
  trap 0 # reset to default action
  exit
}
trap clean_up 0 1 2 3 15 #see 'man signal' for descriptions http://man7.org/linux/man-pages/man7/signal.7.html
minimap2 -a -x sr -t 1 -2 -K 1G -F 1000 -R "@RG\tID:qc_reads/whole_genome/PE/BPA/ACBarrie/ACB_PE_300bp_AB00B6ABXX_ATCACG_L006\tLB:Unknown\tPL=Illumina\tPU=ACB_PE_300bp_AB00B6ABXX_ATCACG_L006\tSM:ACBarrie" references/161010_Chinese_Spring_v1.0_pseudomolecules_parts.fasta.gz.mmi qc_reads/whole_genome/PE/BPA/ACBarrie/ACB_PE_300bp_AB00B6ABXX_ATCACG_L006_R1.qc.fastq.gz qc_reads/whole_genome/PE/BPA/ACBarrie/ACB_PE_300bp_AB00B6ABXX_ATCACG_L006_R2.qc.fastq.gz | samtools view -ub -f 2 -q 5 -- | samtools sort -T "/tmp" --threads 10 -m 5G | samtools calmd -b --threads 1 - "references/161010_Chinese_Spring_v1.0_pseudomolecules_parts.fasta.gz" > ${TMP_OUT}
mv ${TMP_OUT} mapped_reads/161010_Chinese_Spring_v1.0_pseudomolecules_parts.fasta.gz/minimap2_defaults/whole_genome/PE/BPA/ACBarrie/ACB_PE_300bp_AB00B6ABXX_ATCACG_L006.bam

TMP_OUT="$(mktemp /tmp/tmp.XXXXXXXXXX.bam)"
function clean_up {
  # Perform program exit housekeeping
  if [ ! -z "${TMP_OUT}" ] && [ -e "${TMP_OUT}" ]; then
    rm -f "${TMP_OUT}*"
  fi
  trap 0 # reset to default action
  exit
}
trap clean_up 0 1 2 3 15 #see 'man signal' for descriptions http://man7.org/linux/man-pages/man7/signal.7.html
minimap2 -a -x sr -t 1 -2 -K 1G -F 1000 -R "@RG\tID:qc_reads/whole_genome/PE/BPA/Baxter/BX-1_AC02KTACXX_TTAGGC_L004\tLB:Unknown\tPL=Illumina\tPU=BX-1_AC02KTACXX_TTAGGC_L004\tSM:Baxter" references/161010_Chinese_Spring_v1.0_pseudomolecules_parts.fasta.gz.mmi qc_reads/whole_genome/PE/BPA/Baxter/BX-1_AC02KTACXX_TTAGGC_L004_R1.qc.fastq.gz qc_reads/whole_genome/PE/BPA/Baxter/BX-1_AC02KTACXX_TTAGGC_L004_R2.qc.fastq.gz | samtools view -ub -f 2 -q 5 -- | samtools sort -T "/tmp" --threads 10 -m 5G | samtools calmd -b --threads 1 - "references/161010_Chinese_Spring_v1.0_pseudomolecules_parts.fasta.gz" > ${TMP_OUT}
mv ${TMP_OUT} mapped_reads/161010_Chinese_Spring_v1.0_pseudomolecules_parts.fasta.gz/minimap2_defaults/whole_genome/PE/BPA/Baxter/BX-1_AC02KTACXX_TTAGGC_L004.bam

TMP_OUT="$(mktemp /tmp/tmp.XXXXXXXXXX.bam)"
function clean_up {
  # Perform program exit housekeeping
  if [ ! -z "${TMP_OUT}" ] && [ -e "${TMP_OUT}" ]; then
    rm -f "${TMP_OUT}*"
  fi
  trap 0 # reset to default action
  exit
}
trap clean_up 0 1 2 3 15 #see 'man signal' for descriptions http://man7.org/linux/man-pages/man7/signal.7.html
minimap2 -a -x sr -t 1 -2 -K 1G -F 1000 -R "@RG\tID:qc_reads/whole_genome/PE/BPA/Drysdale/B0213ACXX_Drysdale_1_s_8\tLB:Unknown\tPL=Illumina\tPU=B0213ACXX_Drysdale_1_s_8\tSM:Drysdale" references/161010_Chinese_Spring_v1.0_pseudomolecules_parts.fasta.gz.mmi qc_reads/whole_genome/PE/BPA/Drysdale/B0213ACXX_Drysdale_1_s_8_R1.qc.fastq.gz qc_reads/whole_genome/PE/BPA/Drysdale/B0213ACXX_Drysdale_1_s_8_R2.qc.fastq.gz | samtools view -ub -f 2 -q 5 -- | samtools sort -T "/tmp" --threads 10 -m 5G | samtools calmd -b --threads 1 - "references/161010_Chinese_Spring_v1.0_pseudomolecules_parts.fasta.gz" > ${TMP_OUT}
mv ${TMP_OUT} mapped_reads/161010_Chinese_Spring_v1.0_pseudomolecules_parts.fasta.gz/minimap2_defaults/whole_genome/PE/BPA/Drysdale/B0213ACXX_Drysdale_1_s_8.bam

TMP_OUT="$(mktemp /tmp/tmp.XXXXXXXXXX.bam)"
function clean_up {
  # Perform program exit housekeeping
  if [ ! -z "${TMP_OUT}" ] && [ -e "${TMP_OUT}" ]; then
    rm -f "${TMP_OUT}*"
  fi
  trap 0 # reset to default action
  exit
}
trap clean_up 0 1 2 3 15 #see 'man signal' for descriptions http://man7.org/linux/man-pages/man7/signal.7.html
minimap2 -a -x sr -t 1 -2 -K 1G -F 1000 -R "@RG\tID:qc_reads/whole_genome/PE/BPA/Yitpi/BPA_Yp-1_AD08U0ACXX_TAGCTT_L002\tLB:Unknown\tPL=Illumina\tPU=BPA_Yp-1_AD08U0ACXX_TAGCTT_L002\tSM:Yitpi" references/161010_Chinese_Spring_v1.0_pseudomolecules_parts.fasta.gz.mmi qc_reads/whole_genome/PE/BPA/Yitpi/BPA_Yp-1_AD08U0ACXX_TAGCTT_L002_R1.qc.fastq.gz qc_reads/whole_genome/PE/BPA/Yitpi/BPA_Yp-1_AD08U0ACXX_TAGCTT_L002_R2.qc.fastq.gz | samtools view -ub -f 2 -q 5 -- | samtools sort -T "/tmp" --threads 10 -m 5G | samtools calmd -b --threads 1 - "references/161010_Chinese_Spring_v1.0_pseudomolecules_parts.fasta.gz" > ${TMP_OUT}
mv ${TMP_OUT} mapped_reads/161010_Chinese_Spring_v1.0_pseudomolecules_parts.fasta.gz/minimap2_defaults/whole_genome/PE/BPA/Yitpi/BPA_Yp-1_AD08U0ACXX_TAGCTT_L002.bam

TMP_OUT="$(mktemp /tmp/tmp.XXXXXXXXXX.bam)"
function clean_up {
  # Perform program exit housekeeping
  if [ ! -z "${TMP_OUT}" ] && [ -e "${TMP_OUT}" ]; then
    rm -f "${TMP_OUT}*"
  fi
  trap 0 # reset to default action
  exit
}
trap clean_up 0 1 2 3 15 #see 'man signal' for descriptions http://man7.org/linux/man-pages/man7/signal.7.html
minimap2 -a -x sr -t 1 -2 -K 1G -F 1000 -R "@RG\tID:qc_reads/whole_genome/PE/BPA/Chara/CH7-1_AC02KTACXX_TGACCA_L006\tLB:Unknown\tPL=Illumina\tPU=CH7-1_AC02KTACXX_TGACCA_L006\tSM:Chara" references/161010_Chinese_Spring_v1.0_pseudomolecules_parts.fasta.gz.mmi qc_reads/whole_genome/PE/BPA/Chara/CH7-1_AC02KTACXX_TGACCA_L006_R1.qc.fastq.gz qc_reads/whole_genome/PE/BPA/Chara/CH7-1_AC02KTACXX_TGACCA_L006_R2.qc.fastq.gz | samtools view -ub -f 2 -q 5 -- | samtools sort -T "/tmp" --threads 10 -m 5G | samtools calmd -b --threads 1 - "references/161010_Chinese_Spring_v1.0_pseudomolecules_parts.fasta.gz" > ${TMP_OUT}
mv ${TMP_OUT} mapped_reads/161010_Chinese_Spring_v1.0_pseudomolecules_parts.fasta.gz/minimap2_defaults/whole_genome/PE/BPA/Chara/CH7-1_AC02KTACXX_TGACCA_L006.bam

TMP_OUT="$(mktemp /tmp/tmp.XXXXXXXXXX.bam)"
function clean_up {
  # Perform program exit housekeeping
  if [ ! -z "${TMP_OUT}" ] && [ -e "${TMP_OUT}" ]; then
    rm -f "${TMP_OUT}*"
  fi
  trap 0 # reset to default action
  exit
}
trap clean_up 0 1 2 3 15 #see 'man signal' for descriptions http://man7.org/linux/man-pages/man7/signal.7.html
minimap2 -a -x sr -t 1 -2 -K 1G -F 1000 -R "@RG\tID:qc_reads/whole_genome/PE/BPA/ACBarrie/ACB_PE_300bp_BB09NRABXX_ATCACG_L004\tLB:Unknown\tPL=Illumina\tPU=ACB_PE_300bp_BB09NRABXX_ATCACG_L004\tSM:ACBarrie" references/161010_Chinese_Spring_v1.0_pseudomolecules_parts.fasta.gz.mmi qc_reads/whole_genome/PE/BPA/ACBarrie/ACB_PE_300bp_BB09NRABXX_ATCACG_L004_R1.qc.fastq.gz qc_reads/whole_genome/PE/BPA/ACBarrie/ACB_PE_300bp_BB09NRABXX_ATCACG_L004_R2.qc.fastq.gz | samtools view -ub -f 2 -q 5 -- | samtools sort -T "/tmp" --threads 10 -m 5G | samtools calmd -b --threads 1 - "references/161010_Chinese_Spring_v1.0_pseudomolecules_parts.fasta.gz" > ${TMP_OUT}
mv ${TMP_OUT} mapped_reads/161010_Chinese_Spring_v1.0_pseudomolecules_parts.fasta.gz/minimap2_defaults/whole_genome/PE/BPA/ACBarrie/ACB_PE_300bp_BB09NRABXX_ATCACG_L004.bam

TMP_OUT="$(mktemp /tmp/tmp.XXXXXXXXXX.bam)"
function clean_up {
  # Perform program exit housekeeping
  if [ ! -z "${TMP_OUT}" ] && [ -e "${TMP_OUT}" ]; then
    rm -f "${TMP_OUT}*"
  fi
  trap 0 # reset to default action
  exit
}
trap clean_up 0 1 2 3 15 #see 'man signal' for descriptions http://man7.org/linux/man-pages/man7/signal.7.html
minimap2 -a -x sr -t 1 -2 -K 1G -F 1000 -R "@RG\tID:qc_reads/whole_genome/PE/BPA/Pastor/Pastor_BD08Y9ACXX_GCCAAT_L003\tLB:Unknown\tPL=Illumina\tPU=Pastor_BD08Y9ACXX_GCCAAT_L003\tSM:Pastor" references/161010_Chinese_Spring_v1.0_pseudomolecules_parts.fasta.gz.mmi qc_reads/whole_genome/PE/BPA/Pastor/Pastor_BD08Y9ACXX_GCCAAT_L003_R1.qc.fastq.gz qc_reads/whole_genome/PE/BPA/Pastor/Pastor_BD08Y9ACXX_GCCAAT_L003_R2.qc.fastq.gz | samtools view -ub -f 2 -q 5 -- | samtools sort -T "/tmp" --threads 10 -m 5G | samtools calmd -b --threads 1 - "references/161010_Chinese_Spring_v1.0_pseudomolecules_parts.fasta.gz" > ${TMP_OUT}
mv ${TMP_OUT} mapped_reads/161010_Chinese_Spring_v1.0_pseudomolecules_parts.fasta.gz/minimap2_defaults/whole_genome/PE/BPA/Pastor/Pastor_BD08Y9ACXX_GCCAAT_L003.bam

TMP_OUT="$(mktemp /tmp/tmp.XXXXXXXXXX.bam)"
function clean_up {
  # Perform program exit housekeeping
  if [ ! -z "${TMP_OUT}" ] && [ -e "${TMP_OUT}" ]; then
    rm -f "${TMP_OUT}*"
  fi
  trap 0 # reset to default action
  exit
}
trap clean_up 0 1 2 3 15 #see 'man signal' for descriptions http://man7.org/linux/man-pages/man7/signal.7.html
minimap2 -a -x sr -t 1 -2 -K 1G -F 1000 -R "@RG\tID:qc_reads/whole_genome/PE/BPA/Drysdale/Drysdale_1_BC04MHACXX_GGCTAC_L007\tLB:Unknown\tPL=Illumina\tPU=Drysdale_1_BC04MHACXX_GGCTAC_L007\tSM:Drysdale" references/161010_Chinese_Spring_v1.0_pseudomolecules_parts.fasta.gz.mmi qc_reads/whole_genome/PE/BPA/Drysdale/Drysdale_1_BC04MHACXX_GGCTAC_L007_R1.qc.fastq.gz qc_reads/whole_genome/PE/BPA/Drysdale/Drysdale_1_BC04MHACXX_GGCTAC_L007_R2.qc.fastq.gz | samtools view -ub -f 2 -q 5 -- | samtools sort -T "/tmp" --threads 10 -m 5G | samtools calmd -b --threads 1 - "references/161010_Chinese_Spring_v1.0_pseudomolecules_parts.fasta.gz" > ${TMP_OUT}
mv ${TMP_OUT} mapped_reads/161010_Chinese_Spring_v1.0_pseudomolecules_parts.fasta.gz/minimap2_defaults/whole_genome/PE/BPA/Drysdale/Drysdale_1_BC04MHACXX_GGCTAC_L007.bam

TMP_OUT="$(mktemp /tmp/tmp.XXXXXXXXXX.bam)"
function clean_up {
  # Perform program exit housekeeping
  if [ ! -z "${TMP_OUT}" ] && [ -e "${TMP_OUT}" ]; then
    rm -f "${TMP_OUT}*"
  fi
  trap 0 # reset to default action
  exit
}
trap clean_up 0 1 2 3 15 #see 'man signal' for descriptions http://man7.org/linux/man-pages/man7/signal.7.html
minimap2 -a -x sr -t 1 -2 -K 1G -F 1000 -R "@RG\tID:qc_reads/whole_genome/PE/BPA/Excalibur/Excalibur_BD0859ACXX_CGATGT_L002\tLB:Unknown\tPL=Illumina\tPU=Excalibur_BD0859ACXX_CGATGT_L002\tSM:Excalibur" references/161010_Chinese_Spring_v1.0_pseudomolecules_parts.fasta.gz.mmi qc_reads/whole_genome/PE/BPA/Excalibur/Excalibur_BD0859ACXX_CGATGT_L002_R1.qc.fastq.gz qc_reads/whole_genome/PE/BPA/Excalibur/Excalibur_BD0859ACXX_CGATGT_L002_R2.qc.fastq.gz | samtools view -ub -f 2 -q 5 -- | samtools sort -T "/tmp" --threads 10 -m 5G | samtools calmd -b --threads 1 - "references/161010_Chinese_Spring_v1.0_pseudomolecules_parts.fasta.gz" > ${TMP_OUT}
mv ${TMP_OUT} mapped_reads/161010_Chinese_Spring_v1.0_pseudomolecules_parts.fasta.gz/minimap2_defaults/whole_genome/PE/BPA/Excalibur/Excalibur_BD0859ACXX_CGATGT_L002.bam

TMP_OUT="$(mktemp /tmp/tmp.XXXXXXXXXX.bam)"
function clean_up {
  # Perform program exit housekeeping
  if [ ! -z "${TMP_OUT}" ] && [ -e "${TMP_OUT}" ]; then
    rm -f "${TMP_OUT}*"
  fi
  trap 0 # reset to default action
  exit
}
trap clean_up 0 1 2 3 15 #see 'man signal' for descriptions http://man7.org/linux/man-pages/man7/signal.7.html
minimap2 -a -x sr -t 1 -2 -K 1G -F 1000 -R "@RG\tID:qc_reads/whole_genome/PE/BPA/Westonia/WES_PE_300bp_AD08U0ACXX_ACTTGA_L004\tLB:Unknown\tPL=Illumina\tPU=WES_PE_300bp_AD08U0ACXX_ACTTGA_L004\tSM:Westonia" references/161010_Chinese_Spring_v1.0_pseudomolecules_parts.fasta.gz.mmi qc_reads/whole_genome/PE/BPA/Westonia/WES_PE_300bp_AD08U0ACXX_ACTTGA_L004_R1.qc.fastq.gz qc_reads/whole_genome/PE/BPA/Westonia/WES_PE_300bp_AD08U0ACXX_ACTTGA_L004_R2.qc.fastq.gz | samtools view -ub -f 2 -q 5 -- | samtools sort -T "/tmp" --threads 10 -m 5G | samtools calmd -b --threads 1 - "references/161010_Chinese_Spring_v1.0_pseudomolecules_parts.fasta.gz" > ${TMP_OUT}
mv ${TMP_OUT} mapped_reads/161010_Chinese_Spring_v1.0_pseudomolecules_parts.fasta.gz/minimap2_defaults/whole_genome/PE/BPA/Westonia/WES_PE_300bp_AD08U0ACXX_ACTTGA_L004.bam

TMP_OUT="$(mktemp /tmp/tmp.XXXXXXXXXX.bam)"
function clean_up {
  # Perform program exit housekeeping
  if [ ! -z "${TMP_OUT}" ] && [ -e "${TMP_OUT}" ]; then
    rm -f "${TMP_OUT}*"
  fi
  trap 0 # reset to default action
  exit
}
trap clean_up 0 1 2 3 15 #see 'man signal' for descriptions http://man7.org/linux/man-pages/man7/signal.7.html
minimap2 -a -x sr -t 1 -2 -K 1G -F 1000 -R "@RG\tID:qc_reads/whole_genome/PE/BPA/Kukri/Kukri_AD097GACXX_TTAGGC_L008\tLB:Unknown\tPL=Illumina\tPU=Kukri_AD097GACXX_TTAGGC_L008\tSM:Kukri" references/161010_Chinese_Spring_v1.0_pseudomolecules_parts.fasta.gz.mmi qc_reads/whole_genome/PE/BPA/Kukri/Kukri_AD097GACXX_TTAGGC_L008_R1.qc.fastq.gz qc_reads/whole_genome/PE/BPA/Kukri/Kukri_AD097GACXX_TTAGGC_L008_R2.qc.fastq.gz | samtools view -ub -f 2 -q 5 -- | samtools sort -T "/tmp" --threads 10 -m 5G | samtools calmd -b --threads 1 - "references/161010_Chinese_Spring_v1.0_pseudomolecules_parts.fasta.gz" > ${TMP_OUT}
mv ${TMP_OUT} mapped_reads/161010_Chinese_Spring_v1.0_pseudomolecules_parts.fasta.gz/minimap2_defaults/whole_genome/PE/BPA/Kukri/Kukri_AD097GACXX_TTAGGC_L008.bam

TMP_OUT="$(mktemp /tmp/tmp.XXXXXXXXXX.bam)"
function clean_up {
  # Perform program exit housekeeping
  if [ ! -z "${TMP_OUT}" ] && [ -e "${TMP_OUT}" ]; then
    rm -f "${TMP_OUT}*"
  fi
  trap 0 # reset to default action
  exit
}
trap clean_up 0 1 2 3 15 #see 'man signal' for descriptions http://man7.org/linux/man-pages/man7/signal.7.html
minimap2 -a -x sr -t 1 -2 -K 1G -F 1000 -R "@RG\tID:qc_reads/whole_genome/PE/BPA/Drysdale/B0213ACXX_Drysdale_1_s_3\tLB:Unknown\tPL=Illumina\tPU=B0213ACXX_Drysdale_1_s_3\tSM:Drysdale" references/161010_Chinese_Spring_v1.0_pseudomolecules_parts.fasta.gz.mmi qc_reads/whole_genome/PE/BPA/Drysdale/B0213ACXX_Drysdale_1_s_3_R1.qc.fastq.gz qc_reads/whole_genome/PE/BPA/Drysdale/B0213ACXX_Drysdale_1_s_3_R2.qc.fastq.gz | samtools view -ub -f 2 -q 5 -- | samtools sort -T "/tmp" --threads 10 -m 5G | samtools calmd -b --threads 1 - "references/161010_Chinese_Spring_v1.0_pseudomolecules_parts.fasta.gz" > ${TMP_OUT}
mv ${TMP_OUT} mapped_reads/161010_Chinese_Spring_v1.0_pseudomolecules_parts.fasta.gz/minimap2_defaults/whole_genome/PE/BPA/Drysdale/B0213ACXX_Drysdale_1_s_3.bam

TMP_OUT="$(mktemp /tmp/tmp.XXXXXXXXXX.bam)"
function clean_up {
  # Perform program exit housekeeping
  if [ ! -z "${TMP_OUT}" ] && [ -e "${TMP_OUT}" ]; then
    rm -f "${TMP_OUT}*"
  fi
  trap 0 # reset to default action
  exit
}
trap clean_up 0 1 2 3 15 #see 'man signal' for descriptions http://man7.org/linux/man-pages/man7/signal.7.html
minimap2 -a -x sr -t 1 -2 -K 1G -F 1000 -R "@RG\tID:qc_reads/whole_genome/PE/BPA/RAC875/RAC_PE_350bp_C71PNANXX_GCCAAT_L006\tLB:Unknown\tPL=Illumina\tPU=RAC_PE_350bp_C71PNANXX_GCCAAT_L006\tSM:RAC875" references/161010_Chinese_Spring_v1.0_pseudomolecules_parts.fasta.gz.mmi qc_reads/whole_genome/PE/BPA/RAC875/RAC_PE_350bp_C71PNANXX_GCCAAT_L006_R1.qc.fastq.gz qc_reads/whole_genome/PE/BPA/RAC875/RAC_PE_350bp_C71PNANXX_GCCAAT_L006_R2.qc.fastq.gz | samtools view -ub -f 2 -q 5 -- | samtools sort -T "/tmp" --threads 10 -m 5G | samtools calmd -b --threads 1 - "references/161010_Chinese_Spring_v1.0_pseudomolecules_parts.fasta.gz" > ${TMP_OUT}
mv ${TMP_OUT} mapped_reads/161010_Chinese_Spring_v1.0_pseudomolecules_parts.fasta.gz/minimap2_defaults/whole_genome/PE/BPA/RAC875/RAC_PE_350bp_C71PNANXX_GCCAAT_L006.bam

TMP_OUT="$(mktemp /tmp/tmp.XXXXXXXXXX.bam)"
function clean_up {
  # Perform program exit housekeeping
  if [ ! -z "${TMP_OUT}" ] && [ -e "${TMP_OUT}" ]; then
    rm -f "${TMP_OUT}*"
  fi
  trap 0 # reset to default action
  exit
}
trap clean_up 0 1 2 3 15 #see 'man signal' for descriptions http://man7.org/linux/man-pages/man7/signal.7.html
minimap2 -a -x sr -t 1 -2 -K 1G -F 1000 -R "@RG\tID:qc_reads/whole_genome/PE/BPA/Volcanii/VOL_PE_300bp_AD08TAACXX_CAGATC_L007\tLB:Unknown\tPL=Illumina\tPU=VOL_PE_300bp_AD08TAACXX_CAGATC_L007\tSM:Volcanii" references/161010_Chinese_Spring_v1.0_pseudomolecules_parts.fasta.gz.mmi qc_reads/whole_genome/PE/BPA/Volcanii/VOL_PE_300bp_AD08TAACXX_CAGATC_L007_R1.qc.fastq.gz qc_reads/whole_genome/PE/BPA/Volcanii/VOL_PE_300bp_AD08TAACXX_CAGATC_L007_R2.qc.fastq.gz | samtools view -ub -f 2 -q 5 -- | samtools sort -T "/tmp" --threads 10 -m 5G | samtools calmd -b --threads 1 - "references/161010_Chinese_Spring_v1.0_pseudomolecules_parts.fasta.gz" > ${TMP_OUT}
mv ${TMP_OUT} mapped_reads/161010_Chinese_Spring_v1.0_pseudomolecules_parts.fasta.gz/minimap2_defaults/whole_genome/PE/BPA/Volcanii/VOL_PE_300bp_AD08TAACXX_CAGATC_L007.bam

TMP_OUT="$(mktemp /tmp/tmp.XXXXXXXXXX.bam)"
function clean_up {
  # Perform program exit housekeeping
  if [ ! -z "${TMP_OUT}" ] && [ -e "${TMP_OUT}" ]; then
    rm -f "${TMP_OUT}*"
  fi
  trap 0 # reset to default action
  exit
}
trap clean_up 0 1 2 3 15 #see 'man signal' for descriptions http://man7.org/linux/man-pages/man7/signal.7.html
minimap2 -a -x sr -t 1 -2 -K 1G -F 1000 -R "@RG\tID:qc_reads/whole_genome/PE/BPA/Westonia/WES_PE_300bp_AD08U0ACXX_ACTTGA_L007\tLB:Unknown\tPL=Illumina\tPU=WES_PE_300bp_AD08U0ACXX_ACTTGA_L007\tSM:Westonia" references/161010_Chinese_Spring_v1.0_pseudomolecules_parts.fasta.gz.mmi qc_reads/whole_genome/PE/BPA/Westonia/WES_PE_300bp_AD08U0ACXX_ACTTGA_L007_R1.qc.fastq.gz qc_reads/whole_genome/PE/BPA/Westonia/WES_PE_300bp_AD08U0ACXX_ACTTGA_L007_R2.qc.fastq.gz | samtools view -ub -f 2 -q 5 -- | samtools sort -T "/tmp" --threads 10 -m 5G | samtools calmd -b --threads 1 - "references/161010_Chinese_Spring_v1.0_pseudomolecules_parts.fasta.gz" > ${TMP_OUT}
mv ${TMP_OUT} mapped_reads/161010_Chinese_Spring_v1.0_pseudomolecules_parts.fasta.gz/minimap2_defaults/whole_genome/PE/BPA/Westonia/WES_PE_300bp_AD08U0ACXX_ACTTGA_L007.bam

TMP_OUT="$(mktemp /tmp/tmp.XXXXXXXXXX.bam)"
function clean_up {
  # Perform program exit housekeeping
  if [ ! -z "${TMP_OUT}" ] && [ -e "${TMP_OUT}" ]; then
    rm -f "${TMP_OUT}*"
  fi
  trap 0 # reset to default action
  exit
}
trap clean_up 0 1 2 3 15 #see 'man signal' for descriptions http://man7.org/linux/man-pages/man7/signal.7.html
minimap2 -a -x sr -t 1 -2 -K 1G -F 1000 -R "@RG\tID:qc_reads/whole_genome/PE/BPA/Kukri/kukri_AD04H2ACXX_TTAGGC_L003\tLB:Unknown\tPL=Illumina\tPU=kukri_AD04H2ACXX_TTAGGC_L003\tSM:Kukri" references/161010_Chinese_Spring_v1.0_pseudomolecules_parts.fasta.gz.mmi qc_reads/whole_genome/PE/BPA/Kukri/kukri_AD04H2ACXX_TTAGGC_L003_R1.qc.fastq.gz qc_reads/whole_genome/PE/BPA/Kukri/kukri_AD04H2ACXX_TTAGGC_L003_R2.qc.fastq.gz | samtools view -ub -f 2 -q 5 -- | samtools sort -T "/tmp" --threads 10 -m 5G | samtools calmd -b --threads 1 - "references/161010_Chinese_Spring_v1.0_pseudomolecules_parts.fasta.gz" > ${TMP_OUT}
mv ${TMP_OUT} mapped_reads/161010_Chinese_Spring_v1.0_pseudomolecules_parts.fasta.gz/minimap2_defaults/whole_genome/PE/BPA/Kukri/kukri_AD04H2ACXX_TTAGGC_L003.bam

TMP_OUT="$(mktemp /tmp/tmp.XXXXXXXXXX.bam)"
function clean_up {
  # Perform program exit housekeeping
  if [ ! -z "${TMP_OUT}" ] && [ -e "${TMP_OUT}" ]; then
    rm -f "${TMP_OUT}*"
  fi
  trap 0 # reset to default action
  exit
}
trap clean_up 0 1 2 3 15 #see 'man signal' for descriptions http://man7.org/linux/man-pages/man7/signal.7.html
minimap2 -a -x sr -t 1 -2 -K 1G -F 1000 -R "@RG\tID:qc_reads/whole_genome/PE/BPA/Pastor/PAS_PE_300bp_BD08Y9ACXX_GCCAAT_L006\tLB:Unknown\tPL=Illumina\tPU=PAS_PE_300bp_BD08Y9ACXX_GCCAAT_L006\tSM:Pastor" references/161010_Chinese_Spring_v1.0_pseudomolecules_parts.fasta.gz.mmi qc_reads/whole_genome/PE/BPA/Pastor/PAS_PE_300bp_BD08Y9ACXX_GCCAAT_L006_R1.qc.fastq.gz qc_reads/whole_genome/PE/BPA/Pastor/PAS_PE_300bp_BD08Y9ACXX_GCCAAT_L006_R2.qc.fastq.gz | samtools view -ub -f 2 -q 5 -- | samtools sort -T "/tmp" --threads 10 -m 5G | samtools calmd -b --threads 1 - "references/161010_Chinese_Spring_v1.0_pseudomolecules_parts.fasta.gz" > ${TMP_OUT}
mv ${TMP_OUT} mapped_reads/161010_Chinese_Spring_v1.0_pseudomolecules_parts.fasta.gz/minimap2_defaults/whole_genome/PE/BPA/Pastor/PAS_PE_300bp_BD08Y9ACXX_GCCAAT_L006.bam

TMP_OUT="$(mktemp /tmp/tmp.XXXXXXXXXX.bam)"
function clean_up {
  # Perform program exit housekeeping
  if [ ! -z "${TMP_OUT}" ] && [ -e "${TMP_OUT}" ]; then
    rm -f "${TMP_OUT}*"
  fi
  trap 0 # reset to default action
  exit
}
trap clean_up 0 1 2 3 15 #see 'man signal' for descriptions http://man7.org/linux/man-pages/man7/signal.7.html
minimap2 -a -x sr -t 1 -2 -K 1G -F 1000 -R "@RG\tID:qc_reads/whole_genome/PE/BPA/RAC875/RAC_875_BD0859ACXX_ATCACG_L007\tLB:Unknown\tPL=Illumina\tPU=RAC_875_BD0859ACXX_ATCACG_L007\tSM:RAC875" references/161010_Chinese_Spring_v1.0_pseudomolecules_parts.fasta.gz.mmi qc_reads/whole_genome/PE/BPA/RAC875/RAC_875_BD0859ACXX_ATCACG_L007_R1.qc.fastq.gz qc_reads/whole_genome/PE/BPA/RAC875/RAC_875_BD0859ACXX_ATCACG_L007_R2.qc.fastq.gz | samtools view -ub -f 2 -q 5 -- | samtools sort -T "/tmp" --threads 10 -m 5G | samtools calmd -b --threads 1 - "references/161010_Chinese_Spring_v1.0_pseudomolecules_parts.fasta.gz" > ${TMP_OUT}
mv ${TMP_OUT} mapped_reads/161010_Chinese_Spring_v1.0_pseudomolecules_parts.fasta.gz/minimap2_defaults/whole_genome/PE/BPA/RAC875/RAC_875_BD0859ACXX_ATCACG_L007.bam

TMP_OUT="$(mktemp /tmp/tmp.XXXXXXXXXX.bam)"
function clean_up {
  # Perform program exit housekeeping
  if [ ! -z "${TMP_OUT}" ] && [ -e "${TMP_OUT}" ]; then
    rm -f "${TMP_OUT}*"
  fi
  trap 0 # reset to default action
  exit
}
trap clean_up 0 1 2 3 15 #see 'man signal' for descriptions http://man7.org/linux/man-pages/man7/signal.7.html
minimap2 -a -x sr -t 1 -2 -K 1G -F 1000 -R "@RG\tID:qc_reads/whole_genome/PE/BPA/Gladius/GLA_PE_300bp_BC04MHACXX_ATCACG_L007\tLB:Unknown\tPL=Illumina\tPU=GLA_PE_300bp_BC04MHACXX_ATCACG_L007\tSM:Gladius" references/161010_Chinese_Spring_v1.0_pseudomolecules_parts.fasta.gz.mmi qc_reads/whole_genome/PE/BPA/Gladius/GLA_PE_300bp_BC04MHACXX_ATCACG_L007_R1.qc.fastq.gz qc_reads/whole_genome/PE/BPA/Gladius/GLA_PE_300bp_BC04MHACXX_ATCACG_L007_R2.qc.fastq.gz | samtools view -ub -f 2 -q 5 -- | samtools sort -T "/tmp" --threads 10 -m 5G | samtools calmd -b --threads 1 - "references/161010_Chinese_Spring_v1.0_pseudomolecules_parts.fasta.gz" > ${TMP_OUT}
mv ${TMP_OUT} mapped_reads/161010_Chinese_Spring_v1.0_pseudomolecules_parts.fasta.gz/minimap2_defaults/whole_genome/PE/BPA/Gladius/GLA_PE_300bp_BC04MHACXX_ATCACG_L007.bam

TMP_OUT="$(mktemp /tmp/tmp.XXXXXXXXXX.bam)"
function clean_up {
  # Perform program exit housekeeping
  if [ ! -z "${TMP_OUT}" ] && [ -e "${TMP_OUT}" ]; then
    rm -f "${TMP_OUT}*"
  fi
  trap 0 # reset to default action
  exit
}
trap clean_up 0 1 2 3 15 #see 'man signal' for descriptions http://man7.org/linux/man-pages/man7/signal.7.html
minimap2 -a -x sr -t 1 -2 -K 1G -F 1000 -R "@RG\tID:qc_reads/whole_genome/PE/BPA/Westonia/WES_PE_389bp_C5NARACXX_NoIndex_L005\tLB:Unknown\tPL=Illumina\tPU=WES_PE_389bp_C5NARACXX_NoIndex_L005\tSM:Westonia" references/161010_Chinese_Spring_v1.0_pseudomolecules_parts.fasta.gz.mmi qc_reads/whole_genome/PE/BPA/Westonia/WES_PE_389bp_C5NARACXX_NoIndex_L005_R1.qc.fastq.gz qc_reads/whole_genome/PE/BPA/Westonia/WES_PE_389bp_C5NARACXX_NoIndex_L005_R2.qc.fastq.gz | samtools view -ub -f 2 -q 5 -- | samtools sort -T "/tmp" --threads 10 -m 5G | samtools calmd -b --threads 1 - "references/161010_Chinese_Spring_v1.0_pseudomolecules_parts.fasta.gz" > ${TMP_OUT}
mv ${TMP_OUT} mapped_reads/161010_Chinese_Spring_v1.0_pseudomolecules_parts.fasta.gz/minimap2_defaults/whole_genome/PE/BPA/Westonia/WES_PE_389bp_C5NARACXX_NoIndex_L005.bam

TMP_OUT="$(mktemp /tmp/tmp.XXXXXXXXXX.bam)"
function clean_up {
  # Perform program exit housekeeping
  if [ ! -z "${TMP_OUT}" ] && [ -e "${TMP_OUT}" ]; then
    rm -f "${TMP_OUT}*"
  fi
  trap 0 # reset to default action
  exit
}
trap clean_up 0 1 2 3 15 #see 'man signal' for descriptions http://man7.org/linux/man-pages/man7/signal.7.html
minimap2 -a -x sr -t 1 -2 -K 1G -F 1000 -R "@RG\tID:qc_reads/whole_genome/PE/BPA/Gladius/GLA_PE_300bp_BC04MHACXX_ATCACG_L005\tLB:Unknown\tPL=Illumina\tPU=GLA_PE_300bp_BC04MHACXX_ATCACG_L005\tSM:Gladius" references/161010_Chinese_Spring_v1.0_pseudomolecules_parts.fasta.gz.mmi qc_reads/whole_genome/PE/BPA/Gladius/GLA_PE_300bp_BC04MHACXX_ATCACG_L005_R1.qc.fastq.gz qc_reads/whole_genome/PE/BPA/Gladius/GLA_PE_300bp_BC04MHACXX_ATCACG_L005_R2.qc.fastq.gz | samtools view -ub -f 2 -q 5 -- | samtools sort -T "/tmp" --threads 10 -m 5G | samtools calmd -b --threads 1 - "references/161010_Chinese_Spring_v1.0_pseudomolecules_parts.fasta.gz" > ${TMP_OUT}
mv ${TMP_OUT} mapped_reads/161010_Chinese_Spring_v1.0_pseudomolecules_parts.fasta.gz/minimap2_defaults/whole_genome/PE/BPA/Gladius/GLA_PE_300bp_BC04MHACXX_ATCACG_L005.bam

TMP_OUT="$(mktemp /tmp/tmp.XXXXXXXXXX.bam)"
function clean_up {
  # Perform program exit housekeeping
  if [ ! -z "${TMP_OUT}" ] && [ -e "${TMP_OUT}" ]; then
    rm -f "${TMP_OUT}*"
  fi
  trap 0 # reset to default action
  exit
}
trap clean_up 0 1 2 3 15 #see 'man signal' for descriptions http://man7.org/linux/man-pages/man7/signal.7.html
minimap2 -a -x sr -t 1 -2 -K 1G -F 1000 -R "@RG\tID:qc_reads/whole_genome/PE/BPA/Drysdale/Drysdale_1_BC04MHACXX_GGCTAC_L003\tLB:Unknown\tPL=Illumina\tPU=Drysdale_1_BC04MHACXX_GGCTAC_L003\tSM:Drysdale" references/161010_Chinese_Spring_v1.0_pseudomolecules_parts.fasta.gz.mmi qc_reads/whole_genome/PE/BPA/Drysdale/Drysdale_1_BC04MHACXX_GGCTAC_L003_R1.qc.fastq.gz qc_reads/whole_genome/PE/BPA/Drysdale/Drysdale_1_BC04MHACXX_GGCTAC_L003_R2.qc.fastq.gz | samtools view -ub -f 2 -q 5 -- | samtools sort -T "/tmp" --threads 10 -m 5G | samtools calmd -b --threads 1 - "references/161010_Chinese_Spring_v1.0_pseudomolecules_parts.fasta.gz" > ${TMP_OUT}
mv ${TMP_OUT} mapped_reads/161010_Chinese_Spring_v1.0_pseudomolecules_parts.fasta.gz/minimap2_defaults/whole_genome/PE/BPA/Drysdale/Drysdale_1_BC04MHACXX_GGCTAC_L003.bam

TMP_OUT="$(mktemp /tmp/tmp.XXXXXXXXXX.bam)"
function clean_up {
  # Perform program exit housekeeping
  if [ ! -z "${TMP_OUT}" ] && [ -e "${TMP_OUT}" ]; then
    rm -f "${TMP_OUT}*"
  fi
  trap 0 # reset to default action
  exit
}
trap clean_up 0 1 2 3 15 #see 'man signal' for descriptions http://man7.org/linux/man-pages/man7/signal.7.html
minimap2 -a -x sr -t 1 -2 -K 1G -F 1000 -R "@RG\tID:qc_reads/whole_genome/PE/BPA/Gladius/B0213ACXX_Gladius_6_s_7\tLB:Unknown\tPL=Illumina\tPU=B0213ACXX_Gladius_6_s_7\tSM:Gladius" references/161010_Chinese_Spring_v1.0_pseudomolecules_parts.fasta.gz.mmi qc_reads/whole_genome/PE/BPA/Gladius/B0213ACXX_Gladius_6_s_7_R1.qc.fastq.gz qc_reads/whole_genome/PE/BPA/Gladius/B0213ACXX_Gladius_6_s_7_R2.qc.fastq.gz | samtools view -ub -f 2 -q 5 -- | samtools sort -T "/tmp" --threads 10 -m 5G | samtools calmd -b --threads 1 - "references/161010_Chinese_Spring_v1.0_pseudomolecules_parts.fasta.gz" > ${TMP_OUT}
mv ${TMP_OUT} mapped_reads/161010_Chinese_Spring_v1.0_pseudomolecules_parts.fasta.gz/minimap2_defaults/whole_genome/PE/BPA/Gladius/B0213ACXX_Gladius_6_s_7.bam

TMP_OUT="$(mktemp /tmp/tmp.XXXXXXXXXX.bam)"
function clean_up {
  # Perform program exit housekeeping
  if [ ! -z "${TMP_OUT}" ] && [ -e "${TMP_OUT}" ]; then
    rm -f "${TMP_OUT}*"
  fi
  trap 0 # reset to default action
  exit
}
trap clean_up 0 1 2 3 15 #see 'man signal' for descriptions http://man7.org/linux/man-pages/man7/signal.7.html
minimap2 -a -x sr -t 1 -2 -K 1G -F 1000 -R "@RG\tID:qc_reads/whole_genome/PE/BPA/Gladius/B0213ACXX_Gladius_6_s_6\tLB:Unknown\tPL=Illumina\tPU=B0213ACXX_Gladius_6_s_6\tSM:Gladius" references/161010_Chinese_Spring_v1.0_pseudomolecules_parts.fasta.gz.mmi qc_reads/whole_genome/PE/BPA/Gladius/B0213ACXX_Gladius_6_s_6_R1.qc.fastq.gz qc_reads/whole_genome/PE/BPA/Gladius/B0213ACXX_Gladius_6_s_6_R2.qc.fastq.gz | samtools view -ub -f 2 -q 5 -- | samtools sort -T "/tmp" --threads 10 -m 5G | samtools calmd -b --threads 1 - "references/161010_Chinese_Spring_v1.0_pseudomolecules_parts.fasta.gz" > ${TMP_OUT}
mv ${TMP_OUT} mapped_reads/161010_Chinese_Spring_v1.0_pseudomolecules_parts.fasta.gz/minimap2_defaults/whole_genome/PE/BPA/Gladius/B0213ACXX_Gladius_6_s_6.bam

TMP_OUT="$(mktemp /tmp/tmp.XXXXXXXXXX.bam)"
function clean_up {
  # Perform program exit housekeeping
  if [ ! -z "${TMP_OUT}" ] && [ -e "${TMP_OUT}" ]; then
    rm -f "${TMP_OUT}*"
  fi
  trap 0 # reset to default action
  exit
}
trap clean_up 0 1 2 3 15 #see 'man signal' for descriptions http://man7.org/linux/man-pages/man7/signal.7.html
minimap2 -a -x sr -t 1 -2 -K 1G -F 1000 -R "@RG\tID:qc_reads/whole_genome/PE/BPA/Excalibur/Excalibur_BD0859ACXX_CGATGT_L008\tLB:Unknown\tPL=Illumina\tPU=Excalibur_BD0859ACXX_CGATGT_L008\tSM:Excalibur" references/161010_Chinese_Spring_v1.0_pseudomolecules_parts.fasta.gz.mmi qc_reads/whole_genome/PE/BPA/Excalibur/Excalibur_BD0859ACXX_CGATGT_L008_R1.qc.fastq.gz qc_reads/whole_genome/PE/BPA/Excalibur/Excalibur_BD0859ACXX_CGATGT_L008_R2.qc.fastq.gz | samtools view -ub -f 2 -q 5 -- | samtools sort -T "/tmp" --threads 10 -m 5G | samtools calmd -b --threads 1 - "references/161010_Chinese_Spring_v1.0_pseudomolecules_parts.fasta.gz" > ${TMP_OUT}
mv ${TMP_OUT} mapped_reads/161010_Chinese_Spring_v1.0_pseudomolecules_parts.fasta.gz/minimap2_defaults/whole_genome/PE/BPA/Excalibur/Excalibur_BD0859ACXX_CGATGT_L008.bam

TMP_OUT="$(mktemp /tmp/tmp.XXXXXXXXXX.bam)"
function clean_up {
  # Perform program exit housekeeping
  if [ ! -z "${TMP_OUT}" ] && [ -e "${TMP_OUT}" ]; then
    rm -f "${TMP_OUT}*"
  fi
  trap 0 # reset to default action
  exit
}
trap clean_up 0 1 2 3 15 #see 'man signal' for descriptions http://man7.org/linux/man-pages/man7/signal.7.html
minimap2 -a -x sr -t 1 -2 -K 1G -F 1000 -R "@RG\tID:qc_reads/whole_genome/PE/BPA/Pastor/Pastor_BD08Y9ACXX_GCCAAT_L002\tLB:Unknown\tPL=Illumina\tPU=Pastor_BD08Y9ACXX_GCCAAT_L002\tSM:Pastor" references/161010_Chinese_Spring_v1.0_pseudomolecules_parts.fasta.gz.mmi qc_reads/whole_genome/PE/BPA/Pastor/Pastor_BD08Y9ACXX_GCCAAT_L002_R1.qc.fastq.gz qc_reads/whole_genome/PE/BPA/Pastor/Pastor_BD08Y9ACXX_GCCAAT_L002_R2.qc.fastq.gz | samtools view -ub -f 2 -q 5 -- | samtools sort -T "/tmp" --threads 10 -m 5G | samtools calmd -b --threads 1 - "references/161010_Chinese_Spring_v1.0_pseudomolecules_parts.fasta.gz" > ${TMP_OUT}
mv ${TMP_OUT} mapped_reads/161010_Chinese_Spring_v1.0_pseudomolecules_parts.fasta.gz/minimap2_defaults/whole_genome/PE/BPA/Pastor/Pastor_BD08Y9ACXX_GCCAAT_L002.bam

TMP_OUT="$(mktemp /tmp/tmp.XXXXXXXXXX.bam)"
function clean_up {
  # Perform program exit housekeeping
  if [ ! -z "${TMP_OUT}" ] && [ -e "${TMP_OUT}" ]; then
    rm -f "${TMP_OUT}*"
  fi
  trap 0 # reset to default action
  exit
}
trap clean_up 0 1 2 3 15 #see 'man signal' for descriptions http://man7.org/linux/man-pages/man7/signal.7.html
minimap2 -a -x sr -t 1 -2 -K 1G -F 1000 -R "@RG\tID:qc_reads/whole_genome/PE/BPA/RAC875/RAC_875_Root_C4MGJACXX_CAGATC_L003\tLB:Unknown\tPL=Illumina\tPU=RAC_875_Root_C4MGJACXX_CAGATC_L003\tSM:RAC875" references/161010_Chinese_Spring_v1.0_pseudomolecules_parts.fasta.gz.mmi qc_reads/whole_genome/PE/BPA/RAC875/RAC_875_Root_C4MGJACXX_CAGATC_L003_R1.qc.fastq.gz qc_reads/whole_genome/PE/BPA/RAC875/RAC_875_Root_C4MGJACXX_CAGATC_L003_R2.qc.fastq.gz | samtools view -ub -f 2 -q 5 -- | samtools sort -T "/tmp" --threads 10 -m 5G | samtools calmd -b --threads 1 - "references/161010_Chinese_Spring_v1.0_pseudomolecules_parts.fasta.gz" > ${TMP_OUT}
mv ${TMP_OUT} mapped_reads/161010_Chinese_Spring_v1.0_pseudomolecules_parts.fasta.gz/minimap2_defaults/whole_genome/PE/BPA/RAC875/RAC_875_Root_C4MGJACXX_CAGATC_L003.bam

TMP_OUT="$(mktemp /tmp/tmp.XXXXXXXXXX.bam)"
function clean_up {
  # Perform program exit housekeeping
  if [ ! -z "${TMP_OUT}" ] && [ -e "${TMP_OUT}" ]; then
    rm -f "${TMP_OUT}*"
  fi
  trap 0 # reset to default action
  exit
}
trap clean_up 0 1 2 3 15 #see 'man signal' for descriptions http://man7.org/linux/man-pages/man7/signal.7.html
minimap2 -a -x sr -t 1 -2 -K 1G -F 1000 -R "@RG\tID:qc_reads/whole_genome/PE/BPA/ACBarrie/ACB_PE_300bp_AB00B6ABXX_ATCACG_L008\tLB:Unknown\tPL=Illumina\tPU=ACB_PE_300bp_AB00B6ABXX_ATCACG_L008\tSM:ACBarrie" references/161010_Chinese_Spring_v1.0_pseudomolecules_parts.fasta.gz.mmi qc_reads/whole_genome/PE/BPA/ACBarrie/ACB_PE_300bp_AB00B6ABXX_ATCACG_L008_R1.qc.fastq.gz qc_reads/whole_genome/PE/BPA/ACBarrie/ACB_PE_300bp_AB00B6ABXX_ATCACG_L008_R2.qc.fastq.gz | samtools view -ub -f 2 -q 5 -- | samtools sort -T "/tmp" --threads 10 -m 5G | samtools calmd -b --threads 1 - "references/161010_Chinese_Spring_v1.0_pseudomolecules_parts.fasta.gz" > ${TMP_OUT}
mv ${TMP_OUT} mapped_reads/161010_Chinese_Spring_v1.0_pseudomolecules_parts.fasta.gz/minimap2_defaults/whole_genome/PE/BPA/ACBarrie/ACB_PE_300bp_AB00B6ABXX_ATCACG_L008.bam

TMP_OUT="$(mktemp /tmp/tmp.XXXXXXXXXX.bam)"
function clean_up {
  # Perform program exit housekeeping
  if [ ! -z "${TMP_OUT}" ] && [ -e "${TMP_OUT}" ]; then
    rm -f "${TMP_OUT}*"
  fi
  trap 0 # reset to default action
  exit
}
trap clean_up 0 1 2 3 15 #see 'man signal' for descriptions http://man7.org/linux/man-pages/man7/signal.7.html
minimap2 -a -x sr -t 1 -2 -K 1G -F 1000 -R "@RG\tID:qc_reads/whole_genome/PE/BPA/Yitpi/BPA_Yp-1_AD08U0ACXX_TAGCTT_L004\tLB:Unknown\tPL=Illumina\tPU=BPA_Yp-1_AD08U0ACXX_TAGCTT_L004\tSM:Yitpi" references/161010_Chinese_Spring_v1.0_pseudomolecules_parts.fasta.gz.mmi qc_reads/whole_genome/PE/BPA/Yitpi/BPA_Yp-1_AD08U0ACXX_TAGCTT_L004_R1.qc.fastq.gz qc_reads/whole_genome/PE/BPA/Yitpi/BPA_Yp-1_AD08U0ACXX_TAGCTT_L004_R2.qc.fastq.gz | samtools view -ub -f 2 -q 5 -- | samtools sort -T "/tmp" --threads 10 -m 5G | samtools calmd -b --threads 1 - "references/161010_Chinese_Spring_v1.0_pseudomolecules_parts.fasta.gz" > ${TMP_OUT}
mv ${TMP_OUT} mapped_reads/161010_Chinese_Spring_v1.0_pseudomolecules_parts.fasta.gz/minimap2_defaults/whole_genome/PE/BPA/Yitpi/BPA_Yp-1_AD08U0ACXX_TAGCTT_L004.bam

TMP_OUT="$(mktemp /tmp/tmp.XXXXXXXXXX.bam)"
function clean_up {
  # Perform program exit housekeeping
  if [ ! -z "${TMP_OUT}" ] && [ -e "${TMP_OUT}" ]; then
    rm -f "${TMP_OUT}*"
  fi
  trap 0 # reset to default action
  exit
}
trap clean_up 0 1 2 3 15 #see 'man signal' for descriptions http://man7.org/linux/man-pages/man7/signal.7.html
minimap2 -a -x sr -t 1 -2 -K 1G -F 1000 -R "@RG\tID:qc_reads/whole_genome/PE/BPA/Gladius/Gladius_6_BC04MHACXX_ATCACG_L007\tLB:Unknown\tPL=Illumina\tPU=Gladius_6_BC04MHACXX_ATCACG_L007\tSM:Gladius" references/161010_Chinese_Spring_v1.0_pseudomolecules_parts.fasta.gz.mmi qc_reads/whole_genome/PE/BPA/Gladius/Gladius_6_BC04MHACXX_ATCACG_L007_R1.qc.fastq.gz qc_reads/whole_genome/PE/BPA/Gladius/Gladius_6_BC04MHACXX_ATCACG_L007_R2.qc.fastq.gz | samtools view -ub -f 2 -q 5 -- | samtools sort -T "/tmp" --threads 10 -m 5G | samtools calmd -b --threads 1 - "references/161010_Chinese_Spring_v1.0_pseudomolecules_parts.fasta.gz" > ${TMP_OUT}
mv ${TMP_OUT} mapped_reads/161010_Chinese_Spring_v1.0_pseudomolecules_parts.fasta.gz/minimap2_defaults/whole_genome/PE/BPA/Gladius/Gladius_6_BC04MHACXX_ATCACG_L007.bam

TMP_OUT="$(mktemp /tmp/tmp.XXXXXXXXXX.bam)"
function clean_up {
  # Perform program exit housekeeping
  if [ ! -z "${TMP_OUT}" ] && [ -e "${TMP_OUT}" ]; then
    rm -f "${TMP_OUT}*"
  fi
  trap 0 # reset to default action
  exit
}
trap clean_up 0 1 2 3 15 #see 'man signal' for descriptions http://man7.org/linux/man-pages/man7/signal.7.html
minimap2 -a -x sr -t 1 -2 -K 1G -F 1000 -R "@RG\tID:qc_reads/whole_genome/PE/BPA/Kukri/Kukri_AD097GACXX_TTAGGC_L005\tLB:Unknown\tPL=Illumina\tPU=Kukri_AD097GACXX_TTAGGC_L005\tSM:Kukri" references/161010_Chinese_Spring_v1.0_pseudomolecules_parts.fasta.gz.mmi qc_reads/whole_genome/PE/BPA/Kukri/Kukri_AD097GACXX_TTAGGC_L005_R1.qc.fastq.gz qc_reads/whole_genome/PE/BPA/Kukri/Kukri_AD097GACXX_TTAGGC_L005_R2.qc.fastq.gz | samtools view -ub -f 2 -q 5 -- | samtools sort -T "/tmp" --threads 10 -m 5G | samtools calmd -b --threads 1 - "references/161010_Chinese_Spring_v1.0_pseudomolecules_parts.fasta.gz" > ${TMP_OUT}
mv ${TMP_OUT} mapped_reads/161010_Chinese_Spring_v1.0_pseudomolecules_parts.fasta.gz/minimap2_defaults/whole_genome/PE/BPA/Kukri/Kukri_AD097GACXX_TTAGGC_L005.bam

TMP_OUT="$(mktemp /tmp/tmp.XXXXXXXXXX.bam)"
function clean_up {
  # Perform program exit housekeeping
  if [ ! -z "${TMP_OUT}" ] && [ -e "${TMP_OUT}" ]; then
    rm -f "${TMP_OUT}*"
  fi
  trap 0 # reset to default action
  exit
}
trap clean_up 0 1 2 3 15 #see 'man signal' for descriptions http://man7.org/linux/man-pages/man7/signal.7.html
minimap2 -a -x sr -t 1 -2 -K 1G -F 1000 -R "@RG\tID:qc_reads/whole_genome/PE/BPA/Wyalkatchem/Wyalkatchem_Lib_2_AC072UACXX_CGATGT_L008\tLB:Unknown\tPL=Illumina\tPU=Wyalkatchem_Lib_2_AC072UACXX_CGATGT_L008\tSM:Wyalkatchem" references/161010_Chinese_Spring_v1.0_pseudomolecules_parts.fasta.gz.mmi qc_reads/whole_genome/PE/BPA/Wyalkatchem/Wyalkatchem_Lib_2_AC072UACXX_CGATGT_L008_R1.qc.fastq.gz qc_reads/whole_genome/PE/BPA/Wyalkatchem/Wyalkatchem_Lib_2_AC072UACXX_CGATGT_L008_R2.qc.fastq.gz | samtools view -ub -f 2 -q 5 -- | samtools sort -T "/tmp" --threads 10 -m 5G | samtools calmd -b --threads 1 - "references/161010_Chinese_Spring_v1.0_pseudomolecules_parts.fasta.gz" > ${TMP_OUT}
mv ${TMP_OUT} mapped_reads/161010_Chinese_Spring_v1.0_pseudomolecules_parts.fasta.gz/minimap2_defaults/whole_genome/PE/BPA/Wyalkatchem/Wyalkatchem_Lib_2_AC072UACXX_CGATGT_L008.bam

TMP_OUT="$(mktemp /tmp/tmp.XXXXXXXXXX.bam)"
function clean_up {
  # Perform program exit housekeeping
  if [ ! -z "${TMP_OUT}" ] && [ -e "${TMP_OUT}" ]; then
    rm -f "${TMP_OUT}*"
  fi
  trap 0 # reset to default action
  exit
}
trap clean_up 0 1 2 3 15 #see 'man signal' for descriptions http://man7.org/linux/man-pages/man7/signal.7.html
minimap2 -a -x sr -t 1 -2 -K 1G -F 1000 -R "@RG\tID:qc_reads/whole_genome/PE/BPA/Chara/Chara7_AB00B6ABXX_TGACCA_L006\tLB:Unknown\tPL=Illumina\tPU=Chara7_AB00B6ABXX_TGACCA_L006\tSM:Chara" references/161010_Chinese_Spring_v1.0_pseudomolecules_parts.fasta.gz.mmi qc_reads/whole_genome/PE/BPA/Chara/Chara7_AB00B6ABXX_TGACCA_L006_R1.qc.fastq.gz qc_reads/whole_genome/PE/BPA/Chara/Chara7_AB00B6ABXX_TGACCA_L006_R2.qc.fastq.gz | samtools view -ub -f 2 -q 5 -- | samtools sort -T "/tmp" --threads 10 -m 5G | samtools calmd -b --threads 1 - "references/161010_Chinese_Spring_v1.0_pseudomolecules_parts.fasta.gz" > ${TMP_OUT}
mv ${TMP_OUT} mapped_reads/161010_Chinese_Spring_v1.0_pseudomolecules_parts.fasta.gz/minimap2_defaults/whole_genome/PE/BPA/Chara/Chara7_AB00B6ABXX_TGACCA_L006.bam

TMP_OUT="$(mktemp /tmp/tmp.XXXXXXXXXX.bam)"
function clean_up {
  # Perform program exit housekeeping
  if [ ! -z "${TMP_OUT}" ] && [ -e "${TMP_OUT}" ]; then
    rm -f "${TMP_OUT}*"
  fi
  trap 0 # reset to default action
  exit
}
trap clean_up 0 1 2 3 15 #see 'man signal' for descriptions http://man7.org/linux/man-pages/man7/signal.7.html
minimap2 -a -x sr -t 1 -2 -K 1G -F 1000 -R "@RG\tID:qc_reads/whole_genome/PE/BPA/Drysdale/Drysdale_1_BC04MHACXX_GGCTAC_L006\tLB:Unknown\tPL=Illumina\tPU=Drysdale_1_BC04MHACXX_GGCTAC_L006\tSM:Drysdale" references/161010_Chinese_Spring_v1.0_pseudomolecules_parts.fasta.gz.mmi qc_reads/whole_genome/PE/BPA/Drysdale/Drysdale_1_BC04MHACXX_GGCTAC_L006_R1.qc.fastq.gz qc_reads/whole_genome/PE/BPA/Drysdale/Drysdale_1_BC04MHACXX_GGCTAC_L006_R2.qc.fastq.gz | samtools view -ub -f 2 -q 5 -- | samtools sort -T "/tmp" --threads 10 -m 5G | samtools calmd -b --threads 1 - "references/161010_Chinese_Spring_v1.0_pseudomolecules_parts.fasta.gz" > ${TMP_OUT}
mv ${TMP_OUT} mapped_reads/161010_Chinese_Spring_v1.0_pseudomolecules_parts.fasta.gz/minimap2_defaults/whole_genome/PE/BPA/Drysdale/Drysdale_1_BC04MHACXX_GGCTAC_L006.bam

TMP_OUT="$(mktemp /tmp/tmp.XXXXXXXXXX.bam)"
function clean_up {
  # Perform program exit housekeeping
  if [ ! -z "${TMP_OUT}" ] && [ -e "${TMP_OUT}" ]; then
    rm -f "${TMP_OUT}*"
  fi
  trap 0 # reset to default action
  exit
}
trap clean_up 0 1 2 3 15 #see 'man signal' for descriptions http://man7.org/linux/man-pages/man7/signal.7.html
minimap2 -a -x sr -t 1 -2 -K 1G -F 1000 -R "@RG\tID:qc_reads/whole_genome/PE/BPA/ACBarrie/ACB_PE_300bp_BB09NRABXX_ATCACG_L003\tLB:Unknown\tPL=Illumina\tPU=ACB_PE_300bp_BB09NRABXX_ATCACG_L003\tSM:ACBarrie" references/161010_Chinese_Spring_v1.0_pseudomolecules_parts.fasta.gz.mmi qc_reads/whole_genome/PE/BPA/ACBarrie/ACB_PE_300bp_BB09NRABXX_ATCACG_L003_R1.qc.fastq.gz qc_reads/whole_genome/PE/BPA/ACBarrie/ACB_PE_300bp_BB09NRABXX_ATCACG_L003_R2.qc.fastq.gz | samtools view -ub -f 2 -q 5 -- | samtools sort -T "/tmp" --threads 10 -m 5G | samtools calmd -b --threads 1 - "references/161010_Chinese_Spring_v1.0_pseudomolecules_parts.fasta.gz" > ${TMP_OUT}
mv ${TMP_OUT} mapped_reads/161010_Chinese_Spring_v1.0_pseudomolecules_parts.fasta.gz/minimap2_defaults/whole_genome/PE/BPA/ACBarrie/ACB_PE_300bp_BB09NRABXX_ATCACG_L003.bam

TMP_OUT="$(mktemp /tmp/tmp.XXXXXXXXXX.bam)"
function clean_up {
  # Perform program exit housekeeping
  if [ ! -z "${TMP_OUT}" ] && [ -e "${TMP_OUT}" ]; then
    rm -f "${TMP_OUT}*"
  fi
  trap 0 # reset to default action
  exit
}
trap clean_up 0 1 2 3 15 #see 'man signal' for descriptions http://man7.org/linux/man-pages/man7/signal.7.html
minimap2 -a -x sr -t 1 -2 -K 1G -F 1000 -R "@RG\tID:qc_reads/whole_genome/PE/BPA/Yitpi/BPA_Yp-1_AD08U0ACXX_TAGCTT_L007\tLB:Unknown\tPL=Illumina\tPU=BPA_Yp-1_AD08U0ACXX_TAGCTT_L007\tSM:Yitpi" references/161010_Chinese_Spring_v1.0_pseudomolecules_parts.fasta.gz.mmi qc_reads/whole_genome/PE/BPA/Yitpi/BPA_Yp-1_AD08U0ACXX_TAGCTT_L007_R1.qc.fastq.gz qc_reads/whole_genome/PE/BPA/Yitpi/BPA_Yp-1_AD08U0ACXX_TAGCTT_L007_R2.qc.fastq.gz | samtools view -ub -f 2 -q 5 -- | samtools sort -T "/tmp" --threads 10 -m 5G | samtools calmd -b --threads 1 - "references/161010_Chinese_Spring_v1.0_pseudomolecules_parts.fasta.gz" > ${TMP_OUT}
mv ${TMP_OUT} mapped_reads/161010_Chinese_Spring_v1.0_pseudomolecules_parts.fasta.gz/minimap2_defaults/whole_genome/PE/BPA/Yitpi/BPA_Yp-1_AD08U0ACXX_TAGCTT_L007.bam

TMP_OUT="$(mktemp /tmp/tmp.XXXXXXXXXX.bam)"
function clean_up {
  # Perform program exit housekeeping
  if [ ! -z "${TMP_OUT}" ] && [ -e "${TMP_OUT}" ]; then
    rm -f "${TMP_OUT}*"
  fi
  trap 0 # reset to default action
  exit
}
trap clean_up 0 1 2 3 15 #see 'man signal' for descriptions http://man7.org/linux/man-pages/man7/signal.7.html
minimap2 -a -x sr -t 1 -2 -K 1G -F 1000 -R "@RG\tID:qc_reads/whole_genome/PE/BPA/Gladius/B0213ACXX_Gladius_6_s_4\tLB:Unknown\tPL=Illumina\tPU=B0213ACXX_Gladius_6_s_4\tSM:Gladius" references/161010_Chinese_Spring_v1.0_pseudomolecules_parts.fasta.gz.mmi qc_reads/whole_genome/PE/BPA/Gladius/B0213ACXX_Gladius_6_s_4_R1.qc.fastq.gz qc_reads/whole_genome/PE/BPA/Gladius/B0213ACXX_Gladius_6_s_4_R2.qc.fastq.gz | samtools view -ub -f 2 -q 5 -- | samtools sort -T "/tmp" --threads 10 -m 5G | samtools calmd -b --threads 1 - "references/161010_Chinese_Spring_v1.0_pseudomolecules_parts.fasta.gz" > ${TMP_OUT}
mv ${TMP_OUT} mapped_reads/161010_Chinese_Spring_v1.0_pseudomolecules_parts.fasta.gz/minimap2_defaults/whole_genome/PE/BPA/Gladius/B0213ACXX_Gladius_6_s_4.bam

TMP_OUT="$(mktemp /tmp/tmp.XXXXXXXXXX.bam)"
function clean_up {
  # Perform program exit housekeeping
  if [ ! -z "${TMP_OUT}" ] && [ -e "${TMP_OUT}" ]; then
    rm -f "${TMP_OUT}*"
  fi
  trap 0 # reset to default action
  exit
}
trap clean_up 0 1 2 3 15 #see 'man signal' for descriptions http://man7.org/linux/man-pages/man7/signal.7.html
minimap2 -a -x sr -t 1 -2 -K 1G -F 1000 -R "@RG\tID:qc_reads/whole_genome/PE/BPA/Alsen/Alsen_C4MH4ACXX_NoIndex_L001\tLB:Unknown\tPL=Illumina\tPU=Alsen_C4MH4ACXX_NoIndex_L001\tSM:Alsen" references/161010_Chinese_Spring_v1.0_pseudomolecules_parts.fasta.gz.mmi qc_reads/whole_genome/PE/BPA/Alsen/Alsen_C4MH4ACXX_NoIndex_L001_R1.qc.fastq.gz qc_reads/whole_genome/PE/BPA/Alsen/Alsen_C4MH4ACXX_NoIndex_L001_R2.qc.fastq.gz | samtools view -ub -f 2 -q 5 -- | samtools sort -T "/tmp" --threads 10 -m 5G | samtools calmd -b --threads 1 - "references/161010_Chinese_Spring_v1.0_pseudomolecules_parts.fasta.gz" > ${TMP_OUT}
mv ${TMP_OUT} mapped_reads/161010_Chinese_Spring_v1.0_pseudomolecules_parts.fasta.gz/minimap2_defaults/whole_genome/PE/BPA/Alsen/Alsen_C4MH4ACXX_NoIndex_L001.bam

TMP_OUT="$(mktemp /tmp/tmp.XXXXXXXXXX.bam)"
function clean_up {
  # Perform program exit housekeeping
  if [ ! -z "${TMP_OUT}" ] && [ -e "${TMP_OUT}" ]; then
    rm -f "${TMP_OUT}*"
  fi
  trap 0 # reset to default action
  exit
}
trap clean_up 0 1 2 3 15 #see 'man signal' for descriptions http://man7.org/linux/man-pages/man7/signal.7.html
minimap2 -a -x sr -t 1 -2 -K 1G -F 1000 -R "@RG\tID:qc_reads/whole_genome/PE/BPA/Chara/Chara7_AB00B6ABXX_TGACCA_L004\tLB:Unknown\tPL=Illumina\tPU=Chara7_AB00B6ABXX_TGACCA_L004\tSM:Chara" references/161010_Chinese_Spring_v1.0_pseudomolecules_parts.fasta.gz.mmi qc_reads/whole_genome/PE/BPA/Chara/Chara7_AB00B6ABXX_TGACCA_L004_R1.qc.fastq.gz qc_reads/whole_genome/PE/BPA/Chara/Chara7_AB00B6ABXX_TGACCA_L004_R2.qc.fastq.gz | samtools view -ub -f 2 -q 5 -- | samtools sort -T "/tmp" --threads 10 -m 5G | samtools calmd -b --threads 1 - "references/161010_Chinese_Spring_v1.0_pseudomolecules_parts.fasta.gz" > ${TMP_OUT}
mv ${TMP_OUT} mapped_reads/161010_Chinese_Spring_v1.0_pseudomolecules_parts.fasta.gz/minimap2_defaults/whole_genome/PE/BPA/Chara/Chara7_AB00B6ABXX_TGACCA_L004.bam

TMP_OUT="$(mktemp /tmp/tmp.XXXXXXXXXX.bam)"
function clean_up {
  # Perform program exit housekeeping
  if [ ! -z "${TMP_OUT}" ] && [ -e "${TMP_OUT}" ]; then
    rm -f "${TMP_OUT}*"
  fi
  trap 0 # reset to default action
  exit
}
trap clean_up 0 1 2 3 15 #see 'man signal' for descriptions http://man7.org/linux/man-pages/man7/signal.7.html
minimap2 -a -x sr -t 1 -2 -K 1G -F 1000 -R "@RG\tID:qc_reads/whole_genome/PE/BPA/Gladius/Gladius_6_BC04MHACXX_ATCACG_L004\tLB:Unknown\tPL=Illumina\tPU=Gladius_6_BC04MHACXX_ATCACG_L004\tSM:Gladius" references/161010_Chinese_Spring_v1.0_pseudomolecules_parts.fasta.gz.mmi qc_reads/whole_genome/PE/BPA/Gladius/Gladius_6_BC04MHACXX_ATCACG_L004_R1.qc.fastq.gz qc_reads/whole_genome/PE/BPA/Gladius/Gladius_6_BC04MHACXX_ATCACG_L004_R2.qc.fastq.gz | samtools view -ub -f 2 -q 5 -- | samtools sort -T "/tmp" --threads 10 -m 5G | samtools calmd -b --threads 1 - "references/161010_Chinese_Spring_v1.0_pseudomolecules_parts.fasta.gz" > ${TMP_OUT}
mv ${TMP_OUT} mapped_reads/161010_Chinese_Spring_v1.0_pseudomolecules_parts.fasta.gz/minimap2_defaults/whole_genome/PE/BPA/Gladius/Gladius_6_BC04MHACXX_ATCACG_L004.bam

TMP_OUT="$(mktemp /tmp/tmp.XXXXXXXXXX.bam)"
function clean_up {
  # Perform program exit housekeeping
  if [ ! -z "${TMP_OUT}" ] && [ -e "${TMP_OUT}" ]; then
    rm -f "${TMP_OUT}*"
  fi
  trap 0 # reset to default action
  exit
}
trap clean_up 0 1 2 3 15 #see 'man signal' for descriptions http://man7.org/linux/man-pages/man7/signal.7.html
minimap2 -a -x sr -t 1 -2 -K 1G -F 1000 -R "@RG\tID:qc_reads/whole_genome/PE/BPA/RAC875/RAC_PE_350bp_C71PNANXX_CTTGTA_L006\tLB:Unknown\tPL=Illumina\tPU=RAC_PE_350bp_C71PNANXX_CTTGTA_L006\tSM:RAC875" references/161010_Chinese_Spring_v1.0_pseudomolecules_parts.fasta.gz.mmi qc_reads/whole_genome/PE/BPA/RAC875/RAC_PE_350bp_C71PNANXX_CTTGTA_L006_R1.qc.fastq.gz qc_reads/whole_genome/PE/BPA/RAC875/RAC_PE_350bp_C71PNANXX_CTTGTA_L006_R2.qc.fastq.gz | samtools view -ub -f 2 -q 5 -- | samtools sort -T "/tmp" --threads 10 -m 5G | samtools calmd -b --threads 1 - "references/161010_Chinese_Spring_v1.0_pseudomolecules_parts.fasta.gz" > ${TMP_OUT}
mv ${TMP_OUT} mapped_reads/161010_Chinese_Spring_v1.0_pseudomolecules_parts.fasta.gz/minimap2_defaults/whole_genome/PE/BPA/RAC875/RAC_PE_350bp_C71PNANXX_CTTGTA_L006.bam

TMP_OUT="$(mktemp /tmp/tmp.XXXXXXXXXX.bam)"
function clean_up {
  # Perform program exit housekeeping
  if [ ! -z "${TMP_OUT}" ] && [ -e "${TMP_OUT}" ]; then
    rm -f "${TMP_OUT}*"
  fi
  trap 0 # reset to default action
  exit
}
trap clean_up 0 1 2 3 15 #see 'man signal' for descriptions http://man7.org/linux/man-pages/man7/signal.7.html
minimap2 -a -x sr -t 1 -2 -K 1G -F 1000 -R "@RG\tID:qc_reads/whole_genome/PE/BPA/Volcanii/VOL_PE_300bp_BD08Y9ACXX_CAGATC_L003\tLB:Unknown\tPL=Illumina\tPU=VOL_PE_300bp_BD08Y9ACXX_CAGATC_L003\tSM:Volcanii" references/161010_Chinese_Spring_v1.0_pseudomolecules_parts.fasta.gz.mmi qc_reads/whole_genome/PE/BPA/Volcanii/VOL_PE_300bp_BD08Y9ACXX_CAGATC_L003_R1.qc.fastq.gz qc_reads/whole_genome/PE/BPA/Volcanii/VOL_PE_300bp_BD08Y9ACXX_CAGATC_L003_R2.qc.fastq.gz | samtools view -ub -f 2 -q 5 -- | samtools sort -T "/tmp" --threads 10 -m 5G | samtools calmd -b --threads 1 - "references/161010_Chinese_Spring_v1.0_pseudomolecules_parts.fasta.gz" > ${TMP_OUT}
mv ${TMP_OUT} mapped_reads/161010_Chinese_Spring_v1.0_pseudomolecules_parts.fasta.gz/minimap2_defaults/whole_genome/PE/BPA/Volcanii/VOL_PE_300bp_BD08Y9ACXX_CAGATC_L003.bam

TMP_OUT="$(mktemp /tmp/tmp.XXXXXXXXXX.bam)"
function clean_up {
  # Perform program exit housekeeping
  if [ ! -z "${TMP_OUT}" ] && [ -e "${TMP_OUT}" ]; then
    rm -f "${TMP_OUT}*"
  fi
  trap 0 # reset to default action
  exit
}
trap clean_up 0 1 2 3 15 #see 'man signal' for descriptions http://man7.org/linux/man-pages/man7/signal.7.html
minimap2 -a -x sr -t 1 -2 -K 1G -F 1000 -R "@RG\tID:qc_reads/whole_genome/PE/BPA/RAC875/RAC_875_AB09J4ABXX_ATCACG_L002\tLB:Unknown\tPL=Illumina\tPU=RAC_875_AB09J4ABXX_ATCACG_L002\tSM:RAC875" references/161010_Chinese_Spring_v1.0_pseudomolecules_parts.fasta.gz.mmi qc_reads/whole_genome/PE/BPA/RAC875/RAC_875_AB09J4ABXX_ATCACG_L002_R1.qc.fastq.gz qc_reads/whole_genome/PE/BPA/RAC875/RAC_875_AB09J4ABXX_ATCACG_L002_R2.qc.fastq.gz | samtools view -ub -f 2 -q 5 -- | samtools sort -T "/tmp" --threads 10 -m 5G | samtools calmd -b --threads 1 - "references/161010_Chinese_Spring_v1.0_pseudomolecules_parts.fasta.gz" > ${TMP_OUT}
mv ${TMP_OUT} mapped_reads/161010_Chinese_Spring_v1.0_pseudomolecules_parts.fasta.gz/minimap2_defaults/whole_genome/PE/BPA/RAC875/RAC_875_AB09J4ABXX_ATCACG_L002.bam

TMP_OUT="$(mktemp /tmp/tmp.XXXXXXXXXX.bam)"
function clean_up {
  # Perform program exit housekeeping
  if [ ! -z "${TMP_OUT}" ] && [ -e "${TMP_OUT}" ]; then
    rm -f "${TMP_OUT}*"
  fi
  trap 0 # reset to default action
  exit
}
trap clean_up 0 1 2 3 15 #see 'man signal' for descriptions http://man7.org/linux/man-pages/man7/signal.7.html
minimap2 -a -x sr -t 1 -2 -K 1G -F 1000 -R "@RG\tID:qc_reads/whole_genome/PE/BPA/Volcanii/VOL_PE_300bp_BD08Y9ACXX_CAGATC_L007\tLB:Unknown\tPL=Illumina\tPU=VOL_PE_300bp_BD08Y9ACXX_CAGATC_L007\tSM:Volcanii" references/161010_Chinese_Spring_v1.0_pseudomolecules_parts.fasta.gz.mmi qc_reads/whole_genome/PE/BPA/Volcanii/VOL_PE_300bp_BD08Y9ACXX_CAGATC_L007_R1.qc.fastq.gz qc_reads/whole_genome/PE/BPA/Volcanii/VOL_PE_300bp_BD08Y9ACXX_CAGATC_L007_R2.qc.fastq.gz | samtools view -ub -f 2 -q 5 -- | samtools sort -T "/tmp" --threads 10 -m 5G | samtools calmd -b --threads 1 - "references/161010_Chinese_Spring_v1.0_pseudomolecules_parts.fasta.gz" > ${TMP_OUT}
mv ${TMP_OUT} mapped_reads/161010_Chinese_Spring_v1.0_pseudomolecules_parts.fasta.gz/minimap2_defaults/whole_genome/PE/BPA/Volcanii/VOL_PE_300bp_BD08Y9ACXX_CAGATC_L007.bam

TMP_OUT="$(mktemp /tmp/tmp.XXXXXXXXXX.bam)"
function clean_up {
  # Perform program exit housekeeping
  if [ ! -z "${TMP_OUT}" ] && [ -e "${TMP_OUT}" ]; then
    rm -f "${TMP_OUT}*"
  fi
  trap 0 # reset to default action
  exit
}
trap clean_up 0 1 2 3 15 #see 'man signal' for descriptions http://man7.org/linux/man-pages/man7/signal.7.html
minimap2 -a -x sr -t 1 -2 -K 1G -F 1000 -R "@RG\tID:qc_reads/whole_genome/PE/BPA/Xiaoyan/BPA_Xi-1_AD08U0ACXX_GATCAG_L004\tLB:Unknown\tPL=Illumina\tPU=BPA_Xi-1_AD08U0ACXX_GATCAG_L004\tSM:Xiaoyan" references/161010_Chinese_Spring_v1.0_pseudomolecules_parts.fasta.gz.mmi qc_reads/whole_genome/PE/BPA/Xiaoyan/BPA_Xi-1_AD08U0ACXX_GATCAG_L004_R1.qc.fastq.gz qc_reads/whole_genome/PE/BPA/Xiaoyan/BPA_Xi-1_AD08U0ACXX_GATCAG_L004_R2.qc.fastq.gz | samtools view -ub -f 2 -q 5 -- | samtools sort -T "/tmp" --threads 10 -m 5G | samtools calmd -b --threads 1 - "references/161010_Chinese_Spring_v1.0_pseudomolecules_parts.fasta.gz" > ${TMP_OUT}
mv ${TMP_OUT} mapped_reads/161010_Chinese_Spring_v1.0_pseudomolecules_parts.fasta.gz/minimap2_defaults/whole_genome/PE/BPA/Xiaoyan/BPA_Xi-1_AD08U0ACXX_GATCAG_L004.bam

TMP_OUT="$(mktemp /tmp/tmp.XXXXXXXXXX.bam)"
function clean_up {
  # Perform program exit housekeeping
  if [ ! -z "${TMP_OUT}" ] && [ -e "${TMP_OUT}" ]; then
    rm -f "${TMP_OUT}*"
  fi
  trap 0 # reset to default action
  exit
}
trap clean_up 0 1 2 3 15 #see 'man signal' for descriptions http://man7.org/linux/man-pages/man7/signal.7.html
minimap2 -a -x sr -t 1 -2 -K 1G -F 1000 -R "@RG\tID:qc_reads/whole_genome/PE/BPA/Yitpi/BPA_Yp-1_BD08U1ACXX_TAGCTT_L006\tLB:Unknown\tPL=Illumina\tPU=BPA_Yp-1_BD08U1ACXX_TAGCTT_L006\tSM:Yitpi" references/161010_Chinese_Spring_v1.0_pseudomolecules_parts.fasta.gz.mmi qc_reads/whole_genome/PE/BPA/Yitpi/BPA_Yp-1_BD08U1ACXX_TAGCTT_L006_R1.qc.fastq.gz qc_reads/whole_genome/PE/BPA/Yitpi/BPA_Yp-1_BD08U1ACXX_TAGCTT_L006_R2.qc.fastq.gz | samtools view -ub -f 2 -q 5 -- | samtools sort -T "/tmp" --threads 10 -m 5G | samtools calmd -b --threads 1 - "references/161010_Chinese_Spring_v1.0_pseudomolecules_parts.fasta.gz" > ${TMP_OUT}
mv ${TMP_OUT} mapped_reads/161010_Chinese_Spring_v1.0_pseudomolecules_parts.fasta.gz/minimap2_defaults/whole_genome/PE/BPA/Yitpi/BPA_Yp-1_BD08U1ACXX_TAGCTT_L006.bam

TMP_OUT="$(mktemp /tmp/tmp.XXXXXXXXXX.bam)"
function clean_up {
  # Perform program exit housekeeping
  if [ ! -z "${TMP_OUT}" ] && [ -e "${TMP_OUT}" ]; then
    rm -f "${TMP_OUT}*"
  fi
  trap 0 # reset to default action
  exit
}
trap clean_up 0 1 2 3 15 #see 'man signal' for descriptions http://man7.org/linux/man-pages/man7/signal.7.html
minimap2 -a -x sr -t 1 -2 -K 1G -F 1000 -R "@RG\tID:qc_reads/whole_genome/PE/BPA/Westonia/WES_PE_300bp_C0M17ACXX_ACTTGA_L006\tLB:Unknown\tPL=Illumina\tPU=WES_PE_300bp_C0M17ACXX_ACTTGA_L006\tSM:Westonia" references/161010_Chinese_Spring_v1.0_pseudomolecules_parts.fasta.gz.mmi qc_reads/whole_genome/PE/BPA/Westonia/WES_PE_300bp_C0M17ACXX_ACTTGA_L006_R1.qc.fastq.gz qc_reads/whole_genome/PE/BPA/Westonia/WES_PE_300bp_C0M17ACXX_ACTTGA_L006_R2.qc.fastq.gz | samtools view -ub -f 2 -q 5 -- | samtools sort -T "/tmp" --threads 10 -m 5G | samtools calmd -b --threads 1 - "references/161010_Chinese_Spring_v1.0_pseudomolecules_parts.fasta.gz" > ${TMP_OUT}
mv ${TMP_OUT} mapped_reads/161010_Chinese_Spring_v1.0_pseudomolecules_parts.fasta.gz/minimap2_defaults/whole_genome/PE/BPA/Westonia/WES_PE_300bp_C0M17ACXX_ACTTGA_L006.bam

TMP_OUT="$(mktemp /tmp/tmp.XXXXXXXXXX.bam)"
function clean_up {
  # Perform program exit housekeeping
  if [ ! -z "${TMP_OUT}" ] && [ -e "${TMP_OUT}" ]; then
    rm -f "${TMP_OUT}*"
  fi
  trap 0 # reset to default action
  exit
}
trap clean_up 0 1 2 3 15 #see 'man signal' for descriptions http://man7.org/linux/man-pages/man7/signal.7.html
minimap2 -a -x sr -t 1 -2 -K 1G -F 1000 -R "@RG\tID:qc_reads/whole_genome/PE/BPA/H45/H45_C0M17ACXX_ATGTCA_L004\tLB:Unknown\tPL=Illumina\tPU=H45_C0M17ACXX_ATGTCA_L004\tSM:H45" references/161010_Chinese_Spring_v1.0_pseudomolecules_parts.fasta.gz.mmi qc_reads/whole_genome/PE/BPA/H45/H45_C0M17ACXX_ATGTCA_L004_R1.qc.fastq.gz qc_reads/whole_genome/PE/BPA/H45/H45_C0M17ACXX_ATGTCA_L004_R2.qc.fastq.gz | samtools view -ub -f 2 -q 5 -- | samtools sort -T "/tmp" --threads 10 -m 5G | samtools calmd -b --threads 1 - "references/161010_Chinese_Spring_v1.0_pseudomolecules_parts.fasta.gz" > ${TMP_OUT}
mv ${TMP_OUT} mapped_reads/161010_Chinese_Spring_v1.0_pseudomolecules_parts.fasta.gz/minimap2_defaults/whole_genome/PE/BPA/H45/H45_C0M17ACXX_ATGTCA_L004.bam

TMP_OUT="$(mktemp /tmp/tmp.XXXXXXXXXX.bam)"
function clean_up {
  # Perform program exit housekeeping
  if [ ! -z "${TMP_OUT}" ] && [ -e "${TMP_OUT}" ]; then
    rm -f "${TMP_OUT}*"
  fi
  trap 0 # reset to default action
  exit
}
trap clean_up 0 1 2 3 15 #see 'man signal' for descriptions http://man7.org/linux/man-pages/man7/signal.7.html
minimap2 -a -x sr -t 1 -2 -K 1G -F 1000 -R "@RG\tID:qc_reads/whole_genome/PE/BPA/Wyalkatchem/Wyalkatchem_Lib_2_AC072UACXX_CGATGT_L004\tLB:Unknown\tPL=Illumina\tPU=Wyalkatchem_Lib_2_AC072UACXX_CGATGT_L004\tSM:Wyalkatchem" references/161010_Chinese_Spring_v1.0_pseudomolecules_parts.fasta.gz.mmi qc_reads/whole_genome/PE/BPA/Wyalkatchem/Wyalkatchem_Lib_2_AC072UACXX_CGATGT_L004_R1.qc.fastq.gz qc_reads/whole_genome/PE/BPA/Wyalkatchem/Wyalkatchem_Lib_2_AC072UACXX_CGATGT_L004_R2.qc.fastq.gz | samtools view -ub -f 2 -q 5 -- | samtools sort -T "/tmp" --threads 10 -m 5G | samtools calmd -b --threads 1 - "references/161010_Chinese_Spring_v1.0_pseudomolecules_parts.fasta.gz" > ${TMP_OUT}
mv ${TMP_OUT} mapped_reads/161010_Chinese_Spring_v1.0_pseudomolecules_parts.fasta.gz/minimap2_defaults/whole_genome/PE/BPA/Wyalkatchem/Wyalkatchem_Lib_2_AC072UACXX_CGATGT_L004.bam

TMP_OUT="$(mktemp /tmp/tmp.XXXXXXXXXX.bam)"
function clean_up {
  # Perform program exit housekeeping
  if [ ! -z "${TMP_OUT}" ] && [ -e "${TMP_OUT}" ]; then
    rm -f "${TMP_OUT}*"
  fi
  trap 0 # reset to default action
  exit
}
trap clean_up 0 1 2 3 15 #see 'man signal' for descriptions http://man7.org/linux/man-pages/man7/signal.7.html
minimap2 -a -x sr -t 1 -2 -K 1G -F 1000 -R "@RG\tID:qc_reads/whole_genome/PE/BPA/RAC875/RAC_875_BD0859ACXX_ATCACG_L008\tLB:Unknown\tPL=Illumina\tPU=RAC_875_BD0859ACXX_ATCACG_L008\tSM:RAC875" references/161010_Chinese_Spring_v1.0_pseudomolecules_parts.fasta.gz.mmi qc_reads/whole_genome/PE/BPA/RAC875/RAC_875_BD0859ACXX_ATCACG_L008_R1.qc.fastq.gz qc_reads/whole_genome/PE/BPA/RAC875/RAC_875_BD0859ACXX_ATCACG_L008_R2.qc.fastq.gz | samtools view -ub -f 2 -q 5 -- | samtools sort -T "/tmp" --threads 10 -m 5G | samtools calmd -b --threads 1 - "references/161010_Chinese_Spring_v1.0_pseudomolecules_parts.fasta.gz" > ${TMP_OUT}
mv ${TMP_OUT} mapped_reads/161010_Chinese_Spring_v1.0_pseudomolecules_parts.fasta.gz/minimap2_defaults/whole_genome/PE/BPA/RAC875/RAC_875_BD0859ACXX_ATCACG_L008.bam

TMP_OUT="$(mktemp /tmp/tmp.XXXXXXXXXX.bam)"
function clean_up {
  # Perform program exit housekeeping
  if [ ! -z "${TMP_OUT}" ] && [ -e "${TMP_OUT}" ]; then
    rm -f "${TMP_OUT}*"
  fi
  trap 0 # reset to default action
  exit
}
trap clean_up 0 1 2 3 15 #see 'man signal' for descriptions http://man7.org/linux/man-pages/man7/signal.7.html
minimap2 -a -x sr -t 1 -2 -K 1G -F 1000 -R "@RG\tID:qc_reads/whole_genome/PE/BPA/Yitpi/BPA_Yp-1_BD08U1ACXX_TAGCTT_L008\tLB:Unknown\tPL=Illumina\tPU=BPA_Yp-1_BD08U1ACXX_TAGCTT_L008\tSM:Yitpi" references/161010_Chinese_Spring_v1.0_pseudomolecules_parts.fasta.gz.mmi qc_reads/whole_genome/PE/BPA/Yitpi/BPA_Yp-1_BD08U1ACXX_TAGCTT_L008_R1.qc.fastq.gz qc_reads/whole_genome/PE/BPA/Yitpi/BPA_Yp-1_BD08U1ACXX_TAGCTT_L008_R2.qc.fastq.gz | samtools view -ub -f 2 -q 5 -- | samtools sort -T "/tmp" --threads 10 -m 5G | samtools calmd -b --threads 1 - "references/161010_Chinese_Spring_v1.0_pseudomolecules_parts.fasta.gz" > ${TMP_OUT}
mv ${TMP_OUT} mapped_reads/161010_Chinese_Spring_v1.0_pseudomolecules_parts.fasta.gz/minimap2_defaults/whole_genome/PE/BPA/Yitpi/BPA_Yp-1_BD08U1ACXX_TAGCTT_L008.bam

TMP_OUT="$(mktemp /tmp/tmp.XXXXXXXXXX.bam)"
function clean_up {
  # Perform program exit housekeeping
  if [ ! -z "${TMP_OUT}" ] && [ -e "${TMP_OUT}" ]; then
    rm -f "${TMP_OUT}*"
  fi
  trap 0 # reset to default action
  exit
}
trap clean_up 0 1 2 3 15 #see 'man signal' for descriptions http://man7.org/linux/man-pages/man7/signal.7.html
minimap2 -a -x sr -t 1 -2 -K 1G -F 1000 -R "@RG\tID:qc_reads/whole_genome/PE/BPA/Pastor/Pastor_AD08TAACXX_GCCAAT_L003\tLB:Unknown\tPL=Illumina\tPU=Pastor_AD08TAACXX_GCCAAT_L003\tSM:Pastor" references/161010_Chinese_Spring_v1.0_pseudomolecules_parts.fasta.gz.mmi qc_reads/whole_genome/PE/BPA/Pastor/Pastor_AD08TAACXX_GCCAAT_L003_R1.qc.fastq.gz qc_reads/whole_genome/PE/BPA/Pastor/Pastor_AD08TAACXX_GCCAAT_L003_R2.qc.fastq.gz | samtools view -ub -f 2 -q 5 -- | samtools sort -T "/tmp" --threads 10 -m 5G | samtools calmd -b --threads 1 - "references/161010_Chinese_Spring_v1.0_pseudomolecules_parts.fasta.gz" > ${TMP_OUT}
mv ${TMP_OUT} mapped_reads/161010_Chinese_Spring_v1.0_pseudomolecules_parts.fasta.gz/minimap2_defaults/whole_genome/PE/BPA/Pastor/Pastor_AD08TAACXX_GCCAAT_L003.bam

TMP_OUT="$(mktemp /tmp/tmp.XXXXXXXXXX.bam)"
function clean_up {
  # Perform program exit housekeeping
  if [ ! -z "${TMP_OUT}" ] && [ -e "${TMP_OUT}" ]; then
    rm -f "${TMP_OUT}*"
  fi
  trap 0 # reset to default action
  exit
}
trap clean_up 0 1 2 3 15 #see 'man signal' for descriptions http://man7.org/linux/man-pages/man7/signal.7.html
minimap2 -a -x sr -t 1 -2 -K 1G -F 1000 -R "@RG\tID:qc_reads/whole_genome/PE/BPA/Chara/CH7-1_AC02KTACXX_TGACCA_L008\tLB:Unknown\tPL=Illumina\tPU=CH7-1_AC02KTACXX_TGACCA_L008\tSM:Chara" references/161010_Chinese_Spring_v1.0_pseudomolecules_parts.fasta.gz.mmi qc_reads/whole_genome/PE/BPA/Chara/CH7-1_AC02KTACXX_TGACCA_L008_R1.qc.fastq.gz qc_reads/whole_genome/PE/BPA/Chara/CH7-1_AC02KTACXX_TGACCA_L008_R2.qc.fastq.gz | samtools view -ub -f 2 -q 5 -- | samtools sort -T "/tmp" --threads 10 -m 5G | samtools calmd -b --threads 1 - "references/161010_Chinese_Spring_v1.0_pseudomolecules_parts.fasta.gz" > ${TMP_OUT}
mv ${TMP_OUT} mapped_reads/161010_Chinese_Spring_v1.0_pseudomolecules_parts.fasta.gz/minimap2_defaults/whole_genome/PE/BPA/Chara/CH7-1_AC02KTACXX_TGACCA_L008.bam

TMP_OUT="$(mktemp /tmp/tmp.XXXXXXXXXX.bam)"
function clean_up {
  # Perform program exit housekeeping
  if [ ! -z "${TMP_OUT}" ] && [ -e "${TMP_OUT}" ]; then
    rm -f "${TMP_OUT}*"
  fi
  trap 0 # reset to default action
  exit
}
trap clean_up 0 1 2 3 15 #see 'man signal' for descriptions http://man7.org/linux/man-pages/man7/signal.7.html
minimap2 -a -x sr -t 1 -2 -K 1G -F 1000 -R "@RG\tID:qc_reads/whole_genome/PE/BPA/Excalibur/Excalibur_AB061DABXX_CGATGT_L007\tLB:Unknown\tPL=Illumina\tPU=Excalibur_AB061DABXX_CGATGT_L007\tSM:Excalibur" references/161010_Chinese_Spring_v1.0_pseudomolecules_parts.fasta.gz.mmi qc_reads/whole_genome/PE/BPA/Excalibur/Excalibur_AB061DABXX_CGATGT_L007_R1.qc.fastq.gz qc_reads/whole_genome/PE/BPA/Excalibur/Excalibur_AB061DABXX_CGATGT_L007_R2.qc.fastq.gz | samtools view -ub -f 2 -q 5 -- | samtools sort -T "/tmp" --threads 10 -m 5G | samtools calmd -b --threads 1 - "references/161010_Chinese_Spring_v1.0_pseudomolecules_parts.fasta.gz" > ${TMP_OUT}
mv ${TMP_OUT} mapped_reads/161010_Chinese_Spring_v1.0_pseudomolecules_parts.fasta.gz/minimap2_defaults/whole_genome/PE/BPA/Excalibur/Excalibur_AB061DABXX_CGATGT_L007.bam

TMP_OUT="$(mktemp /tmp/tmp.XXXXXXXXXX.bam)"
function clean_up {
  # Perform program exit housekeeping
  if [ ! -z "${TMP_OUT}" ] && [ -e "${TMP_OUT}" ]; then
    rm -f "${TMP_OUT}*"
  fi
  trap 0 # reset to default action
  exit
}
trap clean_up 0 1 2 3 15 #see 'man signal' for descriptions http://man7.org/linux/man-pages/man7/signal.7.html
minimap2 -a -x sr -t 1 -2 -K 1G -F 1000 -R "@RG\tID:qc_reads/whole_genome/PE/BPA/ACBarrie/ACB_PE_300bp_BB09NRABXX_ATCACG_L002\tLB:Unknown\tPL=Illumina\tPU=ACB_PE_300bp_BB09NRABXX_ATCACG_L002\tSM:ACBarrie" references/161010_Chinese_Spring_v1.0_pseudomolecules_parts.fasta.gz.mmi qc_reads/whole_genome/PE/BPA/ACBarrie/ACB_PE_300bp_BB09NRABXX_ATCACG_L002_R1.qc.fastq.gz qc_reads/whole_genome/PE/BPA/ACBarrie/ACB_PE_300bp_BB09NRABXX_ATCACG_L002_R2.qc.fastq.gz | samtools view -ub -f 2 -q 5 -- | samtools sort -T "/tmp" --threads 10 -m 5G | samtools calmd -b --threads 1 - "references/161010_Chinese_Spring_v1.0_pseudomolecules_parts.fasta.gz" > ${TMP_OUT}
mv ${TMP_OUT} mapped_reads/161010_Chinese_Spring_v1.0_pseudomolecules_parts.fasta.gz/minimap2_defaults/whole_genome/PE/BPA/ACBarrie/ACB_PE_300bp_BB09NRABXX_ATCACG_L002.bam

TMP_OUT="$(mktemp /tmp/tmp.XXXXXXXXXX.bam)"
function clean_up {
  # Perform program exit housekeeping
  if [ ! -z "${TMP_OUT}" ] && [ -e "${TMP_OUT}" ]; then
    rm -f "${TMP_OUT}*"
  fi
  trap 0 # reset to default action
  exit
}
trap clean_up 0 1 2 3 15 #see 'man signal' for descriptions http://man7.org/linux/man-pages/man7/signal.7.html
minimap2 -a -x sr -t 1 -2 -K 1G -F 1000 -R "@RG\tID:qc_reads/whole_genome/PE/BPA/Xiaoyan/BPA_Xi-1_AD08U0ACXX_GATCAG_L002\tLB:Unknown\tPL=Illumina\tPU=BPA_Xi-1_AD08U0ACXX_GATCAG_L002\tSM:Xiaoyan" references/161010_Chinese_Spring_v1.0_pseudomolecules_parts.fasta.gz.mmi qc_reads/whole_genome/PE/BPA/Xiaoyan/BPA_Xi-1_AD08U0ACXX_GATCAG_L002_R1.qc.fastq.gz qc_reads/whole_genome/PE/BPA/Xiaoyan/BPA_Xi-1_AD08U0ACXX_GATCAG_L002_R2.qc.fastq.gz | samtools view -ub -f 2 -q 5 -- | samtools sort -T "/tmp" --threads 10 -m 5G | samtools calmd -b --threads 1 - "references/161010_Chinese_Spring_v1.0_pseudomolecules_parts.fasta.gz" > ${TMP_OUT}
mv ${TMP_OUT} mapped_reads/161010_Chinese_Spring_v1.0_pseudomolecules_parts.fasta.gz/minimap2_defaults/whole_genome/PE/BPA/Xiaoyan/BPA_Xi-1_AD08U0ACXX_GATCAG_L002.bam

TMP_OUT="$(mktemp /tmp/tmp.XXXXXXXXXX.bam)"
function clean_up {
  # Perform program exit housekeeping
  if [ ! -z "${TMP_OUT}" ] && [ -e "${TMP_OUT}" ]; then
    rm -f "${TMP_OUT}*"
  fi
  trap 0 # reset to default action
  exit
}
trap clean_up 0 1 2 3 15 #see 'man signal' for descriptions http://man7.org/linux/man-pages/man7/signal.7.html
minimap2 -a -x sr -t 1 -2 -K 1G -F 1000 -R "@RG\tID:qc_reads/whole_genome/PE/BPA/Pastor/Pastor_AD08TAACXX_GCCAAT_L002\tLB:Unknown\tPL=Illumina\tPU=Pastor_AD08TAACXX_GCCAAT_L002\tSM:Pastor" references/161010_Chinese_Spring_v1.0_pseudomolecules_parts.fasta.gz.mmi qc_reads/whole_genome/PE/BPA/Pastor/Pastor_AD08TAACXX_GCCAAT_L002_R1.qc.fastq.gz qc_reads/whole_genome/PE/BPA/Pastor/Pastor_AD08TAACXX_GCCAAT_L002_R2.qc.fastq.gz | samtools view -ub -f 2 -q 5 -- | samtools sort -T "/tmp" --threads 10 -m 5G | samtools calmd -b --threads 1 - "references/161010_Chinese_Spring_v1.0_pseudomolecules_parts.fasta.gz" > ${TMP_OUT}
mv ${TMP_OUT} mapped_reads/161010_Chinese_Spring_v1.0_pseudomolecules_parts.fasta.gz/minimap2_defaults/whole_genome/PE/BPA/Pastor/Pastor_AD08TAACXX_GCCAAT_L002.bam

TMP_OUT="$(mktemp /tmp/tmp.XXXXXXXXXX.bam)"
function clean_up {
  # Perform program exit housekeeping
  if [ ! -z "${TMP_OUT}" ] && [ -e "${TMP_OUT}" ]; then
    rm -f "${TMP_OUT}*"
  fi
  trap 0 # reset to default action
  exit
}
trap clean_up 0 1 2 3 15 #see 'man signal' for descriptions http://man7.org/linux/man-pages/man7/signal.7.html
minimap2 -a -x sr -t 1 -2 -K 1G -F 1000 -R "@RG\tID:qc_reads/whole_genome/PE/BPA/Baxter/BX-1_BB09NRABXX_TTAGGC_L007\tLB:Unknown\tPL=Illumina\tPU=BX-1_BB09NRABXX_TTAGGC_L007\tSM:Baxter" references/161010_Chinese_Spring_v1.0_pseudomolecules_parts.fasta.gz.mmi qc_reads/whole_genome/PE/BPA/Baxter/BX-1_BB09NRABXX_TTAGGC_L007_R1.qc.fastq.gz qc_reads/whole_genome/PE/BPA/Baxter/BX-1_BB09NRABXX_TTAGGC_L007_R2.qc.fastq.gz | samtools view -ub -f 2 -q 5 -- | samtools sort -T "/tmp" --threads 10 -m 5G | samtools calmd -b --threads 1 - "references/161010_Chinese_Spring_v1.0_pseudomolecules_parts.fasta.gz" > ${TMP_OUT}
mv ${TMP_OUT} mapped_reads/161010_Chinese_Spring_v1.0_pseudomolecules_parts.fasta.gz/minimap2_defaults/whole_genome/PE/BPA/Baxter/BX-1_BB09NRABXX_TTAGGC_L007.bam

TMP_OUT="$(mktemp /tmp/tmp.XXXXXXXXXX.bam)"
function clean_up {
  # Perform program exit housekeeping
  if [ ! -z "${TMP_OUT}" ] && [ -e "${TMP_OUT}" ]; then
    rm -f "${TMP_OUT}*"
  fi
  trap 0 # reset to default action
  exit
}
trap clean_up 0 1 2 3 15 #see 'man signal' for descriptions http://man7.org/linux/man-pages/man7/signal.7.html
minimap2 -a -x sr -t 1 -2 -K 1G -F 1000 -R "@RG\tID:qc_reads/whole_genome/PE/BPA/Baxter/Baxter_C4MH4ACXX_NoIndex_L005\tLB:Unknown\tPL=Illumina\tPU=Baxter_C4MH4ACXX_NoIndex_L005\tSM:Baxter" references/161010_Chinese_Spring_v1.0_pseudomolecules_parts.fasta.gz.mmi qc_reads/whole_genome/PE/BPA/Baxter/Baxter_C4MH4ACXX_NoIndex_L005_R1.qc.fastq.gz qc_reads/whole_genome/PE/BPA/Baxter/Baxter_C4MH4ACXX_NoIndex_L005_R2.qc.fastq.gz | samtools view -ub -f 2 -q 5 -- | samtools sort -T "/tmp" --threads 10 -m 5G | samtools calmd -b --threads 1 - "references/161010_Chinese_Spring_v1.0_pseudomolecules_parts.fasta.gz" > ${TMP_OUT}
mv ${TMP_OUT} mapped_reads/161010_Chinese_Spring_v1.0_pseudomolecules_parts.fasta.gz/minimap2_defaults/whole_genome/PE/BPA/Baxter/Baxter_C4MH4ACXX_NoIndex_L005.bam

TMP_OUT="$(mktemp /tmp/tmp.XXXXXXXXXX.bam)"
function clean_up {
  # Perform program exit housekeeping
  if [ ! -z "${TMP_OUT}" ] && [ -e "${TMP_OUT}" ]; then
    rm -f "${TMP_OUT}*"
  fi
  trap 0 # reset to default action
  exit
}
trap clean_up 0 1 2 3 15 #see 'man signal' for descriptions http://man7.org/linux/man-pages/man7/signal.7.html
minimap2 -a -x sr -t 1 -2 -K 1G -F 1000 -R "@RG\tID:qc_reads/whole_genome/PE/BPA/RAC875/RAC_875_AB061DABXX_ATCACG_L008\tLB:Unknown\tPL=Illumina\tPU=RAC_875_AB061DABXX_ATCACG_L008\tSM:RAC875" references/161010_Chinese_Spring_v1.0_pseudomolecules_parts.fasta.gz.mmi qc_reads/whole_genome/PE/BPA/RAC875/RAC_875_AB061DABXX_ATCACG_L008_R1.qc.fastq.gz qc_reads/whole_genome/PE/BPA/RAC875/RAC_875_AB061DABXX_ATCACG_L008_R2.qc.fastq.gz | samtools view -ub -f 2 -q 5 -- | samtools sort -T "/tmp" --threads 10 -m 5G | samtools calmd -b --threads 1 - "references/161010_Chinese_Spring_v1.0_pseudomolecules_parts.fasta.gz" > ${TMP_OUT}
mv ${TMP_OUT} mapped_reads/161010_Chinese_Spring_v1.0_pseudomolecules_parts.fasta.gz/minimap2_defaults/whole_genome/PE/BPA/RAC875/RAC_875_AB061DABXX_ATCACG_L008.bam

TMP_OUT="$(mktemp /tmp/tmp.XXXXXXXXXX.bam)"
function clean_up {
  # Perform program exit housekeeping
  if [ ! -z "${TMP_OUT}" ] && [ -e "${TMP_OUT}" ]; then
    rm -f "${TMP_OUT}*"
  fi
  trap 0 # reset to default action
  exit
}
trap clean_up 0 1 2 3 15 #see 'man signal' for descriptions http://man7.org/linux/man-pages/man7/signal.7.html
minimap2 -a -x sr -t 1 -2 -K 1G -F 1000 -R "@RG\tID:qc_reads/whole_genome/PE/BPA/Excalibur/EXC_PE_300bp_BD0859ACXX_CGATGT_L008\tLB:Unknown\tPL=Illumina\tPU=EXC_PE_300bp_BD0859ACXX_CGATGT_L008\tSM:Excalibur" references/161010_Chinese_Spring_v1.0_pseudomolecules_parts.fasta.gz.mmi qc_reads/whole_genome/PE/BPA/Excalibur/EXC_PE_300bp_BD0859ACXX_CGATGT_L008_R1.qc.fastq.gz qc_reads/whole_genome/PE/BPA/Excalibur/EXC_PE_300bp_BD0859ACXX_CGATGT_L008_R2.qc.fastq.gz | samtools view -ub -f 2 -q 5 -- | samtools sort -T "/tmp" --threads 10 -m 5G | samtools calmd -b --threads 1 - "references/161010_Chinese_Spring_v1.0_pseudomolecules_parts.fasta.gz" > ${TMP_OUT}
mv ${TMP_OUT} mapped_reads/161010_Chinese_Spring_v1.0_pseudomolecules_parts.fasta.gz/minimap2_defaults/whole_genome/PE/BPA/Excalibur/EXC_PE_300bp_BD0859ACXX_CGATGT_L008.bam

TMP_OUT="$(mktemp /tmp/tmp.XXXXXXXXXX.bam)"
function clean_up {
  # Perform program exit housekeeping
  if [ ! -z "${TMP_OUT}" ] && [ -e "${TMP_OUT}" ]; then
    rm -f "${TMP_OUT}*"
  fi
  trap 0 # reset to default action
  exit
}
trap clean_up 0 1 2 3 15 #see 'man signal' for descriptions http://man7.org/linux/man-pages/man7/signal.7.html
minimap2 -a -x sr -t 1 -2 -K 1G -F 1000 -R "@RG\tID:qc_reads/whole_genome/PE/BPA/Pastor/Pastor_AD08TAACXX_GCCAAT_L008\tLB:Unknown\tPL=Illumina\tPU=Pastor_AD08TAACXX_GCCAAT_L008\tSM:Pastor" references/161010_Chinese_Spring_v1.0_pseudomolecules_parts.fasta.gz.mmi qc_reads/whole_genome/PE/BPA/Pastor/Pastor_AD08TAACXX_GCCAAT_L008_R1.qc.fastq.gz qc_reads/whole_genome/PE/BPA/Pastor/Pastor_AD08TAACXX_GCCAAT_L008_R2.qc.fastq.gz | samtools view -ub -f 2 -q 5 -- | samtools sort -T "/tmp" --threads 10 -m 5G | samtools calmd -b --threads 1 - "references/161010_Chinese_Spring_v1.0_pseudomolecules_parts.fasta.gz" > ${TMP_OUT}
mv ${TMP_OUT} mapped_reads/161010_Chinese_Spring_v1.0_pseudomolecules_parts.fasta.gz/minimap2_defaults/whole_genome/PE/BPA/Pastor/Pastor_AD08TAACXX_GCCAAT_L008.bam

TMP_OUT="$(mktemp /tmp/tmp.XXXXXXXXXX.bam)"
function clean_up {
  # Perform program exit housekeeping
  if [ ! -z "${TMP_OUT}" ] && [ -e "${TMP_OUT}" ]; then
    rm -f "${TMP_OUT}*"
  fi
  trap 0 # reset to default action
  exit
}
trap clean_up 0 1 2 3 15 #see 'man signal' for descriptions http://man7.org/linux/man-pages/man7/signal.7.html
minimap2 -a -x sr -t 1 -2 -K 1G -F 1000 -R "@RG\tID:qc_reads/whole_genome/PE/BPA/RAC875/RAC_875_BD0859ACXX_ATCACG_L002\tLB:Unknown\tPL=Illumina\tPU=RAC_875_BD0859ACXX_ATCACG_L002\tSM:RAC875" references/161010_Chinese_Spring_v1.0_pseudomolecules_parts.fasta.gz.mmi qc_reads/whole_genome/PE/BPA/RAC875/RAC_875_BD0859ACXX_ATCACG_L002_R1.qc.fastq.gz qc_reads/whole_genome/PE/BPA/RAC875/RAC_875_BD0859ACXX_ATCACG_L002_R2.qc.fastq.gz | samtools view -ub -f 2 -q 5 -- | samtools sort -T "/tmp" --threads 10 -m 5G | samtools calmd -b --threads 1 - "references/161010_Chinese_Spring_v1.0_pseudomolecules_parts.fasta.gz" > ${TMP_OUT}
mv ${TMP_OUT} mapped_reads/161010_Chinese_Spring_v1.0_pseudomolecules_parts.fasta.gz/minimap2_defaults/whole_genome/PE/BPA/RAC875/RAC_875_BD0859ACXX_ATCACG_L002.bam

TMP_OUT="$(mktemp /tmp/tmp.XXXXXXXXXX.bam)"
function clean_up {
  # Perform program exit housekeeping
  if [ ! -z "${TMP_OUT}" ] && [ -e "${TMP_OUT}" ]; then
    rm -f "${TMP_OUT}*"
  fi
  trap 0 # reset to default action
  exit
}
trap clean_up 0 1 2 3 15 #see 'man signal' for descriptions http://man7.org/linux/man-pages/man7/signal.7.html
minimap2 -a -x sr -t 1 -2 -K 1G -F 1000 -R "@RG\tID:qc_reads/whole_genome/PE/BPA/H45/H45_C0M17ACXX_ATGTCA_L003\tLB:Unknown\tPL=Illumina\tPU=H45_C0M17ACXX_ATGTCA_L003\tSM:H45" references/161010_Chinese_Spring_v1.0_pseudomolecules_parts.fasta.gz.mmi qc_reads/whole_genome/PE/BPA/H45/H45_C0M17ACXX_ATGTCA_L003_R1.qc.fastq.gz qc_reads/whole_genome/PE/BPA/H45/H45_C0M17ACXX_ATGTCA_L003_R2.qc.fastq.gz | samtools view -ub -f 2 -q 5 -- | samtools sort -T "/tmp" --threads 10 -m 5G | samtools calmd -b --threads 1 - "references/161010_Chinese_Spring_v1.0_pseudomolecules_parts.fasta.gz" > ${TMP_OUT}
mv ${TMP_OUT} mapped_reads/161010_Chinese_Spring_v1.0_pseudomolecules_parts.fasta.gz/minimap2_defaults/whole_genome/PE/BPA/H45/H45_C0M17ACXX_ATGTCA_L003.bam

TMP_OUT="$(mktemp /tmp/tmp.XXXXXXXXXX.bam)"
function clean_up {
  # Perform program exit housekeeping
  if [ ! -z "${TMP_OUT}" ] && [ -e "${TMP_OUT}" ]; then
    rm -f "${TMP_OUT}*"
  fi
  trap 0 # reset to default action
  exit
}
trap clean_up 0 1 2 3 15 #see 'man signal' for descriptions http://man7.org/linux/man-pages/man7/signal.7.html
minimap2 -a -x sr -t 1 -2 -K 1G -F 1000 -R "@RG\tID:qc_reads/whole_genome/PE/SRA_PRJNA392179/CS/SRR5817290\tLB:Unknown\tPL=Illumina\tPU=SRR5817290\tSM:CS" references/161010_Chinese_Spring_v1.0_pseudomolecules_parts.fasta.gz.mmi qc_reads/whole_genome/PE/SRA_PRJNA392179/CS/SRR5817290_R1.qc.fastq.gz qc_reads/whole_genome/PE/SRA_PRJNA392179/CS/SRR5817290_R2.qc.fastq.gz | samtools view -ub -f 2 -q 5 -- | samtools sort -T "/tmp" --threads 10 -m 5G | samtools calmd -b --threads 1 - "references/161010_Chinese_Spring_v1.0_pseudomolecules_parts.fasta.gz" > ${TMP_OUT}
mv ${TMP_OUT} mapped_reads/161010_Chinese_Spring_v1.0_pseudomolecules_parts.fasta.gz/minimap2_defaults/whole_genome/PE/SRA_PRJNA392179/CS/SRR5817290.bam

TMP_OUT="$(mktemp /tmp/tmp.XXXXXXXXXX.bam)"
function clean_up {
  # Perform program exit housekeeping
  if [ ! -z "${TMP_OUT}" ] && [ -e "${TMP_OUT}" ]; then
    rm -f "${TMP_OUT}*"
  fi
  trap 0 # reset to default action
  exit
}
trap clean_up 0 1 2 3 15 #see 'man signal' for descriptions http://man7.org/linux/man-pages/man7/signal.7.html
minimap2 -a -x sr -t 1 -2 -K 1G -F 1000 -R "@RG\tID:qc_reads/whole_genome/PE/BPA/Chara/CH7-1_AC02KTACXX_TGACCA_L007\tLB:Unknown\tPL=Illumina\tPU=CH7-1_AC02KTACXX_TGACCA_L007\tSM:Chara" references/161010_Chinese_Spring_v1.0_pseudomolecules_parts.fasta.gz.mmi qc_reads/whole_genome/PE/BPA/Chara/CH7-1_AC02KTACXX_TGACCA_L007_R1.qc.fastq.gz qc_reads/whole_genome/PE/BPA/Chara/CH7-1_AC02KTACXX_TGACCA_L007_R2.qc.fastq.gz | samtools view -ub -f 2 -q 5 -- | samtools sort -T "/tmp" --threads 10 -m 5G | samtools calmd -b --threads 1 - "references/161010_Chinese_Spring_v1.0_pseudomolecules_parts.fasta.gz" > ${TMP_OUT}
mv ${TMP_OUT} mapped_reads/161010_Chinese_Spring_v1.0_pseudomolecules_parts.fasta.gz/minimap2_defaults/whole_genome/PE/BPA/Chara/CH7-1_AC02KTACXX_TGACCA_L007.bam

TMP_OUT="$(mktemp /tmp/tmp.XXXXXXXXXX.bam)"
function clean_up {
  # Perform program exit housekeeping
  if [ ! -z "${TMP_OUT}" ] && [ -e "${TMP_OUT}" ]; then
    rm -f "${TMP_OUT}*"
  fi
  trap 0 # reset to default action
  exit
}
trap clean_up 0 1 2 3 15 #see 'man signal' for descriptions http://man7.org/linux/man-pages/man7/signal.7.html
minimap2 -a -x sr -t 1 -2 -K 1G -F 1000 -R "@RG\tID:qc_reads/whole_genome/PE/BPA/Yitpi/BPA_Yp-1_AD08U0ACXX_TAGCTT_L003\tLB:Unknown\tPL=Illumina\tPU=BPA_Yp-1_AD08U0ACXX_TAGCTT_L003\tSM:Yitpi" references/161010_Chinese_Spring_v1.0_pseudomolecules_parts.fasta.gz.mmi qc_reads/whole_genome/PE/BPA/Yitpi/BPA_Yp-1_AD08U0ACXX_TAGCTT_L003_R1.qc.fastq.gz qc_reads/whole_genome/PE/BPA/Yitpi/BPA_Yp-1_AD08U0ACXX_TAGCTT_L003_R2.qc.fastq.gz | samtools view -ub -f 2 -q 5 -- | samtools sort -T "/tmp" --threads 10 -m 5G | samtools calmd -b --threads 1 - "references/161010_Chinese_Spring_v1.0_pseudomolecules_parts.fasta.gz" > ${TMP_OUT}
mv ${TMP_OUT} mapped_reads/161010_Chinese_Spring_v1.0_pseudomolecules_parts.fasta.gz/minimap2_defaults/whole_genome/PE/BPA/Yitpi/BPA_Yp-1_AD08U0ACXX_TAGCTT_L003.bam

TMP_OUT="$(mktemp /tmp/tmp.XXXXXXXXXX.bam)"
function clean_up {
  # Perform program exit housekeeping
  if [ ! -z "${TMP_OUT}" ] && [ -e "${TMP_OUT}" ]; then
    rm -f "${TMP_OUT}*"
  fi
  trap 0 # reset to default action
  exit
}
trap clean_up 0 1 2 3 15 #see 'man signal' for descriptions http://man7.org/linux/man-pages/man7/signal.7.html
minimap2 -a -x sr -t 1 -2 -K 1G -F 1000 -R "@RG\tID:qc_reads/whole_genome/PE/BPA/Gladius/Gladius_6_BC04MHACXX_ATCACG_L008\tLB:Unknown\tPL=Illumina\tPU=Gladius_6_BC04MHACXX_ATCACG_L008\tSM:Gladius" references/161010_Chinese_Spring_v1.0_pseudomolecules_parts.fasta.gz.mmi qc_reads/whole_genome/PE/BPA/Gladius/Gladius_6_BC04MHACXX_ATCACG_L008_R1.qc.fastq.gz qc_reads/whole_genome/PE/BPA/Gladius/Gladius_6_BC04MHACXX_ATCACG_L008_R2.qc.fastq.gz | samtools view -ub -f 2 -q 5 -- | samtools sort -T "/tmp" --threads 10 -m 5G | samtools calmd -b --threads 1 - "references/161010_Chinese_Spring_v1.0_pseudomolecules_parts.fasta.gz" > ${TMP_OUT}
mv ${TMP_OUT} mapped_reads/161010_Chinese_Spring_v1.0_pseudomolecules_parts.fasta.gz/minimap2_defaults/whole_genome/PE/BPA/Gladius/Gladius_6_BC04MHACXX_ATCACG_L008.bam

TMP_OUT="$(mktemp /tmp/tmp.XXXXXXXXXX.bam)"
function clean_up {
  # Perform program exit housekeeping
  if [ ! -z "${TMP_OUT}" ] && [ -e "${TMP_OUT}" ]; then
    rm -f "${TMP_OUT}*"
  fi
  trap 0 # reset to default action
  exit
}
trap clean_up 0 1 2 3 15 #see 'man signal' for descriptions http://man7.org/linux/man-pages/man7/signal.7.html
minimap2 -a -x sr -t 1 -2 -K 1G -F 1000 -R "@RG\tID:qc_reads/whole_genome/PE/BPA/ACBarrie/ACB_PE_300bp_AB00B6ABXX_ATCACG_L004\tLB:Unknown\tPL=Illumina\tPU=ACB_PE_300bp_AB00B6ABXX_ATCACG_L004\tSM:ACBarrie" references/161010_Chinese_Spring_v1.0_pseudomolecules_parts.fasta.gz.mmi qc_reads/whole_genome/PE/BPA/ACBarrie/ACB_PE_300bp_AB00B6ABXX_ATCACG_L004_R1.qc.fastq.gz qc_reads/whole_genome/PE/BPA/ACBarrie/ACB_PE_300bp_AB00B6ABXX_ATCACG_L004_R2.qc.fastq.gz | samtools view -ub -f 2 -q 5 -- | samtools sort -T "/tmp" --threads 10 -m 5G | samtools calmd -b --threads 1 - "references/161010_Chinese_Spring_v1.0_pseudomolecules_parts.fasta.gz" > ${TMP_OUT}
mv ${TMP_OUT} mapped_reads/161010_Chinese_Spring_v1.0_pseudomolecules_parts.fasta.gz/minimap2_defaults/whole_genome/PE/BPA/ACBarrie/ACB_PE_300bp_AB00B6ABXX_ATCACG_L004.bam

TMP_OUT="$(mktemp /tmp/tmp.XXXXXXXXXX.bam)"
function clean_up {
  # Perform program exit housekeeping
  if [ ! -z "${TMP_OUT}" ] && [ -e "${TMP_OUT}" ]; then
    rm -f "${TMP_OUT}*"
  fi
  trap 0 # reset to default action
  exit
}
trap clean_up 0 1 2 3 15 #see 'man signal' for descriptions http://man7.org/linux/man-pages/man7/signal.7.html
minimap2 -a -x sr -t 1 -2 -K 1G -F 1000 -R "@RG\tID:qc_reads/whole_genome/PE/BPA/Wyalkatchem/Wyalkatchem_DNA__2_AD0ALYACXX_ATCACG_L007\tLB:Unknown\tPL=Illumina\tPU=Wyalkatchem_DNA__2_AD0ALYACXX_ATCACG_L007\tSM:Wyalkatchem" references/161010_Chinese_Spring_v1.0_pseudomolecules_parts.fasta.gz.mmi qc_reads/whole_genome/PE/BPA/Wyalkatchem/Wyalkatchem_DNA__2_AD0ALYACXX_ATCACG_L007_R1.qc.fastq.gz qc_reads/whole_genome/PE/BPA/Wyalkatchem/Wyalkatchem_DNA__2_AD0ALYACXX_ATCACG_L007_R2.qc.fastq.gz | samtools view -ub -f 2 -q 5 -- | samtools sort -T "/tmp" --threads 10 -m 5G | samtools calmd -b --threads 1 - "references/161010_Chinese_Spring_v1.0_pseudomolecules_parts.fasta.gz" > ${TMP_OUT}
mv ${TMP_OUT} mapped_reads/161010_Chinese_Spring_v1.0_pseudomolecules_parts.fasta.gz/minimap2_defaults/whole_genome/PE/BPA/Wyalkatchem/Wyalkatchem_DNA__2_AD0ALYACXX_ATCACG_L007.bam

TMP_OUT="$(mktemp /tmp/tmp.XXXXXXXXXX.bam)"
function clean_up {
  # Perform program exit housekeeping
  if [ ! -z "${TMP_OUT}" ] && [ -e "${TMP_OUT}" ]; then
    rm -f "${TMP_OUT}*"
  fi
  trap 0 # reset to default action
  exit
}
trap clean_up 0 1 2 3 15 #see 'man signal' for descriptions http://man7.org/linux/man-pages/man7/signal.7.html
minimap2 -a -x sr -t 1 -2 -K 1G -F 1000 -R "@RG\tID:qc_reads/whole_genome/PE/SRA_PRJNA392179/CS/SRR5817293\tLB:Unknown\tPL=Illumina\tPU=SRR5817293\tSM:CS" references/161010_Chinese_Spring_v1.0_pseudomolecules_parts.fasta.gz.mmi qc_reads/whole_genome/PE/SRA_PRJNA392179/CS/SRR5817293_R1.qc.fastq.gz qc_reads/whole_genome/PE/SRA_PRJNA392179/CS/SRR5817293_R2.qc.fastq.gz | samtools view -ub -f 2 -q 5 -- | samtools sort -T "/tmp" --threads 10 -m 5G | samtools calmd -b --threads 1 - "references/161010_Chinese_Spring_v1.0_pseudomolecules_parts.fasta.gz" > ${TMP_OUT}
mv ${TMP_OUT} mapped_reads/161010_Chinese_Spring_v1.0_pseudomolecules_parts.fasta.gz/minimap2_defaults/whole_genome/PE/SRA_PRJNA392179/CS/SRR5817293.bam

TMP_OUT="$(mktemp /tmp/tmp.XXXXXXXXXX.bam)"
function clean_up {
  # Perform program exit housekeeping
  if [ ! -z "${TMP_OUT}" ] && [ -e "${TMP_OUT}" ]; then
    rm -f "${TMP_OUT}*"
  fi
  trap 0 # reset to default action
  exit
}
trap clean_up 0 1 2 3 15 #see 'man signal' for descriptions http://man7.org/linux/man-pages/man7/signal.7.html
minimap2 -a -x sr -t 1 -2 -K 1G -F 1000 -R "@RG\tID:qc_reads/whole_genome/PE/BPA/Westonia/WES_PE_300bp_AD08U0ACXX_ACTTGA_L008\tLB:Unknown\tPL=Illumina\tPU=WES_PE_300bp_AD08U0ACXX_ACTTGA_L008\tSM:Westonia" references/161010_Chinese_Spring_v1.0_pseudomolecules_parts.fasta.gz.mmi qc_reads/whole_genome/PE/BPA/Westonia/WES_PE_300bp_AD08U0ACXX_ACTTGA_L008_R1.qc.fastq.gz qc_reads/whole_genome/PE/BPA/Westonia/WES_PE_300bp_AD08U0ACXX_ACTTGA_L008_R2.qc.fastq.gz | samtools view -ub -f 2 -q 5 -- | samtools sort -T "/tmp" --threads 10 -m 5G | samtools calmd -b --threads 1 - "references/161010_Chinese_Spring_v1.0_pseudomolecules_parts.fasta.gz" > ${TMP_OUT}
mv ${TMP_OUT} mapped_reads/161010_Chinese_Spring_v1.0_pseudomolecules_parts.fasta.gz/minimap2_defaults/whole_genome/PE/BPA/Westonia/WES_PE_300bp_AD08U0ACXX_ACTTGA_L008.bam

TMP_OUT="$(mktemp /tmp/tmp.XXXXXXXXXX.bam)"
function clean_up {
  # Perform program exit housekeeping
  if [ ! -z "${TMP_OUT}" ] && [ -e "${TMP_OUT}" ]; then
    rm -f "${TMP_OUT}*"
  fi
  trap 0 # reset to default action
  exit
}
trap clean_up 0 1 2 3 15 #see 'man signal' for descriptions http://man7.org/linux/man-pages/man7/signal.7.html
minimap2 -a -x sr -t 1 -2 -K 1G -F 1000 -R "@RG\tID:qc_reads/whole_genome/PE/BPA/Xiaoyan/BPA_Xi-1_BD08U1ACXX_GATCAG_L005\tLB:Unknown\tPL=Illumina\tPU=BPA_Xi-1_BD08U1ACXX_GATCAG_L005\tSM:Xiaoyan" references/161010_Chinese_Spring_v1.0_pseudomolecules_parts.fasta.gz.mmi qc_reads/whole_genome/PE/BPA/Xiaoyan/BPA_Xi-1_BD08U1ACXX_GATCAG_L005_R1.qc.fastq.gz qc_reads/whole_genome/PE/BPA/Xiaoyan/BPA_Xi-1_BD08U1ACXX_GATCAG_L005_R2.qc.fastq.gz | samtools view -ub -f 2 -q 5 -- | samtools sort -T "/tmp" --threads 10 -m 5G | samtools calmd -b --threads 1 - "references/161010_Chinese_Spring_v1.0_pseudomolecules_parts.fasta.gz" > ${TMP_OUT}
mv ${TMP_OUT} mapped_reads/161010_Chinese_Spring_v1.0_pseudomolecules_parts.fasta.gz/minimap2_defaults/whole_genome/PE/BPA/Xiaoyan/BPA_Xi-1_BD08U1ACXX_GATCAG_L005.bam

TMP_OUT="$(mktemp /tmp/tmp.XXXXXXXXXX.bam)"
function clean_up {
  # Perform program exit housekeeping
  if [ ! -z "${TMP_OUT}" ] && [ -e "${TMP_OUT}" ]; then
    rm -f "${TMP_OUT}*"
  fi
  trap 0 # reset to default action
  exit
}
trap clean_up 0 1 2 3 15 #see 'man signal' for descriptions http://man7.org/linux/man-pages/man7/signal.7.html
minimap2 -a -x sr -t 1 -2 -K 1G -F 1000 -R "@RG\tID:qc_reads/whole_genome/PE/BPA/Yitpi/BPA_Yp-1_BD08U1ACXX_TAGCTT_L003\tLB:Unknown\tPL=Illumina\tPU=BPA_Yp-1_BD08U1ACXX_TAGCTT_L003\tSM:Yitpi" references/161010_Chinese_Spring_v1.0_pseudomolecules_parts.fasta.gz.mmi qc_reads/whole_genome/PE/BPA/Yitpi/BPA_Yp-1_BD08U1ACXX_TAGCTT_L003_R1.qc.fastq.gz qc_reads/whole_genome/PE/BPA/Yitpi/BPA_Yp-1_BD08U1ACXX_TAGCTT_L003_R2.qc.fastq.gz | samtools view -ub -f 2 -q 5 -- | samtools sort -T "/tmp" --threads 10 -m 5G | samtools calmd -b --threads 1 - "references/161010_Chinese_Spring_v1.0_pseudomolecules_parts.fasta.gz" > ${TMP_OUT}
mv ${TMP_OUT} mapped_reads/161010_Chinese_Spring_v1.0_pseudomolecules_parts.fasta.gz/minimap2_defaults/whole_genome/PE/BPA/Yitpi/BPA_Yp-1_BD08U1ACXX_TAGCTT_L003.bam

TMP_OUT="$(mktemp /tmp/tmp.XXXXXXXXXX.bam)"
function clean_up {
  # Perform program exit housekeeping
  if [ ! -z "${TMP_OUT}" ] && [ -e "${TMP_OUT}" ]; then
    rm -f "${TMP_OUT}*"
  fi
  trap 0 # reset to default action
  exit
}
trap clean_up 0 1 2 3 15 #see 'man signal' for descriptions http://man7.org/linux/man-pages/man7/signal.7.html
minimap2 -a -x sr -t 1 -2 -K 1G -F 1000 -R "@RG\tID:qc_reads/whole_genome/PE/BPA/H45/H45_C0KRKACXX_ATGTCA_L008\tLB:Unknown\tPL=Illumina\tPU=H45_C0KRKACXX_ATGTCA_L008\tSM:H45" references/161010_Chinese_Spring_v1.0_pseudomolecules_parts.fasta.gz.mmi qc_reads/whole_genome/PE/BPA/H45/H45_C0KRKACXX_ATGTCA_L008_R1.qc.fastq.gz qc_reads/whole_genome/PE/BPA/H45/H45_C0KRKACXX_ATGTCA_L008_R2.qc.fastq.gz | samtools view -ub -f 2 -q 5 -- | samtools sort -T "/tmp" --threads 10 -m 5G | samtools calmd -b --threads 1 - "references/161010_Chinese_Spring_v1.0_pseudomolecules_parts.fasta.gz" > ${TMP_OUT}
mv ${TMP_OUT} mapped_reads/161010_Chinese_Spring_v1.0_pseudomolecules_parts.fasta.gz/minimap2_defaults/whole_genome/PE/BPA/H45/H45_C0KRKACXX_ATGTCA_L008.bam

TMP_OUT="$(mktemp /tmp/tmp.XXXXXXXXXX.bam)"
function clean_up {
  # Perform program exit housekeeping
  if [ ! -z "${TMP_OUT}" ] && [ -e "${TMP_OUT}" ]; then
    rm -f "${TMP_OUT}*"
  fi
  trap 0 # reset to default action
  exit
}
trap clean_up 0 1 2 3 15 #see 'man signal' for descriptions http://man7.org/linux/man-pages/man7/signal.7.html
minimap2 -a -x sr -t 1 -2 -K 1G -F 1000 -R "@RG\tID:qc_reads/whole_genome/PE/BPA/Xiaoyan/BPA_Xi-1_BD08U1ACXX_GATCAG_L006\tLB:Unknown\tPL=Illumina\tPU=BPA_Xi-1_BD08U1ACXX_GATCAG_L006\tSM:Xiaoyan" references/161010_Chinese_Spring_v1.0_pseudomolecules_parts.fasta.gz.mmi qc_reads/whole_genome/PE/BPA/Xiaoyan/BPA_Xi-1_BD08U1ACXX_GATCAG_L006_R1.qc.fastq.gz qc_reads/whole_genome/PE/BPA/Xiaoyan/BPA_Xi-1_BD08U1ACXX_GATCAG_L006_R2.qc.fastq.gz | samtools view -ub -f 2 -q 5 -- | samtools sort -T "/tmp" --threads 10 -m 5G | samtools calmd -b --threads 1 - "references/161010_Chinese_Spring_v1.0_pseudomolecules_parts.fasta.gz" > ${TMP_OUT}
mv ${TMP_OUT} mapped_reads/161010_Chinese_Spring_v1.0_pseudomolecules_parts.fasta.gz/minimap2_defaults/whole_genome/PE/BPA/Xiaoyan/BPA_Xi-1_BD08U1ACXX_GATCAG_L006.bam

TMP_OUT="$(mktemp /tmp/tmp.XXXXXXXXXX.bam)"
function clean_up {
  # Perform program exit housekeeping
  if [ ! -z "${TMP_OUT}" ] && [ -e "${TMP_OUT}" ]; then
    rm -f "${TMP_OUT}*"
  fi
  trap 0 # reset to default action
  exit
}
trap clean_up 0 1 2 3 15 #see 'man signal' for descriptions http://man7.org/linux/man-pages/man7/signal.7.html
minimap2 -a -x sr -t 1 -2 -K 1G -F 1000 -R "@RG\tID:qc_reads/whole_genome/PE/BPA/Excalibur/Excalibur_BD0859ACXX_CGATGT_L004\tLB:Unknown\tPL=Illumina\tPU=Excalibur_BD0859ACXX_CGATGT_L004\tSM:Excalibur" references/161010_Chinese_Spring_v1.0_pseudomolecules_parts.fasta.gz.mmi qc_reads/whole_genome/PE/BPA/Excalibur/Excalibur_BD0859ACXX_CGATGT_L004_R1.qc.fastq.gz qc_reads/whole_genome/PE/BPA/Excalibur/Excalibur_BD0859ACXX_CGATGT_L004_R2.qc.fastq.gz | samtools view -ub -f 2 -q 5 -- | samtools sort -T "/tmp" --threads 10 -m 5G | samtools calmd -b --threads 1 - "references/161010_Chinese_Spring_v1.0_pseudomolecules_parts.fasta.gz" > ${TMP_OUT}
mv ${TMP_OUT} mapped_reads/161010_Chinese_Spring_v1.0_pseudomolecules_parts.fasta.gz/minimap2_defaults/whole_genome/PE/BPA/Excalibur/Excalibur_BD0859ACXX_CGATGT_L004.bam

TMP_OUT="$(mktemp /tmp/tmp.XXXXXXXXXX.bam)"
function clean_up {
  # Perform program exit housekeeping
  if [ ! -z "${TMP_OUT}" ] && [ -e "${TMP_OUT}" ]; then
    rm -f "${TMP_OUT}*"
  fi
  trap 0 # reset to default action
  exit
}
trap clean_up 0 1 2 3 15 #see 'man signal' for descriptions http://man7.org/linux/man-pages/man7/signal.7.html
minimap2 -a -x sr -t 1 -2 -K 1G -F 1000 -R "@RG\tID:qc_reads/whole_genome/PE/BPA/Xiaoyan/BPA_Xi-1_BD08U1ACXX_GATCAG_L003\tLB:Unknown\tPL=Illumina\tPU=BPA_Xi-1_BD08U1ACXX_GATCAG_L003\tSM:Xiaoyan" references/161010_Chinese_Spring_v1.0_pseudomolecules_parts.fasta.gz.mmi qc_reads/whole_genome/PE/BPA/Xiaoyan/BPA_Xi-1_BD08U1ACXX_GATCAG_L003_R1.qc.fastq.gz qc_reads/whole_genome/PE/BPA/Xiaoyan/BPA_Xi-1_BD08U1ACXX_GATCAG_L003_R2.qc.fastq.gz | samtools view -ub -f 2 -q 5 -- | samtools sort -T "/tmp" --threads 10 -m 5G | samtools calmd -b --threads 1 - "references/161010_Chinese_Spring_v1.0_pseudomolecules_parts.fasta.gz" > ${TMP_OUT}
mv ${TMP_OUT} mapped_reads/161010_Chinese_Spring_v1.0_pseudomolecules_parts.fasta.gz/minimap2_defaults/whole_genome/PE/BPA/Xiaoyan/BPA_Xi-1_BD08U1ACXX_GATCAG_L003.bam

TMP_OUT="$(mktemp /tmp/tmp.XXXXXXXXXX.bam)"
function clean_up {
  # Perform program exit housekeeping
  if [ ! -z "${TMP_OUT}" ] && [ -e "${TMP_OUT}" ]; then
    rm -f "${TMP_OUT}*"
  fi
  trap 0 # reset to default action
  exit
}
trap clean_up 0 1 2 3 15 #see 'man signal' for descriptions http://man7.org/linux/man-pages/man7/signal.7.html
minimap2 -a -x sr -t 1 -2 -K 1G -F 1000 -R "@RG\tID:qc_reads/whole_genome/PE/BPA/Volcanii/VOL_PE_300bp_BD08Y9ACXX_CAGATC_L006\tLB:Unknown\tPL=Illumina\tPU=VOL_PE_300bp_BD08Y9ACXX_CAGATC_L006\tSM:Volcanii" references/161010_Chinese_Spring_v1.0_pseudomolecules_parts.fasta.gz.mmi qc_reads/whole_genome/PE/BPA/Volcanii/VOL_PE_300bp_BD08Y9ACXX_CAGATC_L006_R1.qc.fastq.gz qc_reads/whole_genome/PE/BPA/Volcanii/VOL_PE_300bp_BD08Y9ACXX_CAGATC_L006_R2.qc.fastq.gz | samtools view -ub -f 2 -q 5 -- | samtools sort -T "/tmp" --threads 10 -m 5G | samtools calmd -b --threads 1 - "references/161010_Chinese_Spring_v1.0_pseudomolecules_parts.fasta.gz" > ${TMP_OUT}
mv ${TMP_OUT} mapped_reads/161010_Chinese_Spring_v1.0_pseudomolecules_parts.fasta.gz/minimap2_defaults/whole_genome/PE/BPA/Volcanii/VOL_PE_300bp_BD08Y9ACXX_CAGATC_L006.bam

TMP_OUT="$(mktemp /tmp/tmp.XXXXXXXXXX.bam)"
function clean_up {
  # Perform program exit housekeeping
  if [ ! -z "${TMP_OUT}" ] && [ -e "${TMP_OUT}" ]; then
    rm -f "${TMP_OUT}*"
  fi
  trap 0 # reset to default action
  exit
}
trap clean_up 0 1 2 3 15 #see 'man signal' for descriptions http://man7.org/linux/man-pages/man7/signal.7.html
minimap2 -a -x sr -t 1 -2 -K 1G -F 1000 -R "@RG\tID:qc_reads/whole_genome/PE/BPA/Westonia/WES_PE_300bp_AD08U0ACXX_ACTTGA_L003\tLB:Unknown\tPL=Illumina\tPU=WES_PE_300bp_AD08U0ACXX_ACTTGA_L003\tSM:Westonia" references/161010_Chinese_Spring_v1.0_pseudomolecules_parts.fasta.gz.mmi qc_reads/whole_genome/PE/BPA/Westonia/WES_PE_300bp_AD08U0ACXX_ACTTGA_L003_R1.qc.fastq.gz qc_reads/whole_genome/PE/BPA/Westonia/WES_PE_300bp_AD08U0ACXX_ACTTGA_L003_R2.qc.fastq.gz | samtools view -ub -f 2 -q 5 -- | samtools sort -T "/tmp" --threads 10 -m 5G | samtools calmd -b --threads 1 - "references/161010_Chinese_Spring_v1.0_pseudomolecules_parts.fasta.gz" > ${TMP_OUT}
mv ${TMP_OUT} mapped_reads/161010_Chinese_Spring_v1.0_pseudomolecules_parts.fasta.gz/minimap2_defaults/whole_genome/PE/BPA/Westonia/WES_PE_300bp_AD08U0ACXX_ACTTGA_L003.bam

TMP_OUT="$(mktemp /tmp/tmp.XXXXXXXXXX.bam)"
function clean_up {
  # Perform program exit housekeeping
  if [ ! -z "${TMP_OUT}" ] && [ -e "${TMP_OUT}" ]; then
    rm -f "${TMP_OUT}*"
  fi
  trap 0 # reset to default action
  exit
}
trap clean_up 0 1 2 3 15 #see 'man signal' for descriptions http://man7.org/linux/man-pages/man7/signal.7.html
minimap2 -a -x sr -t 1 -2 -K 1G -F 1000 -R "@RG\tID:qc_reads/whole_genome/PE/BPA/Wyalkatchem/Wyalkatchem_Lib_2_AC072UACXX_CGATGT_L007\tLB:Unknown\tPL=Illumina\tPU=Wyalkatchem_Lib_2_AC072UACXX_CGATGT_L007\tSM:Wyalkatchem" references/161010_Chinese_Spring_v1.0_pseudomolecules_parts.fasta.gz.mmi qc_reads/whole_genome/PE/BPA/Wyalkatchem/Wyalkatchem_Lib_2_AC072UACXX_CGATGT_L007_R1.qc.fastq.gz qc_reads/whole_genome/PE/BPA/Wyalkatchem/Wyalkatchem_Lib_2_AC072UACXX_CGATGT_L007_R2.qc.fastq.gz | samtools view -ub -f 2 -q 5 -- | samtools sort -T "/tmp" --threads 10 -m 5G | samtools calmd -b --threads 1 - "references/161010_Chinese_Spring_v1.0_pseudomolecules_parts.fasta.gz" > ${TMP_OUT}
mv ${TMP_OUT} mapped_reads/161010_Chinese_Spring_v1.0_pseudomolecules_parts.fasta.gz/minimap2_defaults/whole_genome/PE/BPA/Wyalkatchem/Wyalkatchem_Lib_2_AC072UACXX_CGATGT_L007.bam

TMP_OUT="$(mktemp /tmp/tmp.XXXXXXXXXX.bam)"
function clean_up {
  # Perform program exit housekeeping
  if [ ! -z "${TMP_OUT}" ] && [ -e "${TMP_OUT}" ]; then
    rm -f "${TMP_OUT}*"
  fi
  trap 0 # reset to default action
  exit
}
trap clean_up 0 1 2 3 15 #see 'man signal' for descriptions http://man7.org/linux/man-pages/man7/signal.7.html
minimap2 -a -x sr -t 1 -2 -K 1G -F 1000 -R "@RG\tID:qc_reads/whole_genome/PE/BPA/Baxter/BX-1_AC02KTACXX_TTAGGC_L005\tLB:Unknown\tPL=Illumina\tPU=BX-1_AC02KTACXX_TTAGGC_L005\tSM:Baxter" references/161010_Chinese_Spring_v1.0_pseudomolecules_parts.fasta.gz.mmi qc_reads/whole_genome/PE/BPA/Baxter/BX-1_AC02KTACXX_TTAGGC_L005_R1.qc.fastq.gz qc_reads/whole_genome/PE/BPA/Baxter/BX-1_AC02KTACXX_TTAGGC_L005_R2.qc.fastq.gz | samtools view -ub -f 2 -q 5 -- | samtools sort -T "/tmp" --threads 10 -m 5G | samtools calmd -b --threads 1 - "references/161010_Chinese_Spring_v1.0_pseudomolecules_parts.fasta.gz" > ${TMP_OUT}
mv ${TMP_OUT} mapped_reads/161010_Chinese_Spring_v1.0_pseudomolecules_parts.fasta.gz/minimap2_defaults/whole_genome/PE/BPA/Baxter/BX-1_AC02KTACXX_TTAGGC_L005.bam

TMP_OUT="$(mktemp /tmp/tmp.XXXXXXXXXX.bam)"
function clean_up {
  # Perform program exit housekeeping
  if [ ! -z "${TMP_OUT}" ] && [ -e "${TMP_OUT}" ]; then
    rm -f "${TMP_OUT}*"
  fi
  trap 0 # reset to default action
  exit
}
trap clean_up 0 1 2 3 15 #see 'man signal' for descriptions http://man7.org/linux/man-pages/man7/signal.7.html
minimap2 -a -x sr -t 1 -2 -K 1G -F 1000 -R "@RG\tID:qc_reads/whole_genome/PE/BPA/Excalibur/Excalibur_AB061DABXX_CGATGT_L006\tLB:Unknown\tPL=Illumina\tPU=Excalibur_AB061DABXX_CGATGT_L006\tSM:Excalibur" references/161010_Chinese_Spring_v1.0_pseudomolecules_parts.fasta.gz.mmi qc_reads/whole_genome/PE/BPA/Excalibur/Excalibur_AB061DABXX_CGATGT_L006_R1.qc.fastq.gz qc_reads/whole_genome/PE/BPA/Excalibur/Excalibur_AB061DABXX_CGATGT_L006_R2.qc.fastq.gz | samtools view -ub -f 2 -q 5 -- | samtools sort -T "/tmp" --threads 10 -m 5G | samtools calmd -b --threads 1 - "references/161010_Chinese_Spring_v1.0_pseudomolecules_parts.fasta.gz" > ${TMP_OUT}
mv ${TMP_OUT} mapped_reads/161010_Chinese_Spring_v1.0_pseudomolecules_parts.fasta.gz/minimap2_defaults/whole_genome/PE/BPA/Excalibur/Excalibur_AB061DABXX_CGATGT_L006.bam

TMP_OUT="$(mktemp /tmp/tmp.XXXXXXXXXX.bam)"
function clean_up {
  # Perform program exit housekeeping
  if [ ! -z "${TMP_OUT}" ] && [ -e "${TMP_OUT}" ]; then
    rm -f "${TMP_OUT}*"
  fi
  trap 0 # reset to default action
  exit
}
trap clean_up 0 1 2 3 15 #see 'man signal' for descriptions http://man7.org/linux/man-pages/man7/signal.7.html
minimap2 -a -x sr -t 1 -2 -K 1G -F 1000 -R "@RG\tID:qc_reads/whole_genome/PE/BPA/Kukri/Kukri_AD097GACXX_TTAGGC_L007\tLB:Unknown\tPL=Illumina\tPU=Kukri_AD097GACXX_TTAGGC_L007\tSM:Kukri" references/161010_Chinese_Spring_v1.0_pseudomolecules_parts.fasta.gz.mmi qc_reads/whole_genome/PE/BPA/Kukri/Kukri_AD097GACXX_TTAGGC_L007_R1.qc.fastq.gz qc_reads/whole_genome/PE/BPA/Kukri/Kukri_AD097GACXX_TTAGGC_L007_R2.qc.fastq.gz | samtools view -ub -f 2 -q 5 -- | samtools sort -T "/tmp" --threads 10 -m 5G | samtools calmd -b --threads 1 - "references/161010_Chinese_Spring_v1.0_pseudomolecules_parts.fasta.gz" > ${TMP_OUT}
mv ${TMP_OUT} mapped_reads/161010_Chinese_Spring_v1.0_pseudomolecules_parts.fasta.gz/minimap2_defaults/whole_genome/PE/BPA/Kukri/Kukri_AD097GACXX_TTAGGC_L007.bam

TMP_OUT="$(mktemp /tmp/tmp.XXXXXXXXXX.bam)"
function clean_up {
  # Perform program exit housekeeping
  if [ ! -z "${TMP_OUT}" ] && [ -e "${TMP_OUT}" ]; then
    rm -f "${TMP_OUT}*"
  fi
  trap 0 # reset to default action
  exit
}
trap clean_up 0 1 2 3 15 #see 'man signal' for descriptions http://man7.org/linux/man-pages/man7/signal.7.html
minimap2 -a -x sr -t 1 -2 -K 1G -F 1000 -R "@RG\tID:qc_reads/whole_genome/PE/BPA/Gladius/B0213ACXX_Gladius_6_s_8\tLB:Unknown\tPL=Illumina\tPU=B0213ACXX_Gladius_6_s_8\tSM:Gladius" references/161010_Chinese_Spring_v1.0_pseudomolecules_parts.fasta.gz.mmi qc_reads/whole_genome/PE/BPA/Gladius/B0213ACXX_Gladius_6_s_8_R1.qc.fastq.gz qc_reads/whole_genome/PE/BPA/Gladius/B0213ACXX_Gladius_6_s_8_R2.qc.fastq.gz | samtools view -ub -f 2 -q 5 -- | samtools sort -T "/tmp" --threads 10 -m 5G | samtools calmd -b --threads 1 - "references/161010_Chinese_Spring_v1.0_pseudomolecules_parts.fasta.gz" > ${TMP_OUT}
mv ${TMP_OUT} mapped_reads/161010_Chinese_Spring_v1.0_pseudomolecules_parts.fasta.gz/minimap2_defaults/whole_genome/PE/BPA/Gladius/B0213ACXX_Gladius_6_s_8.bam

TMP_OUT="$(mktemp /tmp/tmp.XXXXXXXXXX.bam)"
function clean_up {
  # Perform program exit housekeeping
  if [ ! -z "${TMP_OUT}" ] && [ -e "${TMP_OUT}" ]; then
    rm -f "${TMP_OUT}*"
  fi
  trap 0 # reset to default action
  exit
}
trap clean_up 0 1 2 3 15 #see 'man signal' for descriptions http://man7.org/linux/man-pages/man7/signal.7.html
minimap2 -a -x sr -t 1 -2 -K 1G -F 1000 -R "@RG\tID:qc_reads/whole_genome/PE/BPA/Yitpi/BPA_Yp-1_AD08U0ACXX_TAGCTT_L005\tLB:Unknown\tPL=Illumina\tPU=BPA_Yp-1_AD08U0ACXX_TAGCTT_L005\tSM:Yitpi" references/161010_Chinese_Spring_v1.0_pseudomolecules_parts.fasta.gz.mmi qc_reads/whole_genome/PE/BPA/Yitpi/BPA_Yp-1_AD08U0ACXX_TAGCTT_L005_R1.qc.fastq.gz qc_reads/whole_genome/PE/BPA/Yitpi/BPA_Yp-1_AD08U0ACXX_TAGCTT_L005_R2.qc.fastq.gz | samtools view -ub -f 2 -q 5 -- | samtools sort -T "/tmp" --threads 10 -m 5G | samtools calmd -b --threads 1 - "references/161010_Chinese_Spring_v1.0_pseudomolecules_parts.fasta.gz" > ${TMP_OUT}
mv ${TMP_OUT} mapped_reads/161010_Chinese_Spring_v1.0_pseudomolecules_parts.fasta.gz/minimap2_defaults/whole_genome/PE/BPA/Yitpi/BPA_Yp-1_AD08U0ACXX_TAGCTT_L005.bam

TMP_OUT="$(mktemp /tmp/tmp.XXXXXXXXXX.bam)"
function clean_up {
  # Perform program exit housekeeping
  if [ ! -z "${TMP_OUT}" ] && [ -e "${TMP_OUT}" ]; then
    rm -f "${TMP_OUT}*"
  fi
  trap 0 # reset to default action
  exit
}
trap clean_up 0 1 2 3 15 #see 'man signal' for descriptions http://man7.org/linux/man-pages/man7/signal.7.html
minimap2 -a -x sr -t 1 -2 -K 1G -F 1000 -R "@RG\tID:qc_reads/whole_genome/PE/BPA/Baxter/Baxter_C4MH4ACXX_NoIndex_L006\tLB:Unknown\tPL=Illumina\tPU=Baxter_C4MH4ACXX_NoIndex_L006\tSM:Baxter" references/161010_Chinese_Spring_v1.0_pseudomolecules_parts.fasta.gz.mmi qc_reads/whole_genome/PE/BPA/Baxter/Baxter_C4MH4ACXX_NoIndex_L006_R1.qc.fastq.gz qc_reads/whole_genome/PE/BPA/Baxter/Baxter_C4MH4ACXX_NoIndex_L006_R2.qc.fastq.gz | samtools view -ub -f 2 -q 5 -- | samtools sort -T "/tmp" --threads 10 -m 5G | samtools calmd -b --threads 1 - "references/161010_Chinese_Spring_v1.0_pseudomolecules_parts.fasta.gz" > ${TMP_OUT}
mv ${TMP_OUT} mapped_reads/161010_Chinese_Spring_v1.0_pseudomolecules_parts.fasta.gz/minimap2_defaults/whole_genome/PE/BPA/Baxter/Baxter_C4MH4ACXX_NoIndex_L006.bam

TMP_OUT="$(mktemp /tmp/tmp.XXXXXXXXXX.bam)"
function clean_up {
  # Perform program exit housekeeping
  if [ ! -z "${TMP_OUT}" ] && [ -e "${TMP_OUT}" ]; then
    rm -f "${TMP_OUT}*"
  fi
  trap 0 # reset to default action
  exit
}
trap clean_up 0 1 2 3 15 #see 'man signal' for descriptions http://man7.org/linux/man-pages/man7/signal.7.html
minimap2 -a -x sr -t 1 -2 -K 1G -F 1000 -R "@RG\tID:qc_reads/whole_genome/PE/BPA/Excalibur/Excalibur_BD0859ACXX_CGATGT_L005\tLB:Unknown\tPL=Illumina\tPU=Excalibur_BD0859ACXX_CGATGT_L005\tSM:Excalibur" references/161010_Chinese_Spring_v1.0_pseudomolecules_parts.fasta.gz.mmi qc_reads/whole_genome/PE/BPA/Excalibur/Excalibur_BD0859ACXX_CGATGT_L005_R1.qc.fastq.gz qc_reads/whole_genome/PE/BPA/Excalibur/Excalibur_BD0859ACXX_CGATGT_L005_R2.qc.fastq.gz | samtools view -ub -f 2 -q 5 -- | samtools sort -T "/tmp" --threads 10 -m 5G | samtools calmd -b --threads 1 - "references/161010_Chinese_Spring_v1.0_pseudomolecules_parts.fasta.gz" > ${TMP_OUT}
mv ${TMP_OUT} mapped_reads/161010_Chinese_Spring_v1.0_pseudomolecules_parts.fasta.gz/minimap2_defaults/whole_genome/PE/BPA/Excalibur/Excalibur_BD0859ACXX_CGATGT_L005.bam

TMP_OUT="$(mktemp /tmp/tmp.XXXXXXXXXX.bam)"
function clean_up {
  # Perform program exit housekeeping
  if [ ! -z "${TMP_OUT}" ] && [ -e "${TMP_OUT}" ]; then
    rm -f "${TMP_OUT}*"
  fi
  trap 0 # reset to default action
  exit
}
trap clean_up 0 1 2 3 15 #see 'man signal' for descriptions http://man7.org/linux/man-pages/man7/signal.7.html
minimap2 -a -x sr -t 1 -2 -K 1G -F 1000 -R "@RG\tID:qc_reads/whole_genome/PE/BPA/Westonia/WES_PE_300bp_BD0EUAACXX_ACTTGA_L006\tLB:Unknown\tPL=Illumina\tPU=WES_PE_300bp_BD0EUAACXX_ACTTGA_L006\tSM:Westonia" references/161010_Chinese_Spring_v1.0_pseudomolecules_parts.fasta.gz.mmi qc_reads/whole_genome/PE/BPA/Westonia/WES_PE_300bp_BD0EUAACXX_ACTTGA_L006_R1.qc.fastq.gz qc_reads/whole_genome/PE/BPA/Westonia/WES_PE_300bp_BD0EUAACXX_ACTTGA_L006_R2.qc.fastq.gz | samtools view -ub -f 2 -q 5 -- | samtools sort -T "/tmp" --threads 10 -m 5G | samtools calmd -b --threads 1 - "references/161010_Chinese_Spring_v1.0_pseudomolecules_parts.fasta.gz" > ${TMP_OUT}
mv ${TMP_OUT} mapped_reads/161010_Chinese_Spring_v1.0_pseudomolecules_parts.fasta.gz/minimap2_defaults/whole_genome/PE/BPA/Westonia/WES_PE_300bp_BD0EUAACXX_ACTTGA_L006.bam

TMP_OUT="$(mktemp /tmp/tmp.XXXXXXXXXX.bam)"
function clean_up {
  # Perform program exit housekeeping
  if [ ! -z "${TMP_OUT}" ] && [ -e "${TMP_OUT}" ]; then
    rm -f "${TMP_OUT}*"
  fi
  trap 0 # reset to default action
  exit
}
trap clean_up 0 1 2 3 15 #see 'man signal' for descriptions http://man7.org/linux/man-pages/man7/signal.7.html
minimap2 -a -x sr -t 1 -2 -K 1G -F 1000 -R "@RG\tID:qc_reads/whole_genome/PE/BPA/Alsen/Alsen_C4MH4ACXX_NoIndex_L002\tLB:Unknown\tPL=Illumina\tPU=Alsen_C4MH4ACXX_NoIndex_L002\tSM:Alsen" references/161010_Chinese_Spring_v1.0_pseudomolecules_parts.fasta.gz.mmi qc_reads/whole_genome/PE/BPA/Alsen/Alsen_C4MH4ACXX_NoIndex_L002_R1.qc.fastq.gz qc_reads/whole_genome/PE/BPA/Alsen/Alsen_C4MH4ACXX_NoIndex_L002_R2.qc.fastq.gz | samtools view -ub -f 2 -q 5 -- | samtools sort -T "/tmp" --threads 10 -m 5G | samtools calmd -b --threads 1 - "references/161010_Chinese_Spring_v1.0_pseudomolecules_parts.fasta.gz" > ${TMP_OUT}
mv ${TMP_OUT} mapped_reads/161010_Chinese_Spring_v1.0_pseudomolecules_parts.fasta.gz/minimap2_defaults/whole_genome/PE/BPA/Alsen/Alsen_C4MH4ACXX_NoIndex_L002.bam

TMP_OUT="$(mktemp /tmp/tmp.XXXXXXXXXX.bam)"
function clean_up {
  # Perform program exit housekeeping
  if [ ! -z "${TMP_OUT}" ] && [ -e "${TMP_OUT}" ]; then
    rm -f "${TMP_OUT}*"
  fi
  trap 0 # reset to default action
  exit
}
trap clean_up 0 1 2 3 15 #see 'man signal' for descriptions http://man7.org/linux/man-pages/man7/signal.7.html
minimap2 -a -x sr -t 1 -2 -K 1G -F 1000 -R "@RG\tID:qc_reads/whole_genome/PE/BPA/Pastor/PAS_PE_300bp_BD08Y9ACXX_GCCAAT_L008\tLB:Unknown\tPL=Illumina\tPU=PAS_PE_300bp_BD08Y9ACXX_GCCAAT_L008\tSM:Pastor" references/161010_Chinese_Spring_v1.0_pseudomolecules_parts.fasta.gz.mmi qc_reads/whole_genome/PE/BPA/Pastor/PAS_PE_300bp_BD08Y9ACXX_GCCAAT_L008_R1.qc.fastq.gz qc_reads/whole_genome/PE/BPA/Pastor/PAS_PE_300bp_BD08Y9ACXX_GCCAAT_L008_R2.qc.fastq.gz | samtools view -ub -f 2 -q 5 -- | samtools sort -T "/tmp" --threads 10 -m 5G | samtools calmd -b --threads 1 - "references/161010_Chinese_Spring_v1.0_pseudomolecules_parts.fasta.gz" > ${TMP_OUT}
mv ${TMP_OUT} mapped_reads/161010_Chinese_Spring_v1.0_pseudomolecules_parts.fasta.gz/minimap2_defaults/whole_genome/PE/BPA/Pastor/PAS_PE_300bp_BD08Y9ACXX_GCCAAT_L008.bam

TMP_OUT="$(mktemp /tmp/tmp.XXXXXXXXXX.bam)"
function clean_up {
  # Perform program exit housekeeping
  if [ ! -z "${TMP_OUT}" ] && [ -e "${TMP_OUT}" ]; then
    rm -f "${TMP_OUT}*"
  fi
  trap 0 # reset to default action
  exit
}
trap clean_up 0 1 2 3 15 #see 'man signal' for descriptions http://man7.org/linux/man-pages/man7/signal.7.html
minimap2 -a -x sr -t 1 -2 -K 1G -F 1000 -R "@RG\tID:qc_reads/whole_genome/PE/SRA_PRJNA392179/CS/SRR5817291\tLB:Unknown\tPL=Illumina\tPU=SRR5817291\tSM:CS" references/161010_Chinese_Spring_v1.0_pseudomolecules_parts.fasta.gz.mmi qc_reads/whole_genome/PE/SRA_PRJNA392179/CS/SRR5817291_R1.qc.fastq.gz qc_reads/whole_genome/PE/SRA_PRJNA392179/CS/SRR5817291_R2.qc.fastq.gz | samtools view -ub -f 2 -q 5 -- | samtools sort -T "/tmp" --threads 10 -m 5G | samtools calmd -b --threads 1 - "references/161010_Chinese_Spring_v1.0_pseudomolecules_parts.fasta.gz" > ${TMP_OUT}
mv ${TMP_OUT} mapped_reads/161010_Chinese_Spring_v1.0_pseudomolecules_parts.fasta.gz/minimap2_defaults/whole_genome/PE/SRA_PRJNA392179/CS/SRR5817291.bam

TMP_OUT="$(mktemp /tmp/tmp.XXXXXXXXXX.bam)"
function clean_up {
  # Perform program exit housekeeping
  if [ ! -z "${TMP_OUT}" ] && [ -e "${TMP_OUT}" ]; then
    rm -f "${TMP_OUT}*"
  fi
  trap 0 # reset to default action
  exit
}
trap clean_up 0 1 2 3 15 #see 'man signal' for descriptions http://man7.org/linux/man-pages/man7/signal.7.html
minimap2 -a -x sr -t 1 -2 -K 1G -F 1000 -R "@RG\tID:qc_reads/whole_genome/PE/BPA/Volcanii/VOL_PE_300bp_BD08Y9ACXX_CAGATC_L005\tLB:Unknown\tPL=Illumina\tPU=VOL_PE_300bp_BD08Y9ACXX_CAGATC_L005\tSM:Volcanii" references/161010_Chinese_Spring_v1.0_pseudomolecules_parts.fasta.gz.mmi qc_reads/whole_genome/PE/BPA/Volcanii/VOL_PE_300bp_BD08Y9ACXX_CAGATC_L005_R1.qc.fastq.gz qc_reads/whole_genome/PE/BPA/Volcanii/VOL_PE_300bp_BD08Y9ACXX_CAGATC_L005_R2.qc.fastq.gz | samtools view -ub -f 2 -q 5 -- | samtools sort -T "/tmp" --threads 10 -m 5G | samtools calmd -b --threads 1 - "references/161010_Chinese_Spring_v1.0_pseudomolecules_parts.fasta.gz" > ${TMP_OUT}
mv ${TMP_OUT} mapped_reads/161010_Chinese_Spring_v1.0_pseudomolecules_parts.fasta.gz/minimap2_defaults/whole_genome/PE/BPA/Volcanii/VOL_PE_300bp_BD08Y9ACXX_CAGATC_L005.bam

TMP_OUT="$(mktemp /tmp/tmp.XXXXXXXXXX.bam)"
function clean_up {
  # Perform program exit housekeeping
  if [ ! -z "${TMP_OUT}" ] && [ -e "${TMP_OUT}" ]; then
    rm -f "${TMP_OUT}*"
  fi
  trap 0 # reset to default action
  exit
}
trap clean_up 0 1 2 3 15 #see 'man signal' for descriptions http://man7.org/linux/man-pages/man7/signal.7.html
minimap2 -a -x sr -t 1 -2 -K 1G -F 1000 -R "@RG\tID:qc_reads/whole_genome/PE/BPA/Baxter/BX-1_BB09NRABXX_TTAGGC_L006\tLB:Unknown\tPL=Illumina\tPU=BX-1_BB09NRABXX_TTAGGC_L006\tSM:Baxter" references/161010_Chinese_Spring_v1.0_pseudomolecules_parts.fasta.gz.mmi qc_reads/whole_genome/PE/BPA/Baxter/BX-1_BB09NRABXX_TTAGGC_L006_R1.qc.fastq.gz qc_reads/whole_genome/PE/BPA/Baxter/BX-1_BB09NRABXX_TTAGGC_L006_R2.qc.fastq.gz | samtools view -ub -f 2 -q 5 -- | samtools sort -T "/tmp" --threads 10 -m 5G | samtools calmd -b --threads 1 - "references/161010_Chinese_Spring_v1.0_pseudomolecules_parts.fasta.gz" > ${TMP_OUT}
mv ${TMP_OUT} mapped_reads/161010_Chinese_Spring_v1.0_pseudomolecules_parts.fasta.gz/minimap2_defaults/whole_genome/PE/BPA/Baxter/BX-1_BB09NRABXX_TTAGGC_L006.bam

TMP_OUT="$(mktemp /tmp/tmp.XXXXXXXXXX.bam)"
function clean_up {
  # Perform program exit housekeeping
  if [ ! -z "${TMP_OUT}" ] && [ -e "${TMP_OUT}" ]; then
    rm -f "${TMP_OUT}*"
  fi
  trap 0 # reset to default action
  exit
}
trap clean_up 0 1 2 3 15 #see 'man signal' for descriptions http://man7.org/linux/man-pages/man7/signal.7.html
minimap2 -a -x sr -t 1 -2 -K 1G -F 1000 -R "@RG\tID:qc_reads/whole_genome/PE/BPA/Chara/Chara7_AB00B6ABXX_TGACCA_L005\tLB:Unknown\tPL=Illumina\tPU=Chara7_AB00B6ABXX_TGACCA_L005\tSM:Chara" references/161010_Chinese_Spring_v1.0_pseudomolecules_parts.fasta.gz.mmi qc_reads/whole_genome/PE/BPA/Chara/Chara7_AB00B6ABXX_TGACCA_L005_R1.qc.fastq.gz qc_reads/whole_genome/PE/BPA/Chara/Chara7_AB00B6ABXX_TGACCA_L005_R2.qc.fastq.gz | samtools view -ub -f 2 -q 5 -- | samtools sort -T "/tmp" --threads 10 -m 5G | samtools calmd -b --threads 1 - "references/161010_Chinese_Spring_v1.0_pseudomolecules_parts.fasta.gz" > ${TMP_OUT}
mv ${TMP_OUT} mapped_reads/161010_Chinese_Spring_v1.0_pseudomolecules_parts.fasta.gz/minimap2_defaults/whole_genome/PE/BPA/Chara/Chara7_AB00B6ABXX_TGACCA_L005.bam

TMP_OUT="$(mktemp /tmp/tmp.XXXXXXXXXX.bam)"
function clean_up {
  # Perform program exit housekeeping
  if [ ! -z "${TMP_OUT}" ] && [ -e "${TMP_OUT}" ]; then
    rm -f "${TMP_OUT}*"
  fi
  trap 0 # reset to default action
  exit
}
trap clean_up 0 1 2 3 15 #see 'man signal' for descriptions http://man7.org/linux/man-pages/man7/signal.7.html
minimap2 -a -x sr -t 1 -2 -K 1G -F 1000 -R "@RG\tID:qc_reads/whole_genome/PE/BPA/Chara/CH7_PE_300bp_AC02G4ACXX_TGACCA_L008\tLB:Unknown\tPL=Illumina\tPU=CH7_PE_300bp_AC02G4ACXX_TGACCA_L008\tSM:Chara" references/161010_Chinese_Spring_v1.0_pseudomolecules_parts.fasta.gz.mmi qc_reads/whole_genome/PE/BPA/Chara/CH7_PE_300bp_AC02G4ACXX_TGACCA_L008_R1.qc.fastq.gz qc_reads/whole_genome/PE/BPA/Chara/CH7_PE_300bp_AC02G4ACXX_TGACCA_L008_R2.qc.fastq.gz | samtools view -ub -f 2 -q 5 -- | samtools sort -T "/tmp" --threads 10 -m 5G | samtools calmd -b --threads 1 - "references/161010_Chinese_Spring_v1.0_pseudomolecules_parts.fasta.gz" > ${TMP_OUT}
mv ${TMP_OUT} mapped_reads/161010_Chinese_Spring_v1.0_pseudomolecules_parts.fasta.gz/minimap2_defaults/whole_genome/PE/BPA/Chara/CH7_PE_300bp_AC02G4ACXX_TGACCA_L008.bam

TMP_OUT="$(mktemp /tmp/tmp.XXXXXXXXXX.bam)"
function clean_up {
  # Perform program exit housekeeping
  if [ ! -z "${TMP_OUT}" ] && [ -e "${TMP_OUT}" ]; then
    rm -f "${TMP_OUT}*"
  fi
  trap 0 # reset to default action
  exit
}
trap clean_up 0 1 2 3 15 #see 'man signal' for descriptions http://man7.org/linux/man-pages/man7/signal.7.html
minimap2 -a -x sr -t 1 -2 -K 1G -F 1000 -R "@RG\tID:qc_reads/whole_genome/PE/BPA/Excalibur/EXC_PE_300bp_BD0859ACXX_CGATGT_L006\tLB:Unknown\tPL=Illumina\tPU=EXC_PE_300bp_BD0859ACXX_CGATGT_L006\tSM:Excalibur" references/161010_Chinese_Spring_v1.0_pseudomolecules_parts.fasta.gz.mmi qc_reads/whole_genome/PE/BPA/Excalibur/EXC_PE_300bp_BD0859ACXX_CGATGT_L006_R1.qc.fastq.gz qc_reads/whole_genome/PE/BPA/Excalibur/EXC_PE_300bp_BD0859ACXX_CGATGT_L006_R2.qc.fastq.gz | samtools view -ub -f 2 -q 5 -- | samtools sort -T "/tmp" --threads 10 -m 5G | samtools calmd -b --threads 1 - "references/161010_Chinese_Spring_v1.0_pseudomolecules_parts.fasta.gz" > ${TMP_OUT}
mv ${TMP_OUT} mapped_reads/161010_Chinese_Spring_v1.0_pseudomolecules_parts.fasta.gz/minimap2_defaults/whole_genome/PE/BPA/Excalibur/EXC_PE_300bp_BD0859ACXX_CGATGT_L006.bam

TMP_OUT="$(mktemp /tmp/tmp.XXXXXXXXXX.bam)"
function clean_up {
  # Perform program exit housekeeping
  if [ ! -z "${TMP_OUT}" ] && [ -e "${TMP_OUT}" ]; then
    rm -f "${TMP_OUT}*"
  fi
  trap 0 # reset to default action
  exit
}
trap clean_up 0 1 2 3 15 #see 'man signal' for descriptions http://man7.org/linux/man-pages/man7/signal.7.html
minimap2 -a -x sr -t 1 -2 -K 1G -F 1000 -R "@RG\tID:qc_reads/whole_genome/PE/BPA/Xiaoyan/BPA_Xi-1_AD08U0ACXX_GATCAG_L006\tLB:Unknown\tPL=Illumina\tPU=BPA_Xi-1_AD08U0ACXX_GATCAG_L006\tSM:Xiaoyan" references/161010_Chinese_Spring_v1.0_pseudomolecules_parts.fasta.gz.mmi qc_reads/whole_genome/PE/BPA/Xiaoyan/BPA_Xi-1_AD08U0ACXX_GATCAG_L006_R1.qc.fastq.gz qc_reads/whole_genome/PE/BPA/Xiaoyan/BPA_Xi-1_AD08U0ACXX_GATCAG_L006_R2.qc.fastq.gz | samtools view -ub -f 2 -q 5 -- | samtools sort -T "/tmp" --threads 10 -m 5G | samtools calmd -b --threads 1 - "references/161010_Chinese_Spring_v1.0_pseudomolecules_parts.fasta.gz" > ${TMP_OUT}
mv ${TMP_OUT} mapped_reads/161010_Chinese_Spring_v1.0_pseudomolecules_parts.fasta.gz/minimap2_defaults/whole_genome/PE/BPA/Xiaoyan/BPA_Xi-1_AD08U0ACXX_GATCAG_L006.bam

TMP_OUT="$(mktemp /tmp/tmp.XXXXXXXXXX.bam)"
function clean_up {
  # Perform program exit housekeeping
  if [ ! -z "${TMP_OUT}" ] && [ -e "${TMP_OUT}" ]; then
    rm -f "${TMP_OUT}*"
  fi
  trap 0 # reset to default action
  exit
}
trap clean_up 0 1 2 3 15 #see 'man signal' for descriptions http://man7.org/linux/man-pages/man7/signal.7.html
minimap2 -a -x sr -t 1 -2 -K 1G -F 1000 -R "@RG\tID:qc_reads/whole_genome/PE/BPA/Gladius/Gladius_6_BC04MHACXX_ATCACG_L005\tLB:Unknown\tPL=Illumina\tPU=Gladius_6_BC04MHACXX_ATCACG_L005\tSM:Gladius" references/161010_Chinese_Spring_v1.0_pseudomolecules_parts.fasta.gz.mmi qc_reads/whole_genome/PE/BPA/Gladius/Gladius_6_BC04MHACXX_ATCACG_L005_R1.qc.fastq.gz qc_reads/whole_genome/PE/BPA/Gladius/Gladius_6_BC04MHACXX_ATCACG_L005_R2.qc.fastq.gz | samtools view -ub -f 2 -q 5 -- | samtools sort -T "/tmp" --threads 10 -m 5G | samtools calmd -b --threads 1 - "references/161010_Chinese_Spring_v1.0_pseudomolecules_parts.fasta.gz" > ${TMP_OUT}
mv ${TMP_OUT} mapped_reads/161010_Chinese_Spring_v1.0_pseudomolecules_parts.fasta.gz/minimap2_defaults/whole_genome/PE/BPA/Gladius/Gladius_6_BC04MHACXX_ATCACG_L005.bam

TMP_OUT="$(mktemp /tmp/tmp.XXXXXXXXXX.bam)"
function clean_up {
  # Perform program exit housekeeping
  if [ ! -z "${TMP_OUT}" ] && [ -e "${TMP_OUT}" ]; then
    rm -f "${TMP_OUT}*"
  fi
  trap 0 # reset to default action
  exit
}
trap clean_up 0 1 2 3 15 #see 'man signal' for descriptions http://man7.org/linux/man-pages/man7/signal.7.html
minimap2 -a -x sr -t 1 -2 -K 1G -F 1000 -R "@RG\tID:qc_reads/whole_genome/PE/BPA/Wyalkatchem/Wyalkatchem_DNA__2_AD0ALYACXX_ATCACG_L005\tLB:Unknown\tPL=Illumina\tPU=Wyalkatchem_DNA__2_AD0ALYACXX_ATCACG_L005\tSM:Wyalkatchem" references/161010_Chinese_Spring_v1.0_pseudomolecules_parts.fasta.gz.mmi qc_reads/whole_genome/PE/BPA/Wyalkatchem/Wyalkatchem_DNA__2_AD0ALYACXX_ATCACG_L005_R1.qc.fastq.gz qc_reads/whole_genome/PE/BPA/Wyalkatchem/Wyalkatchem_DNA__2_AD0ALYACXX_ATCACG_L005_R2.qc.fastq.gz | samtools view -ub -f 2 -q 5 -- | samtools sort -T "/tmp" --threads 10 -m 5G | samtools calmd -b --threads 1 - "references/161010_Chinese_Spring_v1.0_pseudomolecules_parts.fasta.gz" > ${TMP_OUT}
mv ${TMP_OUT} mapped_reads/161010_Chinese_Spring_v1.0_pseudomolecules_parts.fasta.gz/minimap2_defaults/whole_genome/PE/BPA/Wyalkatchem/Wyalkatchem_DNA__2_AD0ALYACXX_ATCACG_L005.bam

TMP_OUT="$(mktemp /tmp/tmp.XXXXXXXXXX.bam)"
function clean_up {
  # Perform program exit housekeeping
  if [ ! -z "${TMP_OUT}" ] && [ -e "${TMP_OUT}" ]; then
    rm -f "${TMP_OUT}*"
  fi
  trap 0 # reset to default action
  exit
}
trap clean_up 0 1 2 3 15 #see 'man signal' for descriptions http://man7.org/linux/man-pages/man7/signal.7.html
minimap2 -a -x sr -t 1 -2 -K 1G -F 1000 -R "@RG\tID:qc_reads/whole_genome/PE/BPA/Yitpi/BPA_Yp-1_BD08U1ACXX_TAGCTT_L005\tLB:Unknown\tPL=Illumina\tPU=BPA_Yp-1_BD08U1ACXX_TAGCTT_L005\tSM:Yitpi" references/161010_Chinese_Spring_v1.0_pseudomolecules_parts.fasta.gz.mmi qc_reads/whole_genome/PE/BPA/Yitpi/BPA_Yp-1_BD08U1ACXX_TAGCTT_L005_R1.qc.fastq.gz qc_reads/whole_genome/PE/BPA/Yitpi/BPA_Yp-1_BD08U1ACXX_TAGCTT_L005_R2.qc.fastq.gz | samtools view -ub -f 2 -q 5 -- | samtools sort -T "/tmp" --threads 10 -m 5G | samtools calmd -b --threads 1 - "references/161010_Chinese_Spring_v1.0_pseudomolecules_parts.fasta.gz" > ${TMP_OUT}
mv ${TMP_OUT} mapped_reads/161010_Chinese_Spring_v1.0_pseudomolecules_parts.fasta.gz/minimap2_defaults/whole_genome/PE/BPA/Yitpi/BPA_Yp-1_BD08U1ACXX_TAGCTT_L005.bam

TMP_OUT="$(mktemp /tmp/tmp.XXXXXXXXXX.bam)"
function clean_up {
  # Perform program exit housekeeping
  if [ ! -z "${TMP_OUT}" ] && [ -e "${TMP_OUT}" ]; then
    rm -f "${TMP_OUT}*"
  fi
  trap 0 # reset to default action
  exit
}
trap clean_up 0 1 2 3 15 #see 'man signal' for descriptions http://man7.org/linux/man-pages/man7/signal.7.html
minimap2 -a -x sr -t 1 -2 -K 1G -F 1000 -R "@RG\tID:qc_reads/whole_genome/PE/BPA/RAC875/RAC_PE_350bp_C71PNANXX_GCCAAT_L008\tLB:Unknown\tPL=Illumina\tPU=RAC_PE_350bp_C71PNANXX_GCCAAT_L008\tSM:RAC875" references/161010_Chinese_Spring_v1.0_pseudomolecules_parts.fasta.gz.mmi qc_reads/whole_genome/PE/BPA/RAC875/RAC_PE_350bp_C71PNANXX_GCCAAT_L008_R1.qc.fastq.gz qc_reads/whole_genome/PE/BPA/RAC875/RAC_PE_350bp_C71PNANXX_GCCAAT_L008_R2.qc.fastq.gz | samtools view -ub -f 2 -q 5 -- | samtools sort -T "/tmp" --threads 10 -m 5G | samtools calmd -b --threads 1 - "references/161010_Chinese_Spring_v1.0_pseudomolecules_parts.fasta.gz" > ${TMP_OUT}
mv ${TMP_OUT} mapped_reads/161010_Chinese_Spring_v1.0_pseudomolecules_parts.fasta.gz/minimap2_defaults/whole_genome/PE/BPA/RAC875/RAC_PE_350bp_C71PNANXX_GCCAAT_L008.bam

TMP_OUT="$(mktemp /tmp/tmp.XXXXXXXXXX.bam)"
function clean_up {
  # Perform program exit housekeeping
  if [ ! -z "${TMP_OUT}" ] && [ -e "${TMP_OUT}" ]; then
    rm -f "${TMP_OUT}*"
  fi
  trap 0 # reset to default action
  exit
}
trap clean_up 0 1 2 3 15 #see 'man signal' for descriptions http://man7.org/linux/man-pages/man7/signal.7.html
minimap2 -a -x sr -t 1 -2 -K 1G -F 1000 -R "@RG\tID:qc_reads/whole_genome/PE/BPA/Wyalkatchem/Wyalkatchem_DNA__2_AD0ALYACXX_ATCACG_L004\tLB:Unknown\tPL=Illumina\tPU=Wyalkatchem_DNA__2_AD0ALYACXX_ATCACG_L004\tSM:Wyalkatchem" references/161010_Chinese_Spring_v1.0_pseudomolecules_parts.fasta.gz.mmi qc_reads/whole_genome/PE/BPA/Wyalkatchem/Wyalkatchem_DNA__2_AD0ALYACXX_ATCACG_L004_R1.qc.fastq.gz qc_reads/whole_genome/PE/BPA/Wyalkatchem/Wyalkatchem_DNA__2_AD0ALYACXX_ATCACG_L004_R2.qc.fastq.gz | samtools view -ub -f 2 -q 5 -- | samtools sort -T "/tmp" --threads 10 -m 5G | samtools calmd -b --threads 1 - "references/161010_Chinese_Spring_v1.0_pseudomolecules_parts.fasta.gz" > ${TMP_OUT}
mv ${TMP_OUT} mapped_reads/161010_Chinese_Spring_v1.0_pseudomolecules_parts.fasta.gz/minimap2_defaults/whole_genome/PE/BPA/Wyalkatchem/Wyalkatchem_DNA__2_AD0ALYACXX_ATCACG_L004.bam

TMP_OUT="$(mktemp /tmp/tmp.XXXXXXXXXX.bam)"
function clean_up {
  # Perform program exit housekeeping
  if [ ! -z "${TMP_OUT}" ] && [ -e "${TMP_OUT}" ]; then
    rm -f "${TMP_OUT}*"
  fi
  trap 0 # reset to default action
  exit
}
trap clean_up 0 1 2 3 15 #see 'man signal' for descriptions http://man7.org/linux/man-pages/man7/signal.7.html
minimap2 -a -x sr -t 1 -2 -K 1G -F 1000 -R "@RG\tID:qc_reads/whole_genome/PE/SRA_PRJNA392179/CS/SRR5817289\tLB:Unknown\tPL=Illumina\tPU=SRR5817289\tSM:CS" references/161010_Chinese_Spring_v1.0_pseudomolecules_parts.fasta.gz.mmi qc_reads/whole_genome/PE/SRA_PRJNA392179/CS/SRR5817289_R1.qc.fastq.gz qc_reads/whole_genome/PE/SRA_PRJNA392179/CS/SRR5817289_R2.qc.fastq.gz | samtools view -ub -f 2 -q 5 -- | samtools sort -T "/tmp" --threads 10 -m 5G | samtools calmd -b --threads 1 - "references/161010_Chinese_Spring_v1.0_pseudomolecules_parts.fasta.gz" > ${TMP_OUT}
mv ${TMP_OUT} mapped_reads/161010_Chinese_Spring_v1.0_pseudomolecules_parts.fasta.gz/minimap2_defaults/whole_genome/PE/SRA_PRJNA392179/CS/SRR5817289.bam

TMP_OUT="$(mktemp /tmp/tmp.XXXXXXXXXX.bam)"
function clean_up {
  # Perform program exit housekeeping
  if [ ! -z "${TMP_OUT}" ] && [ -e "${TMP_OUT}" ]; then
    rm -f "${TMP_OUT}*"
  fi
  trap 0 # reset to default action
  exit
}
trap clean_up 0 1 2 3 15 #see 'man signal' for descriptions http://man7.org/linux/man-pages/man7/signal.7.html
minimap2 -a -x sr -t 1 -2 -K 1G -F 1000 -R "@RG\tID:qc_reads/whole_genome/PE/BPA/Chara/Chara7_AB00B6ABXX_TGACCA_L007\tLB:Unknown\tPL=Illumina\tPU=Chara7_AB00B6ABXX_TGACCA_L007\tSM:Chara" references/161010_Chinese_Spring_v1.0_pseudomolecules_parts.fasta.gz.mmi qc_reads/whole_genome/PE/BPA/Chara/Chara7_AB00B6ABXX_TGACCA_L007_R1.qc.fastq.gz qc_reads/whole_genome/PE/BPA/Chara/Chara7_AB00B6ABXX_TGACCA_L007_R2.qc.fastq.gz | samtools view -ub -f 2 -q 5 -- | samtools sort -T "/tmp" --threads 10 -m 5G | samtools calmd -b --threads 1 - "references/161010_Chinese_Spring_v1.0_pseudomolecules_parts.fasta.gz" > ${TMP_OUT}
mv ${TMP_OUT} mapped_reads/161010_Chinese_Spring_v1.0_pseudomolecules_parts.fasta.gz/minimap2_defaults/whole_genome/PE/BPA/Chara/Chara7_AB00B6ABXX_TGACCA_L007.bam

TMP_OUT="$(mktemp /tmp/tmp.XXXXXXXXXX.bam)"
function clean_up {
  # Perform program exit housekeeping
  if [ ! -z "${TMP_OUT}" ] && [ -e "${TMP_OUT}" ]; then
    rm -f "${TMP_OUT}*"
  fi
  trap 0 # reset to default action
  exit
}
trap clean_up 0 1 2 3 15 #see 'man signal' for descriptions http://man7.org/linux/man-pages/man7/signal.7.html
minimap2 -a -x sr -t 1 -2 -K 1G -F 1000 -R "@RG\tID:qc_reads/whole_genome/PE/BPA/Gladius/GLA_PE_300bp_BC04MHACXX_ATCACG_L008\tLB:Unknown\tPL=Illumina\tPU=GLA_PE_300bp_BC04MHACXX_ATCACG_L008\tSM:Gladius" references/161010_Chinese_Spring_v1.0_pseudomolecules_parts.fasta.gz.mmi qc_reads/whole_genome/PE/BPA/Gladius/GLA_PE_300bp_BC04MHACXX_ATCACG_L008_R1.qc.fastq.gz qc_reads/whole_genome/PE/BPA/Gladius/GLA_PE_300bp_BC04MHACXX_ATCACG_L008_R2.qc.fastq.gz | samtools view -ub -f 2 -q 5 -- | samtools sort -T "/tmp" --threads 10 -m 5G | samtools calmd -b --threads 1 - "references/161010_Chinese_Spring_v1.0_pseudomolecules_parts.fasta.gz" > ${TMP_OUT}
mv ${TMP_OUT} mapped_reads/161010_Chinese_Spring_v1.0_pseudomolecules_parts.fasta.gz/minimap2_defaults/whole_genome/PE/BPA/Gladius/GLA_PE_300bp_BC04MHACXX_ATCACG_L008.bam

TMP_OUT="$(mktemp /tmp/tmp.XXXXXXXXXX.bam)"
function clean_up {
  # Perform program exit housekeeping
  if [ ! -z "${TMP_OUT}" ] && [ -e "${TMP_OUT}" ]; then
    rm -f "${TMP_OUT}*"
  fi
  trap 0 # reset to default action
  exit
}
trap clean_up 0 1 2 3 15 #see 'man signal' for descriptions http://man7.org/linux/man-pages/man7/signal.7.html
minimap2 -a -x sr -t 1 -2 -K 1G -F 1000 -R "@RG\tID:qc_reads/whole_genome/PE/BPA/Gladius/B0213ACXX_Gladius_6_s_5\tLB:Unknown\tPL=Illumina\tPU=B0213ACXX_Gladius_6_s_5\tSM:Gladius" references/161010_Chinese_Spring_v1.0_pseudomolecules_parts.fasta.gz.mmi qc_reads/whole_genome/PE/BPA/Gladius/B0213ACXX_Gladius_6_s_5_R1.qc.fastq.gz qc_reads/whole_genome/PE/BPA/Gladius/B0213ACXX_Gladius_6_s_5_R2.qc.fastq.gz | samtools view -ub -f 2 -q 5 -- | samtools sort -T "/tmp" --threads 10 -m 5G | samtools calmd -b --threads 1 - "references/161010_Chinese_Spring_v1.0_pseudomolecules_parts.fasta.gz" > ${TMP_OUT}
mv ${TMP_OUT} mapped_reads/161010_Chinese_Spring_v1.0_pseudomolecules_parts.fasta.gz/minimap2_defaults/whole_genome/PE/BPA/Gladius/B0213ACXX_Gladius_6_s_5.bam

TMP_OUT="$(mktemp /tmp/tmp.XXXXXXXXXX.bam)"
function clean_up {
  # Perform program exit housekeeping
  if [ ! -z "${TMP_OUT}" ] && [ -e "${TMP_OUT}" ]; then
    rm -f "${TMP_OUT}*"
  fi
  trap 0 # reset to default action
  exit
}
trap clean_up 0 1 2 3 15 #see 'man signal' for descriptions http://man7.org/linux/man-pages/man7/signal.7.html
minimap2 -a -x sr -t 1 -2 -K 1G -F 1000 -R "@RG\tID:qc_reads/whole_genome/PE/BPA/Baxter/BAX_PE_300bp_BB09NRABXX_TTAGGC_L005\tLB:Unknown\tPL=Illumina\tPU=BAX_PE_300bp_BB09NRABXX_TTAGGC_L005\tSM:Baxter" references/161010_Chinese_Spring_v1.0_pseudomolecules_parts.fasta.gz.mmi qc_reads/whole_genome/PE/BPA/Baxter/BAX_PE_300bp_BB09NRABXX_TTAGGC_L005_R1.qc.fastq.gz qc_reads/whole_genome/PE/BPA/Baxter/BAX_PE_300bp_BB09NRABXX_TTAGGC_L005_R2.qc.fastq.gz | samtools view -ub -f 2 -q 5 -- | samtools sort -T "/tmp" --threads 10 -m 5G | samtools calmd -b --threads 1 - "references/161010_Chinese_Spring_v1.0_pseudomolecules_parts.fasta.gz" > ${TMP_OUT}
mv ${TMP_OUT} mapped_reads/161010_Chinese_Spring_v1.0_pseudomolecules_parts.fasta.gz/minimap2_defaults/whole_genome/PE/BPA/Baxter/BAX_PE_300bp_BB09NRABXX_TTAGGC_L005.bam

TMP_OUT="$(mktemp /tmp/tmp.XXXXXXXXXX.bam)"
function clean_up {
  # Perform program exit housekeeping
  if [ ! -z "${TMP_OUT}" ] && [ -e "${TMP_OUT}" ]; then
    rm -f "${TMP_OUT}*"
  fi
  trap 0 # reset to default action
  exit
}
trap clean_up 0 1 2 3 15 #see 'man signal' for descriptions http://man7.org/linux/man-pages/man7/signal.7.html
minimap2 -a -x sr -t 1 -2 -K 1G -F 1000 -R "@RG\tID:qc_reads/whole_genome/PE/BPA/Wyalkatchem/Wyalkatchem_Lib_2_AC072UACXX_CGATGT_L002\tLB:Unknown\tPL=Illumina\tPU=Wyalkatchem_Lib_2_AC072UACXX_CGATGT_L002\tSM:Wyalkatchem" references/161010_Chinese_Spring_v1.0_pseudomolecules_parts.fasta.gz.mmi qc_reads/whole_genome/PE/BPA/Wyalkatchem/Wyalkatchem_Lib_2_AC072UACXX_CGATGT_L002_R1.qc.fastq.gz qc_reads/whole_genome/PE/BPA/Wyalkatchem/Wyalkatchem_Lib_2_AC072UACXX_CGATGT_L002_R2.qc.fastq.gz | samtools view -ub -f 2 -q 5 -- | samtools sort -T "/tmp" --threads 10 -m 5G | samtools calmd -b --threads 1 - "references/161010_Chinese_Spring_v1.0_pseudomolecules_parts.fasta.gz" > ${TMP_OUT}
mv ${TMP_OUT} mapped_reads/161010_Chinese_Spring_v1.0_pseudomolecules_parts.fasta.gz/minimap2_defaults/whole_genome/PE/BPA/Wyalkatchem/Wyalkatchem_Lib_2_AC072UACXX_CGATGT_L002.bam

TMP_OUT="$(mktemp /tmp/tmp.XXXXXXXXXX.bam)"
function clean_up {
  # Perform program exit housekeeping
  if [ ! -z "${TMP_OUT}" ] && [ -e "${TMP_OUT}" ]; then
    rm -f "${TMP_OUT}*"
  fi
  trap 0 # reset to default action
  exit
}
trap clean_up 0 1 2 3 15 #see 'man signal' for descriptions http://man7.org/linux/man-pages/man7/signal.7.html
minimap2 -a -x sr -t 1 -2 -K 1G -F 1000 -R "@RG\tID:qc_reads/whole_genome/PE/BPA/Yitpi/BPA_Yp-1_AD08U0ACXX_TAGCTT_L006\tLB:Unknown\tPL=Illumina\tPU=BPA_Yp-1_AD08U0ACXX_TAGCTT_L006\tSM:Yitpi" references/161010_Chinese_Spring_v1.0_pseudomolecules_parts.fasta.gz.mmi qc_reads/whole_genome/PE/BPA/Yitpi/BPA_Yp-1_AD08U0ACXX_TAGCTT_L006_R1.qc.fastq.gz qc_reads/whole_genome/PE/BPA/Yitpi/BPA_Yp-1_AD08U0ACXX_TAGCTT_L006_R2.qc.fastq.gz | samtools view -ub -f 2 -q 5 -- | samtools sort -T "/tmp" --threads 10 -m 5G | samtools calmd -b --threads 1 - "references/161010_Chinese_Spring_v1.0_pseudomolecules_parts.fasta.gz" > ${TMP_OUT}
mv ${TMP_OUT} mapped_reads/161010_Chinese_Spring_v1.0_pseudomolecules_parts.fasta.gz/minimap2_defaults/whole_genome/PE/BPA/Yitpi/BPA_Yp-1_AD08U0ACXX_TAGCTT_L006.bam

TMP_OUT="$(mktemp /tmp/tmp.XXXXXXXXXX.bam)"
function clean_up {
  # Perform program exit housekeeping
  if [ ! -z "${TMP_OUT}" ] && [ -e "${TMP_OUT}" ]; then
    rm -f "${TMP_OUT}*"
  fi
  trap 0 # reset to default action
  exit
}
trap clean_up 0 1 2 3 15 #see 'man signal' for descriptions http://man7.org/linux/man-pages/man7/signal.7.html
minimap2 -a -x sr -t 1 -2 -K 1G -F 1000 -R "@RG\tID:qc_reads/whole_genome/PE/BPA/Excalibur/excalibur_AB09J4ABXX_CGATGT_L004\tLB:Unknown\tPL=Illumina\tPU=excalibur_AB09J4ABXX_CGATGT_L004\tSM:Excalibur" references/161010_Chinese_Spring_v1.0_pseudomolecules_parts.fasta.gz.mmi qc_reads/whole_genome/PE/BPA/Excalibur/excalibur_AB09J4ABXX_CGATGT_L004_R1.qc.fastq.gz qc_reads/whole_genome/PE/BPA/Excalibur/excalibur_AB09J4ABXX_CGATGT_L004_R2.qc.fastq.gz | samtools view -ub -f 2 -q 5 -- | samtools sort -T "/tmp" --threads 10 -m 5G | samtools calmd -b --threads 1 - "references/161010_Chinese_Spring_v1.0_pseudomolecules_parts.fasta.gz" > ${TMP_OUT}
mv ${TMP_OUT} mapped_reads/161010_Chinese_Spring_v1.0_pseudomolecules_parts.fasta.gz/minimap2_defaults/whole_genome/PE/BPA/Excalibur/excalibur_AB09J4ABXX_CGATGT_L004.bam

TMP_OUT="$(mktemp /tmp/tmp.XXXXXXXXXX.bam)"
function clean_up {
  # Perform program exit housekeeping
  if [ ! -z "${TMP_OUT}" ] && [ -e "${TMP_OUT}" ]; then
    rm -f "${TMP_OUT}*"
  fi
  trap 0 # reset to default action
  exit
}
trap clean_up 0 1 2 3 15 #see 'man signal' for descriptions http://man7.org/linux/man-pages/man7/signal.7.html
minimap2 -a -x sr -t 1 -2 -K 1G -F 1000 -R "@RG\tID:qc_reads/whole_genome/PE/BPA/Excalibur/Excalibur_BD0859ACXX_CGATGT_L007\tLB:Unknown\tPL=Illumina\tPU=Excalibur_BD0859ACXX_CGATGT_L007\tSM:Excalibur" references/161010_Chinese_Spring_v1.0_pseudomolecules_parts.fasta.gz.mmi qc_reads/whole_genome/PE/BPA/Excalibur/Excalibur_BD0859ACXX_CGATGT_L007_R1.qc.fastq.gz qc_reads/whole_genome/PE/BPA/Excalibur/Excalibur_BD0859ACXX_CGATGT_L007_R2.qc.fastq.gz | samtools view -ub -f 2 -q 5 -- | samtools sort -T "/tmp" --threads 10 -m 5G | samtools calmd -b --threads 1 - "references/161010_Chinese_Spring_v1.0_pseudomolecules_parts.fasta.gz" > ${TMP_OUT}
mv ${TMP_OUT} mapped_reads/161010_Chinese_Spring_v1.0_pseudomolecules_parts.fasta.gz/minimap2_defaults/whole_genome/PE/BPA/Excalibur/Excalibur_BD0859ACXX_CGATGT_L007.bam

TMP_OUT="$(mktemp /tmp/tmp.XXXXXXXXXX.bam)"
function clean_up {
  # Perform program exit housekeeping
  if [ ! -z "${TMP_OUT}" ] && [ -e "${TMP_OUT}" ]; then
    rm -f "${TMP_OUT}*"
  fi
  trap 0 # reset to default action
  exit
}
trap clean_up 0 1 2 3 15 #see 'man signal' for descriptions http://man7.org/linux/man-pages/man7/signal.7.html
minimap2 -a -x sr -t 1 -2 -K 1G -F 1000 -R "@RG\tID:qc_reads/whole_genome/PE/BPA/Drysdale/Drysdale_1_BC04MHACXX_GGCTAC_L005\tLB:Unknown\tPL=Illumina\tPU=Drysdale_1_BC04MHACXX_GGCTAC_L005\tSM:Drysdale" references/161010_Chinese_Spring_v1.0_pseudomolecules_parts.fasta.gz.mmi qc_reads/whole_genome/PE/BPA/Drysdale/Drysdale_1_BC04MHACXX_GGCTAC_L005_R1.qc.fastq.gz qc_reads/whole_genome/PE/BPA/Drysdale/Drysdale_1_BC04MHACXX_GGCTAC_L005_R2.qc.fastq.gz | samtools view -ub -f 2 -q 5 -- | samtools sort -T "/tmp" --threads 10 -m 5G | samtools calmd -b --threads 1 - "references/161010_Chinese_Spring_v1.0_pseudomolecules_parts.fasta.gz" > ${TMP_OUT}
mv ${TMP_OUT} mapped_reads/161010_Chinese_Spring_v1.0_pseudomolecules_parts.fasta.gz/minimap2_defaults/whole_genome/PE/BPA/Drysdale/Drysdale_1_BC04MHACXX_GGCTAC_L005.bam

TMP_OUT="$(mktemp /tmp/tmp.XXXXXXXXXX.bam)"
function clean_up {
  # Perform program exit housekeeping
  if [ ! -z "${TMP_OUT}" ] && [ -e "${TMP_OUT}" ]; then
    rm -f "${TMP_OUT}*"
  fi
  trap 0 # reset to default action
  exit
}
trap clean_up 0 1 2 3 15 #see 'man signal' for descriptions http://man7.org/linux/man-pages/man7/signal.7.html
minimap2 -a -x sr -t 1 -2 -K 1G -F 1000 -R "@RG\tID:qc_reads/whole_genome/PE/BPA/Volcanii/VOL_PE_300bp_AD08TAACXX_CAGATC_L008\tLB:Unknown\tPL=Illumina\tPU=VOL_PE_300bp_AD08TAACXX_CAGATC_L008\tSM:Volcanii" references/161010_Chinese_Spring_v1.0_pseudomolecules_parts.fasta.gz.mmi qc_reads/whole_genome/PE/BPA/Volcanii/VOL_PE_300bp_AD08TAACXX_CAGATC_L008_R1.qc.fastq.gz qc_reads/whole_genome/PE/BPA/Volcanii/VOL_PE_300bp_AD08TAACXX_CAGATC_L008_R2.qc.fastq.gz | samtools view -ub -f 2 -q 5 -- | samtools sort -T "/tmp" --threads 10 -m 5G | samtools calmd -b --threads 1 - "references/161010_Chinese_Spring_v1.0_pseudomolecules_parts.fasta.gz" > ${TMP_OUT}
mv ${TMP_OUT} mapped_reads/161010_Chinese_Spring_v1.0_pseudomolecules_parts.fasta.gz/minimap2_defaults/whole_genome/PE/BPA/Volcanii/VOL_PE_300bp_AD08TAACXX_CAGATC_L008.bam

TMP_OUT="$(mktemp /tmp/tmp.XXXXXXXXXX.bam)"
function clean_up {
  # Perform program exit housekeeping
  if [ ! -z "${TMP_OUT}" ] && [ -e "${TMP_OUT}" ]; then
    rm -f "${TMP_OUT}*"
  fi
  trap 0 # reset to default action
  exit
}
trap clean_up 0 1 2 3 15 #see 'man signal' for descriptions http://man7.org/linux/man-pages/man7/signal.7.html
minimap2 -a -x sr -t 1 -2 -K 1G -F 1000 -R "@RG\tID:qc_reads/whole_genome/PE/BPA/Wyalkatchem/Wyalkatchem_DNA__2_AD0ALYACXX_ATCACG_L006\tLB:Unknown\tPL=Illumina\tPU=Wyalkatchem_DNA__2_AD0ALYACXX_ATCACG_L006\tSM:Wyalkatchem" references/161010_Chinese_Spring_v1.0_pseudomolecules_parts.fasta.gz.mmi qc_reads/whole_genome/PE/BPA/Wyalkatchem/Wyalkatchem_DNA__2_AD0ALYACXX_ATCACG_L006_R1.qc.fastq.gz qc_reads/whole_genome/PE/BPA/Wyalkatchem/Wyalkatchem_DNA__2_AD0ALYACXX_ATCACG_L006_R2.qc.fastq.gz | samtools view -ub -f 2 -q 5 -- | samtools sort -T "/tmp" --threads 10 -m 5G | samtools calmd -b --threads 1 - "references/161010_Chinese_Spring_v1.0_pseudomolecules_parts.fasta.gz" > ${TMP_OUT}
mv ${TMP_OUT} mapped_reads/161010_Chinese_Spring_v1.0_pseudomolecules_parts.fasta.gz/minimap2_defaults/whole_genome/PE/BPA/Wyalkatchem/Wyalkatchem_DNA__2_AD0ALYACXX_ATCACG_L006.bam

TMP_OUT="$(mktemp /tmp/tmp.XXXXXXXXXX.bam)"
function clean_up {
  # Perform program exit housekeeping
  if [ ! -z "${TMP_OUT}" ] && [ -e "${TMP_OUT}" ]; then
    rm -f "${TMP_OUT}*"
  fi
  trap 0 # reset to default action
  exit
}
trap clean_up 0 1 2 3 15 #see 'man signal' for descriptions http://man7.org/linux/man-pages/man7/signal.7.html
minimap2 -a -x sr -t 1 -2 -K 1G -F 1000 -R "@RG\tID:qc_reads/whole_genome/PE/BPA/RAC875/RAC_875_AB09J4ABXX_ATCACG_L004\tLB:Unknown\tPL=Illumina\tPU=RAC_875_AB09J4ABXX_ATCACG_L004\tSM:RAC875" references/161010_Chinese_Spring_v1.0_pseudomolecules_parts.fasta.gz.mmi qc_reads/whole_genome/PE/BPA/RAC875/RAC_875_AB09J4ABXX_ATCACG_L004_R1.qc.fastq.gz qc_reads/whole_genome/PE/BPA/RAC875/RAC_875_AB09J4ABXX_ATCACG_L004_R2.qc.fastq.gz | samtools view -ub -f 2 -q 5 -- | samtools sort -T "/tmp" --threads 10 -m 5G | samtools calmd -b --threads 1 - "references/161010_Chinese_Spring_v1.0_pseudomolecules_parts.fasta.gz" > ${TMP_OUT}
mv ${TMP_OUT} mapped_reads/161010_Chinese_Spring_v1.0_pseudomolecules_parts.fasta.gz/minimap2_defaults/whole_genome/PE/BPA/RAC875/RAC_875_AB09J4ABXX_ATCACG_L004.bam

TMP_OUT="$(mktemp /tmp/tmp.XXXXXXXXXX.bam)"
function clean_up {
  # Perform program exit housekeeping
  if [ ! -z "${TMP_OUT}" ] && [ -e "${TMP_OUT}" ]; then
    rm -f "${TMP_OUT}*"
  fi
  trap 0 # reset to default action
  exit
}
trap clean_up 0 1 2 3 15 #see 'man signal' for descriptions http://man7.org/linux/man-pages/man7/signal.7.html
minimap2 -a -x sr -t 1 -2 -K 1G -F 1000 -R "@RG\tID:qc_reads/whole_genome/PE/BPA/Pastor/Pastor_AD08TAACXX_GCCAAT_L004\tLB:Unknown\tPL=Illumina\tPU=Pastor_AD08TAACXX_GCCAAT_L004\tSM:Pastor" references/161010_Chinese_Spring_v1.0_pseudomolecules_parts.fasta.gz.mmi qc_reads/whole_genome/PE/BPA/Pastor/Pastor_AD08TAACXX_GCCAAT_L004_R1.qc.fastq.gz qc_reads/whole_genome/PE/BPA/Pastor/Pastor_AD08TAACXX_GCCAAT_L004_R2.qc.fastq.gz | samtools view -ub -f 2 -q 5 -- | samtools sort -T "/tmp" --threads 10 -m 5G | samtools calmd -b --threads 1 - "references/161010_Chinese_Spring_v1.0_pseudomolecules_parts.fasta.gz" > ${TMP_OUT}
mv ${TMP_OUT} mapped_reads/161010_Chinese_Spring_v1.0_pseudomolecules_parts.fasta.gz/minimap2_defaults/whole_genome/PE/BPA/Pastor/Pastor_AD08TAACXX_GCCAAT_L004.bam

TMP_OUT="$(mktemp /tmp/tmp.XXXXXXXXXX.bam)"
function clean_up {
  # Perform program exit housekeeping
  if [ ! -z "${TMP_OUT}" ] && [ -e "${TMP_OUT}" ]; then
    rm -f "${TMP_OUT}*"
  fi
  trap 0 # reset to default action
  exit
}
trap clean_up 0 1 2 3 15 #see 'man signal' for descriptions http://man7.org/linux/man-pages/man7/signal.7.html
minimap2 -a -x sr -t 1 -2 -K 1G -F 1000 -R "@RG\tID:qc_reads/whole_genome/PE/BPA/Yitpi/BPA_Yp-1_AD08U0ACXX_TAGCTT_L008\tLB:Unknown\tPL=Illumina\tPU=BPA_Yp-1_AD08U0ACXX_TAGCTT_L008\tSM:Yitpi" references/161010_Chinese_Spring_v1.0_pseudomolecules_parts.fasta.gz.mmi qc_reads/whole_genome/PE/BPA/Yitpi/BPA_Yp-1_AD08U0ACXX_TAGCTT_L008_R1.qc.fastq.gz qc_reads/whole_genome/PE/BPA/Yitpi/BPA_Yp-1_AD08U0ACXX_TAGCTT_L008_R2.qc.fastq.gz | samtools view -ub -f 2 -q 5 -- | samtools sort -T "/tmp" --threads 10 -m 5G | samtools calmd -b --threads 1 - "references/161010_Chinese_Spring_v1.0_pseudomolecules_parts.fasta.gz" > ${TMP_OUT}
mv ${TMP_OUT} mapped_reads/161010_Chinese_Spring_v1.0_pseudomolecules_parts.fasta.gz/minimap2_defaults/whole_genome/PE/BPA/Yitpi/BPA_Yp-1_AD08U0ACXX_TAGCTT_L008.bam

TMP_OUT="$(mktemp /tmp/tmp.XXXXXXXXXX.bam)"
function clean_up {
  # Perform program exit housekeeping
  if [ ! -z "${TMP_OUT}" ] && [ -e "${TMP_OUT}" ]; then
    rm -f "${TMP_OUT}*"
  fi
  trap 0 # reset to default action
  exit
}
trap clean_up 0 1 2 3 15 #see 'man signal' for descriptions http://man7.org/linux/man-pages/man7/signal.7.html
minimap2 -a -x sr -t 1 -2 -K 1G -F 1000 -R "@RG\tID:qc_reads/whole_genome/PE/BPA/Excalibur/excalibur_AB09J4ABXX_CGATGT_L002\tLB:Unknown\tPL=Illumina\tPU=excalibur_AB09J4ABXX_CGATGT_L002\tSM:Excalibur" references/161010_Chinese_Spring_v1.0_pseudomolecules_parts.fasta.gz.mmi qc_reads/whole_genome/PE/BPA/Excalibur/excalibur_AB09J4ABXX_CGATGT_L002_R1.qc.fastq.gz qc_reads/whole_genome/PE/BPA/Excalibur/excalibur_AB09J4ABXX_CGATGT_L002_R2.qc.fastq.gz | samtools view -ub -f 2 -q 5 -- | samtools sort -T "/tmp" --threads 10 -m 5G | samtools calmd -b --threads 1 - "references/161010_Chinese_Spring_v1.0_pseudomolecules_parts.fasta.gz" > ${TMP_OUT}
mv ${TMP_OUT} mapped_reads/161010_Chinese_Spring_v1.0_pseudomolecules_parts.fasta.gz/minimap2_defaults/whole_genome/PE/BPA/Excalibur/excalibur_AB09J4ABXX_CGATGT_L002.bam

TMP_OUT="$(mktemp /tmp/tmp.XXXXXXXXXX.bam)"
function clean_up {
  # Perform program exit housekeeping
  if [ ! -z "${TMP_OUT}" ] && [ -e "${TMP_OUT}" ]; then
    rm -f "${TMP_OUT}*"
  fi
  trap 0 # reset to default action
  exit
}
trap clean_up 0 1 2 3 15 #see 'man signal' for descriptions http://man7.org/linux/man-pages/man7/signal.7.html
minimap2 -a -x sr -t 1 -2 -K 1G -F 1000 -R "@RG\tID:qc_reads/whole_genome/PE/BPA/Westonia/WES_PE_300bp_BD0EUAACXX_ACTTGA_L008\tLB:Unknown\tPL=Illumina\tPU=WES_PE_300bp_BD0EUAACXX_ACTTGA_L008\tSM:Westonia" references/161010_Chinese_Spring_v1.0_pseudomolecules_parts.fasta.gz.mmi qc_reads/whole_genome/PE/BPA/Westonia/WES_PE_300bp_BD0EUAACXX_ACTTGA_L008_R1.qc.fastq.gz qc_reads/whole_genome/PE/BPA/Westonia/WES_PE_300bp_BD0EUAACXX_ACTTGA_L008_R2.qc.fastq.gz | samtools view -ub -f 2 -q 5 -- | samtools sort -T "/tmp" --threads 10 -m 5G | samtools calmd -b --threads 1 - "references/161010_Chinese_Spring_v1.0_pseudomolecules_parts.fasta.gz" > ${TMP_OUT}
mv ${TMP_OUT} mapped_reads/161010_Chinese_Spring_v1.0_pseudomolecules_parts.fasta.gz/minimap2_defaults/whole_genome/PE/BPA/Westonia/WES_PE_300bp_BD0EUAACXX_ACTTGA_L008.bam

TMP_OUT="$(mktemp /tmp/tmp.XXXXXXXXXX.bam)"
function clean_up {
  # Perform program exit housekeeping
  if [ ! -z "${TMP_OUT}" ] && [ -e "${TMP_OUT}" ]; then
    rm -f "${TMP_OUT}*"
  fi
  trap 0 # reset to default action
  exit
}
trap clean_up 0 1 2 3 15 #see 'man signal' for descriptions http://man7.org/linux/man-pages/man7/signal.7.html
minimap2 -a -x sr -t 1 -2 -K 1G -F 1000 -R "@RG\tID:qc_reads/whole_genome/PE/BPA/Drysdale/Drysdale_1_BC04MHACXX_GGCTAC_L002\tLB:Unknown\tPL=Illumina\tPU=Drysdale_1_BC04MHACXX_GGCTAC_L002\tSM:Drysdale" references/161010_Chinese_Spring_v1.0_pseudomolecules_parts.fasta.gz.mmi qc_reads/whole_genome/PE/BPA/Drysdale/Drysdale_1_BC04MHACXX_GGCTAC_L002_R1.qc.fastq.gz qc_reads/whole_genome/PE/BPA/Drysdale/Drysdale_1_BC04MHACXX_GGCTAC_L002_R2.qc.fastq.gz | samtools view -ub -f 2 -q 5 -- | samtools sort -T "/tmp" --threads 10 -m 5G | samtools calmd -b --threads 1 - "references/161010_Chinese_Spring_v1.0_pseudomolecules_parts.fasta.gz" > ${TMP_OUT}
mv ${TMP_OUT} mapped_reads/161010_Chinese_Spring_v1.0_pseudomolecules_parts.fasta.gz/minimap2_defaults/whole_genome/PE/BPA/Drysdale/Drysdale_1_BC04MHACXX_GGCTAC_L002.bam

TMP_OUT="$(mktemp /tmp/tmp.XXXXXXXXXX.bam)"
function clean_up {
  # Perform program exit housekeeping
  if [ ! -z "${TMP_OUT}" ] && [ -e "${TMP_OUT}" ]; then
    rm -f "${TMP_OUT}*"
  fi
  trap 0 # reset to default action
  exit
}
trap clean_up 0 1 2 3 15 #see 'man signal' for descriptions http://man7.org/linux/man-pages/man7/signal.7.html
minimap2 -a -x sr -t 1 -2 -K 1G -F 1000 -R "@RG\tID:qc_reads/whole_genome/PE/BPA/ACBarrie/ACB_PE_300bp_AC02KTACXX_ATCACG_L002\tLB:Unknown\tPL=Illumina\tPU=ACB_PE_300bp_AC02KTACXX_ATCACG_L002\tSM:ACBarrie" references/161010_Chinese_Spring_v1.0_pseudomolecules_parts.fasta.gz.mmi qc_reads/whole_genome/PE/BPA/ACBarrie/ACB_PE_300bp_AC02KTACXX_ATCACG_L002_R1.qc.fastq.gz qc_reads/whole_genome/PE/BPA/ACBarrie/ACB_PE_300bp_AC02KTACXX_ATCACG_L002_R2.qc.fastq.gz | samtools view -ub -f 2 -q 5 -- | samtools sort -T "/tmp" --threads 10 -m 5G | samtools calmd -b --threads 1 - "references/161010_Chinese_Spring_v1.0_pseudomolecules_parts.fasta.gz" > ${TMP_OUT}
mv ${TMP_OUT} mapped_reads/161010_Chinese_Spring_v1.0_pseudomolecules_parts.fasta.gz/minimap2_defaults/whole_genome/PE/BPA/ACBarrie/ACB_PE_300bp_AC02KTACXX_ATCACG_L002.bam

TMP_OUT="$(mktemp /tmp/tmp.XXXXXXXXXX.bam)"
function clean_up {
  # Perform program exit housekeeping
  if [ ! -z "${TMP_OUT}" ] && [ -e "${TMP_OUT}" ]; then
    rm -f "${TMP_OUT}*"
  fi
  trap 0 # reset to default action
  exit
}
trap clean_up 0 1 2 3 15 #see 'man signal' for descriptions http://man7.org/linux/man-pages/man7/signal.7.html
minimap2 -a -x sr -t 1 -2 -K 1G -F 1000 -R "@RG\tID:qc_reads/whole_genome/PE/BPA/ACBarrie/ACB_PE_300bp_AB00B6ABXX_ATCACG_L007\tLB:Unknown\tPL=Illumina\tPU=ACB_PE_300bp_AB00B6ABXX_ATCACG_L007\tSM:ACBarrie" references/161010_Chinese_Spring_v1.0_pseudomolecules_parts.fasta.gz.mmi qc_reads/whole_genome/PE/BPA/ACBarrie/ACB_PE_300bp_AB00B6ABXX_ATCACG_L007_R1.qc.fastq.gz qc_reads/whole_genome/PE/BPA/ACBarrie/ACB_PE_300bp_AB00B6ABXX_ATCACG_L007_R2.qc.fastq.gz | samtools view -ub -f 2 -q 5 -- | samtools sort -T "/tmp" --threads 10 -m 5G | samtools calmd -b --threads 1 - "references/161010_Chinese_Spring_v1.0_pseudomolecules_parts.fasta.gz" > ${TMP_OUT}
mv ${TMP_OUT} mapped_reads/161010_Chinese_Spring_v1.0_pseudomolecules_parts.fasta.gz/minimap2_defaults/whole_genome/PE/BPA/ACBarrie/ACB_PE_300bp_AB00B6ABXX_ATCACG_L007.bam

TMP_OUT="$(mktemp /tmp/tmp.XXXXXXXXXX.bam)"
function clean_up {
  # Perform program exit housekeeping
  if [ ! -z "${TMP_OUT}" ] && [ -e "${TMP_OUT}" ]; then
    rm -f "${TMP_OUT}*"
  fi
  trap 0 # reset to default action
  exit
}
trap clean_up 0 1 2 3 15 #see 'man signal' for descriptions http://man7.org/linux/man-pages/man7/signal.7.html
minimap2 -a -x sr -t 1 -2 -K 1G -F 1000 -R "@RG\tID:qc_reads/whole_genome/PE/BPA/Wyalkatchem/Wyalkatchem_DNA__2_AD0ALYACXX_ATCACG_L003\tLB:Unknown\tPL=Illumina\tPU=Wyalkatchem_DNA__2_AD0ALYACXX_ATCACG_L003\tSM:Wyalkatchem" references/161010_Chinese_Spring_v1.0_pseudomolecules_parts.fasta.gz.mmi qc_reads/whole_genome/PE/BPA/Wyalkatchem/Wyalkatchem_DNA__2_AD0ALYACXX_ATCACG_L003_R1.qc.fastq.gz qc_reads/whole_genome/PE/BPA/Wyalkatchem/Wyalkatchem_DNA__2_AD0ALYACXX_ATCACG_L003_R2.qc.fastq.gz | samtools view -ub -f 2 -q 5 -- | samtools sort -T "/tmp" --threads 10 -m 5G | samtools calmd -b --threads 1 - "references/161010_Chinese_Spring_v1.0_pseudomolecules_parts.fasta.gz" > ${TMP_OUT}
mv ${TMP_OUT} mapped_reads/161010_Chinese_Spring_v1.0_pseudomolecules_parts.fasta.gz/minimap2_defaults/whole_genome/PE/BPA/Wyalkatchem/Wyalkatchem_DNA__2_AD0ALYACXX_ATCACG_L003.bam

TMP_OUT="$(mktemp /tmp/tmp.XXXXXXXXXX.bam)"
function clean_up {
  # Perform program exit housekeeping
  if [ ! -z "${TMP_OUT}" ] && [ -e "${TMP_OUT}" ]; then
    rm -f "${TMP_OUT}" "${TMP_OUT}.bai"
  fi
  trap 0 # reset to default action
  exit
}
trap clean_up 0 1 2 3 15 #see 'man signal' for descriptions http://man7.org/linux/man-pages/man7/signal.7.html
INPUTS=( mapped_reads/161010_Chinese_Spring_v1.0_pseudomolecules_parts.fasta.gz/minimap2_defaults/whole_genome/PE/BPA/Wyalkatchem/Wyalkatchem_Lib_2_AC072UACXX_CGATGT_L002.bam mapped_reads/161010_Chinese_Spring_v1.0_pseudomolecules_parts.fasta.gz/minimap2_defaults/whole_genome/PE/BPA/Wyalkatchem/Wyalkatchem_DNA__2_AD0ALYACXX_ATCACG_L007.bam mapped_reads/161010_Chinese_Spring_v1.0_pseudomolecules_parts.fasta.gz/minimap2_defaults/whole_genome/PE/BPA/Wyalkatchem/Wyalkatchem_DNA__2_AD0ALYACXX_ATCACG_L003.bam mapped_reads/161010_Chinese_Spring_v1.0_pseudomolecules_parts.fasta.gz/minimap2_defaults/whole_genome/PE/BPA/Wyalkatchem/Wyalkatchem_Lib_2_AC072UACXX_CGATGT_L004.bam mapped_reads/161010_Chinese_Spring_v1.0_pseudomolecules_parts.fasta.gz/minimap2_defaults/whole_genome/PE/BPA/Wyalkatchem/Wyalkatchem_DNA__2_AD0ALYACXX_ATCACG_L005.bam mapped_reads/161010_Chinese_Spring_v1.0_pseudomolecules_parts.fasta.gz/minimap2_defaults/whole_genome/PE/BPA/Wyalkatchem/Wyalkatchem_Lib_2_AC072UACXX_CGATGT_L006.bam mapped_reads/161010_Chinese_Spring_v1.0_pseudomolecules_parts.fasta.gz/minimap2_defaults/whole_genome/PE/BPA/Wyalkatchem/Wyalkatchem_Lib_2_AC072UACXX_CGATGT_L007.bam mapped_reads/161010_Chinese_Spring_v1.0_pseudomolecules_parts.fasta.gz/minimap2_defaults/whole_genome/PE/BPA/Wyalkatchem/Wyalkatchem_Lib_2_AC072UACXX_CGATGT_L005.bam mapped_reads/161010_Chinese_Spring_v1.0_pseudomolecules_parts.fasta.gz/minimap2_defaults/whole_genome/PE/BPA/Wyalkatchem/Wyalkatchem_Lib_2_AC072UACXX_CGATGT_L003.bam mapped_reads/161010_Chinese_Spring_v1.0_pseudomolecules_parts.fasta.gz/minimap2_defaults/whole_genome/PE/BPA/Wyalkatchem/Wyalkatchem_DNA__2_AD0ALYACXX_ATCACG_L006.bam mapped_reads/161010_Chinese_Spring_v1.0_pseudomolecules_parts.fasta.gz/minimap2_defaults/whole_genome/PE/BPA/Wyalkatchem/Wyalkatchem_Lib_2_AC072UACXX_CGATGT_L008.bam mapped_reads/161010_Chinese_Spring_v1.0_pseudomolecules_parts.fasta.gz/minimap2_defaults/whole_genome/PE/BPA/Wyalkatchem/Wyalkatchem_DNA__2_AD0ALYACXX_ATCACG_L002.bam mapped_reads/161010_Chinese_Spring_v1.0_pseudomolecules_parts.fasta.gz/minimap2_defaults/whole_genome/PE/BPA/Wyalkatchem/Wyalkatchem_DNA__2_AD0ALYACXX_ATCACG_L004.bam mapped_reads/161010_Chinese_Spring_v1.0_pseudomolecules_parts.fasta.gz/minimap2_defaults/whole_genome/PE/BPA/Wyalkatchem/Wyalkatchem_C0T6AACXX_CGATGT_L005.bam )
if [ "${#INPUTS[@]}" -eq 1 ]; then
  # Only 1 input, so no need to merge, just symlink
  # NOTE: Assumes the target of the symlink is not marked as temp
  ln --symbolic $(readlink -f mapped_reads/161010_Chinese_Spring_v1.0_pseudomolecules_parts.fasta.gz/minimap2_defaults/whole_genome/PE/BPA/Wyalkatchem/Wyalkatchem_Lib_2_AC072UACXX_CGATGT_L002.bam mapped_reads/161010_Chinese_Spring_v1.0_pseudomolecules_parts.fasta.gz/minimap2_defaults/whole_genome/PE/BPA/Wyalkatchem/Wyalkatchem_DNA__2_AD0ALYACXX_ATCACG_L007.bam mapped_reads/161010_Chinese_Spring_v1.0_pseudomolecules_parts.fasta.gz/minimap2_defaults/whole_genome/PE/BPA/Wyalkatchem/Wyalkatchem_DNA__2_AD0ALYACXX_ATCACG_L003.bam mapped_reads/161010_Chinese_Spring_v1.0_pseudomolecules_parts.fasta.gz/minimap2_defaults/whole_genome/PE/BPA/Wyalkatchem/Wyalkatchem_Lib_2_AC072UACXX_CGATGT_L004.bam mapped_reads/161010_Chinese_Spring_v1.0_pseudomolecules_parts.fasta.gz/minimap2_defaults/whole_genome/PE/BPA/Wyalkatchem/Wyalkatchem_DNA__2_AD0ALYACXX_ATCACG_L005.bam mapped_reads/161010_Chinese_Spring_v1.0_pseudomolecules_parts.fasta.gz/minimap2_defaults/whole_genome/PE/BPA/Wyalkatchem/Wyalkatchem_Lib_2_AC072UACXX_CGATGT_L006.bam mapped_reads/161010_Chinese_Spring_v1.0_pseudomolecules_parts.fasta.gz/minimap2_defaults/whole_genome/PE/BPA/Wyalkatchem/Wyalkatchem_Lib_2_AC072UACXX_CGATGT_L007.bam mapped_reads/161010_Chinese_Spring_v1.0_pseudomolecules_parts.fasta.gz/minimap2_defaults/whole_genome/PE/BPA/Wyalkatchem/Wyalkatchem_Lib_2_AC072UACXX_CGATGT_L005.bam mapped_reads/161010_Chinese_Spring_v1.0_pseudomolecules_parts.fasta.gz/minimap2_defaults/whole_genome/PE/BPA/Wyalkatchem/Wyalkatchem_Lib_2_AC072UACXX_CGATGT_L003.bam mapped_reads/161010_Chinese_Spring_v1.0_pseudomolecules_parts.fasta.gz/minimap2_defaults/whole_genome/PE/BPA/Wyalkatchem/Wyalkatchem_DNA__2_AD0ALYACXX_ATCACG_L006.bam mapped_reads/161010_Chinese_Spring_v1.0_pseudomolecules_parts.fasta.gz/minimap2_defaults/whole_genome/PE/BPA/Wyalkatchem/Wyalkatchem_Lib_2_AC072UACXX_CGATGT_L008.bam mapped_reads/161010_Chinese_Spring_v1.0_pseudomolecules_parts.fasta.gz/minimap2_defaults/whole_genome/PE/BPA/Wyalkatchem/Wyalkatchem_DNA__2_AD0ALYACXX_ATCACG_L002.bam mapped_reads/161010_Chinese_Spring_v1.0_pseudomolecules_parts.fasta.gz/minimap2_defaults/whole_genome/PE/BPA/Wyalkatchem/Wyalkatchem_DNA__2_AD0ALYACXX_ATCACG_L004.bam mapped_reads/161010_Chinese_Spring_v1.0_pseudomolecules_parts.fasta.gz/minimap2_defaults/whole_genome/PE/BPA/Wyalkatchem/Wyalkatchem_C0T6AACXX_CGATGT_L005.bam) mapped_reads_merged/161010_Chinese_Spring_v1.0_pseudomolecules_parts.fasta.gz/minimap2_defaults/whole_genome/PE/BPA/Wyalkatchem.bam
  samtools index mapped_reads_merged/161010_Chinese_Spring_v1.0_pseudomolecules_parts.fasta.gz/minimap2_defaults/whole_genome/PE/BPA/Wyalkatchem.bam
else
  sambamba merge --nthreads 1 --compression-level 2 ${TMP_OUT} mapped_reads/161010_Chinese_Spring_v1.0_pseudomolecules_parts.fasta.gz/minimap2_defaults/whole_genome/PE/BPA/Wyalkatchem/Wyalkatchem_Lib_2_AC072UACXX_CGATGT_L002.bam mapped_reads/161010_Chinese_Spring_v1.0_pseudomolecules_parts.fasta.gz/minimap2_defaults/whole_genome/PE/BPA/Wyalkatchem/Wyalkatchem_DNA__2_AD0ALYACXX_ATCACG_L007.bam mapped_reads/161010_Chinese_Spring_v1.0_pseudomolecules_parts.fasta.gz/minimap2_defaults/whole_genome/PE/BPA/Wyalkatchem/Wyalkatchem_DNA__2_AD0ALYACXX_ATCACG_L003.bam mapped_reads/161010_Chinese_Spring_v1.0_pseudomolecules_parts.fasta.gz/minimap2_defaults/whole_genome/PE/BPA/Wyalkatchem/Wyalkatchem_Lib_2_AC072UACXX_CGATGT_L004.bam mapped_reads/161010_Chinese_Spring_v1.0_pseudomolecules_parts.fasta.gz/minimap2_defaults/whole_genome/PE/BPA/Wyalkatchem/Wyalkatchem_DNA__2_AD0ALYACXX_ATCACG_L005.bam mapped_reads/161010_Chinese_Spring_v1.0_pseudomolecules_parts.fasta.gz/minimap2_defaults/whole_genome/PE/BPA/Wyalkatchem/Wyalkatchem_Lib_2_AC072UACXX_CGATGT_L006.bam mapped_reads/161010_Chinese_Spring_v1.0_pseudomolecules_parts.fasta.gz/minimap2_defaults/whole_genome/PE/BPA/Wyalkatchem/Wyalkatchem_Lib_2_AC072UACXX_CGATGT_L007.bam mapped_reads/161010_Chinese_Spring_v1.0_pseudomolecules_parts.fasta.gz/minimap2_defaults/whole_genome/PE/BPA/Wyalkatchem/Wyalkatchem_Lib_2_AC072UACXX_CGATGT_L005.bam mapped_reads/161010_Chinese_Spring_v1.0_pseudomolecules_parts.fasta.gz/minimap2_defaults/whole_genome/PE/BPA/Wyalkatchem/Wyalkatchem_Lib_2_AC072UACXX_CGATGT_L003.bam mapped_reads/161010_Chinese_Spring_v1.0_pseudomolecules_parts.fasta.gz/minimap2_defaults/whole_genome/PE/BPA/Wyalkatchem/Wyalkatchem_DNA__2_AD0ALYACXX_ATCACG_L006.bam mapped_reads/161010_Chinese_Spring_v1.0_pseudomolecules_parts.fasta.gz/minimap2_defaults/whole_genome/PE/BPA/Wyalkatchem/Wyalkatchem_Lib_2_AC072UACXX_CGATGT_L008.bam mapped_reads/161010_Chinese_Spring_v1.0_pseudomolecules_parts.fasta.gz/minimap2_defaults/whole_genome/PE/BPA/Wyalkatchem/Wyalkatchem_DNA__2_AD0ALYACXX_ATCACG_L002.bam mapped_reads/161010_Chinese_Spring_v1.0_pseudomolecules_parts.fasta.gz/minimap2_defaults/whole_genome/PE/BPA/Wyalkatchem/Wyalkatchem_DNA__2_AD0ALYACXX_ATCACG_L004.bam mapped_reads/161010_Chinese_Spring_v1.0_pseudomolecules_parts.fasta.gz/minimap2_defaults/whole_genome/PE/BPA/Wyalkatchem/Wyalkatchem_C0T6AACXX_CGATGT_L005.bam
  mv "${TMP_OUT}" mapped_reads_merged/161010_Chinese_Spring_v1.0_pseudomolecules_parts.fasta.gz/minimap2_defaults/whole_genome/PE/BPA/Wyalkatchem.bam
  chmod a+r mapped_reads_merged/161010_Chinese_Spring_v1.0_pseudomolecules_parts.fasta.gz/minimap2_defaults/whole_genome/PE/BPA/Wyalkatchem.bam
  mv "${TMP_OUT}.bai" mapped_reads_merged/161010_Chinese_Spring_v1.0_pseudomolecules_parts.fasta.gz/minimap2_defaults/whole_genome/PE/BPA/Wyalkatchem.bam.bai
fi

TMP_OUT="$(mktemp /tmp/tmp.XXXXXXXXXX.bam)"
function clean_up {
  # Perform program exit housekeeping
  if [ ! -z "${TMP_OUT}" ] && [ -e "${TMP_OUT}" ]; then
    rm -f "${TMP_OUT}" "${TMP_OUT}.bai"
  fi
  trap 0 # reset to default action
  exit
}
trap clean_up 0 1 2 3 15 #see 'man signal' for descriptions http://man7.org/linux/man-pages/man7/signal.7.html
INPUTS=( mapped_reads/161010_Chinese_Spring_v1.0_pseudomolecules_parts.fasta.gz/minimap2_defaults/whole_genome/PE/BPA/Pastor/Pastor_AD08TAACXX_GCCAAT_L008.bam mapped_reads/161010_Chinese_Spring_v1.0_pseudomolecules_parts.fasta.gz/minimap2_defaults/whole_genome/PE/BPA/Pastor/Pastor_AD08TAACXX_GCCAAT_L002.bam mapped_reads/161010_Chinese_Spring_v1.0_pseudomolecules_parts.fasta.gz/minimap2_defaults/whole_genome/PE/BPA/Pastor/Pastor_BD08Y9ACXX_GCCAAT_L002.bam mapped_reads/161010_Chinese_Spring_v1.0_pseudomolecules_parts.fasta.gz/minimap2_defaults/whole_genome/PE/BPA/Pastor/PAS_PE_300bp_BD08Y9ACXX_GCCAAT_L008.bam mapped_reads/161010_Chinese_Spring_v1.0_pseudomolecules_parts.fasta.gz/minimap2_defaults/whole_genome/PE/BPA/Pastor/PAS_PE_300bp_BD08Y9ACXX_GCCAAT_L006.bam mapped_reads/161010_Chinese_Spring_v1.0_pseudomolecules_parts.fasta.gz/minimap2_defaults/whole_genome/PE/BPA/Pastor/Pastor_AD08TAACXX_GCCAAT_L006.bam mapped_reads/161010_Chinese_Spring_v1.0_pseudomolecules_parts.fasta.gz/minimap2_defaults/whole_genome/PE/BPA/Pastor/Pastor_BD08Y9ACXX_GCCAAT_L004.bam mapped_reads/161010_Chinese_Spring_v1.0_pseudomolecules_parts.fasta.gz/minimap2_defaults/whole_genome/PE/BPA/Pastor/Pastor_BD08Y9ACXX_GCCAAT_L003.bam mapped_reads/161010_Chinese_Spring_v1.0_pseudomolecules_parts.fasta.gz/minimap2_defaults/whole_genome/PE/BPA/Pastor/Pastor_AD08TAACXX_GCCAAT_L005.bam mapped_reads/161010_Chinese_Spring_v1.0_pseudomolecules_parts.fasta.gz/minimap2_defaults/whole_genome/PE/BPA/Pastor/PAS_PE_300bp_BD08Y9ACXX_GCCAAT_L007.bam mapped_reads/161010_Chinese_Spring_v1.0_pseudomolecules_parts.fasta.gz/minimap2_defaults/whole_genome/PE/BPA/Pastor/Pastor_AD08TAACXX_GCCAAT_L007.bam mapped_reads/161010_Chinese_Spring_v1.0_pseudomolecules_parts.fasta.gz/minimap2_defaults/whole_genome/PE/BPA/Pastor/Pastor_AD08TAACXX_GCCAAT_L004.bam mapped_reads/161010_Chinese_Spring_v1.0_pseudomolecules_parts.fasta.gz/minimap2_defaults/whole_genome/PE/BPA/Pastor/Pastor_AD08TAACXX_GCCAAT_L003.bam )
if [ "${#INPUTS[@]}" -eq 1 ]; then
  # Only 1 input, so no need to merge, just symlink
  # NOTE: Assumes the target of the symlink is not marked as temp
  ln --symbolic $(readlink -f mapped_reads/161010_Chinese_Spring_v1.0_pseudomolecules_parts.fasta.gz/minimap2_defaults/whole_genome/PE/BPA/Pastor/Pastor_AD08TAACXX_GCCAAT_L008.bam mapped_reads/161010_Chinese_Spring_v1.0_pseudomolecules_parts.fasta.gz/minimap2_defaults/whole_genome/PE/BPA/Pastor/Pastor_AD08TAACXX_GCCAAT_L002.bam mapped_reads/161010_Chinese_Spring_v1.0_pseudomolecules_parts.fasta.gz/minimap2_defaults/whole_genome/PE/BPA/Pastor/Pastor_BD08Y9ACXX_GCCAAT_L002.bam mapped_reads/161010_Chinese_Spring_v1.0_pseudomolecules_parts.fasta.gz/minimap2_defaults/whole_genome/PE/BPA/Pastor/PAS_PE_300bp_BD08Y9ACXX_GCCAAT_L008.bam mapped_reads/161010_Chinese_Spring_v1.0_pseudomolecules_parts.fasta.gz/minimap2_defaults/whole_genome/PE/BPA/Pastor/PAS_PE_300bp_BD08Y9ACXX_GCCAAT_L006.bam mapped_reads/161010_Chinese_Spring_v1.0_pseudomolecules_parts.fasta.gz/minimap2_defaults/whole_genome/PE/BPA/Pastor/Pastor_AD08TAACXX_GCCAAT_L006.bam mapped_reads/161010_Chinese_Spring_v1.0_pseudomolecules_parts.fasta.gz/minimap2_defaults/whole_genome/PE/BPA/Pastor/Pastor_BD08Y9ACXX_GCCAAT_L004.bam mapped_reads/161010_Chinese_Spring_v1.0_pseudomolecules_parts.fasta.gz/minimap2_defaults/whole_genome/PE/BPA/Pastor/Pastor_BD08Y9ACXX_GCCAAT_L003.bam mapped_reads/161010_Chinese_Spring_v1.0_pseudomolecules_parts.fasta.gz/minimap2_defaults/whole_genome/PE/BPA/Pastor/Pastor_AD08TAACXX_GCCAAT_L005.bam mapped_reads/161010_Chinese_Spring_v1.0_pseudomolecules_parts.fasta.gz/minimap2_defaults/whole_genome/PE/BPA/Pastor/PAS_PE_300bp_BD08Y9ACXX_GCCAAT_L007.bam mapped_reads/161010_Chinese_Spring_v1.0_pseudomolecules_parts.fasta.gz/minimap2_defaults/whole_genome/PE/BPA/Pastor/Pastor_AD08TAACXX_GCCAAT_L007.bam mapped_reads/161010_Chinese_Spring_v1.0_pseudomolecules_parts.fasta.gz/minimap2_defaults/whole_genome/PE/BPA/Pastor/Pastor_AD08TAACXX_GCCAAT_L004.bam mapped_reads/161010_Chinese_Spring_v1.0_pseudomolecules_parts.fasta.gz/minimap2_defaults/whole_genome/PE/BPA/Pastor/Pastor_AD08TAACXX_GCCAAT_L003.bam) mapped_reads_merged/161010_Chinese_Spring_v1.0_pseudomolecules_parts.fasta.gz/minimap2_defaults/whole_genome/PE/BPA/Pastor.bam
  samtools index mapped_reads_merged/161010_Chinese_Spring_v1.0_pseudomolecules_parts.fasta.gz/minimap2_defaults/whole_genome/PE/BPA/Pastor.bam
else
  sambamba merge --nthreads 1 --compression-level 2 ${TMP_OUT} mapped_reads/161010_Chinese_Spring_v1.0_pseudomolecules_parts.fasta.gz/minimap2_defaults/whole_genome/PE/BPA/Pastor/Pastor_AD08TAACXX_GCCAAT_L008.bam mapped_reads/161010_Chinese_Spring_v1.0_pseudomolecules_parts.fasta.gz/minimap2_defaults/whole_genome/PE/BPA/Pastor/Pastor_AD08TAACXX_GCCAAT_L002.bam mapped_reads/161010_Chinese_Spring_v1.0_pseudomolecules_parts.fasta.gz/minimap2_defaults/whole_genome/PE/BPA/Pastor/Pastor_BD08Y9ACXX_GCCAAT_L002.bam mapped_reads/161010_Chinese_Spring_v1.0_pseudomolecules_parts.fasta.gz/minimap2_defaults/whole_genome/PE/BPA/Pastor/PAS_PE_300bp_BD08Y9ACXX_GCCAAT_L008.bam mapped_reads/161010_Chinese_Spring_v1.0_pseudomolecules_parts.fasta.gz/minimap2_defaults/whole_genome/PE/BPA/Pastor/PAS_PE_300bp_BD08Y9ACXX_GCCAAT_L006.bam mapped_reads/161010_Chinese_Spring_v1.0_pseudomolecules_parts.fasta.gz/minimap2_defaults/whole_genome/PE/BPA/Pastor/Pastor_AD08TAACXX_GCCAAT_L006.bam mapped_reads/161010_Chinese_Spring_v1.0_pseudomolecules_parts.fasta.gz/minimap2_defaults/whole_genome/PE/BPA/Pastor/Pastor_BD08Y9ACXX_GCCAAT_L004.bam mapped_reads/161010_Chinese_Spring_v1.0_pseudomolecules_parts.fasta.gz/minimap2_defaults/whole_genome/PE/BPA/Pastor/Pastor_BD08Y9ACXX_GCCAAT_L003.bam mapped_reads/161010_Chinese_Spring_v1.0_pseudomolecules_parts.fasta.gz/minimap2_defaults/whole_genome/PE/BPA/Pastor/Pastor_AD08TAACXX_GCCAAT_L005.bam mapped_reads/161010_Chinese_Spring_v1.0_pseudomolecules_parts.fasta.gz/minimap2_defaults/whole_genome/PE/BPA/Pastor/PAS_PE_300bp_BD08Y9ACXX_GCCAAT_L007.bam mapped_reads/161010_Chinese_Spring_v1.0_pseudomolecules_parts.fasta.gz/minimap2_defaults/whole_genome/PE/BPA/Pastor/Pastor_AD08TAACXX_GCCAAT_L007.bam mapped_reads/161010_Chinese_Spring_v1.0_pseudomolecules_parts.fasta.gz/minimap2_defaults/whole_genome/PE/BPA/Pastor/Pastor_AD08TAACXX_GCCAAT_L004.bam mapped_reads/161010_Chinese_Spring_v1.0_pseudomolecules_parts.fasta.gz/minimap2_defaults/whole_genome/PE/BPA/Pastor/Pastor_AD08TAACXX_GCCAAT_L003.bam
  mv "${TMP_OUT}" mapped_reads_merged/161010_Chinese_Spring_v1.0_pseudomolecules_parts.fasta.gz/minimap2_defaults/whole_genome/PE/BPA/Pastor.bam
  chmod a+r mapped_reads_merged/161010_Chinese_Spring_v1.0_pseudomolecules_parts.fasta.gz/minimap2_defaults/whole_genome/PE/BPA/Pastor.bam
  mv "${TMP_OUT}.bai" mapped_reads_merged/161010_Chinese_Spring_v1.0_pseudomolecules_parts.fasta.gz/minimap2_defaults/whole_genome/PE/BPA/Pastor.bam.bai
fi

TMP_OUT="$(mktemp /tmp/tmp.XXXXXXXXXX.bam)"
function clean_up {
  # Perform program exit housekeeping
  if [ ! -z "${TMP_OUT}" ] && [ -e "${TMP_OUT}" ]; then
    rm -f "${TMP_OUT}" "${TMP_OUT}.bai"
  fi
  trap 0 # reset to default action
  exit
}
trap clean_up 0 1 2 3 15 #see 'man signal' for descriptions http://man7.org/linux/man-pages/man7/signal.7.html
INPUTS=( mapped_reads/161010_Chinese_Spring_v1.0_pseudomolecules_parts.fasta.gz/minimap2_defaults/whole_genome/PE/BPA/Baxter/Baxter_C4MH4ACXX_NoIndex_L005.bam mapped_reads/161010_Chinese_Spring_v1.0_pseudomolecules_parts.fasta.gz/minimap2_defaults/whole_genome/PE/BPA/Baxter/BX-1_AC02KTACXX_TTAGGC_L004.bam mapped_reads/161010_Chinese_Spring_v1.0_pseudomolecules_parts.fasta.gz/minimap2_defaults/whole_genome/PE/BPA/Baxter/Baxter_C4MH4ACXX_NoIndex_L004.bam mapped_reads/161010_Chinese_Spring_v1.0_pseudomolecules_parts.fasta.gz/minimap2_defaults/whole_genome/PE/BPA/Baxter/Baxter_C4MH4ACXX_NoIndex_L007.bam mapped_reads/161010_Chinese_Spring_v1.0_pseudomolecules_parts.fasta.gz/minimap2_defaults/whole_genome/PE/BPA/Baxter/BX-1_BB09NRABXX_TTAGGC_L007.bam mapped_reads/161010_Chinese_Spring_v1.0_pseudomolecules_parts.fasta.gz/minimap2_defaults/whole_genome/PE/BPA/Baxter/BAX_PE_300bp_BB09NRABXX_TTAGGC_L005.bam mapped_reads/161010_Chinese_Spring_v1.0_pseudomolecules_parts.fasta.gz/minimap2_defaults/whole_genome/PE/BPA/Baxter/BX-1_BB09NRABXX_TTAGGC_L006.bam mapped_reads/161010_Chinese_Spring_v1.0_pseudomolecules_parts.fasta.gz/minimap2_defaults/whole_genome/PE/BPA/Baxter/Baxter_C4MH4ACXX_NoIndex_L003.bam mapped_reads/161010_Chinese_Spring_v1.0_pseudomolecules_parts.fasta.gz/minimap2_defaults/whole_genome/PE/BPA/Baxter/Baxter_C4MH4ACXX_NoIndex_L006.bam mapped_reads/161010_Chinese_Spring_v1.0_pseudomolecules_parts.fasta.gz/minimap2_defaults/whole_genome/PE/BPA/Baxter/BX-1_AC02KTACXX_TTAGGC_L005.bam )
if [ "${#INPUTS[@]}" -eq 1 ]; then
  # Only 1 input, so no need to merge, just symlink
  # NOTE: Assumes the target of the symlink is not marked as temp
  ln --symbolic $(readlink -f mapped_reads/161010_Chinese_Spring_v1.0_pseudomolecules_parts.fasta.gz/minimap2_defaults/whole_genome/PE/BPA/Baxter/Baxter_C4MH4ACXX_NoIndex_L005.bam mapped_reads/161010_Chinese_Spring_v1.0_pseudomolecules_parts.fasta.gz/minimap2_defaults/whole_genome/PE/BPA/Baxter/BX-1_AC02KTACXX_TTAGGC_L004.bam mapped_reads/161010_Chinese_Spring_v1.0_pseudomolecules_parts.fasta.gz/minimap2_defaults/whole_genome/PE/BPA/Baxter/Baxter_C4MH4ACXX_NoIndex_L004.bam mapped_reads/161010_Chinese_Spring_v1.0_pseudomolecules_parts.fasta.gz/minimap2_defaults/whole_genome/PE/BPA/Baxter/Baxter_C4MH4ACXX_NoIndex_L007.bam mapped_reads/161010_Chinese_Spring_v1.0_pseudomolecules_parts.fasta.gz/minimap2_defaults/whole_genome/PE/BPA/Baxter/BX-1_BB09NRABXX_TTAGGC_L007.bam mapped_reads/161010_Chinese_Spring_v1.0_pseudomolecules_parts.fasta.gz/minimap2_defaults/whole_genome/PE/BPA/Baxter/BAX_PE_300bp_BB09NRABXX_TTAGGC_L005.bam mapped_reads/161010_Chinese_Spring_v1.0_pseudomolecules_parts.fasta.gz/minimap2_defaults/whole_genome/PE/BPA/Baxter/BX-1_BB09NRABXX_TTAGGC_L006.bam mapped_reads/161010_Chinese_Spring_v1.0_pseudomolecules_parts.fasta.gz/minimap2_defaults/whole_genome/PE/BPA/Baxter/Baxter_C4MH4ACXX_NoIndex_L003.bam mapped_reads/161010_Chinese_Spring_v1.0_pseudomolecules_parts.fasta.gz/minimap2_defaults/whole_genome/PE/BPA/Baxter/Baxter_C4MH4ACXX_NoIndex_L006.bam mapped_reads/161010_Chinese_Spring_v1.0_pseudomolecules_parts.fasta.gz/minimap2_defaults/whole_genome/PE/BPA/Baxter/BX-1_AC02KTACXX_TTAGGC_L005.bam) mapped_reads_merged/161010_Chinese_Spring_v1.0_pseudomolecules_parts.fasta.gz/minimap2_defaults/whole_genome/PE/BPA/Baxter.bam
  samtools index mapped_reads_merged/161010_Chinese_Spring_v1.0_pseudomolecules_parts.fasta.gz/minimap2_defaults/whole_genome/PE/BPA/Baxter.bam
else
  sambamba merge --nthreads 1 --compression-level 2 ${TMP_OUT} mapped_reads/161010_Chinese_Spring_v1.0_pseudomolecules_parts.fasta.gz/minimap2_defaults/whole_genome/PE/BPA/Baxter/Baxter_C4MH4ACXX_NoIndex_L005.bam mapped_reads/161010_Chinese_Spring_v1.0_pseudomolecules_parts.fasta.gz/minimap2_defaults/whole_genome/PE/BPA/Baxter/BX-1_AC02KTACXX_TTAGGC_L004.bam mapped_reads/161010_Chinese_Spring_v1.0_pseudomolecules_parts.fasta.gz/minimap2_defaults/whole_genome/PE/BPA/Baxter/Baxter_C4MH4ACXX_NoIndex_L004.bam mapped_reads/161010_Chinese_Spring_v1.0_pseudomolecules_parts.fasta.gz/minimap2_defaults/whole_genome/PE/BPA/Baxter/Baxter_C4MH4ACXX_NoIndex_L007.bam mapped_reads/161010_Chinese_Spring_v1.0_pseudomolecules_parts.fasta.gz/minimap2_defaults/whole_genome/PE/BPA/Baxter/BX-1_BB09NRABXX_TTAGGC_L007.bam mapped_reads/161010_Chinese_Spring_v1.0_pseudomolecules_parts.fasta.gz/minimap2_defaults/whole_genome/PE/BPA/Baxter/BAX_PE_300bp_BB09NRABXX_TTAGGC_L005.bam mapped_reads/161010_Chinese_Spring_v1.0_pseudomolecules_parts.fasta.gz/minimap2_defaults/whole_genome/PE/BPA/Baxter/BX-1_BB09NRABXX_TTAGGC_L006.bam mapped_reads/161010_Chinese_Spring_v1.0_pseudomolecules_parts.fasta.gz/minimap2_defaults/whole_genome/PE/BPA/Baxter/Baxter_C4MH4ACXX_NoIndex_L003.bam mapped_reads/161010_Chinese_Spring_v1.0_pseudomolecules_parts.fasta.gz/minimap2_defaults/whole_genome/PE/BPA/Baxter/Baxter_C4MH4ACXX_NoIndex_L006.bam mapped_reads/161010_Chinese_Spring_v1.0_pseudomolecules_parts.fasta.gz/minimap2_defaults/whole_genome/PE/BPA/Baxter/BX-1_AC02KTACXX_TTAGGC_L005.bam
  mv "${TMP_OUT}" mapped_reads_merged/161010_Chinese_Spring_v1.0_pseudomolecules_parts.fasta.gz/minimap2_defaults/whole_genome/PE/BPA/Baxter.bam
  chmod a+r mapped_reads_merged/161010_Chinese_Spring_v1.0_pseudomolecules_parts.fasta.gz/minimap2_defaults/whole_genome/PE/BPA/Baxter.bam
  mv "${TMP_OUT}.bai" mapped_reads_merged/161010_Chinese_Spring_v1.0_pseudomolecules_parts.fasta.gz/minimap2_defaults/whole_genome/PE/BPA/Baxter.bam.bai
fi

awk '{tot+=$2}END{print tot}' references/161010_Chinese_Spring_v1.0_pseudomolecules_parts.fasta.fai > references/161010_Chinese_Spring_v1.0_pseudomolecules_parts.fasta.gz_STAR_index/GenomeLength

TMP_OUT="$(mktemp /tmp/tmp.XXXXXXXXXX.bam)"
function clean_up {
  # Perform program exit housekeeping
  if [ ! -z "${TMP_OUT}" ] && [ -e "${TMP_OUT}" ]; then
    rm -f "${TMP_OUT}" "${TMP_OUT}.bai"
  fi
  trap 0 # reset to default action
  exit
}
trap clean_up 0 1 2 3 15 #see 'man signal' for descriptions http://man7.org/linux/man-pages/man7/signal.7.html
INPUTS=( mapped_reads/161010_Chinese_Spring_v1.0_pseudomolecules_parts.fasta.gz/minimap2_defaults/whole_genome/PE/BPA/Chara/Chara7_AB00B6ABXX_TGACCA_L006.bam mapped_reads/161010_Chinese_Spring_v1.0_pseudomolecules_parts.fasta.gz/minimap2_defaults/whole_genome/PE/BPA/Chara/Chara7_AB00B6ABXX_TGACCA_L005.bam mapped_reads/161010_Chinese_Spring_v1.0_pseudomolecules_parts.fasta.gz/minimap2_defaults/whole_genome/PE/BPA/Chara/Chara7_AB00B6ABXX_TGACCA_L004.bam mapped_reads/161010_Chinese_Spring_v1.0_pseudomolecules_parts.fasta.gz/minimap2_defaults/whole_genome/PE/BPA/Chara/CH7-1_AC02KTACXX_TGACCA_L006.bam mapped_reads/161010_Chinese_Spring_v1.0_pseudomolecules_parts.fasta.gz/minimap2_defaults/whole_genome/PE/BPA/Chara/CH7-1_AC02KTACXX_TGACCA_L007.bam mapped_reads/161010_Chinese_Spring_v1.0_pseudomolecules_parts.fasta.gz/minimap2_defaults/whole_genome/PE/BPA/Chara/Chara7_AB00B6ABXX_TGACCA_L008.bam mapped_reads/161010_Chinese_Spring_v1.0_pseudomolecules_parts.fasta.gz/minimap2_defaults/whole_genome/PE/BPA/Chara/CH7_PE_300bp_AC02G4ACXX_TGACCA_L008.bam mapped_reads/161010_Chinese_Spring_v1.0_pseudomolecules_parts.fasta.gz/minimap2_defaults/whole_genome/PE/BPA/Chara/Chara7_AB00B6ABXX_TGACCA_L007.bam mapped_reads/161010_Chinese_Spring_v1.0_pseudomolecules_parts.fasta.gz/minimap2_defaults/whole_genome/PE/BPA/Chara/CH7-1_AC02KTACXX_TGACCA_L008.bam )
if [ "${#INPUTS[@]}" -eq 1 ]; then
  # Only 1 input, so no need to merge, just symlink
  # NOTE: Assumes the target of the symlink is not marked as temp
  ln --symbolic $(readlink -f mapped_reads/161010_Chinese_Spring_v1.0_pseudomolecules_parts.fasta.gz/minimap2_defaults/whole_genome/PE/BPA/Chara/Chara7_AB00B6ABXX_TGACCA_L006.bam mapped_reads/161010_Chinese_Spring_v1.0_pseudomolecules_parts.fasta.gz/minimap2_defaults/whole_genome/PE/BPA/Chara/Chara7_AB00B6ABXX_TGACCA_L005.bam mapped_reads/161010_Chinese_Spring_v1.0_pseudomolecules_parts.fasta.gz/minimap2_defaults/whole_genome/PE/BPA/Chara/Chara7_AB00B6ABXX_TGACCA_L004.bam mapped_reads/161010_Chinese_Spring_v1.0_pseudomolecules_parts.fasta.gz/minimap2_defaults/whole_genome/PE/BPA/Chara/CH7-1_AC02KTACXX_TGACCA_L006.bam mapped_reads/161010_Chinese_Spring_v1.0_pseudomolecules_parts.fasta.gz/minimap2_defaults/whole_genome/PE/BPA/Chara/CH7-1_AC02KTACXX_TGACCA_L007.bam mapped_reads/161010_Chinese_Spring_v1.0_pseudomolecules_parts.fasta.gz/minimap2_defaults/whole_genome/PE/BPA/Chara/Chara7_AB00B6ABXX_TGACCA_L008.bam mapped_reads/161010_Chinese_Spring_v1.0_pseudomolecules_parts.fasta.gz/minimap2_defaults/whole_genome/PE/BPA/Chara/CH7_PE_300bp_AC02G4ACXX_TGACCA_L008.bam mapped_reads/161010_Chinese_Spring_v1.0_pseudomolecules_parts.fasta.gz/minimap2_defaults/whole_genome/PE/BPA/Chara/Chara7_AB00B6ABXX_TGACCA_L007.bam mapped_reads/161010_Chinese_Spring_v1.0_pseudomolecules_parts.fasta.gz/minimap2_defaults/whole_genome/PE/BPA/Chara/CH7-1_AC02KTACXX_TGACCA_L008.bam) mapped_reads_merged/161010_Chinese_Spring_v1.0_pseudomolecules_parts.fasta.gz/minimap2_defaults/whole_genome/PE/BPA/Chara.bam
  samtools index mapped_reads_merged/161010_Chinese_Spring_v1.0_pseudomolecules_parts.fasta.gz/minimap2_defaults/whole_genome/PE/BPA/Chara.bam
else
  sambamba merge --nthreads 1 --compression-level 2 ${TMP_OUT} mapped_reads/161010_Chinese_Spring_v1.0_pseudomolecules_parts.fasta.gz/minimap2_defaults/whole_genome/PE/BPA/Chara/Chara7_AB00B6ABXX_TGACCA_L006.bam mapped_reads/161010_Chinese_Spring_v1.0_pseudomolecules_parts.fasta.gz/minimap2_defaults/whole_genome/PE/BPA/Chara/Chara7_AB00B6ABXX_TGACCA_L005.bam mapped_reads/161010_Chinese_Spring_v1.0_pseudomolecules_parts.fasta.gz/minimap2_defaults/whole_genome/PE/BPA/Chara/Chara7_AB00B6ABXX_TGACCA_L004.bam mapped_reads/161010_Chinese_Spring_v1.0_pseudomolecules_parts.fasta.gz/minimap2_defaults/whole_genome/PE/BPA/Chara/CH7-1_AC02KTACXX_TGACCA_L006.bam mapped_reads/161010_Chinese_Spring_v1.0_pseudomolecules_parts.fasta.gz/minimap2_defaults/whole_genome/PE/BPA/Chara/CH7-1_AC02KTACXX_TGACCA_L007.bam mapped_reads/161010_Chinese_Spring_v1.0_pseudomolecules_parts.fasta.gz/minimap2_defaults/whole_genome/PE/BPA/Chara/Chara7_AB00B6ABXX_TGACCA_L008.bam mapped_reads/161010_Chinese_Spring_v1.0_pseudomolecules_parts.fasta.gz/minimap2_defaults/whole_genome/PE/BPA/Chara/CH7_PE_300bp_AC02G4ACXX_TGACCA_L008.bam mapped_reads/161010_Chinese_Spring_v1.0_pseudomolecules_parts.fasta.gz/minimap2_defaults/whole_genome/PE/BPA/Chara/Chara7_AB00B6ABXX_TGACCA_L007.bam mapped_reads/161010_Chinese_Spring_v1.0_pseudomolecules_parts.fasta.gz/minimap2_defaults/whole_genome/PE/BPA/Chara/CH7-1_AC02KTACXX_TGACCA_L008.bam
  mv "${TMP_OUT}" mapped_reads_merged/161010_Chinese_Spring_v1.0_pseudomolecules_parts.fasta.gz/minimap2_defaults/whole_genome/PE/BPA/Chara.bam
  chmod a+r mapped_reads_merged/161010_Chinese_Spring_v1.0_pseudomolecules_parts.fasta.gz/minimap2_defaults/whole_genome/PE/BPA/Chara.bam
  mv "${TMP_OUT}.bai" mapped_reads_merged/161010_Chinese_Spring_v1.0_pseudomolecules_parts.fasta.gz/minimap2_defaults/whole_genome/PE/BPA/Chara.bam.bai
fi

TMP_OUT="$(mktemp /tmp/tmp.XXXXXXXXXX.bam)"
function clean_up {
  # Perform program exit housekeeping
  if [ ! -z "${TMP_OUT}" ] && [ -e "${TMP_OUT}" ]; then
    rm -f "${TMP_OUT}" "${TMP_OUT}.bai"
  fi
  trap 0 # reset to default action
  exit
}
trap clean_up 0 1 2 3 15 #see 'man signal' for descriptions http://man7.org/linux/man-pages/man7/signal.7.html
INPUTS=( mapped_reads/161010_Chinese_Spring_v1.0_pseudomolecules_parts.fasta.gz/minimap2_defaults/whole_genome/PE/BPA/H45/H45_C0M17ACXX_ATGTCA_L004.bam mapped_reads/161010_Chinese_Spring_v1.0_pseudomolecules_parts.fasta.gz/minimap2_defaults/whole_genome/PE/BPA/H45/H45_C0M17ACXX_ATGTCA_L005.bam mapped_reads/161010_Chinese_Spring_v1.0_pseudomolecules_parts.fasta.gz/minimap2_defaults/whole_genome/PE/BPA/H45/H45_C0KRKACXX_ATGTCA_L008.bam mapped_reads/161010_Chinese_Spring_v1.0_pseudomolecules_parts.fasta.gz/minimap2_defaults/whole_genome/PE/BPA/H45/H45_C0M17ACXX_ATGTCA_L003.bam mapped_reads/161010_Chinese_Spring_v1.0_pseudomolecules_parts.fasta.gz/minimap2_defaults/whole_genome/PE/BPA/H45/H45_C0M17ACXX_ATGTCA_L002.bam )
if [ "${#INPUTS[@]}" -eq 1 ]; then
  # Only 1 input, so no need to merge, just symlink
  # NOTE: Assumes the target of the symlink is not marked as temp
  ln --symbolic $(readlink -f mapped_reads/161010_Chinese_Spring_v1.0_pseudomolecules_parts.fasta.gz/minimap2_defaults/whole_genome/PE/BPA/H45/H45_C0M17ACXX_ATGTCA_L004.bam mapped_reads/161010_Chinese_Spring_v1.0_pseudomolecules_parts.fasta.gz/minimap2_defaults/whole_genome/PE/BPA/H45/H45_C0M17ACXX_ATGTCA_L005.bam mapped_reads/161010_Chinese_Spring_v1.0_pseudomolecules_parts.fasta.gz/minimap2_defaults/whole_genome/PE/BPA/H45/H45_C0KRKACXX_ATGTCA_L008.bam mapped_reads/161010_Chinese_Spring_v1.0_pseudomolecules_parts.fasta.gz/minimap2_defaults/whole_genome/PE/BPA/H45/H45_C0M17ACXX_ATGTCA_L003.bam mapped_reads/161010_Chinese_Spring_v1.0_pseudomolecules_parts.fasta.gz/minimap2_defaults/whole_genome/PE/BPA/H45/H45_C0M17ACXX_ATGTCA_L002.bam) mapped_reads_merged/161010_Chinese_Spring_v1.0_pseudomolecules_parts.fasta.gz/minimap2_defaults/whole_genome/PE/BPA/H45.bam
  samtools index mapped_reads_merged/161010_Chinese_Spring_v1.0_pseudomolecules_parts.fasta.gz/minimap2_defaults/whole_genome/PE/BPA/H45.bam
else
  sambamba merge --nthreads 1 --compression-level 2 ${TMP_OUT} mapped_reads/161010_Chinese_Spring_v1.0_pseudomolecules_parts.fasta.gz/minimap2_defaults/whole_genome/PE/BPA/H45/H45_C0M17ACXX_ATGTCA_L004.bam mapped_reads/161010_Chinese_Spring_v1.0_pseudomolecules_parts.fasta.gz/minimap2_defaults/whole_genome/PE/BPA/H45/H45_C0M17ACXX_ATGTCA_L005.bam mapped_reads/161010_Chinese_Spring_v1.0_pseudomolecules_parts.fasta.gz/minimap2_defaults/whole_genome/PE/BPA/H45/H45_C0KRKACXX_ATGTCA_L008.bam mapped_reads/161010_Chinese_Spring_v1.0_pseudomolecules_parts.fasta.gz/minimap2_defaults/whole_genome/PE/BPA/H45/H45_C0M17ACXX_ATGTCA_L003.bam mapped_reads/161010_Chinese_Spring_v1.0_pseudomolecules_parts.fasta.gz/minimap2_defaults/whole_genome/PE/BPA/H45/H45_C0M17ACXX_ATGTCA_L002.bam
  mv "${TMP_OUT}" mapped_reads_merged/161010_Chinese_Spring_v1.0_pseudomolecules_parts.fasta.gz/minimap2_defaults/whole_genome/PE/BPA/H45.bam
  chmod a+r mapped_reads_merged/161010_Chinese_Spring_v1.0_pseudomolecules_parts.fasta.gz/minimap2_defaults/whole_genome/PE/BPA/H45.bam
  mv "${TMP_OUT}.bai" mapped_reads_merged/161010_Chinese_Spring_v1.0_pseudomolecules_parts.fasta.gz/minimap2_defaults/whole_genome/PE/BPA/H45.bam.bai
fi

cut -f1,2 references/161010_Chinese_Spring_v1.0_pseudomolecules_parts.fasta.fai > references/161010_Chinese_Spring_v1.0_pseudomolecules_parts.fasta.chrom.sizes

wc -l < references/161010_Chinese_Spring_v1.0_pseudomolecules_parts.fasta.fai > references/161010_Chinese_Spring_v1.0_pseudomolecules_parts.fasta.gz_STAR_index/NumberOfReferences

TMP_OUT="$(mktemp /tmp/tmp.XXXXXXXXXX.bam)"
function clean_up {
  # Perform program exit housekeeping
  if [ ! -z "${TMP_OUT}" ] && [ -e "${TMP_OUT}" ]; then
    rm -f "${TMP_OUT}" "${TMP_OUT}.bai"
  fi
  trap 0 # reset to default action
  exit
}
trap clean_up 0 1 2 3 15 #see 'man signal' for descriptions http://man7.org/linux/man-pages/man7/signal.7.html
INPUTS=( mapped_reads/161010_Chinese_Spring_v1.0_pseudomolecules_parts.fasta.gz/minimap2_defaults/whole_genome/PE/BPA/Gladius/Gladius_6_BC04MHACXX_ATCACG_L004.bam mapped_reads/161010_Chinese_Spring_v1.0_pseudomolecules_parts.fasta.gz/minimap2_defaults/whole_genome/PE/BPA/Gladius/Gladius_6_BC04MHACXX_ATCACG_L006.bam mapped_reads/161010_Chinese_Spring_v1.0_pseudomolecules_parts.fasta.gz/minimap2_defaults/whole_genome/PE/BPA/Gladius/Gladius_6_BC04MHACXX_ATCACG_L007.bam mapped_reads/161010_Chinese_Spring_v1.0_pseudomolecules_parts.fasta.gz/minimap2_defaults/whole_genome/PE/BPA/Gladius/GLA_PE_300bp_BC04MHACXX_ATCACG_L006.bam mapped_reads/161010_Chinese_Spring_v1.0_pseudomolecules_parts.fasta.gz/minimap2_defaults/whole_genome/PE/BPA/Gladius/B0213ACXX_Gladius_6_s_4.bam mapped_reads/161010_Chinese_Spring_v1.0_pseudomolecules_parts.fasta.gz/minimap2_defaults/whole_genome/PE/BPA/Gladius/Gladius_6_BC04MHACXX_ATCACG_L003.bam mapped_reads/161010_Chinese_Spring_v1.0_pseudomolecules_parts.fasta.gz/minimap2_defaults/whole_genome/PE/BPA/Gladius/B0213ACXX_Gladius_6_s_6.bam mapped_reads/161010_Chinese_Spring_v1.0_pseudomolecules_parts.fasta.gz/minimap2_defaults/whole_genome/PE/BPA/Gladius/B0213ACXX_Gladius_6_s_7.bam mapped_reads/161010_Chinese_Spring_v1.0_pseudomolecules_parts.fasta.gz/minimap2_defaults/whole_genome/PE/BPA/Gladius/Gladius__6_AB09J4ABXX_ATCACG_L008.bam mapped_reads/161010_Chinese_Spring_v1.0_pseudomolecules_parts.fasta.gz/minimap2_defaults/whole_genome/PE/BPA/Gladius/B0213ACXX_Gladius_6_s_8.bam mapped_reads/161010_Chinese_Spring_v1.0_pseudomolecules_parts.fasta.gz/minimap2_defaults/whole_genome/PE/BPA/Gladius/Gladius_6_BC04MHACXX_ATCACG_L008.bam mapped_reads/161010_Chinese_Spring_v1.0_pseudomolecules_parts.fasta.gz/minimap2_defaults/whole_genome/PE/BPA/Gladius/Gladius_6_BC04MHACXX_ATCACG_L002.bam mapped_reads/161010_Chinese_Spring_v1.0_pseudomolecules_parts.fasta.gz/minimap2_defaults/whole_genome/PE/BPA/Gladius/Gladius__6_AB09J4ABXX_ATCACG_L007.bam mapped_reads/161010_Chinese_Spring_v1.0_pseudomolecules_parts.fasta.gz/minimap2_defaults/whole_genome/PE/BPA/Gladius/GLA_PE_300bp_BC04MHACXX_ATCACG_L007.bam mapped_reads/161010_Chinese_Spring_v1.0_pseudomolecules_parts.fasta.gz/minimap2_defaults/whole_genome/PE/BPA/Gladius/B0213ACXX_Gladius_6_s_2.bam mapped_reads/161010_Chinese_Spring_v1.0_pseudomolecules_parts.fasta.gz/minimap2_defaults/whole_genome/PE/BPA/Gladius/Gladius_6_BC04MHACXX_ATCACG_L005.bam mapped_reads/161010_Chinese_Spring_v1.0_pseudomolecules_parts.fasta.gz/minimap2_defaults/whole_genome/PE/BPA/Gladius/GLA_PE_300bp_BC04MHACXX_ATCACG_L005.bam mapped_reads/161010_Chinese_Spring_v1.0_pseudomolecules_parts.fasta.gz/minimap2_defaults/whole_genome/PE/BPA/Gladius/B0213ACXX_Gladius_6_s_5.bam mapped_reads/161010_Chinese_Spring_v1.0_pseudomolecules_parts.fasta.gz/minimap2_defaults/whole_genome/PE/BPA/Gladius/B0213ACXX_Gladius_6_s_3.bam mapped_reads/161010_Chinese_Spring_v1.0_pseudomolecules_parts.fasta.gz/minimap2_defaults/whole_genome/PE/BPA/Gladius/GLA_PE_300bp_BC04MHACXX_ATCACG_L008.bam )
if [ "${#INPUTS[@]}" -eq 1 ]; then
  # Only 1 input, so no need to merge, just symlink
  # NOTE: Assumes the target of the symlink is not marked as temp
  ln --symbolic $(readlink -f mapped_reads/161010_Chinese_Spring_v1.0_pseudomolecules_parts.fasta.gz/minimap2_defaults/whole_genome/PE/BPA/Gladius/Gladius_6_BC04MHACXX_ATCACG_L004.bam mapped_reads/161010_Chinese_Spring_v1.0_pseudomolecules_parts.fasta.gz/minimap2_defaults/whole_genome/PE/BPA/Gladius/Gladius_6_BC04MHACXX_ATCACG_L006.bam mapped_reads/161010_Chinese_Spring_v1.0_pseudomolecules_parts.fasta.gz/minimap2_defaults/whole_genome/PE/BPA/Gladius/Gladius_6_BC04MHACXX_ATCACG_L007.bam mapped_reads/161010_Chinese_Spring_v1.0_pseudomolecules_parts.fasta.gz/minimap2_defaults/whole_genome/PE/BPA/Gladius/GLA_PE_300bp_BC04MHACXX_ATCACG_L006.bam mapped_reads/161010_Chinese_Spring_v1.0_pseudomolecules_parts.fasta.gz/minimap2_defaults/whole_genome/PE/BPA/Gladius/B0213ACXX_Gladius_6_s_4.bam mapped_reads/161010_Chinese_Spring_v1.0_pseudomolecules_parts.fasta.gz/minimap2_defaults/whole_genome/PE/BPA/Gladius/Gladius_6_BC04MHACXX_ATCACG_L003.bam mapped_reads/161010_Chinese_Spring_v1.0_pseudomolecules_parts.fasta.gz/minimap2_defaults/whole_genome/PE/BPA/Gladius/B0213ACXX_Gladius_6_s_6.bam mapped_reads/161010_Chinese_Spring_v1.0_pseudomolecules_parts.fasta.gz/minimap2_defaults/whole_genome/PE/BPA/Gladius/B0213ACXX_Gladius_6_s_7.bam mapped_reads/161010_Chinese_Spring_v1.0_pseudomolecules_parts.fasta.gz/minimap2_defaults/whole_genome/PE/BPA/Gladius/Gladius__6_AB09J4ABXX_ATCACG_L008.bam mapped_reads/161010_Chinese_Spring_v1.0_pseudomolecules_parts.fasta.gz/minimap2_defaults/whole_genome/PE/BPA/Gladius/B0213ACXX_Gladius_6_s_8.bam mapped_reads/161010_Chinese_Spring_v1.0_pseudomolecules_parts.fasta.gz/minimap2_defaults/whole_genome/PE/BPA/Gladius/Gladius_6_BC04MHACXX_ATCACG_L008.bam mapped_reads/161010_Chinese_Spring_v1.0_pseudomolecules_parts.fasta.gz/minimap2_defaults/whole_genome/PE/BPA/Gladius/Gladius_6_BC04MHACXX_ATCACG_L002.bam mapped_reads/161010_Chinese_Spring_v1.0_pseudomolecules_parts.fasta.gz/minimap2_defaults/whole_genome/PE/BPA/Gladius/Gladius__6_AB09J4ABXX_ATCACG_L007.bam mapped_reads/161010_Chinese_Spring_v1.0_pseudomolecules_parts.fasta.gz/minimap2_defaults/whole_genome/PE/BPA/Gladius/GLA_PE_300bp_BC04MHACXX_ATCACG_L007.bam mapped_reads/161010_Chinese_Spring_v1.0_pseudomolecules_parts.fasta.gz/minimap2_defaults/whole_genome/PE/BPA/Gladius/B0213ACXX_Gladius_6_s_2.bam mapped_reads/161010_Chinese_Spring_v1.0_pseudomolecules_parts.fasta.gz/minimap2_defaults/whole_genome/PE/BPA/Gladius/Gladius_6_BC04MHACXX_ATCACG_L005.bam mapped_reads/161010_Chinese_Spring_v1.0_pseudomolecules_parts.fasta.gz/minimap2_defaults/whole_genome/PE/BPA/Gladius/GLA_PE_300bp_BC04MHACXX_ATCACG_L005.bam mapped_reads/161010_Chinese_Spring_v1.0_pseudomolecules_parts.fasta.gz/minimap2_defaults/whole_genome/PE/BPA/Gladius/B0213ACXX_Gladius_6_s_5.bam mapped_reads/161010_Chinese_Spring_v1.0_pseudomolecules_parts.fasta.gz/minimap2_defaults/whole_genome/PE/BPA/Gladius/B0213ACXX_Gladius_6_s_3.bam mapped_reads/161010_Chinese_Spring_v1.0_pseudomolecules_parts.fasta.gz/minimap2_defaults/whole_genome/PE/BPA/Gladius/GLA_PE_300bp_BC04MHACXX_ATCACG_L008.bam) mapped_reads_merged/161010_Chinese_Spring_v1.0_pseudomolecules_parts.fasta.gz/minimap2_defaults/whole_genome/PE/BPA/Gladius.bam
  samtools index mapped_reads_merged/161010_Chinese_Spring_v1.0_pseudomolecules_parts.fasta.gz/minimap2_defaults/whole_genome/PE/BPA/Gladius.bam
else
  sambamba merge --nthreads 1 --compression-level 2 ${TMP_OUT} mapped_reads/161010_Chinese_Spring_v1.0_pseudomolecules_parts.fasta.gz/minimap2_defaults/whole_genome/PE/BPA/Gladius/Gladius_6_BC04MHACXX_ATCACG_L004.bam mapped_reads/161010_Chinese_Spring_v1.0_pseudomolecules_parts.fasta.gz/minimap2_defaults/whole_genome/PE/BPA/Gladius/Gladius_6_BC04MHACXX_ATCACG_L006.bam mapped_reads/161010_Chinese_Spring_v1.0_pseudomolecules_parts.fasta.gz/minimap2_defaults/whole_genome/PE/BPA/Gladius/Gladius_6_BC04MHACXX_ATCACG_L007.bam mapped_reads/161010_Chinese_Spring_v1.0_pseudomolecules_parts.fasta.gz/minimap2_defaults/whole_genome/PE/BPA/Gladius/GLA_PE_300bp_BC04MHACXX_ATCACG_L006.bam mapped_reads/161010_Chinese_Spring_v1.0_pseudomolecules_parts.fasta.gz/minimap2_defaults/whole_genome/PE/BPA/Gladius/B0213ACXX_Gladius_6_s_4.bam mapped_reads/161010_Chinese_Spring_v1.0_pseudomolecules_parts.fasta.gz/minimap2_defaults/whole_genome/PE/BPA/Gladius/Gladius_6_BC04MHACXX_ATCACG_L003.bam mapped_reads/161010_Chinese_Spring_v1.0_pseudomolecules_parts.fasta.gz/minimap2_defaults/whole_genome/PE/BPA/Gladius/B0213ACXX_Gladius_6_s_6.bam mapped_reads/161010_Chinese_Spring_v1.0_pseudomolecules_parts.fasta.gz/minimap2_defaults/whole_genome/PE/BPA/Gladius/B0213ACXX_Gladius_6_s_7.bam mapped_reads/161010_Chinese_Spring_v1.0_pseudomolecules_parts.fasta.gz/minimap2_defaults/whole_genome/PE/BPA/Gladius/Gladius__6_AB09J4ABXX_ATCACG_L008.bam mapped_reads/161010_Chinese_Spring_v1.0_pseudomolecules_parts.fasta.gz/minimap2_defaults/whole_genome/PE/BPA/Gladius/B0213ACXX_Gladius_6_s_8.bam mapped_reads/161010_Chinese_Spring_v1.0_pseudomolecules_parts.fasta.gz/minimap2_defaults/whole_genome/PE/BPA/Gladius/Gladius_6_BC04MHACXX_ATCACG_L008.bam mapped_reads/161010_Chinese_Spring_v1.0_pseudomolecules_parts.fasta.gz/minimap2_defaults/whole_genome/PE/BPA/Gladius/Gladius_6_BC04MHACXX_ATCACG_L002.bam mapped_reads/161010_Chinese_Spring_v1.0_pseudomolecules_parts.fasta.gz/minimap2_defaults/whole_genome/PE/BPA/Gladius/Gladius__6_AB09J4ABXX_ATCACG_L007.bam mapped_reads/161010_Chinese_Spring_v1.0_pseudomolecules_parts.fasta.gz/minimap2_defaults/whole_genome/PE/BPA/Gladius/GLA_PE_300bp_BC04MHACXX_ATCACG_L007.bam mapped_reads/161010_Chinese_Spring_v1.0_pseudomolecules_parts.fasta.gz/minimap2_defaults/whole_genome/PE/BPA/Gladius/B0213ACXX_Gladius_6_s_2.bam mapped_reads/161010_Chinese_Spring_v1.0_pseudomolecules_parts.fasta.gz/minimap2_defaults/whole_genome/PE/BPA/Gladius/Gladius_6_BC04MHACXX_ATCACG_L005.bam mapped_reads/161010_Chinese_Spring_v1.0_pseudomolecules_parts.fasta.gz/minimap2_defaults/whole_genome/PE/BPA/Gladius/GLA_PE_300bp_BC04MHACXX_ATCACG_L005.bam mapped_reads/161010_Chinese_Spring_v1.0_pseudomolecules_parts.fasta.gz/minimap2_defaults/whole_genome/PE/BPA/Gladius/B0213ACXX_Gladius_6_s_5.bam mapped_reads/161010_Chinese_Spring_v1.0_pseudomolecules_parts.fasta.gz/minimap2_defaults/whole_genome/PE/BPA/Gladius/B0213ACXX_Gladius_6_s_3.bam mapped_reads/161010_Chinese_Spring_v1.0_pseudomolecules_parts.fasta.gz/minimap2_defaults/whole_genome/PE/BPA/Gladius/GLA_PE_300bp_BC04MHACXX_ATCACG_L008.bam
  mv "${TMP_OUT}" mapped_reads_merged/161010_Chinese_Spring_v1.0_pseudomolecules_parts.fasta.gz/minimap2_defaults/whole_genome/PE/BPA/Gladius.bam
  chmod a+r mapped_reads_merged/161010_Chinese_Spring_v1.0_pseudomolecules_parts.fasta.gz/minimap2_defaults/whole_genome/PE/BPA/Gladius.bam
  mv "${TMP_OUT}.bai" mapped_reads_merged/161010_Chinese_Spring_v1.0_pseudomolecules_parts.fasta.gz/minimap2_defaults/whole_genome/PE/BPA/Gladius.bam.bai
fi

TMP_OUT="$(mktemp /tmp/tmp.XXXXXXXXXX.bam)"
function clean_up {
  # Perform program exit housekeeping
  if [ ! -z "${TMP_OUT}" ] && [ -e "${TMP_OUT}" ]; then
    rm -f "${TMP_OUT}" "${TMP_OUT}.bai"
  fi
  trap 0 # reset to default action
  exit
}
trap clean_up 0 1 2 3 15 #see 'man signal' for descriptions http://man7.org/linux/man-pages/man7/signal.7.html
INPUTS=( mapped_reads/161010_Chinese_Spring_v1.0_pseudomolecules_parts.fasta.gz/minimap2_defaults/whole_genome/PE/BPA/Westonia/WES_PE_300bp_AD08U0ACXX_ACTTGA_L003.bam mapped_reads/161010_Chinese_Spring_v1.0_pseudomolecules_parts.fasta.gz/minimap2_defaults/whole_genome/PE/BPA/Westonia/WES_PE_300bp_BD0EUAACXX_ACTTGA_L005.bam mapped_reads/161010_Chinese_Spring_v1.0_pseudomolecules_parts.fasta.gz/minimap2_defaults/whole_genome/PE/BPA/Westonia/WES_PE_300bp_BD0EUAACXX_ACTTGA_L008.bam mapped_reads/161010_Chinese_Spring_v1.0_pseudomolecules_parts.fasta.gz/minimap2_defaults/whole_genome/PE/BPA/Westonia/WES_PE_300bp_AD08U0ACXX_ACTTGA_L004.bam mapped_reads/161010_Chinese_Spring_v1.0_pseudomolecules_parts.fasta.gz/minimap2_defaults/whole_genome/PE/BPA/Westonia/WES_PE_389bp_C4MH4ACXX_NoIndex_L008.bam mapped_reads/161010_Chinese_Spring_v1.0_pseudomolecules_parts.fasta.gz/minimap2_defaults/whole_genome/PE/BPA/Westonia/WES_PE_300bp_AD08U0ACXX_ACTTGA_L002.bam mapped_reads/161010_Chinese_Spring_v1.0_pseudomolecules_parts.fasta.gz/minimap2_defaults/whole_genome/PE/BPA/Westonia/WES_PE_300bp_C0M17ACXX_ACTTGA_L006.bam mapped_reads/161010_Chinese_Spring_v1.0_pseudomolecules_parts.fasta.gz/minimap2_defaults/whole_genome/PE/BPA/Westonia/WES_PE_300bp_BD0EUAACXX_ACTTGA_L006.bam mapped_reads/161010_Chinese_Spring_v1.0_pseudomolecules_parts.fasta.gz/minimap2_defaults/whole_genome/PE/BPA/Westonia/WES_PE_300bp_AD08U0ACXX_ACTTGA_L007.bam mapped_reads/161010_Chinese_Spring_v1.0_pseudomolecules_parts.fasta.gz/minimap2_defaults/whole_genome/PE/BPA/Westonia/WES_PE_300bp_C0M17ACXX_ACTTGA_L007.bam mapped_reads/161010_Chinese_Spring_v1.0_pseudomolecules_parts.fasta.gz/minimap2_defaults/whole_genome/PE/BPA/Westonia/WES_PE_389bp_C5NARACXX_NoIndex_L005.bam mapped_reads/161010_Chinese_Spring_v1.0_pseudomolecules_parts.fasta.gz/minimap2_defaults/whole_genome/PE/BPA/Westonia/WES_PE_389bp_C5BU8ACXX_CCGTCC_L007.bam mapped_reads/161010_Chinese_Spring_v1.0_pseudomolecules_parts.fasta.gz/minimap2_defaults/whole_genome/PE/BPA/Westonia/WES_PE_300bp_AD08U0ACXX_ACTTGA_L006.bam mapped_reads/161010_Chinese_Spring_v1.0_pseudomolecules_parts.fasta.gz/minimap2_defaults/whole_genome/PE/BPA/Westonia/WES_PE_300bp_C0M17ACXX_ACTTGA_L008.bam mapped_reads/161010_Chinese_Spring_v1.0_pseudomolecules_parts.fasta.gz/minimap2_defaults/whole_genome/PE/BPA/Westonia/WES_PE_300bp_BD0EUAACXX_ACTTGA_L007.bam mapped_reads/161010_Chinese_Spring_v1.0_pseudomolecules_parts.fasta.gz/minimap2_defaults/whole_genome/PE/BPA/Westonia/WES_PE_300bp_AD08U0ACXX_ACTTGA_L008.bam mapped_reads/161010_Chinese_Spring_v1.0_pseudomolecules_parts.fasta.gz/minimap2_defaults/whole_genome/PE/BPA/Westonia/WES_PE_300bp_AD08U0ACXX_ACTTGA_L005.bam )
if [ "${#INPUTS[@]}" -eq 1 ]; then
  # Only 1 input, so no need to merge, just symlink
  # NOTE: Assumes the target of the symlink is not marked as temp
  ln --symbolic $(readlink -f mapped_reads/161010_Chinese_Spring_v1.0_pseudomolecules_parts.fasta.gz/minimap2_defaults/whole_genome/PE/BPA/Westonia/WES_PE_300bp_AD08U0ACXX_ACTTGA_L003.bam mapped_reads/161010_Chinese_Spring_v1.0_pseudomolecules_parts.fasta.gz/minimap2_defaults/whole_genome/PE/BPA/Westonia/WES_PE_300bp_BD0EUAACXX_ACTTGA_L005.bam mapped_reads/161010_Chinese_Spring_v1.0_pseudomolecules_parts.fasta.gz/minimap2_defaults/whole_genome/PE/BPA/Westonia/WES_PE_300bp_BD0EUAACXX_ACTTGA_L008.bam mapped_reads/161010_Chinese_Spring_v1.0_pseudomolecules_parts.fasta.gz/minimap2_defaults/whole_genome/PE/BPA/Westonia/WES_PE_300bp_AD08U0ACXX_ACTTGA_L004.bam mapped_reads/161010_Chinese_Spring_v1.0_pseudomolecules_parts.fasta.gz/minimap2_defaults/whole_genome/PE/BPA/Westonia/WES_PE_389bp_C4MH4ACXX_NoIndex_L008.bam mapped_reads/161010_Chinese_Spring_v1.0_pseudomolecules_parts.fasta.gz/minimap2_defaults/whole_genome/PE/BPA/Westonia/WES_PE_300bp_AD08U0ACXX_ACTTGA_L002.bam mapped_reads/161010_Chinese_Spring_v1.0_pseudomolecules_parts.fasta.gz/minimap2_defaults/whole_genome/PE/BPA/Westonia/WES_PE_300bp_C0M17ACXX_ACTTGA_L006.bam mapped_reads/161010_Chinese_Spring_v1.0_pseudomolecules_parts.fasta.gz/minimap2_defaults/whole_genome/PE/BPA/Westonia/WES_PE_300bp_BD0EUAACXX_ACTTGA_L006.bam mapped_reads/161010_Chinese_Spring_v1.0_pseudomolecules_parts.fasta.gz/minimap2_defaults/whole_genome/PE/BPA/Westonia/WES_PE_300bp_AD08U0ACXX_ACTTGA_L007.bam mapped_reads/161010_Chinese_Spring_v1.0_pseudomolecules_parts.fasta.gz/minimap2_defaults/whole_genome/PE/BPA/Westonia/WES_PE_300bp_C0M17ACXX_ACTTGA_L007.bam mapped_reads/161010_Chinese_Spring_v1.0_pseudomolecules_parts.fasta.gz/minimap2_defaults/whole_genome/PE/BPA/Westonia/WES_PE_389bp_C5NARACXX_NoIndex_L005.bam mapped_reads/161010_Chinese_Spring_v1.0_pseudomolecules_parts.fasta.gz/minimap2_defaults/whole_genome/PE/BPA/Westonia/WES_PE_389bp_C5BU8ACXX_CCGTCC_L007.bam mapped_reads/161010_Chinese_Spring_v1.0_pseudomolecules_parts.fasta.gz/minimap2_defaults/whole_genome/PE/BPA/Westonia/WES_PE_300bp_AD08U0ACXX_ACTTGA_L006.bam mapped_reads/161010_Chinese_Spring_v1.0_pseudomolecules_parts.fasta.gz/minimap2_defaults/whole_genome/PE/BPA/Westonia/WES_PE_300bp_C0M17ACXX_ACTTGA_L008.bam mapped_reads/161010_Chinese_Spring_v1.0_pseudomolecules_parts.fasta.gz/minimap2_defaults/whole_genome/PE/BPA/Westonia/WES_PE_300bp_BD0EUAACXX_ACTTGA_L007.bam mapped_reads/161010_Chinese_Spring_v1.0_pseudomolecules_parts.fasta.gz/minimap2_defaults/whole_genome/PE/BPA/Westonia/WES_PE_300bp_AD08U0ACXX_ACTTGA_L008.bam mapped_reads/161010_Chinese_Spring_v1.0_pseudomolecules_parts.fasta.gz/minimap2_defaults/whole_genome/PE/BPA/Westonia/WES_PE_300bp_AD08U0ACXX_ACTTGA_L005.bam) mapped_reads_merged/161010_Chinese_Spring_v1.0_pseudomolecules_parts.fasta.gz/minimap2_defaults/whole_genome/PE/BPA/Westonia.bam
  samtools index mapped_reads_merged/161010_Chinese_Spring_v1.0_pseudomolecules_parts.fasta.gz/minimap2_defaults/whole_genome/PE/BPA/Westonia.bam
else
  sambamba merge --nthreads 1 --compression-level 2 ${TMP_OUT} mapped_reads/161010_Chinese_Spring_v1.0_pseudomolecules_parts.fasta.gz/minimap2_defaults/whole_genome/PE/BPA/Westonia/WES_PE_300bp_AD08U0ACXX_ACTTGA_L003.bam mapped_reads/161010_Chinese_Spring_v1.0_pseudomolecules_parts.fasta.gz/minimap2_defaults/whole_genome/PE/BPA/Westonia/WES_PE_300bp_BD0EUAACXX_ACTTGA_L005.bam mapped_reads/161010_Chinese_Spring_v1.0_pseudomolecules_parts.fasta.gz/minimap2_defaults/whole_genome/PE/BPA/Westonia/WES_PE_300bp_BD0EUAACXX_ACTTGA_L008.bam mapped_reads/161010_Chinese_Spring_v1.0_pseudomolecules_parts.fasta.gz/minimap2_defaults/whole_genome/PE/BPA/Westonia/WES_PE_300bp_AD08U0ACXX_ACTTGA_L004.bam mapped_reads/161010_Chinese_Spring_v1.0_pseudomolecules_parts.fasta.gz/minimap2_defaults/whole_genome/PE/BPA/Westonia/WES_PE_389bp_C4MH4ACXX_NoIndex_L008.bam mapped_reads/161010_Chinese_Spring_v1.0_pseudomolecules_parts.fasta.gz/minimap2_defaults/whole_genome/PE/BPA/Westonia/WES_PE_300bp_AD08U0ACXX_ACTTGA_L002.bam mapped_reads/161010_Chinese_Spring_v1.0_pseudomolecules_parts.fasta.gz/minimap2_defaults/whole_genome/PE/BPA/Westonia/WES_PE_300bp_C0M17ACXX_ACTTGA_L006.bam mapped_reads/161010_Chinese_Spring_v1.0_pseudomolecules_parts.fasta.gz/minimap2_defaults/whole_genome/PE/BPA/Westonia/WES_PE_300bp_BD0EUAACXX_ACTTGA_L006.bam mapped_reads/161010_Chinese_Spring_v1.0_pseudomolecules_parts.fasta.gz/minimap2_defaults/whole_genome/PE/BPA/Westonia/WES_PE_300bp_AD08U0ACXX_ACTTGA_L007.bam mapped_reads/161010_Chinese_Spring_v1.0_pseudomolecules_parts.fasta.gz/minimap2_defaults/whole_genome/PE/BPA/Westonia/WES_PE_300bp_C0M17ACXX_ACTTGA_L007.bam mapped_reads/161010_Chinese_Spring_v1.0_pseudomolecules_parts.fasta.gz/minimap2_defaults/whole_genome/PE/BPA/Westonia/WES_PE_389bp_C5NARACXX_NoIndex_L005.bam mapped_reads/161010_Chinese_Spring_v1.0_pseudomolecules_parts.fasta.gz/minimap2_defaults/whole_genome/PE/BPA/Westonia/WES_PE_389bp_C5BU8ACXX_CCGTCC_L007.bam mapped_reads/161010_Chinese_Spring_v1.0_pseudomolecules_parts.fasta.gz/minimap2_defaults/whole_genome/PE/BPA/Westonia/WES_PE_300bp_AD08U0ACXX_ACTTGA_L006.bam mapped_reads/161010_Chinese_Spring_v1.0_pseudomolecules_parts.fasta.gz/minimap2_defaults/whole_genome/PE/BPA/Westonia/WES_PE_300bp_C0M17ACXX_ACTTGA_L008.bam mapped_reads/161010_Chinese_Spring_v1.0_pseudomolecules_parts.fasta.gz/minimap2_defaults/whole_genome/PE/BPA/Westonia/WES_PE_300bp_BD0EUAACXX_ACTTGA_L007.bam mapped_reads/161010_Chinese_Spring_v1.0_pseudomolecules_parts.fasta.gz/minimap2_defaults/whole_genome/PE/BPA/Westonia/WES_PE_300bp_AD08U0ACXX_ACTTGA_L008.bam mapped_reads/161010_Chinese_Spring_v1.0_pseudomolecules_parts.fasta.gz/minimap2_defaults/whole_genome/PE/BPA/Westonia/WES_PE_300bp_AD08U0ACXX_ACTTGA_L005.bam
  mv "${TMP_OUT}" mapped_reads_merged/161010_Chinese_Spring_v1.0_pseudomolecules_parts.fasta.gz/minimap2_defaults/whole_genome/PE/BPA/Westonia.bam
  chmod a+r mapped_reads_merged/161010_Chinese_Spring_v1.0_pseudomolecules_parts.fasta.gz/minimap2_defaults/whole_genome/PE/BPA/Westonia.bam
  mv "${TMP_OUT}.bai" mapped_reads_merged/161010_Chinese_Spring_v1.0_pseudomolecules_parts.fasta.gz/minimap2_defaults/whole_genome/PE/BPA/Westonia.bam.bai
fi

TMP_OUT="$(mktemp /tmp/tmp.XXXXXXXXXX.bam)"
function clean_up {
  # Perform program exit housekeeping
  if [ ! -z "${TMP_OUT}" ] && [ -e "${TMP_OUT}" ]; then
    rm -f "${TMP_OUT}" "${TMP_OUT}.bai"
  fi
  trap 0 # reset to default action
  exit
}
trap clean_up 0 1 2 3 15 #see 'man signal' for descriptions http://man7.org/linux/man-pages/man7/signal.7.html
INPUTS=( mapped_reads/161010_Chinese_Spring_v1.0_pseudomolecules_parts.fasta.gz/minimap2_defaults/whole_genome/PE/BPA/Yitpi/BPA_Yp-1_AD08U0ACXX_TAGCTT_L003.bam mapped_reads/161010_Chinese_Spring_v1.0_pseudomolecules_parts.fasta.gz/minimap2_defaults/whole_genome/PE/BPA/Yitpi/BPA_Yp-1_BD08U1ACXX_TAGCTT_L007.bam mapped_reads/161010_Chinese_Spring_v1.0_pseudomolecules_parts.fasta.gz/minimap2_defaults/whole_genome/PE/BPA/Yitpi/YIT_PE_300bp_BD08U1ACXX_TAGCTT_L007.bam mapped_reads/161010_Chinese_Spring_v1.0_pseudomolecules_parts.fasta.gz/minimap2_defaults/whole_genome/PE/BPA/Yitpi/BPA_Yp-1_AD08U0ACXX_TAGCTT_L004.bam mapped_reads/161010_Chinese_Spring_v1.0_pseudomolecules_parts.fasta.gz/minimap2_defaults/whole_genome/PE/BPA/Yitpi/BPA_Yp-1_AD08U0ACXX_TAGCTT_L007.bam mapped_reads/161010_Chinese_Spring_v1.0_pseudomolecules_parts.fasta.gz/minimap2_defaults/whole_genome/PE/BPA/Yitpi/BPA_Yp-1_AD08U0ACXX_TAGCTT_L002.bam mapped_reads/161010_Chinese_Spring_v1.0_pseudomolecules_parts.fasta.gz/minimap2_defaults/whole_genome/PE/BPA/Yitpi/BPA_Yp-1_BD08U1ACXX_TAGCTT_L008.bam mapped_reads/161010_Chinese_Spring_v1.0_pseudomolecules_parts.fasta.gz/minimap2_defaults/whole_genome/PE/BPA/Yitpi/BPA_Yp-1_AD08U0ACXX_TAGCTT_L005.bam mapped_reads/161010_Chinese_Spring_v1.0_pseudomolecules_parts.fasta.gz/minimap2_defaults/whole_genome/PE/BPA/Yitpi/BPA_Yp-1_AD08U0ACXX_TAGCTT_L006.bam mapped_reads/161010_Chinese_Spring_v1.0_pseudomolecules_parts.fasta.gz/minimap2_defaults/whole_genome/PE/BPA/Yitpi/BPA_Yp-1_BD08U1ACXX_TAGCTT_L003.bam mapped_reads/161010_Chinese_Spring_v1.0_pseudomolecules_parts.fasta.gz/minimap2_defaults/whole_genome/PE/BPA/Yitpi/BPA_Yp-1_BD08U1ACXX_TAGCTT_L004.bam mapped_reads/161010_Chinese_Spring_v1.0_pseudomolecules_parts.fasta.gz/minimap2_defaults/whole_genome/PE/BPA/Yitpi/BPA_Yp-1_BD08U1ACXX_TAGCTT_L006.bam mapped_reads/161010_Chinese_Spring_v1.0_pseudomolecules_parts.fasta.gz/minimap2_defaults/whole_genome/PE/BPA/Yitpi/BPA_Yp-1_BD08U1ACXX_TAGCTT_L002.bam mapped_reads/161010_Chinese_Spring_v1.0_pseudomolecules_parts.fasta.gz/minimap2_defaults/whole_genome/PE/BPA/Yitpi/BPA_Yp-1_BD08U1ACXX_TAGCTT_L005.bam mapped_reads/161010_Chinese_Spring_v1.0_pseudomolecules_parts.fasta.gz/minimap2_defaults/whole_genome/PE/BPA/Yitpi/BPA_Yp-1_AD08U0ACXX_TAGCTT_L008.bam )
if [ "${#INPUTS[@]}" -eq 1 ]; then
  # Only 1 input, so no need to merge, just symlink
  # NOTE: Assumes the target of the symlink is not marked as temp
  ln --symbolic $(readlink -f mapped_reads/161010_Chinese_Spring_v1.0_pseudomolecules_parts.fasta.gz/minimap2_defaults/whole_genome/PE/BPA/Yitpi/BPA_Yp-1_AD08U0ACXX_TAGCTT_L003.bam mapped_reads/161010_Chinese_Spring_v1.0_pseudomolecules_parts.fasta.gz/minimap2_defaults/whole_genome/PE/BPA/Yitpi/BPA_Yp-1_BD08U1ACXX_TAGCTT_L007.bam mapped_reads/161010_Chinese_Spring_v1.0_pseudomolecules_parts.fasta.gz/minimap2_defaults/whole_genome/PE/BPA/Yitpi/YIT_PE_300bp_BD08U1ACXX_TAGCTT_L007.bam mapped_reads/161010_Chinese_Spring_v1.0_pseudomolecules_parts.fasta.gz/minimap2_defaults/whole_genome/PE/BPA/Yitpi/BPA_Yp-1_AD08U0ACXX_TAGCTT_L004.bam mapped_reads/161010_Chinese_Spring_v1.0_pseudomolecules_parts.fasta.gz/minimap2_defaults/whole_genome/PE/BPA/Yitpi/BPA_Yp-1_AD08U0ACXX_TAGCTT_L007.bam mapped_reads/161010_Chinese_Spring_v1.0_pseudomolecules_parts.fasta.gz/minimap2_defaults/whole_genome/PE/BPA/Yitpi/BPA_Yp-1_AD08U0ACXX_TAGCTT_L002.bam mapped_reads/161010_Chinese_Spring_v1.0_pseudomolecules_parts.fasta.gz/minimap2_defaults/whole_genome/PE/BPA/Yitpi/BPA_Yp-1_BD08U1ACXX_TAGCTT_L008.bam mapped_reads/161010_Chinese_Spring_v1.0_pseudomolecules_parts.fasta.gz/minimap2_defaults/whole_genome/PE/BPA/Yitpi/BPA_Yp-1_AD08U0ACXX_TAGCTT_L005.bam mapped_reads/161010_Chinese_Spring_v1.0_pseudomolecules_parts.fasta.gz/minimap2_defaults/whole_genome/PE/BPA/Yitpi/BPA_Yp-1_AD08U0ACXX_TAGCTT_L006.bam mapped_reads/161010_Chinese_Spring_v1.0_pseudomolecules_parts.fasta.gz/minimap2_defaults/whole_genome/PE/BPA/Yitpi/BPA_Yp-1_BD08U1ACXX_TAGCTT_L003.bam mapped_reads/161010_Chinese_Spring_v1.0_pseudomolecules_parts.fasta.gz/minimap2_defaults/whole_genome/PE/BPA/Yitpi/BPA_Yp-1_BD08U1ACXX_TAGCTT_L004.bam mapped_reads/161010_Chinese_Spring_v1.0_pseudomolecules_parts.fasta.gz/minimap2_defaults/whole_genome/PE/BPA/Yitpi/BPA_Yp-1_BD08U1ACXX_TAGCTT_L006.bam mapped_reads/161010_Chinese_Spring_v1.0_pseudomolecules_parts.fasta.gz/minimap2_defaults/whole_genome/PE/BPA/Yitpi/BPA_Yp-1_BD08U1ACXX_TAGCTT_L002.bam mapped_reads/161010_Chinese_Spring_v1.0_pseudomolecules_parts.fasta.gz/minimap2_defaults/whole_genome/PE/BPA/Yitpi/BPA_Yp-1_BD08U1ACXX_TAGCTT_L005.bam mapped_reads/161010_Chinese_Spring_v1.0_pseudomolecules_parts.fasta.gz/minimap2_defaults/whole_genome/PE/BPA/Yitpi/BPA_Yp-1_AD08U0ACXX_TAGCTT_L008.bam) mapped_reads_merged/161010_Chinese_Spring_v1.0_pseudomolecules_parts.fasta.gz/minimap2_defaults/whole_genome/PE/BPA/Yitpi.bam
  samtools index mapped_reads_merged/161010_Chinese_Spring_v1.0_pseudomolecules_parts.fasta.gz/minimap2_defaults/whole_genome/PE/BPA/Yitpi.bam
else
  sambamba merge --nthreads 1 --compression-level 2 ${TMP_OUT} mapped_reads/161010_Chinese_Spring_v1.0_pseudomolecules_parts.fasta.gz/minimap2_defaults/whole_genome/PE/BPA/Yitpi/BPA_Yp-1_AD08U0ACXX_TAGCTT_L003.bam mapped_reads/161010_Chinese_Spring_v1.0_pseudomolecules_parts.fasta.gz/minimap2_defaults/whole_genome/PE/BPA/Yitpi/BPA_Yp-1_BD08U1ACXX_TAGCTT_L007.bam mapped_reads/161010_Chinese_Spring_v1.0_pseudomolecules_parts.fasta.gz/minimap2_defaults/whole_genome/PE/BPA/Yitpi/YIT_PE_300bp_BD08U1ACXX_TAGCTT_L007.bam mapped_reads/161010_Chinese_Spring_v1.0_pseudomolecules_parts.fasta.gz/minimap2_defaults/whole_genome/PE/BPA/Yitpi/BPA_Yp-1_AD08U0ACXX_TAGCTT_L004.bam mapped_reads/161010_Chinese_Spring_v1.0_pseudomolecules_parts.fasta.gz/minimap2_defaults/whole_genome/PE/BPA/Yitpi/BPA_Yp-1_AD08U0ACXX_TAGCTT_L007.bam mapped_reads/161010_Chinese_Spring_v1.0_pseudomolecules_parts.fasta.gz/minimap2_defaults/whole_genome/PE/BPA/Yitpi/BPA_Yp-1_AD08U0ACXX_TAGCTT_L002.bam mapped_reads/161010_Chinese_Spring_v1.0_pseudomolecules_parts.fasta.gz/minimap2_defaults/whole_genome/PE/BPA/Yitpi/BPA_Yp-1_BD08U1ACXX_TAGCTT_L008.bam mapped_reads/161010_Chinese_Spring_v1.0_pseudomolecules_parts.fasta.gz/minimap2_defaults/whole_genome/PE/BPA/Yitpi/BPA_Yp-1_AD08U0ACXX_TAGCTT_L005.bam mapped_reads/161010_Chinese_Spring_v1.0_pseudomolecules_parts.fasta.gz/minimap2_defaults/whole_genome/PE/BPA/Yitpi/BPA_Yp-1_AD08U0ACXX_TAGCTT_L006.bam mapped_reads/161010_Chinese_Spring_v1.0_pseudomolecules_parts.fasta.gz/minimap2_defaults/whole_genome/PE/BPA/Yitpi/BPA_Yp-1_BD08U1ACXX_TAGCTT_L003.bam mapped_reads/161010_Chinese_Spring_v1.0_pseudomolecules_parts.fasta.gz/minimap2_defaults/whole_genome/PE/BPA/Yitpi/BPA_Yp-1_BD08U1ACXX_TAGCTT_L004.bam mapped_reads/161010_Chinese_Spring_v1.0_pseudomolecules_parts.fasta.gz/minimap2_defaults/whole_genome/PE/BPA/Yitpi/BPA_Yp-1_BD08U1ACXX_TAGCTT_L006.bam mapped_reads/161010_Chinese_Spring_v1.0_pseudomolecules_parts.fasta.gz/minimap2_defaults/whole_genome/PE/BPA/Yitpi/BPA_Yp-1_BD08U1ACXX_TAGCTT_L002.bam mapped_reads/161010_Chinese_Spring_v1.0_pseudomolecules_parts.fasta.gz/minimap2_defaults/whole_genome/PE/BPA/Yitpi/BPA_Yp-1_BD08U1ACXX_TAGCTT_L005.bam mapped_reads/161010_Chinese_Spring_v1.0_pseudomolecules_parts.fasta.gz/minimap2_defaults/whole_genome/PE/BPA/Yitpi/BPA_Yp-1_AD08U0ACXX_TAGCTT_L008.bam
  mv "${TMP_OUT}" mapped_reads_merged/161010_Chinese_Spring_v1.0_pseudomolecules_parts.fasta.gz/minimap2_defaults/whole_genome/PE/BPA/Yitpi.bam
  chmod a+r mapped_reads_merged/161010_Chinese_Spring_v1.0_pseudomolecules_parts.fasta.gz/minimap2_defaults/whole_genome/PE/BPA/Yitpi.bam
  mv "${TMP_OUT}.bai" mapped_reads_merged/161010_Chinese_Spring_v1.0_pseudomolecules_parts.fasta.gz/minimap2_defaults/whole_genome/PE/BPA/Yitpi.bam.bai
fi

TMP_OUT="$(mktemp /tmp/tmp.XXXXXXXXXX.bam)"
function clean_up {
  # Perform program exit housekeeping
  if [ ! -z "${TMP_OUT}" ] && [ -e "${TMP_OUT}" ]; then
    rm -f "${TMP_OUT}" "${TMP_OUT}.bai"
  fi
  trap 0 # reset to default action
  exit
}
trap clean_up 0 1 2 3 15 #see 'man signal' for descriptions http://man7.org/linux/man-pages/man7/signal.7.html
INPUTS=( mapped_reads/161010_Chinese_Spring_v1.0_pseudomolecules_parts.fasta.gz/minimap2_defaults/whole_genome/PE/BPA/Excalibur/Excalibur_AB061DABXX_CGATGT_L006.bam mapped_reads/161010_Chinese_Spring_v1.0_pseudomolecules_parts.fasta.gz/minimap2_defaults/whole_genome/PE/BPA/Excalibur/Excalibur_BD0859ACXX_CGATGT_L008.bam mapped_reads/161010_Chinese_Spring_v1.0_pseudomolecules_parts.fasta.gz/minimap2_defaults/whole_genome/PE/BPA/Excalibur/Excalibur_BD0859ACXX_CGATGT_L005.bam mapped_reads/161010_Chinese_Spring_v1.0_pseudomolecules_parts.fasta.gz/minimap2_defaults/whole_genome/PE/BPA/Excalibur/excalibur_AB09J4ABXX_CGATGT_L006.bam mapped_reads/161010_Chinese_Spring_v1.0_pseudomolecules_parts.fasta.gz/minimap2_defaults/whole_genome/PE/BPA/Excalibur/Excalibur_BD0859ACXX_CGATGT_L006.bam mapped_reads/161010_Chinese_Spring_v1.0_pseudomolecules_parts.fasta.gz/minimap2_defaults/whole_genome/PE/BPA/Excalibur/Excalibur_BD0859ACXX_CGATGT_L002.bam mapped_reads/161010_Chinese_Spring_v1.0_pseudomolecules_parts.fasta.gz/minimap2_defaults/whole_genome/PE/BPA/Excalibur/Excalibur_BD0859ACXX_CGATGT_L003.bam mapped_reads/161010_Chinese_Spring_v1.0_pseudomolecules_parts.fasta.gz/minimap2_defaults/whole_genome/PE/BPA/Excalibur/excalibur_AB09J4ABXX_CGATGT_L005.bam mapped_reads/161010_Chinese_Spring_v1.0_pseudomolecules_parts.fasta.gz/minimap2_defaults/whole_genome/PE/BPA/Excalibur/excalibur_AB09J4ABXX_CGATGT_L003.bam mapped_reads/161010_Chinese_Spring_v1.0_pseudomolecules_parts.fasta.gz/minimap2_defaults/whole_genome/PE/BPA/Excalibur/EXC_PE_300bp_BD0859ACXX_CGATGT_L007.bam mapped_reads/161010_Chinese_Spring_v1.0_pseudomolecules_parts.fasta.gz/minimap2_defaults/whole_genome/PE/BPA/Excalibur/Excalibur_AB061DABXX_CGATGT_L007.bam mapped_reads/161010_Chinese_Spring_v1.0_pseudomolecules_parts.fasta.gz/minimap2_defaults/whole_genome/PE/BPA/Excalibur/Excalibur_AB061DABXX_CGATGT_L008.bam mapped_reads/161010_Chinese_Spring_v1.0_pseudomolecules_parts.fasta.gz/minimap2_defaults/whole_genome/PE/BPA/Excalibur/EXC_PE_300bp_BD0859ACXX_CGATGT_L008.bam mapped_reads/161010_Chinese_Spring_v1.0_pseudomolecules_parts.fasta.gz/minimap2_defaults/whole_genome/PE/BPA/Excalibur/excalibur_AB09J4ABXX_CGATGT_L002.bam mapped_reads/161010_Chinese_Spring_v1.0_pseudomolecules_parts.fasta.gz/minimap2_defaults/whole_genome/PE/BPA/Excalibur/excalibur_AB09J4ABXX_CGATGT_L004.bam mapped_reads/161010_Chinese_Spring_v1.0_pseudomolecules_parts.fasta.gz/minimap2_defaults/whole_genome/PE/BPA/Excalibur/EXC_PE_300bp_BD0859ACXX_CGATGT_L005.bam mapped_reads/161010_Chinese_Spring_v1.0_pseudomolecules_parts.fasta.gz/minimap2_defaults/whole_genome/PE/BPA/Excalibur/EXC_PE_300bp_BD0859ACXX_CGATGT_L006.bam mapped_reads/161010_Chinese_Spring_v1.0_pseudomolecules_parts.fasta.gz/minimap2_defaults/whole_genome/PE/BPA/Excalibur/Excalibur_BD0859ACXX_CGATGT_L007.bam mapped_reads/161010_Chinese_Spring_v1.0_pseudomolecules_parts.fasta.gz/minimap2_defaults/whole_genome/PE/BPA/Excalibur/Excalibur_BD0859ACXX_CGATGT_L004.bam )
if [ "${#INPUTS[@]}" -eq 1 ]; then
  # Only 1 input, so no need to merge, just symlink
  # NOTE: Assumes the target of the symlink is not marked as temp
  ln --symbolic $(readlink -f mapped_reads/161010_Chinese_Spring_v1.0_pseudomolecules_parts.fasta.gz/minimap2_defaults/whole_genome/PE/BPA/Excalibur/Excalibur_AB061DABXX_CGATGT_L006.bam mapped_reads/161010_Chinese_Spring_v1.0_pseudomolecules_parts.fasta.gz/minimap2_defaults/whole_genome/PE/BPA/Excalibur/Excalibur_BD0859ACXX_CGATGT_L008.bam mapped_reads/161010_Chinese_Spring_v1.0_pseudomolecules_parts.fasta.gz/minimap2_defaults/whole_genome/PE/BPA/Excalibur/Excalibur_BD0859ACXX_CGATGT_L005.bam mapped_reads/161010_Chinese_Spring_v1.0_pseudomolecules_parts.fasta.gz/minimap2_defaults/whole_genome/PE/BPA/Excalibur/excalibur_AB09J4ABXX_CGATGT_L006.bam mapped_reads/161010_Chinese_Spring_v1.0_pseudomolecules_parts.fasta.gz/minimap2_defaults/whole_genome/PE/BPA/Excalibur/Excalibur_BD0859ACXX_CGATGT_L006.bam mapped_reads/161010_Chinese_Spring_v1.0_pseudomolecules_parts.fasta.gz/minimap2_defaults/whole_genome/PE/BPA/Excalibur/Excalibur_BD0859ACXX_CGATGT_L002.bam mapped_reads/161010_Chinese_Spring_v1.0_pseudomolecules_parts.fasta.gz/minimap2_defaults/whole_genome/PE/BPA/Excalibur/Excalibur_BD0859ACXX_CGATGT_L003.bam mapped_reads/161010_Chinese_Spring_v1.0_pseudomolecules_parts.fasta.gz/minimap2_defaults/whole_genome/PE/BPA/Excalibur/excalibur_AB09J4ABXX_CGATGT_L005.bam mapped_reads/161010_Chinese_Spring_v1.0_pseudomolecules_parts.fasta.gz/minimap2_defaults/whole_genome/PE/BPA/Excalibur/excalibur_AB09J4ABXX_CGATGT_L003.bam mapped_reads/161010_Chinese_Spring_v1.0_pseudomolecules_parts.fasta.gz/minimap2_defaults/whole_genome/PE/BPA/Excalibur/EXC_PE_300bp_BD0859ACXX_CGATGT_L007.bam mapped_reads/161010_Chinese_Spring_v1.0_pseudomolecules_parts.fasta.gz/minimap2_defaults/whole_genome/PE/BPA/Excalibur/Excalibur_AB061DABXX_CGATGT_L007.bam mapped_reads/161010_Chinese_Spring_v1.0_pseudomolecules_parts.fasta.gz/minimap2_defaults/whole_genome/PE/BPA/Excalibur/Excalibur_AB061DABXX_CGATGT_L008.bam mapped_reads/161010_Chinese_Spring_v1.0_pseudomolecules_parts.fasta.gz/minimap2_defaults/whole_genome/PE/BPA/Excalibur/EXC_PE_300bp_BD0859ACXX_CGATGT_L008.bam mapped_reads/161010_Chinese_Spring_v1.0_pseudomolecules_parts.fasta.gz/minimap2_defaults/whole_genome/PE/BPA/Excalibur/excalibur_AB09J4ABXX_CGATGT_L002.bam mapped_reads/161010_Chinese_Spring_v1.0_pseudomolecules_parts.fasta.gz/minimap2_defaults/whole_genome/PE/BPA/Excalibur/excalibur_AB09J4ABXX_CGATGT_L004.bam mapped_reads/161010_Chinese_Spring_v1.0_pseudomolecules_parts.fasta.gz/minimap2_defaults/whole_genome/PE/BPA/Excalibur/EXC_PE_300bp_BD0859ACXX_CGATGT_L005.bam mapped_reads/161010_Chinese_Spring_v1.0_pseudomolecules_parts.fasta.gz/minimap2_defaults/whole_genome/PE/BPA/Excalibur/EXC_PE_300bp_BD0859ACXX_CGATGT_L006.bam mapped_reads/161010_Chinese_Spring_v1.0_pseudomolecules_parts.fasta.gz/minimap2_defaults/whole_genome/PE/BPA/Excalibur/Excalibur_BD0859ACXX_CGATGT_L007.bam mapped_reads/161010_Chinese_Spring_v1.0_pseudomolecules_parts.fasta.gz/minimap2_defaults/whole_genome/PE/BPA/Excalibur/Excalibur_BD0859ACXX_CGATGT_L004.bam) mapped_reads_merged/161010_Chinese_Spring_v1.0_pseudomolecules_parts.fasta.gz/minimap2_defaults/whole_genome/PE/BPA/Excalibur.bam
  samtools index mapped_reads_merged/161010_Chinese_Spring_v1.0_pseudomolecules_parts.fasta.gz/minimap2_defaults/whole_genome/PE/BPA/Excalibur.bam
else
  sambamba merge --nthreads 1 --compression-level 2 ${TMP_OUT} mapped_reads/161010_Chinese_Spring_v1.0_pseudomolecules_parts.fasta.gz/minimap2_defaults/whole_genome/PE/BPA/Excalibur/Excalibur_AB061DABXX_CGATGT_L006.bam mapped_reads/161010_Chinese_Spring_v1.0_pseudomolecules_parts.fasta.gz/minimap2_defaults/whole_genome/PE/BPA/Excalibur/Excalibur_BD0859ACXX_CGATGT_L008.bam mapped_reads/161010_Chinese_Spring_v1.0_pseudomolecules_parts.fasta.gz/minimap2_defaults/whole_genome/PE/BPA/Excalibur/Excalibur_BD0859ACXX_CGATGT_L005.bam mapped_reads/161010_Chinese_Spring_v1.0_pseudomolecules_parts.fasta.gz/minimap2_defaults/whole_genome/PE/BPA/Excalibur/excalibur_AB09J4ABXX_CGATGT_L006.bam mapped_reads/161010_Chinese_Spring_v1.0_pseudomolecules_parts.fasta.gz/minimap2_defaults/whole_genome/PE/BPA/Excalibur/Excalibur_BD0859ACXX_CGATGT_L006.bam mapped_reads/161010_Chinese_Spring_v1.0_pseudomolecules_parts.fasta.gz/minimap2_defaults/whole_genome/PE/BPA/Excalibur/Excalibur_BD0859ACXX_CGATGT_L002.bam mapped_reads/161010_Chinese_Spring_v1.0_pseudomolecules_parts.fasta.gz/minimap2_defaults/whole_genome/PE/BPA/Excalibur/Excalibur_BD0859ACXX_CGATGT_L003.bam mapped_reads/161010_Chinese_Spring_v1.0_pseudomolecules_parts.fasta.gz/minimap2_defaults/whole_genome/PE/BPA/Excalibur/excalibur_AB09J4ABXX_CGATGT_L005.bam mapped_reads/161010_Chinese_Spring_v1.0_pseudomolecules_parts.fasta.gz/minimap2_defaults/whole_genome/PE/BPA/Excalibur/excalibur_AB09J4ABXX_CGATGT_L003.bam mapped_reads/161010_Chinese_Spring_v1.0_pseudomolecules_parts.fasta.gz/minimap2_defaults/whole_genome/PE/BPA/Excalibur/EXC_PE_300bp_BD0859ACXX_CGATGT_L007.bam mapped_reads/161010_Chinese_Spring_v1.0_pseudomolecules_parts.fasta.gz/minimap2_defaults/whole_genome/PE/BPA/Excalibur/Excalibur_AB061DABXX_CGATGT_L007.bam mapped_reads/161010_Chinese_Spring_v1.0_pseudomolecules_parts.fasta.gz/minimap2_defaults/whole_genome/PE/BPA/Excalibur/Excalibur_AB061DABXX_CGATGT_L008.bam mapped_reads/161010_Chinese_Spring_v1.0_pseudomolecules_parts.fasta.gz/minimap2_defaults/whole_genome/PE/BPA/Excalibur/EXC_PE_300bp_BD0859ACXX_CGATGT_L008.bam mapped_reads/161010_Chinese_Spring_v1.0_pseudomolecules_parts.fasta.gz/minimap2_defaults/whole_genome/PE/BPA/Excalibur/excalibur_AB09J4ABXX_CGATGT_L002.bam mapped_reads/161010_Chinese_Spring_v1.0_pseudomolecules_parts.fasta.gz/minimap2_defaults/whole_genome/PE/BPA/Excalibur/excalibur_AB09J4ABXX_CGATGT_L004.bam mapped_reads/161010_Chinese_Spring_v1.0_pseudomolecules_parts.fasta.gz/minimap2_defaults/whole_genome/PE/BPA/Excalibur/EXC_PE_300bp_BD0859ACXX_CGATGT_L005.bam mapped_reads/161010_Chinese_Spring_v1.0_pseudomolecules_parts.fasta.gz/minimap2_defaults/whole_genome/PE/BPA/Excalibur/EXC_PE_300bp_BD0859ACXX_CGATGT_L006.bam mapped_reads/161010_Chinese_Spring_v1.0_pseudomolecules_parts.fasta.gz/minimap2_defaults/whole_genome/PE/BPA/Excalibur/Excalibur_BD0859ACXX_CGATGT_L007.bam mapped_reads/161010_Chinese_Spring_v1.0_pseudomolecules_parts.fasta.gz/minimap2_defaults/whole_genome/PE/BPA/Excalibur/Excalibur_BD0859ACXX_CGATGT_L004.bam
  mv "${TMP_OUT}" mapped_reads_merged/161010_Chinese_Spring_v1.0_pseudomolecules_parts.fasta.gz/minimap2_defaults/whole_genome/PE/BPA/Excalibur.bam
  chmod a+r mapped_reads_merged/161010_Chinese_Spring_v1.0_pseudomolecules_parts.fasta.gz/minimap2_defaults/whole_genome/PE/BPA/Excalibur.bam
  mv "${TMP_OUT}.bai" mapped_reads_merged/161010_Chinese_Spring_v1.0_pseudomolecules_parts.fasta.gz/minimap2_defaults/whole_genome/PE/BPA/Excalibur.bam.bai
fi

TMP_OUT="$(mktemp /tmp/tmp.XXXXXXXXXX.bam)"
function clean_up {
  # Perform program exit housekeeping
  if [ ! -z "${TMP_OUT}" ] && [ -e "${TMP_OUT}" ]; then
    rm -f "${TMP_OUT}" "${TMP_OUT}.bai"
  fi
  trap 0 # reset to default action
  exit
}
trap clean_up 0 1 2 3 15 #see 'man signal' for descriptions http://man7.org/linux/man-pages/man7/signal.7.html
INPUTS=( mapped_reads/161010_Chinese_Spring_v1.0_pseudomolecules_parts.fasta.gz/minimap2_defaults/whole_genome/PE/BPA/Xiaoyan/BPA_Xi-1_AD08U0ACXX_GATCAG_L002.bam mapped_reads/161010_Chinese_Spring_v1.0_pseudomolecules_parts.fasta.gz/minimap2_defaults/whole_genome/PE/BPA/Xiaoyan/BPA_Xi-1_BD08U1ACXX_GATCAG_L005.bam mapped_reads/161010_Chinese_Spring_v1.0_pseudomolecules_parts.fasta.gz/minimap2_defaults/whole_genome/PE/BPA/Xiaoyan/BPA_Xi-1_BD08U1ACXX_GATCAG_L007.bam mapped_reads/161010_Chinese_Spring_v1.0_pseudomolecules_parts.fasta.gz/minimap2_defaults/whole_genome/PE/BPA/Xiaoyan/BPA_Xi-1_AD08U0ACXX_GATCAG_L007.bam mapped_reads/161010_Chinese_Spring_v1.0_pseudomolecules_parts.fasta.gz/minimap2_defaults/whole_genome/PE/BPA/Xiaoyan/BPA_Xi-1_BD08U1ACXX_GATCAG_L008.bam mapped_reads/161010_Chinese_Spring_v1.0_pseudomolecules_parts.fasta.gz/minimap2_defaults/whole_genome/PE/BPA/Xiaoyan/BPA_Xi-1_BD08U1ACXX_GATCAG_L003.bam mapped_reads/161010_Chinese_Spring_v1.0_pseudomolecules_parts.fasta.gz/minimap2_defaults/whole_genome/PE/BPA/Xiaoyan/BPA_Xi-1_AD08U0ACXX_GATCAG_L005.bam mapped_reads/161010_Chinese_Spring_v1.0_pseudomolecules_parts.fasta.gz/minimap2_defaults/whole_genome/PE/BPA/Xiaoyan/BPA_Xi-1_AD08U0ACXX_GATCAG_L003.bam mapped_reads/161010_Chinese_Spring_v1.0_pseudomolecules_parts.fasta.gz/minimap2_defaults/whole_genome/PE/BPA/Xiaoyan/BPA_Xi-1_BD08U1ACXX_GATCAG_L006.bam mapped_reads/161010_Chinese_Spring_v1.0_pseudomolecules_parts.fasta.gz/minimap2_defaults/whole_genome/PE/BPA/Xiaoyan/BPA_Xi-1_AD08U0ACXX_GATCAG_L006.bam mapped_reads/161010_Chinese_Spring_v1.0_pseudomolecules_parts.fasta.gz/minimap2_defaults/whole_genome/PE/BPA/Xiaoyan/BPA_Xi-1_AD08U0ACXX_GATCAG_L004.bam mapped_reads/161010_Chinese_Spring_v1.0_pseudomolecules_parts.fasta.gz/minimap2_defaults/whole_genome/PE/BPA/Xiaoyan/BPA_Xi-1_BD08U1ACXX_GATCAG_L004.bam mapped_reads/161010_Chinese_Spring_v1.0_pseudomolecules_parts.fasta.gz/minimap2_defaults/whole_genome/PE/BPA/Xiaoyan/BPA_Xi-1_AD08U0ACXX_GATCAG_L008.bam )
if [ "${#INPUTS[@]}" -eq 1 ]; then
  # Only 1 input, so no need to merge, just symlink
  # NOTE: Assumes the target of the symlink is not marked as temp
  ln --symbolic $(readlink -f mapped_reads/161010_Chinese_Spring_v1.0_pseudomolecules_parts.fasta.gz/minimap2_defaults/whole_genome/PE/BPA/Xiaoyan/BPA_Xi-1_AD08U0ACXX_GATCAG_L002.bam mapped_reads/161010_Chinese_Spring_v1.0_pseudomolecules_parts.fasta.gz/minimap2_defaults/whole_genome/PE/BPA/Xiaoyan/BPA_Xi-1_BD08U1ACXX_GATCAG_L005.bam mapped_reads/161010_Chinese_Spring_v1.0_pseudomolecules_parts.fasta.gz/minimap2_defaults/whole_genome/PE/BPA/Xiaoyan/BPA_Xi-1_BD08U1ACXX_GATCAG_L007.bam mapped_reads/161010_Chinese_Spring_v1.0_pseudomolecules_parts.fasta.gz/minimap2_defaults/whole_genome/PE/BPA/Xiaoyan/BPA_Xi-1_AD08U0ACXX_GATCAG_L007.bam mapped_reads/161010_Chinese_Spring_v1.0_pseudomolecules_parts.fasta.gz/minimap2_defaults/whole_genome/PE/BPA/Xiaoyan/BPA_Xi-1_BD08U1ACXX_GATCAG_L008.bam mapped_reads/161010_Chinese_Spring_v1.0_pseudomolecules_parts.fasta.gz/minimap2_defaults/whole_genome/PE/BPA/Xiaoyan/BPA_Xi-1_BD08U1ACXX_GATCAG_L003.bam mapped_reads/161010_Chinese_Spring_v1.0_pseudomolecules_parts.fasta.gz/minimap2_defaults/whole_genome/PE/BPA/Xiaoyan/BPA_Xi-1_AD08U0ACXX_GATCAG_L005.bam mapped_reads/161010_Chinese_Spring_v1.0_pseudomolecules_parts.fasta.gz/minimap2_defaults/whole_genome/PE/BPA/Xiaoyan/BPA_Xi-1_AD08U0ACXX_GATCAG_L003.bam mapped_reads/161010_Chinese_Spring_v1.0_pseudomolecules_parts.fasta.gz/minimap2_defaults/whole_genome/PE/BPA/Xiaoyan/BPA_Xi-1_BD08U1ACXX_GATCAG_L006.bam mapped_reads/161010_Chinese_Spring_v1.0_pseudomolecules_parts.fasta.gz/minimap2_defaults/whole_genome/PE/BPA/Xiaoyan/BPA_Xi-1_AD08U0ACXX_GATCAG_L006.bam mapped_reads/161010_Chinese_Spring_v1.0_pseudomolecules_parts.fasta.gz/minimap2_defaults/whole_genome/PE/BPA/Xiaoyan/BPA_Xi-1_AD08U0ACXX_GATCAG_L004.bam mapped_reads/161010_Chinese_Spring_v1.0_pseudomolecules_parts.fasta.gz/minimap2_defaults/whole_genome/PE/BPA/Xiaoyan/BPA_Xi-1_BD08U1ACXX_GATCAG_L004.bam mapped_reads/161010_Chinese_Spring_v1.0_pseudomolecules_parts.fasta.gz/minimap2_defaults/whole_genome/PE/BPA/Xiaoyan/BPA_Xi-1_AD08U0ACXX_GATCAG_L008.bam) mapped_reads_merged/161010_Chinese_Spring_v1.0_pseudomolecules_parts.fasta.gz/minimap2_defaults/whole_genome/PE/BPA/Xiaoyan.bam
  samtools index mapped_reads_merged/161010_Chinese_Spring_v1.0_pseudomolecules_parts.fasta.gz/minimap2_defaults/whole_genome/PE/BPA/Xiaoyan.bam
else
  sambamba merge --nthreads 1 --compression-level 2 ${TMP_OUT} mapped_reads/161010_Chinese_Spring_v1.0_pseudomolecules_parts.fasta.gz/minimap2_defaults/whole_genome/PE/BPA/Xiaoyan/BPA_Xi-1_AD08U0ACXX_GATCAG_L002.bam mapped_reads/161010_Chinese_Spring_v1.0_pseudomolecules_parts.fasta.gz/minimap2_defaults/whole_genome/PE/BPA/Xiaoyan/BPA_Xi-1_BD08U1ACXX_GATCAG_L005.bam mapped_reads/161010_Chinese_Spring_v1.0_pseudomolecules_parts.fasta.gz/minimap2_defaults/whole_genome/PE/BPA/Xiaoyan/BPA_Xi-1_BD08U1ACXX_GATCAG_L007.bam mapped_reads/161010_Chinese_Spring_v1.0_pseudomolecules_parts.fasta.gz/minimap2_defaults/whole_genome/PE/BPA/Xiaoyan/BPA_Xi-1_AD08U0ACXX_GATCAG_L007.bam mapped_reads/161010_Chinese_Spring_v1.0_pseudomolecules_parts.fasta.gz/minimap2_defaults/whole_genome/PE/BPA/Xiaoyan/BPA_Xi-1_BD08U1ACXX_GATCAG_L008.bam mapped_reads/161010_Chinese_Spring_v1.0_pseudomolecules_parts.fasta.gz/minimap2_defaults/whole_genome/PE/BPA/Xiaoyan/BPA_Xi-1_BD08U1ACXX_GATCAG_L003.bam mapped_reads/161010_Chinese_Spring_v1.0_pseudomolecules_parts.fasta.gz/minimap2_defaults/whole_genome/PE/BPA/Xiaoyan/BPA_Xi-1_AD08U0ACXX_GATCAG_L005.bam mapped_reads/161010_Chinese_Spring_v1.0_pseudomolecules_parts.fasta.gz/minimap2_defaults/whole_genome/PE/BPA/Xiaoyan/BPA_Xi-1_AD08U0ACXX_GATCAG_L003.bam mapped_reads/161010_Chinese_Spring_v1.0_pseudomolecules_parts.fasta.gz/minimap2_defaults/whole_genome/PE/BPA/Xiaoyan/BPA_Xi-1_BD08U1ACXX_GATCAG_L006.bam mapped_reads/161010_Chinese_Spring_v1.0_pseudomolecules_parts.fasta.gz/minimap2_defaults/whole_genome/PE/BPA/Xiaoyan/BPA_Xi-1_AD08U0ACXX_GATCAG_L006.bam mapped_reads/161010_Chinese_Spring_v1.0_pseudomolecules_parts.fasta.gz/minimap2_defaults/whole_genome/PE/BPA/Xiaoyan/BPA_Xi-1_AD08U0ACXX_GATCAG_L004.bam mapped_reads/161010_Chinese_Spring_v1.0_pseudomolecules_parts.fasta.gz/minimap2_defaults/whole_genome/PE/BPA/Xiaoyan/BPA_Xi-1_BD08U1ACXX_GATCAG_L004.bam mapped_reads/161010_Chinese_Spring_v1.0_pseudomolecules_parts.fasta.gz/minimap2_defaults/whole_genome/PE/BPA/Xiaoyan/BPA_Xi-1_AD08U0ACXX_GATCAG_L008.bam
  mv "${TMP_OUT}" mapped_reads_merged/161010_Chinese_Spring_v1.0_pseudomolecules_parts.fasta.gz/minimap2_defaults/whole_genome/PE/BPA/Xiaoyan.bam
  chmod a+r mapped_reads_merged/161010_Chinese_Spring_v1.0_pseudomolecules_parts.fasta.gz/minimap2_defaults/whole_genome/PE/BPA/Xiaoyan.bam
  mv "${TMP_OUT}.bai" mapped_reads_merged/161010_Chinese_Spring_v1.0_pseudomolecules_parts.fasta.gz/minimap2_defaults/whole_genome/PE/BPA/Xiaoyan.bam.bai
fi

TMP_OUT="$(mktemp /tmp/tmp.XXXXXXXXXX.bam)"
function clean_up {
  # Perform program exit housekeeping
  if [ ! -z "${TMP_OUT}" ] && [ -e "${TMP_OUT}" ]; then
    rm -f "${TMP_OUT}" "${TMP_OUT}.bai"
  fi
  trap 0 # reset to default action
  exit
}
trap clean_up 0 1 2 3 15 #see 'man signal' for descriptions http://man7.org/linux/man-pages/man7/signal.7.html
INPUTS=( mapped_reads/161010_Chinese_Spring_v1.0_pseudomolecules_parts.fasta.gz/minimap2_defaults/whole_genome/PE/BPA/ACBarrie/ACB_PE_300bp_AB00B6ABXX_ATCACG_L005.bam mapped_reads/161010_Chinese_Spring_v1.0_pseudomolecules_parts.fasta.gz/minimap2_defaults/whole_genome/PE/BPA/ACBarrie/ACB_PE_300bp_AB00B6ABXX_ATCACG_L008.bam mapped_reads/161010_Chinese_Spring_v1.0_pseudomolecules_parts.fasta.gz/minimap2_defaults/whole_genome/PE/BPA/ACBarrie/ACB_PE_300bp_BB09NRABXX_ATCACG_L003.bam mapped_reads/161010_Chinese_Spring_v1.0_pseudomolecules_parts.fasta.gz/minimap2_defaults/whole_genome/PE/BPA/ACBarrie/ACB_PE_300bp_BB09NRABXX_ATCACG_L004.bam mapped_reads/161010_Chinese_Spring_v1.0_pseudomolecules_parts.fasta.gz/minimap2_defaults/whole_genome/PE/BPA/ACBarrie/ACB_PE_300bp_BB09NRABXX_ATCACG_L002.bam mapped_reads/161010_Chinese_Spring_v1.0_pseudomolecules_parts.fasta.gz/minimap2_defaults/whole_genome/PE/BPA/ACBarrie/ACB_PE_300bp_AC02KTACXX_ATCACG_L003.bam mapped_reads/161010_Chinese_Spring_v1.0_pseudomolecules_parts.fasta.gz/minimap2_defaults/whole_genome/PE/BPA/ACBarrie/ACB_PE_300bp_C0M59ACXX_ATCACG_L005.bam mapped_reads/161010_Chinese_Spring_v1.0_pseudomolecules_parts.fasta.gz/minimap2_defaults/whole_genome/PE/BPA/ACBarrie/ACB_PE_300bp_AB00B6ABXX_ATCACG_L004.bam mapped_reads/161010_Chinese_Spring_v1.0_pseudomolecules_parts.fasta.gz/minimap2_defaults/whole_genome/PE/BPA/ACBarrie/ACB_PE_300bp_AB00B6ABXX_ATCACG_L007.bam mapped_reads/161010_Chinese_Spring_v1.0_pseudomolecules_parts.fasta.gz/minimap2_defaults/whole_genome/PE/BPA/ACBarrie/ACB_PE_300bp_AB00B6ABXX_ATCACG_L006.bam mapped_reads/161010_Chinese_Spring_v1.0_pseudomolecules_parts.fasta.gz/minimap2_defaults/whole_genome/PE/BPA/ACBarrie/ACB_PE_300bp_AC02KTACXX_ATCACG_L002.bam )
if [ "${#INPUTS[@]}" -eq 1 ]; then
  # Only 1 input, so no need to merge, just symlink
  # NOTE: Assumes the target of the symlink is not marked as temp
  ln --symbolic $(readlink -f mapped_reads/161010_Chinese_Spring_v1.0_pseudomolecules_parts.fasta.gz/minimap2_defaults/whole_genome/PE/BPA/ACBarrie/ACB_PE_300bp_AB00B6ABXX_ATCACG_L005.bam mapped_reads/161010_Chinese_Spring_v1.0_pseudomolecules_parts.fasta.gz/minimap2_defaults/whole_genome/PE/BPA/ACBarrie/ACB_PE_300bp_AB00B6ABXX_ATCACG_L008.bam mapped_reads/161010_Chinese_Spring_v1.0_pseudomolecules_parts.fasta.gz/minimap2_defaults/whole_genome/PE/BPA/ACBarrie/ACB_PE_300bp_BB09NRABXX_ATCACG_L003.bam mapped_reads/161010_Chinese_Spring_v1.0_pseudomolecules_parts.fasta.gz/minimap2_defaults/whole_genome/PE/BPA/ACBarrie/ACB_PE_300bp_BB09NRABXX_ATCACG_L004.bam mapped_reads/161010_Chinese_Spring_v1.0_pseudomolecules_parts.fasta.gz/minimap2_defaults/whole_genome/PE/BPA/ACBarrie/ACB_PE_300bp_BB09NRABXX_ATCACG_L002.bam mapped_reads/161010_Chinese_Spring_v1.0_pseudomolecules_parts.fasta.gz/minimap2_defaults/whole_genome/PE/BPA/ACBarrie/ACB_PE_300bp_AC02KTACXX_ATCACG_L003.bam mapped_reads/161010_Chinese_Spring_v1.0_pseudomolecules_parts.fasta.gz/minimap2_defaults/whole_genome/PE/BPA/ACBarrie/ACB_PE_300bp_C0M59ACXX_ATCACG_L005.bam mapped_reads/161010_Chinese_Spring_v1.0_pseudomolecules_parts.fasta.gz/minimap2_defaults/whole_genome/PE/BPA/ACBarrie/ACB_PE_300bp_AB00B6ABXX_ATCACG_L004.bam mapped_reads/161010_Chinese_Spring_v1.0_pseudomolecules_parts.fasta.gz/minimap2_defaults/whole_genome/PE/BPA/ACBarrie/ACB_PE_300bp_AB00B6ABXX_ATCACG_L007.bam mapped_reads/161010_Chinese_Spring_v1.0_pseudomolecules_parts.fasta.gz/minimap2_defaults/whole_genome/PE/BPA/ACBarrie/ACB_PE_300bp_AB00B6ABXX_ATCACG_L006.bam mapped_reads/161010_Chinese_Spring_v1.0_pseudomolecules_parts.fasta.gz/minimap2_defaults/whole_genome/PE/BPA/ACBarrie/ACB_PE_300bp_AC02KTACXX_ATCACG_L002.bam) mapped_reads_merged/161010_Chinese_Spring_v1.0_pseudomolecules_parts.fasta.gz/minimap2_defaults/whole_genome/PE/BPA/ACBarrie.bam
  samtools index mapped_reads_merged/161010_Chinese_Spring_v1.0_pseudomolecules_parts.fasta.gz/minimap2_defaults/whole_genome/PE/BPA/ACBarrie.bam
else
  sambamba merge --nthreads 1 --compression-level 2 ${TMP_OUT} mapped_reads/161010_Chinese_Spring_v1.0_pseudomolecules_parts.fasta.gz/minimap2_defaults/whole_genome/PE/BPA/ACBarrie/ACB_PE_300bp_AB00B6ABXX_ATCACG_L005.bam mapped_reads/161010_Chinese_Spring_v1.0_pseudomolecules_parts.fasta.gz/minimap2_defaults/whole_genome/PE/BPA/ACBarrie/ACB_PE_300bp_AB00B6ABXX_ATCACG_L008.bam mapped_reads/161010_Chinese_Spring_v1.0_pseudomolecules_parts.fasta.gz/minimap2_defaults/whole_genome/PE/BPA/ACBarrie/ACB_PE_300bp_BB09NRABXX_ATCACG_L003.bam mapped_reads/161010_Chinese_Spring_v1.0_pseudomolecules_parts.fasta.gz/minimap2_defaults/whole_genome/PE/BPA/ACBarrie/ACB_PE_300bp_BB09NRABXX_ATCACG_L004.bam mapped_reads/161010_Chinese_Spring_v1.0_pseudomolecules_parts.fasta.gz/minimap2_defaults/whole_genome/PE/BPA/ACBarrie/ACB_PE_300bp_BB09NRABXX_ATCACG_L002.bam mapped_reads/161010_Chinese_Spring_v1.0_pseudomolecules_parts.fasta.gz/minimap2_defaults/whole_genome/PE/BPA/ACBarrie/ACB_PE_300bp_AC02KTACXX_ATCACG_L003.bam mapped_reads/161010_Chinese_Spring_v1.0_pseudomolecules_parts.fasta.gz/minimap2_defaults/whole_genome/PE/BPA/ACBarrie/ACB_PE_300bp_C0M59ACXX_ATCACG_L005.bam mapped_reads/161010_Chinese_Spring_v1.0_pseudomolecules_parts.fasta.gz/minimap2_defaults/whole_genome/PE/BPA/ACBarrie/ACB_PE_300bp_AB00B6ABXX_ATCACG_L004.bam mapped_reads/161010_Chinese_Spring_v1.0_pseudomolecules_parts.fasta.gz/minimap2_defaults/whole_genome/PE/BPA/ACBarrie/ACB_PE_300bp_AB00B6ABXX_ATCACG_L007.bam mapped_reads/161010_Chinese_Spring_v1.0_pseudomolecules_parts.fasta.gz/minimap2_defaults/whole_genome/PE/BPA/ACBarrie/ACB_PE_300bp_AB00B6ABXX_ATCACG_L006.bam mapped_reads/161010_Chinese_Spring_v1.0_pseudomolecules_parts.fasta.gz/minimap2_defaults/whole_genome/PE/BPA/ACBarrie/ACB_PE_300bp_AC02KTACXX_ATCACG_L002.bam
  mv "${TMP_OUT}" mapped_reads_merged/161010_Chinese_Spring_v1.0_pseudomolecules_parts.fasta.gz/minimap2_defaults/whole_genome/PE/BPA/ACBarrie.bam
  chmod a+r mapped_reads_merged/161010_Chinese_Spring_v1.0_pseudomolecules_parts.fasta.gz/minimap2_defaults/whole_genome/PE/BPA/ACBarrie.bam
  mv "${TMP_OUT}.bai" mapped_reads_merged/161010_Chinese_Spring_v1.0_pseudomolecules_parts.fasta.gz/minimap2_defaults/whole_genome/PE/BPA/ACBarrie.bam.bai
fi

TMP_OUT="$(mktemp /tmp/tmp.XXXXXXXXXX.bam)"
function clean_up {
  # Perform program exit housekeeping
  if [ ! -z "${TMP_OUT}" ] && [ -e "${TMP_OUT}" ]; then
    rm -f "${TMP_OUT}" "${TMP_OUT}.bai"
  fi
  trap 0 # reset to default action
  exit
}
trap clean_up 0 1 2 3 15 #see 'man signal' for descriptions http://man7.org/linux/man-pages/man7/signal.7.html
INPUTS=( mapped_reads/161010_Chinese_Spring_v1.0_pseudomolecules_parts.fasta.gz/minimap2_defaults/whole_genome/PE/BPA/Kukri/Kukri_AD097GACXX_TTAGGC_L005.bam mapped_reads/161010_Chinese_Spring_v1.0_pseudomolecules_parts.fasta.gz/minimap2_defaults/whole_genome/PE/BPA/Kukri/Kukri_AD097GACXX_TTAGGC_L008.bam mapped_reads/161010_Chinese_Spring_v1.0_pseudomolecules_parts.fasta.gz/minimap2_defaults/whole_genome/PE/BPA/Kukri/Kukri_AD097GACXX_TTAGGC_L007.bam mapped_reads/161010_Chinese_Spring_v1.0_pseudomolecules_parts.fasta.gz/minimap2_defaults/whole_genome/PE/BPA/Kukri/kukri_AD04H2ACXX_TTAGGC_L003.bam mapped_reads/161010_Chinese_Spring_v1.0_pseudomolecules_parts.fasta.gz/minimap2_defaults/whole_genome/PE/BPA/Kukri/kukri_AD04H2ACXX_TTAGGC_L004.bam mapped_reads/161010_Chinese_Spring_v1.0_pseudomolecules_parts.fasta.gz/minimap2_defaults/whole_genome/PE/BPA/Kukri/kukri_AD04H2ACXX_TTAGGC_L002.bam mapped_reads/161010_Chinese_Spring_v1.0_pseudomolecules_parts.fasta.gz/minimap2_defaults/whole_genome/PE/BPA/Kukri/Kukri_AD097GACXX_TTAGGC_L006.bam )
if [ "${#INPUTS[@]}" -eq 1 ]; then
  # Only 1 input, so no need to merge, just symlink
  # NOTE: Assumes the target of the symlink is not marked as temp
  ln --symbolic $(readlink -f mapped_reads/161010_Chinese_Spring_v1.0_pseudomolecules_parts.fasta.gz/minimap2_defaults/whole_genome/PE/BPA/Kukri/Kukri_AD097GACXX_TTAGGC_L005.bam mapped_reads/161010_Chinese_Spring_v1.0_pseudomolecules_parts.fasta.gz/minimap2_defaults/whole_genome/PE/BPA/Kukri/Kukri_AD097GACXX_TTAGGC_L008.bam mapped_reads/161010_Chinese_Spring_v1.0_pseudomolecules_parts.fasta.gz/minimap2_defaults/whole_genome/PE/BPA/Kukri/Kukri_AD097GACXX_TTAGGC_L007.bam mapped_reads/161010_Chinese_Spring_v1.0_pseudomolecules_parts.fasta.gz/minimap2_defaults/whole_genome/PE/BPA/Kukri/kukri_AD04H2ACXX_TTAGGC_L003.bam mapped_reads/161010_Chinese_Spring_v1.0_pseudomolecules_parts.fasta.gz/minimap2_defaults/whole_genome/PE/BPA/Kukri/kukri_AD04H2ACXX_TTAGGC_L004.bam mapped_reads/161010_Chinese_Spring_v1.0_pseudomolecules_parts.fasta.gz/minimap2_defaults/whole_genome/PE/BPA/Kukri/kukri_AD04H2ACXX_TTAGGC_L002.bam mapped_reads/161010_Chinese_Spring_v1.0_pseudomolecules_parts.fasta.gz/minimap2_defaults/whole_genome/PE/BPA/Kukri/Kukri_AD097GACXX_TTAGGC_L006.bam) mapped_reads_merged/161010_Chinese_Spring_v1.0_pseudomolecules_parts.fasta.gz/minimap2_defaults/whole_genome/PE/BPA/Kukri.bam
  samtools index mapped_reads_merged/161010_Chinese_Spring_v1.0_pseudomolecules_parts.fasta.gz/minimap2_defaults/whole_genome/PE/BPA/Kukri.bam
else
  sambamba merge --nthreads 1 --compression-level 2 ${TMP_OUT} mapped_reads/161010_Chinese_Spring_v1.0_pseudomolecules_parts.fasta.gz/minimap2_defaults/whole_genome/PE/BPA/Kukri/Kukri_AD097GACXX_TTAGGC_L005.bam mapped_reads/161010_Chinese_Spring_v1.0_pseudomolecules_parts.fasta.gz/minimap2_defaults/whole_genome/PE/BPA/Kukri/Kukri_AD097GACXX_TTAGGC_L008.bam mapped_reads/161010_Chinese_Spring_v1.0_pseudomolecules_parts.fasta.gz/minimap2_defaults/whole_genome/PE/BPA/Kukri/Kukri_AD097GACXX_TTAGGC_L007.bam mapped_reads/161010_Chinese_Spring_v1.0_pseudomolecules_parts.fasta.gz/minimap2_defaults/whole_genome/PE/BPA/Kukri/kukri_AD04H2ACXX_TTAGGC_L003.bam mapped_reads/161010_Chinese_Spring_v1.0_pseudomolecules_parts.fasta.gz/minimap2_defaults/whole_genome/PE/BPA/Kukri/kukri_AD04H2ACXX_TTAGGC_L004.bam mapped_reads/161010_Chinese_Spring_v1.0_pseudomolecules_parts.fasta.gz/minimap2_defaults/whole_genome/PE/BPA/Kukri/kukri_AD04H2ACXX_TTAGGC_L002.bam mapped_reads/161010_Chinese_Spring_v1.0_pseudomolecules_parts.fasta.gz/minimap2_defaults/whole_genome/PE/BPA/Kukri/Kukri_AD097GACXX_TTAGGC_L006.bam
  mv "${TMP_OUT}" mapped_reads_merged/161010_Chinese_Spring_v1.0_pseudomolecules_parts.fasta.gz/minimap2_defaults/whole_genome/PE/BPA/Kukri.bam
  chmod a+r mapped_reads_merged/161010_Chinese_Spring_v1.0_pseudomolecules_parts.fasta.gz/minimap2_defaults/whole_genome/PE/BPA/Kukri.bam
  mv "${TMP_OUT}.bai" mapped_reads_merged/161010_Chinese_Spring_v1.0_pseudomolecules_parts.fasta.gz/minimap2_defaults/whole_genome/PE/BPA/Kukri.bam.bai
fi

TMP_OUT="$(mktemp /tmp/tmp.XXXXXXXXXX.bam)"
function clean_up {
  # Perform program exit housekeeping
  if [ ! -z "${TMP_OUT}" ] && [ -e "${TMP_OUT}" ]; then
    rm -f "${TMP_OUT}" "${TMP_OUT}.bai"
  fi
  trap 0 # reset to default action
  exit
}
trap clean_up 0 1 2 3 15 #see 'man signal' for descriptions http://man7.org/linux/man-pages/man7/signal.7.html
INPUTS=( mapped_reads/161010_Chinese_Spring_v1.0_pseudomolecules_parts.fasta.gz/minimap2_defaults/whole_genome/PE/BPA/Drysdale/B0213ACXX_Drysdale_1_s_6.bam mapped_reads/161010_Chinese_Spring_v1.0_pseudomolecules_parts.fasta.gz/minimap2_defaults/whole_genome/PE/BPA/Drysdale/Drysdale_1_BC04MHACXX_GGCTAC_L004.bam mapped_reads/161010_Chinese_Spring_v1.0_pseudomolecules_parts.fasta.gz/minimap2_defaults/whole_genome/PE/BPA/Drysdale/B0213ACXX_Drysdale_1_s_2.bam mapped_reads/161010_Chinese_Spring_v1.0_pseudomolecules_parts.fasta.gz/minimap2_defaults/whole_genome/PE/BPA/Drysdale/Drysdale_1_BC04MHACXX_GGCTAC_L008.bam mapped_reads/161010_Chinese_Spring_v1.0_pseudomolecules_parts.fasta.gz/minimap2_defaults/whole_genome/PE/BPA/Drysdale/Drysdale_1_BC04MHACXX_GGCTAC_L005.bam mapped_reads/161010_Chinese_Spring_v1.0_pseudomolecules_parts.fasta.gz/minimap2_defaults/whole_genome/PE/BPA/Drysdale/B0213ACXX_Drysdale_1_s_7.bam mapped_reads/161010_Chinese_Spring_v1.0_pseudomolecules_parts.fasta.gz/minimap2_defaults/whole_genome/PE/BPA/Drysdale/B0213ACXX_Drysdale_1_s_8.bam mapped_reads/161010_Chinese_Spring_v1.0_pseudomolecules_parts.fasta.gz/minimap2_defaults/whole_genome/PE/BPA/Drysdale/B0213ACXX_Drysdale_1_s_4.bam mapped_reads/161010_Chinese_Spring_v1.0_pseudomolecules_parts.fasta.gz/minimap2_defaults/whole_genome/PE/BPA/Drysdale/Drysdale_1_BC04MHACXX_GGCTAC_L002.bam mapped_reads/161010_Chinese_Spring_v1.0_pseudomolecules_parts.fasta.gz/minimap2_defaults/whole_genome/PE/BPA/Drysdale/Drysdale_1_BC04MHACXX_GGCTAC_L007.bam mapped_reads/161010_Chinese_Spring_v1.0_pseudomolecules_parts.fasta.gz/minimap2_defaults/whole_genome/PE/BPA/Drysdale/B0213ACXX_Drysdale_1_s_3.bam mapped_reads/161010_Chinese_Spring_v1.0_pseudomolecules_parts.fasta.gz/minimap2_defaults/whole_genome/PE/BPA/Drysdale/B0213ACXX_Drysdale_1_s_5.bam mapped_reads/161010_Chinese_Spring_v1.0_pseudomolecules_parts.fasta.gz/minimap2_defaults/whole_genome/PE/BPA/Drysdale/Drysdale_1_BC04MHACXX_GGCTAC_L006.bam mapped_reads/161010_Chinese_Spring_v1.0_pseudomolecules_parts.fasta.gz/minimap2_defaults/whole_genome/PE/BPA/Drysdale/Drysdale_1_BC04MHACXX_GGCTAC_L003.bam )
if [ "${#INPUTS[@]}" -eq 1 ]; then
  # Only 1 input, so no need to merge, just symlink
  # NOTE: Assumes the target of the symlink is not marked as temp
  ln --symbolic $(readlink -f mapped_reads/161010_Chinese_Spring_v1.0_pseudomolecules_parts.fasta.gz/minimap2_defaults/whole_genome/PE/BPA/Drysdale/B0213ACXX_Drysdale_1_s_6.bam mapped_reads/161010_Chinese_Spring_v1.0_pseudomolecules_parts.fasta.gz/minimap2_defaults/whole_genome/PE/BPA/Drysdale/Drysdale_1_BC04MHACXX_GGCTAC_L004.bam mapped_reads/161010_Chinese_Spring_v1.0_pseudomolecules_parts.fasta.gz/minimap2_defaults/whole_genome/PE/BPA/Drysdale/B0213ACXX_Drysdale_1_s_2.bam mapped_reads/161010_Chinese_Spring_v1.0_pseudomolecules_parts.fasta.gz/minimap2_defaults/whole_genome/PE/BPA/Drysdale/Drysdale_1_BC04MHACXX_GGCTAC_L008.bam mapped_reads/161010_Chinese_Spring_v1.0_pseudomolecules_parts.fasta.gz/minimap2_defaults/whole_genome/PE/BPA/Drysdale/Drysdale_1_BC04MHACXX_GGCTAC_L005.bam mapped_reads/161010_Chinese_Spring_v1.0_pseudomolecules_parts.fasta.gz/minimap2_defaults/whole_genome/PE/BPA/Drysdale/B0213ACXX_Drysdale_1_s_7.bam mapped_reads/161010_Chinese_Spring_v1.0_pseudomolecules_parts.fasta.gz/minimap2_defaults/whole_genome/PE/BPA/Drysdale/B0213ACXX_Drysdale_1_s_8.bam mapped_reads/161010_Chinese_Spring_v1.0_pseudomolecules_parts.fasta.gz/minimap2_defaults/whole_genome/PE/BPA/Drysdale/B0213ACXX_Drysdale_1_s_4.bam mapped_reads/161010_Chinese_Spring_v1.0_pseudomolecules_parts.fasta.gz/minimap2_defaults/whole_genome/PE/BPA/Drysdale/Drysdale_1_BC04MHACXX_GGCTAC_L002.bam mapped_reads/161010_Chinese_Spring_v1.0_pseudomolecules_parts.fasta.gz/minimap2_defaults/whole_genome/PE/BPA/Drysdale/Drysdale_1_BC04MHACXX_GGCTAC_L007.bam mapped_reads/161010_Chinese_Spring_v1.0_pseudomolecules_parts.fasta.gz/minimap2_defaults/whole_genome/PE/BPA/Drysdale/B0213ACXX_Drysdale_1_s_3.bam mapped_reads/161010_Chinese_Spring_v1.0_pseudomolecules_parts.fasta.gz/minimap2_defaults/whole_genome/PE/BPA/Drysdale/B0213ACXX_Drysdale_1_s_5.bam mapped_reads/161010_Chinese_Spring_v1.0_pseudomolecules_parts.fasta.gz/minimap2_defaults/whole_genome/PE/BPA/Drysdale/Drysdale_1_BC04MHACXX_GGCTAC_L006.bam mapped_reads/161010_Chinese_Spring_v1.0_pseudomolecules_parts.fasta.gz/minimap2_defaults/whole_genome/PE/BPA/Drysdale/Drysdale_1_BC04MHACXX_GGCTAC_L003.bam) mapped_reads_merged/161010_Chinese_Spring_v1.0_pseudomolecules_parts.fasta.gz/minimap2_defaults/whole_genome/PE/BPA/Drysdale.bam
  samtools index mapped_reads_merged/161010_Chinese_Spring_v1.0_pseudomolecules_parts.fasta.gz/minimap2_defaults/whole_genome/PE/BPA/Drysdale.bam
else
  sambamba merge --nthreads 1 --compression-level 2 ${TMP_OUT} mapped_reads/161010_Chinese_Spring_v1.0_pseudomolecules_parts.fasta.gz/minimap2_defaults/whole_genome/PE/BPA/Drysdale/B0213ACXX_Drysdale_1_s_6.bam mapped_reads/161010_Chinese_Spring_v1.0_pseudomolecules_parts.fasta.gz/minimap2_defaults/whole_genome/PE/BPA/Drysdale/Drysdale_1_BC04MHACXX_GGCTAC_L004.bam mapped_reads/161010_Chinese_Spring_v1.0_pseudomolecules_parts.fasta.gz/minimap2_defaults/whole_genome/PE/BPA/Drysdale/B0213ACXX_Drysdale_1_s_2.bam mapped_reads/161010_Chinese_Spring_v1.0_pseudomolecules_parts.fasta.gz/minimap2_defaults/whole_genome/PE/BPA/Drysdale/Drysdale_1_BC04MHACXX_GGCTAC_L008.bam mapped_reads/161010_Chinese_Spring_v1.0_pseudomolecules_parts.fasta.gz/minimap2_defaults/whole_genome/PE/BPA/Drysdale/Drysdale_1_BC04MHACXX_GGCTAC_L005.bam mapped_reads/161010_Chinese_Spring_v1.0_pseudomolecules_parts.fasta.gz/minimap2_defaults/whole_genome/PE/BPA/Drysdale/B0213ACXX_Drysdale_1_s_7.bam mapped_reads/161010_Chinese_Spring_v1.0_pseudomolecules_parts.fasta.gz/minimap2_defaults/whole_genome/PE/BPA/Drysdale/B0213ACXX_Drysdale_1_s_8.bam mapped_reads/161010_Chinese_Spring_v1.0_pseudomolecules_parts.fasta.gz/minimap2_defaults/whole_genome/PE/BPA/Drysdale/B0213ACXX_Drysdale_1_s_4.bam mapped_reads/161010_Chinese_Spring_v1.0_pseudomolecules_parts.fasta.gz/minimap2_defaults/whole_genome/PE/BPA/Drysdale/Drysdale_1_BC04MHACXX_GGCTAC_L002.bam mapped_reads/161010_Chinese_Spring_v1.0_pseudomolecules_parts.fasta.gz/minimap2_defaults/whole_genome/PE/BPA/Drysdale/Drysdale_1_BC04MHACXX_GGCTAC_L007.bam mapped_reads/161010_Chinese_Spring_v1.0_pseudomolecules_parts.fasta.gz/minimap2_defaults/whole_genome/PE/BPA/Drysdale/B0213ACXX_Drysdale_1_s_3.bam mapped_reads/161010_Chinese_Spring_v1.0_pseudomolecules_parts.fasta.gz/minimap2_defaults/whole_genome/PE/BPA/Drysdale/B0213ACXX_Drysdale_1_s_5.bam mapped_reads/161010_Chinese_Spring_v1.0_pseudomolecules_parts.fasta.gz/minimap2_defaults/whole_genome/PE/BPA/Drysdale/Drysdale_1_BC04MHACXX_GGCTAC_L006.bam mapped_reads/161010_Chinese_Spring_v1.0_pseudomolecules_parts.fasta.gz/minimap2_defaults/whole_genome/PE/BPA/Drysdale/Drysdale_1_BC04MHACXX_GGCTAC_L003.bam
  mv "${TMP_OUT}" mapped_reads_merged/161010_Chinese_Spring_v1.0_pseudomolecules_parts.fasta.gz/minimap2_defaults/whole_genome/PE/BPA/Drysdale.bam
  chmod a+r mapped_reads_merged/161010_Chinese_Spring_v1.0_pseudomolecules_parts.fasta.gz/minimap2_defaults/whole_genome/PE/BPA/Drysdale.bam
  mv "${TMP_OUT}.bai" mapped_reads_merged/161010_Chinese_Spring_v1.0_pseudomolecules_parts.fasta.gz/minimap2_defaults/whole_genome/PE/BPA/Drysdale.bam.bai
fi

TMP_OUT="$(mktemp /tmp/tmp.XXXXXXXXXX.bam)"
function clean_up {
  # Perform program exit housekeeping
  if [ ! -z "${TMP_OUT}" ] && [ -e "${TMP_OUT}" ]; then
    rm -f "${TMP_OUT}" "${TMP_OUT}.bai"
  fi
  trap 0 # reset to default action
  exit
}
trap clean_up 0 1 2 3 15 #see 'man signal' for descriptions http://man7.org/linux/man-pages/man7/signal.7.html
INPUTS=( mapped_reads/161010_Chinese_Spring_v1.0_pseudomolecules_parts.fasta.gz/minimap2_defaults/whole_genome/PE/SRA_PRJNA392179/CS/SRR5817291.bam mapped_reads/161010_Chinese_Spring_v1.0_pseudomolecules_parts.fasta.gz/minimap2_defaults/whole_genome/PE/SRA_PRJNA392179/CS/SRR5817288.bam mapped_reads/161010_Chinese_Spring_v1.0_pseudomolecules_parts.fasta.gz/minimap2_defaults/whole_genome/PE/SRA_PRJNA392179/CS/SRR5817289.bam mapped_reads/161010_Chinese_Spring_v1.0_pseudomolecules_parts.fasta.gz/minimap2_defaults/whole_genome/PE/SRA_PRJNA392179/CS/SRR5817293.bam mapped_reads/161010_Chinese_Spring_v1.0_pseudomolecules_parts.fasta.gz/minimap2_defaults/whole_genome/PE/SRA_PRJNA392179/CS/SRR5817294.bam mapped_reads/161010_Chinese_Spring_v1.0_pseudomolecules_parts.fasta.gz/minimap2_defaults/whole_genome/PE/SRA_PRJNA392179/CS/SRR5817290.bam mapped_reads/161010_Chinese_Spring_v1.0_pseudomolecules_parts.fasta.gz/minimap2_defaults/whole_genome/PE/SRA_PRJNA392179/CS/SRR5815659.bam mapped_reads/161010_Chinese_Spring_v1.0_pseudomolecules_parts.fasta.gz/minimap2_defaults/whole_genome/PE/SRA_PRJNA392179/CS/SRR5817292.bam )
if [ "${#INPUTS[@]}" -eq 1 ]; then
  # Only 1 input, so no need to merge, just symlink
  # NOTE: Assumes the target of the symlink is not marked as temp
  ln --symbolic $(readlink -f mapped_reads/161010_Chinese_Spring_v1.0_pseudomolecules_parts.fasta.gz/minimap2_defaults/whole_genome/PE/SRA_PRJNA392179/CS/SRR5817291.bam mapped_reads/161010_Chinese_Spring_v1.0_pseudomolecules_parts.fasta.gz/minimap2_defaults/whole_genome/PE/SRA_PRJNA392179/CS/SRR5817288.bam mapped_reads/161010_Chinese_Spring_v1.0_pseudomolecules_parts.fasta.gz/minimap2_defaults/whole_genome/PE/SRA_PRJNA392179/CS/SRR5817289.bam mapped_reads/161010_Chinese_Spring_v1.0_pseudomolecules_parts.fasta.gz/minimap2_defaults/whole_genome/PE/SRA_PRJNA392179/CS/SRR5817293.bam mapped_reads/161010_Chinese_Spring_v1.0_pseudomolecules_parts.fasta.gz/minimap2_defaults/whole_genome/PE/SRA_PRJNA392179/CS/SRR5817294.bam mapped_reads/161010_Chinese_Spring_v1.0_pseudomolecules_parts.fasta.gz/minimap2_defaults/whole_genome/PE/SRA_PRJNA392179/CS/SRR5817290.bam mapped_reads/161010_Chinese_Spring_v1.0_pseudomolecules_parts.fasta.gz/minimap2_defaults/whole_genome/PE/SRA_PRJNA392179/CS/SRR5815659.bam mapped_reads/161010_Chinese_Spring_v1.0_pseudomolecules_parts.fasta.gz/minimap2_defaults/whole_genome/PE/SRA_PRJNA392179/CS/SRR5817292.bam) mapped_reads_merged/161010_Chinese_Spring_v1.0_pseudomolecules_parts.fasta.gz/minimap2_defaults/whole_genome/PE/SRA_PRJNA392179/CS.bam
  samtools index mapped_reads_merged/161010_Chinese_Spring_v1.0_pseudomolecules_parts.fasta.gz/minimap2_defaults/whole_genome/PE/SRA_PRJNA392179/CS.bam
else
  sambamba merge --nthreads 1 --compression-level 2 ${TMP_OUT} mapped_reads/161010_Chinese_Spring_v1.0_pseudomolecules_parts.fasta.gz/minimap2_defaults/whole_genome/PE/SRA_PRJNA392179/CS/SRR5817291.bam mapped_reads/161010_Chinese_Spring_v1.0_pseudomolecules_parts.fasta.gz/minimap2_defaults/whole_genome/PE/SRA_PRJNA392179/CS/SRR5817288.bam mapped_reads/161010_Chinese_Spring_v1.0_pseudomolecules_parts.fasta.gz/minimap2_defaults/whole_genome/PE/SRA_PRJNA392179/CS/SRR5817289.bam mapped_reads/161010_Chinese_Spring_v1.0_pseudomolecules_parts.fasta.gz/minimap2_defaults/whole_genome/PE/SRA_PRJNA392179/CS/SRR5817293.bam mapped_reads/161010_Chinese_Spring_v1.0_pseudomolecules_parts.fasta.gz/minimap2_defaults/whole_genome/PE/SRA_PRJNA392179/CS/SRR5817294.bam mapped_reads/161010_Chinese_Spring_v1.0_pseudomolecules_parts.fasta.gz/minimap2_defaults/whole_genome/PE/SRA_PRJNA392179/CS/SRR5817290.bam mapped_reads/161010_Chinese_Spring_v1.0_pseudomolecules_parts.fasta.gz/minimap2_defaults/whole_genome/PE/SRA_PRJNA392179/CS/SRR5815659.bam mapped_reads/161010_Chinese_Spring_v1.0_pseudomolecules_parts.fasta.gz/minimap2_defaults/whole_genome/PE/SRA_PRJNA392179/CS/SRR5817292.bam
  mv "${TMP_OUT}" mapped_reads_merged/161010_Chinese_Spring_v1.0_pseudomolecules_parts.fasta.gz/minimap2_defaults/whole_genome/PE/SRA_PRJNA392179/CS.bam
  chmod a+r mapped_reads_merged/161010_Chinese_Spring_v1.0_pseudomolecules_parts.fasta.gz/minimap2_defaults/whole_genome/PE/SRA_PRJNA392179/CS.bam
  mv "${TMP_OUT}.bai" mapped_reads_merged/161010_Chinese_Spring_v1.0_pseudomolecules_parts.fasta.gz/minimap2_defaults/whole_genome/PE/SRA_PRJNA392179/CS.bam.bai
fi

TMP_OUT="$(mktemp /tmp/tmp.XXXXXXXXXX.bam)"
function clean_up {
  # Perform program exit housekeeping
  if [ ! -z "${TMP_OUT}" ] && [ -e "${TMP_OUT}" ]; then
    rm -f "${TMP_OUT}" "${TMP_OUT}.bai"
  fi
  trap 0 # reset to default action
  exit
}
trap clean_up 0 1 2 3 15 #see 'man signal' for descriptions http://man7.org/linux/man-pages/man7/signal.7.html
INPUTS=( mapped_reads/161010_Chinese_Spring_v1.0_pseudomolecules_parts.fasta.gz/minimap2_defaults/whole_genome/PE/BPA/Alsen/Al-1_C0T6AACXX_TAGCTT_L003.bam mapped_reads/161010_Chinese_Spring_v1.0_pseudomolecules_parts.fasta.gz/minimap2_defaults/whole_genome/PE/BPA/Alsen/Alsen_C4MH4ACXX_NoIndex_L002.bam mapped_reads/161010_Chinese_Spring_v1.0_pseudomolecules_parts.fasta.gz/minimap2_defaults/whole_genome/PE/BPA/Alsen/Al-1_C0T6AACXX_TAGCTT_L002.bam mapped_reads/161010_Chinese_Spring_v1.0_pseudomolecules_parts.fasta.gz/minimap2_defaults/whole_genome/PE/BPA/Alsen/Alsen_C4MH4ACXX_NoIndex_L001.bam mapped_reads/161010_Chinese_Spring_v1.0_pseudomolecules_parts.fasta.gz/minimap2_defaults/whole_genome/PE/BPA/Alsen/Al-1_C0T6AACXX_TAGCTT_L004.bam )
if [ "${#INPUTS[@]}" -eq 1 ]; then
  # Only 1 input, so no need to merge, just symlink
  # NOTE: Assumes the target of the symlink is not marked as temp
  ln --symbolic $(readlink -f mapped_reads/161010_Chinese_Spring_v1.0_pseudomolecules_parts.fasta.gz/minimap2_defaults/whole_genome/PE/BPA/Alsen/Al-1_C0T6AACXX_TAGCTT_L003.bam mapped_reads/161010_Chinese_Spring_v1.0_pseudomolecules_parts.fasta.gz/minimap2_defaults/whole_genome/PE/BPA/Alsen/Alsen_C4MH4ACXX_NoIndex_L002.bam mapped_reads/161010_Chinese_Spring_v1.0_pseudomolecules_parts.fasta.gz/minimap2_defaults/whole_genome/PE/BPA/Alsen/Al-1_C0T6AACXX_TAGCTT_L002.bam mapped_reads/161010_Chinese_Spring_v1.0_pseudomolecules_parts.fasta.gz/minimap2_defaults/whole_genome/PE/BPA/Alsen/Alsen_C4MH4ACXX_NoIndex_L001.bam mapped_reads/161010_Chinese_Spring_v1.0_pseudomolecules_parts.fasta.gz/minimap2_defaults/whole_genome/PE/BPA/Alsen/Al-1_C0T6AACXX_TAGCTT_L004.bam) mapped_reads_merged/161010_Chinese_Spring_v1.0_pseudomolecules_parts.fasta.gz/minimap2_defaults/whole_genome/PE/BPA/Alsen.bam
  samtools index mapped_reads_merged/161010_Chinese_Spring_v1.0_pseudomolecules_parts.fasta.gz/minimap2_defaults/whole_genome/PE/BPA/Alsen.bam
else
  sambamba merge --nthreads 1 --compression-level 2 ${TMP_OUT} mapped_reads/161010_Chinese_Spring_v1.0_pseudomolecules_parts.fasta.gz/minimap2_defaults/whole_genome/PE/BPA/Alsen/Al-1_C0T6AACXX_TAGCTT_L003.bam mapped_reads/161010_Chinese_Spring_v1.0_pseudomolecules_parts.fasta.gz/minimap2_defaults/whole_genome/PE/BPA/Alsen/Alsen_C4MH4ACXX_NoIndex_L002.bam mapped_reads/161010_Chinese_Spring_v1.0_pseudomolecules_parts.fasta.gz/minimap2_defaults/whole_genome/PE/BPA/Alsen/Al-1_C0T6AACXX_TAGCTT_L002.bam mapped_reads/161010_Chinese_Spring_v1.0_pseudomolecules_parts.fasta.gz/minimap2_defaults/whole_genome/PE/BPA/Alsen/Alsen_C4MH4ACXX_NoIndex_L001.bam mapped_reads/161010_Chinese_Spring_v1.0_pseudomolecules_parts.fasta.gz/minimap2_defaults/whole_genome/PE/BPA/Alsen/Al-1_C0T6AACXX_TAGCTT_L004.bam
  mv "${TMP_OUT}" mapped_reads_merged/161010_Chinese_Spring_v1.0_pseudomolecules_parts.fasta.gz/minimap2_defaults/whole_genome/PE/BPA/Alsen.bam
  chmod a+r mapped_reads_merged/161010_Chinese_Spring_v1.0_pseudomolecules_parts.fasta.gz/minimap2_defaults/whole_genome/PE/BPA/Alsen.bam
  mv "${TMP_OUT}.bai" mapped_reads_merged/161010_Chinese_Spring_v1.0_pseudomolecules_parts.fasta.gz/minimap2_defaults/whole_genome/PE/BPA/Alsen.bam.bai
fi

TMP_OUT="$(mktemp /tmp/tmp.XXXXXXXXXX.bam)"
function clean_up {
  # Perform program exit housekeeping
  if [ ! -z "${TMP_OUT}" ] && [ -e "${TMP_OUT}" ]; then
    rm -f "${TMP_OUT}" "${TMP_OUT}.bai"
  fi
  trap 0 # reset to default action
  exit
}
trap clean_up 0 1 2 3 15 #see 'man signal' for descriptions http://man7.org/linux/man-pages/man7/signal.7.html
INPUTS=( mapped_reads/161010_Chinese_Spring_v1.0_pseudomolecules_parts.fasta.gz/minimap2_defaults/whole_genome/PE/BPA/RAC875/RAC_875_BD0859ACXX_ATCACG_L004.bam mapped_reads/161010_Chinese_Spring_v1.0_pseudomolecules_parts.fasta.gz/minimap2_defaults/whole_genome/PE/BPA/RAC875/RAC_875_AB061DABXX_ATCACG_L006.bam mapped_reads/161010_Chinese_Spring_v1.0_pseudomolecules_parts.fasta.gz/minimap2_defaults/whole_genome/PE/BPA/RAC875/RAC_875_AB061DABXX_ATCACG_L008.bam mapped_reads/161010_Chinese_Spring_v1.0_pseudomolecules_parts.fasta.gz/minimap2_defaults/whole_genome/PE/BPA/RAC875/RAC_875_BD0859ACXX_ATCACG_L002.bam mapped_reads/161010_Chinese_Spring_v1.0_pseudomolecules_parts.fasta.gz/minimap2_defaults/whole_genome/PE/BPA/RAC875/RAC_PE_350bp_C71PNANXX_CTTGTA_L006.bam mapped_reads/161010_Chinese_Spring_v1.0_pseudomolecules_parts.fasta.gz/minimap2_defaults/whole_genome/PE/BPA/RAC875/RAC_875_AB09J4ABXX_ATCACG_L005.bam mapped_reads/161010_Chinese_Spring_v1.0_pseudomolecules_parts.fasta.gz/minimap2_defaults/whole_genome/PE/BPA/RAC875/RAC_PE_350bp_C71PNANXX_GCCAAT_L007.bam mapped_reads/161010_Chinese_Spring_v1.0_pseudomolecules_parts.fasta.gz/minimap2_defaults/whole_genome/PE/BPA/RAC875/RAC_PE_350bp_C71PNANXX_GCCAAT_L008.bam mapped_reads/161010_Chinese_Spring_v1.0_pseudomolecules_parts.fasta.gz/minimap2_defaults/whole_genome/PE/BPA/RAC875/RAC_875_AB061DABXX_ATCACG_L007.bam mapped_reads/161010_Chinese_Spring_v1.0_pseudomolecules_parts.fasta.gz/minimap2_defaults/whole_genome/PE/BPA/RAC875/RAC_875_AB09J4ABXX_ATCACG_L002.bam mapped_reads/161010_Chinese_Spring_v1.0_pseudomolecules_parts.fasta.gz/minimap2_defaults/whole_genome/PE/BPA/RAC875/RAC_PE_350bp_C71PNANXX_CTTGTA_L007.bam mapped_reads/161010_Chinese_Spring_v1.0_pseudomolecules_parts.fasta.gz/minimap2_defaults/whole_genome/PE/BPA/RAC875/RAC_PE_350bp_C71PNANXX_GCCAAT_L006.bam mapped_reads/161010_Chinese_Spring_v1.0_pseudomolecules_parts.fasta.gz/minimap2_defaults/whole_genome/PE/BPA/RAC875/RAC_PE_300bp_AB09J4ABXX_ATCACG_L006.bam mapped_reads/161010_Chinese_Spring_v1.0_pseudomolecules_parts.fasta.gz/minimap2_defaults/whole_genome/PE/BPA/RAC875/RAC_875_BD0859ACXX_ATCACG_L008.bam mapped_reads/161010_Chinese_Spring_v1.0_pseudomolecules_parts.fasta.gz/minimap2_defaults/whole_genome/PE/BPA/RAC875/RAC_875_Root_C4MGJACXX_CAGATC_L003.bam mapped_reads/161010_Chinese_Spring_v1.0_pseudomolecules_parts.fasta.gz/minimap2_defaults/whole_genome/PE/BPA/RAC875/RAC_875_BD0859ACXX_ATCACG_L003.bam mapped_reads/161010_Chinese_Spring_v1.0_pseudomolecules_parts.fasta.gz/minimap2_defaults/whole_genome/PE/BPA/RAC875/RAC_875_BD0859ACXX_ATCACG_L005.bam mapped_reads/161010_Chinese_Spring_v1.0_pseudomolecules_parts.fasta.gz/minimap2_defaults/whole_genome/PE/BPA/RAC875/RAC_875_BD0859ACXX_ATCACG_L006.bam mapped_reads/161010_Chinese_Spring_v1.0_pseudomolecules_parts.fasta.gz/minimap2_defaults/whole_genome/PE/BPA/RAC875/RAC_875_AB09J4ABXX_ATCACG_L004.bam mapped_reads/161010_Chinese_Spring_v1.0_pseudomolecules_parts.fasta.gz/minimap2_defaults/whole_genome/PE/BPA/RAC875/RAC_875_AB09J4ABXX_ATCACG_L003.bam mapped_reads/161010_Chinese_Spring_v1.0_pseudomolecules_parts.fasta.gz/minimap2_defaults/whole_genome/PE/BPA/RAC875/RAC_875_BD0859ACXX_ATCACG_L007.bam mapped_reads/161010_Chinese_Spring_v1.0_pseudomolecules_parts.fasta.gz/minimap2_defaults/whole_genome/PE/BPA/RAC875/RAC_PE_350bp_C71PNANXX_CTTGTA_L008.bam )
if [ "${#INPUTS[@]}" -eq 1 ]; then
  # Only 1 input, so no need to merge, just symlink
  # NOTE: Assumes the target of the symlink is not marked as temp
  ln --symbolic $(readlink -f mapped_reads/161010_Chinese_Spring_v1.0_pseudomolecules_parts.fasta.gz/minimap2_defaults/whole_genome/PE/BPA/RAC875/RAC_875_BD0859ACXX_ATCACG_L004.bam mapped_reads/161010_Chinese_Spring_v1.0_pseudomolecules_parts.fasta.gz/minimap2_defaults/whole_genome/PE/BPA/RAC875/RAC_875_AB061DABXX_ATCACG_L006.bam mapped_reads/161010_Chinese_Spring_v1.0_pseudomolecules_parts.fasta.gz/minimap2_defaults/whole_genome/PE/BPA/RAC875/RAC_875_AB061DABXX_ATCACG_L008.bam mapped_reads/161010_Chinese_Spring_v1.0_pseudomolecules_parts.fasta.gz/minimap2_defaults/whole_genome/PE/BPA/RAC875/RAC_875_BD0859ACXX_ATCACG_L002.bam mapped_reads/161010_Chinese_Spring_v1.0_pseudomolecules_parts.fasta.gz/minimap2_defaults/whole_genome/PE/BPA/RAC875/RAC_PE_350bp_C71PNANXX_CTTGTA_L006.bam mapped_reads/161010_Chinese_Spring_v1.0_pseudomolecules_parts.fasta.gz/minimap2_defaults/whole_genome/PE/BPA/RAC875/RAC_875_AB09J4ABXX_ATCACG_L005.bam mapped_reads/161010_Chinese_Spring_v1.0_pseudomolecules_parts.fasta.gz/minimap2_defaults/whole_genome/PE/BPA/RAC875/RAC_PE_350bp_C71PNANXX_GCCAAT_L007.bam mapped_reads/161010_Chinese_Spring_v1.0_pseudomolecules_parts.fasta.gz/minimap2_defaults/whole_genome/PE/BPA/RAC875/RAC_PE_350bp_C71PNANXX_GCCAAT_L008.bam mapped_reads/161010_Chinese_Spring_v1.0_pseudomolecules_parts.fasta.gz/minimap2_defaults/whole_genome/PE/BPA/RAC875/RAC_875_AB061DABXX_ATCACG_L007.bam mapped_reads/161010_Chinese_Spring_v1.0_pseudomolecules_parts.fasta.gz/minimap2_defaults/whole_genome/PE/BPA/RAC875/RAC_875_AB09J4ABXX_ATCACG_L002.bam mapped_reads/161010_Chinese_Spring_v1.0_pseudomolecules_parts.fasta.gz/minimap2_defaults/whole_genome/PE/BPA/RAC875/RAC_PE_350bp_C71PNANXX_CTTGTA_L007.bam mapped_reads/161010_Chinese_Spring_v1.0_pseudomolecules_parts.fasta.gz/minimap2_defaults/whole_genome/PE/BPA/RAC875/RAC_PE_350bp_C71PNANXX_GCCAAT_L006.bam mapped_reads/161010_Chinese_Spring_v1.0_pseudomolecules_parts.fasta.gz/minimap2_defaults/whole_genome/PE/BPA/RAC875/RAC_PE_300bp_AB09J4ABXX_ATCACG_L006.bam mapped_reads/161010_Chinese_Spring_v1.0_pseudomolecules_parts.fasta.gz/minimap2_defaults/whole_genome/PE/BPA/RAC875/RAC_875_BD0859ACXX_ATCACG_L008.bam mapped_reads/161010_Chinese_Spring_v1.0_pseudomolecules_parts.fasta.gz/minimap2_defaults/whole_genome/PE/BPA/RAC875/RAC_875_Root_C4MGJACXX_CAGATC_L003.bam mapped_reads/161010_Chinese_Spring_v1.0_pseudomolecules_parts.fasta.gz/minimap2_defaults/whole_genome/PE/BPA/RAC875/RAC_875_BD0859ACXX_ATCACG_L003.bam mapped_reads/161010_Chinese_Spring_v1.0_pseudomolecules_parts.fasta.gz/minimap2_defaults/whole_genome/PE/BPA/RAC875/RAC_875_BD0859ACXX_ATCACG_L005.bam mapped_reads/161010_Chinese_Spring_v1.0_pseudomolecules_parts.fasta.gz/minimap2_defaults/whole_genome/PE/BPA/RAC875/RAC_875_BD0859ACXX_ATCACG_L006.bam mapped_reads/161010_Chinese_Spring_v1.0_pseudomolecules_parts.fasta.gz/minimap2_defaults/whole_genome/PE/BPA/RAC875/RAC_875_AB09J4ABXX_ATCACG_L004.bam mapped_reads/161010_Chinese_Spring_v1.0_pseudomolecules_parts.fasta.gz/minimap2_defaults/whole_genome/PE/BPA/RAC875/RAC_875_AB09J4ABXX_ATCACG_L003.bam mapped_reads/161010_Chinese_Spring_v1.0_pseudomolecules_parts.fasta.gz/minimap2_defaults/whole_genome/PE/BPA/RAC875/RAC_875_BD0859ACXX_ATCACG_L007.bam mapped_reads/161010_Chinese_Spring_v1.0_pseudomolecules_parts.fasta.gz/minimap2_defaults/whole_genome/PE/BPA/RAC875/RAC_PE_350bp_C71PNANXX_CTTGTA_L008.bam) mapped_reads_merged/161010_Chinese_Spring_v1.0_pseudomolecules_parts.fasta.gz/minimap2_defaults/whole_genome/PE/BPA/RAC875.bam
  samtools index mapped_reads_merged/161010_Chinese_Spring_v1.0_pseudomolecules_parts.fasta.gz/minimap2_defaults/whole_genome/PE/BPA/RAC875.bam
else
  sambamba merge --nthreads 1 --compression-level 2 ${TMP_OUT} mapped_reads/161010_Chinese_Spring_v1.0_pseudomolecules_parts.fasta.gz/minimap2_defaults/whole_genome/PE/BPA/RAC875/RAC_875_BD0859ACXX_ATCACG_L004.bam mapped_reads/161010_Chinese_Spring_v1.0_pseudomolecules_parts.fasta.gz/minimap2_defaults/whole_genome/PE/BPA/RAC875/RAC_875_AB061DABXX_ATCACG_L006.bam mapped_reads/161010_Chinese_Spring_v1.0_pseudomolecules_parts.fasta.gz/minimap2_defaults/whole_genome/PE/BPA/RAC875/RAC_875_AB061DABXX_ATCACG_L008.bam mapped_reads/161010_Chinese_Spring_v1.0_pseudomolecules_parts.fasta.gz/minimap2_defaults/whole_genome/PE/BPA/RAC875/RAC_875_BD0859ACXX_ATCACG_L002.bam mapped_reads/161010_Chinese_Spring_v1.0_pseudomolecules_parts.fasta.gz/minimap2_defaults/whole_genome/PE/BPA/RAC875/RAC_PE_350bp_C71PNANXX_CTTGTA_L006.bam mapped_reads/161010_Chinese_Spring_v1.0_pseudomolecules_parts.fasta.gz/minimap2_defaults/whole_genome/PE/BPA/RAC875/RAC_875_AB09J4ABXX_ATCACG_L005.bam mapped_reads/161010_Chinese_Spring_v1.0_pseudomolecules_parts.fasta.gz/minimap2_defaults/whole_genome/PE/BPA/RAC875/RAC_PE_350bp_C71PNANXX_GCCAAT_L007.bam mapped_reads/161010_Chinese_Spring_v1.0_pseudomolecules_parts.fasta.gz/minimap2_defaults/whole_genome/PE/BPA/RAC875/RAC_PE_350bp_C71PNANXX_GCCAAT_L008.bam mapped_reads/161010_Chinese_Spring_v1.0_pseudomolecules_parts.fasta.gz/minimap2_defaults/whole_genome/PE/BPA/RAC875/RAC_875_AB061DABXX_ATCACG_L007.bam mapped_reads/161010_Chinese_Spring_v1.0_pseudomolecules_parts.fasta.gz/minimap2_defaults/whole_genome/PE/BPA/RAC875/RAC_875_AB09J4ABXX_ATCACG_L002.bam mapped_reads/161010_Chinese_Spring_v1.0_pseudomolecules_parts.fasta.gz/minimap2_defaults/whole_genome/PE/BPA/RAC875/RAC_PE_350bp_C71PNANXX_CTTGTA_L007.bam mapped_reads/161010_Chinese_Spring_v1.0_pseudomolecules_parts.fasta.gz/minimap2_defaults/whole_genome/PE/BPA/RAC875/RAC_PE_350bp_C71PNANXX_GCCAAT_L006.bam mapped_reads/161010_Chinese_Spring_v1.0_pseudomolecules_parts.fasta.gz/minimap2_defaults/whole_genome/PE/BPA/RAC875/RAC_PE_300bp_AB09J4ABXX_ATCACG_L006.bam mapped_reads/161010_Chinese_Spring_v1.0_pseudomolecules_parts.fasta.gz/minimap2_defaults/whole_genome/PE/BPA/RAC875/RAC_875_BD0859ACXX_ATCACG_L008.bam mapped_reads/161010_Chinese_Spring_v1.0_pseudomolecules_parts.fasta.gz/minimap2_defaults/whole_genome/PE/BPA/RAC875/RAC_875_Root_C4MGJACXX_CAGATC_L003.bam mapped_reads/161010_Chinese_Spring_v1.0_pseudomolecules_parts.fasta.gz/minimap2_defaults/whole_genome/PE/BPA/RAC875/RAC_875_BD0859ACXX_ATCACG_L003.bam mapped_reads/161010_Chinese_Spring_v1.0_pseudomolecules_parts.fasta.gz/minimap2_defaults/whole_genome/PE/BPA/RAC875/RAC_875_BD0859ACXX_ATCACG_L005.bam mapped_reads/161010_Chinese_Spring_v1.0_pseudomolecules_parts.fasta.gz/minimap2_defaults/whole_genome/PE/BPA/RAC875/RAC_875_BD0859ACXX_ATCACG_L006.bam mapped_reads/161010_Chinese_Spring_v1.0_pseudomolecules_parts.fasta.gz/minimap2_defaults/whole_genome/PE/BPA/RAC875/RAC_875_AB09J4ABXX_ATCACG_L004.bam mapped_reads/161010_Chinese_Spring_v1.0_pseudomolecules_parts.fasta.gz/minimap2_defaults/whole_genome/PE/BPA/RAC875/RAC_875_AB09J4ABXX_ATCACG_L003.bam mapped_reads/161010_Chinese_Spring_v1.0_pseudomolecules_parts.fasta.gz/minimap2_defaults/whole_genome/PE/BPA/RAC875/RAC_875_BD0859ACXX_ATCACG_L007.bam mapped_reads/161010_Chinese_Spring_v1.0_pseudomolecules_parts.fasta.gz/minimap2_defaults/whole_genome/PE/BPA/RAC875/RAC_PE_350bp_C71PNANXX_CTTGTA_L008.bam
  mv "${TMP_OUT}" mapped_reads_merged/161010_Chinese_Spring_v1.0_pseudomolecules_parts.fasta.gz/minimap2_defaults/whole_genome/PE/BPA/RAC875.bam
  chmod a+r mapped_reads_merged/161010_Chinese_Spring_v1.0_pseudomolecules_parts.fasta.gz/minimap2_defaults/whole_genome/PE/BPA/RAC875.bam
  mv "${TMP_OUT}.bai" mapped_reads_merged/161010_Chinese_Spring_v1.0_pseudomolecules_parts.fasta.gz/minimap2_defaults/whole_genome/PE/BPA/RAC875.bam.bai
fi

TMP_OUT="$(mktemp /tmp/tmp.XXXXXXXXXX.bam)"
function clean_up {
  # Perform program exit housekeeping
  if [ ! -z "${TMP_OUT}" ] && [ -e "${TMP_OUT}" ]; then
    rm -f "${TMP_OUT}" "${TMP_OUT}.bai"
  fi
  trap 0 # reset to default action
  exit
}
trap clean_up 0 1 2 3 15 #see 'man signal' for descriptions http://man7.org/linux/man-pages/man7/signal.7.html
INPUTS=( mapped_reads/161010_Chinese_Spring_v1.0_pseudomolecules_parts.fasta.gz/minimap2_defaults/whole_genome/PE/BPA/Volcanii/VOL_PE_300bp_BD08Y9ACXX_CAGATC_L007.bam mapped_reads/161010_Chinese_Spring_v1.0_pseudomolecules_parts.fasta.gz/minimap2_defaults/whole_genome/PE/BPA/Volcanii/VOL_PE_300bp_AD08TAACXX_CAGATC_L006.bam mapped_reads/161010_Chinese_Spring_v1.0_pseudomolecules_parts.fasta.gz/minimap2_defaults/whole_genome/PE/BPA/Volcanii/VOL_PE_300bp_AD08TAACXX_CAGATC_L007.bam mapped_reads/161010_Chinese_Spring_v1.0_pseudomolecules_parts.fasta.gz/minimap2_defaults/whole_genome/PE/BPA/Volcanii/VOL_PE_300bp_BD08Y9ACXX_CAGATC_L006.bam mapped_reads/161010_Chinese_Spring_v1.0_pseudomolecules_parts.fasta.gz/minimap2_defaults/whole_genome/PE/BPA/Volcanii/VOL_PE_300bp_AD08TAACXX_CAGATC_L005.bam mapped_reads/161010_Chinese_Spring_v1.0_pseudomolecules_parts.fasta.gz/minimap2_defaults/whole_genome/PE/BPA/Volcanii/VOL_PE_300bp_BD08Y9ACXX_CAGATC_L003.bam mapped_reads/161010_Chinese_Spring_v1.0_pseudomolecules_parts.fasta.gz/minimap2_defaults/whole_genome/PE/BPA/Volcanii/VOL_PE_300bp_BD08Y9ACXX_CAGATC_L005.bam mapped_reads/161010_Chinese_Spring_v1.0_pseudomolecules_parts.fasta.gz/minimap2_defaults/whole_genome/PE/BPA/Volcanii/VOL_PE_300bp_AD08TAACXX_CAGATC_L008.bam mapped_reads/161010_Chinese_Spring_v1.0_pseudomolecules_parts.fasta.gz/minimap2_defaults/whole_genome/PE/BPA/Volcanii/VOL_PE_300bp_AD08TAACXX_CAGATC_L003.bam mapped_reads/161010_Chinese_Spring_v1.0_pseudomolecules_parts.fasta.gz/minimap2_defaults/whole_genome/PE/BPA/Volcanii/VOL_PE_300bp_AD08TAACXX_CAGATC_L002.bam mapped_reads/161010_Chinese_Spring_v1.0_pseudomolecules_parts.fasta.gz/minimap2_defaults/whole_genome/PE/BPA/Volcanii/VOL_PE_300bp_AD08TAACXX_CAGATC_L004.bam mapped_reads/161010_Chinese_Spring_v1.0_pseudomolecules_parts.fasta.gz/minimap2_defaults/whole_genome/PE/BPA/Volcanii/VOL_PE_300bp_BD08Y9ACXX_CAGATC_L004.bam mapped_reads/161010_Chinese_Spring_v1.0_pseudomolecules_parts.fasta.gz/minimap2_defaults/whole_genome/PE/BPA/Volcanii/VOL_PE_300bp_BD08Y9ACXX_CAGATC_L008.bam mapped_reads/161010_Chinese_Spring_v1.0_pseudomolecules_parts.fasta.gz/minimap2_defaults/whole_genome/PE/BPA/Volcanii/VOL_PE_300bp_BD08Y9ACXX_CAGATC_L002.bam )
if [ "${#INPUTS[@]}" -eq 1 ]; then
  # Only 1 input, so no need to merge, just symlink
  # NOTE: Assumes the target of the symlink is not marked as temp
  ln --symbolic $(readlink -f mapped_reads/161010_Chinese_Spring_v1.0_pseudomolecules_parts.fasta.gz/minimap2_defaults/whole_genome/PE/BPA/Volcanii/VOL_PE_300bp_BD08Y9ACXX_CAGATC_L007.bam mapped_reads/161010_Chinese_Spring_v1.0_pseudomolecules_parts.fasta.gz/minimap2_defaults/whole_genome/PE/BPA/Volcanii/VOL_PE_300bp_AD08TAACXX_CAGATC_L006.bam mapped_reads/161010_Chinese_Spring_v1.0_pseudomolecules_parts.fasta.gz/minimap2_defaults/whole_genome/PE/BPA/Volcanii/VOL_PE_300bp_AD08TAACXX_CAGATC_L007.bam mapped_reads/161010_Chinese_Spring_v1.0_pseudomolecules_parts.fasta.gz/minimap2_defaults/whole_genome/PE/BPA/Volcanii/VOL_PE_300bp_BD08Y9ACXX_CAGATC_L006.bam mapped_reads/161010_Chinese_Spring_v1.0_pseudomolecules_parts.fasta.gz/minimap2_defaults/whole_genome/PE/BPA/Volcanii/VOL_PE_300bp_AD08TAACXX_CAGATC_L005.bam mapped_reads/161010_Chinese_Spring_v1.0_pseudomolecules_parts.fasta.gz/minimap2_defaults/whole_genome/PE/BPA/Volcanii/VOL_PE_300bp_BD08Y9ACXX_CAGATC_L003.bam mapped_reads/161010_Chinese_Spring_v1.0_pseudomolecules_parts.fasta.gz/minimap2_defaults/whole_genome/PE/BPA/Volcanii/VOL_PE_300bp_BD08Y9ACXX_CAGATC_L005.bam mapped_reads/161010_Chinese_Spring_v1.0_pseudomolecules_parts.fasta.gz/minimap2_defaults/whole_genome/PE/BPA/Volcanii/VOL_PE_300bp_AD08TAACXX_CAGATC_L008.bam mapped_reads/161010_Chinese_Spring_v1.0_pseudomolecules_parts.fasta.gz/minimap2_defaults/whole_genome/PE/BPA/Volcanii/VOL_PE_300bp_AD08TAACXX_CAGATC_L003.bam mapped_reads/161010_Chinese_Spring_v1.0_pseudomolecules_parts.fasta.gz/minimap2_defaults/whole_genome/PE/BPA/Volcanii/VOL_PE_300bp_AD08TAACXX_CAGATC_L002.bam mapped_reads/161010_Chinese_Spring_v1.0_pseudomolecules_parts.fasta.gz/minimap2_defaults/whole_genome/PE/BPA/Volcanii/VOL_PE_300bp_AD08TAACXX_CAGATC_L004.bam mapped_reads/161010_Chinese_Spring_v1.0_pseudomolecules_parts.fasta.gz/minimap2_defaults/whole_genome/PE/BPA/Volcanii/VOL_PE_300bp_BD08Y9ACXX_CAGATC_L004.bam mapped_reads/161010_Chinese_Spring_v1.0_pseudomolecules_parts.fasta.gz/minimap2_defaults/whole_genome/PE/BPA/Volcanii/VOL_PE_300bp_BD08Y9ACXX_CAGATC_L008.bam mapped_reads/161010_Chinese_Spring_v1.0_pseudomolecules_parts.fasta.gz/minimap2_defaults/whole_genome/PE/BPA/Volcanii/VOL_PE_300bp_BD08Y9ACXX_CAGATC_L002.bam) mapped_reads_merged/161010_Chinese_Spring_v1.0_pseudomolecules_parts.fasta.gz/minimap2_defaults/whole_genome/PE/BPA/Volcanii.bam
  samtools index mapped_reads_merged/161010_Chinese_Spring_v1.0_pseudomolecules_parts.fasta.gz/minimap2_defaults/whole_genome/PE/BPA/Volcanii.bam
else
  sambamba merge --nthreads 1 --compression-level 2 ${TMP_OUT} mapped_reads/161010_Chinese_Spring_v1.0_pseudomolecules_parts.fasta.gz/minimap2_defaults/whole_genome/PE/BPA/Volcanii/VOL_PE_300bp_BD08Y9ACXX_CAGATC_L007.bam mapped_reads/161010_Chinese_Spring_v1.0_pseudomolecules_parts.fasta.gz/minimap2_defaults/whole_genome/PE/BPA/Volcanii/VOL_PE_300bp_AD08TAACXX_CAGATC_L006.bam mapped_reads/161010_Chinese_Spring_v1.0_pseudomolecules_parts.fasta.gz/minimap2_defaults/whole_genome/PE/BPA/Volcanii/VOL_PE_300bp_AD08TAACXX_CAGATC_L007.bam mapped_reads/161010_Chinese_Spring_v1.0_pseudomolecules_parts.fasta.gz/minimap2_defaults/whole_genome/PE/BPA/Volcanii/VOL_PE_300bp_BD08Y9ACXX_CAGATC_L006.bam mapped_reads/161010_Chinese_Spring_v1.0_pseudomolecules_parts.fasta.gz/minimap2_defaults/whole_genome/PE/BPA/Volcanii/VOL_PE_300bp_AD08TAACXX_CAGATC_L005.bam mapped_reads/161010_Chinese_Spring_v1.0_pseudomolecules_parts.fasta.gz/minimap2_defaults/whole_genome/PE/BPA/Volcanii/VOL_PE_300bp_BD08Y9ACXX_CAGATC_L003.bam mapped_reads/161010_Chinese_Spring_v1.0_pseudomolecules_parts.fasta.gz/minimap2_defaults/whole_genome/PE/BPA/Volcanii/VOL_PE_300bp_BD08Y9ACXX_CAGATC_L005.bam mapped_reads/161010_Chinese_Spring_v1.0_pseudomolecules_parts.fasta.gz/minimap2_defaults/whole_genome/PE/BPA/Volcanii/VOL_PE_300bp_AD08TAACXX_CAGATC_L008.bam mapped_reads/161010_Chinese_Spring_v1.0_pseudomolecules_parts.fasta.gz/minimap2_defaults/whole_genome/PE/BPA/Volcanii/VOL_PE_300bp_AD08TAACXX_CAGATC_L003.bam mapped_reads/161010_Chinese_Spring_v1.0_pseudomolecules_parts.fasta.gz/minimap2_defaults/whole_genome/PE/BPA/Volcanii/VOL_PE_300bp_AD08TAACXX_CAGATC_L002.bam mapped_reads/161010_Chinese_Spring_v1.0_pseudomolecules_parts.fasta.gz/minimap2_defaults/whole_genome/PE/BPA/Volcanii/VOL_PE_300bp_AD08TAACXX_CAGATC_L004.bam mapped_reads/161010_Chinese_Spring_v1.0_pseudomolecules_parts.fasta.gz/minimap2_defaults/whole_genome/PE/BPA/Volcanii/VOL_PE_300bp_BD08Y9ACXX_CAGATC_L004.bam mapped_reads/161010_Chinese_Spring_v1.0_pseudomolecules_parts.fasta.gz/minimap2_defaults/whole_genome/PE/BPA/Volcanii/VOL_PE_300bp_BD08Y9ACXX_CAGATC_L008.bam mapped_reads/161010_Chinese_Spring_v1.0_pseudomolecules_parts.fasta.gz/minimap2_defaults/whole_genome/PE/BPA/Volcanii/VOL_PE_300bp_BD08Y9ACXX_CAGATC_L002.bam
  mv "${TMP_OUT}" mapped_reads_merged/161010_Chinese_Spring_v1.0_pseudomolecules_parts.fasta.gz/minimap2_defaults/whole_genome/PE/BPA/Volcanii.bam
  chmod a+r mapped_reads_merged/161010_Chinese_Spring_v1.0_pseudomolecules_parts.fasta.gz/minimap2_defaults/whole_genome/PE/BPA/Volcanii.bam
  mv "${TMP_OUT}.bai" mapped_reads_merged/161010_Chinese_Spring_v1.0_pseudomolecules_parts.fasta.gz/minimap2_defaults/whole_genome/PE/BPA/Volcanii.bam.bai
fi

java -Xms1G -Xmx18G -jar "${EBROOTGATK}/GenomeAnalysisTK.jar" --analysis_type RealignerTargetCreator --reference_sequence references/161010_Chinese_Spring_v1.0_pseudomolecules_parts.fasta --input_file mapped_reads_merged/161010_Chinese_Spring_v1.0_pseudomolecules_parts.fasta.gz/minimap2_defaults/whole_genome/PE/BPA/Wyalkatchem.bam --intervals chr5B_part1 --num_threads 1 --maxRuntime 2 --maxRuntimeUnits HOURS --performanceLog logs/find_indel_regions/by_chr/mapped_reads_merged/161010_Chinese_Spring_v1.0_pseudomolecules_parts.fasta.gz/minimap2_defaults/whole_genome/PE/BPA/chr5B_part1/Wyalkatchem.bam.gatk_intervals.performance --out by_chr/mapped_reads_merged/161010_Chinese_Spring_v1.0_pseudomolecules_parts.fasta.gz/minimap2_defaults/whole_genome/PE/BPA/chr5B_part1/Wyalkatchem.bam.gatk_intervals.list

java -Xms1G -Xmx18G -jar "${EBROOTGATK}/GenomeAnalysisTK.jar" --analysis_type RealignerTargetCreator --reference_sequence references/161010_Chinese_Spring_v1.0_pseudomolecules_parts.fasta --input_file mapped_reads_merged/161010_Chinese_Spring_v1.0_pseudomolecules_parts.fasta.gz/minimap2_defaults/whole_genome/PE/BPA/Alsen.bam --intervals chr3A_part1 --num_threads 1 --maxRuntime 2 --maxRuntimeUnits HOURS --performanceLog logs/find_indel_regions/by_chr/mapped_reads_merged/161010_Chinese_Spring_v1.0_pseudomolecules_parts.fasta.gz/minimap2_defaults/whole_genome/PE/BPA/chr3A_part1/Alsen.bam.gatk_intervals.performance --out by_chr/mapped_reads_merged/161010_Chinese_Spring_v1.0_pseudomolecules_parts.fasta.gz/minimap2_defaults/whole_genome/PE/BPA/chr3A_part1/Alsen.bam.gatk_intervals.list

java -Xms1G -Xmx18G -jar "${EBROOTGATK}/GenomeAnalysisTK.jar" --analysis_type RealignerTargetCreator --reference_sequence references/161010_Chinese_Spring_v1.0_pseudomolecules_parts.fasta --input_file mapped_reads_merged/161010_Chinese_Spring_v1.0_pseudomolecules_parts.fasta.gz/minimap2_defaults/whole_genome/PE/BPA/Baxter.bam --intervals chr7B_part1 --num_threads 1 --maxRuntime 2 --maxRuntimeUnits HOURS --performanceLog logs/find_indel_regions/by_chr/mapped_reads_merged/161010_Chinese_Spring_v1.0_pseudomolecules_parts.fasta.gz/minimap2_defaults/whole_genome/PE/BPA/chr7B_part1/Baxter.bam.gatk_intervals.performance --out by_chr/mapped_reads_merged/161010_Chinese_Spring_v1.0_pseudomolecules_parts.fasta.gz/minimap2_defaults/whole_genome/PE/BPA/chr7B_part1/Baxter.bam.gatk_intervals.list

java -Xms1G -Xmx18G -jar "${EBROOTGATK}/GenomeAnalysisTK.jar" --analysis_type RealignerTargetCreator --reference_sequence references/161010_Chinese_Spring_v1.0_pseudomolecules_parts.fasta --input_file mapped_reads_merged/161010_Chinese_Spring_v1.0_pseudomolecules_parts.fasta.gz/minimap2_defaults/whole_genome/PE/BPA/Kukri.bam --intervals chr1D_part1 --num_threads 1 --maxRuntime 2 --maxRuntimeUnits HOURS --performanceLog logs/find_indel_regions/by_chr/mapped_reads_merged/161010_Chinese_Spring_v1.0_pseudomolecules_parts.fasta.gz/minimap2_defaults/whole_genome/PE/BPA/chr1D_part1/Kukri.bam.gatk_intervals.performance --out by_chr/mapped_reads_merged/161010_Chinese_Spring_v1.0_pseudomolecules_parts.fasta.gz/minimap2_defaults/whole_genome/PE/BPA/chr1D_part1/Kukri.bam.gatk_intervals.list

java -Xms1G -Xmx18G -jar "${EBROOTGATK}/GenomeAnalysisTK.jar" --analysis_type RealignerTargetCreator --reference_sequence references/161010_Chinese_Spring_v1.0_pseudomolecules_parts.fasta --input_file mapped_reads_merged/161010_Chinese_Spring_v1.0_pseudomolecules_parts.fasta.gz/minimap2_defaults/whole_genome/PE/BPA/Gladius.bam --intervals chr3A_part2 --num_threads 1 --maxRuntime 2 --maxRuntimeUnits HOURS --performanceLog logs/find_indel_regions/by_chr/mapped_reads_merged/161010_Chinese_Spring_v1.0_pseudomolecules_parts.fasta.gz/minimap2_defaults/whole_genome/PE/BPA/chr3A_part2/Gladius.bam.gatk_intervals.performance --out by_chr/mapped_reads_merged/161010_Chinese_Spring_v1.0_pseudomolecules_parts.fasta.gz/minimap2_defaults/whole_genome/PE/BPA/chr3A_part2/Gladius.bam.gatk_intervals.list

java -Xms1G -Xmx18G -jar "${EBROOTGATK}/GenomeAnalysisTK.jar" --analysis_type RealignerTargetCreator --reference_sequence references/161010_Chinese_Spring_v1.0_pseudomolecules_parts.fasta --input_file mapped_reads_merged/161010_Chinese_Spring_v1.0_pseudomolecules_parts.fasta.gz/minimap2_defaults/whole_genome/PE/BPA/ACBarrie.bam --intervals chr5D_part2 --num_threads 1 --maxRuntime 2 --maxRuntimeUnits HOURS --performanceLog logs/find_indel_regions/by_chr/mapped_reads_merged/161010_Chinese_Spring_v1.0_pseudomolecules_parts.fasta.gz/minimap2_defaults/whole_genome/PE/BPA/chr5D_part2/ACBarrie.bam.gatk_intervals.performance --out by_chr/mapped_reads_merged/161010_Chinese_Spring_v1.0_pseudomolecules_parts.fasta.gz/minimap2_defaults/whole_genome/PE/BPA/chr5D_part2/ACBarrie.bam.gatk_intervals.list

java -Xms1G -Xmx18G -jar "${EBROOTGATK}/GenomeAnalysisTK.jar" --analysis_type RealignerTargetCreator --reference_sequence references/161010_Chinese_Spring_v1.0_pseudomolecules_parts.fasta --input_file mapped_reads_merged/161010_Chinese_Spring_v1.0_pseudomolecules_parts.fasta.gz/minimap2_defaults/whole_genome/PE/SRA_PRJNA392179/CS.bam --intervals chr2D_part1 --num_threads 1 --maxRuntime 2 --maxRuntimeUnits HOURS --performanceLog logs/find_indel_regions/by_chr/mapped_reads_merged/161010_Chinese_Spring_v1.0_pseudomolecules_parts.fasta.gz/minimap2_defaults/whole_genome/PE/SRA_PRJNA392179/chr2D_part1/CS.bam.gatk_intervals.performance --out by_chr/mapped_reads_merged/161010_Chinese_Spring_v1.0_pseudomolecules_parts.fasta.gz/minimap2_defaults/whole_genome/PE/SRA_PRJNA392179/chr2D_part1/CS.bam.gatk_intervals.list

java -Xms1G -Xmx18G -jar "${EBROOTGATK}/GenomeAnalysisTK.jar" --analysis_type RealignerTargetCreator --reference_sequence references/161010_Chinese_Spring_v1.0_pseudomolecules_parts.fasta --input_file mapped_reads_merged/161010_Chinese_Spring_v1.0_pseudomolecules_parts.fasta.gz/minimap2_defaults/whole_genome/PE/BPA/Alsen.bam --intervals chr7D_part2 --num_threads 1 --maxRuntime 2 --maxRuntimeUnits HOURS --performanceLog logs/find_indel_regions/by_chr/mapped_reads_merged/161010_Chinese_Spring_v1.0_pseudomolecules_parts.fasta.gz/minimap2_defaults/whole_genome/PE/BPA/chr7D_part2/Alsen.bam.gatk_intervals.performance --out by_chr/mapped_reads_merged/161010_Chinese_Spring_v1.0_pseudomolecules_parts.fasta.gz/minimap2_defaults/whole_genome/PE/BPA/chr7D_part2/Alsen.bam.gatk_intervals.list

java -Xms1G -Xmx18G -jar "${EBROOTGATK}/GenomeAnalysisTK.jar" --analysis_type RealignerTargetCreator --reference_sequence references/161010_Chinese_Spring_v1.0_pseudomolecules_parts.fasta --input_file mapped_reads_merged/161010_Chinese_Spring_v1.0_pseudomolecules_parts.fasta.gz/minimap2_defaults/whole_genome/PE/BPA/Yitpi.bam --intervals chr4D_part2 --num_threads 1 --maxRuntime 2 --maxRuntimeUnits HOURS --performanceLog logs/find_indel_regions/by_chr/mapped_reads_merged/161010_Chinese_Spring_v1.0_pseudomolecules_parts.fasta.gz/minimap2_defaults/whole_genome/PE/BPA/chr4D_part2/Yitpi.bam.gatk_intervals.performance --out by_chr/mapped_reads_merged/161010_Chinese_Spring_v1.0_pseudomolecules_parts.fasta.gz/minimap2_defaults/whole_genome/PE/BPA/chr4D_part2/Yitpi.bam.gatk_intervals.list

java -Xms1G -Xmx18G -jar "${EBROOTGATK}/GenomeAnalysisTK.jar" --analysis_type RealignerTargetCreator --reference_sequence references/161010_Chinese_Spring_v1.0_pseudomolecules_parts.fasta --input_file mapped_reads_merged/161010_Chinese_Spring_v1.0_pseudomolecules_parts.fasta.gz/minimap2_defaults/whole_genome/PE/BPA/Kukri.bam --intervals chr1A_part1 --num_threads 1 --maxRuntime 2 --maxRuntimeUnits HOURS --performanceLog logs/find_indel_regions/by_chr/mapped_reads_merged/161010_Chinese_Spring_v1.0_pseudomolecules_parts.fasta.gz/minimap2_defaults/whole_genome/PE/BPA/chr1A_part1/Kukri.bam.gatk_intervals.performance --out by_chr/mapped_reads_merged/161010_Chinese_Spring_v1.0_pseudomolecules_parts.fasta.gz/minimap2_defaults/whole_genome/PE/BPA/chr1A_part1/Kukri.bam.gatk_intervals.list

java -Xms1G -Xmx18G -jar "${EBROOTGATK}/GenomeAnalysisTK.jar" --analysis_type RealignerTargetCreator --reference_sequence references/161010_Chinese_Spring_v1.0_pseudomolecules_parts.fasta --input_file mapped_reads_merged/161010_Chinese_Spring_v1.0_pseudomolecules_parts.fasta.gz/minimap2_defaults/whole_genome/PE/BPA/Baxter.bam --intervals chr5B_part2 --num_threads 1 --maxRuntime 2 --maxRuntimeUnits HOURS --performanceLog logs/find_indel_regions/by_chr/mapped_reads_merged/161010_Chinese_Spring_v1.0_pseudomolecules_parts.fasta.gz/minimap2_defaults/whole_genome/PE/BPA/chr5B_part2/Baxter.bam.gatk_intervals.performance --out by_chr/mapped_reads_merged/161010_Chinese_Spring_v1.0_pseudomolecules_parts.fasta.gz/minimap2_defaults/whole_genome/PE/BPA/chr5B_part2/Baxter.bam.gatk_intervals.list

java -Xms1G -Xmx18G -jar "${EBROOTGATK}/GenomeAnalysisTK.jar" --analysis_type RealignerTargetCreator --reference_sequence references/161010_Chinese_Spring_v1.0_pseudomolecules_parts.fasta --input_file mapped_reads_merged/161010_Chinese_Spring_v1.0_pseudomolecules_parts.fasta.gz/minimap2_defaults/whole_genome/PE/BPA/Kukri.bam --intervals chr3D_part2 --num_threads 1 --maxRuntime 2 --maxRuntimeUnits HOURS --performanceLog logs/find_indel_regions/by_chr/mapped_reads_merged/161010_Chinese_Spring_v1.0_pseudomolecules_parts.fasta.gz/minimap2_defaults/whole_genome/PE/BPA/chr3D_part2/Kukri.bam.gatk_intervals.performance --out by_chr/mapped_reads_merged/161010_Chinese_Spring_v1.0_pseudomolecules_parts.fasta.gz/minimap2_defaults/whole_genome/PE/BPA/chr3D_part2/Kukri.bam.gatk_intervals.list

java -Xms1G -Xmx18G -jar "${EBROOTGATK}/GenomeAnalysisTK.jar" --analysis_type RealignerTargetCreator --reference_sequence references/161010_Chinese_Spring_v1.0_pseudomolecules_parts.fasta --input_file mapped_reads_merged/161010_Chinese_Spring_v1.0_pseudomolecules_parts.fasta.gz/minimap2_defaults/whole_genome/PE/BPA/Yitpi.bam --intervals chr7A_part1 --num_threads 1 --maxRuntime 2 --maxRuntimeUnits HOURS --performanceLog logs/find_indel_regions/by_chr/mapped_reads_merged/161010_Chinese_Spring_v1.0_pseudomolecules_parts.fasta.gz/minimap2_defaults/whole_genome/PE/BPA/chr7A_part1/Yitpi.bam.gatk_intervals.performance --out by_chr/mapped_reads_merged/161010_Chinese_Spring_v1.0_pseudomolecules_parts.fasta.gz/minimap2_defaults/whole_genome/PE/BPA/chr7A_part1/Yitpi.bam.gatk_intervals.list

java -Xms1G -Xmx18G -jar "${EBROOTGATK}/GenomeAnalysisTK.jar" --analysis_type RealignerTargetCreator --reference_sequence references/161010_Chinese_Spring_v1.0_pseudomolecules_parts.fasta --input_file mapped_reads_merged/161010_Chinese_Spring_v1.0_pseudomolecules_parts.fasta.gz/minimap2_defaults/whole_genome/PE/BPA/Drysdale.bam --intervals chr3B_part1 --num_threads 1 --maxRuntime 2 --maxRuntimeUnits HOURS --performanceLog logs/find_indel_regions/by_chr/mapped_reads_merged/161010_Chinese_Spring_v1.0_pseudomolecules_parts.fasta.gz/minimap2_defaults/whole_genome/PE/BPA/chr3B_part1/Drysdale.bam.gatk_intervals.performance --out by_chr/mapped_reads_merged/161010_Chinese_Spring_v1.0_pseudomolecules_parts.fasta.gz/minimap2_defaults/whole_genome/PE/BPA/chr3B_part1/Drysdale.bam.gatk_intervals.list

java -Xms1G -Xmx18G -jar "${EBROOTGATK}/GenomeAnalysisTK.jar" --analysis_type RealignerTargetCreator --reference_sequence references/161010_Chinese_Spring_v1.0_pseudomolecules_parts.fasta --input_file mapped_reads_merged/161010_Chinese_Spring_v1.0_pseudomolecules_parts.fasta.gz/minimap2_defaults/whole_genome/PE/BPA/Kukri.bam --intervals chr4B_part2 --num_threads 1 --maxRuntime 2 --maxRuntimeUnits HOURS --performanceLog logs/find_indel_regions/by_chr/mapped_reads_merged/161010_Chinese_Spring_v1.0_pseudomolecules_parts.fasta.gz/minimap2_defaults/whole_genome/PE/BPA/chr4B_part2/Kukri.bam.gatk_intervals.performance --out by_chr/mapped_reads_merged/161010_Chinese_Spring_v1.0_pseudomolecules_parts.fasta.gz/minimap2_defaults/whole_genome/PE/BPA/chr4B_part2/Kukri.bam.gatk_intervals.list

java -Xms1G -Xmx18G -jar "${EBROOTGATK}/GenomeAnalysisTK.jar" --analysis_type RealignerTargetCreator --reference_sequence references/161010_Chinese_Spring_v1.0_pseudomolecules_parts.fasta --input_file mapped_reads_merged/161010_Chinese_Spring_v1.0_pseudomolecules_parts.fasta.gz/minimap2_defaults/whole_genome/PE/BPA/Gladius.bam --intervals chr2B_part1 --num_threads 1 --maxRuntime 2 --maxRuntimeUnits HOURS --performanceLog logs/find_indel_regions/by_chr/mapped_reads_merged/161010_Chinese_Spring_v1.0_pseudomolecules_parts.fasta.gz/minimap2_defaults/whole_genome/PE/BPA/chr2B_part1/Gladius.bam.gatk_intervals.performance --out by_chr/mapped_reads_merged/161010_Chinese_Spring_v1.0_pseudomolecules_parts.fasta.gz/minimap2_defaults/whole_genome/PE/BPA/chr2B_part1/Gladius.bam.gatk_intervals.list

java -Xms1G -Xmx18G -jar "${EBROOTGATK}/GenomeAnalysisTK.jar" --analysis_type RealignerTargetCreator --reference_sequence references/161010_Chinese_Spring_v1.0_pseudomolecules_parts.fasta --input_file mapped_reads_merged/161010_Chinese_Spring_v1.0_pseudomolecules_parts.fasta.gz/minimap2_defaults/whole_genome/PE/BPA/Chara.bam --intervals chr5A_part2 --num_threads 1 --maxRuntime 2 --maxRuntimeUnits HOURS --performanceLog logs/find_indel_regions/by_chr/mapped_reads_merged/161010_Chinese_Spring_v1.0_pseudomolecules_parts.fasta.gz/minimap2_defaults/whole_genome/PE/BPA/chr5A_part2/Chara.bam.gatk_intervals.performance --out by_chr/mapped_reads_merged/161010_Chinese_Spring_v1.0_pseudomolecules_parts.fasta.gz/minimap2_defaults/whole_genome/PE/BPA/chr5A_part2/Chara.bam.gatk_intervals.list

java -Xms1G -Xmx18G -jar "${EBROOTGATK}/GenomeAnalysisTK.jar" --analysis_type RealignerTargetCreator --reference_sequence references/161010_Chinese_Spring_v1.0_pseudomolecules_parts.fasta --input_file mapped_reads_merged/161010_Chinese_Spring_v1.0_pseudomolecules_parts.fasta.gz/minimap2_defaults/whole_genome/PE/BPA/Gladius.bam --intervals chr7A_part1 --num_threads 1 --maxRuntime 2 --maxRuntimeUnits HOURS --performanceLog logs/find_indel_regions/by_chr/mapped_reads_merged/161010_Chinese_Spring_v1.0_pseudomolecules_parts.fasta.gz/minimap2_defaults/whole_genome/PE/BPA/chr7A_part1/Gladius.bam.gatk_intervals.performance --out by_chr/mapped_reads_merged/161010_Chinese_Spring_v1.0_pseudomolecules_parts.fasta.gz/minimap2_defaults/whole_genome/PE/BPA/chr7A_part1/Gladius.bam.gatk_intervals.list

java -Xms1G -Xmx18G -jar "${EBROOTGATK}/GenomeAnalysisTK.jar" --analysis_type RealignerTargetCreator --reference_sequence references/161010_Chinese_Spring_v1.0_pseudomolecules_parts.fasta --input_file mapped_reads_merged/161010_Chinese_Spring_v1.0_pseudomolecules_parts.fasta.gz/minimap2_defaults/whole_genome/PE/BPA/Yitpi.bam --intervals chr2B_part1 --num_threads 1 --maxRuntime 2 --maxRuntimeUnits HOURS --performanceLog logs/find_indel_regions/by_chr/mapped_reads_merged/161010_Chinese_Spring_v1.0_pseudomolecules_parts.fasta.gz/minimap2_defaults/whole_genome/PE/BPA/chr2B_part1/Yitpi.bam.gatk_intervals.performance --out by_chr/mapped_reads_merged/161010_Chinese_Spring_v1.0_pseudomolecules_parts.fasta.gz/minimap2_defaults/whole_genome/PE/BPA/chr2B_part1/Yitpi.bam.gatk_intervals.list

java -Xms1G -Xmx18G -jar "${EBROOTGATK}/GenomeAnalysisTK.jar" --analysis_type RealignerTargetCreator --reference_sequence references/161010_Chinese_Spring_v1.0_pseudomolecules_parts.fasta --input_file mapped_reads_merged/161010_Chinese_Spring_v1.0_pseudomolecules_parts.fasta.gz/minimap2_defaults/whole_genome/PE/BPA/Alsen.bam --intervals chr6B_part2 --num_threads 1 --maxRuntime 2 --maxRuntimeUnits HOURS --performanceLog logs/find_indel_regions/by_chr/mapped_reads_merged/161010_Chinese_Spring_v1.0_pseudomolecules_parts.fasta.gz/minimap2_defaults/whole_genome/PE/BPA/chr6B_part2/Alsen.bam.gatk_intervals.performance --out by_chr/mapped_reads_merged/161010_Chinese_Spring_v1.0_pseudomolecules_parts.fasta.gz/minimap2_defaults/whole_genome/PE/BPA/chr6B_part2/Alsen.bam.gatk_intervals.list

java -Xms1G -Xmx18G -jar "${EBROOTGATK}/GenomeAnalysisTK.jar" --analysis_type RealignerTargetCreator --reference_sequence references/161010_Chinese_Spring_v1.0_pseudomolecules_parts.fasta --input_file mapped_reads_merged/161010_Chinese_Spring_v1.0_pseudomolecules_parts.fasta.gz/minimap2_defaults/whole_genome/PE/BPA/Gladius.bam --intervals chr4D_part2 --num_threads 1 --maxRuntime 2 --maxRuntimeUnits HOURS --performanceLog logs/find_indel_regions/by_chr/mapped_reads_merged/161010_Chinese_Spring_v1.0_pseudomolecules_parts.fasta.gz/minimap2_defaults/whole_genome/PE/BPA/chr4D_part2/Gladius.bam.gatk_intervals.performance --out by_chr/mapped_reads_merged/161010_Chinese_Spring_v1.0_pseudomolecules_parts.fasta.gz/minimap2_defaults/whole_genome/PE/BPA/chr4D_part2/Gladius.bam.gatk_intervals.list

java -Xms1G -Xmx18G -jar "${EBROOTGATK}/GenomeAnalysisTK.jar" --analysis_type RealignerTargetCreator --reference_sequence references/161010_Chinese_Spring_v1.0_pseudomolecules_parts.fasta --input_file mapped_reads_merged/161010_Chinese_Spring_v1.0_pseudomolecules_parts.fasta.gz/minimap2_defaults/whole_genome/PE/BPA/Alsen.bam --intervals chr4A_part2 --num_threads 1 --maxRuntime 2 --maxRuntimeUnits HOURS --performanceLog logs/find_indel_regions/by_chr/mapped_reads_merged/161010_Chinese_Spring_v1.0_pseudomolecules_parts.fasta.gz/minimap2_defaults/whole_genome/PE/BPA/chr4A_part2/Alsen.bam.gatk_intervals.performance --out by_chr/mapped_reads_merged/161010_Chinese_Spring_v1.0_pseudomolecules_parts.fasta.gz/minimap2_defaults/whole_genome/PE/BPA/chr4A_part2/Alsen.bam.gatk_intervals.list

java -Xms1G -Xmx18G -jar "${EBROOTGATK}/GenomeAnalysisTK.jar" --analysis_type RealignerTargetCreator --reference_sequence references/161010_Chinese_Spring_v1.0_pseudomolecules_parts.fasta --input_file mapped_reads_merged/161010_Chinese_Spring_v1.0_pseudomolecules_parts.fasta.gz/minimap2_defaults/whole_genome/PE/BPA/Volcanii.bam --intervals chr6A_part1 --num_threads 1 --maxRuntime 2 --maxRuntimeUnits HOURS --performanceLog logs/find_indel_regions/by_chr/mapped_reads_merged/161010_Chinese_Spring_v1.0_pseudomolecules_parts.fasta.gz/minimap2_defaults/whole_genome/PE/BPA/chr6A_part1/Volcanii.bam.gatk_intervals.performance --out by_chr/mapped_reads_merged/161010_Chinese_Spring_v1.0_pseudomolecules_parts.fasta.gz/minimap2_defaults/whole_genome/PE/BPA/chr6A_part1/Volcanii.bam.gatk_intervals.list

java -Xms1G -Xmx18G -jar "${EBROOTGATK}/GenomeAnalysisTK.jar" --analysis_type RealignerTargetCreator --reference_sequence references/161010_Chinese_Spring_v1.0_pseudomolecules_parts.fasta --input_file mapped_reads_merged/161010_Chinese_Spring_v1.0_pseudomolecules_parts.fasta.gz/minimap2_defaults/whole_genome/PE/BPA/Alsen.bam --intervals chr1B_part1 --num_threads 1 --maxRuntime 2 --maxRuntimeUnits HOURS --performanceLog logs/find_indel_regions/by_chr/mapped_reads_merged/161010_Chinese_Spring_v1.0_pseudomolecules_parts.fasta.gz/minimap2_defaults/whole_genome/PE/BPA/chr1B_part1/Alsen.bam.gatk_intervals.performance --out by_chr/mapped_reads_merged/161010_Chinese_Spring_v1.0_pseudomolecules_parts.fasta.gz/minimap2_defaults/whole_genome/PE/BPA/chr1B_part1/Alsen.bam.gatk_intervals.list

java -Xms1G -Xmx18G -jar "${EBROOTGATK}/GenomeAnalysisTK.jar" --analysis_type RealignerTargetCreator --reference_sequence references/161010_Chinese_Spring_v1.0_pseudomolecules_parts.fasta --input_file mapped_reads_merged/161010_Chinese_Spring_v1.0_pseudomolecules_parts.fasta.gz/minimap2_defaults/whole_genome/PE/BPA/Volcanii.bam --intervals chr7A_part2 --num_threads 1 --maxRuntime 2 --maxRuntimeUnits HOURS --performanceLog logs/find_indel_regions/by_chr/mapped_reads_merged/161010_Chinese_Spring_v1.0_pseudomolecules_parts.fasta.gz/minimap2_defaults/whole_genome/PE/BPA/chr7A_part2/Volcanii.bam.gatk_intervals.performance --out by_chr/mapped_reads_merged/161010_Chinese_Spring_v1.0_pseudomolecules_parts.fasta.gz/minimap2_defaults/whole_genome/PE/BPA/chr7A_part2/Volcanii.bam.gatk_intervals.list

java -Xms1G -Xmx18G -jar "${EBROOTGATK}/GenomeAnalysisTK.jar" --analysis_type RealignerTargetCreator --reference_sequence references/161010_Chinese_Spring_v1.0_pseudomolecules_parts.fasta --input_file mapped_reads_merged/161010_Chinese_Spring_v1.0_pseudomolecules_parts.fasta.gz/minimap2_defaults/whole_genome/PE/BPA/Yitpi.bam --intervals chr3A_part2 --num_threads 1 --maxRuntime 2 --maxRuntimeUnits HOURS --performanceLog logs/find_indel_regions/by_chr/mapped_reads_merged/161010_Chinese_Spring_v1.0_pseudomolecules_parts.fasta.gz/minimap2_defaults/whole_genome/PE/BPA/chr3A_part2/Yitpi.bam.gatk_intervals.performance --out by_chr/mapped_reads_merged/161010_Chinese_Spring_v1.0_pseudomolecules_parts.fasta.gz/minimap2_defaults/whole_genome/PE/BPA/chr3A_part2/Yitpi.bam.gatk_intervals.list

java -Xms1G -Xmx18G -jar "${EBROOTGATK}/GenomeAnalysisTK.jar" --analysis_type RealignerTargetCreator --reference_sequence references/161010_Chinese_Spring_v1.0_pseudomolecules_parts.fasta --input_file mapped_reads_merged/161010_Chinese_Spring_v1.0_pseudomolecules_parts.fasta.gz/minimap2_defaults/whole_genome/PE/BPA/RAC875.bam --intervals chr6A_part1 --num_threads 1 --maxRuntime 2 --maxRuntimeUnits HOURS --performanceLog logs/find_indel_regions/by_chr/mapped_reads_merged/161010_Chinese_Spring_v1.0_pseudomolecules_parts.fasta.gz/minimap2_defaults/whole_genome/PE/BPA/chr6A_part1/RAC875.bam.gatk_intervals.performance --out by_chr/mapped_reads_merged/161010_Chinese_Spring_v1.0_pseudomolecules_parts.fasta.gz/minimap2_defaults/whole_genome/PE/BPA/chr6A_part1/RAC875.bam.gatk_intervals.list

java -Xms1G -Xmx18G -jar "${EBROOTGATK}/GenomeAnalysisTK.jar" --analysis_type RealignerTargetCreator --reference_sequence references/161010_Chinese_Spring_v1.0_pseudomolecules_parts.fasta --input_file mapped_reads_merged/161010_Chinese_Spring_v1.0_pseudomolecules_parts.fasta.gz/minimap2_defaults/whole_genome/PE/BPA/Baxter.bam --intervals chr2A_part1 --num_threads 1 --maxRuntime 2 --maxRuntimeUnits HOURS --performanceLog logs/find_indel_regions/by_chr/mapped_reads_merged/161010_Chinese_Spring_v1.0_pseudomolecules_parts.fasta.gz/minimap2_defaults/whole_genome/PE/BPA/chr2A_part1/Baxter.bam.gatk_intervals.performance --out by_chr/mapped_reads_merged/161010_Chinese_Spring_v1.0_pseudomolecules_parts.fasta.gz/minimap2_defaults/whole_genome/PE/BPA/chr2A_part1/Baxter.bam.gatk_intervals.list

java -Xms1G -Xmx18G -jar "${EBROOTGATK}/GenomeAnalysisTK.jar" --analysis_type RealignerTargetCreator --reference_sequence references/161010_Chinese_Spring_v1.0_pseudomolecules_parts.fasta --input_file mapped_reads_merged/161010_Chinese_Spring_v1.0_pseudomolecules_parts.fasta.gz/minimap2_defaults/whole_genome/PE/BPA/RAC875.bam --intervals chr7A_part2 --num_threads 1 --maxRuntime 2 --maxRuntimeUnits HOURS --performanceLog logs/find_indel_regions/by_chr/mapped_reads_merged/161010_Chinese_Spring_v1.0_pseudomolecules_parts.fasta.gz/minimap2_defaults/whole_genome/PE/BPA/chr7A_part2/RAC875.bam.gatk_intervals.performance --out by_chr/mapped_reads_merged/161010_Chinese_Spring_v1.0_pseudomolecules_parts.fasta.gz/minimap2_defaults/whole_genome/PE/BPA/chr7A_part2/RAC875.bam.gatk_intervals.list

java -Xms1G -Xmx18G -jar "${EBROOTGATK}/GenomeAnalysisTK.jar" --analysis_type RealignerTargetCreator --reference_sequence references/161010_Chinese_Spring_v1.0_pseudomolecules_parts.fasta --input_file mapped_reads_merged/161010_Chinese_Spring_v1.0_pseudomolecules_parts.fasta.gz/minimap2_defaults/whole_genome/PE/BPA/Drysdale.bam --intervals chr5A_part1 --num_threads 1 --maxRuntime 2 --maxRuntimeUnits HOURS --performanceLog logs/find_indel_regions/by_chr/mapped_reads_merged/161010_Chinese_Spring_v1.0_pseudomolecules_parts.fasta.gz/minimap2_defaults/whole_genome/PE/BPA/chr5A_part1/Drysdale.bam.gatk_intervals.performance --out by_chr/mapped_reads_merged/161010_Chinese_Spring_v1.0_pseudomolecules_parts.fasta.gz/minimap2_defaults/whole_genome/PE/BPA/chr5A_part1/Drysdale.bam.gatk_intervals.list

java -Xms1G -Xmx18G -jar "${EBROOTGATK}/GenomeAnalysisTK.jar" --analysis_type RealignerTargetCreator --reference_sequence references/161010_Chinese_Spring_v1.0_pseudomolecules_parts.fasta --input_file mapped_reads_merged/161010_Chinese_Spring_v1.0_pseudomolecules_parts.fasta.gz/minimap2_defaults/whole_genome/PE/BPA/H45.bam --intervals chr5A_part2 --num_threads 1 --maxRuntime 2 --maxRuntimeUnits HOURS --performanceLog logs/find_indel_regions/by_chr/mapped_reads_merged/161010_Chinese_Spring_v1.0_pseudomolecules_parts.fasta.gz/minimap2_defaults/whole_genome/PE/BPA/chr5A_part2/H45.bam.gatk_intervals.performance --out by_chr/mapped_reads_merged/161010_Chinese_Spring_v1.0_pseudomolecules_parts.fasta.gz/minimap2_defaults/whole_genome/PE/BPA/chr5A_part2/H45.bam.gatk_intervals.list

java -Xms1G -Xmx18G -jar "${EBROOTGATK}/GenomeAnalysisTK.jar" --analysis_type RealignerTargetCreator --reference_sequence references/161010_Chinese_Spring_v1.0_pseudomolecules_parts.fasta --input_file mapped_reads_merged/161010_Chinese_Spring_v1.0_pseudomolecules_parts.fasta.gz/minimap2_defaults/whole_genome/PE/BPA/Wyalkatchem.bam --intervals chr1A_part2 --num_threads 1 --maxRuntime 2 --maxRuntimeUnits HOURS --performanceLog logs/find_indel_regions/by_chr/mapped_reads_merged/161010_Chinese_Spring_v1.0_pseudomolecules_parts.fasta.gz/minimap2_defaults/whole_genome/PE/BPA/chr1A_part2/Wyalkatchem.bam.gatk_intervals.performance --out by_chr/mapped_reads_merged/161010_Chinese_Spring_v1.0_pseudomolecules_parts.fasta.gz/minimap2_defaults/whole_genome/PE/BPA/chr1A_part2/Wyalkatchem.bam.gatk_intervals.list
[truncated: 9,498,794 more chars]
